# Supplementary material for: Descriptive molecular pharmacology of the δ opioid receptor (DOR): A computational study with structural approach
Source: PLoS One. 2024 Jul 11;19(7):e0304068. doi: 10.1371/journal.pone.0304068 (PMC11239112; doi:10.1371/journal.pone.0304068)
Supplement: S1 File — (ZIP) [file pone.0304068.s025.zip]

Archive with 25 entries (25 files):
- DORMRP_0.pdb
- apoDOR_GaMD_0.pdb
- DORTIPPpsi_cMD_0.pdb
- DORNLR_GaMD_0.pdb
- DORCmp4_0.pdb
- apoDOR_cMD_0.pdb
- DORBW373U86_0.pdb
- DORNLX-I_0.pdb
- DORTIPPpsi_GaMD_0.pdb
- DORDPI287_cMD_0.pdb
- DORNLR_cMD_0.pdb
- DORNLT_GaMD_0.pdb
- DORDPI287_GaMD_0.pdb
- DORPN6047_0.pdb
- DORNLX-II_0.pdb
- DORKGCHM07_GaMD_0.pdb
- DORKGCHM07_cMD_0.pdb
- DORDIPPNH2_GaMD_0.pdb
- DORDLTR_0.pdb
- DORENKL_0.pdb
- DORBPNF_0.pdb
- DORNLX-III_0.pdb
- DORSYK657_0.pdb
- DORNLT_cMD_0.pdb
- DORDIPPNH2_cMD_0.pdb
