# Supplementary material for: Descriptive molecular pharmacology of the δ opioid receptor (DOR): A computational study with structural approach
Source: PLoS One. 2024 Jul 11;19(7):e0304068. doi: 10.1371/journal.pone.0304068 (PMC11239112; doi:10.1371/journal.pone.0304068)
Supplement: S1 File — (ZIP) [file pone.0304068.s025.zip › DORMRP_0.pdb]

TITLE     Title
REMARK    THIS IS A SIMULATION BOX
CRYST1   84.613   84.613  123.165  90.00  90.00  90.00 P 1           1
MODEL        1
ATOM      1  N   GLU A   2      11.270  29.010  45.670  1.00  0.00           N
ATOM      2  HT1 GLU A   2      10.810  28.660  44.810  1.00  0.00           H
ATOM      3  HT2 GLU A   2      10.540  29.050  46.410  1.00  0.00           H
ATOM      4  HT3 GLU A   2      11.940  28.240  45.890  1.00  0.00           H
ATOM      5  CA  GLU A   2      11.950  30.260  45.400  1.00  0.00           C
ATOM      6  HA  GLU A   2      12.700  30.270  46.170  1.00  0.00           H
ATOM      7  CB  GLU A   2      12.720  30.190  44.020  1.00  0.00           C
ATOM      8  HB1 GLU A   2      12.010  29.890  43.210  1.00  0.00           H
ATOM      9  HB2 GLU A   2      13.450  29.360  44.020  1.00  0.00           H
ATOM     10  CG  GLU A   2      13.370  31.530  43.640  1.00  0.00           C
ATOM     11  HG1 GLU A   2      14.130  31.750  44.420  1.00  0.00           H
ATOM     12  HG2 GLU A   2      12.680  32.390  43.550  1.00  0.00           H
ATOM     13  CD  GLU A   2      14.200  31.340  42.420  1.00  0.00           C
ATOM     14  OE1 GLU A   2      15.200  30.610  42.400  1.00  0.00           O
ATOM     15  OE2 GLU A   2      13.670  31.670  41.320  1.00  0.00           O
ATOM     16  C   GLU A   2      11.200  31.500  45.680  1.00  0.00           C
ATOM     17  O   GLU A   2      11.790  32.250  46.430  1.00  0.00           O
ATOM     18  N   PRO A   3      10.050  31.870  45.260  1.00  0.00           N
ATOM     19  CD  PRO A   3       9.330  31.250  44.100  1.00  0.00           C
ATOM     20  HD1 PRO A   3       8.450  30.700  44.500  1.00  0.00           H
ATOM     21  HD2 PRO A   3      10.030  30.590  43.550  1.00  0.00           H
ATOM     22  CA  PRO A   3       9.700  33.310  45.460  1.00  0.00           C
ATOM     23  HA  PRO A   3      10.490  33.900  45.030  1.00  0.00           H
ATOM     24  CB  PRO A   3       8.450  33.440  44.610  1.00  0.00           C
ATOM     25  HB1 PRO A   3       8.190  34.440  44.200  1.00  0.00           H
ATOM     26  HB2 PRO A   3       7.520  33.090  45.100  1.00  0.00           H
ATOM     27  CG  PRO A   3       8.660  32.450  43.400  1.00  0.00           C
ATOM     28  HG1 PRO A   3       7.770  32.150  42.800  1.00  0.00           H
ATOM     29  HG2 PRO A   3       9.470  32.940  42.820  1.00  0.00           H
ATOM     30  C   PRO A   3       9.490  33.820  46.880  1.00  0.00           C
ATOM     31  O   PRO A   3       9.810  34.980  47.180  1.00  0.00           O
ATOM     32  N   ALA A   4       8.920  33.020  47.780  1.00  0.00           N
ATOM     33  HN  ALA A   4       8.790  32.080  47.460  1.00  0.00           H
ATOM     34  CA  ALA A   4       8.720  33.410  49.130  1.00  0.00           C
ATOM     35  HA  ALA A   4       8.170  34.340  49.140  1.00  0.00           H
ATOM     36  CB  ALA A   4       7.880  32.320  49.880  1.00  0.00           C
ATOM     37  HB1 ALA A   4       6.830  32.350  49.510  1.00  0.00           H
ATOM     38  HB2 ALA A   4       7.840  32.480  50.980  1.00  0.00           H
ATOM     39  HB3 ALA A   4       8.210  31.280  49.650  1.00  0.00           H
ATOM     40  C   ALA A   4       9.970  33.600  49.980  1.00  0.00           C
ATOM     41  O   ALA A   4       9.970  34.710  50.590  1.00  0.00           O
ATOM     42  N   PRO A   5      11.020  32.800  49.980  1.00  0.00           N
ATOM     43  CD  PRO A   5      10.910  31.410  49.680  1.00  0.00           C
ATOM     44  HD1 PRO A   5      10.560  31.170  48.650  1.00  0.00           H
ATOM     45  HD2 PRO A   5      10.130  30.910  50.300  1.00  0.00           H
ATOM     46  CA  PRO A   5      12.250  33.050  50.720  1.00  0.00           C
ATOM     47  HA  PRO A   5      12.030  33.340  51.740  1.00  0.00           H
ATOM     48  CB  PRO A   5      13.110  31.800  50.500  1.00  0.00           C
ATOM     49  HB1 PRO A   5      13.430  31.520  51.530  1.00  0.00           H
ATOM     50  HB2 PRO A   5      14.110  31.870  50.010  1.00  0.00           H
ATOM     51  CG  PRO A   5      12.290  30.770  49.730  1.00  0.00           C
ATOM     52  HG1 PRO A   5      12.590  30.680  48.670  1.00  0.00           H
ATOM     53  HG2 PRO A   5      12.300  29.790  50.260  1.00  0.00           H
ATOM     54  C   PRO A   5      13.020  34.180  50.020  1.00  0.00           C
ATOM     55  O   PRO A   5      13.690  34.940  50.690  1.00  0.00           O
ATOM     56  N   SER A   6      12.880  34.330  48.730  1.00  0.00           N
ATOM     57  HN  SER A   6      12.380  33.650  48.200  1.00  0.00           H
ATOM     58  CA  SER A   6      13.420  35.460  48.000  1.00  0.00           C
ATOM     59  HA  SER A   6      14.480  35.530  48.210  1.00  0.00           H
ATOM     60  CB  SER A   6      13.330  35.350  46.380  1.00  0.00           C
ATOM     61  HB1 SER A   6      13.760  36.250  45.890  1.00  0.00           H
ATOM     62  HB2 SER A   6      12.280  35.270  46.020  1.00  0.00           H
ATOM     63  OG  SER A   6      14.010  34.220  45.970  1.00  0.00           O
ATOM     64  HG1 SER A   6      14.930  34.520  46.010  1.00  0.00           H
ATOM     65  C   SER A   6      12.880  36.770  48.470  1.00  0.00           C
ATOM     66  O   SER A   6      13.610  37.720  48.750  1.00  0.00           O
ATOM     67  N   ALA A   7      11.580  36.880  48.490  1.00  0.00           N
ATOM     68  HN  ALA A   7      11.110  36.060  48.180  1.00  0.00           H
ATOM     69  CA  ALA A   7      10.830  37.950  49.140  1.00  0.00           C
ATOM     70  HA  ALA A   7      11.100  38.810  48.550  1.00  0.00           H
ATOM     71  CB  ALA A   7       9.310  37.550  48.910  1.00  0.00           C
ATOM     72  HB1 ALA A   7       8.730  38.400  49.330  1.00  0.00           H
ATOM     73  HB2 ALA A   7       9.070  36.580  49.390  1.00  0.00           H
ATOM     74  HB3 ALA A   7       9.070  37.360  47.840  1.00  0.00           H
ATOM     75  C   ALA A   7      11.120  38.300  50.530  1.00  0.00           C
ATOM     76  O   ALA A   7      11.340  39.490  50.800  1.00  0.00           O
ATOM     77  N   GLY A   8      11.240  37.310  51.400  1.00  0.00           N
ATOM     78  HN  GLY A   8      11.080  36.360  51.130  1.00  0.00           H
ATOM     79  CA  GLY A   8      11.670  37.420  52.780  1.00  0.00           C
ATOM     80  HA1 GLY A   8      11.470  36.460  53.230  1.00  0.00           H
ATOM     81  HA2 GLY A   8      11.020  38.130  53.280  1.00  0.00           H
ATOM     82  C   GLY A   8      13.110  37.790  52.950  1.00  0.00           C
ATOM     83  O   GLY A   8      13.350  38.650  53.790  1.00  0.00           O
ATOM     84  N   ALA A   9      14.030  37.220  52.180  1.00  0.00           N
ATOM     85  HN  ALA A   9      13.700  36.490  51.580  1.00  0.00           H
ATOM     86  CA  ALA A   9      15.450  37.580  52.350  1.00  0.00           C
ATOM     87  HA  ALA A   9      15.470  37.960  53.360  1.00  0.00           H
ATOM     88  CB  ALA A   9      16.270  36.280  52.100  1.00  0.00           C
ATOM     89  HB1 ALA A   9      15.720  35.710  51.330  1.00  0.00           H
ATOM     90  HB2 ALA A   9      16.160  35.580  52.960  1.00  0.00           H
ATOM     91  HB3 ALA A   9      17.320  36.400  51.760  1.00  0.00           H
ATOM     92  C   ALA A   9      15.980  38.760  51.520  1.00  0.00           C
ATOM     93  O   ALA A   9      17.070  39.200  51.810  1.00  0.00           O
ATOM     94  N   GLU A  10      15.190  39.270  50.480  1.00  0.00           N
ATOM     95  HN  GLU A  10      14.410  38.720  50.200  1.00  0.00           H
ATOM     96  CA  GLU A  10      15.720  40.320  49.540  1.00  0.00           C
ATOM     97  HA  GLU A  10      16.750  40.580  49.720  1.00  0.00           H
ATOM     98  CB  GLU A  10      15.660  39.890  48.060  1.00  0.00           C
ATOM     99  HB1 GLU A  10      16.010  40.740  47.440  1.00  0.00           H
ATOM    100  HB2 GLU A  10      14.650  39.720  47.650  1.00  0.00           H
ATOM    101  CG  GLU A  10      16.550  38.670  47.680  1.00  0.00           C
ATOM    102  HG1 GLU A  10      16.020  37.730  47.950  1.00  0.00           H
ATOM    103  HG2 GLU A  10      17.520  38.750  48.200  1.00  0.00           H
ATOM    104  CD  GLU A  10      16.850  38.510  46.210  1.00  0.00           C
ATOM    105  OE1 GLU A  10      16.310  39.300  45.410  1.00  0.00           O
ATOM    106  OE2 GLU A  10      17.640  37.610  45.870  1.00  0.00           O
ATOM    107  C   GLU A  10      14.900  41.670  49.790  1.00  0.00           C
ATOM    108  O   GLU A  10      15.120  42.720  49.170  1.00  0.00           O
ATOM    109  N   LEU A  11      14.080  41.600  50.890  1.00  0.00           N
ATOM    110  HN  LEU A  11      14.130  40.690  51.290  1.00  0.00           H
ATOM    111  CA  LEU A  11      13.430  42.700  51.540  1.00  0.00           C
ATOM    112  HA  LEU A  11      12.840  42.260  52.330  1.00  0.00           H
ATOM    113  CB  LEU A  11      14.450  43.740  52.140  1.00  0.00           C
ATOM    114  HB1 LEU A  11      13.850  44.620  52.460  1.00  0.00           H
ATOM    115  HB2 LEU A  11      15.160  44.020  51.340  1.00  0.00           H
ATOM    116  CG  LEU A  11      15.170  43.310  53.480  1.00  0.00           C
ATOM    117  HG  LEU A  11      15.840  42.480  53.140  1.00  0.00           H
ATOM    118  CD1 LEU A  11      16.100  44.390  53.900  1.00  0.00           C
ATOM    119 HD11 LEU A  11      15.570  45.370  53.980  1.00  0.00           H
ATOM    120 HD12 LEU A  11      16.840  44.510  53.080  1.00  0.00           H
ATOM    121 HD13 LEU A  11      16.700  44.130  54.790  1.00  0.00           H
ATOM    122  CD2 LEU A  11      14.180  42.760  54.540  1.00  0.00           C
ATOM    123 HD21 LEU A  11      13.820  41.740  54.290  1.00  0.00           H
ATOM    124 HD22 LEU A  11      13.370  43.520  54.480  1.00  0.00           H
ATOM    125 HD23 LEU A  11      14.740  42.630  55.500  1.00  0.00           H
ATOM    126  C   LEU A  11      12.340  43.370  50.690  1.00  0.00           C
ATOM    127  O   LEU A  11      12.060  44.550  50.670  1.00  0.00           O
ATOM    128  N   GLN A  12      11.610  42.520  49.950  1.00  0.00           N
ATOM    129  HN  GLN A  12      11.660  41.530  50.000  1.00  0.00           H
ATOM    130  CA  GLN A  12      10.660  42.930  48.940  1.00  0.00           C
ATOM    131  HA  GLN A  12      10.750  44.000  48.790  1.00  0.00           H
ATOM    132  CB  GLN A  12      10.880  42.100  47.600  1.00  0.00           C
ATOM    133  HB1 GLN A  12      10.750  41.030  47.860  1.00  0.00           H
ATOM    134  HB2 GLN A  12      11.970  42.260  47.420  1.00  0.00           H
ATOM    135  CG  GLN A  12      10.030  42.510  46.380  1.00  0.00           C
ATOM    136  HG1 GLN A  12       9.040  42.060  46.590  1.00  0.00           H
ATOM    137  HG2 GLN A  12      10.330  42.020  45.430  1.00  0.00           H
ATOM    138  CD  GLN A  12       9.800  44.020  46.120  1.00  0.00           C
ATOM    139  OE1 GLN A  12       8.700  44.530  46.000  1.00  0.00           O
ATOM    140  NE2 GLN A  12      10.880  44.830  46.060  1.00  0.00           N
ATOM    141 HE21 GLN A  12      10.840  45.740  45.670  1.00  0.00           H
ATOM    142 HE22 GLN A  12      11.780  44.390  46.100  1.00  0.00           H
ATOM    143  C   GLN A  12       9.140  42.690  49.390  1.00  0.00           C
ATOM    144  O   GLN A  12       8.660  41.520  49.310  1.00  0.00           O
ATOM    145  N   PRO A  13       8.370  43.720  49.790  1.00  0.00           N
ATOM    146  CD  PRO A  13       8.730  45.170  49.900  1.00  0.00           C
ATOM    147  HD1 PRO A  13       8.420  45.550  48.910  1.00  0.00           H
ATOM    148  HD2 PRO A  13       9.820  45.330  49.970  1.00  0.00           H
ATOM    149  CA  PRO A  13       7.160  43.390  50.530  1.00  0.00           C
ATOM    150  HA  PRO A  13       7.380  42.740  51.360  1.00  0.00           H
ATOM    151  CB  PRO A  13       6.700  44.730  51.120  1.00  0.00           C
ATOM    152  HB1 PRO A  13       6.430  44.670  52.200  1.00  0.00           H
ATOM    153  HB2 PRO A  13       5.910  45.230  50.530  1.00  0.00           H
ATOM    154  CG  PRO A  13       7.950  45.560  51.150  1.00  0.00           C
ATOM    155  HG1 PRO A  13       7.620  46.620  51.240  1.00  0.00           H
ATOM    156  HG2 PRO A  13       8.490  45.380  52.110  1.00  0.00           H
ATOM    157  C   PRO A  13       6.100  42.730  49.730  1.00  0.00           C
ATOM    158  O   PRO A  13       5.820  41.590  50.210  1.00  0.00           O
ATOM    159  N   PRO A  14       5.320  43.080  48.680  1.00  0.00           N
ATOM    160  CD  PRO A  14       4.240  42.110  48.170  1.00  0.00           C
ATOM    161  HD1 PRO A  14       3.280  42.260  48.710  1.00  0.00           H
ATOM    162  HD2 PRO A  14       4.670  41.090  48.270  1.00  0.00           H
ATOM    163  CA  PRO A  14       5.790  44.020  47.650  1.00  0.00           C
ATOM    164  HA  PRO A  14       6.860  44.200  47.600  1.00  0.00           H
ATOM    165  CB  PRO A  14       5.500  43.300  46.390  1.00  0.00           C
ATOM    166  HB1 PRO A  14       6.350  42.600  46.230  1.00  0.00           H
ATOM    167  HB2 PRO A  14       5.400  43.870  45.450  1.00  0.00           H
ATOM    168  CG  PRO A  14       4.220  42.470  46.700  1.00  0.00           C
ATOM    169  HG1 PRO A  14       3.430  43.240  46.590  1.00  0.00           H
ATOM    170  HG2 PRO A  14       4.070  41.690  45.930  1.00  0.00           H
ATOM    171  C   PRO A  14       5.000  45.270  47.700  1.00  0.00           C
ATOM    172  O   PRO A  14       5.450  46.360  47.260  1.00  0.00           O
ATOM    173  N   LEU A  15       3.720  45.140  48.190  1.00  0.00           N
ATOM    174  HN  LEU A  15       3.280  44.360  48.640  1.00  0.00           H
ATOM    175  CA  LEU A  15       2.720  46.150  48.010  1.00  0.00           C
ATOM    176  HA  LEU A  15       2.560  46.260  46.940  1.00  0.00           H
ATOM    177  CB  LEU A  15       1.430  45.610  48.690  1.00  0.00           C
ATOM    178  HB1 LEU A  15       1.210  44.640  48.190  1.00  0.00           H
ATOM    179  HB2 LEU A  15       0.630  46.250  48.270  1.00  0.00           H
ATOM    180  CG  LEU A  15       1.350  45.470  50.230  1.00  0.00           C
ATOM    181  HG  LEU A  15       1.520  46.410  50.810  1.00  0.00           H
ATOM    182  CD1 LEU A  15      84.510  45.150  50.610  1.00  0.00           C
ATOM    183 HD11 LEU A  15      84.180  44.340  49.910  1.00  0.00           H
ATOM    184 HD12 LEU A  15      83.890  46.070  50.500  1.00  0.00           H
ATOM    185 HD13 LEU A  15      84.440  44.900  51.690  1.00  0.00           H
ATOM    186  CD2 LEU A  15       2.190  44.350  50.770  1.00  0.00           C
ATOM    187 HD21 LEU A  15       1.970  43.400  50.240  1.00  0.00           H
ATOM    188 HD22 LEU A  15       1.980  44.360  51.870  1.00  0.00           H
ATOM    189 HD23 LEU A  15       3.270  44.590  50.700  1.00  0.00           H
ATOM    190  C   LEU A  15       3.030  47.600  48.520  1.00  0.00           C
ATOM    191  O   LEU A  15       2.710  48.600  47.960  1.00  0.00           O
ATOM    192  N   PHE A  16       3.690  47.770  49.630  1.00  0.00           N
ATOM    193  HN  PHE A  16       3.910  46.940  50.140  1.00  0.00           H
ATOM    194  CA  PHE A  16       4.110  49.050  50.150  1.00  0.00           C
ATOM    195  HA  PHE A  16       3.250  49.690  50.110  1.00  0.00           H
ATOM    196  CB  PHE A  16       4.520  48.980  51.570  1.00  0.00           C
ATOM    197  HB1 PHE A  16       4.580  49.950  52.100  1.00  0.00           H
ATOM    198  HB2 PHE A  16       5.460  48.410  51.660  1.00  0.00           H
ATOM    199  CG  PHE A  16       3.570  48.200  52.430  1.00  0.00           C
ATOM    200  CD1 PHE A  16       4.030  47.100  53.190  1.00  0.00           C
ATOM    201  HD1 PHE A  16       5.050  46.760  53.070  1.00  0.00           H
ATOM    202  CE1 PHE A  16       3.190  46.410  54.080  1.00  0.00           C
ATOM    203  HE1 PHE A  16       3.550  45.580  54.670  1.00  0.00           H
ATOM    204  CZ  PHE A  16       1.810  46.880  54.190  1.00  0.00           C
ATOM    205  HZ  PHE A  16       1.110  46.380  54.840  1.00  0.00           H
ATOM    206  CD2 PHE A  16       2.340  48.680  52.620  1.00  0.00           C
ATOM    207  HD2 PHE A  16       1.980  49.570  52.130  1.00  0.00           H
ATOM    208  CE2 PHE A  16       1.450  47.980  53.440  1.00  0.00           C
ATOM    209  HE2 PHE A  16       0.420  48.310  53.540  1.00  0.00           H
ATOM    210  C   PHE A  16       5.050  49.820  49.320  1.00  0.00           C
ATOM    211  O   PHE A  16       4.910  51.010  49.060  1.00  0.00           O
ATOM    212  N   ALA A  17       6.110  49.160  48.690  1.00  0.00           N
ATOM    213  HN  ALA A  17       6.300  48.190  48.780  1.00  0.00           H
ATOM    214  CA  ALA A  17       7.010  49.790  47.780  1.00  0.00           C
ATOM    215  HA  ALA A  17       7.400  50.710  48.190  1.00  0.00           H
ATOM    216  CB  ALA A  17       8.220  48.840  47.570  1.00  0.00           C
ATOM    217  HB1 ALA A  17       8.950  49.300  46.870  1.00  0.00           H
ATOM    218  HB2 ALA A  17       7.830  47.860  47.190  1.00  0.00           H
ATOM    219  HB3 ALA A  17       8.760  48.790  48.530  1.00  0.00           H
ATOM    220  C   ALA A  17       6.320  50.100  46.520  1.00  0.00           C
ATOM    221  O   ALA A  17       6.490  51.190  45.940  1.00  0.00           O
ATOM    222  N   ASN A  18       5.440  49.160  46.040  1.00  0.00           N
ATOM    223  HN  ASN A  18       5.360  48.250  46.440  1.00  0.00           H
ATOM    224  CA  ASN A  18       4.580  49.460  44.850  1.00  0.00           C
ATOM    225  HA  ASN A  18       5.120  49.740  43.950  1.00  0.00           H
ATOM    226  CB  ASN A  18       3.670  48.230  44.490  1.00  0.00           C
ATOM    227  HB1 ASN A  18       2.740  48.540  43.970  1.00  0.00           H
ATOM    228  HB2 ASN A  18       3.480  47.620  45.410  1.00  0.00           H
ATOM    229  CG  ASN A  18       4.390  47.290  43.580  1.00  0.00           C
ATOM    230  OD1 ASN A  18       5.270  46.610  43.960  1.00  0.00           O
ATOM    231  ND2 ASN A  18       3.850  47.150  42.360  1.00  0.00           N
ATOM    232 HD22 ASN A  18       3.020  47.650  42.140  1.00  0.00           H
ATOM    233  C   ASN A  18       3.680  50.720  45.030  1.00  0.00           C
ATOM    234  O   ASN A  18       3.470  51.470  44.120  1.00  0.00           O
ATOM    235  N   ALA A  19       3.110  50.930  46.260  1.00  0.00           N
ATOM    236  HN  ALA A  19       3.150  50.250  46.980  1.00  0.00           H
ATOM    237  CA  ALA A  19       2.200  51.970  46.520  1.00  0.00           C
ATOM    238  HA  ALA A  19       1.570  52.120  45.650  1.00  0.00           H
ATOM    239  CB  ALA A  19       1.290  51.640  47.740  1.00  0.00           C
ATOM    240  HB1 ALA A  19       0.710  50.710  47.570  1.00  0.00           H
ATOM    241  HB2 ALA A  19       0.570  52.490  47.830  1.00  0.00           H
ATOM    242  HB3 ALA A  19       1.910  51.570  48.650  1.00  0.00           H
ATOM    243  C   ALA A  19       2.860  53.240  46.760  1.00  0.00           C
ATOM    244  O   ALA A  19       2.180  54.260  46.540  1.00  0.00           O
ATOM    245  N   SER A  20       4.200  53.250  47.020  1.00  0.00           N
ATOM    246  HN  SER A  20       4.580  52.330  47.150  1.00  0.00           H
ATOM    247  CA  SER A  20       4.990  54.530  47.140  1.00  0.00           C
ATOM    248  HA  SER A  20       4.530  55.280  47.770  1.00  0.00           H
ATOM    249  CB  SER A  20       6.320  54.350  47.870  1.00  0.00           C
ATOM    250  HB1 SER A  20       6.830  55.300  48.150  1.00  0.00           H
ATOM    251  HB2 SER A  20       7.040  53.730  47.300  1.00  0.00           H
ATOM    252  OG  SER A  20       6.170  53.660  49.110  1.00  0.00           O
ATOM    253  HG1 SER A  20       5.720  52.830  48.930  1.00  0.00           H
ATOM    254  C   SER A  20       5.360  55.090  45.890  1.00  0.00           C
ATOM    255  O   SER A  20       5.890  56.200  45.800  1.00  0.00           O
ATOM    256  N   ASP A  21       5.080  54.400  44.780  1.00  0.00           N
ATOM    257  HN  ASP A  21       4.490  53.600  44.810  1.00  0.00           H
ATOM    258  CA  ASP A  21       5.540  54.730  43.430  1.00  0.00           C
ATOM    259  HA  ASP A  21       6.540  55.120  43.440  1.00  0.00           H
ATOM    260  CB  ASP A  21       5.550  53.380  42.580  1.00  0.00           C
ATOM    261  HB1 ASP A  21       4.560  52.910  42.430  1.00  0.00           H
ATOM    262  HB2 ASP A  21       6.150  52.670  43.190  1.00  0.00           H
ATOM    263  CG  ASP A  21       6.160  53.330  41.190  1.00  0.00           C
ATOM    264  OD1 ASP A  21       5.870  52.440  40.410  1.00  0.00           O
ATOM    265  OD2 ASP A  21       7.030  54.180  40.970  1.00  0.00           O
ATOM    266  C   ASP A  21       4.710  55.870  42.690  1.00  0.00           C
ATOM    267  O   ASP A  21       4.690  56.010  41.500  1.00  0.00           O
ATOM    268  N   ALA A  22       4.060  56.740  43.500  1.00  0.00           N
ATOM    269  HN  ALA A  22       4.100  56.690  44.500  1.00  0.00           H
ATOM    270  CA  ALA A  22       3.250  57.890  43.020  1.00  0.00           C
ATOM    271  HA  ALA A  22       2.830  57.620  42.060  1.00  0.00           H
ATOM    272  CB  ALA A  22       2.230  58.050  44.130  1.00  0.00           C
ATOM    273  HB1 ALA A  22       1.510  57.200  44.170  1.00  0.00           H
ATOM    274  HB2 ALA A  22       1.550  58.920  43.990  1.00  0.00           H
ATOM    275  HB3 ALA A  22       2.740  58.240  45.090  1.00  0.00           H
ATOM    276  C   ALA A  22       4.090  59.170  42.900  1.00  0.00           C
ATOM    277  O   ALA A  22       3.570  60.240  42.610  1.00  0.00           O
ATOM    278  N   TYR A  23       5.440  59.110  43.130  1.00  0.00           N
ATOM    279  HN  TYR A  23       5.750  58.260  43.550  1.00  0.00           H
ATOM    280  CA  TYR A  23       6.360  60.250  43.100  1.00  0.00           C
ATOM    281  HA  TYR A  23       6.050  60.870  42.270  1.00  0.00           H
ATOM    282  CB  TYR A  23       6.200  61.100  44.490  1.00  0.00           C
ATOM    283  HB1 TYR A  23       6.350  60.440  45.380  1.00  0.00           H
ATOM    284  HB2 TYR A  23       5.270  61.700  44.480  1.00  0.00           H
ATOM    285  CG  TYR A  23       7.250  62.160  44.600  1.00  0.00           C
ATOM    286  CD1 TYR A  23       7.980  62.300  45.790  1.00  0.00           C
ATOM    287  HD1 TYR A  23       7.730  61.690  46.650  1.00  0.00           H
ATOM    288  CE1 TYR A  23       9.030  63.280  45.920  1.00  0.00           C
ATOM    289  HE1 TYR A  23       9.480  63.330  46.900  1.00  0.00           H
ATOM    290  CZ  TYR A  23       9.260  64.150  44.880  1.00  0.00           C
ATOM    291  OH  TYR A  23      10.160  65.160  45.060  1.00  0.00           O
ATOM    292  HH  TYR A  23      10.220  65.700  44.270  1.00  0.00           H
ATOM    293  CD2 TYR A  23       7.530  63.070  43.580  1.00  0.00           C
ATOM    294  HD2 TYR A  23       6.880  63.170  42.720  1.00  0.00           H
ATOM    295  CE2 TYR A  23       8.460  64.040  43.660  1.00  0.00           C
ATOM    296  HE2 TYR A  23       8.680  64.720  42.850  1.00  0.00           H
ATOM    297  C   TYR A  23       7.840  59.810  42.840  1.00  0.00           C
ATOM    298  O   TYR A  23       8.350  60.330  41.870  1.00  0.00           O
ATOM    299  N   PRO A  24       8.620  58.970  43.550  1.00  0.00           N
ATOM    300  CD  PRO A  24       8.170  58.140  44.620  1.00  0.00           C
ATOM    301  HD1 PRO A  24       7.870  57.250  44.030  1.00  0.00           H
ATOM    302  HD2 PRO A  24       7.330  58.560  45.200  1.00  0.00           H
ATOM    303  CA  PRO A  24      10.090  58.860  43.360  1.00  0.00           C
ATOM    304  HA  PRO A  24      10.540  59.810  43.580  1.00  0.00           H
ATOM    305  CB  PRO A  24      10.460  57.730  44.400  1.00  0.00           C
ATOM    306  HB1 PRO A  24      11.480  57.900  44.790  1.00  0.00           H
ATOM    307  HB2 PRO A  24      10.310  56.720  43.950  1.00  0.00           H
ATOM    308  CG  PRO A  24       9.420  57.930  45.490  1.00  0.00           C
ATOM    309  HG1 PRO A  24       9.290  56.990  46.070  1.00  0.00           H
ATOM    310  HG2 PRO A  24       9.620  58.750  46.210  1.00  0.00           H
ATOM    311  C   PRO A  24      10.570  58.500  41.970  1.00  0.00           C
ATOM    312  O   PRO A  24      11.540  59.110  41.480  1.00  0.00           O
ATOM    313  N   SER A  25       9.850  57.670  41.210  1.00  0.00           N
ATOM    314  HN  SER A  25       9.190  57.070  41.660  1.00  0.00           H
ATOM    315  CA  SER A  25      10.000  57.490  39.810  1.00  0.00           C
ATOM    316  HA  SER A  25      11.030  57.170  39.800  1.00  0.00           H
ATOM    317  CB  SER A  25       9.200  56.250  39.330  1.00  0.00           C
ATOM    318  HB1 SER A  25       9.660  55.320  39.730  1.00  0.00           H
ATOM    319  HB2 SER A  25       9.240  56.130  38.230  1.00  0.00           H
ATOM    320  OG  SER A  25       7.870  56.460  39.800  1.00  0.00           O
ATOM    321  HG1 SER A  25       7.570  55.650  40.220  1.00  0.00           H
ATOM    322  C   SER A  25       9.780  58.780  38.950  1.00  0.00           C
ATOM    323  O   SER A  25      10.510  59.080  38.020  1.00  0.00           O
ATOM    324  N   ALA A  26       8.770  59.590  39.280  1.00  0.00           N
ATOM    325  HN  ALA A  26       8.270  59.370  40.110  1.00  0.00           H
ATOM    326  CA  ALA A  26       8.400  60.740  38.430  1.00  0.00           C
ATOM    327  HA  ALA A  26       8.550  60.480  37.400  1.00  0.00           H
ATOM    328  CB  ALA A  26       6.820  61.020  38.470  1.00  0.00           C
ATOM    329  HB1 ALA A  26       6.450  61.660  37.640  1.00  0.00           H
ATOM    330  HB2 ALA A  26       6.610  61.470  39.470  1.00  0.00           H
ATOM    331  HB3 ALA A  26       6.290  60.040  38.420  1.00  0.00           H
ATOM    332  C   ALA A  26       9.150  61.990  38.820  1.00  0.00           C
ATOM    333  O   ALA A  26       9.380  62.910  38.080  1.00  0.00           O
ATOM    334  N   CYS A  27       9.780  61.880  40.000  1.00  0.00           N
ATOM    335  HN  CYS A  27       9.660  60.970  40.390  1.00  0.00           H
ATOM    336  CA  CYS A  27      10.660  62.870  40.630  1.00  0.00           C
ATOM    337  HA  CYS A  27       9.990  63.720  40.740  1.00  0.00           H
ATOM    338  CB  CYS A  27      11.070  62.370  42.050  1.00  0.00           C
ATOM    339  HB1 CYS A  27      11.360  61.300  42.050  1.00  0.00           H
ATOM    340  HB2 CYS A  27      10.190  62.400  42.720  1.00  0.00           H
ATOM    341  SG  CYS A  27      12.390  63.180  43.070  1.00  0.00           S
ATOM    342  HG1 CYS A  27      13.230  63.320  42.050  1.00  0.00           H
ATOM    343  C   CYS A  27      11.790  63.540  39.870  1.00  0.00           C
ATOM    344  O   CYS A  27      11.960  64.760  40.000  1.00  0.00           O
ATOM    345  N   PRO A  28      12.570  62.890  38.980  1.00  0.00           N
ATOM    346  CD  PRO A  28      12.830  61.490  39.160  1.00  0.00           C
ATOM    347  HD1 PRO A  28      12.020  60.800  38.870  1.00  0.00           H
ATOM    348  HD2 PRO A  28      13.010  61.270  40.230  1.00  0.00           H
ATOM    349  CA  PRO A  28      13.650  63.540  38.290  1.00  0.00           C
ATOM    350  HA  PRO A  28      14.010  64.410  38.830  1.00  0.00           H
ATOM    351  CB  PRO A  28      14.720  62.470  38.260  1.00  0.00           C
ATOM    352  HB1 PRO A  28      15.370  62.470  39.160  1.00  0.00           H
ATOM    353  HB2 PRO A  28      15.450  62.500  37.420  1.00  0.00           H
ATOM    354  CG  PRO A  28      13.990  61.070  38.170  1.00  0.00           C
ATOM    355  HG1 PRO A  28      13.680  60.730  37.160  1.00  0.00           H
ATOM    356  HG2 PRO A  28      14.650  60.310  38.640  1.00  0.00           H
ATOM    357  C   PRO A  28      13.290  63.970  36.890  1.00  0.00           C
ATOM    358  O   PRO A  28      13.700  64.970  36.300  1.00  0.00           O
ATOM    359  N   SER A  29      12.510  63.120  36.230  1.00  0.00           N
ATOM    360  HN  SER A  29      12.120  62.330  36.700  1.00  0.00           H
ATOM    361  CA  SER A  29      12.100  63.250  34.870  1.00  0.00           C
ATOM    362  HA  SER A  29      12.010  62.260  34.440  1.00  0.00           H
ATOM    363  CB  SER A  29      10.600  63.870  34.850  1.00  0.00           C
ATOM    364  HB1 SER A  29      10.650  64.940  35.150  1.00  0.00           H
ATOM    365  HB2 SER A  29      10.070  63.240  35.600  1.00  0.00           H
ATOM    366  OG  SER A  29       9.990  63.760  33.540  1.00  0.00           O
ATOM    367  HG1 SER A  29      10.290  64.560  33.100  1.00  0.00           H
ATOM    368  C   SER A  29      13.070  63.810  33.830  1.00  0.00           C
ATOM    369  O   SER A  29      12.790  64.860  33.210  1.00  0.00           O
ATOM    370  N   ALA A  30      14.210  63.110  33.610  1.00  0.00           N
ATOM    371  HN  ALA A  30      14.320  62.270  34.130  1.00  0.00           H
ATOM    372  CA  ALA A  30      15.310  63.380  32.760  1.00  0.00           C
ATOM    373  HA  ALA A  30      15.860  62.460  32.840  1.00  0.00           H
ATOM    374  CB  ALA A  30      14.830  63.620  31.280  1.00  0.00           C
ATOM    375  HB1 ALA A  30      14.210  64.530  31.180  1.00  0.00           H
ATOM    376  HB2 ALA A  30      14.200  62.790  30.870  1.00  0.00           H
ATOM    377  HB3 ALA A  30      15.700  63.700  30.600  1.00  0.00           H
ATOM    378  C   ALA A  30      16.290  64.330  33.280  1.00  0.00           C
ATOM    379  O   ALA A  30      17.350  64.550  32.620  1.00  0.00           O
ATOM    380  N   GLY A  31      16.100  64.750  34.580  1.00  0.00           N
ATOM    381  HN  GLY A  31      15.240  64.400  34.930  1.00  0.00           H
ATOM    382  CA  GLY A  31      16.870  65.680  35.340  1.00  0.00           C
ATOM    383  HA1 GLY A  31      16.760  65.390  36.380  1.00  0.00           H
ATOM    384  HA2 GLY A  31      16.430  66.630  35.110  1.00  0.00           H
ATOM    385  C   GLY A  31      18.380  65.690  35.160  1.00  0.00           C
ATOM    386  O   GLY A  31      19.060  64.690  34.980  1.00  0.00           O
ATOM    387  N   ALA A  32      18.930  66.930  35.180  1.00  0.00           N
ATOM    388  HN  ALA A  32      18.350  67.700  35.440  1.00  0.00           H
ATOM    389  CA  ALA A  32      20.330  67.310  34.880  1.00  0.00           C
ATOM    390  HA  ALA A  32      20.200  68.380  34.790  1.00  0.00           H
ATOM    391  CB  ALA A  32      21.300  67.170  36.060  1.00  0.00           C
ATOM    392  HB1 ALA A  32      22.140  67.870  35.850  1.00  0.00           H
ATOM    393  HB2 ALA A  32      21.690  66.150  36.250  1.00  0.00           H
ATOM    394  HB3 ALA A  32      20.850  67.650  36.960  1.00  0.00           H
ATOM    395  C   ALA A  32      21.060  66.780  33.570  1.00  0.00           C
ATOM    396  O   ALA A  32      22.280  66.590  33.480  1.00  0.00           O
ATOM    397  N   ASN A  33      20.210  66.580  32.570  1.00  0.00           N
ATOM    398  HN  ASN A  33      19.260  66.880  32.660  1.00  0.00           H
ATOM    399  CA  ASN A  33      20.620  65.990  31.320  1.00  0.00           C
ATOM    400  HA  ASN A  33      19.700  65.700  30.840  1.00  0.00           H
ATOM    401  CB  ASN A  33      21.500  66.910  30.460  1.00  0.00           C
ATOM    402  HB1 ASN A  33      21.670  66.440  29.470  1.00  0.00           H
ATOM    403  HB2 ASN A  33      22.490  67.110  30.920  1.00  0.00           H
ATOM    404  CG  ASN A  33      20.790  68.190  30.080  1.00  0.00           C
ATOM    405  OD1 ASN A  33      20.040  68.270  29.140  1.00  0.00           O
ATOM    406  ND2 ASN A  33      20.940  69.180  30.940  1.00  0.00           N
ATOM    407 HD22 ASN A  33      21.560  69.100  31.710  1.00  0.00           H
ATOM    408  C   ASN A  33      21.310  64.660  31.530  1.00  0.00           C
ATOM    409  O   ASN A  33      22.470  64.340  31.220  1.00  0.00           O
ATOM    410  N   ALA A  34      20.510  63.710  32.010  1.00  0.00           N
ATOM    411  HN  ALA A  34      19.540  63.900  32.120  1.00  0.00           H
ATOM    412  CA  ALA A  34      20.890  62.300  32.210  1.00  0.00           C
ATOM    413  HA  ALA A  34      19.940  61.810  32.400  1.00  0.00           H
ATOM    414  CB  ALA A  34      21.330  61.590  30.970  1.00  0.00           C
ATOM    415  HB1 ALA A  34      21.780  60.610  31.250  1.00  0.00           H
ATOM    416  HB2 ALA A  34      22.270  62.070  30.610  1.00  0.00           H
ATOM    417  HB3 ALA A  34      20.550  61.540  30.190  1.00  0.00           H
ATOM    418  C   ALA A  34      21.690  62.040  33.460  1.00  0.00           C
ATOM    419  O   ALA A  34      22.460  61.090  33.590  1.00  0.00           O
ATOM    420  N   SER A  35      21.530  63.030  34.340  1.00  0.00           N
ATOM    421  HN  SER A  35      20.830  63.690  34.060  1.00  0.00           H
ATOM    422  CA  SER A  35      21.930  63.220  35.660  1.00  0.00           C
ATOM    423  HA  SER A  35      21.430  64.130  35.930  1.00  0.00           H
ATOM    424  CB  SER A  35      21.390  62.010  36.500  1.00  0.00           C
ATOM    425  HB1 SER A  35      21.970  61.090  36.280  1.00  0.00           H
ATOM    426  HB2 SER A  35      20.340  61.800  36.220  1.00  0.00           H
ATOM    427  OG  SER A  35      21.450  62.290  37.900  1.00  0.00           O
ATOM    428  HG1 SER A  35      20.700  62.890  37.910  1.00  0.00           H
ATOM    429  C   SER A  35      23.360  63.580  35.850  1.00  0.00           C
ATOM    430  O   SER A  35      24.130  63.030  36.670  1.00  0.00           O
ATOM    431  N   GLY A  36      23.810  64.570  35.090  1.00  0.00           N
ATOM    432  HN  GLY A  36      23.190  64.870  34.370  1.00  0.00           H
ATOM    433  CA  GLY A  36      25.140  65.270  35.210  1.00  0.00           C
ATOM    434  HA1 GLY A  36      25.610  64.950  36.120  1.00  0.00           H
ATOM    435  HA2 GLY A  36      24.830  66.300  35.170  1.00  0.00           H
ATOM    436  C   GLY A  36      26.160  64.960  34.060  1.00  0.00           C
ATOM    437  O   GLY A  36      25.790  64.190  33.220  1.00  0.00           O
ATOM    438  N   PRO A  37      27.310  65.620  33.960  1.00  0.00           N
ATOM    439  CD  PRO A  37      27.760  66.530  34.940  1.00  0.00           C
ATOM    440  HD1 PRO A  37      27.990  65.980  35.880  1.00  0.00           H
ATOM    441  HD2 PRO A  37      26.940  67.240  35.200  1.00  0.00           H
ATOM    442  CA  PRO A  37      28.360  65.310  32.930  1.00  0.00           C
ATOM    443  HA  PRO A  37      27.900  65.640  32.010  1.00  0.00           H
ATOM    444  CB  PRO A  37      29.520  66.180  33.400  1.00  0.00           C
ATOM    445  HB1 PRO A  37      30.240  66.640  32.680  1.00  0.00           H
ATOM    446  HB2 PRO A  37      30.140  65.510  34.030  1.00  0.00           H
ATOM    447  CG  PRO A  37      28.880  67.230  34.340  1.00  0.00           C
ATOM    448  HG1 PRO A  37      29.650  67.490  35.110  1.00  0.00           H
ATOM    449  HG2 PRO A  37      28.520  68.100  33.750  1.00  0.00           H
ATOM    450  C   PRO A  37      28.720  63.810  32.600  1.00  0.00           C
ATOM    451  O   PRO A  37      28.820  63.070  33.580  1.00  0.00           O
ATOM    452  N   PRO A  38      28.900  63.350  31.350  1.00  0.00           N
ATOM    453  CD  PRO A  38      28.310  63.880  30.080  1.00  0.00           C
ATOM    454  HD1 PRO A  38      28.820  64.860  29.930  1.00  0.00           H
ATOM    455  HD2 PRO A  38      27.210  63.900  30.160  1.00  0.00           H
ATOM    456  CA  PRO A  38      29.720  62.130  31.070  1.00  0.00           C
ATOM    457  HA  PRO A  38      29.060  61.280  31.170  1.00  0.00           H
ATOM    458  CB  PRO A  38      29.960  62.350  29.590  1.00  0.00           C
ATOM    459  HB1 PRO A  38      30.240  61.390  29.100  1.00  0.00           H
ATOM    460  HB2 PRO A  38      30.850  62.990  29.400  1.00  0.00           H
ATOM    461  CG  PRO A  38      28.730  62.960  28.950  1.00  0.00           C
ATOM    462  HG1 PRO A  38      28.860  63.490  27.980  1.00  0.00           H
ATOM    463  HG2 PRO A  38      27.950  62.180  28.840  1.00  0.00           H
ATOM    464  C   PRO A  38      30.920  61.910  31.960  1.00  0.00           C
ATOM    465  O   PRO A  38      31.470  62.850  32.560  1.00  0.00           O
ATOM    466  N   GLY A  39      31.360  60.590  32.090  1.00  0.00           N
ATOM    467  HN  GLY A  39      30.930  59.870  31.550  1.00  0.00           H
ATOM    468  CA  GLY A  39      32.280  60.220  33.120  1.00  0.00           C
ATOM    469  HA1 GLY A  39      32.790  61.010  33.650  1.00  0.00           H
ATOM    470  HA2 GLY A  39      33.020  59.640  32.600  1.00  0.00           H
ATOM    471  C   GLY A  39      31.720  59.270  34.130  1.00  0.00           C
ATOM    472  O   GLY A  39      32.070  59.330  35.290  1.00  0.00           O
ATOM    473  N   ALA A  40      30.830  58.350  33.660  1.00  0.00           N
ATOM    474  HN  ALA A  40      30.410  58.390  32.760  1.00  0.00           H
ATOM    475  CA  ALA A  40      30.360  57.250  34.440  1.00  0.00           C
ATOM    476  HA  ALA A  40      31.210  56.780  34.920  1.00  0.00           H
ATOM    477  CB  ALA A  40      29.840  56.130  33.510  1.00  0.00           C
ATOM    478  HB1 ALA A  40      28.790  56.370  33.260  1.00  0.00           H
ATOM    479  HB2 ALA A  40      29.780  55.200  34.110  1.00  0.00           H
ATOM    480  HB3 ALA A  40      30.440  56.010  32.580  1.00  0.00           H
ATOM    481  C   ALA A  40      29.320  57.610  35.540  1.00  0.00           C
ATOM    482  O   ALA A  40      28.990  56.880  36.440  1.00  0.00           O
ATOM    483  N   ARG A  41      28.690  58.770  35.380  1.00  0.00           N
ATOM    484  HN  ARG A  41      29.070  59.380  34.690  1.00  0.00           H
ATOM    485  CA  ARG A  41      27.580  59.240  36.120  1.00  0.00           C
ATOM    486  HA  ARG A  41      26.760  58.540  36.100  1.00  0.00           H
ATOM    487  CB  ARG A  41      27.020  60.440  35.430  1.00  0.00           C
ATOM    488  HB1 ARG A  41      27.850  61.150  35.210  1.00  0.00           H
ATOM    489  HB2 ARG A  41      26.240  60.950  36.030  1.00  0.00           H
ATOM    490  CG  ARG A  41      26.500  60.030  34.010  1.00  0.00           C
ATOM    491  HG1 ARG A  41      25.780  59.190  34.120  1.00  0.00           H
ATOM    492  HG2 ARG A  41      27.380  59.730  33.390  1.00  0.00           H
ATOM    493  CD  ARG A  41      25.980  61.220  33.160  1.00  0.00           C
ATOM    494  HD1 ARG A  41      26.740  62.020  33.310  1.00  0.00           H
ATOM    495  HD2 ARG A  41      24.970  61.580  33.450  1.00  0.00           H
ATOM    496  NE  ARG A  41      25.850  60.680  31.760  1.00  0.00           N
ATOM    497  HE  ARG A  41      25.990  59.730  31.500  1.00  0.00           H
ATOM    498  CZ  ARG A  41      25.350  61.410  30.820  1.00  0.00           C
ATOM    499  NH1 ARG A  41      25.000  62.630  31.070  1.00  0.00           N
ATOM    500 HH11 ARG A  41      25.060  62.980  32.000  1.00  0.00           H
ATOM    501 HH12 ARG A  41      24.420  63.080  30.390  1.00  0.00           H
ATOM    502  NH2 ARG A  41      25.190  61.030  29.560  1.00  0.00           N
ATOM    503 HH21 ARG A  41      25.570  60.150  29.280  1.00  0.00           H
ATOM    504 HH22 ARG A  41      24.730  61.670  28.950  1.00  0.00           H
ATOM    505  C   ARG A  41      27.850  59.660  37.540  1.00  0.00           C
ATOM    506  O   ARG A  41      27.020  59.430  38.400  1.00  0.00           O
ATOM    507  N   SER A  42      29.030  60.180  37.850  1.00  0.00           N
ATOM    508  HN  SER A  42      29.760  60.230  37.170  1.00  0.00           H
ATOM    509  CA  SER A  42      29.280  60.960  38.980  1.00  0.00           C
ATOM    510  HA  SER A  42      28.390  61.490  39.270  1.00  0.00           H
ATOM    511  CB  SER A  42      29.650  60.050  40.260  1.00  0.00           C
ATOM    512  HB1 SER A  42      28.760  59.520  40.670  1.00  0.00           H
ATOM    513  HB2 SER A  42      30.010  60.580  41.160  1.00  0.00           H
ATOM    514  OG  SER A  42      30.620  59.100  39.890  1.00  0.00           O
ATOM    515  HG1 SER A  42      30.200  58.290  39.590  1.00  0.00           H
ATOM    516  C   SER A  42      30.430  61.980  38.740  1.00  0.00           C
ATOM    517  O   SER A  42      31.290  61.870  37.820  1.00  0.00           O
ATOM    518  N   ALA A  43      30.430  63.000  39.620  1.00  0.00           N
ATOM    519  HN  ALA A  43      29.880  62.900  40.450  1.00  0.00           H
ATOM    520  CA  ALA A  43      31.340  64.090  39.790  1.00  0.00           C
ATOM    521  HA  ALA A  43      31.530  64.500  38.810  1.00  0.00           H
ATOM    522  CB  ALA A  43      30.600  65.100  40.730  1.00  0.00           C
ATOM    523  HB1 ALA A  43      29.510  65.130  40.540  1.00  0.00           H
ATOM    524  HB2 ALA A  43      30.980  66.130  40.530  1.00  0.00           H
ATOM    525  HB3 ALA A  43      30.720  64.730  41.770  1.00  0.00           H
ATOM    526  C   ALA A  43      32.650  63.740  40.550  1.00  0.00           C
ATOM    527  O   ALA A  43      32.780  62.660  41.120  1.00  0.00           O
ATOM    528  N   SER A  44      33.660  64.630  40.480  1.00  0.00           N
ATOM    529  HN  SER A  44      33.590  65.460  39.920  1.00  0.00           H
ATOM    530  CA  SER A  44      34.960  64.410  41.070  1.00  0.00           C
ATOM    531  HA  SER A  44      35.520  63.710  40.460  1.00  0.00           H
ATOM    532  CB  SER A  44      35.920  65.580  41.090  1.00  0.00           C
ATOM    533  HB1 SER A  44      35.380  66.430  41.550  1.00  0.00           H
ATOM    534  HB2 SER A  44      36.120  65.790  40.010  1.00  0.00           H
ATOM    535  OG  SER A  44      37.150  65.590  41.830  1.00  0.00           O
ATOM    536  HG1 SER A  44      37.770  65.720  41.110  1.00  0.00           H
ATOM    537  C   SER A  44      35.070  63.750  42.410  1.00  0.00           C
ATOM    538  O   SER A  44      34.150  63.860  43.250  1.00  0.00           O
ATOM    539  N   SER A  45      36.120  62.990  42.640  1.00  0.00           N
ATOM    540  HN  SER A  45      36.920  63.060  42.040  1.00  0.00           H
ATOM    541  CA  SER A  45      36.450  62.190  43.770  1.00  0.00           C
ATOM    542  HA  SER A  45      35.600  62.240  44.450  1.00  0.00           H
ATOM    543  CB  SER A  45      36.550  60.710  43.510  1.00  0.00           C
ATOM    544  HB1 SER A  45      36.860  60.160  44.420  1.00  0.00           H
ATOM    545  HB2 SER A  45      37.240  60.440  42.680  1.00  0.00           H
ATOM    546  OG  SER A  45      35.390  60.010  43.130  1.00  0.00           O
ATOM    547  HG1 SER A  45      35.040  60.430  42.340  1.00  0.00           H
ATOM    548  C   SER A  45      37.670  62.590  44.550  1.00  0.00           C
ATOM    549  O   SER A  45      38.070  61.880  45.470  1.00  0.00           O
ATOM    550  N   LEU A  46      38.410  63.680  44.240  1.00  0.00           N
ATOM    551  HN  LEU A  46      37.910  64.370  43.710  1.00  0.00           H
ATOM    552  CA  LEU A  46      39.580  64.150  44.930  1.00  0.00           C
ATOM    553  HA  LEU A  46      40.200  63.270  44.880  1.00  0.00           H
ATOM    554  CB  LEU A  46      40.080  65.510  44.290  1.00  0.00           C
ATOM    555  HB1 LEU A  46      40.870  65.910  44.960  1.00  0.00           H
ATOM    556  HB2 LEU A  46      39.220  66.200  44.460  1.00  0.00           H
ATOM    557  CG  LEU A  46      40.460  65.430  42.830  1.00  0.00           C
ATOM    558  HG  LEU A  46      39.620  65.130  42.170  1.00  0.00           H
ATOM    559  CD1 LEU A  46      40.960  66.830  42.450  1.00  0.00           C
ATOM    560 HD11 LEU A  46      40.110  67.540  42.480  1.00  0.00           H
ATOM    561 HD12 LEU A  46      41.450  66.810  41.450  1.00  0.00           H
ATOM    562 HD13 LEU A  46      41.770  67.110  43.150  1.00  0.00           H
ATOM    563  CD2 LEU A  46      41.600  64.470  42.550  1.00  0.00           C
ATOM    564 HD21 LEU A  46      41.870  64.460  41.470  1.00  0.00           H
ATOM    565 HD22 LEU A  46      41.320  63.440  42.880  1.00  0.00           H
ATOM    566 HD23 LEU A  46      42.490  64.680  43.170  1.00  0.00           H
ATOM    567  C   LEU A  46      39.250  64.380  46.480  1.00  0.00           C
ATOM    568  O   LEU A  46      40.050  63.980  47.350  1.00  0.00           O
ATOM    569  N   ALA A  47      38.080  64.940  46.790  1.00  0.00           N
ATOM    570  HN  ALA A  47      37.440  65.180  46.060  1.00  0.00           H
ATOM    571  CA  ALA A  47      37.550  65.070  48.100  1.00  0.00           C
ATOM    572  HA  ALA A  47      38.320  65.570  48.680  1.00  0.00           H
ATOM    573  CB  ALA A  47      36.310  65.950  48.260  1.00  0.00           C
ATOM    574  HB1 ALA A  47      35.460  65.550  47.660  1.00  0.00           H
ATOM    575  HB2 ALA A  47      36.580  66.970  47.890  1.00  0.00           H
ATOM    576  HB3 ALA A  47      36.060  66.110  49.330  1.00  0.00           H
ATOM    577  C   ALA A  47      37.240  63.750  48.810  1.00  0.00           C
ATOM    578  O   ALA A  47      37.750  63.510  49.890  1.00  0.00           O
ATOM    579  N   LEU A  48      36.490  62.870  48.110  1.00  0.00           N
ATOM    580  HN  LEU A  48      35.980  63.270  47.350  1.00  0.00           H
ATOM    581  CA  LEU A  48      36.340  61.430  48.500  1.00  0.00           C
ATOM    582  HA  LEU A  48      35.820  61.400  49.440  1.00  0.00           H
ATOM    583  CB  LEU A  48      35.460  60.670  47.550  1.00  0.00           C
ATOM    584  HB1 LEU A  48      35.780  60.900  46.510  1.00  0.00           H
ATOM    585  HB2 LEU A  48      34.440  61.100  47.670  1.00  0.00           H
ATOM    586  CG  LEU A  48      35.410  59.140  47.590  1.00  0.00           C
ATOM    587  HG  LEU A  48      36.450  58.760  47.660  1.00  0.00           H
ATOM    588  CD1 LEU A  48      34.770  58.780  48.950  1.00  0.00           C
ATOM    589 HD11 LEU A  48      34.630  57.680  48.920  1.00  0.00           H
ATOM    590 HD12 LEU A  48      33.790  59.300  49.040  1.00  0.00           H
ATOM    591 HD13 LEU A  48      35.450  58.950  49.800  1.00  0.00           H
ATOM    592  CD2 LEU A  48      34.740  58.450  46.390  1.00  0.00           C
ATOM    593 HD21 LEU A  48      34.680  57.360  46.560  1.00  0.00           H
ATOM    594 HD22 LEU A  48      35.340  58.590  45.460  1.00  0.00           H
ATOM    595 HD23 LEU A  48      33.730  58.920  46.320  1.00  0.00           H
ATOM    596  C   LEU A  48      37.700  60.830  48.760  1.00  0.00           C
ATOM    597  O   LEU A  48      37.840  60.230  49.850  1.00  0.00           O
ATOM    598  N   ALA A  49      38.800  60.960  47.910  1.00  0.00           N
ATOM    599  HN  ALA A  49      38.670  61.390  47.010  1.00  0.00           H
ATOM    600  CA  ALA A  49      40.110  60.320  48.080  1.00  0.00           C
ATOM    601  HA  ALA A  49      40.040  59.280  48.350  1.00  0.00           H
ATOM    602  CB  ALA A  49      40.890  60.530  46.760  1.00  0.00           C
ATOM    603  HB1 ALA A  49      41.930  60.160  46.860  1.00  0.00           H
ATOM    604  HB2 ALA A  49      40.960  61.580  46.430  1.00  0.00           H
ATOM    605  HB3 ALA A  49      40.360  59.840  46.070  1.00  0.00           H
ATOM    606  C   ALA A  49      40.930  60.940  49.210  1.00  0.00           C
ATOM    607  O   ALA A  49      41.660  60.230  49.890  1.00  0.00           O
ATOM    608  N   ILE A  50      40.790  62.290  49.420  1.00  0.00           N
ATOM    609  HN  ILE A  50      40.450  62.850  48.670  1.00  0.00           H
ATOM    610  CA  ILE A  50      41.320  62.980  50.620  1.00  0.00           C
ATOM    611  HA  ILE A  50      42.380  62.770  50.680  1.00  0.00           H
ATOM    612  CB  ILE A  50      41.250  64.540  50.560  1.00  0.00           C
ATOM    613  HB  ILE A  50      40.210  64.740  50.220  1.00  0.00           H
ATOM    614  CG2 ILE A  50      41.530  65.200  51.920  1.00  0.00           C
ATOM    615 HG21 ILE A  50      42.530  65.040  52.360  1.00  0.00           H
ATOM    616 HG22 ILE A  50      40.770  64.880  52.670  1.00  0.00           H
ATOM    617 HG23 ILE A  50      41.460  66.290  51.750  1.00  0.00           H
ATOM    618  CG1 ILE A  50      42.200  65.230  49.510  1.00  0.00           C
ATOM    619 HG11 ILE A  50      41.960  64.580  48.650  1.00  0.00           H
ATOM    620 HG12 ILE A  50      43.270  65.420  49.750  1.00  0.00           H
ATOM    621  CD  ILE A  50      41.660  66.620  49.040  1.00  0.00           C
ATOM    622  HD1 ILE A  50      41.550  67.240  49.960  1.00  0.00           H
ATOM    623  HD2 ILE A  50      40.660  66.630  48.550  1.00  0.00           H
ATOM    624  HD3 ILE A  50      42.470  67.200  48.550  1.00  0.00           H
ATOM    625  C   ILE A  50      40.630  62.390  51.880  1.00  0.00           C
ATOM    626  O   ILE A  50      41.330  62.110  52.920  1.00  0.00           O
ATOM    627  N   ALA A  51      39.290  62.240  51.890  1.00  0.00           N
ATOM    628  HN  ALA A  51      38.740  62.630  51.150  1.00  0.00           H
ATOM    629  CA  ALA A  51      38.560  61.720  53.030  1.00  0.00           C
ATOM    630  HA  ALA A  51      38.810  62.240  53.930  1.00  0.00           H
ATOM    631  CB  ALA A  51      37.020  61.700  52.790  1.00  0.00           C
ATOM    632  HB1 ALA A  51      36.730  62.740  52.540  1.00  0.00           H
ATOM    633  HB2 ALA A  51      36.550  61.420  53.750  1.00  0.00           H
ATOM    634  HB3 ALA A  51      36.640  61.150  51.900  1.00  0.00           H
ATOM    635  C   ALA A  51      38.960  60.210  53.330  1.00  0.00           C
ATOM    636  O   ALA A  51      39.270  59.870  54.470  1.00  0.00           O
ATOM    637  N   ILE A  52      38.970  59.300  52.310  1.00  0.00           N
ATOM    638  HN  ILE A  52      38.450  59.360  51.460  1.00  0.00           H
ATOM    639  CA  ILE A  52      39.570  57.930  52.520  1.00  0.00           C
ATOM    640  HA  ILE A  52      39.000  57.530  53.340  1.00  0.00           H
ATOM    641  CB  ILE A  52      39.280  57.110  51.260  1.00  0.00           C
ATOM    642  HB  ILE A  52      39.720  57.660  50.400  1.00  0.00           H
ATOM    643  CG2 ILE A  52      40.110  55.800  51.180  1.00  0.00           C
ATOM    644 HG21 ILE A  52      41.200  55.990  51.270  1.00  0.00           H
ATOM    645 HG22 ILE A  52      39.920  55.310  50.210  1.00  0.00           H
ATOM    646 HG23 ILE A  52      39.720  55.150  52.000  1.00  0.00           H
ATOM    647  CG1 ILE A  52      37.760  56.890  51.080  1.00  0.00           C
ATOM    648 HG11 ILE A  52      37.250  57.880  51.020  1.00  0.00           H
ATOM    649 HG12 ILE A  52      37.380  56.410  52.000  1.00  0.00           H
ATOM    650  CD  ILE A  52      37.350  56.100  49.830  1.00  0.00           C
ATOM    651  HD1 ILE A  52      36.290  55.800  49.920  1.00  0.00           H
ATOM    652  HD2 ILE A  52      37.960  55.180  49.660  1.00  0.00           H
ATOM    653  HD3 ILE A  52      37.350  56.830  49.000  1.00  0.00           H
ATOM    654  C   ILE A  52      41.000  57.960  52.970  1.00  0.00           C
ATOM    655  O   ILE A  52      41.360  57.130  53.730  1.00  0.00           O
ATOM    656  N   THR A  53      41.920  58.820  52.450  1.00  0.00           N
ATOM    657  HN  THR A  53      41.670  59.390  51.670  1.00  0.00           H
ATOM    658  CA  THR A  53      43.300  58.940  52.950  1.00  0.00           C
ATOM    659  HA  THR A  53      43.700  57.940  52.980  1.00  0.00           H
ATOM    660  CB  THR A  53      44.180  59.780  52.040  1.00  0.00           C
ATOM    661  HB  THR A  53      43.890  60.850  52.080  1.00  0.00           H
ATOM    662  OG1 THR A  53      44.170  59.310  50.720  1.00  0.00           O
ATOM    663  HG1 THR A  53      43.300  59.600  50.430  1.00  0.00           H
ATOM    664  CG2 THR A  53      45.670  59.620  52.500  1.00  0.00           C
ATOM    665 HG21 THR A  53      45.900  58.540  52.640  1.00  0.00           H
ATOM    666 HG22 THR A  53      45.800  60.060  53.510  1.00  0.00           H
ATOM    667 HG23 THR A  53      46.380  60.110  51.800  1.00  0.00           H
ATOM    668  C   THR A  53      43.390  59.470  54.410  1.00  0.00           C
ATOM    669  O   THR A  53      44.040  58.930  55.280  1.00  0.00           O
ATOM    670  N   ALA A  54      42.680  60.490  54.690  1.00  0.00           N
ATOM    671  HN  ALA A  54      42.030  60.860  54.020  1.00  0.00           H
ATOM    672  CA  ALA A  54      42.510  61.050  56.040  1.00  0.00           C
ATOM    673  HA  ALA A  54      43.460  61.420  56.410  1.00  0.00           H
ATOM    674  CB  ALA A  54      41.550  62.330  55.970  1.00  0.00           C
ATOM    675  HB1 ALA A  54      41.830  62.900  55.060  1.00  0.00           H
ATOM    676  HB2 ALA A  54      41.810  62.980  56.840  1.00  0.00           H
ATOM    677  HB3 ALA A  54      40.450  62.190  56.040  1.00  0.00           H
ATOM    678  C   ALA A  54      41.980  60.030  57.030  1.00  0.00           C
ATOM    679  O   ALA A  54      42.570  59.910  58.140  1.00  0.00           O
ATOM    680  N   LEU A  55      40.990  59.120  56.680  1.00  0.00           N
ATOM    681  HN  LEU A  55      40.540  59.170  55.790  1.00  0.00           H
ATOM    682  CA  LEU A  55      40.640  57.910  57.470  1.00  0.00           C
ATOM    683  HA  LEU A  55      40.390  58.310  58.440  1.00  0.00           H
ATOM    684  CB  LEU A  55      39.420  57.180  56.810  1.00  0.00           C
ATOM    685  HB1 LEU A  55      39.750  56.860  55.800  1.00  0.00           H
ATOM    686  HB2 LEU A  55      38.590  57.900  56.670  1.00  0.00           H
ATOM    687  CG  LEU A  55      38.960  55.900  57.530  1.00  0.00           C
ATOM    688  HG  LEU A  55      39.670  55.050  57.360  1.00  0.00           H
ATOM    689  CD1 LEU A  55      38.800  56.000  59.070  1.00  0.00           C
ATOM    690 HD11 LEU A  55      38.000  56.710  59.380  1.00  0.00           H
ATOM    691 HD12 LEU A  55      39.770  56.430  59.380  1.00  0.00           H
ATOM    692 HD13 LEU A  55      38.660  55.040  59.610  1.00  0.00           H
ATOM    693  CD2 LEU A  55      37.570  55.340  57.090  1.00  0.00           C
ATOM    694 HD21 LEU A  55      37.190  54.570  57.800  1.00  0.00           H
ATOM    695 HD22 LEU A  55      37.560  54.920  56.070  1.00  0.00           H
ATOM    696 HD23 LEU A  55      36.770  56.100  57.120  1.00  0.00           H
ATOM    697  C   LEU A  55      41.800  56.840  57.660  1.00  0.00           C
ATOM    698  O   LEU A  55      42.110  56.420  58.780  1.00  0.00           O
ATOM    699  N   TYR A  56      42.490  56.440  56.540  1.00  0.00           N
ATOM    700  HN  TYR A  56      42.280  56.690  55.600  1.00  0.00           H
ATOM    701  CA  TYR A  56      43.610  55.440  56.580  1.00  0.00           C
ATOM    702  HA  TYR A  56      43.120  54.610  57.070  1.00  0.00           H
ATOM    703  CB  TYR A  56      44.030  54.990  55.150  1.00  0.00           C
ATOM    704  HB1 TYR A  56      45.100  54.700  55.150  1.00  0.00           H
ATOM    705  HB2 TYR A  56      43.820  55.820  54.440  1.00  0.00           H
ATOM    706  CG  TYR A  56      43.270  53.880  54.650  1.00  0.00           C
ATOM    707  CD1 TYR A  56      43.990  52.780  54.290  1.00  0.00           C
ATOM    708  HD1 TYR A  56      45.060  52.840  54.300  1.00  0.00           H
ATOM    709  CE1 TYR A  56      43.310  51.630  53.760  1.00  0.00           C
ATOM    710  HE1 TYR A  56      43.920  50.810  53.410  1.00  0.00           H
ATOM    711  CZ  TYR A  56      41.950  51.590  53.800  1.00  0.00           C
ATOM    712  OH  TYR A  56      41.200  50.470  53.330  1.00  0.00           O
ATOM    713  HH  TYR A  56      41.810  49.890  52.860  1.00  0.00           H
ATOM    714  CD2 TYR A  56      41.820  53.780  54.770  1.00  0.00           C
ATOM    715  HD2 TYR A  56      41.280  54.600  55.230  1.00  0.00           H
ATOM    716  CE2 TYR A  56      41.160  52.640  54.350  1.00  0.00           C
ATOM    717  HE2 TYR A  56      40.100  52.470  54.520  1.00  0.00           H
ATOM    718  C   TYR A  56      44.870  55.940  57.340  1.00  0.00           C
ATOM    719  O   TYR A  56      45.450  55.210  58.170  1.00  0.00           O
ATOM    720  N   SER A  57      45.140  57.240  57.080  1.00  0.00           N
ATOM    721  HN  SER A  57      44.580  57.810  56.480  1.00  0.00           H
ATOM    722  CA  SER A  57      46.160  57.980  57.820  1.00  0.00           C
ATOM    723  HA  SER A  57      47.050  57.370  57.780  1.00  0.00           H
ATOM    724  CB  SER A  57      46.500  59.410  57.290  1.00  0.00           C
ATOM    725  HB1 SER A  57      45.540  59.960  57.410  1.00  0.00           H
ATOM    726  HB2 SER A  57      46.800  59.510  56.220  1.00  0.00           H
ATOM    727  OG  SER A  57      47.380  60.170  58.140  1.00  0.00           O
ATOM    728  HG1 SER A  57      48.170  59.640  58.260  1.00  0.00           H
ATOM    729  C   SER A  57      45.840  58.140  59.320  1.00  0.00           C
ATOM    730  O   SER A  57      46.700  57.960  60.130  1.00  0.00           O
ATOM    731  N   ALA A  58      44.620  58.420  59.720  1.00  0.00           N
ATOM    732  HN  ALA A  58      44.060  58.810  59.000  1.00  0.00           H
ATOM    733  CA  ALA A  58      44.200  58.490  61.140  1.00  0.00           C
ATOM    734  HA  ALA A  58      44.730  59.300  61.610  1.00  0.00           H
ATOM    735  CB  ALA A  58      42.680  58.790  61.330  1.00  0.00           C
ATOM    736  HB1 ALA A  58      42.430  58.720  62.410  1.00  0.00           H
ATOM    737  HB2 ALA A  58      42.060  58.030  60.810  1.00  0.00           H
ATOM    738  HB3 ALA A  58      42.480  59.830  61.000  1.00  0.00           H
ATOM    739  C   ALA A  58      44.380  57.240  61.980  1.00  0.00           C
ATOM    740  O   ALA A  58      45.100  57.250  63.010  1.00  0.00           O
ATOM    741  N   VAL A  59      43.830  56.130  61.420  1.00  0.00           N
ATOM    742  HN  VAL A  59      43.380  56.230  60.540  1.00  0.00           H
ATOM    743  CA  VAL A  59      44.090  54.760  61.930  1.00  0.00           C
ATOM    744  HA  VAL A  59      43.840  54.780  62.980  1.00  0.00           H
ATOM    745  CB  VAL A  59      43.140  53.670  61.360  1.00  0.00           C
ATOM    746  HB  VAL A  59      43.300  52.730  61.930  1.00  0.00           H
ATOM    747  CG1 VAL A  59      41.700  54.180  61.590  1.00  0.00           C
ATOM    748 HG11 VAL A  59      41.540  55.190  61.140  1.00  0.00           H
ATOM    749 HG12 VAL A  59      41.540  54.300  62.680  1.00  0.00           H
ATOM    750 HG13 VAL A  59      40.900  53.520  61.210  1.00  0.00           H
ATOM    751  CG2 VAL A  59      43.290  53.360  59.830  1.00  0.00           C
ATOM    752 HG21 VAL A  59      44.370  53.250  59.590  1.00  0.00           H
ATOM    753 HG22 VAL A  59      42.910  54.280  59.330  1.00  0.00           H
ATOM    754 HG23 VAL A  59      42.590  52.570  59.490  1.00  0.00           H
ATOM    755  C   VAL A  59      45.580  54.420  61.880  1.00  0.00           C
ATOM    756  O   VAL A  59      46.100  53.860  62.850  1.00  0.00           O
ATOM    757  N   CYS A  60      46.330  54.790  60.830  1.00  0.00           N
ATOM    758  HN  CYS A  60      46.010  55.430  60.140  1.00  0.00           H
ATOM    759  CA  CYS A  60      47.770  54.410  60.810  1.00  0.00           C
ATOM    760  HA  CYS A  60      47.870  53.350  60.970  1.00  0.00           H
ATOM    761  CB  CYS A  60      48.510  54.800  59.510  1.00  0.00           C
ATOM    762  HB1 CYS A  60      48.580  55.910  59.420  1.00  0.00           H
ATOM    763  HB2 CYS A  60      48.010  54.520  58.560  1.00  0.00           H
ATOM    764  SG  CYS A  60      50.220  54.090  59.420  1.00  0.00           S
ATOM    765  HG1 CYS A  60      49.680  52.880  59.300  1.00  0.00           H
ATOM    766  C   CYS A  60      48.540  55.160  61.890  1.00  0.00           C
ATOM    767  O   CYS A  60      49.200  54.560  62.730  1.00  0.00           O
ATOM    768  N   ALA A  61      48.350  56.490  62.060  1.00  0.00           N
ATOM    769  HN  ALA A  61      47.620  56.970  61.580  1.00  0.00           H
ATOM    770  CA  ALA A  61      49.010  57.310  63.000  1.00  0.00           C
ATOM    771  HA  ALA A  61      50.070  57.150  62.890  1.00  0.00           H
ATOM    772  CB  ALA A  61      48.850  58.840  62.720  1.00  0.00           C
ATOM    773  HB1 ALA A  61      49.360  59.010  61.750  1.00  0.00           H
ATOM    774  HB2 ALA A  61      49.240  59.360  63.620  1.00  0.00           H
ATOM    775  HB3 ALA A  61      47.770  59.030  62.550  1.00  0.00           H
ATOM    776  C   ALA A  61      48.610  57.000  64.500  1.00  0.00           C
ATOM    777  O   ALA A  61      49.410  56.910  65.380  1.00  0.00           O
ATOM    778  N   VAL A  62      47.250  56.940  64.840  1.00  0.00           N
ATOM    779  HN  VAL A  62      46.620  57.070  64.080  1.00  0.00           H
ATOM    780  CA  VAL A  62      46.820  56.530  66.120  1.00  0.00           C
ATOM    781  HA  VAL A  62      47.240  57.290  66.770  1.00  0.00           H
ATOM    782  CB  VAL A  62      45.320  56.680  66.350  1.00  0.00           C
ATOM    783  HB  VAL A  62      44.800  56.020  65.630  1.00  0.00           H
ATOM    784  CG1 VAL A  62      44.820  56.270  67.790  1.00  0.00           C
ATOM    785 HG11 VAL A  62      43.780  56.580  68.020  1.00  0.00           H
ATOM    786 HG12 VAL A  62      45.330  56.910  68.540  1.00  0.00           H
ATOM    787 HG13 VAL A  62      45.010  55.200  68.030  1.00  0.00           H
ATOM    788  CG2 VAL A  62      44.960  58.180  66.130  1.00  0.00           C
ATOM    789 HG21 VAL A  62      43.850  58.220  66.230  1.00  0.00           H
ATOM    790 HG22 VAL A  62      45.490  58.620  65.260  1.00  0.00           H
ATOM    791 HG23 VAL A  62      45.320  58.800  66.980  1.00  0.00           H
ATOM    792  C   VAL A  62      47.220  55.120  66.520  1.00  0.00           C
ATOM    793  O   VAL A  62      47.720  54.930  67.630  1.00  0.00           O
ATOM    794  N   GLY A  63      47.130  54.200  65.560  1.00  0.00           N
ATOM    795  HN  GLY A  63      46.700  54.420  64.690  1.00  0.00           H
ATOM    796  CA  GLY A  63      47.510  52.800  65.810  1.00  0.00           C
ATOM    797  HA1 GLY A  63      47.010  52.220  65.050  1.00  0.00           H
ATOM    798  HA2 GLY A  63      47.130  52.620  66.810  1.00  0.00           H
ATOM    799  C   GLY A  63      48.970  52.470  65.850  1.00  0.00           C
ATOM    800  O   GLY A  63      49.370  51.690  66.710  1.00  0.00           O
ATOM    801  N   LEU A  64      49.910  52.940  65.000  1.00  0.00           N
ATOM    802  HN  LEU A  64      49.670  53.480  64.200  1.00  0.00           H
ATOM    803  CA  LEU A  64      51.270  52.480  64.860  1.00  0.00           C
ATOM    804  HA  LEU A  64      51.430  51.420  64.970  1.00  0.00           H
ATOM    805  CB  LEU A  64      51.870  52.900  63.500  1.00  0.00           C
ATOM    806  HB1 LEU A  64      51.730  54.000  63.380  1.00  0.00           H
ATOM    807  HB2 LEU A  64      51.150  52.490  62.760  1.00  0.00           H
ATOM    808  CG  LEU A  64      53.320  52.500  63.180  1.00  0.00           C
ATOM    809  HG  LEU A  64      54.070  52.900  63.900  1.00  0.00           H
ATOM    810  CD1 LEU A  64      53.470  51.000  63.300  1.00  0.00           C
ATOM    811 HD11 LEU A  64      53.480  50.580  64.330  1.00  0.00           H
ATOM    812 HD12 LEU A  64      54.330  50.600  62.720  1.00  0.00           H
ATOM    813 HD13 LEU A  64      52.560  50.650  62.770  1.00  0.00           H
ATOM    814  CD2 LEU A  64      53.730  52.920  61.750  1.00  0.00           C
ATOM    815 HD21 LEU A  64      53.660  54.020  61.600  1.00  0.00           H
ATOM    816 HD22 LEU A  64      52.960  52.480  61.090  1.00  0.00           H
ATOM    817 HD23 LEU A  64      54.770  52.690  61.440  1.00  0.00           H
ATOM    818  C   LEU A  64      52.010  53.100  66.100  1.00  0.00           C
ATOM    819  O   LEU A  64      52.640  52.420  66.910  1.00  0.00           O
ATOM    820  N   LEU A  65      51.900  54.420  66.300  1.00  0.00           N
ATOM    821  HN  LEU A  65      51.320  54.940  65.680  1.00  0.00           H
ATOM    822  CA  LEU A  65      52.240  55.070  67.550  1.00  0.00           C
ATOM    823  HA  LEU A  65      53.260  54.750  67.700  1.00  0.00           H
ATOM    824  CB  LEU A  65      52.190  56.620  67.300  1.00  0.00           C
ATOM    825  HB1 LEU A  65      52.130  57.150  68.280  1.00  0.00           H
ATOM    826  HB2 LEU A  65      51.220  56.790  66.790  1.00  0.00           H
ATOM    827  CG  LEU A  65      53.280  57.170  66.440  1.00  0.00           C
ATOM    828  HG  LEU A  65      53.190  56.640  65.460  1.00  0.00           H
ATOM    829  CD1 LEU A  65      53.070  58.640  66.110  1.00  0.00           C
ATOM    830 HD11 LEU A  65      53.040  59.210  67.060  1.00  0.00           H
ATOM    831 HD12 LEU A  65      52.110  58.720  65.560  1.00  0.00           H
ATOM    832 HD13 LEU A  65      53.900  58.910  65.430  1.00  0.00           H
ATOM    833  CD2 LEU A  65      54.690  57.090  67.120  1.00  0.00           C
ATOM    834 HD21 LEU A  65      55.500  57.300  66.390  1.00  0.00           H
ATOM    835 HD22 LEU A  65      54.930  56.040  67.380  1.00  0.00           H
ATOM    836 HD23 LEU A  65      54.810  57.780  67.990  1.00  0.00           H
ATOM    837  C   LEU A  65      51.590  54.660  68.900  1.00  0.00           C
ATOM    838  O   LEU A  65      52.320  54.420  69.850  1.00  0.00           O
ATOM    839  N   GLY A  66      50.280  54.370  68.890  1.00  0.00           N
ATOM    840  HN  GLY A  66      49.570  54.600  68.220  1.00  0.00           H
ATOM    841  CA  GLY A  66      49.570  53.890  70.060  1.00  0.00           C
ATOM    842  HA1 GLY A  66      48.540  53.670  69.850  1.00  0.00           H
ATOM    843  HA2 GLY A  66      49.720  54.630  70.830  1.00  0.00           H
ATOM    844  C   GLY A  66      50.120  52.600  70.520  1.00  0.00           C
ATOM    845  O   GLY A  66      50.330  52.330  71.690  1.00  0.00           O
ATOM    846  N   ASN A  67      50.340  51.630  69.690  1.00  0.00           N
ATOM    847  HN  ASN A  67      49.970  51.660  68.760  1.00  0.00           H
ATOM    848  CA  ASN A  67      50.940  50.370  69.890  1.00  0.00           C
ATOM    849  HA  ASN A  67      50.530  49.990  70.810  1.00  0.00           H
ATOM    850  CB  ASN A  67      50.600  49.490  68.660  1.00  0.00           C
ATOM    851  HB1 ASN A  67      51.170  48.540  68.630  1.00  0.00           H
ATOM    852  HB2 ASN A  67      50.770  50.030  67.700  1.00  0.00           H
ATOM    853  CG  ASN A  67      49.120  49.050  68.840  1.00  0.00           C
ATOM    854  OD1 ASN A  67      48.830  48.590  69.930  1.00  0.00           O
ATOM    855  ND2 ASN A  67      48.290  49.040  67.780  1.00  0.00           N
ATOM    856 HD21 ASN A  67      47.360  48.720  67.950  1.00  0.00           H
ATOM    857 HD22 ASN A  67      48.560  49.580  66.980  1.00  0.00           H
ATOM    858  C   ASN A  67      52.430  50.340  70.090  1.00  0.00           C
ATOM    859  O   ASN A  67      52.890  49.610  71.020  1.00  0.00           O
ATOM    860  N   VAL A  68      53.260  51.080  69.340  1.00  0.00           N
ATOM    861  HN  VAL A  68      52.920  51.650  68.600  1.00  0.00           H
ATOM    862  CA  VAL A  68      54.710  51.220  69.640  1.00  0.00           C
ATOM    863  HA  VAL A  68      55.080  50.210  69.700  1.00  0.00           H
ATOM    864  CB  VAL A  68      55.470  51.950  68.510  1.00  0.00           C
ATOM    865  HB  VAL A  68      55.020  52.930  68.260  1.00  0.00           H
ATOM    866  CG1 VAL A  68      56.960  52.250  68.910  1.00  0.00           C
ATOM    867 HG11 VAL A  68      57.400  51.370  69.420  1.00  0.00           H
ATOM    868 HG12 VAL A  68      57.080  53.090  69.630  1.00  0.00           H
ATOM    869 HG13 VAL A  68      57.540  52.480  67.990  1.00  0.00           H
ATOM    870  CG2 VAL A  68      55.500  50.900  67.360  1.00  0.00           C
ATOM    871 HG21 VAL A  68      55.770  49.880  67.700  1.00  0.00           H
ATOM    872 HG22 VAL A  68      56.050  51.190  66.440  1.00  0.00           H
ATOM    873 HG23 VAL A  68      54.490  50.770  66.920  1.00  0.00           H
ATOM    874  C   VAL A  68      54.900  51.840  71.020  1.00  0.00           C
ATOM    875  O   VAL A  68      55.720  51.410  71.840  1.00  0.00           O
ATOM    876  N   LEU A  69      54.010  52.790  71.320  1.00  0.00           N
ATOM    877  HN  LEU A  69      53.510  53.260  70.590  1.00  0.00           H
ATOM    878  CA  LEU A  69      54.100  53.340  72.650  1.00  0.00           C
ATOM    879  HA  LEU A  69      55.140  53.530  72.880  1.00  0.00           H
ATOM    880  CB  LEU A  69      53.190  54.580  72.630  1.00  0.00           C
ATOM    881  HB1 LEU A  69      52.190  54.250  72.250  1.00  0.00           H
ATOM    882  HB2 LEU A  69      53.520  55.350  71.900  1.00  0.00           H
ATOM    883  CG  LEU A  69      52.850  55.350  73.940  1.00  0.00           C
ATOM    884  HG  LEU A  69      52.290  54.630  74.580  1.00  0.00           H
ATOM    885  CD1 LEU A  69      54.040  55.810  74.690  1.00  0.00           C
ATOM    886 HD11 LEU A  69      53.890  56.230  75.700  1.00  0.00           H
ATOM    887 HD12 LEU A  69      54.450  56.660  74.100  1.00  0.00           H
ATOM    888 HD13 LEU A  69      54.840  55.050  74.660  1.00  0.00           H
ATOM    889  CD2 LEU A  69      51.900  56.490  73.630  1.00  0.00           C
ATOM    890 HD21 LEU A  69      51.900  57.170  74.510  1.00  0.00           H
ATOM    891 HD22 LEU A  69      50.870  56.100  73.490  1.00  0.00           H
ATOM    892 HD23 LEU A  69      52.180  57.040  72.710  1.00  0.00           H
ATOM    893  C   LEU A  69      53.750  52.290  73.730  1.00  0.00           C
ATOM    894  O   LEU A  69      54.450  52.250  74.750  1.00  0.00           O
ATOM    895  N   VAL A  70      52.720  51.510  73.620  1.00  0.00           N
ATOM    896  HN  VAL A  70      52.180  51.550  72.780  1.00  0.00           H
ATOM    897  CA  VAL A  70      52.400  50.460  74.520  1.00  0.00           C
ATOM    898  HA  VAL A  70      52.420  50.870  75.520  1.00  0.00           H
ATOM    899  CB  VAL A  70      51.020  49.910  74.390  1.00  0.00           C
ATOM    900  HB  VAL A  70      51.020  49.720  73.290  1.00  0.00           H
ATOM    901  CG1 VAL A  70      50.800  48.600  75.160  1.00  0.00           C
ATOM    902 HG11 VAL A  70      50.830  48.770  76.260  1.00  0.00           H
ATOM    903 HG12 VAL A  70      51.580  47.870  74.840  1.00  0.00           H
ATOM    904 HG13 VAL A  70      49.800  48.230  74.870  1.00  0.00           H
ATOM    905  CG2 VAL A  70      49.900  50.890  74.800  1.00  0.00           C
ATOM    906 HG21 VAL A  70      48.870  50.570  74.520  1.00  0.00           H
ATOM    907 HG22 VAL A  70      49.980  51.890  74.320  1.00  0.00           H
ATOM    908 HG23 VAL A  70      49.990  51.060  75.890  1.00  0.00           H
ATOM    909  C   VAL A  70      53.440  49.380  74.590  1.00  0.00           C
ATOM    910  O   VAL A  70      53.770  48.890  75.690  1.00  0.00           O
ATOM    911  N   MET A  71      54.030  48.910  73.440  1.00  0.00           N
ATOM    912  HN  MET A  71      53.750  49.210  72.530  1.00  0.00           H
ATOM    913  CA  MET A  71      55.270  48.080  73.520  1.00  0.00           C
ATOM    914  HA  MET A  71      55.010  47.190  74.070  1.00  0.00           H
ATOM    915  CB  MET A  71      55.740  47.610  72.160  1.00  0.00           C
ATOM    916  HB1 MET A  71      56.760  47.180  72.160  1.00  0.00           H
ATOM    917  HB2 MET A  71      55.830  48.490  71.490  1.00  0.00           H
ATOM    918  CG  MET A  71      54.690  46.670  71.490  1.00  0.00           C
ATOM    919  HG1 MET A  71      53.710  47.170  71.390  1.00  0.00           H
ATOM    920  HG2 MET A  71      54.470  45.760  72.090  1.00  0.00           H
ATOM    921  SD  MET A  71      55.250  46.050  69.940  1.00  0.00           S
ATOM    922  CE  MET A  71      54.860  47.420  68.770  1.00  0.00           C
ATOM    923  HE1 MET A  71      53.800  47.720  68.950  1.00  0.00           H
ATOM    924  HE2 MET A  71      55.010  47.030  67.740  1.00  0.00           H
ATOM    925  HE3 MET A  71      55.600  48.210  69.030  1.00  0.00           H
ATOM    926  C   MET A  71      56.400  48.750  74.360  1.00  0.00           C
ATOM    927  O   MET A  71      57.120  48.060  75.100  1.00  0.00           O
ATOM    928  N   PHE A  72      56.580  50.070  74.290  1.00  0.00           N
ATOM    929  HN  PHE A  72      55.860  50.620  73.870  1.00  0.00           H
ATOM    930  CA  PHE A  72      57.680  50.770  74.890  1.00  0.00           C
ATOM    931  HA  PHE A  72      58.570  50.170  74.720  1.00  0.00           H
ATOM    932  CB  PHE A  72      57.930  52.100  74.210  1.00  0.00           C
ATOM    933  HB1 PHE A  72      57.090  52.720  74.600  1.00  0.00           H
ATOM    934  HB2 PHE A  72      57.940  51.960  73.110  1.00  0.00           H
ATOM    935  CG  PHE A  72      59.200  52.910  74.310  1.00  0.00           C
ATOM    936  CD1 PHE A  72      60.220  52.730  75.290  1.00  0.00           C
ATOM    937  HD1 PHE A  72      60.090  52.010  76.080  1.00  0.00           H
ATOM    938  CE1 PHE A  72      61.290  53.560  75.320  1.00  0.00           C
ATOM    939  HE1 PHE A  72      62.030  53.310  76.070  1.00  0.00           H
ATOM    940  CZ  PHE A  72      61.540  54.550  74.360  1.00  0.00           C
ATOM    941  HZ  PHE A  72      62.390  55.210  74.370  1.00  0.00           H
ATOM    942  CD2 PHE A  72      59.410  53.920  73.390  1.00  0.00           C
ATOM    943  HD2 PHE A  72      58.720  54.100  72.580  1.00  0.00           H
ATOM    944  CE2 PHE A  72      60.540  54.660  73.380  1.00  0.00           C
ATOM    945  HE2 PHE A  72      60.750  55.380  72.600  1.00  0.00           H
ATOM    946  C   PHE A  72      57.490  50.880  76.340  1.00  0.00           C
ATOM    947  O   PHE A  72      58.430  50.650  77.050  1.00  0.00           O
ATOM    948  N   GLY A  73      56.240  51.050  76.780  1.00  0.00           N
ATOM    949  HN  GLY A  73      55.530  51.300  76.120  1.00  0.00           H
ATOM    950  CA  GLY A  73      55.920  50.930  78.210  1.00  0.00           C
ATOM    951  HA1 GLY A  73      54.890  51.220  78.390  1.00  0.00           H
ATOM    952  HA2 GLY A  73      56.540  51.650  78.720  1.00  0.00           H
ATOM    953  C   GLY A  73      55.880  49.500  78.840  1.00  0.00           C
ATOM    954  O   GLY A  73      56.120  49.400  80.020  1.00  0.00           O
ATOM    955  N   ILE A  74      55.650  48.450  78.090  1.00  0.00           N
ATOM    956  HN  ILE A  74      55.350  48.630  77.160  1.00  0.00           H
ATOM    957  CA  ILE A  74      55.910  47.070  78.490  1.00  0.00           C
ATOM    958  HA  ILE A  74      55.390  46.960  79.430  1.00  0.00           H
ATOM    959  CB  ILE A  74      55.200  46.030  77.580  1.00  0.00           C
ATOM    960  HB  ILE A  74      55.560  46.230  76.550  1.00  0.00           H
ATOM    961  CG2 ILE A  74      55.510  44.630  77.960  1.00  0.00           C
ATOM    962 HG21 ILE A  74      56.560  44.380  77.710  1.00  0.00           H
ATOM    963 HG22 ILE A  74      54.860  43.970  77.350  1.00  0.00           H
ATOM    964 HG23 ILE A  74      55.350  44.440  79.040  1.00  0.00           H
ATOM    965  CG1 ILE A  74      53.710  46.290  77.410  1.00  0.00           C
ATOM    966 HG11 ILE A  74      53.410  46.050  76.370  1.00  0.00           H
ATOM    967 HG12 ILE A  74      53.530  47.380  77.480  1.00  0.00           H
ATOM    968  CD  ILE A  74      52.670  45.640  78.350  1.00  0.00           C
ATOM    969  HD1 ILE A  74      51.670  46.100  78.190  1.00  0.00           H
ATOM    970  HD2 ILE A  74      52.780  45.810  79.440  1.00  0.00           H
ATOM    971  HD3 ILE A  74      52.550  44.560  78.140  1.00  0.00           H
ATOM    972  C   ILE A  74      57.390  46.850  78.740  1.00  0.00           C
ATOM    973  O   ILE A  74      57.800  46.130  79.660  1.00  0.00           O
ATOM    974  N   VAL A  75      58.270  47.470  77.880  1.00  0.00           N
ATOM    975  HN  VAL A  75      57.900  47.920  77.070  1.00  0.00           H
ATOM    976  CA  VAL A  75      59.670  47.320  77.990  1.00  0.00           C
ATOM    977  HA  VAL A  75      59.800  46.300  78.320  1.00  0.00           H
ATOM    978  CB  VAL A  75      60.320  47.610  76.600  1.00  0.00           C
ATOM    979  HB  VAL A  75      59.930  48.620  76.320  1.00  0.00           H
ATOM    980  CG1 VAL A  75      61.840  47.760  76.640  1.00  0.00           C
ATOM    981 HG11 VAL A  75      62.110  48.650  77.240  1.00  0.00           H
ATOM    982 HG12 VAL A  75      62.220  47.930  75.610  1.00  0.00           H
ATOM    983 HG13 VAL A  75      62.270  46.760  76.870  1.00  0.00           H
ATOM    984  CG2 VAL A  75      59.840  46.590  75.570  1.00  0.00           C
ATOM    985 HG21 VAL A  75      59.770  47.120  74.590  1.00  0.00           H
ATOM    986 HG22 VAL A  75      58.810  46.200  75.680  1.00  0.00           H
ATOM    987 HG23 VAL A  75      60.570  45.750  75.650  1.00  0.00           H
ATOM    988  C   VAL A  75      60.370  48.060  79.180  1.00  0.00           C
ATOM    989  O   VAL A  75      61.150  47.480  79.890  1.00  0.00           O
ATOM    990  N   ARG A  76      60.010  49.350  79.380  1.00  0.00           N
ATOM    991  HN  ARG A  76      59.320  49.770  78.790  1.00  0.00           H
ATOM    992  CA  ARG A  76      60.570  50.180  80.450  1.00  0.00           C
ATOM    993  HA  ARG A  76      61.590  49.910  80.670  1.00  0.00           H
ATOM    994  CB  ARG A  76      60.460  51.730  80.050  1.00  0.00           C
ATOM    995  HB1 ARG A  76      60.650  52.350  80.950  1.00  0.00           H
ATOM    996  HB2 ARG A  76      59.420  52.000  79.790  1.00  0.00           H
ATOM    997  CG  ARG A  76      61.250  52.180  78.780  1.00  0.00           C
ATOM    998  HG1 ARG A  76      60.900  53.190  78.510  1.00  0.00           H
ATOM    999  HG2 ARG A  76      61.050  51.480  77.940  1.00  0.00           H
ATOM   1000  CD  ARG A  76      62.720  52.270  79.140  1.00  0.00           C
ATOM   1001  HD1 ARG A  76      63.050  51.280  79.520  1.00  0.00           H
ATOM   1002  HD2 ARG A  76      62.780  53.020  79.960  1.00  0.00           H
ATOM   1003  NE  ARG A  76      63.530  52.780  78.070  1.00  0.00           N
ATOM   1004  HE  ARG A  76      63.380  53.700  77.730  1.00  0.00           H
ATOM   1005  CZ  ARG A  76      64.410  51.990  77.430  1.00  0.00           C
ATOM   1006  NH1 ARG A  76      65.220  52.610  76.570  1.00  0.00           N
ATOM   1007 HH11 ARG A  76      64.960  53.540  76.310  1.00  0.00           H
ATOM   1008 HH12 ARG A  76      65.970  52.120  76.120  1.00  0.00           H
ATOM   1009  NH2 ARG A  76      64.420  50.660  77.400  1.00  0.00           N
ATOM   1010 HH21 ARG A  76      64.050  50.120  78.150  1.00  0.00           H
ATOM   1011 HH22 ARG A  76      65.210  50.190  76.990  1.00  0.00           H
ATOM   1012  C   ARG A  76      59.770  50.090  81.750  1.00  0.00           C
ATOM   1013  O   ARG A  76      60.330  50.440  82.770  1.00  0.00           O
ATOM   1014  N   TYR A  77      58.520  49.460  81.790  1.00  0.00           N
ATOM   1015  HN  TYR A  77      58.160  48.900  81.040  1.00  0.00           H
ATOM   1016  CA  TYR A  77      57.840  49.500  83.100  1.00  0.00           C
ATOM   1017  HA  TYR A  77      58.450  49.380  83.980  1.00  0.00           H
ATOM   1018  CB  TYR A  77      56.910  50.730  83.180  1.00  0.00           C
ATOM   1019  HB1 TYR A  77      56.170  50.700  84.010  1.00  0.00           H
ATOM   1020  HB2 TYR A  77      56.360  50.830  82.210  1.00  0.00           H
ATOM   1021  CG  TYR A  77      57.680  51.970  83.450  1.00  0.00           C
ATOM   1022  CD1 TYR A  77      58.020  52.870  82.400  1.00  0.00           C
ATOM   1023  HD1 TYR A  77      57.640  52.760  81.390  1.00  0.00           H
ATOM   1024  CE1 TYR A  77      58.840  53.960  82.630  1.00  0.00           C
ATOM   1025  HE1 TYR A  77      59.140  54.470  81.730  1.00  0.00           H
ATOM   1026  CZ  TYR A  77      59.300  54.150  83.910  1.00  0.00           C
ATOM   1027  OH  TYR A  77      60.310  55.140  84.010  1.00  0.00           O
ATOM   1028  HH  TYR A  77      60.410  55.290  84.960  1.00  0.00           H
ATOM   1029  CD2 TYR A  77      58.300  52.170  84.710  1.00  0.00           C
ATOM   1030  HD2 TYR A  77      58.220  51.370  85.430  1.00  0.00           H
ATOM   1031  CE2 TYR A  77      58.970  53.290  84.970  1.00  0.00           C
ATOM   1032  HE2 TYR A  77      59.460  53.310  85.940  1.00  0.00           H
ATOM   1033  C   TYR A  77      57.000  48.280  83.240  1.00  0.00           C
ATOM   1034  O   TYR A  77      57.310  47.350  83.970  1.00  0.00           O
ATOM   1035  N   THR A  78      55.920  48.080  82.490  1.00  0.00           N
ATOM   1036  HN  THR A  78      55.750  48.740  81.750  1.00  0.00           H
ATOM   1037  CA  THR A  78      54.940  47.000  82.790  1.00  0.00           C
ATOM   1038  HA  THR A  78      54.920  46.880  83.870  1.00  0.00           H
ATOM   1039  CB  THR A  78      53.460  47.390  82.440  1.00  0.00           C
ATOM   1040  HB  THR A  78      52.660  46.630  82.490  1.00  0.00           H
ATOM   1041  OG1 THR A  78      53.410  47.820  81.110  1.00  0.00           O
ATOM   1042  HG1 THR A  78      53.420  47.010  80.610  1.00  0.00           H
ATOM   1043  CG2 THR A  78      52.960  48.590  83.240  1.00  0.00           C
ATOM   1044 HG21 THR A  78      51.920  48.850  82.960  1.00  0.00           H
ATOM   1045 HG22 THR A  78      53.550  49.510  83.030  1.00  0.00           H
ATOM   1046 HG23 THR A  78      53.040  48.410  84.340  1.00  0.00           H
ATOM   1047  C   THR A  78      55.260  45.580  82.250  1.00  0.00           C
ATOM   1048  O   THR A  78      54.670  45.090  81.290  1.00  0.00           O
ATOM   1049  N   LYS A  79      56.310  44.960  82.880  1.00  0.00           N
ATOM   1050  HN  LYS A  79      56.680  45.350  83.720  1.00  0.00           H
ATOM   1051  CA  LYS A  79      57.000  43.660  82.540  1.00  0.00           C
ATOM   1052  HA  LYS A  79      57.520  43.840  81.610  1.00  0.00           H
ATOM   1053  CB  LYS A  79      58.050  43.340  83.610  1.00  0.00           C
ATOM   1054  HB1 LYS A  79      58.530  42.400  83.270  1.00  0.00           H
ATOM   1055  HB2 LYS A  79      57.400  43.150  84.490  1.00  0.00           H
ATOM   1056  CG  LYS A  79      59.200  44.330  83.970  1.00  0.00           C
ATOM   1057  HG1 LYS A  79      59.720  43.880  84.840  1.00  0.00           H
ATOM   1058  HG2 LYS A  79      58.820  45.270  84.430  1.00  0.00           H
ATOM   1059  CD  LYS A  79      60.140  44.770  82.820  1.00  0.00           C
ATOM   1060  HD1 LYS A  79      59.740  45.480  82.070  1.00  0.00           H
ATOM   1061  HD2 LYS A  79      60.500  43.910  82.210  1.00  0.00           H
ATOM   1062  CE  LYS A  79      61.430  45.520  83.220  1.00  0.00           C
ATOM   1063  HE1 LYS A  79      61.970  44.960  84.010  1.00  0.00           H
ATOM   1064  HE2 LYS A  79      61.180  46.460  83.760  1.00  0.00           H
ATOM   1065  NZ  LYS A  79      62.360  45.840  82.090  1.00  0.00           N
ATOM   1066  HZ1 LYS A  79      61.850  46.230  81.270  1.00  0.00           H
ATOM   1067  HZ2 LYS A  79      62.780  44.900  81.950  1.00  0.00           H
ATOM   1068  HZ3 LYS A  79      63.120  46.480  82.400  1.00  0.00           H
ATOM   1069  C   LYS A  79      56.170  42.490  82.250  1.00  0.00           C
ATOM   1070  O   LYS A  79      55.030  42.400  82.610  1.00  0.00           O
ATOM   1071  N   MET A  80      56.740  41.460  81.590  1.00  0.00           N
ATOM   1072  HN  MET A  80      57.680  41.500  81.270  1.00  0.00           H
ATOM   1073  CA  MET A  80      56.040  40.270  81.060  1.00  0.00           C
ATOM   1074  HA  MET A  80      55.040  40.640  80.890  1.00  0.00           H
ATOM   1075  CB  MET A  80      56.820  39.550  79.900  1.00  0.00           C
ATOM   1076  HB1 MET A  80      56.170  38.700  79.610  1.00  0.00           H
ATOM   1077  HB2 MET A  80      57.790  39.230  80.340  1.00  0.00           H
ATOM   1078  CG  MET A  80      57.010  40.400  78.600  1.00  0.00           C
ATOM   1079  HG1 MET A  80      57.840  40.100  77.930  1.00  0.00           H
ATOM   1080  HG2 MET A  80      57.200  41.450  78.910  1.00  0.00           H
ATOM   1081  SD  MET A  80      55.350  40.570  77.740  1.00  0.00           S
ATOM   1082  CE  MET A  80      55.550  39.010  76.780  1.00  0.00           C
ATOM   1083  HE1 MET A  80      55.890  38.140  77.380  1.00  0.00           H
ATOM   1084  HE2 MET A  80      56.300  39.120  75.960  1.00  0.00           H
ATOM   1085  HE3 MET A  80      54.590  38.740  76.300  1.00  0.00           H
ATOM   1086  C   MET A  80      55.940  39.250  82.170  1.00  0.00           C
ATOM   1087  O   MET A  80      56.060  38.000  82.000  1.00  0.00           O
ATOM   1088  N   LYS A  81      55.760  39.690  83.370  1.00  0.00           N
ATOM   1089  HN  LYS A  81      55.760  40.670  83.570  1.00  0.00           H
ATOM   1090  CA  LYS A  81      55.770  38.960  84.560  1.00  0.00           C
ATOM   1091  HA  LYS A  81      56.300  38.040  84.400  1.00  0.00           H
ATOM   1092  CB  LYS A  81      56.660  39.670  85.580  1.00  0.00           C
ATOM   1093  HB1 LYS A  81      57.670  39.840  85.160  1.00  0.00           H
ATOM   1094  HB2 LYS A  81      56.710  39.030  86.480  1.00  0.00           H
ATOM   1095  CG  LYS A  81      56.120  41.070  86.020  1.00  0.00           C
ATOM   1096  HG1 LYS A  81      55.170  40.990  86.590  1.00  0.00           H
ATOM   1097  HG2 LYS A  81      55.900  41.630  85.080  1.00  0.00           H
ATOM   1098  CD  LYS A  81      57.210  41.800  86.880  1.00  0.00           C
ATOM   1099  HD1 LYS A  81      56.930  42.860  87.070  1.00  0.00           H
ATOM   1100  HD2 LYS A  81      58.170  41.740  86.310  1.00  0.00           H
ATOM   1101  CE  LYS A  81      57.380  41.190  88.310  1.00  0.00           C
ATOM   1102  HE1 LYS A  81      57.340  40.080  88.230  1.00  0.00           H
ATOM   1103  HE2 LYS A  81      56.590  41.520  89.010  1.00  0.00           H
ATOM   1104  NZ  LYS A  81      58.660  41.640  88.980  1.00  0.00           N
ATOM   1105  HZ1 LYS A  81      59.490  41.410  88.400  1.00  0.00           H
ATOM   1106  HZ2 LYS A  81      58.750  41.150  89.890  1.00  0.00           H
ATOM   1107  HZ3 LYS A  81      58.590  42.680  88.970  1.00  0.00           H
ATOM   1108  C   LYS A  81      54.360  38.690  85.090  1.00  0.00           C
ATOM   1109  O   LYS A  81      54.110  38.150  86.170  1.00  0.00           O
ATOM   1110  N   THR A  82      53.340  39.090  84.280  1.00  0.00           N
ATOM   1111  HN  THR A  82      53.560  39.410  83.360  1.00  0.00           H
ATOM   1112  CA  THR A  82      51.960  38.820  84.590  1.00  0.00           C
ATOM   1113  HA  THR A  82      51.920  37.890  85.130  1.00  0.00           H
ATOM   1114  CB  THR A  82      51.310  39.960  85.460  1.00  0.00           C
ATOM   1115  HB  THR A  82      51.830  39.900  86.430  1.00  0.00           H
ATOM   1116  OG1 THR A  82      49.890  39.870  85.530  1.00  0.00           O
ATOM   1117  HG1 THR A  82      49.580  39.230  86.170  1.00  0.00           H
ATOM   1118  CG2 THR A  82      51.490  41.400  85.030  1.00  0.00           C
ATOM   1119 HG21 THR A  82      51.090  42.110  85.790  1.00  0.00           H
ATOM   1120 HG22 THR A  82      51.060  41.460  84.010  1.00  0.00           H
ATOM   1121 HG23 THR A  82      52.600  41.500  85.010  1.00  0.00           H
ATOM   1122  C   THR A  82      51.240  38.690  83.280  1.00  0.00           C
ATOM   1123  O   THR A  82      51.640  39.310  82.290  1.00  0.00           O
ATOM   1124  N   ALA A  83      50.100  37.950  83.270  1.00  0.00           N
ATOM   1125  HN  ALA A  83      49.610  37.750  84.120  1.00  0.00           H
ATOM   1126  CA  ALA A  83      49.420  37.430  82.140  1.00  0.00           C
ATOM   1127  HA  ALA A  83      50.240  37.040  81.550  1.00  0.00           H
ATOM   1128  CB  ALA A  83      48.560  36.190  82.450  1.00  0.00           C
ATOM   1129  HB1 ALA A  83      48.200  35.770  81.490  1.00  0.00           H
ATOM   1130  HB2 ALA A  83      47.710  36.350  83.150  1.00  0.00           H
ATOM   1131  HB3 ALA A  83      49.210  35.480  83.010  1.00  0.00           H
ATOM   1132  C   ALA A  83      48.710  38.400  81.210  1.00  0.00           C
ATOM   1133  O   ALA A  83      48.830  38.200  79.990  1.00  0.00           O
ATOM   1134  N   THR A  84      48.060  39.470  81.700  1.00  0.00           N
ATOM   1135  HN  THR A  84      48.010  39.700  82.670  1.00  0.00           H
ATOM   1136  CA  THR A  84      47.550  40.480  80.840  1.00  0.00           C
ATOM   1137  HA  THR A  84      46.820  40.040  80.170  1.00  0.00           H
ATOM   1138  CB  THR A  84      46.690  41.560  81.570  1.00  0.00           C
ATOM   1139  HB  THR A  84      46.480  42.320  80.790  1.00  0.00           H
ATOM   1140  OG1 THR A  84      47.280  42.150  82.690  1.00  0.00           O
ATOM   1141  HG1 THR A  84      47.420  43.080  82.460  1.00  0.00           H
ATOM   1142  CG2 THR A  84      45.350  40.910  81.880  1.00  0.00           C
ATOM   1143 HG21 THR A  84      44.850  40.480  80.980  1.00  0.00           H
ATOM   1144 HG22 THR A  84      44.620  41.590  82.370  1.00  0.00           H
ATOM   1145 HG23 THR A  84      45.540  40.080  82.590  1.00  0.00           H
ATOM   1146  C   THR A  84      48.600  41.120  79.960  1.00  0.00           C
ATOM   1147  O   THR A  84      48.340  41.240  78.770  1.00  0.00           O
ATOM   1148  N   ASN A  85      49.770  41.500  80.470  1.00  0.00           N
ATOM   1149  HN  ASN A  85      49.920  41.340  81.450  1.00  0.00           H
ATOM   1150  CA  ASN A  85      50.860  42.200  79.820  1.00  0.00           C
ATOM   1151  HA  ASN A  85      50.570  43.080  79.280  1.00  0.00           H
ATOM   1152  CB  ASN A  85      51.960  42.520  80.800  1.00  0.00           C
ATOM   1153  HB1 ASN A  85      53.010  42.710  80.480  1.00  0.00           H
ATOM   1154  HB2 ASN A  85      52.110  41.680  81.520  1.00  0.00           H
ATOM   1155  CG  ASN A  85      51.490  43.630  81.740  1.00  0.00           C
ATOM   1156  OD1 ASN A  85      50.400  44.190  81.750  1.00  0.00           O
ATOM   1157  ND2 ASN A  85      52.400  43.900  82.700  1.00  0.00           N
ATOM   1158 HD21 ASN A  85      52.010  44.380  83.490  1.00  0.00           H
ATOM   1159 HD22 ASN A  85      53.380  43.760  82.590  1.00  0.00           H
ATOM   1160  C   ASN A  85      51.350  41.350  78.640  1.00  0.00           C
ATOM   1161  O   ASN A  85      51.600  41.960  77.640  1.00  0.00           O
ATOM   1162  N   ILE A  86      51.400  40.020  78.850  1.00  0.00           N
ATOM   1163  HN  ILE A  86      51.210  39.640  79.750  1.00  0.00           H
ATOM   1164  CA  ILE A  86      51.720  39.050  77.780  1.00  0.00           C
ATOM   1165  HA  ILE A  86      52.640  39.360  77.290  1.00  0.00           H
ATOM   1166  CB  ILE A  86      51.990  37.630  78.350  1.00  0.00           C
ATOM   1167  HB  ILE A  86      51.010  37.280  78.740  1.00  0.00           H
ATOM   1168  CG2 ILE A  86      52.440  36.600  77.240  1.00  0.00           C
ATOM   1169 HG21 ILE A  86      52.620  35.670  77.810  1.00  0.00           H
ATOM   1170 HG22 ILE A  86      53.340  36.930  76.670  1.00  0.00           H
ATOM   1171 HG23 ILE A  86      51.620  36.430  76.510  1.00  0.00           H
ATOM   1172  CG1 ILE A  86      53.030  37.670  79.540  1.00  0.00           C
ATOM   1173 HG11 ILE A  86      52.920  38.630  80.080  1.00  0.00           H
ATOM   1174 HG12 ILE A  86      54.010  37.630  79.020  1.00  0.00           H
ATOM   1175  CD  ILE A  86      52.940  36.560  80.530  1.00  0.00           C
ATOM   1176  HD1 ILE A  86      53.930  36.400  81.010  1.00  0.00           H
ATOM   1177  HD2 ILE A  86      52.600  35.650  80.000  1.00  0.00           H
ATOM   1178  HD3 ILE A  86      52.220  36.730  81.360  1.00  0.00           H
ATOM   1179  C   ILE A  86      50.780  39.110  76.570  1.00  0.00           C
ATOM   1180  O   ILE A  86      51.230  39.240  75.460  1.00  0.00           O
ATOM   1181  N   TYR A  87      49.460  39.130  76.850  1.00  0.00           N
ATOM   1182  HN  TYR A  87      49.180  39.220  77.800  1.00  0.00           H
ATOM   1183  CA  TYR A  87      48.480  39.450  75.780  1.00  0.00           C
ATOM   1184  HA  TYR A  87      48.650  38.760  74.960  1.00  0.00           H
ATOM   1185  CB  TYR A  87      47.020  39.190  76.350  1.00  0.00           C
ATOM   1186  HB1 TYR A  87      46.330  39.400  75.510  1.00  0.00           H
ATOM   1187  HB2 TYR A  87      46.930  39.830  77.260  1.00  0.00           H
ATOM   1188  CG  TYR A  87      46.860  37.720  76.740  1.00  0.00           C
ATOM   1189  CD1 TYR A  87      46.840  36.740  75.780  1.00  0.00           C
ATOM   1190  HD1 TYR A  87      46.880  36.870  74.710  1.00  0.00           H
ATOM   1191  CE1 TYR A  87      46.530  35.400  76.100  1.00  0.00           C
ATOM   1192  HE1 TYR A  87      46.480  34.670  75.300  1.00  0.00           H
ATOM   1193  CZ  TYR A  87      46.210  35.080  77.450  1.00  0.00           C
ATOM   1194  OH  TYR A  87      45.880  33.800  77.850  1.00  0.00           O
ATOM   1195  HH  TYR A  87      46.040  33.840  78.790  1.00  0.00           H
ATOM   1196  CD2 TYR A  87      46.540  37.460  78.100  1.00  0.00           C
ATOM   1197  HD2 TYR A  87      46.480  38.240  78.840  1.00  0.00           H
ATOM   1198  CE2 TYR A  87      46.310  36.130  78.430  1.00  0.00           C
ATOM   1199  HE2 TYR A  87      46.150  35.970  79.490  1.00  0.00           H
ATOM   1200  C   TYR A  87      48.590  40.810  75.130  1.00  0.00           C
ATOM   1201  O   TYR A  87      48.610  40.920  73.900  1.00  0.00           O
ATOM   1202  N   ILE A  88      48.640  41.930  75.890  1.00  0.00           N
ATOM   1203  HN  ILE A  88      48.680  41.940  76.890  1.00  0.00           H
ATOM   1204  CA  ILE A  88      48.630  43.290  75.410  1.00  0.00           C
ATOM   1205  HA  ILE A  88      47.780  43.250  74.750  1.00  0.00           H
ATOM   1206  CB  ILE A  88      48.420  44.270  76.530  1.00  0.00           C
ATOM   1207  HB  ILE A  88      49.150  44.050  77.330  1.00  0.00           H
ATOM   1208  CG2 ILE A  88      48.630  45.700  76.080  1.00  0.00           C
ATOM   1209 HG21 ILE A  88      48.500  46.340  76.980  1.00  0.00           H
ATOM   1210 HG22 ILE A  88      47.810  45.980  75.380  1.00  0.00           H
ATOM   1211 HG23 ILE A  88      49.620  45.900  75.620  1.00  0.00           H
ATOM   1212  CG1 ILE A  88      47.090  44.000  77.310  1.00  0.00           C
ATOM   1213 HG11 ILE A  88      47.260  44.480  78.310  1.00  0.00           H
ATOM   1214 HG12 ILE A  88      46.950  42.900  77.330  1.00  0.00           H
ATOM   1215  CD  ILE A  88      45.820  44.660  76.670  1.00  0.00           C
ATOM   1216  HD1 ILE A  88      45.990  44.870  75.590  1.00  0.00           H
ATOM   1217  HD2 ILE A  88      45.780  45.680  77.090  1.00  0.00           H
ATOM   1218  HD3 ILE A  88      44.910  44.090  76.980  1.00  0.00           H
ATOM   1219  C   ILE A  88      49.890  43.600  74.500  1.00  0.00           C
ATOM   1220  O   ILE A  88      49.800  44.390  73.530  1.00  0.00           O
ATOM   1221  N   PHE A  89      51.050  43.070  74.880  1.00  0.00           N
ATOM   1222  HN  PHE A  89      51.080  42.430  75.630  1.00  0.00           H
ATOM   1223  CA  PHE A  89      52.260  43.180  74.030  1.00  0.00           C
ATOM   1224  HA  PHE A  89      52.500  44.210  73.810  1.00  0.00           H
ATOM   1225  CB  PHE A  89      53.510  42.700  74.840  1.00  0.00           C
ATOM   1226  HB1 PHE A  89      53.250  41.750  75.340  1.00  0.00           H
ATOM   1227  HB2 PHE A  89      53.670  43.380  75.710  1.00  0.00           H
ATOM   1228  CG  PHE A  89      54.740  42.490  73.960  1.00  0.00           C
ATOM   1229  CD1 PHE A  89      55.540  43.550  73.730  1.00  0.00           C
ATOM   1230  HD1 PHE A  89      55.410  44.450  74.320  1.00  0.00           H
ATOM   1231  CE1 PHE A  89      56.590  43.470  72.780  1.00  0.00           C
ATOM   1232  HE1 PHE A  89      57.230  44.320  72.600  1.00  0.00           H
ATOM   1233  CZ  PHE A  89      56.760  42.280  72.050  1.00  0.00           C
ATOM   1234  HZ  PHE A  89      57.270  42.230  71.100  1.00  0.00           H
ATOM   1235  CD2 PHE A  89      54.990  41.300  73.330  1.00  0.00           C
ATOM   1236  HD2 PHE A  89      54.280  40.490  73.430  1.00  0.00           H
ATOM   1237  CE2 PHE A  89      55.990  41.170  72.360  1.00  0.00           C
ATOM   1238  HE2 PHE A  89      56.060  40.240  71.820  1.00  0.00           H
ATOM   1239  C   PHE A  89      52.080  42.580  72.630  1.00  0.00           C
ATOM   1240  O   PHE A  89      52.370  43.280  71.580  1.00  0.00           O
ATOM   1241  N   ASN A  90      51.430  41.360  72.610  1.00  0.00           N
ATOM   1242  HN  ASN A  90      51.060  41.060  73.480  1.00  0.00           H
ATOM   1243  CA  ASN A  90      51.270  40.600  71.470  1.00  0.00           C
ATOM   1244  HA  ASN A  90      52.160  40.560  70.850  1.00  0.00           H
ATOM   1245  CB  ASN A  90      50.900  39.110  71.880  1.00  0.00           C
ATOM   1246  HB1 ASN A  90      49.950  38.980  72.430  1.00  0.00           H
ATOM   1247  HB2 ASN A  90      51.670  38.810  72.630  1.00  0.00           H
ATOM   1248  CG  ASN A  90      51.080  38.100  70.700  1.00  0.00           C
ATOM   1249  OD1 ASN A  90      51.960  38.250  69.860  1.00  0.00           O
ATOM   1250  ND2 ASN A  90      50.130  37.200  70.520  1.00  0.00           N
ATOM   1251 HD21 ASN A  90      50.160  36.540  69.780  1.00  0.00           H
ATOM   1252 HD22 ASN A  90      49.510  37.140  71.310  1.00  0.00           H
ATOM   1253  C   ASN A  90      50.160  41.160  70.590  1.00  0.00           C
ATOM   1254  O   ASN A  90      50.370  41.170  69.410  1.00  0.00           O
ATOM   1255  N   LEU A  91      49.070  41.690  71.160  1.00  0.00           N
ATOM   1256  HN  LEU A  91      48.980  41.570  72.140  1.00  0.00           H
ATOM   1257  CA  LEU A  91      48.110  42.550  70.450  1.00  0.00           C
ATOM   1258  HA  LEU A  91      47.600  42.000  69.670  1.00  0.00           H
ATOM   1259  CB  LEU A  91      47.050  43.080  71.430  1.00  0.00           C
ATOM   1260  HB1 LEU A  91      46.350  43.790  70.930  1.00  0.00           H
ATOM   1261  HB2 LEU A  91      47.550  43.620  72.260  1.00  0.00           H
ATOM   1262  CG  LEU A  91      46.120  42.090  72.070  1.00  0.00           C
ATOM   1263  HG  LEU A  91      46.680  41.300  72.610  1.00  0.00           H
ATOM   1264  CD1 LEU A  91      45.170  42.850  73.030  1.00  0.00           C
ATOM   1265 HD11 LEU A  91      45.780  43.270  73.860  1.00  0.00           H
ATOM   1266 HD12 LEU A  91      44.360  42.210  73.440  1.00  0.00           H
ATOM   1267 HD13 LEU A  91      44.710  43.700  72.480  1.00  0.00           H
ATOM   1268  CD2 LEU A  91      45.130  41.440  71.030  1.00  0.00           C
ATOM   1269 HD21 LEU A  91      44.690  40.550  71.510  1.00  0.00           H
ATOM   1270 HD22 LEU A  91      45.630  41.350  70.040  1.00  0.00           H
ATOM   1271 HD23 LEU A  91      44.320  42.150  70.770  1.00  0.00           H
ATOM   1272  C   LEU A  91      48.760  43.770  69.880  1.00  0.00           C
ATOM   1273  O   LEU A  91      48.570  43.980  68.690  1.00  0.00           O
ATOM   1274  N   ALA A  92      49.580  44.600  70.610  1.00  0.00           N
ATOM   1275  HN  ALA A  92      49.710  44.460  71.590  1.00  0.00           H
ATOM   1276  CA  ALA A  92      50.290  45.780  69.960  1.00  0.00           C
ATOM   1277  HA  ALA A  92      49.500  46.270  69.410  1.00  0.00           H
ATOM   1278  CB  ALA A  92      50.930  46.610  71.120  1.00  0.00           C
ATOM   1279  HB1 ALA A  92      51.700  46.070  71.720  1.00  0.00           H
ATOM   1280  HB2 ALA A  92      50.200  46.810  71.940  1.00  0.00           H
ATOM   1281  HB3 ALA A  92      51.310  47.590  70.770  1.00  0.00           H
ATOM   1282  C   ALA A  92      51.330  45.420  68.960  1.00  0.00           C
ATOM   1283  O   ALA A  92      51.540  46.140  67.990  1.00  0.00           O
ATOM   1284  N   LEU A  93      52.110  44.350  69.170  1.00  0.00           N
ATOM   1285  HN  LEU A  93      52.060  43.850  70.030  1.00  0.00           H
ATOM   1286  CA  LEU A  93      53.030  43.800  68.140  1.00  0.00           C
ATOM   1287  HA  LEU A  93      53.800  44.520  67.910  1.00  0.00           H
ATOM   1288  CB  LEU A  93      53.720  42.550  68.730  1.00  0.00           C
ATOM   1289  HB1 LEU A  93      53.020  42.000  69.400  1.00  0.00           H
ATOM   1290  HB2 LEU A  93      54.400  43.060  69.440  1.00  0.00           H
ATOM   1291  CG  LEU A  93      54.500  41.680  67.790  1.00  0.00           C
ATOM   1292  HG  LEU A  93      53.870  41.360  66.930  1.00  0.00           H
ATOM   1293  CD1 LEU A  93      55.780  42.240  67.190  1.00  0.00           C
ATOM   1294 HD11 LEU A  93      55.530  43.180  66.660  1.00  0.00           H
ATOM   1295 HD12 LEU A  93      56.240  41.480  66.530  1.00  0.00           H
ATOM   1296 HD13 LEU A  93      56.540  42.530  67.950  1.00  0.00           H
ATOM   1297  CD2 LEU A  93      54.960  40.410  68.560  1.00  0.00           C
ATOM   1298 HD21 LEU A  93      55.500  39.730  67.870  1.00  0.00           H
ATOM   1299 HD22 LEU A  93      54.120  39.990  69.150  1.00  0.00           H
ATOM   1300 HD23 LEU A  93      55.600  40.720  69.410  1.00  0.00           H
ATOM   1301  C   LEU A  93      52.270  43.490  66.930  1.00  0.00           C
ATOM   1302  O   LEU A  93      52.530  43.980  65.860  1.00  0.00           O
ATOM   1303  N   ALA A  94      51.180  42.640  67.080  1.00  0.00           N
ATOM   1304  HN  ALA A  94      50.890  42.250  67.950  1.00  0.00           H
ATOM   1305  CA  ALA A  94      50.440  42.190  65.850  1.00  0.00           C
ATOM   1306  HA  ALA A  94      51.210  41.700  65.290  1.00  0.00           H
ATOM   1307  CB  ALA A  94      49.350  41.130  66.240  1.00  0.00           C
ATOM   1308  HB1 ALA A  94      49.840  40.410  66.920  1.00  0.00           H
ATOM   1309  HB2 ALA A  94      48.870  40.600  65.390  1.00  0.00           H
ATOM   1310  HB3 ALA A  94      48.530  41.610  66.820  1.00  0.00           H
ATOM   1311  C   ALA A  94      49.820  43.260  65.010  1.00  0.00           C
ATOM   1312  O   ALA A  94      49.950  43.250  63.790  1.00  0.00           O
ATOM   1313  N   ASP A  95      49.070  44.090  65.580  1.00  0.00           N
ATOM   1314  HN  ASP A  95      48.960  43.990  66.570  1.00  0.00           H
ATOM   1315  CA  ASP A  95      48.420  45.200  64.870  1.00  0.00           C
ATOM   1316  HA  ASP A  95      48.110  44.830  63.910  1.00  0.00           H
ATOM   1317  CB  ASP A  95      47.140  45.680  65.560  1.00  0.00           C
ATOM   1318  HB1 ASP A  95      46.770  46.630  65.100  1.00  0.00           H
ATOM   1319  HB2 ASP A  95      47.210  45.890  66.650  1.00  0.00           H
ATOM   1320  CG  ASP A  95      46.020  44.670  65.330  1.00  0.00           C
ATOM   1321  OD1 ASP A  95      45.700  44.240  64.170  1.00  0.00           O
ATOM   1322  OD2 ASP A  95      45.370  44.330  66.360  1.00  0.00           O
ATOM   1323  C   ASP A  95      49.390  46.420  64.570  1.00  0.00           C
ATOM   1324  O   ASP A  95      48.990  47.330  63.830  1.00  0.00           O
ATOM   1325  N   ALA A  96      50.590  46.530  65.160  1.00  0.00           N
ATOM   1326  HN  ALA A  96      50.990  45.920  65.840  1.00  0.00           H
ATOM   1327  CA  ALA A  96      51.710  47.400  64.630  1.00  0.00           C
ATOM   1328  HA  ALA A  96      51.410  48.430  64.480  1.00  0.00           H
ATOM   1329  CB  ALA A  96      52.870  47.380  65.580  1.00  0.00           C
ATOM   1330  HB1 ALA A  96      52.580  47.950  66.480  1.00  0.00           H
ATOM   1331  HB2 ALA A  96      53.730  47.870  65.080  1.00  0.00           H
ATOM   1332  HB3 ALA A  96      53.300  46.420  65.940  1.00  0.00           H
ATOM   1333  C   ALA A  96      52.170  46.900  63.330  1.00  0.00           C
ATOM   1334  O   ALA A  96      52.410  47.610  62.360  1.00  0.00           O
ATOM   1335  N   LEU A  97      52.300  45.550  63.210  1.00  0.00           N
ATOM   1336  HN  LEU A  97      52.060  45.000  64.010  1.00  0.00           H
ATOM   1337  CA  LEU A  97      52.490  44.900  61.960  1.00  0.00           C
ATOM   1338  HA  LEU A  97      53.370  45.340  61.520  1.00  0.00           H
ATOM   1339  CB  LEU A  97      52.800  43.430  62.100  1.00  0.00           C
ATOM   1340  HB1 LEU A  97      52.770  42.990  61.080  1.00  0.00           H
ATOM   1341  HB2 LEU A  97      52.010  42.970  62.720  1.00  0.00           H
ATOM   1342  CG  LEU A  97      54.170  43.170  62.750  1.00  0.00           C
ATOM   1343  HG  LEU A  97      54.340  43.900  63.570  1.00  0.00           H
ATOM   1344  CD1 LEU A  97      54.200  41.760  63.370  1.00  0.00           C
ATOM   1345 HD11 LEU A  97      53.910  41.050  62.560  1.00  0.00           H
ATOM   1346 HD12 LEU A  97      53.380  41.640  64.100  1.00  0.00           H
ATOM   1347 HD13 LEU A  97      55.120  41.390  63.860  1.00  0.00           H
ATOM   1348  CD2 LEU A  97      55.320  43.340  61.690  1.00  0.00           C
ATOM   1349 HD21 LEU A  97      55.270  44.340  61.210  1.00  0.00           H
ATOM   1350 HD22 LEU A  97      55.290  42.560  60.900  1.00  0.00           H
ATOM   1351 HD23 LEU A  97      56.280  43.170  62.230  1.00  0.00           H
ATOM   1352  C   LEU A  97      51.320  45.200  60.980  1.00  0.00           C
ATOM   1353  O   LEU A  97      51.490  45.360  59.770  1.00  0.00           O
ATOM   1354  N   ALA A  98      50.120  45.220  61.390  1.00  0.00           N
ATOM   1355  HN  ALA A  98      49.880  44.900  62.300  1.00  0.00           H
ATOM   1356  CA  ALA A  98      48.980  45.570  60.530  1.00  0.00           C
ATOM   1357  HA  ALA A  98      49.120  44.970  59.640  1.00  0.00           H
ATOM   1358  CB  ALA A  98      47.690  45.200  61.210  1.00  0.00           C
ATOM   1359  HB1 ALA A  98      46.830  45.150  60.510  1.00  0.00           H
ATOM   1360  HB2 ALA A  98      47.430  45.920  62.000  1.00  0.00           H
ATOM   1361  HB3 ALA A  98      47.870  44.180  61.630  1.00  0.00           H
ATOM   1362  C   ALA A  98      48.860  47.040  60.080  1.00  0.00           C
ATOM   1363  O   ALA A  98      48.690  47.450  58.930  1.00  0.00           O
ATOM   1364  N   THR A  99      49.020  47.940  61.000  1.00  0.00           N
ATOM   1365  HN  THR A  99      49.260  47.790  61.960  1.00  0.00           H
ATOM   1366  CA  THR A  99      48.930  49.370  60.740  1.00  0.00           C
ATOM   1367  HA  THR A  99      47.990  49.700  60.300  1.00  0.00           H
ATOM   1368  CB  THR A  99      48.880  50.280  61.970  1.00  0.00           C
ATOM   1369  HB  THR A  99      49.130  51.360  61.880  1.00  0.00           H
ATOM   1370  OG1 THR A  99      49.830  49.800  62.940  1.00  0.00           O
ATOM   1371  HG1 THR A  99      49.260  49.170  63.390  1.00  0.00           H
ATOM   1372  CG2 THR A  99      47.430  50.250  62.460  1.00  0.00           C
ATOM   1373 HG21 THR A  99      47.380  50.850  63.400  1.00  0.00           H
ATOM   1374 HG22 THR A  99      47.190  49.200  62.730  1.00  0.00           H
ATOM   1375 HG23 THR A  99      46.660  50.680  61.790  1.00  0.00           H
ATOM   1376  C   THR A  99      50.100  49.960  59.930  1.00  0.00           C
ATOM   1377  O   THR A  99      49.930  51.000  59.370  1.00  0.00           O
ATOM   1378  N   SER A 100      51.220  49.270  59.790  1.00  0.00           N
ATOM   1379  HN  SER A 100      51.390  48.450  60.330  1.00  0.00           H
ATOM   1380  CA  SER A 100      52.260  49.580  58.800  1.00  0.00           C
ATOM   1381  HA  SER A 100      52.330  50.660  58.680  1.00  0.00           H
ATOM   1382  CB  SER A 100      53.660  49.280  59.380  1.00  0.00           C
ATOM   1383  HB1 SER A 100      53.950  50.110  60.060  1.00  0.00           H
ATOM   1384  HB2 SER A 100      54.510  49.330  58.660  1.00  0.00           H
ATOM   1385  OG  SER A 100      53.690  48.010  60.010  1.00  0.00           O
ATOM   1386  HG1 SER A 100      53.090  48.040  60.760  1.00  0.00           H
ATOM   1387  C   SER A 100      52.200  48.830  57.410  1.00  0.00           C
ATOM   1388  O   SER A 100      53.010  49.080  56.570  1.00  0.00           O
ATOM   1389  N   THR A 101      51.210  47.950  57.210  1.00  0.00           N
ATOM   1390  HN  THR A 101      50.870  47.480  58.020  1.00  0.00           H
ATOM   1391  CA  THR A 101      50.710  47.740  55.850  1.00  0.00           C
ATOM   1392  HA  THR A 101      51.580  47.720  55.210  1.00  0.00           H
ATOM   1393  CB  THR A 101      49.790  46.540  55.640  1.00  0.00           C
ATOM   1394  HB  THR A 101      49.760  46.410  54.530  1.00  0.00           H
ATOM   1395  OG1 THR A 101      48.540  46.650  56.270  1.00  0.00           O
ATOM   1396  HG1 THR A 101      48.760  46.700  57.210  1.00  0.00           H
ATOM   1397  CG2 THR A 101      50.440  45.240  56.220  1.00  0.00           C
ATOM   1398 HG21 THR A 101      49.680  44.450  56.040  1.00  0.00           H
ATOM   1399 HG22 THR A 101      50.580  45.380  57.310  1.00  0.00           H
ATOM   1400 HG23 THR A 101      51.430  44.930  55.810  1.00  0.00           H
ATOM   1401  C   THR A 101      49.930  48.960  55.240  1.00  0.00           C
ATOM   1402  O   THR A 101      49.800  49.010  54.000  1.00  0.00           O
ATOM   1403  N   LEU A 102      49.360  49.900  56.050  1.00  0.00           N
ATOM   1404  HN  LEU A 102      49.350  49.790  57.040  1.00  0.00           H
ATOM   1405  CA  LEU A 102      48.530  50.860  55.440  1.00  0.00           C
ATOM   1406  HA  LEU A 102      47.730  50.400  54.880  1.00  0.00           H
ATOM   1407  CB  LEU A 102      47.830  51.690  56.550  1.00  0.00           C
ATOM   1408  HB1 LEU A 102      47.320  52.540  56.040  1.00  0.00           H
ATOM   1409  HB2 LEU A 102      48.610  52.040  57.250  1.00  0.00           H
ATOM   1410  CG  LEU A 102      46.810  50.870  57.450  1.00  0.00           C
ATOM   1411  HG  LEU A 102      47.460  50.230  58.080  1.00  0.00           H
ATOM   1412  CD1 LEU A 102      46.110  51.850  58.450  1.00  0.00           C
ATOM   1413 HD11 LEU A 102      45.600  52.730  58.000  1.00  0.00           H
ATOM   1414 HD12 LEU A 102      46.830  52.270  59.180  1.00  0.00           H
ATOM   1415 HD13 LEU A 102      45.350  51.450  59.140  1.00  0.00           H
ATOM   1416  CD2 LEU A 102      45.680  50.120  56.650  1.00  0.00           C
ATOM   1417 HD21 LEU A 102      46.170  49.330  56.040  1.00  0.00           H
ATOM   1418 HD22 LEU A 102      45.110  50.700  55.900  1.00  0.00           H
ATOM   1419 HD23 LEU A 102      45.040  49.520  57.340  1.00  0.00           H
ATOM   1420  C   LEU A 102      49.160  51.870  54.470  1.00  0.00           C
ATOM   1421  O   LEU A 102      48.400  52.480  53.700  1.00  0.00           O
ATOM   1422  N   PRO A 103      50.540  52.130  54.390  1.00  0.00           N
ATOM   1423  CD  PRO A 103      51.490  51.960  55.480  1.00  0.00           C
ATOM   1424  HD1 PRO A 103      51.870  50.950  55.180  1.00  0.00           H
ATOM   1425  HD2 PRO A 103      50.990  51.850  56.460  1.00  0.00           H
ATOM   1426  CA  PRO A 103      51.040  53.120  53.420  1.00  0.00           C
ATOM   1427  HA  PRO A 103      50.510  54.060  53.430  1.00  0.00           H
ATOM   1428  CB  PRO A 103      52.490  53.410  53.880  1.00  0.00           C
ATOM   1429  HB1 PRO A 103      52.720  54.440  53.510  1.00  0.00           H
ATOM   1430  HB2 PRO A 103      53.170  52.750  53.300  1.00  0.00           H
ATOM   1431  CG  PRO A 103      52.460  53.160  55.390  1.00  0.00           C
ATOM   1432  HG1 PRO A 103      53.480  52.950  55.790  1.00  0.00           H
ATOM   1433  HG2 PRO A 103      52.120  54.080  55.920  1.00  0.00           H
ATOM   1434  C   PRO A 103      50.940  52.620  52.000  1.00  0.00           C
ATOM   1435  O   PRO A 103      50.690  53.420  51.100  1.00  0.00           O
ATOM   1436  N   PHE A 104      51.280  51.330  51.810  1.00  0.00           N
ATOM   1437  HN  PHE A 104      51.480  50.730  52.580  1.00  0.00           H
ATOM   1438  CA  PHE A 104      51.070  50.530  50.630  1.00  0.00           C
ATOM   1439  HA  PHE A 104      51.650  50.980  49.830  1.00  0.00           H
ATOM   1440  CB  PHE A 104      51.590  49.100  50.730  1.00  0.00           C
ATOM   1441  HB1 PHE A 104      51.620  48.580  49.750  1.00  0.00           H
ATOM   1442  HB2 PHE A 104      50.830  48.640  51.390  1.00  0.00           H
ATOM   1443  CG  PHE A 104      52.920  49.020  51.350  1.00  0.00           C
ATOM   1444  CD1 PHE A 104      54.010  49.480  50.630  1.00  0.00           C
ATOM   1445  HD1 PHE A 104      53.920  49.790  49.600  1.00  0.00           H
ATOM   1446  CE1 PHE A 104      55.260  49.600  51.290  1.00  0.00           C
ATOM   1447  HE1 PHE A 104      56.140  49.960  50.780  1.00  0.00           H
ATOM   1448  CZ  PHE A 104      55.380  49.110  52.580  1.00  0.00           C
ATOM   1449  HZ  PHE A 104      56.330  49.190  53.090  1.00  0.00           H
ATOM   1450  CD2 PHE A 104      53.040  48.570  52.640  1.00  0.00           C
ATOM   1451  HD2 PHE A 104      52.240  48.090  53.180  1.00  0.00           H
ATOM   1452  CE2 PHE A 104      54.290  48.610  53.270  1.00  0.00           C
ATOM   1453  HE2 PHE A 104      54.400  48.220  54.280  1.00  0.00           H
ATOM   1454  C   PHE A 104      49.680  50.580  50.120  1.00  0.00           C
ATOM   1455  O   PHE A 104      49.350  50.920  49.000  1.00  0.00           O
ATOM   1456  N   GLN A 105      48.800  50.200  51.070  1.00  0.00           N
ATOM   1457  HN  GLN A 105      49.140  49.860  51.950  1.00  0.00           H
ATOM   1458  CA  GLN A 105      47.300  50.170  50.860  1.00  0.00           C
ATOM   1459  HA  GLN A 105      47.040  49.620  49.970  1.00  0.00           H
ATOM   1460  CB  GLN A 105      46.700  49.550  52.100  1.00  0.00           C
ATOM   1461  HB1 GLN A 105      45.590  49.600  52.140  1.00  0.00           H
ATOM   1462  HB2 GLN A 105      47.110  50.230  52.870  1.00  0.00           H
ATOM   1463  CG  GLN A 105      47.040  48.080  52.370  1.00  0.00           C
ATOM   1464  HG1 GLN A 105      46.550  47.800  53.320  1.00  0.00           H
ATOM   1465  HG2 GLN A 105      48.130  48.070  52.610  1.00  0.00           H
ATOM   1466  CD  GLN A 105      46.760  47.150  51.140  1.00  0.00           C
ATOM   1467  OE1 GLN A 105      47.640  46.940  50.310  1.00  0.00           O
ATOM   1468  NE2 GLN A 105      45.550  46.610  50.940  1.00  0.00           N
ATOM   1469 HE21 GLN A 105      44.790  46.940  51.500  1.00  0.00           H
ATOM   1470 HE22 GLN A 105      45.380  45.920  50.230  1.00  0.00           H
ATOM   1471  C   GLN A 105      46.740  51.570  50.470  1.00  0.00           C
ATOM   1472  O   GLN A 105      45.950  51.770  49.530  1.00  0.00           O
ATOM   1473  N   SER A 106      47.140  52.680  51.220  1.00  0.00           N
ATOM   1474  HN  SER A 106      47.620  52.580  52.090  1.00  0.00           H
ATOM   1475  CA  SER A 106      46.830  54.080  50.810  1.00  0.00           C
ATOM   1476  HA  SER A 106      45.770  54.230  50.720  1.00  0.00           H
ATOM   1477  CB  SER A 106      47.270  55.180  51.730  1.00  0.00           C
ATOM   1478  HB1 SER A 106      47.010  56.210  51.380  1.00  0.00           H
ATOM   1479  HB2 SER A 106      48.370  55.080  51.790  1.00  0.00           H
ATOM   1480  OG  SER A 106      46.750  55.010  52.990  1.00  0.00           O
ATOM   1481  HG1 SER A 106      47.070  54.200  53.390  1.00  0.00           H
ATOM   1482  C   SER A 106      47.440  54.450  49.440  1.00  0.00           C
ATOM   1483  O   SER A 106      46.740  55.060  48.680  1.00  0.00           O
ATOM   1484  N   ALA A 107      48.700  54.100  49.190  1.00  0.00           N
ATOM   1485  HN  ALA A 107      49.390  53.830  49.850  1.00  0.00           H
ATOM   1486  CA  ALA A 107      49.290  54.320  47.810  1.00  0.00           C
ATOM   1487  HA  ALA A 107      49.230  55.380  47.600  1.00  0.00           H
ATOM   1488  CB  ALA A 107      50.770  54.080  47.830  1.00  0.00           C
ATOM   1489  HB1 ALA A 107      51.000  53.010  48.000  1.00  0.00           H
ATOM   1490  HB2 ALA A 107      51.180  54.660  48.690  1.00  0.00           H
ATOM   1491  HB3 ALA A 107      51.400  54.290  46.950  1.00  0.00           H
ATOM   1492  C   ALA A 107      48.580  53.570  46.640  1.00  0.00           C
ATOM   1493  O   ALA A 107      48.190  54.180  45.680  1.00  0.00           O
ATOM   1494  N   LYS A 108      48.430  52.250  46.710  1.00  0.00           N
ATOM   1495  HN  LYS A 108      48.850  51.650  47.390  1.00  0.00           H
ATOM   1496  CA  LYS A 108      47.810  51.560  45.640  1.00  0.00           C
ATOM   1497  HA  LYS A 108      48.210  51.980  44.730  1.00  0.00           H
ATOM   1498  CB  LYS A 108      48.040  50.040  45.590  1.00  0.00           C
ATOM   1499  HB1 LYS A 108      49.140  49.840  45.550  1.00  0.00           H
ATOM   1500  HB2 LYS A 108      47.630  49.530  44.700  1.00  0.00           H
ATOM   1501  CG  LYS A 108      47.460  49.260  46.830  1.00  0.00           C
ATOM   1502  HG1 LYS A 108      47.600  49.890  47.740  1.00  0.00           H
ATOM   1503  HG2 LYS A 108      48.160  48.400  46.860  1.00  0.00           H
ATOM   1504  CD  LYS A 108      46.010  48.740  46.600  1.00  0.00           C
ATOM   1505  HD1 LYS A 108      46.050  48.200  45.630  1.00  0.00           H
ATOM   1506  HD2 LYS A 108      45.330  49.620  46.530  1.00  0.00           H
ATOM   1507  CE  LYS A 108      45.530  47.810  47.740  1.00  0.00           C
ATOM   1508  HE1 LYS A 108      45.420  48.370  48.690  1.00  0.00           H
ATOM   1509  HE2 LYS A 108      46.170  46.920  47.940  1.00  0.00           H
ATOM   1510  NZ  LYS A 108      44.230  47.300  47.460  1.00  0.00           N
ATOM   1511  HZ1 LYS A 108      44.270  47.180  46.430  1.00  0.00           H
ATOM   1512  HZ2 LYS A 108      43.400  47.900  47.620  1.00  0.00           H
ATOM   1513  HZ3 LYS A 108      44.030  46.400  47.950  1.00  0.00           H
ATOM   1514  C   LYS A 108      46.440  52.000  45.360  1.00  0.00           C
ATOM   1515  O   LYS A 108      46.040  52.110  44.240  1.00  0.00           O
ATOM   1516  N   TYR A 109      45.550  52.240  46.370  1.00  0.00           N
ATOM   1517  HN  TYR A 109      45.740  52.060  47.330  1.00  0.00           H
ATOM   1518  CA  TYR A 109      44.380  53.050  46.210  1.00  0.00           C
ATOM   1519  HA  TYR A 109      43.740  52.480  45.550  1.00  0.00           H
ATOM   1520  CB  TYR A 109      43.770  53.170  47.640  1.00  0.00           C
ATOM   1521  HB1 TYR A 109      44.530  53.530  48.360  1.00  0.00           H
ATOM   1522  HB2 TYR A 109      43.450  52.150  47.940  1.00  0.00           H
ATOM   1523  CG  TYR A 109      42.590  54.160  47.580  1.00  0.00           C
ATOM   1524  CD1 TYR A 109      41.350  53.830  46.980  1.00  0.00           C
ATOM   1525  HD1 TYR A 109      41.090  52.880  46.530  1.00  0.00           H
ATOM   1526  CE1 TYR A 109      40.370  54.880  46.790  1.00  0.00           C
ATOM   1527  HE1 TYR A 109      39.420  54.620  46.340  1.00  0.00           H
ATOM   1528  CZ  TYR A 109      40.580  56.190  47.290  1.00  0.00           C
ATOM   1529  OH  TYR A 109      39.650  57.190  47.130  1.00  0.00           O
ATOM   1530  HH  TYR A 109      39.160  56.950  46.340  1.00  0.00           H
ATOM   1531  CD2 TYR A 109      42.710  55.440  48.140  1.00  0.00           C
ATOM   1532  HD2 TYR A 109      43.690  55.600  48.560  1.00  0.00           H
ATOM   1533  CE2 TYR A 109      41.770  56.480  47.890  1.00  0.00           C
ATOM   1534  HE2 TYR A 109      41.860  57.490  48.270  1.00  0.00           H
ATOM   1535  C   TYR A 109      44.580  54.420  45.500  1.00  0.00           C
ATOM   1536  O   TYR A 109      44.000  54.610  44.410  1.00  0.00           O
ATOM   1537  N   LEU A 110      45.450  55.390  46.040  1.00  0.00           N
ATOM   1538  HN  LEU A 110      45.770  55.320  46.990  1.00  0.00           H
ATOM   1539  CA  LEU A 110      45.710  56.620  45.320  1.00  0.00           C
ATOM   1540  HA  LEU A 110      44.740  57.080  45.150  1.00  0.00           H
ATOM   1541  CB  LEU A 110      46.570  57.550  46.220  1.00  0.00           C
ATOM   1542  HB1 LEU A 110      46.910  58.410  45.600  1.00  0.00           H
ATOM   1543  HB2 LEU A 110      47.410  56.990  46.670  1.00  0.00           H
ATOM   1544  CG  LEU A 110      45.710  58.100  47.390  1.00  0.00           C
ATOM   1545  HG  LEU A 110      45.460  57.270  48.080  1.00  0.00           H
ATOM   1546  CD1 LEU A 110      46.620  58.910  48.250  1.00  0.00           C
ATOM   1547 HD11 LEU A 110      47.320  59.550  47.670  1.00  0.00           H
ATOM   1548 HD12 LEU A 110      47.190  58.310  48.990  1.00  0.00           H
ATOM   1549 HD13 LEU A 110      46.110  59.690  48.850  1.00  0.00           H
ATOM   1550  CD2 LEU A 110      44.430  58.850  46.970  1.00  0.00           C
ATOM   1551 HD21 LEU A 110      44.000  59.470  47.790  1.00  0.00           H
ATOM   1552 HD22 LEU A 110      43.590  58.260  46.550  1.00  0.00           H
ATOM   1553 HD23 LEU A 110      44.690  59.550  46.150  1.00  0.00           H
ATOM   1554  C   LEU A 110      46.190  56.500  43.900  1.00  0.00           C
ATOM   1555  O   LEU A 110      45.730  57.310  43.090  1.00  0.00           O
ATOM   1556  N   MET A 111      47.090  55.520  43.490  1.00  0.00           N
ATOM   1557  HN  MET A 111      47.510  54.910  44.160  1.00  0.00           H
ATOM   1558  CA  MET A 111      47.670  55.590  42.140  1.00  0.00           C
ATOM   1559  HA  MET A 111      47.400  56.510  41.640  1.00  0.00           H
ATOM   1560  CB  MET A 111      49.230  55.740  42.180  1.00  0.00           C
ATOM   1561  HB1 MET A 111      49.440  56.690  42.730  1.00  0.00           H
ATOM   1562  HB2 MET A 111      49.560  56.040  41.170  1.00  0.00           H
ATOM   1563  CG  MET A 111      50.050  54.690  43.000  1.00  0.00           C
ATOM   1564  HG1 MET A 111      49.900  53.710  42.510  1.00  0.00           H
ATOM   1565  HG2 MET A 111      49.840  54.570  44.090  1.00  0.00           H
ATOM   1566  SD  MET A 111      51.860  55.110  43.000  1.00  0.00           S
ATOM   1567  CE  MET A 111      52.350  54.590  41.410  1.00  0.00           C
ATOM   1568  HE1 MET A 111      52.360  53.520  41.100  1.00  0.00           H
ATOM   1569  HE2 MET A 111      53.400  54.890  41.240  1.00  0.00           H
ATOM   1570  HE3 MET A 111      51.850  55.070  40.540  1.00  0.00           H
ATOM   1571  C   MET A 111      47.250  54.540  41.090  1.00  0.00           C
ATOM   1572  O   MET A 111      47.720  54.440  40.000  1.00  0.00           O
ATOM   1573  N   GLU A 112      46.330  53.730  41.610  1.00  0.00           N
ATOM   1574  HN  GLU A 112      46.030  53.930  42.540  1.00  0.00           H
ATOM   1575  CA  GLU A 112      45.700  52.660  40.930  1.00  0.00           C
ATOM   1576  HA  GLU A 112      45.210  52.040  41.660  1.00  0.00           H
ATOM   1577  CB  GLU A 112      44.560  53.040  39.950  1.00  0.00           C
ATOM   1578  HB1 GLU A 112      44.280  52.150  39.340  1.00  0.00           H
ATOM   1579  HB2 GLU A 112      44.910  53.750  39.170  1.00  0.00           H
ATOM   1580  CG  GLU A 112      43.220  53.540  40.650  1.00  0.00           C
ATOM   1581  HG1 GLU A 112      43.280  54.610  40.910  1.00  0.00           H
ATOM   1582  HG2 GLU A 112      43.160  52.980  41.610  1.00  0.00           H
ATOM   1583  CD  GLU A 112      41.930  53.290  39.820  1.00  0.00           C
ATOM   1584  OE1 GLU A 112      41.570  52.090  39.790  1.00  0.00           O
ATOM   1585  OE2 GLU A 112      41.260  54.240  39.330  1.00  0.00           O
ATOM   1586  C   GLU A 112      46.720  51.710  40.150  1.00  0.00           C
ATOM   1587  O   GLU A 112      46.620  51.330  39.020  1.00  0.00           O
ATOM   1588  N   THR A 113      47.820  51.300  40.890  1.00  0.00           N
ATOM   1589  HN  THR A 113      48.070  51.750  41.750  1.00  0.00           H
ATOM   1590  CA  THR A 113      48.670  50.250  40.440  1.00  0.00           C
ATOM   1591  HA  THR A 113      48.040  49.420  40.160  1.00  0.00           H
ATOM   1592  CB  THR A 113      49.500  50.640  39.300  1.00  0.00           C
ATOM   1593  HB  THR A 113      48.860  50.930  38.440  1.00  0.00           H
ATOM   1594  OG1 THR A 113      50.200  49.530  38.760  1.00  0.00           O
ATOM   1595  HG1 THR A 113      50.650  49.840  37.970  1.00  0.00           H
ATOM   1596  CG2 THR A 113      50.520  51.780  39.480  1.00  0.00           C
ATOM   1597 HG21 THR A 113      50.060  52.760  39.690  1.00  0.00           H
ATOM   1598 HG22 THR A 113      51.130  51.860  38.550  1.00  0.00           H
ATOM   1599 HG23 THR A 113      51.280  51.510  40.250  1.00  0.00           H
ATOM   1600  C   THR A 113      49.550  49.970  41.650  1.00  0.00           C
ATOM   1601  O   THR A 113      49.550  50.690  42.650  1.00  0.00           O
ATOM   1602  N   TRP A 114      50.330  48.840  41.520  1.00  0.00           N
ATOM   1603  HN  TRP A 114      50.240  48.280  40.700  1.00  0.00           H
ATOM   1604  CA  TRP A 114      51.280  48.310  42.470  1.00  0.00           C
ATOM   1605  HA  TRP A 114      51.150  48.700  43.470  1.00  0.00           H
ATOM   1606  CB  TRP A 114      51.040  46.820  42.680  1.00  0.00           C
ATOM   1607  HB1 TRP A 114      51.190  46.290  41.720  1.00  0.00           H
ATOM   1608  HB2 TRP A 114      50.030  46.570  43.090  1.00  0.00           H
ATOM   1609  CG  TRP A 114      51.890  46.230  43.780  1.00  0.00           C
ATOM   1610  CD1 TRP A 114      53.110  45.540  43.550  1.00  0.00           C
ATOM   1611  HD1 TRP A 114      53.450  45.430  42.520  1.00  0.00           H
ATOM   1612  NE1 TRP A 114      53.670  45.160  44.710  1.00  0.00           N
ATOM   1613  HE1 TRP A 114      54.370  44.490  44.820  1.00  0.00           H
ATOM   1614  CE2 TRP A 114      53.010  45.610  45.720  1.00  0.00           C
ATOM   1615  CD2 TRP A 114      51.860  46.360  45.210  1.00  0.00           C
ATOM   1616  CE3 TRP A 114      50.880  46.890  46.090  1.00  0.00           C
ATOM   1617  HE3 TRP A 114      50.060  47.500  45.750  1.00  0.00           H
ATOM   1618  CZ3 TRP A 114      51.230  46.730  47.490  1.00  0.00           C
ATOM   1619  HZ3 TRP A 114      50.420  46.950  48.160  1.00  0.00           H
ATOM   1620  CZ2 TRP A 114      53.240  45.470  47.080  1.00  0.00           C
ATOM   1621  HZ2 TRP A 114      54.220  45.180  47.420  1.00  0.00           H
ATOM   1622  CH2 TRP A 114      52.290  46.000  47.990  1.00  0.00           C
ATOM   1623  HH2 TRP A 114      52.470  45.850  49.050  1.00  0.00           H
ATOM   1624  C   TRP A 114      52.740  48.610  42.060  1.00  0.00           C
ATOM   1625  O   TRP A 114      53.240  48.010  41.160  1.00  0.00           O
ATOM   1626  N   PRO A 115      53.540  49.450  42.750  1.00  0.00           N
ATOM   1627  CD  PRO A 115      52.940  50.770  43.080  1.00  0.00           C
ATOM   1628  HD1 PRO A 115      52.350  50.710  44.010  1.00  0.00           H
ATOM   1629  HD2 PRO A 115      52.210  50.980  42.270  1.00  0.00           H
ATOM   1630  CA  PRO A 115      54.970  49.670  42.290  1.00  0.00           C
ATOM   1631  HA  PRO A 115      55.190  49.200  41.340  1.00  0.00           H
ATOM   1632  CB  PRO A 115      55.070  51.150  42.140  1.00  0.00           C
ATOM   1633  HB1 PRO A 115      54.750  51.400  41.110  1.00  0.00           H
ATOM   1634  HB2 PRO A 115      56.090  51.580  42.290  1.00  0.00           H
ATOM   1635  CG  PRO A 115      54.080  51.700  43.170  1.00  0.00           C
ATOM   1636  HG1 PRO A 115      54.480  51.790  44.210  1.00  0.00           H
ATOM   1637  HG2 PRO A 115      53.690  52.650  42.740  1.00  0.00           H
ATOM   1638  C   PRO A 115      56.140  49.140  43.190  1.00  0.00           C
ATOM   1639  O   PRO A 115      57.290  49.430  42.880  1.00  0.00           O
ATOM   1640  N   PHE A 116      55.760  48.290  44.170  1.00  0.00           N
ATOM   1641  HN  PHE A 116      54.780  48.140  44.150  1.00  0.00           H
ATOM   1642  CA  PHE A 116      56.680  47.920  45.280  1.00  0.00           C
ATOM   1643  HA  PHE A 116      57.500  48.630  45.290  1.00  0.00           H
ATOM   1644  CB  PHE A 116      55.930  47.960  46.650  1.00  0.00           C
ATOM   1645  HB1 PHE A 116      56.760  47.860  47.380  1.00  0.00           H
ATOM   1646  HB2 PHE A 116      55.280  47.060  46.700  1.00  0.00           H
ATOM   1647  CG  PHE A 116      55.080  49.200  46.910  1.00  0.00           C
ATOM   1648  CD1 PHE A 116      55.810  50.340  47.230  1.00  0.00           C
ATOM   1649  HD1 PHE A 116      56.850  50.130  47.420  1.00  0.00           H
ATOM   1650  CE1 PHE A 116      55.120  51.540  47.410  1.00  0.00           C
ATOM   1651  HE1 PHE A 116      55.730  52.310  47.850  1.00  0.00           H
ATOM   1652  CZ  PHE A 116      53.780  51.690  47.300  1.00  0.00           C
ATOM   1653  HZ  PHE A 116      53.330  52.670  47.370  1.00  0.00           H
ATOM   1654  CD2 PHE A 116      53.710  49.330  46.740  1.00  0.00           C
ATOM   1655  HD2 PHE A 116      53.090  48.500  46.450  1.00  0.00           H
ATOM   1656  CE2 PHE A 116      53.070  50.580  46.870  1.00  0.00           C
ATOM   1657  HE2 PHE A 116      52.000  50.660  46.810  1.00  0.00           H
ATOM   1658  C   PHE A 116      57.350  46.580  45.240  1.00  0.00           C
ATOM   1659  O   PHE A 116      58.020  46.120  46.160  1.00  0.00           O
ATOM   1660  N   GLY A 117      57.230  45.950  44.060  1.00  0.00           N
ATOM   1661  HN  GLY A 117      56.890  46.390  43.230  1.00  0.00           H
ATOM   1662  CA  GLY A 117      57.710  44.590  43.870  1.00  0.00           C
ATOM   1663  HA1 GLY A 117      58.730  44.490  44.190  1.00  0.00           H
ATOM   1664  HA2 GLY A 117      57.590  44.530  42.790  1.00  0.00           H
ATOM   1665  C   GLY A 117      56.990  43.400  44.440  1.00  0.00           C
ATOM   1666  O   GLY A 117      56.200  43.590  45.390  1.00  0.00           O
ATOM   1667  N   GLU A 118      57.170  42.170  43.890  1.00  0.00           N
ATOM   1668  HN  GLU A 118      57.800  42.070  43.120  1.00  0.00           H
ATOM   1669  CA  GLU A 118      56.450  40.910  44.310  1.00  0.00           C
ATOM   1670  HA  GLU A 118      55.400  41.130  44.320  1.00  0.00           H
ATOM   1671  CB  GLU A 118      56.740  39.760  43.290  1.00  0.00           C
ATOM   1672  HB1 GLU A 118      57.750  39.350  43.490  1.00  0.00           H
ATOM   1673  HB2 GLU A 118      56.770  40.250  42.300  1.00  0.00           H
ATOM   1674  CG  GLU A 118      55.740  38.570  43.260  1.00  0.00           C
ATOM   1675  HG1 GLU A 118      54.750  38.950  43.570  1.00  0.00           H
ATOM   1676  HG2 GLU A 118      55.980  37.940  44.140  1.00  0.00           H
ATOM   1677  CD  GLU A 118      55.750  37.920  41.970  1.00  0.00           C
ATOM   1678  OE1 GLU A 118      54.980  38.330  41.100  1.00  0.00           O
ATOM   1679  OE2 GLU A 118      56.430  36.890  41.870  1.00  0.00           O
ATOM   1680  C   GLU A 118      56.780  40.500  45.810  1.00  0.00           C
ATOM   1681  O   GLU A 118      55.880  40.130  46.540  1.00  0.00           O
ATOM   1682  N   LEU A 119      58.010  40.630  46.300  1.00  0.00           N
ATOM   1683  HN  LEU A 119      58.760  40.980  45.750  1.00  0.00           H
ATOM   1684  CA  LEU A 119      58.380  40.270  47.660  1.00  0.00           C
ATOM   1685  HA  LEU A 119      57.990  39.280  47.820  1.00  0.00           H
ATOM   1686  CB  LEU A 119      59.920  40.410  47.830  1.00  0.00           C
ATOM   1687  HB1 LEU A 119      60.080  40.460  48.930  1.00  0.00           H
ATOM   1688  HB2 LEU A 119      60.280  41.360  47.380  1.00  0.00           H
ATOM   1689  CG  LEU A 119      60.670  39.240  47.170  1.00  0.00           C
ATOM   1690  HG  LEU A 119      60.210  39.100  46.170  1.00  0.00           H
ATOM   1691  CD1 LEU A 119      62.150  39.540  46.980  1.00  0.00           C
ATOM   1692 HD11 LEU A 119      62.650  39.690  47.970  1.00  0.00           H
ATOM   1693 HD12 LEU A 119      62.450  40.380  46.330  1.00  0.00           H
ATOM   1694 HD13 LEU A 119      62.670  38.660  46.550  1.00  0.00           H
ATOM   1695  CD2 LEU A 119      60.680  38.030  48.030  1.00  0.00           C
ATOM   1696 HD21 LEU A 119      61.100  37.150  47.500  1.00  0.00           H
ATOM   1697 HD22 LEU A 119      59.680  37.710  48.400  1.00  0.00           H
ATOM   1698 HD23 LEU A 119      61.350  38.260  48.890  1.00  0.00           H
ATOM   1699  C   LEU A 119      57.640  41.180  48.630  1.00  0.00           C
ATOM   1700  O   LEU A 119      57.030  40.680  49.540  1.00  0.00           O
ATOM   1701  N   LEU A 120      57.580  42.540  48.460  1.00  0.00           N
ATOM   1702  HN  LEU A 120      58.090  42.990  47.730  1.00  0.00           H
ATOM   1703  CA  LEU A 120      56.770  43.350  49.410  1.00  0.00           C
ATOM   1704  HA  LEU A 120      57.050  43.010  50.400  1.00  0.00           H
ATOM   1705  CB  LEU A 120      57.240  44.790  49.390  1.00  0.00           C
ATOM   1706  HB1 LEU A 120      56.900  45.260  48.440  1.00  0.00           H
ATOM   1707  HB2 LEU A 120      58.350  44.900  49.400  1.00  0.00           H
ATOM   1708  CG  LEU A 120      56.590  45.510  50.680  1.00  0.00           C
ATOM   1709  HG  LEU A 120      56.340  44.770  51.480  1.00  0.00           H
ATOM   1710  CD1 LEU A 120      57.670  46.410  51.330  1.00  0.00           C
ATOM   1711 HD11 LEU A 120      58.040  47.100  50.540  1.00  0.00           H
ATOM   1712 HD12 LEU A 120      58.550  45.860  51.730  1.00  0.00           H
ATOM   1713 HD13 LEU A 120      57.190  47.000  52.140  1.00  0.00           H
ATOM   1714  CD2 LEU A 120      55.310  46.270  50.360  1.00  0.00           C
ATOM   1715 HD21 LEU A 120      55.480  47.150  49.710  1.00  0.00           H
ATOM   1716 HD22 LEU A 120      54.780  46.660  51.250  1.00  0.00           H
ATOM   1717 HD23 LEU A 120      54.610  45.670  49.750  1.00  0.00           H
ATOM   1718  C   LEU A 120      55.250  43.090  49.290  1.00  0.00           C
ATOM   1719  O   LEU A 120      54.470  43.290  50.250  1.00  0.00           O
ATOM   1720  N   CYS A 121      54.760  42.620  48.110  1.00  0.00           N
ATOM   1721  HN  CYS A 121      55.450  42.410  47.420  1.00  0.00           H
ATOM   1722  CA  CYS A 121      53.390  42.140  47.920  1.00  0.00           C
ATOM   1723  HA  CYS A 121      52.710  42.880  48.330  1.00  0.00           H
ATOM   1724  CB  CYS A 121      53.110  41.810  46.460  1.00  0.00           C
ATOM   1725  HB1 CYS A 121      53.870  41.070  46.150  1.00  0.00           H
ATOM   1726  HB2 CYS A 121      53.250  42.700  45.800  1.00  0.00           H
ATOM   1727  SG  CYS A 121      51.530  41.190  46.090  1.00  0.00           S
ATOM   1728  C   CYS A 121      53.100  40.890  48.780  1.00  0.00           C
ATOM   1729  O   CYS A 121      52.110  40.860  49.560  1.00  0.00           O
ATOM   1730  N   LYS A 122      53.940  39.850  48.710  1.00  0.00           N
ATOM   1731  HN  LYS A 122      54.700  39.790  48.060  1.00  0.00           H
ATOM   1732  CA  LYS A 122      54.040  38.690  49.630  1.00  0.00           C
ATOM   1733  HA  LYS A 122      53.150  38.080  49.490  1.00  0.00           H
ATOM   1734  CB  LYS A 122      55.320  37.820  49.300  1.00  0.00           C
ATOM   1735  HB1 LYS A 122      55.470  37.110  50.130  1.00  0.00           H
ATOM   1736  HB2 LYS A 122      56.190  38.510  49.310  1.00  0.00           H
ATOM   1737  CG  LYS A 122      55.200  36.980  48.000  1.00  0.00           C
ATOM   1738  HG1 LYS A 122      55.220  37.720  47.170  1.00  0.00           H
ATOM   1739  HG2 LYS A 122      54.190  36.520  47.970  1.00  0.00           H
ATOM   1740  CD  LYS A 122      56.380  35.950  47.830  1.00  0.00           C
ATOM   1741  HD1 LYS A 122      56.330  35.220  48.660  1.00  0.00           H
ATOM   1742  HD2 LYS A 122      57.280  36.600  47.950  1.00  0.00           H
ATOM   1743  CE  LYS A 122      56.350  35.190  46.460  1.00  0.00           C
ATOM   1744  HE1 LYS A 122      57.110  34.380  46.470  1.00  0.00           H
ATOM   1745  HE2 LYS A 122      56.300  35.860  45.580  1.00  0.00           H
ATOM   1746  NZ  LYS A 122      54.990  34.500  46.350  1.00  0.00           N
ATOM   1747  HZ1 LYS A 122      55.100  33.610  45.820  1.00  0.00           H
ATOM   1748  HZ2 LYS A 122      54.240  35.130  46.010  1.00  0.00           H
ATOM   1749  HZ3 LYS A 122      54.710  34.240  47.320  1.00  0.00           H
ATOM   1750  C   LYS A 122      54.040  39.070  51.040  1.00  0.00           C
ATOM   1751  O   LYS A 122      53.250  38.600  51.860  1.00  0.00           O
ATOM   1752  N   ALA A 123      54.940  40.040  51.430  1.00  0.00           N
ATOM   1753  HN  ALA A 123      55.620  40.450  50.820  1.00  0.00           H
ATOM   1754  CA  ALA A 123      55.000  40.460  52.740  1.00  0.00           C
ATOM   1755  HA  ALA A 123      55.080  39.550  53.320  1.00  0.00           H
ATOM   1756  CB  ALA A 123      56.220  41.210  53.060  1.00  0.00           C
ATOM   1757  HB1 ALA A 123      57.060  40.490  52.990  1.00  0.00           H
ATOM   1758  HB2 ALA A 123      56.300  41.510  54.120  1.00  0.00           H
ATOM   1759  HB3 ALA A 123      56.440  42.040  52.350  1.00  0.00           H
ATOM   1760  C   ALA A 123      53.670  41.180  53.180  1.00  0.00           C
ATOM   1761  O   ALA A 123      53.120  40.710  54.200  1.00  0.00           O
ATOM   1762  N   VAL A 124      53.110  42.210  52.430  1.00  0.00           N
ATOM   1763  HN  VAL A 124      53.580  42.510  51.610  1.00  0.00           H
ATOM   1764  CA  VAL A 124      51.880  42.800  52.830  1.00  0.00           C
ATOM   1765  HA  VAL A 124      52.010  43.120  53.860  1.00  0.00           H
ATOM   1766  CB  VAL A 124      51.560  44.020  51.880  1.00  0.00           C
ATOM   1767  HB  VAL A 124      51.950  43.780  50.870  1.00  0.00           H
ATOM   1768  CG1 VAL A 124      50.080  44.330  51.870  1.00  0.00           C
ATOM   1769 HG11 VAL A 124      49.620  44.770  52.780  1.00  0.00           H
ATOM   1770 HG12 VAL A 124      49.480  43.460  51.530  1.00  0.00           H
ATOM   1771 HG13 VAL A 124      49.950  45.140  51.110  1.00  0.00           H
ATOM   1772  CG2 VAL A 124      52.460  45.160  52.300  1.00  0.00           C
ATOM   1773 HG21 VAL A 124      52.090  45.650  53.230  1.00  0.00           H
ATOM   1774 HG22 VAL A 124      52.410  46.020  51.600  1.00  0.00           H
ATOM   1775 HG23 VAL A 124      53.560  44.960  52.310  1.00  0.00           H
ATOM   1776  C   VAL A 124      50.730  41.760  52.910  1.00  0.00           C
ATOM   1777  O   VAL A 124      49.990  41.790  53.880  1.00  0.00           O
ATOM   1778  N   LEU A 125      50.560  40.880  51.970  1.00  0.00           N
ATOM   1779  HN  LEU A 125      51.160  40.860  51.170  1.00  0.00           H
ATOM   1780  CA  LEU A 125      49.490  39.970  51.930  1.00  0.00           C
ATOM   1781  HA  LEU A 125      48.550  40.450  52.150  1.00  0.00           H
ATOM   1782  CB  LEU A 125      49.220  39.290  50.570  1.00  0.00           C
ATOM   1783  HB1 LEU A 125      48.620  38.370  50.680  1.00  0.00           H
ATOM   1784  HB2 LEU A 125      50.270  39.100  50.240  1.00  0.00           H
ATOM   1785  CG  LEU A 125      48.580  40.260  49.490  1.00  0.00           C
ATOM   1786  HG  LEU A 125      48.960  41.300  49.660  1.00  0.00           H
ATOM   1787  CD1 LEU A 125      48.850  39.750  48.080  1.00  0.00           C
ATOM   1788 HD11 LEU A 125      49.930  39.540  47.910  1.00  0.00           H
ATOM   1789 HD12 LEU A 125      48.470  40.470  47.330  1.00  0.00           H
ATOM   1790 HD13 LEU A 125      48.310  38.810  47.870  1.00  0.00           H
ATOM   1791  CD2 LEU A 125      47.070  40.260  49.720  1.00  0.00           C
ATOM   1792 HD21 LEU A 125      46.780  40.770  50.660  1.00  0.00           H
ATOM   1793 HD22 LEU A 125      46.770  39.190  49.750  1.00  0.00           H
ATOM   1794 HD23 LEU A 125      46.580  40.700  48.820  1.00  0.00           H
ATOM   1795  C   LEU A 125      49.470  38.890  53.020  1.00  0.00           C
ATOM   1796  O   LEU A 125      48.410  38.560  53.630  1.00  0.00           O
ATOM   1797  N   SER A 126      50.610  38.320  53.350  1.00  0.00           N
ATOM   1798  HN  SER A 126      51.410  38.400  52.760  1.00  0.00           H
ATOM   1799  CA  SER A 126      50.810  37.450  54.530  1.00  0.00           C
ATOM   1800  HA  SER A 126      50.140  36.610  54.400  1.00  0.00           H
ATOM   1801  CB  SER A 126      52.260  36.920  54.570  1.00  0.00           C
ATOM   1802  HB1 SER A 126      52.560  36.470  53.600  1.00  0.00           H
ATOM   1803  HB2 SER A 126      52.320  36.080  55.290  1.00  0.00           H
ATOM   1804  OG  SER A 126      53.260  37.850  54.760  1.00  0.00           O
ATOM   1805  HG1 SER A 126      53.480  38.350  53.960  1.00  0.00           H
ATOM   1806  C   SER A 126      50.490  38.120  55.880  1.00  0.00           C
ATOM   1807  O   SER A 126      49.570  37.670  56.580  1.00  0.00           O
ATOM   1808  N   ILE A 127      51.010  39.350  56.060  1.00  0.00           N
ATOM   1809  HN  ILE A 127      51.630  39.700  55.360  1.00  0.00           H
ATOM   1810  CA  ILE A 127      50.680  40.140  57.230  1.00  0.00           C
ATOM   1811  HA  ILE A 127      50.880  39.510  58.090  1.00  0.00           H
ATOM   1812  CB  ILE A 127      51.520  41.410  57.250  1.00  0.00           C
ATOM   1813  HB  ILE A 127      51.320  41.900  56.270  1.00  0.00           H
ATOM   1814  CG2 ILE A 127      51.030  42.360  58.340  1.00  0.00           C
ATOM   1815 HG21 ILE A 127      51.020  41.910  59.360  1.00  0.00           H
ATOM   1816 HG22 ILE A 127      50.000  42.640  58.050  1.00  0.00           H
ATOM   1817 HG23 ILE A 127      51.660  43.270  58.190  1.00  0.00           H
ATOM   1818  CG1 ILE A 127      53.000  41.150  57.340  1.00  0.00           C
ATOM   1819 HG11 ILE A 127      53.620  42.070  57.230  1.00  0.00           H
ATOM   1820 HG12 ILE A 127      53.330  40.360  56.640  1.00  0.00           H
ATOM   1821  CD  ILE A 127      53.540  40.520  58.650  1.00  0.00           C
ATOM   1822  HD1 ILE A 127      54.610  40.250  58.560  1.00  0.00           H
ATOM   1823  HD2 ILE A 127      52.950  39.630  58.970  1.00  0.00           H
ATOM   1824  HD3 ILE A 127      53.570  41.250  59.480  1.00  0.00           H
ATOM   1825  C   ILE A 127      49.200  40.360  57.400  1.00  0.00           C
ATOM   1826  O   ILE A 127      48.750  40.330  58.540  1.00  0.00           O
ATOM   1827  N   ASP A 128      48.450  40.590  56.270  1.00  0.00           N
ATOM   1828  HN  ASP A 128      48.900  40.780  55.390  1.00  0.00           H
ATOM   1829  CA  ASP A 128      47.030  40.850  56.280  1.00  0.00           C
ATOM   1830  HA  ASP A 128      46.890  41.710  56.920  1.00  0.00           H
ATOM   1831  CB  ASP A 128      46.440  41.210  54.880  1.00  0.00           C
ATOM   1832  HB1 ASP A 128      46.130  40.400  54.190  1.00  0.00           H
ATOM   1833  HB2 ASP A 128      47.140  41.910  54.370  1.00  0.00           H
ATOM   1834  CG  ASP A 128      45.200  42.150  55.070  1.00  0.00           C
ATOM   1835  OD1 ASP A 128      44.930  42.650  56.200  1.00  0.00           O
ATOM   1836  OD2 ASP A 128      44.660  42.520  53.990  1.00  0.00           O
ATOM   1837  C   ASP A 128      46.260  39.700  56.970  1.00  0.00           C
ATOM   1838  O   ASP A 128      45.270  39.900  57.680  1.00  0.00           O
ATOM   1839  N   TYR A 129      46.670  38.470  56.780  1.00  0.00           N
ATOM   1840  HN  TYR A 129      47.540  38.320  56.320  1.00  0.00           H
ATOM   1841  CA  TYR A 129      45.810  37.380  57.370  1.00  0.00           C
ATOM   1842  HA  TYR A 129      44.830  37.800  57.520  1.00  0.00           H
ATOM   1843  CB  TYR A 129      45.600  36.250  56.420  1.00  0.00           C
ATOM   1844  HB1 TYR A 129      45.170  35.360  56.920  1.00  0.00           H
ATOM   1845  HB2 TYR A 129      46.550  35.850  56.010  1.00  0.00           H
ATOM   1846  CG  TYR A 129      44.630  36.520  55.220  1.00  0.00           C
ATOM   1847  CD1 TYR A 129      45.110  37.360  54.200  1.00  0.00           C
ATOM   1848  HD1 TYR A 129      46.150  37.620  54.260  1.00  0.00           H
ATOM   1849  CE1 TYR A 129      44.390  37.480  52.970  1.00  0.00           C
ATOM   1850  HE1 TYR A 129      44.840  38.020  52.150  1.00  0.00           H
ATOM   1851  CZ  TYR A 129      43.110  36.960  52.850  1.00  0.00           C
ATOM   1852  OH  TYR A 129      42.300  37.190  51.680  1.00  0.00           O
ATOM   1853  HH  TYR A 129      41.520  36.640  51.800  1.00  0.00           H
ATOM   1854  CD2 TYR A 129      43.340  35.940  55.040  1.00  0.00           C
ATOM   1855  HD2 TYR A 129      42.800  35.370  55.780  1.00  0.00           H
ATOM   1856  CE2 TYR A 129      42.620  36.130  53.830  1.00  0.00           C
ATOM   1857  HE2 TYR A 129      41.650  35.680  53.760  1.00  0.00           H
ATOM   1858  C   TYR A 129      46.440  36.940  58.660  1.00  0.00           C
ATOM   1859  O   TYR A 129      45.810  36.480  59.590  1.00  0.00           O
ATOM   1860  N   TYR A 130      47.770  37.230  58.830  1.00  0.00           N
ATOM   1861  HN  TYR A 130      48.290  37.440  58.010  1.00  0.00           H
ATOM   1862  CA  TYR A 130      48.520  36.990  60.070  1.00  0.00           C
ATOM   1863  HA  TYR A 130      48.400  35.950  60.350  1.00  0.00           H
ATOM   1864  CB  TYR A 130      50.070  37.350  59.910  1.00  0.00           C
ATOM   1865  HB1 TYR A 130      50.260  38.260  60.510  1.00  0.00           H
ATOM   1866  HB2 TYR A 130      50.370  37.460  58.840  1.00  0.00           H
ATOM   1867  CG  TYR A 130      50.900  36.260  60.480  1.00  0.00           C
ATOM   1868  CD1 TYR A 130      51.630  35.280  59.700  1.00  0.00           C
ATOM   1869  HD1 TYR A 130      51.410  35.280  58.640  1.00  0.00           H
ATOM   1870  CE1 TYR A 130      52.450  34.360  60.300  1.00  0.00           C
ATOM   1871  HE1 TYR A 130      52.960  33.620  59.710  1.00  0.00           H
ATOM   1872  CZ  TYR A 130      52.650  34.330  61.750  1.00  0.00           C
ATOM   1873  OH  TYR A 130      53.350  33.310  62.450  1.00  0.00           O
ATOM   1874  HH  TYR A 130      53.250  33.460  63.390  1.00  0.00           H
ATOM   1875  CD2 TYR A 130      51.230  36.420  61.880  1.00  0.00           C
ATOM   1876  HD2 TYR A 130      50.980  37.240  62.530  1.00  0.00           H
ATOM   1877  CE2 TYR A 130      52.120  35.420  62.400  1.00  0.00           C
ATOM   1878  HE2 TYR A 130      52.210  35.570  63.470  1.00  0.00           H
ATOM   1879  C   TYR A 130      47.900  37.710  61.260  1.00  0.00           C
ATOM   1880  O   TYR A 130      47.590  37.010  62.200  1.00  0.00           O
ATOM   1881  N   ASN A 131      47.590  38.970  61.120  1.00  0.00           N
ATOM   1882  HN  ASN A 131      47.830  39.330  60.220  1.00  0.00           H
ATOM   1883  CA  ASN A 131      46.870  39.840  62.050  1.00  0.00           C
ATOM   1884  HA  ASN A 131      47.380  39.720  62.990  1.00  0.00           H
ATOM   1885  CB  ASN A 131      46.840  41.360  61.770  1.00  0.00           C
ATOM   1886  HB1 ASN A 131      47.840  41.790  61.550  1.00  0.00           H
ATOM   1887  HB2 ASN A 131      46.490  41.790  62.730  1.00  0.00           H
ATOM   1888  CG  ASN A 131      45.830  41.790  60.690  1.00  0.00           C
ATOM   1889  OD1 ASN A 131      44.630  41.810  61.030  1.00  0.00           O
ATOM   1890  ND2 ASN A 131      46.250  42.110  59.470  1.00  0.00           N
ATOM   1891 HD21 ASN A 131      45.610  41.940  58.720  1.00  0.00           H
ATOM   1892 HD22 ASN A 131      47.200  42.430  59.420  1.00  0.00           H
ATOM   1893  C   ASN A 131      45.470  39.320  62.450  1.00  0.00           C
ATOM   1894  O   ASN A 131      44.980  39.420  63.570  1.00  0.00           O
ATOM   1895  N   MET A 132      44.770  38.760  61.480  1.00  0.00           N
ATOM   1896  HN  MET A 132      45.190  38.630  60.590  1.00  0.00           H
ATOM   1897  CA  MET A 132      43.420  38.320  61.680  1.00  0.00           C
ATOM   1898  HA  MET A 132      42.940  39.160  62.150  1.00  0.00           H
ATOM   1899  CB  MET A 132      42.890  38.190  60.250  1.00  0.00           C
ATOM   1900  HB1 MET A 132      43.590  37.550  59.650  1.00  0.00           H
ATOM   1901  HB2 MET A 132      42.800  39.160  59.730  1.00  0.00           H
ATOM   1902  CG  MET A 132      41.520  37.440  60.210  1.00  0.00           C
ATOM   1903  HG1 MET A 132      40.850  38.060  60.850  1.00  0.00           H
ATOM   1904  HG2 MET A 132      41.760  36.410  60.540  1.00  0.00           H
ATOM   1905  SD  MET A 132      40.840  37.270  58.440  1.00  0.00           S
ATOM   1906  CE  MET A 132      39.140  37.400  59.040  1.00  0.00           C
ATOM   1907  HE1 MET A 132      38.740  36.430  59.400  1.00  0.00           H
ATOM   1908  HE2 MET A 132      38.460  37.690  58.210  1.00  0.00           H
ATOM   1909  HE3 MET A 132      39.060  38.120  59.880  1.00  0.00           H
ATOM   1910  C   MET A 132      43.340  37.040  62.520  1.00  0.00           C
ATOM   1911  O   MET A 132      42.580  36.910  63.430  1.00  0.00           O
ATOM   1912  N   PHE A 133      44.260  36.120  62.330  1.00  0.00           N
ATOM   1913  HN  PHE A 133      44.860  36.190  61.540  1.00  0.00           H
ATOM   1914  CA  PHE A 133      44.340  35.010  63.250  1.00  0.00           C
ATOM   1915  HA  PHE A 133      43.370  34.620  63.540  1.00  0.00           H
ATOM   1916  CB  PHE A 133      45.080  33.770  62.590  1.00  0.00           C
ATOM   1917  HB1 PHE A 133      45.330  32.990  63.340  1.00  0.00           H
ATOM   1918  HB2 PHE A 133      46.030  34.120  62.130  1.00  0.00           H
ATOM   1919  CG  PHE A 133      44.080  33.180  61.570  1.00  0.00           C
ATOM   1920  CD1 PHE A 133      42.880  32.500  61.960  1.00  0.00           C
ATOM   1921  HD1 PHE A 133      42.610  32.450  63.010  1.00  0.00           H
ATOM   1922  CE1 PHE A 133      41.980  31.860  61.040  1.00  0.00           C
ATOM   1923  HE1 PHE A 133      41.040  31.500  61.420  1.00  0.00           H
ATOM   1924  CZ  PHE A 133      42.260  32.010  59.710  1.00  0.00           C
ATOM   1925  HZ  PHE A 133      41.590  31.460  59.060  1.00  0.00           H
ATOM   1926  CD2 PHE A 133      44.280  33.250  60.150  1.00  0.00           C
ATOM   1927  HD2 PHE A 133      45.110  33.860  59.800  1.00  0.00           H
ATOM   1928  CE2 PHE A 133      43.370  32.650  59.210  1.00  0.00           C
ATOM   1929  HE2 PHE A 133      43.510  32.850  58.150  1.00  0.00           H
ATOM   1930  C   PHE A 133      44.960  35.440  64.600  1.00  0.00           C
ATOM   1931  O   PHE A 133      44.430  35.300  65.710  1.00  0.00           O
ATOM   1932  N   THR A 134      46.120  35.990  64.520  1.00  0.00           N
ATOM   1933  HN  THR A 134      46.540  36.190  63.640  1.00  0.00           H
ATOM   1934  CA  THR A 134      46.900  36.370  65.670  1.00  0.00           C
ATOM   1935  HA  THR A 134      46.920  35.500  66.310  1.00  0.00           H
ATOM   1936  CB  THR A 134      48.360  36.870  65.420  1.00  0.00           C
ATOM   1937  HB  THR A 134      48.830  36.960  66.420  1.00  0.00           H
ATOM   1938  OG1 THR A 134      48.370  38.010  64.640  1.00  0.00           O
ATOM   1939  HG1 THR A 134      48.330  37.610  63.770  1.00  0.00           H
ATOM   1940  CG2 THR A 134      49.240  35.880  64.690  1.00  0.00           C
ATOM   1941 HG21 THR A 134      50.210  36.350  64.400  1.00  0.00           H
ATOM   1942 HG22 THR A 134      48.760  35.510  63.760  1.00  0.00           H
ATOM   1943 HG23 THR A 134      49.450  34.990  65.330  1.00  0.00           H
ATOM   1944  C   THR A 134      46.230  37.470  66.640  1.00  0.00           C
ATOM   1945  O   THR A 134      46.270  37.250  67.810  1.00  0.00           O
ATOM   1946  N   SER A 135      45.680  38.540  66.120  1.00  0.00           N
ATOM   1947  HN  SER A 135      45.750  38.690  65.140  1.00  0.00           H
ATOM   1948  CA  SER A 135      45.270  39.650  66.950  1.00  0.00           C
ATOM   1949  HA  SER A 135      46.000  39.780  67.730  1.00  0.00           H
ATOM   1950  CB  SER A 135      45.100  40.990  66.300  1.00  0.00           C
ATOM   1951  HB1 SER A 135      44.100  41.110  65.820  1.00  0.00           H
ATOM   1952  HB2 SER A 135      45.880  41.150  65.530  1.00  0.00           H
ATOM   1953  OG  SER A 135      45.280  42.010  67.310  1.00  0.00           O
ATOM   1954  HG1 SER A 135      45.310  42.890  66.920  1.00  0.00           H
ATOM   1955  C   SER A 135      43.980  39.310  67.710  1.00  0.00           C
ATOM   1956  O   SER A 135      43.830  39.350  68.940  1.00  0.00           O
ATOM   1957  N   ILE A 136      42.980  38.870  66.970  1.00  0.00           N
ATOM   1958  HN  ILE A 136      43.080  38.880  65.980  1.00  0.00           H
ATOM   1959  CA  ILE A 136      41.730  38.220  67.440  1.00  0.00           C
ATOM   1960  HA  ILE A 136      41.240  38.940  68.070  1.00  0.00           H
ATOM   1961  CB  ILE A 136      40.800  38.010  66.230  1.00  0.00           C
ATOM   1962  HB  ILE A 136      41.330  37.350  65.510  1.00  0.00           H
ATOM   1963  CG2 ILE A 136      39.480  37.300  66.650  1.00  0.00           C
ATOM   1964 HG21 ILE A 136      38.720  37.250  65.840  1.00  0.00           H
ATOM   1965 HG22 ILE A 136      38.960  37.620  67.580  1.00  0.00           H
ATOM   1966 HG23 ILE A 136      39.740  36.220  66.770  1.00  0.00           H
ATOM   1967  CG1 ILE A 136      40.510  39.410  65.530  1.00  0.00           C
ATOM   1968 HG11 ILE A 136      41.210  40.120  66.020  1.00  0.00           H
ATOM   1969 HG12 ILE A 136      39.520  39.830  65.780  1.00  0.00           H
ATOM   1970  CD  ILE A 136      40.700  39.430  64.080  1.00  0.00           C
ATOM   1971  HD1 ILE A 136      41.780  39.250  63.860  1.00  0.00           H
ATOM   1972  HD2 ILE A 136      40.410  40.420  63.660  1.00  0.00           H
ATOM   1973  HD3 ILE A 136      40.060  38.720  63.540  1.00  0.00           H
ATOM   1974  C   ILE A 136      41.850  36.940  68.270  1.00  0.00           C
ATOM   1975  O   ILE A 136      41.080  36.770  69.280  1.00  0.00           O
ATOM   1976  N   PHE A 137      42.730  35.950  67.970  1.00  0.00           N
ATOM   1977  HN  PHE A 137      43.150  35.960  67.060  1.00  0.00           H
ATOM   1978  CA  PHE A 137      42.900  34.800  68.870  1.00  0.00           C
ATOM   1979  HA  PHE A 137      41.960  34.310  69.060  1.00  0.00           H
ATOM   1980  CB  PHE A 137      43.950  33.790  68.300  1.00  0.00           C
ATOM   1981  HB1 PHE A 137      44.260  33.090  69.110  1.00  0.00           H
ATOM   1982  HB2 PHE A 137      44.870  34.290  67.930  1.00  0.00           H
ATOM   1983  CG  PHE A 137      43.510  32.850  67.150  1.00  0.00           C
ATOM   1984  CD1 PHE A 137      42.210  32.720  66.820  1.00  0.00           C
ATOM   1985  HD1 PHE A 137      41.420  33.290  67.280  1.00  0.00           H
ATOM   1986  CE1 PHE A 137      41.750  31.830  65.890  1.00  0.00           C
ATOM   1987  HE1 PHE A 137      40.710  31.720  65.610  1.00  0.00           H
ATOM   1988  CZ  PHE A 137      42.710  31.030  65.150  1.00  0.00           C
ATOM   1989  HZ  PHE A 137      42.430  30.300  64.410  1.00  0.00           H
ATOM   1990  CD2 PHE A 137      44.470  32.020  66.550  1.00  0.00           C
ATOM   1991  HD2 PHE A 137      45.520  32.110  66.770  1.00  0.00           H
ATOM   1992  CE2 PHE A 137      44.080  31.180  65.500  1.00  0.00           C
ATOM   1993  HE2 PHE A 137      44.880  30.650  65.000  1.00  0.00           H
ATOM   1994  C   PHE A 137      43.470  35.220  70.230  1.00  0.00           C
ATOM   1995  O   PHE A 137      43.130  34.700  71.270  1.00  0.00           O
ATOM   1996  N   THR A 138      44.360  36.290  70.220  1.00  0.00           N
ATOM   1997  HN  THR A 138      44.620  36.710  69.360  1.00  0.00           H
ATOM   1998  CA  THR A 138      45.070  36.860  71.490  1.00  0.00           C
ATOM   1999  HA  THR A 138      45.450  35.990  72.000  1.00  0.00           H
ATOM   2000  CB  THR A 138      46.160  37.750  71.090  1.00  0.00           C
ATOM   2001  HB  THR A 138      45.760  38.510  70.380  1.00  0.00           H
ATOM   2002  OG1 THR A 138      47.130  37.100  70.340  1.00  0.00           O
ATOM   2003  HG1 THR A 138      46.910  37.140  69.400  1.00  0.00           H
ATOM   2004  CG2 THR A 138      46.890  38.270  72.270  1.00  0.00           C
ATOM   2005 HG21 THR A 138      47.640  39.020  71.940  1.00  0.00           H
ATOM   2006 HG22 THR A 138      47.360  37.430  72.820  1.00  0.00           H
ATOM   2007 HG23 THR A 138      46.180  38.720  73.010  1.00  0.00           H
ATOM   2008  C   THR A 138      44.000  37.550  72.380  1.00  0.00           C
ATOM   2009  O   THR A 138      43.950  37.380  73.590  1.00  0.00           O
ATOM   2010  N   LEU A 139      43.070  38.310  71.660  1.00  0.00           N
ATOM   2011  HN  LEU A 139      43.160  38.460  70.680  1.00  0.00           H
ATOM   2012  CA  LEU A 139      41.840  38.910  72.140  1.00  0.00           C
ATOM   2013  HA  LEU A 139      42.080  39.480  73.020  1.00  0.00           H
ATOM   2014  CB  LEU A 139      41.280  39.770  70.990  1.00  0.00           C
ATOM   2015  HB1 LEU A 139      41.200  39.080  70.110  1.00  0.00           H
ATOM   2016  HB2 LEU A 139      42.110  40.490  70.850  1.00  0.00           H
ATOM   2017  CG  LEU A 139      39.930  40.390  71.180  1.00  0.00           C
ATOM   2018  HG  LEU A 139      39.740  41.030  70.290  1.00  0.00           H
ATOM   2019  CD1 LEU A 139      38.760  39.400  70.970  1.00  0.00           C
ATOM   2020 HD11 LEU A 139      38.540  39.010  71.990  1.00  0.00           H
ATOM   2021 HD12 LEU A 139      39.040  38.500  70.380  1.00  0.00           H
ATOM   2022 HD13 LEU A 139      37.820  39.810  70.540  1.00  0.00           H
ATOM   2023  CD2 LEU A 139      39.780  41.370  72.500  1.00  0.00           C
ATOM   2024 HD21 LEU A 139      39.710  40.710  73.390  1.00  0.00           H
ATOM   2025 HD22 LEU A 139      38.890  42.010  72.310  1.00  0.00           H
ATOM   2026 HD23 LEU A 139      40.610  42.100  72.650  1.00  0.00           H
ATOM   2027  C   LEU A 139      40.910  37.820  72.740  1.00  0.00           C
ATOM   2028  O   LEU A 139      40.240  37.990  73.780  1.00  0.00           O
ATOM   2029  N   THR A 140      40.740  36.700  72.070  1.00  0.00           N
ATOM   2030  HN  THR A 140      41.100  36.530  71.160  1.00  0.00           H
ATOM   2031  CA  THR A 140      39.930  35.530  72.460  1.00  0.00           C
ATOM   2032  HA  THR A 140      38.910  35.850  72.610  1.00  0.00           H
ATOM   2033  CB  THR A 140      39.790  34.430  71.420  1.00  0.00           C
ATOM   2034  HB  THR A 140      40.770  33.930  71.370  1.00  0.00           H
ATOM   2035  OG1 THR A 140      39.400  34.910  70.150  1.00  0.00           O
ATOM   2036  HG1 THR A 140      40.030  35.570  69.860  1.00  0.00           H
ATOM   2037  CG2 THR A 140      38.770  33.410  71.860  1.00  0.00           C
ATOM   2038 HG21 THR A 140      38.630  32.610  71.090  1.00  0.00           H
ATOM   2039 HG22 THR A 140      37.820  33.970  71.910  1.00  0.00           H
ATOM   2040 HG23 THR A 140      39.000  32.810  72.770  1.00  0.00           H
ATOM   2041  C   THR A 140      40.450  34.950  73.800  1.00  0.00           C
ATOM   2042  O   THR A 140      39.780  34.830  74.790  1.00  0.00           O
ATOM   2043  N   MET A 141      41.810  34.560  73.810  1.00  0.00           N
ATOM   2044  HN  MET A 141      42.370  34.610  72.980  1.00  0.00           H
ATOM   2045  CA  MET A 141      42.500  33.990  74.950  1.00  0.00           C
ATOM   2046  HA  MET A 141      41.870  33.250  75.420  1.00  0.00           H
ATOM   2047  CB  MET A 141      43.810  33.310  74.510  1.00  0.00           C
ATOM   2048  HB1 MET A 141      44.390  33.050  75.420  1.00  0.00           H
ATOM   2049  HB2 MET A 141      44.470  33.980  73.930  1.00  0.00           H
ATOM   2050  CG  MET A 141      43.620  32.060  73.640  1.00  0.00           C
ATOM   2051  HG1 MET A 141      44.590  31.570  73.400  1.00  0.00           H
ATOM   2052  HG2 MET A 141      43.130  32.360  72.690  1.00  0.00           H
ATOM   2053  SD  MET A 141      42.500  30.880  74.480  1.00  0.00           S
ATOM   2054  CE  MET A 141      43.310  30.360  76.070  1.00  0.00           C
ATOM   2055  HE1 MET A 141      43.190  31.090  76.900  1.00  0.00           H
ATOM   2056  HE2 MET A 141      44.390  30.230  75.830  1.00  0.00           H
ATOM   2057  HE3 MET A 141      42.850  29.420  76.430  1.00  0.00           H
ATOM   2058  C   MET A 141      42.640  35.000  76.010  1.00  0.00           C
ATOM   2059  O   MET A 141      42.650  34.710  77.220  1.00  0.00           O
ATOM   2060  N   MET A 142      42.680  36.350  75.760  1.00  0.00           N
ATOM   2061  HN  MET A 142      42.960  36.760  74.900  1.00  0.00           H
ATOM   2062  CA  MET A 142      42.480  37.350  76.820  1.00  0.00           C
ATOM   2063  HA  MET A 142      43.160  37.310  77.650  1.00  0.00           H
ATOM   2064  CB  MET A 142      42.840  38.760  76.110  1.00  0.00           C
ATOM   2065  HB1 MET A 142      42.390  38.730  75.100  1.00  0.00           H
ATOM   2066  HB2 MET A 142      43.950  38.810  76.100  1.00  0.00           H
ATOM   2067  CG  MET A 142      42.240  39.970  76.880  1.00  0.00           C
ATOM   2068  HG1 MET A 142      41.160  39.930  77.140  1.00  0.00           H
ATOM   2069  HG2 MET A 142      42.370  40.900  76.280  1.00  0.00           H
ATOM   2070  SD  MET A 142      43.210  40.210  78.430  1.00  0.00           S
ATOM   2071  CE  MET A 142      44.350  41.480  77.800  1.00  0.00           C
ATOM   2072  HE1 MET A 142      44.480  41.270  76.720  1.00  0.00           H
ATOM   2073  HE2 MET A 142      45.390  41.450  78.180  1.00  0.00           H
ATOM   2074  HE3 MET A 142      43.920  42.500  77.900  1.00  0.00           H
ATOM   2075  C   MET A 142      41.120  37.290  77.430  1.00  0.00           C
ATOM   2076  O   MET A 142      40.970  37.480  78.650  1.00  0.00           O
ATOM   2077  N   SER A 143      40.080  37.050  76.630  1.00  0.00           N
ATOM   2078  HN  SER A 143      40.120  36.700  75.700  1.00  0.00           H
ATOM   2079  CA  SER A 143      38.760  36.850  77.240  1.00  0.00           C
ATOM   2080  HA  SER A 143      38.510  37.660  77.910  1.00  0.00           H
ATOM   2081  CB  SER A 143      37.690  36.820  76.100  1.00  0.00           C
ATOM   2082  HB1 SER A 143      36.710  36.690  76.600  1.00  0.00           H
ATOM   2083  HB2 SER A 143      37.840  35.920  75.470  1.00  0.00           H
ATOM   2084  OG  SER A 143      37.720  37.940  75.250  1.00  0.00           O
ATOM   2085  HG1 SER A 143      38.520  37.810  74.750  1.00  0.00           H
ATOM   2086  C   SER A 143      38.620  35.530  78.090  1.00  0.00           C
ATOM   2087  O   SER A 143      37.750  35.510  79.000  1.00  0.00           O
ATOM   2088  N   VAL A 144      39.440  34.510  77.780  1.00  0.00           N
ATOM   2089  HN  VAL A 144      40.100  34.510  77.040  1.00  0.00           H
ATOM   2090  CA  VAL A 144      39.630  33.330  78.620  1.00  0.00           C
ATOM   2091  HA  VAL A 144      38.660  32.900  78.830  1.00  0.00           H
ATOM   2092  CB  VAL A 144      40.470  32.180  77.960  1.00  0.00           C
ATOM   2093  HB  VAL A 144      41.480  32.560  77.680  1.00  0.00           H
ATOM   2094  CG1 VAL A 144      40.830  31.030  78.930  1.00  0.00           C
ATOM   2095 HG11 VAL A 144      39.840  30.730  79.350  1.00  0.00           H
ATOM   2096 HG12 VAL A 144      41.450  31.370  79.790  1.00  0.00           H
ATOM   2097 HG13 VAL A 144      41.260  30.140  78.430  1.00  0.00           H
ATOM   2098  CG2 VAL A 144      39.580  31.610  76.860  1.00  0.00           C
ATOM   2099 HG21 VAL A 144      39.920  30.610  76.520  1.00  0.00           H
ATOM   2100 HG22 VAL A 144      39.330  32.290  76.020  1.00  0.00           H
ATOM   2101 HG23 VAL A 144      38.580  31.470  77.310  1.00  0.00           H
ATOM   2102  C   VAL A 144      40.220  33.680  79.920  1.00  0.00           C
ATOM   2103  O   VAL A 144      39.720  33.260  80.940  1.00  0.00           O
ATOM   2104  N   ASP A 145      41.330  34.540  79.920  1.00  0.00           N
ATOM   2105  HN  ASP A 145      41.690  34.950  79.090  1.00  0.00           H
ATOM   2106  CA  ASP A 145      41.950  35.010  81.130  1.00  0.00           C
ATOM   2107  HA  ASP A 145      42.430  34.160  81.590  1.00  0.00           H
ATOM   2108  CB  ASP A 145      43.110  35.850  80.530  1.00  0.00           C
ATOM   2109  HB1 ASP A 145      42.880  36.680  79.830  1.00  0.00           H
ATOM   2110  HB2 ASP A 145      43.780  35.220  79.900  1.00  0.00           H
ATOM   2111  CG  ASP A 145      44.050  36.460  81.590  1.00  0.00           C
ATOM   2112  OD1 ASP A 145      45.020  35.860  82.030  1.00  0.00           O
ATOM   2113  OD2 ASP A 145      43.660  37.450  82.300  1.00  0.00           O
ATOM   2114  C   ASP A 145      41.040  35.800  82.140  1.00  0.00           C
ATOM   2115  O   ASP A 145      41.020  35.580  83.330  1.00  0.00           O
ATOM   2116  N   ARG A 146      40.160  36.770  81.650  1.00  0.00           N
ATOM   2117  HN  ARG A 146      40.130  36.940  80.670  1.00  0.00           H
ATOM   2118  CA  ARG A 146      39.110  37.380  82.470  1.00  0.00           C
ATOM   2119  HA  ARG A 146      39.540  37.850  83.340  1.00  0.00           H
ATOM   2120  CB  ARG A 146      38.460  38.510  81.550  1.00  0.00           C
ATOM   2121  HB1 ARG A 146      37.650  39.140  81.960  1.00  0.00           H
ATOM   2122  HB2 ARG A 146      37.950  37.930  80.750  1.00  0.00           H
ATOM   2123  CG  ARG A 146      39.470  39.500  80.910  1.00  0.00           C
ATOM   2124  HG1 ARG A 146      39.000  40.050  80.070  1.00  0.00           H
ATOM   2125  HG2 ARG A 146      40.310  39.040  80.350  1.00  0.00           H
ATOM   2126  CD  ARG A 146      40.160  40.490  81.780  1.00  0.00           C
ATOM   2127  HD1 ARG A 146      39.430  40.650  82.600  1.00  0.00           H
ATOM   2128  HD2 ARG A 146      40.440  41.440  81.280  1.00  0.00           H
ATOM   2129  NE  ARG A 146      41.390  39.810  82.280  1.00  0.00           N
ATOM   2130  HE  ARG A 146      41.740  38.990  81.840  1.00  0.00           H
ATOM   2131  CZ  ARG A 146      41.800  39.990  83.550  1.00  0.00           C
ATOM   2132  NH1 ARG A 146      41.550  41.050  84.250  1.00  0.00           N
ATOM   2133 HH11 ARG A 146      41.060  41.750  83.740  1.00  0.00           H
ATOM   2134 HH12 ARG A 146      41.740  41.140  85.230  1.00  0.00           H
ATOM   2135  NH2 ARG A 146      42.580  39.140  84.190  1.00  0.00           N
ATOM   2136 HH21 ARG A 146      43.000  38.370  83.700  1.00  0.00           H
ATOM   2137 HH22 ARG A 146      42.960  39.360  85.080  1.00  0.00           H
ATOM   2138  C   ARG A 146      38.040  36.390  82.990  1.00  0.00           C
ATOM   2139  O   ARG A 146      37.720  36.350  84.170  1.00  0.00           O
ATOM   2140  N   TYR A 147      37.670  35.390  82.080  1.00  0.00           N
ATOM   2141  HN  TYR A 147      37.840  35.540  81.110  1.00  0.00           H
ATOM   2142  CA  TYR A 147      36.840  34.280  82.550  1.00  0.00           C
ATOM   2143  HA  TYR A 147      35.960  34.690  83.030  1.00  0.00           H
ATOM   2144  CB  TYR A 147      36.210  33.570  81.260  1.00  0.00           C
ATOM   2145  HB1 TYR A 147      36.980  33.700  80.480  1.00  0.00           H
ATOM   2146  HB2 TYR A 147      35.280  34.110  80.960  1.00  0.00           H
ATOM   2147  CG  TYR A 147      35.970  32.040  81.340  1.00  0.00           C
ATOM   2148  CD1 TYR A 147      34.890  31.520  82.090  1.00  0.00           C
ATOM   2149  HD1 TYR A 147      34.090  32.150  82.440  1.00  0.00           H
ATOM   2150  CE1 TYR A 147      34.750  30.150  82.300  1.00  0.00           C
ATOM   2151  HE1 TYR A 147      34.120  29.740  83.070  1.00  0.00           H
ATOM   2152  CZ  TYR A 147      35.700  29.320  81.810  1.00  0.00           C
ATOM   2153  OH  TYR A 147      35.520  27.930  82.030  1.00  0.00           O
ATOM   2154  HH  TYR A 147      36.330  27.610  81.620  1.00  0.00           H
ATOM   2155  CD2 TYR A 147      36.930  31.120  80.840  1.00  0.00           C
ATOM   2156  HD2 TYR A 147      37.770  31.420  80.230  1.00  0.00           H
ATOM   2157  CE2 TYR A 147      36.810  29.760  81.070  1.00  0.00           C
ATOM   2158  HE2 TYR A 147      37.510  29.040  80.670  1.00  0.00           H
ATOM   2159  C   TYR A 147      37.460  33.390  83.720  1.00  0.00           C
ATOM   2160  O   TYR A 147      36.850  33.180  84.720  1.00  0.00           O
ATOM   2161  N   ILE A 148      38.740  32.890  83.640  1.00  0.00           N
ATOM   2162  HN  ILE A 148      39.260  33.100  82.820  1.00  0.00           H
ATOM   2163  CA  ILE A 148      39.360  32.170  84.730  1.00  0.00           C
ATOM   2164  HA  ILE A 148      38.730  31.410  85.170  1.00  0.00           H
ATOM   2165  CB  ILE A 148      40.570  31.350  84.190  1.00  0.00           C
ATOM   2166  HB  ILE A 148      41.330  32.000  83.700  1.00  0.00           H
ATOM   2167  CG2 ILE A 148      41.410  30.630  85.350  1.00  0.00           C
ATOM   2168 HG21 ILE A 148      42.090  29.830  84.970  1.00  0.00           H
ATOM   2169 HG22 ILE A 148      40.570  30.160  85.900  1.00  0.00           H
ATOM   2170 HG23 ILE A 148      41.880  31.350  86.050  1.00  0.00           H
ATOM   2171  CG1 ILE A 148      40.080  30.400  83.040  1.00  0.00           C
ATOM   2172 HG11 ILE A 148      40.980  30.120  82.450  1.00  0.00           H
ATOM   2173 HG12 ILE A 148      39.450  30.930  82.300  1.00  0.00           H
ATOM   2174  CD  ILE A 148      39.410  29.090  83.550  1.00  0.00           C
ATOM   2175  HD1 ILE A 148      40.190  28.320  83.710  1.00  0.00           H
ATOM   2176  HD2 ILE A 148      38.780  28.690  82.720  1.00  0.00           H
ATOM   2177  HD3 ILE A 148      38.800  29.110  84.480  1.00  0.00           H
ATOM   2178  C   ILE A 148      39.550  33.070  85.940  1.00  0.00           C
ATOM   2179  O   ILE A 148      39.370  32.570  87.030  1.00  0.00           O
ATOM   2180  N   ALA A 149      39.930  34.360  85.780  1.00  0.00           N
ATOM   2181  HN  ALA A 149      40.160  34.690  84.860  1.00  0.00           H
ATOM   2182  CA  ALA A 149      40.070  35.360  86.800  1.00  0.00           C
ATOM   2183  HA  ALA A 149      40.900  34.970  87.370  1.00  0.00           H
ATOM   2184  CB  ALA A 149      40.500  36.730  86.330  1.00  0.00           C
ATOM   2185  HB1 ALA A 149      39.690  37.230  85.760  1.00  0.00           H
ATOM   2186  HB2 ALA A 149      41.360  36.530  85.650  1.00  0.00           H
ATOM   2187  HB3 ALA A 149      40.840  37.430  87.120  1.00  0.00           H
ATOM   2188  C   ALA A 149      38.880  35.490  87.730  1.00  0.00           C
ATOM   2189  O   ALA A 149      38.930  35.350  88.990  1.00  0.00           O
ATOM   2190  N   VAL A 150      37.680  35.750  87.110  1.00  0.00           N
ATOM   2191  HN  VAL A 150      37.670  35.850  86.120  1.00  0.00           H
ATOM   2192  CA  VAL A 150      36.430  35.760  87.840  1.00  0.00           C
ATOM   2193  HA  VAL A 150      36.680  36.310  88.740  1.00  0.00           H
ATOM   2194  CB  VAL A 150      35.370  36.400  87.060  1.00  0.00           C
ATOM   2195  HB  VAL A 150      35.360  36.070  86.000  1.00  0.00           H
ATOM   2196  CG1 VAL A 150      33.950  36.100  87.520  1.00  0.00           C
ATOM   2197 HG11 VAL A 150      33.750  35.020  87.420  1.00  0.00           H
ATOM   2198 HG12 VAL A 150      33.230  36.750  86.980  1.00  0.00           H
ATOM   2199 HG13 VAL A 150      33.910  36.340  88.610  1.00  0.00           H
ATOM   2200  CG2 VAL A 150      35.540  37.910  87.010  1.00  0.00           C
ATOM   2201 HG21 VAL A 150      34.830  38.500  86.390  1.00  0.00           H
ATOM   2202 HG22 VAL A 150      36.600  38.050  86.740  1.00  0.00           H
ATOM   2203 HG23 VAL A 150      35.370  38.440  87.970  1.00  0.00           H
ATOM   2204  C   VAL A 150      35.960  34.320  88.290  1.00  0.00           C
ATOM   2205  O   VAL A 150      35.400  34.190  89.380  1.00  0.00           O
ATOM   2206  N   CYS A 151      36.000  33.260  87.400  1.00  0.00           N
ATOM   2207  HN  CYS A 151      36.320  33.290  86.460  1.00  0.00           H
ATOM   2208  CA  CYS A 151      35.260  32.030  87.630  1.00  0.00           C
ATOM   2209  HA  CYS A 151      34.330  32.240  88.140  1.00  0.00           H
ATOM   2210  CB  CYS A 151      34.830  31.310  86.360  1.00  0.00           C
ATOM   2211  HB1 CYS A 151      34.380  30.310  86.570  1.00  0.00           H
ATOM   2212  HB2 CYS A 151      35.750  31.180  85.750  1.00  0.00           H
ATOM   2213  SG  CYS A 151      33.710  32.280  85.340  1.00  0.00           S
ATOM   2214  HG1 CYS A 151      34.590  32.710  84.450  1.00  0.00           H
ATOM   2215  C   CYS A 151      35.970  31.030  88.490  1.00  0.00           C
ATOM   2216  O   CYS A 151      35.300  30.120  89.010  1.00  0.00           O
ATOM   2217  N   HSD A 152      37.310  31.130  88.590  1.00  0.00           N
ATOM   2218  HN  HSD A 152      37.810  31.720  87.960  1.00  0.00           H
ATOM   2219  CA  HSD A 152      38.060  30.070  89.300  1.00  0.00           C
ATOM   2220  HA  HSD A 152      37.420  29.630  90.060  1.00  0.00           H
ATOM   2221  CB  HSD A 152      38.440  29.000  88.210  1.00  0.00           C
ATOM   2222  HB1 HSD A 152      39.100  28.270  88.710  1.00  0.00           H
ATOM   2223  HB2 HSD A 152      38.980  29.490  87.370  1.00  0.00           H
ATOM   2224  ND1 HSD A 152      36.710  27.220  88.110  1.00  0.00           N
ATOM   2225  HD1 HSD A 152      36.940  26.840  89.010  1.00  0.00           H
ATOM   2226  CG  HSD A 152      37.250  28.320  87.590  1.00  0.00           C
ATOM   2227  CE1 HSD A 152      35.840  26.720  87.140  1.00  0.00           C
ATOM   2228  HE1 HSD A 152      35.270  25.810  87.330  1.00  0.00           H
ATOM   2229  NE2 HSD A 152      35.790  27.540  86.100  1.00  0.00           N
ATOM   2230  CD2 HSD A 152      36.730  28.520  86.390  1.00  0.00           C
ATOM   2231  HD2 HSD A 152      36.930  29.290  85.650  1.00  0.00           H
ATOM   2232  C   HSD A 152      39.350  30.730  89.900  1.00  0.00           C
ATOM   2233  O   HSD A 152      40.400  30.360  89.410  1.00  0.00           O
ATOM   2234  N   PRO A 153      39.300  31.670  90.850  1.00  0.00           N
ATOM   2235  CD  PRO A 153      38.050  32.160  91.460  1.00  0.00           C
ATOM   2236  HD1 PRO A 153      37.440  31.260  91.650  1.00  0.00           H
ATOM   2237  HD2 PRO A 153      37.420  32.750  90.770  1.00  0.00           H
ATOM   2238  CA  PRO A 153      40.490  32.450  91.210  1.00  0.00           C
ATOM   2239  HA  PRO A 153      40.830  32.940  90.300  1.00  0.00           H
ATOM   2240  CB  PRO A 153      39.890  33.340  92.330  1.00  0.00           C
ATOM   2241  HB1 PRO A 153      39.800  34.400  92.000  1.00  0.00           H
ATOM   2242  HB2 PRO A 153      40.640  33.320  93.150  1.00  0.00           H
ATOM   2243  CG  PRO A 153      38.480  32.820  92.740  1.00  0.00           C
ATOM   2244  HG1 PRO A 153      38.740  32.080  93.540  1.00  0.00           H
ATOM   2245  HG2 PRO A 153      37.930  33.710  93.100  1.00  0.00           H
ATOM   2246  C   PRO A 153      41.720  31.700  91.730  1.00  0.00           C
ATOM   2247  O   PRO A 153      42.860  32.260  91.600  1.00  0.00           O
ATOM   2248  N   VAL A 154      41.620  30.500  92.330  1.00  0.00           N
ATOM   2249  HN  VAL A 154      40.750  30.010  92.420  1.00  0.00           H
ATOM   2250  CA  VAL A 154      42.820  29.880  93.010  1.00  0.00           C
ATOM   2251  HA  VAL A 154      43.540  30.610  93.350  1.00  0.00           H
ATOM   2252  CB  VAL A 154      42.430  28.930  94.160  1.00  0.00           C
ATOM   2253  HB  VAL A 154      41.790  28.060  93.900  1.00  0.00           H
ATOM   2254  CG1 VAL A 154      43.630  28.660  95.090  1.00  0.00           C
ATOM   2255 HG11 VAL A 154      43.840  29.650  95.530  1.00  0.00           H
ATOM   2256 HG12 VAL A 154      44.540  28.440  94.490  1.00  0.00           H
ATOM   2257 HG13 VAL A 154      43.370  27.970  95.930  1.00  0.00           H
ATOM   2258  CG2 VAL A 154      41.360  29.750  94.890  1.00  0.00           C
ATOM   2259 HG21 VAL A 154      41.670  30.790  95.140  1.00  0.00           H
ATOM   2260 HG22 VAL A 154      41.000  29.170  95.770  1.00  0.00           H
ATOM   2261 HG23 VAL A 154      40.450  29.870  94.270  1.00  0.00           H
ATOM   2262  C   VAL A 154      43.510  29.170  91.870  1.00  0.00           C
ATOM   2263  O   VAL A 154      44.720  29.090  91.820  1.00  0.00           O
ATOM   2264  N   LYS A 155      42.740  28.750  90.810  1.00  0.00           N
ATOM   2265  HN  LYS A 155      41.750  28.730  90.880  1.00  0.00           H
ATOM   2266  CA  LYS A 155      43.260  28.140  89.600  1.00  0.00           C
ATOM   2267  HA  LYS A 155      44.100  27.540  89.900  1.00  0.00           H
ATOM   2268  CB  LYS A 155      42.290  27.110  89.020  1.00  0.00           C
ATOM   2269  HB1 LYS A 155      42.690  26.840  88.020  1.00  0.00           H
ATOM   2270  HB2 LYS A 155      41.260  27.490  88.880  1.00  0.00           H
ATOM   2271  CG  LYS A 155      42.190  25.890  90.010  1.00  0.00           C
ATOM   2272  HG1 LYS A 155      41.880  26.360  90.960  1.00  0.00           H
ATOM   2273  HG2 LYS A 155      43.220  25.480  90.020  1.00  0.00           H
ATOM   2274  CD  LYS A 155      41.120  24.910  89.550  1.00  0.00           C
ATOM   2275  HD1 LYS A 155      41.500  24.070  88.930  1.00  0.00           H
ATOM   2276  HD2 LYS A 155      40.370  25.510  88.980  1.00  0.00           H
ATOM   2277  CE  LYS A 155      40.430  24.150  90.710  1.00  0.00           C
ATOM   2278  HE1 LYS A 155      39.790  23.310  90.350  1.00  0.00           H
ATOM   2279  HE2 LYS A 155      39.850  24.810  91.400  1.00  0.00           H
ATOM   2280  NZ  LYS A 155      41.420  23.430  91.580  1.00  0.00           N
ATOM   2281  HZ1 LYS A 155      40.900  22.880  92.300  1.00  0.00           H
ATOM   2282  HZ2 LYS A 155      42.100  24.110  91.950  1.00  0.00           H
ATOM   2283  HZ3 LYS A 155      41.800  22.640  91.010  1.00  0.00           H
ATOM   2284  C   LYS A 155      43.710  29.220  88.650  1.00  0.00           C
ATOM   2285  O   LYS A 155      44.500  29.000  87.740  1.00  0.00           O
ATOM   2286  N   ALA A 156      43.160  30.450  88.830  1.00  0.00           N
ATOM   2287  HN  ALA A 156      42.520  30.480  89.590  1.00  0.00           H
ATOM   2288  CA  ALA A 156      43.620  31.620  88.030  1.00  0.00           C
ATOM   2289  HA  ALA A 156      43.510  31.190  87.040  1.00  0.00           H
ATOM   2290  CB  ALA A 156      42.620  32.770  88.340  1.00  0.00           C
ATOM   2291  HB1 ALA A 156      42.940  33.170  89.330  1.00  0.00           H
ATOM   2292  HB2 ALA A 156      41.550  32.490  88.450  1.00  0.00           H
ATOM   2293  HB3 ALA A 156      42.620  33.670  87.690  1.00  0.00           H
ATOM   2294  C   ALA A 156      45.040  31.960  88.240  1.00  0.00           C
ATOM   2295  O   ALA A 156      45.690  32.390  87.350  1.00  0.00           O
ATOM   2296  N   LEU A 157      45.530  31.850  89.480  1.00  0.00           N
ATOM   2297  HN  LEU A 157      44.900  31.590  90.210  1.00  0.00           H
ATOM   2298  CA  LEU A 157      46.960  31.910  89.820  1.00  0.00           C
ATOM   2299  HA  LEU A 157      47.310  32.920  89.660  1.00  0.00           H
ATOM   2300  CB  LEU A 157      47.040  31.670  91.380  1.00  0.00           C
ATOM   2301  HB1 LEU A 157      48.110  31.590  91.670  1.00  0.00           H
ATOM   2302  HB2 LEU A 157      46.450  30.750  91.550  1.00  0.00           H
ATOM   2303  CG  LEU A 157      46.460  32.830  92.160  1.00  0.00           C
ATOM   2304  HG  LEU A 157      45.430  33.030  91.790  1.00  0.00           H
ATOM   2305  CD1 LEU A 157      46.250  32.510  93.650  1.00  0.00           C
ATOM   2306 HD11 LEU A 157      45.500  33.240  94.020  1.00  0.00           H
ATOM   2307 HD12 LEU A 157      47.150  32.510  94.300  1.00  0.00           H
ATOM   2308 HD13 LEU A 157      45.730  31.540  93.510  1.00  0.00           H
ATOM   2309  CD2 LEU A 157      47.300  34.060  91.990  1.00  0.00           C
ATOM   2310 HD21 LEU A 157      48.360  33.780  92.150  1.00  0.00           H
ATOM   2311 HD22 LEU A 157      47.030  34.880  92.680  1.00  0.00           H
ATOM   2312 HD23 LEU A 157      47.070  34.440  90.970  1.00  0.00           H
ATOM   2313  C   LEU A 157      47.810  30.940  89.050  1.00  0.00           C
ATOM   2314  O   LEU A 157      48.760  31.280  88.420  1.00  0.00           O
ATOM   2315  N   ASP A 158      47.270  29.700  89.030  1.00  0.00           N
ATOM   2316  HN  ASP A 158      46.530  29.460  89.660  1.00  0.00           H
ATOM   2317  CA  ASP A 158      47.970  28.600  88.440  1.00  0.00           C
ATOM   2318  HA  ASP A 158      48.980  28.610  88.840  1.00  0.00           H
ATOM   2319  CB  ASP A 158      47.250  27.310  88.920  1.00  0.00           C
ATOM   2320  HB1 ASP A 158      46.150  27.460  89.010  1.00  0.00           H
ATOM   2321  HB2 ASP A 158      47.660  27.160  89.950  1.00  0.00           H
ATOM   2322  CG  ASP A 158      47.350  26.060  87.990  1.00  0.00           C
ATOM   2323  OD1 ASP A 158      48.440  25.460  88.080  1.00  0.00           O
ATOM   2324  OD2 ASP A 158      46.370  25.690  87.300  1.00  0.00           O
ATOM   2325  C   ASP A 158      48.070  28.740  86.930  1.00  0.00           C
ATOM   2326  O   ASP A 158      49.120  28.530  86.320  1.00  0.00           O
ATOM   2327  N   PHE A 159      46.890  29.030  86.350  1.00  0.00           N
ATOM   2328  HN  PHE A 159      46.040  29.070  86.870  1.00  0.00           H
ATOM   2329  CA  PHE A 159      46.650  29.140  84.860  1.00  0.00           C
ATOM   2330  HA  PHE A 159      47.030  28.210  84.480  1.00  0.00           H
ATOM   2331  CB  PHE A 159      45.140  29.340  84.500  1.00  0.00           C
ATOM   2332  HB1 PHE A 159      44.690  30.250  84.950  1.00  0.00           H
ATOM   2333  HB2 PHE A 159      44.430  28.600  84.940  1.00  0.00           H
ATOM   2334  CG  PHE A 159      44.950  29.520  83.030  1.00  0.00           C
ATOM   2335  CD1 PHE A 159      45.650  28.610  82.230  1.00  0.00           C
ATOM   2336  HD1 PHE A 159      46.170  27.720  82.540  1.00  0.00           H
ATOM   2337  CE1 PHE A 159      45.460  28.590  80.870  1.00  0.00           C
ATOM   2338  HE1 PHE A 159      45.960  27.830  80.300  1.00  0.00           H
ATOM   2339  CZ  PHE A 159      44.770  29.710  80.230  1.00  0.00           C
ATOM   2340  HZ  PHE A 159      44.730  29.740  79.150  1.00  0.00           H
ATOM   2341  CD2 PHE A 159      44.260  30.630  82.410  1.00  0.00           C
ATOM   2342  HD2 PHE A 159      43.940  31.470  83.010  1.00  0.00           H
ATOM   2343  CE2 PHE A 159      44.260  30.750  81.050  1.00  0.00           C
ATOM   2344  HE2 PHE A 159      43.890  31.590  80.480  1.00  0.00           H
ATOM   2345  C   PHE A 159      47.580  30.280  84.290  1.00  0.00           C
ATOM   2346  O   PHE A 159      48.130  30.220  83.180  1.00  0.00           O
ATOM   2347  N   ARG A 160      47.690  31.440  85.100  1.00  0.00           N
ATOM   2348  HN  ARG A 160      47.420  31.340  86.050  1.00  0.00           H
ATOM   2349  CA  ARG A 160      48.030  32.800  84.670  1.00  0.00           C
ATOM   2350  HA  ARG A 160      48.130  32.860  83.590  1.00  0.00           H
ATOM   2351  CB  ARG A 160      46.970  33.870  85.120  1.00  0.00           C
ATOM   2352  HB1 ARG A 160      47.340  34.900  84.900  1.00  0.00           H
ATOM   2353  HB2 ARG A 160      46.970  33.890  86.230  1.00  0.00           H
ATOM   2354  CG  ARG A 160      45.570  33.690  84.550  1.00  0.00           C
ATOM   2355  HG1 ARG A 160      45.280  32.640  84.760  1.00  0.00           H
ATOM   2356  HG2 ARG A 160      45.640  33.960  83.480  1.00  0.00           H
ATOM   2357  CD  ARG A 160      44.500  34.600  85.190  1.00  0.00           C
ATOM   2358  HD1 ARG A 160      44.430  34.610  86.300  1.00  0.00           H
ATOM   2359  HD2 ARG A 160      43.430  34.400  84.960  1.00  0.00           H
ATOM   2360  NE  ARG A 160      44.660  35.980  84.650  1.00  0.00           N
ATOM   2361  HE  ARG A 160      44.470  36.100  83.680  1.00  0.00           H
ATOM   2362  CZ  ARG A 160      45.270  36.970  85.240  1.00  0.00           C
ATOM   2363  NH1 ARG A 160      45.560  36.990  86.530  1.00  0.00           N
ATOM   2364 HH11 ARG A 160      44.950  36.520  87.170  1.00  0.00           H
ATOM   2365 HH12 ARG A 160      46.130  37.730  86.900  1.00  0.00           H
ATOM   2366  NH2 ARG A 160      45.680  37.980  84.470  1.00  0.00           N
ATOM   2367 HH21 ARG A 160      45.490  37.980  83.490  1.00  0.00           H
ATOM   2368 HH22 ARG A 160      46.160  38.700  84.970  1.00  0.00           H
ATOM   2369  C   ARG A 160      49.430  33.070  85.180  1.00  0.00           C
ATOM   2370  O   ARG A 160      49.840  34.230  85.220  1.00  0.00           O
ATOM   2371  N   THR A 161      50.130  31.990  85.560  1.00  0.00           N
ATOM   2372  HN  THR A 161      49.560  31.180  85.520  1.00  0.00           H
ATOM   2373  CA  THR A 161      51.560  32.000  85.750  1.00  0.00           C
ATOM   2374  HA  THR A 161      51.750  32.800  86.450  1.00  0.00           H
ATOM   2375  CB  THR A 161      52.050  30.690  86.410  1.00  0.00           C
ATOM   2376  HB  THR A 161      51.520  30.530  87.370  1.00  0.00           H
ATOM   2377  OG1 THR A 161      53.440  30.830  86.730  1.00  0.00           O
ATOM   2378  HG1 THR A 161      53.480  30.470  87.620  1.00  0.00           H
ATOM   2379  CG2 THR A 161      52.020  29.520  85.440  1.00  0.00           C
ATOM   2380 HG21 THR A 161      52.250  28.610  86.030  1.00  0.00           H
ATOM   2381 HG22 THR A 161      52.850  29.760  84.740  1.00  0.00           H
ATOM   2382 HG23 THR A 161      51.030  29.400  84.960  1.00  0.00           H
ATOM   2383  C   THR A 161      52.240  32.330  84.370  1.00  0.00           C
ATOM   2384  O   THR A 161      51.570  32.080  83.330  1.00  0.00           O
ATOM   2385  N   PRO A 162      53.410  33.020  84.290  1.00  0.00           N
ATOM   2386  CD  PRO A 162      53.880  33.890  85.390  1.00  0.00           C
ATOM   2387  HD1 PRO A 162      54.660  33.270  85.870  1.00  0.00           H
ATOM   2388  HD2 PRO A 162      53.150  34.290  86.130  1.00  0.00           H
ATOM   2389  CA  PRO A 162      53.790  33.610  83.020  1.00  0.00           C
ATOM   2390  HA  PRO A 162      52.910  34.070  82.610  1.00  0.00           H
ATOM   2391  CB  PRO A 162      54.850  34.670  83.370  1.00  0.00           C
ATOM   2392  HB1 PRO A 162      54.800  35.450  82.590  1.00  0.00           H
ATOM   2393  HB2 PRO A 162      55.870  34.270  83.580  1.00  0.00           H
ATOM   2394  CG  PRO A 162      54.440  35.140  84.740  1.00  0.00           C
ATOM   2395  HG1 PRO A 162      55.160  35.600  85.450  1.00  0.00           H
ATOM   2396  HG2 PRO A 162      53.530  35.760  84.590  1.00  0.00           H
ATOM   2397  C   PRO A 162      54.260  32.590  81.990  1.00  0.00           C
ATOM   2398  O   PRO A 162      54.050  32.840  80.840  1.00  0.00           O
ATOM   2399  N   ALA A 163      54.870  31.440  82.410  1.00  0.00           N
ATOM   2400  HN  ALA A 163      55.210  31.370  83.350  1.00  0.00           H
ATOM   2401  CA  ALA A 163      55.350  30.330  81.590  1.00  0.00           C
ATOM   2402  HA  ALA A 163      56.110  30.760  80.960  1.00  0.00           H
ATOM   2403  CB  ALA A 163      55.880  29.190  82.430  1.00  0.00           C
ATOM   2404  HB1 ALA A 163      55.140  28.680  83.080  1.00  0.00           H
ATOM   2405  HB2 ALA A 163      56.540  29.660  83.200  1.00  0.00           H
ATOM   2406  HB3 ALA A 163      56.440  28.530  81.740  1.00  0.00           H
ATOM   2407  C   ALA A 163      54.240  29.780  80.720  1.00  0.00           C
ATOM   2408  O   ALA A 163      54.430  29.630  79.520  1.00  0.00           O
ATOM   2409  N   LYS A 164      53.060  29.470  81.280  1.00  0.00           N
ATOM   2410  HN  LYS A 164      52.910  29.750  82.230  1.00  0.00           H
ATOM   2411  CA  LYS A 164      51.910  28.990  80.520  1.00  0.00           C
ATOM   2412  HA  LYS A 164      52.210  28.130  79.940  1.00  0.00           H
ATOM   2413  CB  LYS A 164      50.780  28.480  81.420  1.00  0.00           C
ATOM   2414  HB1 LYS A 164      49.880  28.220  80.830  1.00  0.00           H
ATOM   2415  HB2 LYS A 164      50.410  29.330  82.030  1.00  0.00           H
ATOM   2416  CG  LYS A 164      50.990  27.230  82.320  1.00  0.00           C
ATOM   2417  HG1 LYS A 164      51.970  27.400  82.820  1.00  0.00           H
ATOM   2418  HG2 LYS A 164      51.110  26.350  81.650  1.00  0.00           H
ATOM   2419  CD  LYS A 164      49.790  26.960  83.190  1.00  0.00           C
ATOM   2420  HD1 LYS A 164      49.020  26.440  82.590  1.00  0.00           H
ATOM   2421  HD2 LYS A 164      49.320  27.910  83.520  1.00  0.00           H
ATOM   2422  CE  LYS A 164      50.110  26.160  84.440  1.00  0.00           C
ATOM   2423  HE1 LYS A 164      49.200  25.810  84.980  1.00  0.00           H
ATOM   2424  HE2 LYS A 164      50.810  26.630  85.170  1.00  0.00           H
ATOM   2425  NZ  LYS A 164      50.870  24.950  84.080  1.00  0.00           N
ATOM   2426  HZ1 LYS A 164      51.000  24.220  84.810  1.00  0.00           H
ATOM   2427  HZ2 LYS A 164      51.830  25.270  83.850  1.00  0.00           H
ATOM   2428  HZ3 LYS A 164      50.520  24.500  83.210  1.00  0.00           H
ATOM   2429  C   LYS A 164      51.360  29.960  79.490  1.00  0.00           C
ATOM   2430  O   LYS A 164      51.170  29.760  78.310  1.00  0.00           O
ATOM   2431  N   ALA A 165      51.100  31.150  80.030  1.00  0.00           N
ATOM   2432  HN  ALA A 165      51.150  31.300  81.010  1.00  0.00           H
ATOM   2433  CA  ALA A 165      50.720  32.340  79.250  1.00  0.00           C
ATOM   2434  HA  ALA A 165      49.720  32.220  78.880  1.00  0.00           H
ATOM   2435  CB  ALA A 165      50.830  33.640  80.170  1.00  0.00           C
ATOM   2436  HB1 ALA A 165      51.850  33.740  80.600  1.00  0.00           H
ATOM   2437  HB2 ALA A 165      50.030  33.540  80.930  1.00  0.00           H
ATOM   2438  HB3 ALA A 165      50.500  34.480  79.530  1.00  0.00           H
ATOM   2439  C   ALA A 165      51.600  32.690  78.050  1.00  0.00           C
ATOM   2440  O   ALA A 165      51.160  32.820  76.920  1.00  0.00           O
ATOM   2441  N   LYS A 166      52.900  32.800  78.300  1.00  0.00           N
ATOM   2442  HN  LYS A 166      53.220  32.630  79.220  1.00  0.00           H
ATOM   2443  CA  LYS A 166      53.920  33.140  77.250  1.00  0.00           C
ATOM   2444  HA  LYS A 166      53.790  34.130  76.840  1.00  0.00           H
ATOM   2445  CB  LYS A 166      55.380  33.190  77.840  1.00  0.00           C
ATOM   2446  HB1 LYS A 166      56.040  33.170  76.950  1.00  0.00           H
ATOM   2447  HB2 LYS A 166      55.480  32.230  78.390  1.00  0.00           H
ATOM   2448  CG  LYS A 166      55.790  34.390  78.660  1.00  0.00           C
ATOM   2449  HG1 LYS A 166      54.960  34.550  79.380  1.00  0.00           H
ATOM   2450  HG2 LYS A 166      55.780  35.250  77.960  1.00  0.00           H
ATOM   2451  CD  LYS A 166      57.070  34.180  79.440  1.00  0.00           C
ATOM   2452  HD1 LYS A 166      57.860  33.890  78.720  1.00  0.00           H
ATOM   2453  HD2 LYS A 166      56.780  33.350  80.110  1.00  0.00           H
ATOM   2454  CE  LYS A 166      57.510  35.300  80.390  1.00  0.00           C
ATOM   2455  HE1 LYS A 166      56.650  35.550  81.040  1.00  0.00           H
ATOM   2456  HE2 LYS A 166      57.750  36.170  79.730  1.00  0.00           H
ATOM   2457  NZ  LYS A 166      58.680  34.890  81.050  1.00  0.00           N
ATOM   2458  HZ1 LYS A 166      59.450  34.860  80.340  1.00  0.00           H
ATOM   2459  HZ2 LYS A 166      58.610  33.980  81.530  1.00  0.00           H
ATOM   2460  HZ3 LYS A 166      58.960  35.640  81.720  1.00  0.00           H
ATOM   2461  C   LYS A 166      53.820  32.160  76.100  1.00  0.00           C
ATOM   2462  O   LYS A 166      53.680  32.500  74.950  1.00  0.00           O
ATOM   2463  N   LEU A 167      53.840  30.900  76.430  1.00  0.00           N
ATOM   2464  HN  LEU A 167      54.040  30.630  77.360  1.00  0.00           H
ATOM   2465  CA  LEU A 167      53.720  29.760  75.560  1.00  0.00           C
ATOM   2466  HA  LEU A 167      54.470  29.870  74.790  1.00  0.00           H
ATOM   2467  CB  LEU A 167      53.880  28.420  76.360  1.00  0.00           C
ATOM   2468  HB1 LEU A 167      53.400  28.650  77.330  1.00  0.00           H
ATOM   2469  HB2 LEU A 167      54.900  28.260  76.760  1.00  0.00           H
ATOM   2470  CG  LEU A 167      53.420  27.190  75.660  1.00  0.00           C
ATOM   2471  HG  LEU A 167      52.350  27.290  75.390  1.00  0.00           H
ATOM   2472  CD1 LEU A 167      54.260  26.940  74.420  1.00  0.00           C
ATOM   2473 HD11 LEU A 167      55.320  27.020  74.750  1.00  0.00           H
ATOM   2474 HD12 LEU A 167      53.990  27.700  73.660  1.00  0.00           H
ATOM   2475 HD13 LEU A 167      54.070  25.910  74.050  1.00  0.00           H
ATOM   2476  CD2 LEU A 167      53.550  25.970  76.560  1.00  0.00           C
ATOM   2477 HD21 LEU A 167      54.600  25.750  76.820  1.00  0.00           H
ATOM   2478 HD22 LEU A 167      53.230  25.020  76.080  1.00  0.00           H
ATOM   2479 HD23 LEU A 167      52.900  26.050  77.460  1.00  0.00           H
ATOM   2480  C   LEU A 167      52.450  29.720  74.700  1.00  0.00           C
ATOM   2481  O   LEU A 167      52.450  29.400  73.520  1.00  0.00           O
ATOM   2482  N   ILE A 168      51.240  30.100  75.320  1.00  0.00           N
ATOM   2483  HN  ILE A 168      51.250  30.440  76.260  1.00  0.00           H
ATOM   2484  CA  ILE A 168      50.000  30.180  74.590  1.00  0.00           C
ATOM   2485  HA  ILE A 168      49.790  29.260  74.070  1.00  0.00           H
ATOM   2486  CB  ILE A 168      48.860  30.450  75.660  1.00  0.00           C
ATOM   2487  HB  ILE A 168      49.260  31.110  76.460  1.00  0.00           H
ATOM   2488  CG2 ILE A 168      47.570  31.120  75.070  1.00  0.00           C
ATOM   2489 HG21 ILE A 168      47.190  30.540  74.200  1.00  0.00           H
ATOM   2490 HG22 ILE A 168      47.800  32.130  74.690  1.00  0.00           H
ATOM   2491 HG23 ILE A 168      46.760  31.130  75.840  1.00  0.00           H
ATOM   2492  CG1 ILE A 168      48.560  29.070  76.220  1.00  0.00           C
ATOM   2493 HG11 ILE A 168      49.550  28.690  76.540  1.00  0.00           H
ATOM   2494 HG12 ILE A 168      48.130  28.330  75.510  1.00  0.00           H
ATOM   2495  CD  ILE A 168      47.740  29.060  77.570  1.00  0.00           C
ATOM   2496  HD1 ILE A 168      48.070  28.170  78.150  1.00  0.00           H
ATOM   2497  HD2 ILE A 168      46.650  29.070  77.350  1.00  0.00           H
ATOM   2498  HD3 ILE A 168      47.980  30.000  78.100  1.00  0.00           H
ATOM   2499  C   ILE A 168      50.030  31.280  73.580  1.00  0.00           C
ATOM   2500  O   ILE A 168      49.520  31.180  72.490  1.00  0.00           O
ATOM   2501  N   ASN A 169      50.670  32.410  73.920  1.00  0.00           N
ATOM   2502  HN  ASN A 169      51.010  32.610  74.830  1.00  0.00           H
ATOM   2503  CA  ASN A 169      50.870  33.490  72.920  1.00  0.00           C
ATOM   2504  HA  ASN A 169      49.890  33.680  72.510  1.00  0.00           H
ATOM   2505  CB  ASN A 169      51.510  34.700  73.560  1.00  0.00           C
ATOM   2506  HB1 ASN A 169      51.910  35.310  72.720  1.00  0.00           H
ATOM   2507  HB2 ASN A 169      52.270  34.560  74.360  1.00  0.00           H
ATOM   2508  CG  ASN A 169      50.390  35.540  74.220  1.00  0.00           C
ATOM   2509  OD1 ASN A 169      50.040  36.580  73.640  1.00  0.00           O
ATOM   2510  ND2 ASN A 169      49.950  35.160  75.430  1.00  0.00           N
ATOM   2511 HD21 ASN A 169      50.380  34.490  76.030  1.00  0.00           H
ATOM   2512 HD22 ASN A 169      49.100  35.600  75.730  1.00  0.00           H
ATOM   2513  C   ASN A 169      51.780  33.050  71.700  1.00  0.00           C
ATOM   2514  O   ASN A 169      51.590  33.390  70.540  1.00  0.00           O
ATOM   2515  N   ILE A 170      52.810  32.180  71.960  1.00  0.00           N
ATOM   2516  HN  ILE A 170      53.000  32.030  72.920  1.00  0.00           H
ATOM   2517  CA  ILE A 170      53.650  31.610  70.960  1.00  0.00           C
ATOM   2518  HA  ILE A 170      54.040  32.270  70.200  1.00  0.00           H
ATOM   2519  CB  ILE A 170      54.940  30.960  71.500  1.00  0.00           C
ATOM   2520  HB  ILE A 170      54.640  30.230  72.270  1.00  0.00           H
ATOM   2521  CG2 ILE A 170      55.830  30.360  70.400  1.00  0.00           C
ATOM   2522 HG21 ILE A 170      55.470  29.420  69.950  1.00  0.00           H
ATOM   2523 HG22 ILE A 170      56.810  30.280  70.920  1.00  0.00           H
ATOM   2524 HG23 ILE A 170      55.930  31.030  69.520  1.00  0.00           H
ATOM   2525  CG1 ILE A 170      55.770  32.050  72.280  1.00  0.00           C
ATOM   2526 HG11 ILE A 170      55.180  32.720  72.930  1.00  0.00           H
ATOM   2527 HG12 ILE A 170      56.320  32.630  71.500  1.00  0.00           H
ATOM   2528  CD  ILE A 170      56.740  31.450  73.310  1.00  0.00           C
ATOM   2529  HD1 ILE A 170      57.450  30.730  72.860  1.00  0.00           H
ATOM   2530  HD2 ILE A 170      56.180  30.850  74.050  1.00  0.00           H
ATOM   2531  HD3 ILE A 170      57.310  32.180  73.930  1.00  0.00           H
ATOM   2532  C   ILE A 170      52.820  30.560  70.100  1.00  0.00           C
ATOM   2533  O   ILE A 170      52.970  30.390  68.890  1.00  0.00           O
ATOM   2534  N   CYS A 171      51.790  29.830  70.740  1.00  0.00           N
ATOM   2535  HN  CYS A 171      51.580  30.000  71.690  1.00  0.00           H
ATOM   2536  CA  CYS A 171      50.890  28.950  69.980  1.00  0.00           C
ATOM   2537  HA  CYS A 171      51.610  28.380  69.400  1.00  0.00           H
ATOM   2538  CB  CYS A 171      50.070  28.000  70.910  1.00  0.00           C
ATOM   2539  HB1 CYS A 171      49.550  27.380  70.150  1.00  0.00           H
ATOM   2540  HB2 CYS A 171      49.290  28.510  71.510  1.00  0.00           H
ATOM   2541  SG  CYS A 171      51.080  26.930  71.980  1.00  0.00           S
ATOM   2542  HG1 CYS A 171      52.020  27.800  72.350  1.00  0.00           H
ATOM   2543  C   CYS A 171      50.030  29.700  68.970  1.00  0.00           C
ATOM   2544  O   CYS A 171      49.710  29.160  67.940  1.00  0.00           O
ATOM   2545  N   ILE A 172      49.590  30.910  69.270  1.00  0.00           N
ATOM   2546  HN  ILE A 172      49.850  31.260  70.170  1.00  0.00           H
ATOM   2547  CA  ILE A 172      48.800  31.760  68.350  1.00  0.00           C
ATOM   2548  HA  ILE A 172      48.020  31.090  67.990  1.00  0.00           H
ATOM   2549  CB  ILE A 172      48.220  32.890  69.180  1.00  0.00           C
ATOM   2550  HB  ILE A 172      49.020  33.130  69.920  1.00  0.00           H
ATOM   2551  CG2 ILE A 172      47.860  34.070  68.220  1.00  0.00           C
ATOM   2552 HG21 ILE A 172      48.830  34.490  67.880  1.00  0.00           H
ATOM   2553 HG22 ILE A 172      47.360  34.940  68.690  1.00  0.00           H
ATOM   2554 HG23 ILE A 172      47.440  33.620  67.300  1.00  0.00           H
ATOM   2555  CG1 ILE A 172      46.950  32.460  69.920  1.00  0.00           C
ATOM   2556 HG11 ILE A 172      47.240  31.500  70.410  1.00  0.00           H
ATOM   2557 HG12 ILE A 172      46.210  32.160  69.150  1.00  0.00           H
ATOM   2558  CD  ILE A 172      46.500  33.410  70.920  1.00  0.00           C
ATOM   2559  HD1 ILE A 172      46.140  34.340  70.430  1.00  0.00           H
ATOM   2560  HD2 ILE A 172      47.320  33.500  71.660  1.00  0.00           H
ATOM   2561  HD3 ILE A 172      45.600  33.060  71.470  1.00  0.00           H
ATOM   2562  C   ILE A 172      49.610  32.110  67.130  1.00  0.00           C
ATOM   2563  O   ILE A 172      49.180  31.900  65.990  1.00  0.00           O
ATOM   2564  N   TRP A 173      50.870  32.510  67.280  1.00  0.00           N
ATOM   2565  HN  TRP A 173      51.170  32.640  68.220  1.00  0.00           H
ATOM   2566  CA  TRP A 173      51.850  32.630  66.230  1.00  0.00           C
ATOM   2567  HA  TRP A 173      51.400  33.220  65.450  1.00  0.00           H
ATOM   2568  CB  TRP A 173      52.980  33.410  66.870  1.00  0.00           C
ATOM   2569  HB1 TRP A 173      54.000  33.260  66.460  1.00  0.00           H
ATOM   2570  HB2 TRP A 173      53.000  33.110  67.940  1.00  0.00           H
ATOM   2571  CG  TRP A 173      52.920  34.940  66.830  1.00  0.00           C
ATOM   2572  CD1 TRP A 173      52.180  35.650  67.700  1.00  0.00           C
ATOM   2573  HD1 TRP A 173      51.710  35.340  68.620  1.00  0.00           H
ATOM   2574  NE1 TRP A 173      52.240  36.970  67.340  1.00  0.00           N
ATOM   2575  HE1 TRP A 173      52.070  37.780  67.860  1.00  0.00           H
ATOM   2576  CE2 TRP A 173      52.990  37.110  66.260  1.00  0.00           C
ATOM   2577  CD2 TRP A 173      53.500  35.880  65.920  1.00  0.00           C
ATOM   2578  CE3 TRP A 173      54.460  35.710  64.830  1.00  0.00           C
ATOM   2579  HE3 TRP A 173      54.930  34.780  64.560  1.00  0.00           H
ATOM   2580  CZ3 TRP A 173      54.840  36.920  64.230  1.00  0.00           C
ATOM   2581  HZ3 TRP A 173      55.480  36.990  63.360  1.00  0.00           H
ATOM   2582  CZ2 TRP A 173      53.520  38.320  65.750  1.00  0.00           C
ATOM   2583  HZ2 TRP A 173      53.220  39.280  66.120  1.00  0.00           H
ATOM   2584  CH2 TRP A 173      54.380  38.190  64.650  1.00  0.00           C
ATOM   2585  HH2 TRP A 173      54.590  39.160  64.220  1.00  0.00           H
ATOM   2586  C   TRP A 173      52.420  31.390  65.530  1.00  0.00           C
ATOM   2587  O   TRP A 173      52.510  31.460  64.280  1.00  0.00           O
ATOM   2588  N   VAL A 174      52.630  30.240  66.220  1.00  0.00           N
ATOM   2589  HN  VAL A 174      52.670  30.200  67.210  1.00  0.00           H
ATOM   2590  CA  VAL A 174      52.850  28.970  65.550  1.00  0.00           C
ATOM   2591  HA  VAL A 174      53.610  29.130  64.800  1.00  0.00           H
ATOM   2592  CB  VAL A 174      53.340  27.870  66.530  1.00  0.00           C
ATOM   2593  HB  VAL A 174      52.670  27.920  67.420  1.00  0.00           H
ATOM   2594  CG1 VAL A 174      53.480  26.440  65.920  1.00  0.00           C
ATOM   2595 HG11 VAL A 174      54.180  25.740  66.420  1.00  0.00           H
ATOM   2596 HG12 VAL A 174      53.760  26.620  64.860  1.00  0.00           H
ATOM   2597 HG13 VAL A 174      52.430  26.060  65.920  1.00  0.00           H
ATOM   2598  CG2 VAL A 174      54.710  28.260  67.120  1.00  0.00           C
ATOM   2599 HG21 VAL A 174      54.690  29.280  67.560  1.00  0.00           H
ATOM   2600 HG22 VAL A 174      55.560  28.240  66.410  1.00  0.00           H
ATOM   2601 HG23 VAL A 174      54.940  27.650  68.020  1.00  0.00           H
ATOM   2602  C   VAL A 174      51.650  28.630  64.750  1.00  0.00           C
ATOM   2603  O   VAL A 174      51.790  28.170  63.630  1.00  0.00           O
ATOM   2604  N   LEU A 175      50.430  28.750  65.300  1.00  0.00           N
ATOM   2605  HN  LEU A 175      50.210  28.990  66.240  1.00  0.00           H
ATOM   2606  CA  LEU A 175      49.240  28.380  64.560  1.00  0.00           C
ATOM   2607  HA  LEU A 175      49.360  27.390  64.160  1.00  0.00           H
ATOM   2608  CB  LEU A 175      47.990  28.370  65.500  1.00  0.00           C
ATOM   2609  HB1 LEU A 175      47.880  29.390  65.940  1.00  0.00           H
ATOM   2610  HB2 LEU A 175      48.310  27.670  66.300  1.00  0.00           H
ATOM   2611  CG  LEU A 175      46.750  27.830  64.930  1.00  0.00           C
ATOM   2612  HG  LEU A 175      46.530  28.520  64.100  1.00  0.00           H
ATOM   2613  CD1 LEU A 175      46.930  26.450  64.260  1.00  0.00           C
ATOM   2614 HD11 LEU A 175      47.060  25.690  65.070  1.00  0.00           H
ATOM   2615 HD12 LEU A 175      47.810  26.390  63.590  1.00  0.00           H
ATOM   2616 HD13 LEU A 175      46.060  26.160  63.640  1.00  0.00           H
ATOM   2617  CD2 LEU A 175      45.620  27.820  65.990  1.00  0.00           C
ATOM   2618 HD21 LEU A 175      45.570  28.750  66.590  1.00  0.00           H
ATOM   2619 HD22 LEU A 175      45.860  27.010  66.700  1.00  0.00           H
ATOM   2620 HD23 LEU A 175      44.650  27.610  65.470  1.00  0.00           H
ATOM   2621  C   LEU A 175      48.970  29.290  63.360  1.00  0.00           C
ATOM   2622  O   LEU A 175      48.830  28.790  62.260  1.00  0.00           O
ATOM   2623  N   ALA A 176      49.220  30.640  63.480  1.00  0.00           N
ATOM   2624  HN  ALA A 176      49.430  30.970  64.400  1.00  0.00           H
ATOM   2625  CA  ALA A 176      49.140  31.600  62.300  1.00  0.00           C
ATOM   2626  HA  ALA A 176      48.170  31.560  61.830  1.00  0.00           H
ATOM   2627  CB  ALA A 176      49.320  33.050  62.750  1.00  0.00           C
ATOM   2628  HB1 ALA A 176      50.330  33.110  63.210  1.00  0.00           H
ATOM   2629  HB2 ALA A 176      48.540  33.340  63.480  1.00  0.00           H
ATOM   2630  HB3 ALA A 176      49.280  33.920  62.060  1.00  0.00           H
ATOM   2631  C   ALA A 176      50.140  31.380  61.170  1.00  0.00           C
ATOM   2632  O   ALA A 176      49.990  31.790  60.020  1.00  0.00           O
ATOM   2633  N   SER A 177      51.220  30.580  61.410  1.00  0.00           N
ATOM   2634  HN  SER A 177      51.580  30.320  62.310  1.00  0.00           H
ATOM   2635  CA  SER A 177      52.280  30.390  60.400  1.00  0.00           C
ATOM   2636  HA  SER A 177      52.300  31.250  59.740  1.00  0.00           H
ATOM   2637  CB  SER A 177      53.620  30.180  61.150  1.00  0.00           C
ATOM   2638  HB1 SER A 177      53.500  30.880  62.010  1.00  0.00           H
ATOM   2639  HB2 SER A 177      54.510  30.360  60.520  1.00  0.00           H
ATOM   2640  OG  SER A 177      53.710  28.850  61.750  1.00  0.00           O
ATOM   2641  HG1 SER A 177      53.060  28.660  62.430  1.00  0.00           H
ATOM   2642  C   SER A 177      51.950  29.220  59.530  1.00  0.00           C
ATOM   2643  O   SER A 177      52.360  29.250  58.350  1.00  0.00           O
ATOM   2644  N   GLY A 178      51.040  28.330  59.980  1.00  0.00           N
ATOM   2645  HN  GLY A 178      50.600  28.410  60.870  1.00  0.00           H
ATOM   2646  CA  GLY A 178      50.530  27.300  59.090  1.00  0.00           C
ATOM   2647  HA1 GLY A 178      49.720  26.810  59.620  1.00  0.00           H
ATOM   2648  HA2 GLY A 178      51.360  26.730  58.700  1.00  0.00           H
ATOM   2649  C   GLY A 178      49.640  27.930  58.020  1.00  0.00           C
ATOM   2650  O   GLY A 178      49.420  27.360  56.970  1.00  0.00           O
ATOM   2651  N   VAL A 179      48.980  29.010  58.390  1.00  0.00           N
ATOM   2652  HN  VAL A 179      49.080  29.280  59.340  1.00  0.00           H
ATOM   2653  CA  VAL A 179      48.090  29.750  57.520  1.00  0.00           C
ATOM   2654  HA  VAL A 179      47.520  29.090  56.890  1.00  0.00           H
ATOM   2655  CB  VAL A 179      47.170  30.560  58.330  1.00  0.00           C
ATOM   2656  HB  VAL A 179      47.670  31.170  59.110  1.00  0.00           H
ATOM   2657  CG1 VAL A 179      46.290  31.460  57.420  1.00  0.00           C
ATOM   2658 HG11 VAL A 179      45.700  30.790  56.770  1.00  0.00           H
ATOM   2659 HG12 VAL A 179      46.870  32.120  56.740  1.00  0.00           H
ATOM   2660 HG13 VAL A 179      45.560  31.980  58.080  1.00  0.00           H
ATOM   2661  CG2 VAL A 179      46.220  29.590  59.170  1.00  0.00           C
ATOM   2662 HG21 VAL A 179      45.890  28.810  58.460  1.00  0.00           H
ATOM   2663 HG22 VAL A 179      45.370  30.230  59.500  1.00  0.00           H
ATOM   2664 HG23 VAL A 179      46.650  29.120  60.080  1.00  0.00           H
ATOM   2665  C   VAL A 179      48.870  30.610  56.600  1.00  0.00           C
ATOM   2666  O   VAL A 179      48.650  30.660  55.400  1.00  0.00           O
ATOM   2667  N   GLY A 180      49.820  31.390  57.130  1.00  0.00           N
ATOM   2668  HN  GLY A 180      49.980  31.320  58.110  1.00  0.00           H
ATOM   2669  CA  GLY A 180      50.480  32.500  56.450  1.00  0.00           C
ATOM   2670  HA1 GLY A 180      50.750  33.070  57.320  1.00  0.00           H
ATOM   2671  HA2 GLY A 180      49.760  33.010  55.820  1.00  0.00           H
ATOM   2672  C   GLY A 180      51.650  32.290  55.470  1.00  0.00           C
ATOM   2673  O   GLY A 180      51.900  33.130  54.650  1.00  0.00           O
ATOM   2674  N   VAL A 181      52.300  31.180  55.580  1.00  0.00           N
ATOM   2675  HN  VAL A 181      52.030  30.510  56.270  1.00  0.00           H
ATOM   2676  CA  VAL A 181      53.320  30.720  54.620  1.00  0.00           C
ATOM   2677  HA  VAL A 181      53.960  31.560  54.370  1.00  0.00           H
ATOM   2678  CB  VAL A 181      54.250  29.690  55.250  1.00  0.00           C
ATOM   2679  HB  VAL A 181      53.590  28.910  55.680  1.00  0.00           H
ATOM   2680  CG1 VAL A 181      55.220  29.180  54.210  1.00  0.00           C
ATOM   2681 HG11 VAL A 181      55.900  28.440  54.680  1.00  0.00           H
ATOM   2682 HG12 VAL A 181      55.850  29.960  53.720  1.00  0.00           H
ATOM   2683 HG13 VAL A 181      54.660  28.630  53.420  1.00  0.00           H
ATOM   2684  CG2 VAL A 181      55.040  30.260  56.440  1.00  0.00           C
ATOM   2685 HG21 VAL A 181      55.540  31.230  56.230  1.00  0.00           H
ATOM   2686 HG22 VAL A 181      55.690  29.500  56.910  1.00  0.00           H
ATOM   2687 HG23 VAL A 181      54.380  30.540  57.290  1.00  0.00           H
ATOM   2688  C   VAL A 181      52.720  30.200  53.360  1.00  0.00           C
ATOM   2689  O   VAL A 181      53.180  30.760  52.380  1.00  0.00           O
ATOM   2690  N   PRO A 182      51.670  29.360  53.250  1.00  0.00           N
ATOM   2691  CD  PRO A 182      51.150  28.430  54.310  1.00  0.00           C
ATOM   2692  HD1 PRO A 182      50.630  29.070  55.060  1.00  0.00           H
ATOM   2693  HD2 PRO A 182      51.890  27.720  54.740  1.00  0.00           H
ATOM   2694  CA  PRO A 182      50.650  29.370  52.050  1.00  0.00           C
ATOM   2695  HA  PRO A 182      51.190  28.840  51.280  1.00  0.00           H
ATOM   2696  CB  PRO A 182      49.410  28.540  52.530  1.00  0.00           C
ATOM   2697  HB1 PRO A 182      48.960  27.980  51.690  1.00  0.00           H
ATOM   2698  HB2 PRO A 182      48.610  29.170  52.970  1.00  0.00           H
ATOM   2699  CG  PRO A 182      50.110  27.540  53.560  1.00  0.00           C
ATOM   2700  HG1 PRO A 182      49.370  27.120  54.270  1.00  0.00           H
ATOM   2701  HG2 PRO A 182      50.510  26.810  52.810  1.00  0.00           H
ATOM   2702  C   PRO A 182      50.220  30.710  51.500  1.00  0.00           C
ATOM   2703  O   PRO A 182      50.240  30.930  50.250  1.00  0.00           O
ATOM   2704  N   ILE A 183      49.820  31.650  52.340  1.00  0.00           N
ATOM   2705  HN  ILE A 183      49.740  31.490  53.320  1.00  0.00           H
ATOM   2706  CA  ILE A 183      49.460  32.980  51.830  1.00  0.00           C
ATOM   2707  HA  ILE A 183      48.710  32.950  51.050  1.00  0.00           H
ATOM   2708  CB  ILE A 183      48.800  33.790  52.930  1.00  0.00           C
ATOM   2709  HB  ILE A 183      49.480  33.540  53.780  1.00  0.00           H
ATOM   2710  CG2 ILE A 183      48.730  35.310  52.580  1.00  0.00           C
ATOM   2711 HG21 ILE A 183      48.040  35.640  53.390  1.00  0.00           H
ATOM   2712 HG22 ILE A 183      48.250  35.440  51.580  1.00  0.00           H
ATOM   2713 HG23 ILE A 183      49.700  35.840  52.560  1.00  0.00           H
ATOM   2714  CG1 ILE A 183      47.400  33.180  53.290  1.00  0.00           C
ATOM   2715 HG11 ILE A 183      47.060  33.600  54.260  1.00  0.00           H
ATOM   2716 HG12 ILE A 183      47.500  32.080  53.360  1.00  0.00           H
ATOM   2717  CD  ILE A 183      46.420  33.560  52.130  1.00  0.00           C
ATOM   2718  HD1 ILE A 183      45.450  33.100  52.430  1.00  0.00           H
ATOM   2719  HD2 ILE A 183      46.750  33.100  51.170  1.00  0.00           H
ATOM   2720  HD3 ILE A 183      46.170  34.630  52.010  1.00  0.00           H
ATOM   2721  C   ILE A 183      50.630  33.640  51.170  1.00  0.00           C
ATOM   2722  O   ILE A 183      50.540  34.170  50.030  1.00  0.00           O
ATOM   2723  N   MET A 184      51.840  33.550  51.800  1.00  0.00           N
ATOM   2724  HN  MET A 184      51.980  33.050  52.660  1.00  0.00           H
ATOM   2725  CA  MET A 184      53.040  34.090  51.340  1.00  0.00           C
ATOM   2726  HA  MET A 184      52.820  35.130  51.160  1.00  0.00           H
ATOM   2727  CB  MET A 184      54.110  33.850  52.380  1.00  0.00           C
ATOM   2728  HB1 MET A 184      54.110  32.800  52.740  1.00  0.00           H
ATOM   2729  HB2 MET A 184      53.850  34.440  53.280  1.00  0.00           H
ATOM   2730  CG  MET A 184      55.570  34.320  52.030  1.00  0.00           C
ATOM   2731  HG1 MET A 184      55.590  35.430  52.000  1.00  0.00           H
ATOM   2732  HG2 MET A 184      55.870  34.160  50.970  1.00  0.00           H
ATOM   2733  SD  MET A 184      56.800  33.730  53.170  1.00  0.00           S
ATOM   2734  CE  MET A 184      56.960  32.260  52.150  1.00  0.00           C
ATOM   2735  HE1 MET A 184      55.970  31.760  52.110  1.00  0.00           H
ATOM   2736  HE2 MET A 184      57.620  31.540  52.700  1.00  0.00           H
ATOM   2737  HE3 MET A 184      57.390  32.410  51.140  1.00  0.00           H
ATOM   2738  C   MET A 184      53.520  33.560  49.980  1.00  0.00           C
ATOM   2739  O   MET A 184      54.130  34.250  49.160  1.00  0.00           O
ATOM   2740  N   VAL A 185      53.310  32.270  49.750  1.00  0.00           N
ATOM   2741  HN  VAL A 185      53.050  31.680  50.500  1.00  0.00           H
ATOM   2742  CA  VAL A 185      53.500  31.660  48.410  1.00  0.00           C
ATOM   2743  HA  VAL A 185      54.470  31.990  48.080  1.00  0.00           H
ATOM   2744  CB  VAL A 185      53.510  30.170  48.570  1.00  0.00           C
ATOM   2745  HB  VAL A 185      52.560  29.900  49.080  1.00  0.00           H
ATOM   2746  CG1 VAL A 185      53.600  29.420  47.210  1.00  0.00           C
ATOM   2747 HG11 VAL A 185      53.600  28.300  47.230  1.00  0.00           H
ATOM   2748 HG12 VAL A 185      54.440  29.770  46.570  1.00  0.00           H
ATOM   2749 HG13 VAL A 185      52.710  29.660  46.590  1.00  0.00           H
ATOM   2750  CG2 VAL A 185      54.670  29.700  49.390  1.00  0.00           C
ATOM   2751 HG21 VAL A 185      54.600  29.880  50.480  1.00  0.00           H
ATOM   2752 HG22 VAL A 185      55.620  30.190  49.080  1.00  0.00           H
ATOM   2753 HG23 VAL A 185      54.930  28.630  49.240  1.00  0.00           H
ATOM   2754  C   VAL A 185      52.600  32.080  47.240  1.00  0.00           C
ATOM   2755  O   VAL A 185      53.060  32.330  46.140  1.00  0.00           O
ATOM   2756  N   MET A 186      51.380  32.230  47.590  1.00  0.00           N
ATOM   2757  HN  MET A 186      51.100  31.960  48.510  1.00  0.00           H
ATOM   2758  CA  MET A 186      50.420  32.350  46.540  1.00  0.00           C
ATOM   2759  HA  MET A 186      50.770  31.840  45.660  1.00  0.00           H
ATOM   2760  CB  MET A 186      49.120  31.600  46.960  1.00  0.00           C
ATOM   2761  HB1 MET A 186      49.360  30.620  47.420  1.00  0.00           H
ATOM   2762  HB2 MET A 186      48.490  31.350  46.080  1.00  0.00           H
ATOM   2763  CG  MET A 186      48.200  32.450  47.880  1.00  0.00           C
ATOM   2764  HG1 MET A 186      47.630  33.240  47.350  1.00  0.00           H
ATOM   2765  HG2 MET A 186      48.800  32.950  48.680  1.00  0.00           H
ATOM   2766  SD  MET A 186      46.920  31.370  48.680  1.00  0.00           S
ATOM   2767  CE  MET A 186      45.500  31.570  47.610  1.00  0.00           C
ATOM   2768  HE1 MET A 186      45.780  32.060  46.650  1.00  0.00           H
ATOM   2769  HE2 MET A 186      44.880  32.340  48.130  1.00  0.00           H
ATOM   2770  HE3 MET A 186      44.930  30.650  47.370  1.00  0.00           H
ATOM   2771  C   MET A 186      50.200  33.870  46.240  1.00  0.00           C
ATOM   2772  O   MET A 186      49.600  34.290  45.240  1.00  0.00           O
ATOM   2773  N   ALA A 187      50.790  34.720  47.200  1.00  0.00           N
ATOM   2774  HN  ALA A 187      51.230  34.290  47.990  1.00  0.00           H
ATOM   2775  CA  ALA A 187      50.770  36.110  47.020  1.00  0.00           C
ATOM   2776  HA  ALA A 187      49.830  36.360  46.540  1.00  0.00           H
ATOM   2777  CB  ALA A 187      51.130  36.900  48.270  1.00  0.00           C
ATOM   2778  HB1 ALA A 187      51.910  36.520  48.960  1.00  0.00           H
ATOM   2779  HB2 ALA A 187      50.190  36.760  48.850  1.00  0.00           H
ATOM   2780  HB3 ALA A 187      51.180  38.000  48.120  1.00  0.00           H
ATOM   2781  C   ALA A 187      51.730  36.510  45.860  1.00  0.00           C
ATOM   2782  O   ALA A 187      52.890  36.140  45.900  1.00  0.00           O
ATOM   2783  N   VAL A 188      51.150  37.190  44.820  1.00  0.00           N
ATOM   2784  HN  VAL A 188      50.240  37.580  44.930  1.00  0.00           H
ATOM   2785  CA  VAL A 188      51.920  37.340  43.580  1.00  0.00           C
ATOM   2786  HA  VAL A 188      52.950  37.590  43.810  1.00  0.00           H
ATOM   2787  CB  VAL A 188      51.810  36.160  42.590  1.00  0.00           C
ATOM   2788  HB  VAL A 188      52.430  36.340  41.690  1.00  0.00           H
ATOM   2789  CG1 VAL A 188      52.350  34.850  43.160  1.00  0.00           C
ATOM   2790 HG11 VAL A 188      52.260  34.010  42.430  1.00  0.00           H
ATOM   2791 HG12 VAL A 188      51.710  34.550  44.020  1.00  0.00           H
ATOM   2792 HG13 VAL A 188      53.430  35.020  43.340  1.00  0.00           H
ATOM   2793  CG2 VAL A 188      50.390  35.970  42.040  1.00  0.00           C
ATOM   2794 HG21 VAL A 188      49.660  36.190  42.840  1.00  0.00           H
ATOM   2795 HG22 VAL A 188      50.240  34.980  41.540  1.00  0.00           H
ATOM   2796 HG23 VAL A 188      50.290  36.800  41.310  1.00  0.00           H
ATOM   2797  C   VAL A 188      51.460  38.700  42.960  1.00  0.00           C
ATOM   2798  O   VAL A 188      50.360  39.210  43.270  1.00  0.00           O
ATOM   2799  N   THR A 189      52.380  39.220  42.100  1.00  0.00           N
ATOM   2800  HN  THR A 189      53.250  38.810  41.850  1.00  0.00           H
ATOM   2801  CA  THR A 189      52.020  40.500  41.410  1.00  0.00           C
ATOM   2802  HA  THR A 189      51.050  40.820  41.780  1.00  0.00           H
ATOM   2803  CB  THR A 189      53.060  41.630  41.640  1.00  0.00           C
ATOM   2804  HB  THR A 189      52.700  42.600  41.250  1.00  0.00           H
ATOM   2805  OG1 THR A 189      54.320  41.280  41.220  1.00  0.00           O
ATOM   2806  HG1 THR A 189      54.390  40.350  41.460  1.00  0.00           H
ATOM   2807  CG2 THR A 189      53.180  41.760  43.170  1.00  0.00           C
ATOM   2808 HG21 THR A 189      52.310  42.330  43.550  1.00  0.00           H
ATOM   2809 HG22 THR A 189      53.980  42.480  43.420  1.00  0.00           H
ATOM   2810 HG23 THR A 189      53.350  40.840  43.770  1.00  0.00           H
ATOM   2811  C   THR A 189      51.800  40.280  39.890  1.00  0.00           C
ATOM   2812  O   THR A 189      52.590  39.590  39.230  1.00  0.00           O
ATOM   2813  N   ARG A 190      50.840  40.880  39.150  1.00  0.00           N
ATOM   2814  HN  ARG A 190      50.250  41.550  39.580  1.00  0.00           H
ATOM   2815  CA  ARG A 190      50.590  40.480  37.720  1.00  0.00           C
ATOM   2816  HA  ARG A 190      51.580  40.310  37.310  1.00  0.00           H
ATOM   2817  CB  ARG A 190      49.520  39.310  37.620  1.00  0.00           C
ATOM   2818  HB1 ARG A 190      49.140  39.310  36.580  1.00  0.00           H
ATOM   2819  HB2 ARG A 190      48.740  39.640  38.340  1.00  0.00           H
ATOM   2820  CG  ARG A 190      50.060  37.900  38.050  1.00  0.00           C
ATOM   2821  HG1 ARG A 190      49.260  37.130  38.010  1.00  0.00           H
ATOM   2822  HG2 ARG A 190      50.290  37.980  39.130  1.00  0.00           H
ATOM   2823  CD  ARG A 190      51.240  37.310  37.260  1.00  0.00           C
ATOM   2824  HD1 ARG A 190      52.080  38.040  37.150  1.00  0.00           H
ATOM   2825  HD2 ARG A 190      50.900  37.230  36.200  1.00  0.00           H
ATOM   2826  NE  ARG A 190      51.600  35.990  37.880  1.00  0.00           N
ATOM   2827  HE  ARG A 190      51.140  35.110  37.770  1.00  0.00           H
ATOM   2828  CZ  ARG A 190      52.660  35.800  38.680  1.00  0.00           C
ATOM   2829  NH1 ARG A 190      53.520  36.720  38.950  1.00  0.00           N
ATOM   2830 HH11 ARG A 190      53.330  37.660  38.650  1.00  0.00           H
ATOM   2831 HH12 ARG A 190      54.230  36.470  39.600  1.00  0.00           H
ATOM   2832  NH2 ARG A 190      52.680  34.660  39.320  1.00  0.00           N
ATOM   2833 HH21 ARG A 190      51.900  34.050  39.210  1.00  0.00           H
ATOM   2834 HH22 ARG A 190      53.450  34.450  39.930  1.00  0.00           H
ATOM   2835  C   ARG A 190      49.990  41.640  36.980  1.00  0.00           C
ATOM   2836  O   ARG A 190      49.400  42.470  37.700  1.00  0.00           O
ATOM   2837  N   PRO A 191      50.120  41.790  35.640  1.00  0.00           N
ATOM   2838  CD  PRO A 191      50.980  40.990  34.800  1.00  0.00           C
ATOM   2839  HD1 PRO A 191      50.550  39.970  34.730  1.00  0.00           H
ATOM   2840  HD2 PRO A 191      52.010  40.850  35.190  1.00  0.00           H
ATOM   2841  CA  PRO A 191      49.490  42.910  34.910  1.00  0.00           C
ATOM   2842  HA  PRO A 191      49.510  43.790  35.530  1.00  0.00           H
ATOM   2843  CB  PRO A 191      50.530  43.150  33.790  1.00  0.00           C
ATOM   2844  HB1 PRO A 191      51.440  43.610  34.240  1.00  0.00           H
ATOM   2845  HB2 PRO A 191      50.100  43.700  32.940  1.00  0.00           H
ATOM   2846  CG  PRO A 191      50.950  41.670  33.410  1.00  0.00           C
ATOM   2847  HG1 PRO A 191      50.260  41.260  32.640  1.00  0.00           H
ATOM   2848  HG2 PRO A 191      51.880  41.790  32.800  1.00  0.00           H
ATOM   2849  C   PRO A 191      48.070  42.570  34.600  1.00  0.00           C
ATOM   2850  O   PRO A 191      47.740  41.560  33.960  1.00  0.00           O
ATOM   2851  N   ARG A 192      47.110  43.420  35.050  1.00  0.00           N
ATOM   2852  HN  ARG A 192      47.330  44.200  35.640  1.00  0.00           H
ATOM   2853  CA  ARG A 192      45.690  43.200  34.770  1.00  0.00           C
ATOM   2854  HA  ARG A 192      45.720  42.720  33.800  1.00  0.00           H
ATOM   2855  CB  ARG A 192      44.990  42.520  36.000  1.00  0.00           C
ATOM   2856  HB1 ARG A 192      43.890  42.460  35.920  1.00  0.00           H
ATOM   2857  HB2 ARG A 192      45.220  43.130  36.900  1.00  0.00           H
ATOM   2858  CG  ARG A 192      45.580  41.120  36.370  1.00  0.00           C
ATOM   2859  HG1 ARG A 192      45.100  40.770  37.310  1.00  0.00           H
ATOM   2860  HG2 ARG A 192      46.680  41.020  36.510  1.00  0.00           H
ATOM   2861  CD  ARG A 192      45.240  40.150  35.210  1.00  0.00           C
ATOM   2862  HD1 ARG A 192      45.630  40.300  34.180  1.00  0.00           H
ATOM   2863  HD2 ARG A 192      44.130  40.120  35.230  1.00  0.00           H
ATOM   2864  NE  ARG A 192      45.660  38.770  35.690  1.00  0.00           N
ATOM   2865  HE  ARG A 192      45.160  38.320  36.440  1.00  0.00           H
ATOM   2866  CZ  ARG A 192      46.710  38.070  35.220  1.00  0.00           C
ATOM   2867  NH1 ARG A 192      47.390  38.430  34.150  1.00  0.00           N
ATOM   2868 HH11 ARG A 192      47.060  39.170  33.560  1.00  0.00           H
ATOM   2869 HH12 ARG A 192      48.050  37.760  33.790  1.00  0.00           H
ATOM   2870  NH2 ARG A 192      47.080  36.910  35.790  1.00  0.00           N
ATOM   2871 HH21 ARG A 192      46.560  36.450  36.520  1.00  0.00           H
ATOM   2872 HH22 ARG A 192      47.880  36.430  35.440  1.00  0.00           H
ATOM   2873  C   ARG A 192      45.030  44.520  34.570  1.00  0.00           C
ATOM   2874  O   ARG A 192      45.410  45.460  35.250  1.00  0.00           O
ATOM   2875  N   ASP A 193      43.990  44.650  33.790  1.00  0.00           N
ATOM   2876  HN  ASP A 193      43.740  43.830  33.280  1.00  0.00           H
ATOM   2877  CA  ASP A 193      43.270  45.870  33.480  1.00  0.00           C
ATOM   2878  HA  ASP A 193      42.890  45.750  32.480  1.00  0.00           H
ATOM   2879  CB  ASP A 193      42.120  45.950  34.500  1.00  0.00           C
ATOM   2880  HB1 ASP A 193      41.380  46.770  34.400  1.00  0.00           H
ATOM   2881  HB2 ASP A 193      42.610  46.040  35.500  1.00  0.00           H
ATOM   2882  CG  ASP A 193      41.160  44.790  34.740  1.00  0.00           C
ATOM   2883  OD1 ASP A 193      40.500  44.760  35.850  1.00  0.00           O
ATOM   2884  OD2 ASP A 193      40.990  43.850  33.870  1.00  0.00           O
ATOM   2885  C   ASP A 193      43.990  47.240  33.380  1.00  0.00           C
ATOM   2886  O   ASP A 193      43.560  48.200  34.070  1.00  0.00           O
ATOM   2887  N   GLY A 194      45.090  47.400  32.600  1.00  0.00           N
ATOM   2888  HN  GLY A 194      45.190  46.760  31.840  1.00  0.00           H
ATOM   2889  CA  GLY A 194      46.000  48.520  32.580  1.00  0.00           C
ATOM   2890  HA1 GLY A 194      45.640  49.530  32.470  1.00  0.00           H
ATOM   2891  HA2 GLY A 194      46.700  48.310  31.780  1.00  0.00           H
ATOM   2892  C   GLY A 194      46.960  48.680  33.700  1.00  0.00           C
ATOM   2893  O   GLY A 194      47.750  49.640  33.680  1.00  0.00           O
ATOM   2894  N   ALA A 195      46.960  47.820  34.750  1.00  0.00           N
ATOM   2895  HN  ALA A 195      46.270  47.100  34.820  1.00  0.00           H
ATOM   2896  CA  ALA A 195      47.740  48.180  35.950  1.00  0.00           C
ATOM   2897  HA  ALA A 195      48.590  48.740  35.610  1.00  0.00           H
ATOM   2898  CB  ALA A 195      46.830  49.090  36.790  1.00  0.00           C
ATOM   2899  HB1 ALA A 195      45.800  48.730  37.040  1.00  0.00           H
ATOM   2900  HB2 ALA A 195      46.600  49.980  36.160  1.00  0.00           H
ATOM   2901  HB3 ALA A 195      47.380  49.440  37.680  1.00  0.00           H
ATOM   2902  C   ALA A 195      48.200  46.960  36.720  1.00  0.00           C
ATOM   2903  O   ALA A 195      47.640  45.920  36.750  1.00  0.00           O
ATOM   2904  N   VAL A 196      49.400  47.110  37.380  1.00  0.00           N
ATOM   2905  HN  VAL A 196      49.640  48.030  37.700  1.00  0.00           H
ATOM   2906  CA  VAL A 196      50.000  46.010  38.010  1.00  0.00           C
ATOM   2907  HA  VAL A 196      49.940  45.120  37.400  1.00  0.00           H
ATOM   2908  CB  VAL A 196      51.490  46.240  38.230  1.00  0.00           C
ATOM   2909  HB  VAL A 196      51.740  47.230  38.660  1.00  0.00           H
ATOM   2910  CG1 VAL A 196      52.100  45.100  39.140  1.00  0.00           C
ATOM   2911 HG11 VAL A 196      51.840  44.130  38.670  1.00  0.00           H
ATOM   2912 HG12 VAL A 196      51.640  45.120  40.150  1.00  0.00           H
ATOM   2913 HG13 VAL A 196      53.200  45.280  39.140  1.00  0.00           H
ATOM   2914  CG2 VAL A 196      52.160  46.230  36.840  1.00  0.00           C
ATOM   2915 HG21 VAL A 196      51.520  46.680  36.050  1.00  0.00           H
ATOM   2916 HG22 VAL A 196      52.410  45.180  36.580  1.00  0.00           H
ATOM   2917 HG23 VAL A 196      53.170  46.690  36.910  1.00  0.00           H
ATOM   2918  C   VAL A 196      49.240  45.740  39.340  1.00  0.00           C
ATOM   2919  O   VAL A 196      49.010  46.630  40.150  1.00  0.00           O
ATOM   2920  N   VAL A 197      48.670  44.530  39.540  1.00  0.00           N
ATOM   2921  HN  VAL A 197      48.970  43.810  38.920  1.00  0.00           H
ATOM   2922  CA  VAL A 197      48.000  44.190  40.780  1.00  0.00           C
ATOM   2923  HA  VAL A 197      47.700  45.050  41.350  1.00  0.00           H
ATOM   2924  CB  VAL A 197      46.790  43.230  40.550  1.00  0.00           C
ATOM   2925  HB  VAL A 197      46.310  42.980  41.520  1.00  0.00           H
ATOM   2926  CG1 VAL A 197      45.700  44.100  39.770  1.00  0.00           C
ATOM   2927 HG11 VAL A 197      45.300  44.940  40.380  1.00  0.00           H
ATOM   2928 HG12 VAL A 197      44.880  43.440  39.420  1.00  0.00           H
ATOM   2929 HG13 VAL A 197      46.180  44.600  38.900  1.00  0.00           H
ATOM   2930  CG2 VAL A 197      47.180  41.980  39.720  1.00  0.00           C
ATOM   2931 HG21 VAL A 197      47.460  42.230  38.680  1.00  0.00           H
ATOM   2932 HG22 VAL A 197      46.350  41.250  39.640  1.00  0.00           H
ATOM   2933 HG23 VAL A 197      47.970  41.390  40.230  1.00  0.00           H
ATOM   2934  C   VAL A 197      48.980  43.430  41.680  1.00  0.00           C
ATOM   2935  O   VAL A 197      49.980  42.880  41.230  1.00  0.00           O
ATOM   2936  N   CYS A 198      48.660  43.470  42.970  1.00  0.00           N
ATOM   2937  HN  CYS A 198      47.890  44.010  43.310  1.00  0.00           H
ATOM   2938  CA  CYS A 198      49.180  42.630  44.030  1.00  0.00           C
ATOM   2939  HA  CYS A 198      49.900  41.930  43.630  1.00  0.00           H
ATOM   2940  CB  CYS A 198      49.780  43.440  45.150  1.00  0.00           C
ATOM   2941  HB1 CYS A 198      49.210  44.390  45.220  1.00  0.00           H
ATOM   2942  HB2 CYS A 198      50.790  43.740  44.790  1.00  0.00           H
ATOM   2943  SG  CYS A 198      50.240  42.610  46.730  1.00  0.00           S
ATOM   2944  C   CYS A 198      48.020  41.770  44.540  1.00  0.00           C
ATOM   2945  O   CYS A 198      47.020  42.320  45.010  1.00  0.00           O
ATOM   2946  N   MET A 199      48.070  40.380  44.520  1.00  0.00           N
ATOM   2947  HN  MET A 199      48.820  39.930  44.050  1.00  0.00           H
ATOM   2948  CA  MET A 199      46.940  39.520  44.720  1.00  0.00           C
ATOM   2949  HA  MET A 199      46.260  39.970  45.430  1.00  0.00           H
ATOM   2950  CB  MET A 199      45.820  39.550  43.600  1.00  0.00           C
ATOM   2951  HB1 MET A 199      45.650  40.630  43.370  1.00  0.00           H
ATOM   2952  HB2 MET A 199      44.930  38.980  43.920  1.00  0.00           H
ATOM   2953  CG  MET A 199      46.130  38.980  42.130  1.00  0.00           C
ATOM   2954  HG1 MET A 199      46.990  39.510  41.670  1.00  0.00           H
ATOM   2955  HG2 MET A 199      45.280  39.310  41.500  1.00  0.00           H
ATOM   2956  SD  MET A 199      46.350  37.230  41.980  1.00  0.00           S
ATOM   2957  CE  MET A 199      47.330  37.310  40.380  1.00  0.00           C
ATOM   2958  HE1 MET A 199      48.420  37.470  40.550  1.00  0.00           H
ATOM   2959  HE2 MET A 199      46.850  37.970  39.630  1.00  0.00           H
ATOM   2960  HE3 MET A 199      47.360  36.240  40.050  1.00  0.00           H
ATOM   2961  C   MET A 199      47.220  38.120  45.140  1.00  0.00           C
ATOM   2962  O   MET A 199      48.330  37.640  45.040  1.00  0.00           O
ATOM   2963  N   LEU A 200      46.150  37.370  45.500  1.00  0.00           N
ATOM   2964  HN  LEU A 200      45.240  37.770  45.580  1.00  0.00           H
ATOM   2965  CA  LEU A 200      46.250  36.010  45.980  1.00  0.00           C
ATOM   2966  HA  LEU A 200      47.260  35.670  46.160  1.00  0.00           H
ATOM   2967  CB  LEU A 200      45.430  35.600  47.220  1.00  0.00           C
ATOM   2968  HB1 LEU A 200      45.520  34.510  47.440  1.00  0.00           H
ATOM   2969  HB2 LEU A 200      44.360  35.840  47.040  1.00  0.00           H
ATOM   2970  CG  LEU A 200      45.750  36.300  48.560  1.00  0.00           C
ATOM   2971  HG  LEU A 200      45.660  37.400  48.440  1.00  0.00           H
ATOM   2972  CD1 LEU A 200      44.820  35.840  49.670  1.00  0.00           C
ATOM   2973 HD11 LEU A 200      43.750  35.950  49.410  1.00  0.00           H
ATOM   2974 HD12 LEU A 200      44.950  36.450  50.600  1.00  0.00           H
ATOM   2975 HD13 LEU A 200      45.120  34.780  49.800  1.00  0.00           H
ATOM   2976  CD2 LEU A 200      47.170  36.010  48.930  1.00  0.00           C
ATOM   2977 HD21 LEU A 200      47.450  36.470  49.910  1.00  0.00           H
ATOM   2978 HD22 LEU A 200      47.870  36.480  48.210  1.00  0.00           H
ATOM   2979 HD23 LEU A 200      47.360  34.920  49.040  1.00  0.00           H
ATOM   2980  C   LEU A 200      45.750  35.140  44.860  1.00  0.00           C
ATOM   2981  O   LEU A 200      44.520  35.020  44.620  1.00  0.00           O
ATOM   2982  N   GLN A 201      46.610  34.410  44.160  1.00  0.00           N
ATOM   2983  HN  GLN A 201      47.570  34.410  44.440  1.00  0.00           H
ATOM   2984  CA  GLN A 201      46.240  33.600  43.020  1.00  0.00           C
ATOM   2985  HA  GLN A 201      45.440  34.020  42.430  1.00  0.00           H
ATOM   2986  CB  GLN A 201      47.460  33.640  42.020  1.00  0.00           C
ATOM   2987  HB1 GLN A 201      48.370  33.310  42.580  1.00  0.00           H
ATOM   2988  HB2 GLN A 201      47.410  34.720  41.740  1.00  0.00           H
ATOM   2989  CG  GLN A 201      47.260  32.910  40.720  1.00  0.00           C
ATOM   2990  HG1 GLN A 201      47.900  33.390  39.950  1.00  0.00           H
ATOM   2991  HG2 GLN A 201      46.190  33.050  40.450  1.00  0.00           H
ATOM   2992  CD  GLN A 201      47.520  31.360  40.830  1.00  0.00           C
ATOM   2993  OE1 GLN A 201      48.610  30.910  41.170  1.00  0.00           O
ATOM   2994  NE2 GLN A 201      46.400  30.610  40.460  1.00  0.00           N
ATOM   2995 HE21 GLN A 201      45.510  31.040  40.340  1.00  0.00           H
ATOM   2996 HE22 GLN A 201      46.500  29.620  40.360  1.00  0.00           H
ATOM   2997  C   GLN A 201      45.970  32.210  43.560  1.00  0.00           C
ATOM   2998  O   GLN A 201      46.900  31.530  44.040  1.00  0.00           O
ATOM   2999  N   PHE A 202      44.700  31.820  43.610  1.00  0.00           N
ATOM   3000  HN  PHE A 202      43.990  32.400  43.220  1.00  0.00           H
ATOM   3001  CA  PHE A 202      44.190  30.610  44.160  1.00  0.00           C
ATOM   3002  HA  PHE A 202      44.680  30.440  45.110  1.00  0.00           H
ATOM   3003  CB  PHE A 202      42.680  30.770  44.550  1.00  0.00           C
ATOM   3004  HB1 PHE A 202      42.210  29.770  44.630  1.00  0.00           H
ATOM   3005  HB2 PHE A 202      42.200  31.400  43.770  1.00  0.00           H
ATOM   3006  CG  PHE A 202      42.440  31.450  45.920  1.00  0.00           C
ATOM   3007  CD1 PHE A 202      42.430  30.730  47.080  1.00  0.00           C
ATOM   3008  HD1 PHE A 202      42.540  29.660  47.030  1.00  0.00           H
ATOM   3009  CE1 PHE A 202      42.280  31.270  48.410  1.00  0.00           C
ATOM   3010  HE1 PHE A 202      42.360  30.700  49.330  1.00  0.00           H
ATOM   3011  CZ  PHE A 202      42.090  32.660  48.470  1.00  0.00           C
ATOM   3012  HZ  PHE A 202      42.010  33.290  49.350  1.00  0.00           H
ATOM   3013  CD2 PHE A 202      42.320  32.850  46.060  1.00  0.00           C
ATOM   3014  HD2 PHE A 202      42.330  33.470  45.180  1.00  0.00           H
ATOM   3015  CE2 PHE A 202      42.060  33.420  47.290  1.00  0.00           C
ATOM   3016  HE2 PHE A 202      42.030  34.490  47.340  1.00  0.00           H
ATOM   3017  C   PHE A 202      44.370  29.310  43.400  1.00  0.00           C
ATOM   3018  O   PHE A 202      44.180  29.330  42.190  1.00  0.00           O
ATOM   3019  N   PRO A 203      44.850  28.200  43.960  1.00  0.00           N
ATOM   3020  CD  PRO A 203      45.420  28.100  45.330  1.00  0.00           C
ATOM   3021  HD1 PRO A 203      44.650  28.020  46.130  1.00  0.00           H
ATOM   3022  HD2 PRO A 203      46.160  28.910  45.560  1.00  0.00           H
ATOM   3023  CA  PRO A 203      44.900  26.920  43.340  1.00  0.00           C
ATOM   3024  HA  PRO A 203      45.740  26.970  42.670  1.00  0.00           H
ATOM   3025  CB  PRO A 203      45.190  25.960  44.440  1.00  0.00           C
ATOM   3026  HB1 PRO A 203      45.470  24.940  44.080  1.00  0.00           H
ATOM   3027  HB2 PRO A 203      44.300  25.830  45.090  1.00  0.00           H
ATOM   3028  CG  PRO A 203      46.200  26.740  45.280  1.00  0.00           C
ATOM   3029  HG1 PRO A 203      46.330  26.280  46.280  1.00  0.00           H
ATOM   3030  HG2 PRO A 203      47.250  26.820  44.920  1.00  0.00           H
ATOM   3031  C   PRO A 203      43.600  26.510  42.590  1.00  0.00           C
ATOM   3032  O   PRO A 203      42.520  26.820  43.070  1.00  0.00           O
ATOM   3033  N   SER A 204      43.820  25.780  41.440  1.00  0.00           N
ATOM   3034  HN  SER A 204      44.770  25.640  41.160  1.00  0.00           H
ATOM   3035  CA  SER A 204      42.850  25.340  40.550  1.00  0.00           C
ATOM   3036  HA  SER A 204      42.400  26.210  40.090  1.00  0.00           H
ATOM   3037  CB  SER A 204      43.400  24.660  39.250  1.00  0.00           C
ATOM   3038  HB1 SER A 204      42.630  24.130  38.650  1.00  0.00           H
ATOM   3039  HB2 SER A 204      44.180  23.940  39.580  1.00  0.00           H
ATOM   3040  OG  SER A 204      44.010  25.560  38.270  1.00  0.00           O
ATOM   3041  HG1 SER A 204      44.530  26.220  38.750  1.00  0.00           H
ATOM   3042  C   SER A 204      41.970  24.250  41.210  1.00  0.00           C
ATOM   3043  O   SER A 204      42.590  23.250  41.680  1.00  0.00           O
ATOM   3044  N   PRO A 205      40.640  24.270  41.070  1.00  0.00           N
ATOM   3045  CD  PRO A 205      39.720  23.220  41.600  1.00  0.00           C
ATOM   3046  HD1 PRO A 205      40.080  23.030  42.640  1.00  0.00           H
ATOM   3047  HD2 PRO A 205      39.860  22.300  40.990  1.00  0.00           H
ATOM   3048  CA  PRO A 205      39.920  25.430  40.600  1.00  0.00           C
ATOM   3049  HA  PRO A 205      40.220  25.760  39.620  1.00  0.00           H
ATOM   3050  CB  PRO A 205      38.450  24.860  40.470  1.00  0.00           C
ATOM   3051  HB1 PRO A 205      38.270  24.400  39.480  1.00  0.00           H
ATOM   3052  HB2 PRO A 205      37.590  25.570  40.520  1.00  0.00           H
ATOM   3053  CG  PRO A 205      38.330  23.760  41.490  1.00  0.00           C
ATOM   3054  HG1 PRO A 205      37.980  24.110  42.480  1.00  0.00           H
ATOM   3055  HG2 PRO A 205      37.660  22.950  41.130  1.00  0.00           H
ATOM   3056  C   PRO A 205      39.830  26.730  41.460  1.00  0.00           C
ATOM   3057  O   PRO A 205      39.130  26.780  42.500  1.00  0.00           O
ATOM   3058  N   SER A 206      40.410  27.870  41.000  1.00  0.00           N
ATOM   3059  HN  SER A 206      40.740  27.920  40.060  1.00  0.00           H
ATOM   3060  CA  SER A 206      40.700  29.060  41.800  1.00  0.00           C
ATOM   3061  HA  SER A 206      41.430  28.810  42.560  1.00  0.00           H
ATOM   3062  CB  SER A 206      41.250  30.170  40.870  1.00  0.00           C
ATOM   3063  HB1 SER A 206      41.530  31.010  41.530  1.00  0.00           H
ATOM   3064  HB2 SER A 206      40.520  30.580  40.130  1.00  0.00           H
ATOM   3065  OG  SER A 206      42.390  29.860  40.180  1.00  0.00           O
ATOM   3066  HG1 SER A 206      43.020  29.570  40.860  1.00  0.00           H
ATOM   3067  C   SER A 206      39.510  29.700  42.450  1.00  0.00           C
ATOM   3068  O   SER A 206      39.490  30.120  43.620  1.00  0.00           O
ATOM   3069  N   TRP A 207      38.380  29.740  41.650  1.00  0.00           N
ATOM   3070  HN  TRP A 207      38.390  29.340  40.740  1.00  0.00           H
ATOM   3071  CA  TRP A 207      37.120  30.320  42.160  1.00  0.00           C
ATOM   3072  HA  TRP A 207      37.450  31.280  42.510  1.00  0.00           H
ATOM   3073  CB  TRP A 207      36.150  30.410  41.040  1.00  0.00           C
ATOM   3074  HB1 TRP A 207      36.610  31.060  40.270  1.00  0.00           H
ATOM   3075  HB2 TRP A 207      35.250  30.930  41.410  1.00  0.00           H
ATOM   3076  CG  TRP A 207      35.730  29.100  40.430  1.00  0.00           C
ATOM   3077  CD1 TRP A 207      36.270  28.550  39.340  1.00  0.00           C
ATOM   3078  HD1 TRP A 207      37.110  29.000  38.830  1.00  0.00           H
ATOM   3079  NE1 TRP A 207      35.680  27.380  39.010  1.00  0.00           N
ATOM   3080  HE1 TRP A 207      35.890  26.620  38.430  1.00  0.00           H
ATOM   3081  CE2 TRP A 207      34.710  27.130  39.960  1.00  0.00           C
ATOM   3082  CD2 TRP A 207      34.640  28.200  40.820  1.00  0.00           C
ATOM   3083  CE3 TRP A 207      33.710  28.190  41.900  1.00  0.00           C
ATOM   3084  HE3 TRP A 207      33.620  29.010  42.590  1.00  0.00           H
ATOM   3085  CZ3 TRP A 207      32.880  27.120  41.950  1.00  0.00           C
ATOM   3086  HZ3 TRP A 207      32.070  27.060  42.660  1.00  0.00           H
ATOM   3087  CZ2 TRP A 207      33.840  26.110  40.060  1.00  0.00           C
ATOM   3088  HZ2 TRP A 207      33.920  25.310  39.340  1.00  0.00           H
ATOM   3089  CH2 TRP A 207      32.940  26.050  41.080  1.00  0.00           C
ATOM   3090  HH2 TRP A 207      32.290  25.190  41.080  1.00  0.00           H
ATOM   3091  C   TRP A 207      36.550  29.640  43.340  1.00  0.00           C
ATOM   3092  O   TRP A 207      36.090  30.310  44.280  1.00  0.00           O
ATOM   3093  N   TYR A 208      36.550  28.310  43.430  1.00  0.00           N
ATOM   3094  HN  TYR A 208      36.990  27.890  42.640  1.00  0.00           H
ATOM   3095  CA  TYR A 208      36.230  27.450  44.570  1.00  0.00           C
ATOM   3096  HA  TYR A 208      35.250  27.770  44.890  1.00  0.00           H
ATOM   3097  CB  TYR A 208      36.160  26.000  44.040  1.00  0.00           C
ATOM   3098  HB1 TYR A 208      37.200  25.740  43.780  1.00  0.00           H
ATOM   3099  HB2 TYR A 208      35.600  25.830  43.090  1.00  0.00           H
ATOM   3100  CG  TYR A 208      35.640  25.100  45.130  1.00  0.00           C
ATOM   3101  CD1 TYR A 208      34.410  25.120  45.670  1.00  0.00           C
ATOM   3102  HD1 TYR A 208      33.750  25.910  45.360  1.00  0.00           H
ATOM   3103  CE1 TYR A 208      33.880  24.050  46.440  1.00  0.00           C
ATOM   3104  HE1 TYR A 208      32.860  24.050  46.790  1.00  0.00           H
ATOM   3105  CZ  TYR A 208      34.770  23.000  46.790  1.00  0.00           C
ATOM   3106  OH  TYR A 208      34.390  21.980  47.650  1.00  0.00           O
ATOM   3107  HH  TYR A 208      35.110  21.340  47.610  1.00  0.00           H
ATOM   3108  CD2 TYR A 208      36.510  23.970  45.420  1.00  0.00           C
ATOM   3109  HD2 TYR A 208      37.540  23.890  45.110  1.00  0.00           H
ATOM   3110  CE2 TYR A 208      36.050  23.030  46.340  1.00  0.00           C
ATOM   3111  HE2 TYR A 208      36.670  22.160  46.480  1.00  0.00           H
ATOM   3112  C   TYR A 208      37.050  27.590  45.840  1.00  0.00           C
ATOM   3113  O   TYR A 208      36.540  27.670  46.940  1.00  0.00           O
ATOM   3114  N   TRP A 209      38.370  27.640  45.700  1.00  0.00           N
ATOM   3115  HN  TRP A 209      38.680  27.630  44.750  1.00  0.00           H
ATOM   3116  CA  TRP A 209      39.400  27.800  46.740  1.00  0.00           C
ATOM   3117  HA  TRP A 209      39.220  27.080  47.520  1.00  0.00           H
ATOM   3118  CB  TRP A 209      40.840  27.520  46.240  1.00  0.00           C
ATOM   3119  HB1 TRP A 209      41.530  27.980  46.980  1.00  0.00           H
ATOM   3120  HB2 TRP A 209      41.070  28.060  45.300  1.00  0.00           H
ATOM   3121  CG  TRP A 209      41.180  26.030  46.270  1.00  0.00           C
ATOM   3122  CD1 TRP A 209      40.920  25.090  45.350  1.00  0.00           C
ATOM   3123  HD1 TRP A 209      40.350  25.360  44.470  1.00  0.00           H
ATOM   3124  NE1 TRP A 209      41.250  23.850  45.800  1.00  0.00           N
ATOM   3125  HE1 TRP A 209      41.120  22.930  45.470  1.00  0.00           H
ATOM   3126  CE2 TRP A 209      41.960  23.990  47.010  1.00  0.00           C
ATOM   3127  CD2 TRP A 209      41.900  25.410  47.360  1.00  0.00           C
ATOM   3128  CE3 TRP A 209      42.380  25.950  48.600  1.00  0.00           C
ATOM   3129  HE3 TRP A 209      42.340  26.990  48.900  1.00  0.00           H
ATOM   3130  CZ3 TRP A 209      42.820  24.970  49.520  1.00  0.00           C
ATOM   3131  HZ3 TRP A 209      43.170  25.240  50.510  1.00  0.00           H
ATOM   3132  CZ2 TRP A 209      42.350  23.100  47.990  1.00  0.00           C
ATOM   3133  HZ2 TRP A 209      42.320  22.030  47.860  1.00  0.00           H
ATOM   3134  CH2 TRP A 209      42.780  23.630  49.200  1.00  0.00           C
ATOM   3135  HH2 TRP A 209      42.950  22.930  50.010  1.00  0.00           H
ATOM   3136  C   TRP A 209      39.200  29.090  47.510  1.00  0.00           C
ATOM   3137  O   TRP A 209      39.290  29.150  48.740  1.00  0.00           O
ATOM   3138  N   ASP A 210      38.990  30.220  46.780  1.00  0.00           N
ATOM   3139  HN  ASP A 210      38.910  30.220  45.780  1.00  0.00           H
ATOM   3140  CA  ASP A 210      38.640  31.450  47.370  1.00  0.00           C
ATOM   3141  HA  ASP A 210      39.440  31.740  48.040  1.00  0.00           H
ATOM   3142  CB  ASP A 210      38.640  32.490  46.210  1.00  0.00           C
ATOM   3143  HB1 ASP A 210      37.750  32.250  45.600  1.00  0.00           H
ATOM   3144  HB2 ASP A 210      39.530  32.310  45.560  1.00  0.00           H
ATOM   3145  CG  ASP A 210      38.530  33.970  46.680  1.00  0.00           C
ATOM   3146  OD1 ASP A 210      38.730  34.230  47.890  1.00  0.00           O
ATOM   3147  OD2 ASP A 210      38.260  34.850  45.800  1.00  0.00           O
ATOM   3148  C   ASP A 210      37.340  31.470  48.150  1.00  0.00           C
ATOM   3149  O   ASP A 210      37.350  31.910  49.280  1.00  0.00           O
ATOM   3150  N   THR A 211      36.230  30.950  47.590  1.00  0.00           N
ATOM   3151  HN  THR A 211      36.310  30.790  46.610  1.00  0.00           H
ATOM   3152  CA  THR A 211      34.850  30.890  48.140  1.00  0.00           C
ATOM   3153  HA  THR A 211      34.510  31.880  48.420  1.00  0.00           H
ATOM   3154  CB  THR A 211      33.810  30.400  47.140  1.00  0.00           C
ATOM   3155  HB  THR A 211      34.180  29.650  46.420  1.00  0.00           H
ATOM   3156  OG1 THR A 211      33.270  31.430  46.440  1.00  0.00           O
ATOM   3157  HG1 THR A 211      33.990  31.950  46.080  1.00  0.00           H
ATOM   3158  CG2 THR A 211      32.590  29.600  47.740  1.00  0.00           C
ATOM   3159 HG21 THR A 211      32.130  30.190  48.550  1.00  0.00           H
ATOM   3160 HG22 THR A 211      32.760  28.540  48.040  1.00  0.00           H
ATOM   3161 HG23 THR A 211      31.710  29.500  47.070  1.00  0.00           H
ATOM   3162  C   THR A 211      34.800  30.080  49.410  1.00  0.00           C
ATOM   3163  O   THR A 211      34.360  30.590  50.470  1.00  0.00           O
ATOM   3164  N   VAL A 212      35.360  28.870  49.510  1.00  0.00           N
ATOM   3165  HN  VAL A 212      35.690  28.420  48.680  1.00  0.00           H
ATOM   3166  CA  VAL A 212      35.620  28.170  50.740  1.00  0.00           C
ATOM   3167  HA  VAL A 212      34.660  28.030  51.230  1.00  0.00           H
ATOM   3168  CB  VAL A 212      36.200  26.790  50.350  1.00  0.00           C
ATOM   3169  HB  VAL A 212      37.010  26.930  49.610  1.00  0.00           H
ATOM   3170  CG1 VAL A 212      36.620  26.030  51.640  1.00  0.00           C
ATOM   3171 HG11 VAL A 212      37.610  26.400  51.980  1.00  0.00           H
ATOM   3172 HG12 VAL A 212      36.740  24.930  51.510  1.00  0.00           H
ATOM   3173 HG13 VAL A 212      35.840  26.130  52.420  1.00  0.00           H
ATOM   3174  CG2 VAL A 212      35.140  26.080  49.540  1.00  0.00           C
ATOM   3175 HG21 VAL A 212      34.270  25.820  50.190  1.00  0.00           H
ATOM   3176 HG22 VAL A 212      35.500  25.110  49.130  1.00  0.00           H
ATOM   3177 HG23 VAL A 212      34.600  26.690  48.780  1.00  0.00           H
ATOM   3178  C   VAL A 212      36.560  28.920  51.720  1.00  0.00           C
ATOM   3179  O   VAL A 212      36.250  28.930  52.920  1.00  0.00           O
ATOM   3180  N   THR A 213      37.740  29.480  51.280  1.00  0.00           N
ATOM   3181  HN  THR A 213      37.990  29.570  50.320  1.00  0.00           H
ATOM   3182  CA  THR A 213      38.630  30.230  52.240  1.00  0.00           C
ATOM   3183  HA  THR A 213      38.960  29.490  52.960  1.00  0.00           H
ATOM   3184  CB  THR A 213      39.850  30.780  51.570  1.00  0.00           C
ATOM   3185  HB  THR A 213      39.410  31.370  50.730  1.00  0.00           H
ATOM   3186  OG1 THR A 213      40.670  29.740  51.050  1.00  0.00           O
ATOM   3187  HG1 THR A 213      40.170  29.450  50.290  1.00  0.00           H
ATOM   3188  CG2 THR A 213      40.610  31.690  52.520  1.00  0.00           C
ATOM   3189 HG21 THR A 213      40.870  31.090  53.410  1.00  0.00           H
ATOM   3190 HG22 THR A 213      40.160  32.650  52.860  1.00  0.00           H
ATOM   3191 HG23 THR A 213      41.490  32.070  51.950  1.00  0.00           H
ATOM   3192  C   THR A 213      37.920  31.380  52.990  1.00  0.00           C
ATOM   3193  O   THR A 213      38.040  31.630  54.180  1.00  0.00           O
ATOM   3194  N   LYS A 214      37.090  32.090  52.190  1.00  0.00           N
ATOM   3195  HN  LYS A 214      37.040  31.880  51.210  1.00  0.00           H
ATOM   3196  CA  LYS A 214      36.260  33.170  52.640  1.00  0.00           C
ATOM   3197  HA  LYS A 214      36.970  33.770  53.180  1.00  0.00           H
ATOM   3198  CB  LYS A 214      35.500  33.970  51.610  1.00  0.00           C
ATOM   3199  HB1 LYS A 214      34.760  34.630  52.100  1.00  0.00           H
ATOM   3200  HB2 LYS A 214      34.960  33.210  51.010  1.00  0.00           H
ATOM   3201  CG  LYS A 214      36.400  34.890  50.820  1.00  0.00           C
ATOM   3202  HG1 LYS A 214      36.740  34.260  49.970  1.00  0.00           H
ATOM   3203  HG2 LYS A 214      37.350  35.110  51.360  1.00  0.00           H
ATOM   3204  CD  LYS A 214      35.640  36.150  50.430  1.00  0.00           C
ATOM   3205  HD1 LYS A 214      35.430  36.720  51.360  1.00  0.00           H
ATOM   3206  HD2 LYS A 214      34.710  35.750  49.980  1.00  0.00           H
ATOM   3207  CE  LYS A 214      36.360  37.060  49.450  1.00  0.00           C
ATOM   3208  HE1 LYS A 214      37.160  37.700  49.880  1.00  0.00           H
ATOM   3209  HE2 LYS A 214      35.710  37.860  49.040  1.00  0.00           H
ATOM   3210  NZ  LYS A 214      36.980  36.310  48.270  1.00  0.00           N
ATOM   3211  HZ1 LYS A 214      37.340  36.990  47.570  1.00  0.00           H
ATOM   3212  HZ2 LYS A 214      36.180  35.780  47.860  1.00  0.00           H
ATOM   3213  HZ3 LYS A 214      37.750  35.610  48.370  1.00  0.00           H
ATOM   3214  C   LYS A 214      35.260  32.800  53.720  1.00  0.00           C
ATOM   3215  O   LYS A 214      35.120  33.480  54.710  1.00  0.00           O
ATOM   3216  N   ILE A 215      34.620  31.640  53.560  1.00  0.00           N
ATOM   3217  HN  ILE A 215      34.710  31.210  52.660  1.00  0.00           H
ATOM   3218  CA  ILE A 215      33.960  30.830  54.630  1.00  0.00           C
ATOM   3219  HA  ILE A 215      33.290  31.500  55.160  1.00  0.00           H
ATOM   3220  CB  ILE A 215      33.100  29.700  54.110  1.00  0.00           C
ATOM   3221  HB  ILE A 215      33.780  29.160  53.420  1.00  0.00           H
ATOM   3222  CG2 ILE A 215      32.560  28.720  55.220  1.00  0.00           C
ATOM   3223 HG21 ILE A 215      33.230  27.900  55.560  1.00  0.00           H
ATOM   3224 HG22 ILE A 215      31.810  28.220  54.570  1.00  0.00           H
ATOM   3225 HG23 ILE A 215      32.150  29.280  56.080  1.00  0.00           H
ATOM   3226  CG1 ILE A 215      31.980  30.280  53.240  1.00  0.00           C
ATOM   3227 HG11 ILE A 215      31.440  29.350  52.980  1.00  0.00           H
ATOM   3228 HG12 ILE A 215      32.510  30.750  52.380  1.00  0.00           H
ATOM   3229  CD  ILE A 215      30.930  31.200  53.920  1.00  0.00           C
ATOM   3230  HD1 ILE A 215      30.290  30.550  54.550  1.00  0.00           H
ATOM   3231  HD2 ILE A 215      30.220  31.570  53.150  1.00  0.00           H
ATOM   3232  HD3 ILE A 215      31.380  32.010  54.540  1.00  0.00           H
ATOM   3233  C   ILE A 215      34.870  30.370  55.760  1.00  0.00           C
ATOM   3234  O   ILE A 215      34.440  30.500  56.890  1.00  0.00           O
ATOM   3235  N   CYS A 216      36.080  29.880  55.540  1.00  0.00           N
ATOM   3236  HN  CYS A 216      36.250  29.840  54.560  1.00  0.00           H
ATOM   3237  CA  CYS A 216      37.110  29.530  56.540  1.00  0.00           C
ATOM   3238  HA  CYS A 216      36.580  28.880  57.220  1.00  0.00           H
ATOM   3239  CB  CYS A 216      38.210  28.630  55.950  1.00  0.00           C
ATOM   3240  HB1 CYS A 216      39.120  28.450  56.560  1.00  0.00           H
ATOM   3241  HB2 CYS A 216      38.720  29.090  55.080  1.00  0.00           H
ATOM   3242  SG  CYS A 216      37.620  26.980  55.390  1.00  0.00           S
ATOM   3243  HG1 CYS A 216      37.070  27.460  54.290  1.00  0.00           H
ATOM   3244  C   CYS A 216      37.600  30.590  57.430  1.00  0.00           C
ATOM   3245  O   CYS A 216      37.650  30.380  58.650  1.00  0.00           O
ATOM   3246  N   VAL A 217      38.070  31.750  56.950  1.00  0.00           N
ATOM   3247  HN  VAL A 217      38.090  31.830  55.960  1.00  0.00           H
ATOM   3248  CA  VAL A 217      38.390  32.910  57.710  1.00  0.00           C
ATOM   3249  HA  VAL A 217      39.060  32.620  58.510  1.00  0.00           H
ATOM   3250  CB  VAL A 217      39.170  34.010  57.060  1.00  0.00           C
ATOM   3251  HB  VAL A 217      39.520  34.730  57.830  1.00  0.00           H
ATOM   3252  CG1 VAL A 217      40.290  33.440  56.320  1.00  0.00           C
ATOM   3253 HG11 VAL A 217      40.870  32.680  56.880  1.00  0.00           H
ATOM   3254 HG12 VAL A 217      41.080  34.210  56.190  1.00  0.00           H
ATOM   3255 HG13 VAL A 217      39.950  33.140  55.310  1.00  0.00           H
ATOM   3256  CG2 VAL A 217      38.330  34.820  56.110  1.00  0.00           C
ATOM   3257 HG21 VAL A 217      37.420  35.230  56.590  1.00  0.00           H
ATOM   3258 HG22 VAL A 217      38.030  34.190  55.250  1.00  0.00           H
ATOM   3259 HG23 VAL A 217      38.920  35.670  55.720  1.00  0.00           H
ATOM   3260  C   VAL A 217      37.180  33.460  58.440  1.00  0.00           C
ATOM   3261  O   VAL A 217      37.310  33.730  59.680  1.00  0.00           O
ATOM   3262  N   PHE A 218      36.010  33.510  57.800  1.00  0.00           N
ATOM   3263  HN  PHE A 218      35.800  33.220  56.870  1.00  0.00           H
ATOM   3264  CA  PHE A 218      34.780  33.940  58.470  1.00  0.00           C
ATOM   3265  HA  PHE A 218      34.880  34.970  58.790  1.00  0.00           H
ATOM   3266  CB  PHE A 218      33.580  33.930  57.460  1.00  0.00           C
ATOM   3267  HB1 PHE A 218      33.570  32.910  57.010  1.00  0.00           H
ATOM   3268  HB2 PHE A 218      33.910  34.540  56.590  1.00  0.00           H
ATOM   3269  CG  PHE A 218      32.180  34.290  57.870  1.00  0.00           C
ATOM   3270  CD1 PHE A 218      31.890  35.480  58.650  1.00  0.00           C
ATOM   3271  HD1 PHE A 218      32.710  36.130  58.920  1.00  0.00           H
ATOM   3272  CE1 PHE A 218      30.620  35.670  59.130  1.00  0.00           C
ATOM   3273  HE1 PHE A 218      30.340  36.550  59.700  1.00  0.00           H
ATOM   3274  CZ  PHE A 218      29.650  34.670  59.050  1.00  0.00           C
ATOM   3275  HZ  PHE A 218      28.700  34.880  59.500  1.00  0.00           H
ATOM   3276  CD2 PHE A 218      31.110  33.350  57.660  1.00  0.00           C
ATOM   3277  HD2 PHE A 218      31.370  32.440  57.140  1.00  0.00           H
ATOM   3278  CE2 PHE A 218      29.920  33.520  58.290  1.00  0.00           C
ATOM   3279  HE2 PHE A 218      29.190  32.720  58.250  1.00  0.00           H
ATOM   3280  C   PHE A 218      34.350  33.090  59.640  1.00  0.00           C
ATOM   3281  O   PHE A 218      34.170  33.680  60.730  1.00  0.00           O
ATOM   3282  N   LEU A 219      34.480  31.750  59.540  1.00  0.00           N
ATOM   3283  HN  LEU A 219      34.740  31.320  58.680  1.00  0.00           H
ATOM   3284  CA  LEU A 219      34.360  30.900  60.620  1.00  0.00           C
ATOM   3285  HA  LEU A 219      33.390  31.110  61.040  1.00  0.00           H
ATOM   3286  CB  LEU A 219      34.430  29.460  60.100  1.00  0.00           C
ATOM   3287  HB1 LEU A 219      34.860  28.730  60.820  1.00  0.00           H
ATOM   3288  HB2 LEU A 219      35.250  29.450  59.350  1.00  0.00           H
ATOM   3289  CG  LEU A 219      33.140  28.840  59.570  1.00  0.00           C
ATOM   3290  HG  LEU A 219      32.560  29.510  58.890  1.00  0.00           H
ATOM   3291  CD1 LEU A 219      33.540  27.570  58.760  1.00  0.00           C
ATOM   3292 HD11 LEU A 219      32.720  27.340  58.050  1.00  0.00           H
ATOM   3293 HD12 LEU A 219      33.570  26.700  59.450  1.00  0.00           H
ATOM   3294 HD13 LEU A 219      34.490  27.650  58.190  1.00  0.00           H
ATOM   3295  CD2 LEU A 219      32.080  28.390  60.580  1.00  0.00           C
ATOM   3296 HD21 LEU A 219      31.700  29.190  61.260  1.00  0.00           H
ATOM   3297 HD22 LEU A 219      32.460  27.610  61.270  1.00  0.00           H
ATOM   3298 HD23 LEU A 219      31.190  28.000  60.050  1.00  0.00           H
ATOM   3299  C   LEU A 219      35.380  31.010  61.750  1.00  0.00           C
ATOM   3300  O   LEU A 219      35.000  31.260  62.920  1.00  0.00           O
ATOM   3301  N   PHE A 220      36.650  30.760  61.640  1.00  0.00           N
ATOM   3302  HN  PHE A 220      37.010  30.670  60.710  1.00  0.00           H
ATOM   3303  CA  PHE A 220      37.660  30.690  62.740  1.00  0.00           C
ATOM   3304  HA  PHE A 220      37.080  30.370  63.600  1.00  0.00           H
ATOM   3305  CB  PHE A 220      38.680  29.570  62.340  1.00  0.00           C
ATOM   3306  HB1 PHE A 220      39.420  29.530  63.170  1.00  0.00           H
ATOM   3307  HB2 PHE A 220      39.030  29.730  61.300  1.00  0.00           H
ATOM   3308  CG  PHE A 220      37.970  28.280  62.290  1.00  0.00           C
ATOM   3309  CD1 PHE A 220      37.530  27.800  63.490  1.00  0.00           C
ATOM   3310  HD1 PHE A 220      37.900  28.240  64.410  1.00  0.00           H
ATOM   3311  CE1 PHE A 220      36.700  26.730  63.490  1.00  0.00           C
ATOM   3312  HE1 PHE A 220      36.430  26.280  64.430  1.00  0.00           H
ATOM   3313  CZ  PHE A 220      36.140  26.190  62.280  1.00  0.00           C
ATOM   3314  HZ  PHE A 220      35.460  25.360  62.340  1.00  0.00           H
ATOM   3315  CD2 PHE A 220      37.560  27.630  61.090  1.00  0.00           C
ATOM   3316  HD2 PHE A 220      37.790  27.980  60.100  1.00  0.00           H
ATOM   3317  CE2 PHE A 220      36.590  26.650  61.080  1.00  0.00           C
ATOM   3318  HE2 PHE A 220      36.230  26.240  60.150  1.00  0.00           H
ATOM   3319  C   PHE A 220      38.350  32.010  63.170  1.00  0.00           C
ATOM   3320  O   PHE A 220      38.910  32.150  64.260  1.00  0.00           O
ATOM   3321  N   ALA A 221      38.220  33.080  62.380  1.00  0.00           N
ATOM   3322  HN  ALA A 221      37.820  33.040  61.470  1.00  0.00           H
ATOM   3323  CA  ALA A 221      38.730  34.350  62.780  1.00  0.00           C
ATOM   3324  HA  ALA A 221      39.230  34.380  63.740  1.00  0.00           H
ATOM   3325  CB  ALA A 221      39.880  34.870  61.860  1.00  0.00           C
ATOM   3326  HB1 ALA A 221      40.640  34.070  61.790  1.00  0.00           H
ATOM   3327  HB2 ALA A 221      40.220  35.850  62.270  1.00  0.00           H
ATOM   3328  HB3 ALA A 221      39.560  35.070  60.810  1.00  0.00           H
ATOM   3329  C   ALA A 221      37.670  35.360  62.880  1.00  0.00           C
ATOM   3330  O   ALA A 221      37.860  36.570  63.010  1.00  0.00           O
ATOM   3331  N   PHE A 222      36.380  34.850  63.000  1.00  0.00           N
ATOM   3332  HN  PHE A 222      36.270  33.880  62.840  1.00  0.00           H
ATOM   3333  CA  PHE A 222      35.270  35.750  63.350  1.00  0.00           C
ATOM   3334  HA  PHE A 222      35.580  36.430  64.130  1.00  0.00           H
ATOM   3335  CB  PHE A 222      34.670  36.610  62.130  1.00  0.00           C
ATOM   3336  HB1 PHE A 222      34.500  35.950  61.250  1.00  0.00           H
ATOM   3337  HB2 PHE A 222      35.440  37.320  61.760  1.00  0.00           H
ATOM   3338  CG  PHE A 222      33.390  37.370  62.530  1.00  0.00           C
ATOM   3339  CD1 PHE A 222      33.530  38.590  63.220  1.00  0.00           C
ATOM   3340  HD1 PHE A 222      34.520  38.870  63.540  1.00  0.00           H
ATOM   3341  CE1 PHE A 222      32.400  39.400  63.390  1.00  0.00           C
ATOM   3342  HE1 PHE A 222      32.490  40.340  63.920  1.00  0.00           H
ATOM   3343  CZ  PHE A 222      31.170  38.940  62.900  1.00  0.00           C
ATOM   3344  HZ  PHE A 222      30.300  39.580  62.980  1.00  0.00           H
ATOM   3345  CD2 PHE A 222      32.160  36.880  62.080  1.00  0.00           C
ATOM   3346  HD2 PHE A 222      32.130  35.990  61.470  1.00  0.00           H
ATOM   3347  CE2 PHE A 222      31.060  37.710  62.280  1.00  0.00           C
ATOM   3348  HE2 PHE A 222      30.110  37.330  61.930  1.00  0.00           H
ATOM   3349  C   PHE A 222      34.180  35.000  64.110  1.00  0.00           C
ATOM   3350  O   PHE A 222      34.100  35.080  65.350  1.00  0.00           O
ATOM   3351  N   VAL A 223      33.360  34.120  63.440  1.00  0.00           N
ATOM   3352  HN  VAL A 223      33.440  34.010  62.460  1.00  0.00           H
ATOM   3353  CA  VAL A 223      32.260  33.390  64.160  1.00  0.00           C
ATOM   3354  HA  VAL A 223      31.500  34.100  64.430  1.00  0.00           H
ATOM   3355  CB  VAL A 223      31.650  32.350  63.260  1.00  0.00           C
ATOM   3356  HB  VAL A 223      32.390  31.590  62.930  1.00  0.00           H
ATOM   3357  CG1 VAL A 223      30.560  31.600  63.990  1.00  0.00           C
ATOM   3358 HG11 VAL A 223      29.970  32.190  64.730  1.00  0.00           H
ATOM   3359 HG12 VAL A 223      30.780  30.650  64.520  1.00  0.00           H
ATOM   3360 HG13 VAL A 223      29.690  31.390  63.330  1.00  0.00           H
ATOM   3361  CG2 VAL A 223      31.110  33.150  62.110  1.00  0.00           C
ATOM   3362 HG21 VAL A 223      30.480  33.960  62.530  1.00  0.00           H
ATOM   3363 HG22 VAL A 223      30.470  32.560  61.410  1.00  0.00           H
ATOM   3364 HG23 VAL A 223      31.840  33.520  61.370  1.00  0.00           H
ATOM   3365  C   VAL A 223      32.660  32.550  65.410  1.00  0.00           C
ATOM   3366  O   VAL A 223      31.950  32.680  66.350  1.00  0.00           O
ATOM   3367  N   VAL A 224      33.690  31.740  65.330  1.00  0.00           N
ATOM   3368  HN  VAL A 224      34.220  31.640  64.490  1.00  0.00           H
ATOM   3369  CA  VAL A 224      34.130  30.920  66.440  1.00  0.00           C
ATOM   3370  HA  VAL A 224      33.240  30.540  66.930  1.00  0.00           H
ATOM   3371  CB  VAL A 224      34.920  29.690  66.020  1.00  0.00           C
ATOM   3372  HB  VAL A 224      35.860  29.980  65.500  1.00  0.00           H
ATOM   3373  CG1 VAL A 224      35.600  28.920  67.210  1.00  0.00           C
ATOM   3374 HG11 VAL A 224      36.060  28.070  66.650  1.00  0.00           H
ATOM   3375 HG12 VAL A 224      34.860  28.450  67.890  1.00  0.00           H
ATOM   3376 HG13 VAL A 224      36.330  29.550  67.760  1.00  0.00           H
ATOM   3377  CG2 VAL A 224      33.980  28.860  65.150  1.00  0.00           C
ATOM   3378 HG21 VAL A 224      33.980  29.260  64.110  1.00  0.00           H
ATOM   3379 HG22 VAL A 224      32.960  28.730  65.570  1.00  0.00           H
ATOM   3380 HG23 VAL A 224      34.390  27.830  65.040  1.00  0.00           H
ATOM   3381  C   VAL A 224      34.760  31.730  67.690  1.00  0.00           C
ATOM   3382  O   VAL A 224      34.490  31.360  68.830  1.00  0.00           O
ATOM   3383  N   PRO A 225      35.600  32.810  67.620  1.00  0.00           N
ATOM   3384  CD  PRO A 225      36.520  33.000  66.470  1.00  0.00           C
ATOM   3385  HD1 PRO A 225      35.950  33.330  65.580  1.00  0.00           H
ATOM   3386  HD2 PRO A 225      37.030  32.020  66.360  1.00  0.00           H
ATOM   3387  CA  PRO A 225      35.750  33.790  68.660  1.00  0.00           C
ATOM   3388  HA  PRO A 225      36.360  33.380  69.440  1.00  0.00           H
ATOM   3389  CB  PRO A 225      36.620  34.900  67.950  1.00  0.00           C
ATOM   3390  HB1 PRO A 225      37.220  35.460  68.690  1.00  0.00           H
ATOM   3391  HB2 PRO A 225      35.960  35.500  67.290  1.00  0.00           H
ATOM   3392  CG  PRO A 225      37.470  34.050  66.950  1.00  0.00           C
ATOM   3393  HG1 PRO A 225      37.960  34.730  66.220  1.00  0.00           H
ATOM   3394  HG2 PRO A 225      38.220  33.470  67.520  1.00  0.00           H
ATOM   3395  C   PRO A 225      34.520  34.310  69.290  1.00  0.00           C
ATOM   3396  O   PRO A 225      34.490  34.320  70.530  1.00  0.00           O
ATOM   3397  N   ILE A 226      33.520  34.840  68.480  1.00  0.00           N
ATOM   3398  HN  ILE A 226      33.560  34.830  67.490  1.00  0.00           H
ATOM   3399  CA  ILE A 226      32.200  35.260  69.060  1.00  0.00           C
ATOM   3400  HA  ILE A 226      32.440  35.960  69.850  1.00  0.00           H
ATOM   3401  CB  ILE A 226      31.370  36.040  68.010  1.00  0.00           C
ATOM   3402  HB  ILE A 226      31.120  35.390  67.150  1.00  0.00           H
ATOM   3403  CG2 ILE A 226      30.060  36.570  68.750  1.00  0.00           C
ATOM   3404 HG21 ILE A 226      29.130  35.960  68.830  1.00  0.00           H
ATOM   3405 HG22 ILE A 226      29.730  37.500  68.230  1.00  0.00           H
ATOM   3406 HG23 ILE A 226      30.310  36.700  69.820  1.00  0.00           H
ATOM   3407  CG1 ILE A 226      32.070  37.230  67.430  1.00  0.00           C
ATOM   3408 HG11 ILE A 226      33.150  37.070  67.220  1.00  0.00           H
ATOM   3409 HG12 ILE A 226      32.030  38.060  68.170  1.00  0.00           H
ATOM   3410  CD  ILE A 226      31.400  37.790  66.190  1.00  0.00           C
ATOM   3411  HD1 ILE A 226      31.560  37.080  65.350  1.00  0.00           H
ATOM   3412  HD2 ILE A 226      32.090  38.640  65.960  1.00  0.00           H
ATOM   3413  HD3 ILE A 226      30.330  37.970  66.410  1.00  0.00           H
ATOM   3414  C   ILE A 226      31.450  34.160  69.770  1.00  0.00           C
ATOM   3415  O   ILE A 226      30.970  34.320  70.940  1.00  0.00           O
ATOM   3416  N   LEU A 227      31.430  32.890  69.240  1.00  0.00           N
ATOM   3417  HN  LEU A 227      31.770  32.570  68.350  1.00  0.00           H
ATOM   3418  CA  LEU A 227      30.910  31.790  70.040  1.00  0.00           C
ATOM   3419  HA  LEU A 227      29.960  32.150  70.410  1.00  0.00           H
ATOM   3420  CB  LEU A 227      30.640  30.430  69.350  1.00  0.00           C
ATOM   3421  HB1 LEU A 227      30.460  29.610  70.080  1.00  0.00           H
ATOM   3422  HB2 LEU A 227      31.590  30.050  68.910  1.00  0.00           H
ATOM   3423  CG  LEU A 227      29.540  30.520  68.260  1.00  0.00           C
ATOM   3424  HG  LEU A 227      29.500  31.540  67.840  1.00  0.00           H
ATOM   3425  CD1 LEU A 227      29.590  29.530  67.160  1.00  0.00           C
ATOM   3426 HD11 LEU A 227      29.210  28.520  67.460  1.00  0.00           H
ATOM   3427 HD12 LEU A 227      30.620  29.440  66.760  1.00  0.00           H
ATOM   3428 HD13 LEU A 227      29.020  29.870  66.270  1.00  0.00           H
ATOM   3429  CD2 LEU A 227      28.160  30.300  68.980  1.00  0.00           C
ATOM   3430 HD21 LEU A 227      28.100  30.690  70.020  1.00  0.00           H
ATOM   3431 HD22 LEU A 227      28.010  29.210  69.130  1.00  0.00           H
ATOM   3432 HD23 LEU A 227      27.380  30.630  68.250  1.00  0.00           H
ATOM   3433  C   LEU A 227      31.680  31.490  71.380  1.00  0.00           C
ATOM   3434  O   LEU A 227      31.110  31.370  72.450  1.00  0.00           O
ATOM   3435  N   ILE A 228      33.020  31.320  71.370  1.00  0.00           N
ATOM   3436  HN  ILE A 228      33.360  31.330  70.430  1.00  0.00           H
ATOM   3437  CA  ILE A 228      33.920  31.060  72.480  1.00  0.00           C
ATOM   3438  HA  ILE A 228      33.560  30.240  73.090  1.00  0.00           H
ATOM   3439  CB  ILE A 228      35.390  30.770  72.170  1.00  0.00           C
ATOM   3440  HB  ILE A 228      35.790  31.650  71.620  1.00  0.00           H
ATOM   3441  CG2 ILE A 228      36.280  30.690  73.400  1.00  0.00           C
ATOM   3442 HG21 ILE A 228      37.300  30.440  73.040  1.00  0.00           H
ATOM   3443 HG22 ILE A 228      36.020  29.880  74.110  1.00  0.00           H
ATOM   3444 HG23 ILE A 228      36.240  31.620  74.000  1.00  0.00           H
ATOM   3445  CG1 ILE A 228      35.480  29.470  71.340  1.00  0.00           C
ATOM   3446 HG11 ILE A 228      34.590  29.470  70.670  1.00  0.00           H
ATOM   3447 HG12 ILE A 228      35.320  28.640  72.070  1.00  0.00           H
ATOM   3448  CD  ILE A 228      36.790  29.300  70.570  1.00  0.00           C
ATOM   3449  HD1 ILE A 228      36.910  30.180  69.900  1.00  0.00           H
ATOM   3450  HD2 ILE A 228      36.740  28.400  69.920  1.00  0.00           H
ATOM   3451  HD3 ILE A 228      37.630  29.270  71.290  1.00  0.00           H
ATOM   3452  C   ILE A 228      33.820  32.170  73.530  1.00  0.00           C
ATOM   3453  O   ILE A 228      33.670  31.920  74.710  1.00  0.00           O
ATOM   3454  N   ILE A 229      33.850  33.450  73.120  1.00  0.00           N
ATOM   3455  HN  ILE A 229      34.000  33.600  72.150  1.00  0.00           H
ATOM   3456  CA  ILE A 229      33.560  34.640  73.950  1.00  0.00           C
ATOM   3457  HA  ILE A 229      34.270  34.550  74.760  1.00  0.00           H
ATOM   3458  CB  ILE A 229      34.000  35.950  73.340  1.00  0.00           C
ATOM   3459  HB  ILE A 229      33.560  36.060  72.320  1.00  0.00           H
ATOM   3460  CG2 ILE A 229      33.570  37.140  74.130  1.00  0.00           C
ATOM   3461 HG21 ILE A 229      32.480  37.220  74.350  1.00  0.00           H
ATOM   3462 HG22 ILE A 229      33.680  38.080  73.540  1.00  0.00           H
ATOM   3463 HG23 ILE A 229      34.210  37.310  75.020  1.00  0.00           H
ATOM   3464  CG1 ILE A 229      35.540  35.990  73.060  1.00  0.00           C
ATOM   3465 HG11 ILE A 229      35.820  35.010  72.600  1.00  0.00           H
ATOM   3466 HG12 ILE A 229      36.110  35.980  74.020  1.00  0.00           H
ATOM   3467  CD  ILE A 229      35.970  37.140  72.210  1.00  0.00           C
ATOM   3468  HD1 ILE A 229      37.050  37.040  71.940  1.00  0.00           H
ATOM   3469  HD2 ILE A 229      35.880  38.150  72.650  1.00  0.00           H
ATOM   3470  HD3 ILE A 229      35.380  37.070  71.270  1.00  0.00           H
ATOM   3471  C   ILE A 229      32.210  34.700  74.580  1.00  0.00           C
ATOM   3472  O   ILE A 229      32.100  35.110  75.720  1.00  0.00           O
ATOM   3473  N   THR A 230      31.100  34.230  73.860  1.00  0.00           N
ATOM   3474  HN  THR A 230      31.250  33.970  72.910  1.00  0.00           H
ATOM   3475  CA  THR A 230      29.760  34.160  74.430  1.00  0.00           C
ATOM   3476  HA  THR A 230      29.490  35.170  74.720  1.00  0.00           H
ATOM   3477  CB  THR A 230      28.840  33.730  73.330  1.00  0.00           C
ATOM   3478  HB  THR A 230      29.410  33.040  72.660  1.00  0.00           H
ATOM   3479  OG1 THR A 230      28.550  34.870  72.560  1.00  0.00           O
ATOM   3480  HG1 THR A 230      29.190  34.920  71.850  1.00  0.00           H
ATOM   3481  CG2 THR A 230      27.490  33.150  73.800  1.00  0.00           C
ATOM   3482 HG21 THR A 230      27.660  32.350  74.550  1.00  0.00           H
ATOM   3483 HG22 THR A 230      26.870  32.730  72.980  1.00  0.00           H
ATOM   3484 HG23 THR A 230      26.890  33.930  74.310  1.00  0.00           H
ATOM   3485  C   THR A 230      29.750  33.290  75.640  1.00  0.00           C
ATOM   3486  O   THR A 230      29.360  33.720  76.740  1.00  0.00           O
ATOM   3487  N   VAL A 231      30.360  32.090  75.530  1.00  0.00           N
ATOM   3488  HN  VAL A 231      30.640  31.790  74.620  1.00  0.00           H
ATOM   3489  CA  VAL A 231      30.600  31.090  76.560  1.00  0.00           C
ATOM   3490  HA  VAL A 231      29.580  30.900  76.840  1.00  0.00           H
ATOM   3491  CB  VAL A 231      31.270  29.770  75.980  1.00  0.00           C
ATOM   3492  HB  VAL A 231      32.210  30.050  75.470  1.00  0.00           H
ATOM   3493  CG1 VAL A 231      31.530  28.690  77.060  1.00  0.00           C
ATOM   3494 HG11 VAL A 231      32.270  28.950  77.840  1.00  0.00           H
ATOM   3495 HG12 VAL A 231      31.810  27.770  76.500  1.00  0.00           H
ATOM   3496 HG13 VAL A 231      30.560  28.550  77.570  1.00  0.00           H
ATOM   3497  CG2 VAL A 231      30.360  29.140  74.840  1.00  0.00           C
ATOM   3498 HG21 VAL A 231      30.950  28.270  74.470  1.00  0.00           H
ATOM   3499 HG22 VAL A 231      30.280  29.840  73.990  1.00  0.00           H
ATOM   3500 HG23 VAL A 231      29.340  28.950  75.220  1.00  0.00           H
ATOM   3501  C   VAL A 231      31.330  31.630  77.710  1.00  0.00           C
ATOM   3502  O   VAL A 231      30.980  31.380  78.860  1.00  0.00           O
ATOM   3503  N   CYS A 232      32.440  32.420  77.440  1.00  0.00           N
ATOM   3504  HN  CYS A 232      32.740  32.480  76.490  1.00  0.00           H
ATOM   3505  CA  CYS A 232      33.270  33.070  78.390  1.00  0.00           C
ATOM   3506  HA  CYS A 232      33.510  32.270  79.080  1.00  0.00           H
ATOM   3507  CB  CYS A 232      34.570  33.700  77.870  1.00  0.00           C
ATOM   3508  HB1 CYS A 232      35.110  34.030  78.790  1.00  0.00           H
ATOM   3509  HB2 CYS A 232      34.360  34.490  77.120  1.00  0.00           H
ATOM   3510  SG  CYS A 232      35.570  32.400  77.150  1.00  0.00           S
ATOM   3511  HG1 CYS A 232      35.120  32.340  75.910  1.00  0.00           H
ATOM   3512  C   CYS A 232      32.510  34.100  79.210  1.00  0.00           C
ATOM   3513  O   CYS A 232      32.480  33.920  80.410  1.00  0.00           O
ATOM   3514  N   TYR A 233      31.800  35.030  78.600  1.00  0.00           N
ATOM   3515  HN  TYR A 233      31.810  35.020  77.600  1.00  0.00           H
ATOM   3516  CA  TYR A 233      30.910  35.970  79.200  1.00  0.00           C
ATOM   3517  HA  TYR A 233      31.490  36.530  79.910  1.00  0.00           H
ATOM   3518  CB  TYR A 233      30.300  37.050  78.170  1.00  0.00           C
ATOM   3519  HB1 TYR A 233      29.840  36.490  77.330  1.00  0.00           H
ATOM   3520  HB2 TYR A 233      31.050  37.770  77.770  1.00  0.00           H
ATOM   3521  CG  TYR A 233      29.210  37.900  78.820  1.00  0.00           C
ATOM   3522  CD1 TYR A 233      29.470  38.650  79.980  1.00  0.00           C
ATOM   3523  HD1 TYR A 233      30.430  38.590  80.470  1.00  0.00           H
ATOM   3524  CE1 TYR A 233      28.540  39.360  80.670  1.00  0.00           C
ATOM   3525  HE1 TYR A 233      28.760  39.910  81.580  1.00  0.00           H
ATOM   3526  CZ  TYR A 233      27.270  39.410  80.180  1.00  0.00           C
ATOM   3527  OH  TYR A 233      26.320  40.310  80.730  1.00  0.00           O
ATOM   3528  HH  TYR A 233      26.840  41.080  80.970  1.00  0.00           H
ATOM   3529  CD2 TYR A 233      27.890  37.990  78.320  1.00  0.00           C
ATOM   3530  HD2 TYR A 233      27.700  37.570  77.340  1.00  0.00           H
ATOM   3531  CE2 TYR A 233      26.850  38.750  79.010  1.00  0.00           C
ATOM   3532  HE2 TYR A 233      25.830  38.920  78.690  1.00  0.00           H
ATOM   3533  C   TYR A 233      29.830  35.320  80.060  1.00  0.00           C
ATOM   3534  O   TYR A 233      29.610  35.600  81.260  1.00  0.00           O
ATOM   3535  N   GLY A 234      29.230  34.330  79.410  1.00  0.00           N
ATOM   3536  HN  GLY A 234      29.490  34.190  78.460  1.00  0.00           H
ATOM   3537  CA  GLY A 234      28.240  33.350  80.020  1.00  0.00           C
ATOM   3538  HA1 GLY A 234      27.890  32.660  79.260  1.00  0.00           H
ATOM   3539  HA2 GLY A 234      27.320  33.890  80.160  1.00  0.00           H
ATOM   3540  C   GLY A 234      28.610  32.760  81.350  1.00  0.00           C
ATOM   3541  O   GLY A 234      27.870  32.860  82.300  1.00  0.00           O
ATOM   3542  N   LEU A 235      29.760  32.080  81.480  1.00  0.00           N
ATOM   3543  HN  LEU A 235      30.280  31.950  80.640  1.00  0.00           H
ATOM   3544  CA  LEU A 235      30.220  31.560  82.660  1.00  0.00           C
ATOM   3545  HA  LEU A 235      29.480  30.990  83.210  1.00  0.00           H
ATOM   3546  CB  LEU A 235      31.340  30.550  82.470  1.00  0.00           C
ATOM   3547  HB1 LEU A 235      31.700  30.270  83.480  1.00  0.00           H
ATOM   3548  HB2 LEU A 235      32.150  31.020  81.870  1.00  0.00           H
ATOM   3549  CG  LEU A 235      30.910  29.250  81.790  1.00  0.00           C
ATOM   3550  HG  LEU A 235      30.040  29.400  81.110  1.00  0.00           H
ATOM   3551  CD1 LEU A 235      32.000  28.480  80.950  1.00  0.00           C
ATOM   3552 HD11 LEU A 235      32.840  28.190  81.620  1.00  0.00           H
ATOM   3553 HD12 LEU A 235      32.310  29.080  80.070  1.00  0.00           H
ATOM   3554 HD13 LEU A 235      31.570  27.550  80.520  1.00  0.00           H
ATOM   3555  CD2 LEU A 235      30.450  28.220  82.790  1.00  0.00           C
ATOM   3556 HD21 LEU A 235      30.170  27.240  82.350  1.00  0.00           H
ATOM   3557 HD22 LEU A 235      29.610  28.580  83.410  1.00  0.00           H
ATOM   3558 HD23 LEU A 235      31.230  28.020  83.550  1.00  0.00           H
ATOM   3559  C   LEU A 235      30.620  32.660  83.740  1.00  0.00           C
ATOM   3560  O   LEU A 235      30.240  32.590  84.960  1.00  0.00           O
ATOM   3561  N   MET A 236      31.180  33.790  83.330  1.00  0.00           N
ATOM   3562  HN  MET A 236      31.230  34.000  82.350  1.00  0.00           H
ATOM   3563  CA  MET A 236      31.380  34.910  84.230  1.00  0.00           C
ATOM   3564  HA  MET A 236      31.920  34.480  85.070  1.00  0.00           H
ATOM   3565  CB  MET A 236      32.130  36.090  83.500  1.00  0.00           C
ATOM   3566  HB1 MET A 236      32.200  36.850  84.300  1.00  0.00           H
ATOM   3567  HB2 MET A 236      31.520  36.420  82.640  1.00  0.00           H
ATOM   3568  CG  MET A 236      33.520  35.670  83.130  1.00  0.00           C
ATOM   3569  HG1 MET A 236      33.460  34.660  82.670  1.00  0.00           H
ATOM   3570  HG2 MET A 236      34.250  35.500  83.960  1.00  0.00           H
ATOM   3571  SD  MET A 236      34.170  36.780  81.870  1.00  0.00           S
ATOM   3572  CE  MET A 236      34.840  38.000  83.110  1.00  0.00           C
ATOM   3573  HE1 MET A 236      35.170  38.920  82.590  1.00  0.00           H
ATOM   3574  HE2 MET A 236      35.680  37.530  83.670  1.00  0.00           H
ATOM   3575  HE3 MET A 236      34.140  38.360  83.890  1.00  0.00           H
ATOM   3576  C   MET A 236      30.150  35.460  84.930  1.00  0.00           C
ATOM   3577  O   MET A 236      30.140  35.830  86.080  1.00  0.00           O
ATOM   3578  N   LEU A 237      29.030  35.560  84.200  1.00  0.00           N
ATOM   3579  HN  LEU A 237      29.040  35.280  83.240  1.00  0.00           H
ATOM   3580  CA  LEU A 237      27.790  35.910  84.720  1.00  0.00           C
ATOM   3581  HA  LEU A 237      28.070  36.530  85.570  1.00  0.00           H
ATOM   3582  CB  LEU A 237      26.940  36.710  83.620  1.00  0.00           C
ATOM   3583  HB1 LEU A 237      26.920  36.030  82.750  1.00  0.00           H
ATOM   3584  HB2 LEU A 237      27.470  37.690  83.550  1.00  0.00           H
ATOM   3585  CG  LEU A 237      25.480  37.070  83.890  1.00  0.00           C
ATOM   3586  HG  LEU A 237      24.980  36.090  84.010  1.00  0.00           H
ATOM   3587  CD1 LEU A 237      25.290  37.930  85.110  1.00  0.00           C
ATOM   3588 HD11 LEU A 237      25.590  37.360  86.020  1.00  0.00           H
ATOM   3589 HD12 LEU A 237      24.200  38.130  85.220  1.00  0.00           H
ATOM   3590 HD13 LEU A 237      25.820  38.890  84.960  1.00  0.00           H
ATOM   3591  CD2 LEU A 237      24.760  37.630  82.640  1.00  0.00           C
ATOM   3592 HD21 LEU A 237      24.810  38.740  82.550  1.00  0.00           H
ATOM   3593 HD22 LEU A 237      23.690  37.450  82.870  1.00  0.00           H
ATOM   3594 HD23 LEU A 237      25.070  37.150  81.690  1.00  0.00           H
ATOM   3595  C   LEU A 237      27.010  34.720  85.300  1.00  0.00           C
ATOM   3596  O   LEU A 237      26.120  34.940  86.090  1.00  0.00           O
ATOM   3597  N   LEU A 238      27.300  33.430  84.970  1.00  0.00           N
ATOM   3598  HN  LEU A 238      27.930  33.250  84.210  1.00  0.00           H
ATOM   3599  CA  LEU A 238      26.850  32.300  85.750  1.00  0.00           C
ATOM   3600  HA  LEU A 238      25.780  32.290  85.870  1.00  0.00           H
ATOM   3601  CB  LEU A 238      27.400  30.900  85.210  1.00  0.00           C
ATOM   3602  HB1 LEU A 238      28.510  30.940  85.130  1.00  0.00           H
ATOM   3603  HB2 LEU A 238      27.110  30.900  84.140  1.00  0.00           H
ATOM   3604  CG  LEU A 238      26.830  29.580  85.880  1.00  0.00           C
ATOM   3605  HG  LEU A 238      27.180  29.520  86.930  1.00  0.00           H
ATOM   3606  CD1 LEU A 238      25.320  29.590  85.570  1.00  0.00           C
ATOM   3607 HD11 LEU A 238      24.910  30.540  85.970  1.00  0.00           H
ATOM   3608 HD12 LEU A 238      24.870  28.670  85.990  1.00  0.00           H
ATOM   3609 HD13 LEU A 238      25.330  29.630  84.460  1.00  0.00           H
ATOM   3610  CD2 LEU A 238      27.540  28.250  85.270  1.00  0.00           C
ATOM   3611 HD21 LEU A 238      27.270  28.160  84.190  1.00  0.00           H
ATOM   3612 HD22 LEU A 238      27.020  27.410  85.780  1.00  0.00           H
ATOM   3613 HD23 LEU A 238      28.590  28.410  85.580  1.00  0.00           H
ATOM   3614  C   LEU A 238      27.430  32.400  87.190  1.00  0.00           C
ATOM   3615  O   LEU A 238      26.720  32.320  88.210  1.00  0.00           O
ATOM   3616  N   ARG A 239      28.780  32.540  87.220  1.00  0.00           N
ATOM   3617  HN  ARG A 239      29.310  32.620  86.380  1.00  0.00           H
ATOM   3618  CA  ARG A 239      29.560  32.570  88.450  1.00  0.00           C
ATOM   3619  HA  ARG A 239      29.170  31.730  89.020  1.00  0.00           H
ATOM   3620  CB  ARG A 239      31.110  32.270  88.230  1.00  0.00           C
ATOM   3621  HB1 ARG A 239      31.590  32.360  89.230  1.00  0.00           H
ATOM   3622  HB2 ARG A 239      31.550  33.000  87.510  1.00  0.00           H
ATOM   3623  CG  ARG A 239      31.430  30.850  87.720  1.00  0.00           C
ATOM   3624  HG1 ARG A 239      32.420  30.870  87.220  1.00  0.00           H
ATOM   3625  HG2 ARG A 239      30.720  30.630  86.890  1.00  0.00           H
ATOM   3626  CD  ARG A 239      31.300  29.720  88.780  1.00  0.00           C
ATOM   3627  HD1 ARG A 239      30.310  29.780  89.270  1.00  0.00           H
ATOM   3628  HD2 ARG A 239      32.050  29.870  89.590  1.00  0.00           H
ATOM   3629  NE  ARG A 239      31.540  28.430  88.080  1.00  0.00           N
ATOM   3630  HE  ARG A 239      31.930  28.450  87.160  1.00  0.00           H
ATOM   3631  CZ  ARG A 239      30.870  27.330  88.330  1.00  0.00           C
ATOM   3632  NH1 ARG A 239      30.160  27.130  89.390  1.00  0.00           N
ATOM   3633 HH11 ARG A 239      30.500  27.720  90.120  1.00  0.00           H
ATOM   3634 HH12 ARG A 239      29.940  26.190  89.640  1.00  0.00           H
ATOM   3635  NH2 ARG A 239      30.780  26.320  87.450  1.00  0.00           N
ATOM   3636 HH21 ARG A 239      31.090  26.410  86.510  1.00  0.00           H
ATOM   3637 HH22 ARG A 239      30.070  25.640  87.610  1.00  0.00           H
ATOM   3638  C   ARG A 239      29.410  33.880  89.240  1.00  0.00           C
ATOM   3639  O   ARG A 239      29.480  33.850  90.460  1.00  0.00           O
ATOM   3640  N   LEU A 240      29.230  35.010  88.580  1.00  0.00           N
ATOM   3641  HN  LEU A 240      29.250  35.050  87.580  1.00  0.00           H
ATOM   3642  CA  LEU A 240      28.790  36.200  89.310  1.00  0.00           C
ATOM   3643  HA  LEU A 240      29.410  36.280  90.190  1.00  0.00           H
ATOM   3644  CB  LEU A 240      28.910  37.500  88.420  1.00  0.00           C
ATOM   3645  HB1 LEU A 240      28.320  37.260  87.500  1.00  0.00           H
ATOM   3646  HB2 LEU A 240      29.960  37.570  88.050  1.00  0.00           H
ATOM   3647  CG  LEU A 240      28.540  38.830  89.090  1.00  0.00           C
ATOM   3648  HG  LEU A 240      27.490  38.780  89.440  1.00  0.00           H
ATOM   3649  CD1 LEU A 240      29.320  39.300  90.320  1.00  0.00           C
ATOM   3650 HD11 LEU A 240      30.370  39.430  89.960  1.00  0.00           H
ATOM   3651 HD12 LEU A 240      29.120  38.460  91.020  1.00  0.00           H
ATOM   3652 HD13 LEU A 240      29.010  40.250  90.780  1.00  0.00           H
ATOM   3653  CD2 LEU A 240      28.780  39.980  88.070  1.00  0.00           C
ATOM   3654 HD21 LEU A 240      28.580  40.940  88.590  1.00  0.00           H
ATOM   3655 HD22 LEU A 240      28.150  39.840  87.160  1.00  0.00           H
ATOM   3656 HD23 LEU A 240      29.840  39.880  87.770  1.00  0.00           H
ATOM   3657  C   LEU A 240      27.400  36.080  89.800  1.00  0.00           C
ATOM   3658  O   LEU A 240      27.100  36.560  90.940  1.00  0.00           O
ATOM   3659  N   ARG A 241      26.460  35.500  89.030  1.00  0.00           N
ATOM   3660  HN  ARG A 241      26.620  35.280  88.070  1.00  0.00           H
ATOM   3661  CA  ARG A 241      25.090  35.060  89.570  1.00  0.00           C
ATOM   3662  HA  ARG A 241      24.680  35.910  90.100  1.00  0.00           H
ATOM   3663  CB  ARG A 241      24.130  34.560  88.450  1.00  0.00           C
ATOM   3664  HB1 ARG A 241      24.610  33.890  87.700  1.00  0.00           H
ATOM   3665  HB2 ARG A 241      23.880  35.460  87.860  1.00  0.00           H
ATOM   3666  CG  ARG A 241      22.730  34.180  88.890  1.00  0.00           C
ATOM   3667  HG1 ARG A 241      22.210  34.960  89.480  1.00  0.00           H
ATOM   3668  HG2 ARG A 241      22.860  33.340  89.600  1.00  0.00           H
ATOM   3669  CD  ARG A 241      21.910  33.650  87.690  1.00  0.00           C
ATOM   3670  HD1 ARG A 241      20.860  33.380  87.960  1.00  0.00           H
ATOM   3671  HD2 ARG A 241      22.380  32.690  87.390  1.00  0.00           H
ATOM   3672  NE  ARG A 241      21.800  34.680  86.580  1.00  0.00           N
ATOM   3673  HE  ARG A 241      21.380  35.560  86.780  1.00  0.00           H
ATOM   3674  CZ  ARG A 241      22.480  34.730  85.490  1.00  0.00           C
ATOM   3675  NH1 ARG A 241      23.140  33.690  84.960  1.00  0.00           N
ATOM   3676 HH11 ARG A 241      22.950  32.730  85.200  1.00  0.00           H
ATOM   3677 HH12 ARG A 241      23.420  33.930  84.030  1.00  0.00           H
ATOM   3678  NH2 ARG A 241      22.470  35.770  84.700  1.00  0.00           N
ATOM   3679 HH21 ARG A 241      22.090  36.680  84.850  1.00  0.00           H
ATOM   3680 HH22 ARG A 241      23.070  35.720  83.890  1.00  0.00           H
ATOM   3681  C   ARG A 241      25.200  34.170  90.770  1.00  0.00           C
ATOM   3682  O   ARG A 241      24.470  34.300  91.780  1.00  0.00           O
ATOM   3683  N   SER A 242      26.160  33.180  90.700  1.00  0.00           N
ATOM   3684  HN  SER A 242      26.560  32.960  89.810  1.00  0.00           H
ATOM   3685  CA  SER A 242      26.430  32.300  91.830  1.00  0.00           C
ATOM   3686  HA  SER A 242      25.550  31.720  92.080  1.00  0.00           H
ATOM   3687  CB  SER A 242      27.520  31.210  91.420  1.00  0.00           C
ATOM   3688  HB1 SER A 242      28.440  31.800  91.200  1.00  0.00           H
ATOM   3689  HB2 SER A 242      27.220  30.640  90.510  1.00  0.00           H
ATOM   3690  OG  SER A 242      27.790  30.190  92.410  1.00  0.00           O
ATOM   3691  HG1 SER A 242      27.040  29.620  92.570  1.00  0.00           H
ATOM   3692  C   SER A 242      26.810  33.050  93.150  1.00  0.00           C
ATOM   3693  O   SER A 242      26.180  33.010  94.220  1.00  0.00           O
ATOM   3694  N   VAL A 243      27.750  33.980  92.960  1.00  0.00           N
ATOM   3695  HN  VAL A 243      28.070  34.060  92.020  1.00  0.00           H
ATOM   3696  CA  VAL A 243      28.210  34.940  93.940  1.00  0.00           C
ATOM   3697  HA  VAL A 243      28.620  34.400  94.780  1.00  0.00           H
ATOM   3698  CB  VAL A 243      29.340  35.680  93.340  1.00  0.00           C
ATOM   3699  HB  VAL A 243      29.190  35.960  92.280  1.00  0.00           H
ATOM   3700  CG1 VAL A 243      29.800  36.910  94.170  1.00  0.00           C
ATOM   3701 HG11 VAL A 243      30.050  36.580  95.200  1.00  0.00           H
ATOM   3702 HG12 VAL A 243      29.080  37.750  94.110  1.00  0.00           H
ATOM   3703 HG13 VAL A 243      30.790  37.280  93.830  1.00  0.00           H
ATOM   3704  CG2 VAL A 243      30.580  34.720  93.340  1.00  0.00           C
ATOM   3705 HG21 VAL A 243      31.360  35.400  92.930  1.00  0.00           H
ATOM   3706 HG22 VAL A 243      30.510  33.780  92.740  1.00  0.00           H
ATOM   3707 HG23 VAL A 243      30.800  34.440  94.390  1.00  0.00           H
ATOM   3708  C   VAL A 243      27.070  35.780  94.550  1.00  0.00           C
ATOM   3709  O   VAL A 243      27.030  35.930  95.790  1.00  0.00           O
ATOM   3710  N   ARG A 244      26.080  36.250  93.820  1.00  0.00           N
ATOM   3711  HN  ARG A 244      26.100  36.240  92.820  1.00  0.00           H
ATOM   3712  CA  ARG A 244      24.910  36.880  94.320  1.00  0.00           C
ATOM   3713  HA  ARG A 244      25.270  37.680  94.940  1.00  0.00           H
ATOM   3714  CB  ARG A 244      24.170  37.590  93.190  1.00  0.00           C
ATOM   3715  HB1 ARG A 244      23.130  37.880  93.440  1.00  0.00           H
ATOM   3716  HB2 ARG A 244      23.980  36.880  92.350  1.00  0.00           H
ATOM   3717  CG  ARG A 244      24.900  38.860  92.600  1.00  0.00           C
ATOM   3718  HG1 ARG A 244      26.010  38.740  92.650  1.00  0.00           H
ATOM   3719  HG2 ARG A 244      24.690  39.740  93.250  1.00  0.00           H
ATOM   3720  CD  ARG A 244      24.400  39.060  91.190  1.00  0.00           C
ATOM   3721  HD1 ARG A 244      23.300  39.230  91.160  1.00  0.00           H
ATOM   3722  HD2 ARG A 244      24.760  38.190  90.610  1.00  0.00           H
ATOM   3723  NE  ARG A 244      25.210  40.310  90.780  1.00  0.00           N
ATOM   3724  HE  ARG A 244      25.730  40.770  91.500  1.00  0.00           H
ATOM   3725  CZ  ARG A 244      25.200  40.980  89.640  1.00  0.00           C
ATOM   3726  NH1 ARG A 244      24.610  40.470  88.590  1.00  0.00           N
ATOM   3727 HH11 ARG A 244      24.200  39.570  88.740  1.00  0.00           H
ATOM   3728 HH12 ARG A 244      24.720  40.910  87.700  1.00  0.00           H
ATOM   3729  NH2 ARG A 244      25.890  42.090  89.570  1.00  0.00           N
ATOM   3730 HH21 ARG A 244      26.330  42.500  90.370  1.00  0.00           H
ATOM   3731 HH22 ARG A 244      25.630  42.690  88.810  1.00  0.00           H
ATOM   3732  C   ARG A 244      24.080  35.990  95.150  1.00  0.00           C
ATOM   3733  O   ARG A 244      23.280  36.450  95.980  1.00  0.00           O
ATOM   3734  N   LEU A 245      24.140  34.600  95.000  1.00  0.00           N
ATOM   3735  HN  LEU A 245      24.710  34.240  94.270  1.00  0.00           H
ATOM   3736  CA  LEU A 245      23.420  33.640  95.900  1.00  0.00           C
ATOM   3737  HA  LEU A 245      22.500  34.090  96.220  1.00  0.00           H
ATOM   3738  CB  LEU A 245      23.140  32.240  95.260  1.00  0.00           C
ATOM   3739  HB1 LEU A 245      24.030  31.590  95.120  1.00  0.00           H
ATOM   3740  HB2 LEU A 245      22.860  32.420  94.200  1.00  0.00           H
ATOM   3741  CG  LEU A 245      22.050  31.370  95.890  1.00  0.00           C
ATOM   3742  HG  LEU A 245      22.120  31.260  96.990  1.00  0.00           H
ATOM   3743  CD1 LEU A 245      20.630  31.970  95.670  1.00  0.00           C
ATOM   3744 HD11 LEU A 245      20.590  33.030  96.030  1.00  0.00           H
ATOM   3745 HD12 LEU A 245      19.800  31.420  96.160  1.00  0.00           H
ATOM   3746 HD13 LEU A 245      20.390  32.090  94.590  1.00  0.00           H
ATOM   3747  CD2 LEU A 245      22.220  29.930  95.310  1.00  0.00           C
ATOM   3748 HD21 LEU A 245      22.050  29.990  94.210  1.00  0.00           H
ATOM   3749 HD22 LEU A 245      21.440  29.250  95.710  1.00  0.00           H
ATOM   3750 HD23 LEU A 245      23.200  29.450  95.550  1.00  0.00           H
ATOM   3751  C   LEU A 245      24.190  33.440  97.140  1.00  0.00           C
ATOM   3752  O   LEU A 245      23.640  33.340  98.200  1.00  0.00           O
ATOM   3753  N   LEU A 246      25.480  33.410  97.080  1.00  0.00           N
ATOM   3754  HN  LEU A 246      25.880  33.340  96.170  1.00  0.00           H
ATOM   3755  CA  LEU A 246      26.310  33.090  98.210  1.00  0.00           C
ATOM   3756  HA  LEU A 246      25.900  32.240  98.730  1.00  0.00           H
ATOM   3757  CB  LEU A 246      27.910  32.800  97.850  1.00  0.00           C
ATOM   3758  HB1 LEU A 246      28.480  32.720  98.800  1.00  0.00           H
ATOM   3759  HB2 LEU A 246      28.230  33.730  97.340  1.00  0.00           H
ATOM   3760  CG  LEU A 246      28.270  31.740  96.820  1.00  0.00           C
ATOM   3761  HG  LEU A 246      27.850  32.120  95.870  1.00  0.00           H
ATOM   3762  CD1 LEU A 246      29.770  31.660  96.770  1.00  0.00           C
ATOM   3763 HD11 LEU A 246      30.280  32.550  96.340  1.00  0.00           H
ATOM   3764 HD12 LEU A 246      30.050  30.800  96.130  1.00  0.00           H
ATOM   3765 HD13 LEU A 246      30.260  31.340  97.710  1.00  0.00           H
ATOM   3766  CD2 LEU A 246      27.570  30.340  97.120  1.00  0.00           C
ATOM   3767 HD21 LEU A 246      28.010  29.540  96.480  1.00  0.00           H
ATOM   3768 HD22 LEU A 246      26.470  30.400  97.090  1.00  0.00           H
ATOM   3769 HD23 LEU A 246      27.770  30.060  98.170  1.00  0.00           H
ATOM   3770  C   LEU A 246      26.420  34.330  99.110  1.00  0.00           C
ATOM   3771  O   LEU A 246      26.700  34.250 100.280  1.00  0.00           O
ATOM   3772  N   SER A 247      26.190  35.530  98.610  1.00  0.00           N
ATOM   3773  HN  SER A 247      26.050  35.660  97.630  1.00  0.00           H
ATOM   3774  CA  SER A 247      25.590  36.630  99.370  1.00  0.00           C
ATOM   3775  HA  SER A 247      25.320  37.380  98.640  1.00  0.00           H
ATOM   3776  CB  SER A 247      24.450  36.320 100.330  1.00  0.00           C
ATOM   3777  HB1 SER A 247      24.060  37.250 100.810  1.00  0.00           H
ATOM   3778  HB2 SER A 247      24.670  35.560 101.110  1.00  0.00           H
ATOM   3779  OG  SER A 247      23.440  35.790  99.570  1.00  0.00           O
ATOM   3780  HG1 SER A 247      23.810  35.000  99.160  1.00  0.00           H
ATOM   3781  C   SER A 247      26.640  37.410 100.170  1.00  0.00           C
ATOM   3782  O   SER A 247      26.270  38.040 101.190  1.00  0.00           O
ATOM   3783  N   GLY A 248      27.920  37.440  99.780  1.00  0.00           N
ATOM   3784  HN  GLY A 248      28.170  37.080  98.880  1.00  0.00           H
ATOM   3785  CA  GLY A 248      29.020  38.140 100.450  1.00  0.00           C
ATOM   3786  HA1 GLY A 248      29.920  37.830  99.930  1.00  0.00           H
ATOM   3787  HA2 GLY A 248      29.220  37.760 101.440  1.00  0.00           H
ATOM   3788  C   GLY A 248      28.890  39.600 100.400  1.00  0.00           C
ATOM   3789  O   GLY A 248      27.890  40.200 100.310  1.00  0.00           O
ATOM   3790  N   SER A 249      30.000  40.280 100.440  1.00  0.00           N
ATOM   3791  HN  SER A 249      30.830  39.730 100.430  1.00  0.00           H
ATOM   3792  CA  SER A 249      30.230  41.740 100.320  1.00  0.00           C
ATOM   3793  HA  SER A 249      29.670  42.020 101.200  1.00  0.00           H
ATOM   3794  CB  SER A 249      31.720  42.230 100.480  1.00  0.00           C
ATOM   3795  HB1 SER A 249      32.330  41.880  99.620  1.00  0.00           H
ATOM   3796  HB2 SER A 249      32.290  41.830 101.350  1.00  0.00           H
ATOM   3797  OG  SER A 249      31.860  43.680 100.570  1.00  0.00           O
ATOM   3798  HG1 SER A 249      31.540  43.910 101.450  1.00  0.00           H
ATOM   3799  C   SER A 249      29.730  42.270  98.930  1.00  0.00           C
ATOM   3800  O   SER A 249      29.920  41.670  97.900  1.00  0.00           O
ATOM   3801  N   LYS A 250      29.230  43.510  98.950  1.00  0.00           N
ATOM   3802  HN  LYS A 250      28.940  43.940  99.800  1.00  0.00           H
ATOM   3803  CA  LYS A 250      28.980  44.210  97.710  1.00  0.00           C
ATOM   3804  HA  LYS A 250      28.500  43.510  97.060  1.00  0.00           H
ATOM   3805  CB  LYS A 250      28.100  45.500  98.040  1.00  0.00           C
ATOM   3806  HB1 LYS A 250      27.180  45.190  98.580  1.00  0.00           H
ATOM   3807  HB2 LYS A 250      27.850  46.060  97.120  1.00  0.00           H
ATOM   3808  CG  LYS A 250      28.830  46.500  98.950  1.00  0.00           C
ATOM   3809  HG1 LYS A 250      29.730  46.880  98.430  1.00  0.00           H
ATOM   3810  HG2 LYS A 250      29.140  46.110  99.950  1.00  0.00           H
ATOM   3811  CD  LYS A 250      28.000  47.780  99.240  1.00  0.00           C
ATOM   3812  HD1 LYS A 250      27.540  48.180  98.310  1.00  0.00           H
ATOM   3813  HD2 LYS A 250      28.730  48.560  99.570  1.00  0.00           H
ATOM   3814  CE  LYS A 250      26.830  47.630 100.260  1.00  0.00           C
ATOM   3815  HE1 LYS A 250      26.110  46.870  99.880  1.00  0.00           H
ATOM   3816  HE2 LYS A 250      26.390  48.640 100.400  1.00  0.00           H
ATOM   3817  NZ  LYS A 250      27.380  47.170 101.590  1.00  0.00           N
ATOM   3818  HZ1 LYS A 250      26.630  47.250 102.300  1.00  0.00           H
ATOM   3819  HZ2 LYS A 250      28.040  47.870 102.000  1.00  0.00           H
ATOM   3820  HZ3 LYS A 250      27.700  46.190 101.450  1.00  0.00           H
ATOM   3821  C   LYS A 250      30.250  44.680  96.990  1.00  0.00           C
ATOM   3822  O   LYS A 250      30.210  44.980  95.790  1.00  0.00           O
ATOM   3823  N   GLU A 251      31.410  44.850  97.670  1.00  0.00           N
ATOM   3824  HN  GLU A 251      31.540  44.690  98.650  1.00  0.00           H
ATOM   3825  CA  GLU A 251      32.590  45.180  96.910  1.00  0.00           C
ATOM   3826  HA  GLU A 251      32.350  46.000  96.250  1.00  0.00           H
ATOM   3827  CB  GLU A 251      33.790  45.490  97.890  1.00  0.00           C
ATOM   3828  HB1 GLU A 251      33.890  44.670  98.630  1.00  0.00           H
ATOM   3829  HB2 GLU A 251      33.420  46.360  98.490  1.00  0.00           H
ATOM   3830  CG  GLU A 251      35.120  45.820  97.250  1.00  0.00           C
ATOM   3831  HG1 GLU A 251      35.000  46.570  96.440  1.00  0.00           H
ATOM   3832  HG2 GLU A 251      35.450  44.860  96.800  1.00  0.00           H
ATOM   3833  CD  GLU A 251      36.170  46.330  98.160  1.00  0.00           C
ATOM   3834  OE1 GLU A 251      35.970  47.470  98.690  1.00  0.00           O
ATOM   3835  OE2 GLU A 251      37.240  45.690  98.360  1.00  0.00           O
ATOM   3836  C   GLU A 251      33.010  44.020  95.910  1.00  0.00           C
ATOM   3837  O   GLU A 251      33.490  44.270  94.780  1.00  0.00           O
ATOM   3838  N   LYS A 252      32.830  42.760  96.370  1.00  0.00           N
ATOM   3839  HN  LYS A 252      32.440  42.550  97.260  1.00  0.00           H
ATOM   3840  CA  LYS A 252      33.070  41.590  95.600  1.00  0.00           C
ATOM   3841  HA  LYS A 252      34.100  41.510  95.280  1.00  0.00           H
ATOM   3842  CB  LYS A 252      32.590  40.440  96.410  1.00  0.00           C
ATOM   3843  HB1 LYS A 252      31.530  40.540  96.710  1.00  0.00           H
ATOM   3844  HB2 LYS A 252      33.240  40.440  97.310  1.00  0.00           H
ATOM   3845  CG  LYS A 252      32.620  39.030  95.840  1.00  0.00           C
ATOM   3846  HG1 LYS A 252      33.570  38.860  95.290  1.00  0.00           H
ATOM   3847  HG2 LYS A 252      31.810  38.950  95.080  1.00  0.00           H
ATOM   3848  CD  LYS A 252      32.380  37.900  96.830  1.00  0.00           C
ATOM   3849  HD1 LYS A 252      32.140  36.990  96.240  1.00  0.00           H
ATOM   3850  HD2 LYS A 252      31.680  38.170  97.650  1.00  0.00           H
ATOM   3851  CE  LYS A 252      33.760  37.470  97.560  1.00  0.00           C
ATOM   3852  HE1 LYS A 252      33.560  36.670  98.310  1.00  0.00           H
ATOM   3853  HE2 LYS A 252      34.200  38.310  98.150  1.00  0.00           H
ATOM   3854  NZ  LYS A 252      34.780  36.980  96.660  1.00  0.00           N
ATOM   3855  HZ1 LYS A 252      34.400  36.150  96.160  1.00  0.00           H
ATOM   3856  HZ2 LYS A 252      35.640  36.770  97.210  1.00  0.00           H
ATOM   3857  HZ3 LYS A 252      35.120  37.660  95.960  1.00  0.00           H
ATOM   3858  C   LYS A 252      32.230  41.610  94.310  1.00  0.00           C
ATOM   3859  O   LYS A 252      32.710  41.540  93.190  1.00  0.00           O
ATOM   3860  N   ASP A 253      30.920  41.640  94.440  1.00  0.00           N
ATOM   3861  HN  ASP A 253      30.680  41.870  95.380  1.00  0.00           H
ATOM   3862  CA  ASP A 253      29.910  41.430  93.450  1.00  0.00           C
ATOM   3863  HA  ASP A 253      30.120  40.540  92.870  1.00  0.00           H
ATOM   3864  CB  ASP A 253      28.620  41.230  94.210  1.00  0.00           C
ATOM   3865  HB1 ASP A 253      28.680  41.750  95.190  1.00  0.00           H
ATOM   3866  HB2 ASP A 253      28.580  40.180  94.560  1.00  0.00           H
ATOM   3867  CG  ASP A 253      27.310  41.600  93.500  1.00  0.00           C
ATOM   3868  OD1 ASP A 253      27.160  41.720  92.300  1.00  0.00           O
ATOM   3869  OD2 ASP A 253      26.360  41.800  94.300  1.00  0.00           O
ATOM   3870  C   ASP A 253      30.020  42.630  92.480  1.00  0.00           C
ATOM   3871  O   ASP A 253      30.060  42.470  91.250  1.00  0.00           O
ATOM   3872  N   ARG A 254      30.350  43.830  93.000  1.00  0.00           N
ATOM   3873  HN  ARG A 254      30.230  44.020  93.970  1.00  0.00           H
ATOM   3874  CA  ARG A 254      30.760  44.970  92.260  1.00  0.00           C
ATOM   3875  HA  ARG A 254      29.970  45.180  91.560  1.00  0.00           H
ATOM   3876  CB  ARG A 254      30.970  46.180  93.220  1.00  0.00           C
ATOM   3877  HB1 ARG A 254      31.620  45.820  94.050  1.00  0.00           H
ATOM   3878  HB2 ARG A 254      29.980  46.490  93.600  1.00  0.00           H
ATOM   3879  CG  ARG A 254      31.770  47.380  92.750  1.00  0.00           C
ATOM   3880  HG1 ARG A 254      31.140  48.090  92.170  1.00  0.00           H
ATOM   3881  HG2 ARG A 254      32.610  47.210  92.040  1.00  0.00           H
ATOM   3882  CD  ARG A 254      32.510  48.160  93.900  1.00  0.00           C
ATOM   3883  HD1 ARG A 254      32.960  49.070  93.460  1.00  0.00           H
ATOM   3884  HD2 ARG A 254      33.350  47.610  94.370  1.00  0.00           H
ATOM   3885  NE  ARG A 254      31.490  48.530  94.980  1.00  0.00           N
ATOM   3886  HE  ARG A 254      30.500  48.420  94.920  1.00  0.00           H
ATOM   3887  CZ  ARG A 254      31.860  48.740  96.250  1.00  0.00           C
ATOM   3888  NH1 ARG A 254      30.950  48.940  97.190  1.00  0.00           N
ATOM   3889 HH11 ARG A 254      30.060  48.790  96.760  1.00  0.00           H
ATOM   3890 HH12 ARG A 254      31.220  49.070  98.140  1.00  0.00           H
ATOM   3891  NH2 ARG A 254      33.110  48.940  96.620  1.00  0.00           N
ATOM   3892 HH21 ARG A 254      33.730  49.230  95.900  1.00  0.00           H
ATOM   3893 HH22 ARG A 254      33.240  49.200  97.580  1.00  0.00           H
ATOM   3894  C   ARG A 254      32.090  44.840  91.440  1.00  0.00           C
ATOM   3895  O   ARG A 254      32.170  45.210  90.280  1.00  0.00           O
ATOM   3896  N   SER A 255      33.180  44.390  92.090  1.00  0.00           N
ATOM   3897  HN  SER A 255      33.300  44.130  93.040  1.00  0.00           H
ATOM   3898  CA  SER A 255      34.480  44.270  91.380  1.00  0.00           C
ATOM   3899  HA  SER A 255      34.770  45.230  90.990  1.00  0.00           H
ATOM   3900  CB  SER A 255      35.590  43.780  92.370  1.00  0.00           C
ATOM   3901  HB1 SER A 255      36.560  43.690  91.840  1.00  0.00           H
ATOM   3902  HB2 SER A 255      35.310  42.820  92.840  1.00  0.00           H
ATOM   3903  OG  SER A 255      35.810  44.790  93.420  1.00  0.00           O
ATOM   3904  HG1 SER A 255      34.940  44.840  93.810  1.00  0.00           H
ATOM   3905  C   SER A 255      34.440  43.190  90.320  1.00  0.00           C
ATOM   3906  O   SER A 255      34.790  43.330  89.150  1.00  0.00           O
ATOM   3907  N   LEU A 256      33.850  42.030  90.660  1.00  0.00           N
ATOM   3908  HN  LEU A 256      33.540  41.790  91.580  1.00  0.00           H
ATOM   3909  CA  LEU A 256      33.620  40.970  89.770  1.00  0.00           C
ATOM   3910  HA  LEU A 256      34.600  40.780  89.360  1.00  0.00           H
ATOM   3911  CB  LEU A 256      33.140  39.780  90.600  1.00  0.00           C
ATOM   3912  HB1 LEU A 256      32.850  38.980  89.880  1.00  0.00           H
ATOM   3913  HB2 LEU A 256      32.160  40.020  91.050  1.00  0.00           H
ATOM   3914  CG  LEU A 256      34.170  39.180  91.650  1.00  0.00           C
ATOM   3915  HG  LEU A 256      34.470  39.980  92.360  1.00  0.00           H
ATOM   3916  CD1 LEU A 256      33.480  38.020  92.450  1.00  0.00           C
ATOM   3917 HD11 LEU A 256      34.240  37.550  93.110  1.00  0.00           H
ATOM   3918 HD12 LEU A 256      33.150  37.220  91.740  1.00  0.00           H
ATOM   3919 HD13 LEU A 256      32.770  38.420  93.200  1.00  0.00           H
ATOM   3920  CD2 LEU A 256      35.380  38.640  90.850  1.00  0.00           C
ATOM   3921 HD21 LEU A 256      35.100  37.810  90.160  1.00  0.00           H
ATOM   3922 HD22 LEU A 256      36.170  38.250  91.530  1.00  0.00           H
ATOM   3923 HD23 LEU A 256      35.780  39.370  90.120  1.00  0.00           H
ATOM   3924  C   LEU A 256      32.780  41.300  88.540  1.00  0.00           C
ATOM   3925  O   LEU A 256      33.100  40.870  87.410  1.00  0.00           O
ATOM   3926  N   ARG A 257      31.690  42.150  88.760  1.00  0.00           N
ATOM   3927  HN  ARG A 257      31.420  42.340  89.700  1.00  0.00           H
ATOM   3928  CA  ARG A 257      30.870  42.820  87.770  1.00  0.00           C
ATOM   3929  HA  ARG A 257      30.450  42.120  87.060  1.00  0.00           H
ATOM   3930  CB  ARG A 257      29.610  43.580  88.400  1.00  0.00           C
ATOM   3931  HB1 ARG A 257      30.070  44.320  89.090  1.00  0.00           H
ATOM   3932  HB2 ARG A 257      28.930  42.950  89.010  1.00  0.00           H
ATOM   3933  CG  ARG A 257      28.830  44.540  87.440  1.00  0.00           C
ATOM   3934  HG1 ARG A 257      28.290  43.940  86.670  1.00  0.00           H
ATOM   3935  HG2 ARG A 257      29.450  45.210  86.810  1.00  0.00           H
ATOM   3936  CD  ARG A 257      27.700  45.310  88.190  1.00  0.00           C
ATOM   3937  HD1 ARG A 257      27.260  44.650  88.970  1.00  0.00           H
ATOM   3938  HD2 ARG A 257      26.860  45.650  87.550  1.00  0.00           H
ATOM   3939  NE  ARG A 257      28.280  46.550  88.890  1.00  0.00           N
ATOM   3940  HE  ARG A 257      29.160  46.830  88.510  1.00  0.00           H
ATOM   3941  CZ  ARG A 257      27.740  47.200  89.900  1.00  0.00           C
ATOM   3942  NH1 ARG A 257      26.450  47.160  90.140  1.00  0.00           N
ATOM   3943 HH11 ARG A 257      25.920  46.430  89.700  1.00  0.00           H
ATOM   3944 HH12 ARG A 257      26.030  47.820  90.770  1.00  0.00           H
ATOM   3945  NH2 ARG A 257      28.420  48.160  90.470  1.00  0.00           N
ATOM   3946 HH21 ARG A 257      29.360  48.320  90.180  1.00  0.00           H
ATOM   3947 HH22 ARG A 257      28.070  48.820  91.150  1.00  0.00           H
ATOM   3948  C   ARG A 257      31.580  43.700  86.880  1.00  0.00           C
ATOM   3949  O   ARG A 257      31.280  43.740  85.670  1.00  0.00           O
ATOM   3950  N   ARG A 258      32.530  44.470  87.350  1.00  0.00           N
ATOM   3951  HN  ARG A 258      32.870  44.230  88.250  1.00  0.00           H
ATOM   3952  CA  ARG A 258      33.360  45.410  86.450  1.00  0.00           C
ATOM   3953  HA  ARG A 258      32.730  46.080  85.880  1.00  0.00           H
ATOM   3954  CB  ARG A 258      34.270  46.220  87.360  1.00  0.00           C
ATOM   3955  HB1 ARG A 258      34.670  45.390  87.980  1.00  0.00           H
ATOM   3956  HB2 ARG A 258      33.740  46.950  88.010  1.00  0.00           H
ATOM   3957  CG  ARG A 258      35.330  47.060  86.630  1.00  0.00           C
ATOM   3958  HG1 ARG A 258      35.820  46.300  85.970  1.00  0.00           H
ATOM   3959  HG2 ARG A 258      36.100  47.400  87.350  1.00  0.00           H
ATOM   3960  CD  ARG A 258      34.800  48.190  85.800  1.00  0.00           C
ATOM   3961  HD1 ARG A 258      34.000  48.730  86.330  1.00  0.00           H
ATOM   3962  HD2 ARG A 258      34.420  47.690  84.890  1.00  0.00           H
ATOM   3963  NE  ARG A 258      35.940  49.150  85.570  1.00  0.00           N
ATOM   3964  HE  ARG A 258      36.820  48.860  85.950  1.00  0.00           H
ATOM   3965  CZ  ARG A 258      35.780  50.350  85.060  1.00  0.00           C
ATOM   3966  NH1 ARG A 258      34.660  50.880  84.680  1.00  0.00           N
ATOM   3967 HH11 ARG A 258      33.800  50.590  85.110  1.00  0.00           H
ATOM   3968 HH12 ARG A 258      34.740  51.830  84.370  1.00  0.00           H
ATOM   3969  NH2 ARG A 258      36.880  51.060  84.890  1.00  0.00           N
ATOM   3970 HH21 ARG A 258      37.770  50.630  85.090  1.00  0.00           H
ATOM   3971 HH22 ARG A 258      36.690  51.900  84.390  1.00  0.00           H
ATOM   3972  C   ARG A 258      34.080  44.650  85.380  1.00  0.00           C
ATOM   3973  O   ARG A 258      33.970  44.900  84.140  1.00  0.00           O
ATOM   3974  N   ILE A 259      34.830  43.600  85.710  1.00  0.00           N
ATOM   3975  HN  ILE A 259      34.920  43.330  86.660  1.00  0.00           H
ATOM   3976  CA  ILE A 259      35.610  42.820  84.760  1.00  0.00           C
ATOM   3977  HA  ILE A 259      36.260  43.440  84.150  1.00  0.00           H
ATOM   3978  CB  ILE A 259      36.470  41.770  85.560  1.00  0.00           C
ATOM   3979  HB  ILE A 259      35.850  41.090  86.190  1.00  0.00           H
ATOM   3980  CG2 ILE A 259      37.340  40.940  84.550  1.00  0.00           C
ATOM   3981 HG21 ILE A 259      38.150  40.450  85.130  1.00  0.00           H
ATOM   3982 HG22 ILE A 259      37.770  41.640  83.800  1.00  0.00           H
ATOM   3983 HG23 ILE A 259      36.650  40.190  84.100  1.00  0.00           H
ATOM   3984  CG1 ILE A 259      37.330  42.500  86.640  1.00  0.00           C
ATOM   3985 HG11 ILE A 259      36.760  43.190  87.300  1.00  0.00           H
ATOM   3986 HG12 ILE A 259      38.220  43.030  86.230  1.00  0.00           H
ATOM   3987  CD  ILE A 259      38.060  41.500  87.650  1.00  0.00           C
ATOM   3988  HD1 ILE A 259      38.570  40.620  87.220  1.00  0.00           H
ATOM   3989  HD2 ILE A 259      37.390  41.110  88.450  1.00  0.00           H
ATOM   3990  HD3 ILE A 259      38.970  42.030  88.010  1.00  0.00           H
ATOM   3991  C   ILE A 259      34.680  42.080  83.820  1.00  0.00           C
ATOM   3992  O   ILE A 259      34.890  42.050  82.660  1.00  0.00           O
ATOM   3993  N   THR A 260      33.500  41.590  84.330  1.00  0.00           N
ATOM   3994  HN  THR A 260      33.510  41.560  85.320  1.00  0.00           H
ATOM   3995  CA  THR A 260      32.540  40.790  83.580  1.00  0.00           C
ATOM   3996  HA  THR A 260      33.110  40.000  83.120  1.00  0.00           H
ATOM   3997  CB  THR A 260      31.530  40.160  84.580  1.00  0.00           C
ATOM   3998  HB  THR A 260      31.140  41.020  85.170  1.00  0.00           H
ATOM   3999  OG1 THR A 260      32.290  39.150  85.350  1.00  0.00           O
ATOM   4000  HG1 THR A 260      32.560  39.510  86.200  1.00  0.00           H
ATOM   4001  CG2 THR A 260      30.380  39.450  83.800  1.00  0.00           C
ATOM   4002 HG21 THR A 260      29.550  40.130  83.520  1.00  0.00           H
ATOM   4003 HG22 THR A 260      29.880  38.600  84.300  1.00  0.00           H
ATOM   4004 HG23 THR A 260      30.790  38.950  82.900  1.00  0.00           H
ATOM   4005  C   THR A 260      31.830  41.560  82.420  1.00  0.00           C
ATOM   4006  O   THR A 260      31.690  41.100  81.300  1.00  0.00           O
ATOM   4007  N   ARG A 261      31.600  42.830  82.690  1.00  0.00           N
ATOM   4008  HN  ARG A 261      31.860  43.260  83.550  1.00  0.00           H
ATOM   4009  CA  ARG A 261      30.880  43.760  81.820  1.00  0.00           C
ATOM   4010  HA  ARG A 261      30.060  43.190  81.420  1.00  0.00           H
ATOM   4011  CB  ARG A 261      30.310  44.950  82.620  1.00  0.00           C
ATOM   4012  HB1 ARG A 261      31.030  45.180  83.430  1.00  0.00           H
ATOM   4013  HB2 ARG A 261      29.440  44.540  83.170  1.00  0.00           H
ATOM   4014  CG  ARG A 261      29.850  46.200  81.790  1.00  0.00           C
ATOM   4015  HG1 ARG A 261      30.680  46.540  81.120  1.00  0.00           H
ATOM   4016  HG2 ARG A 261      29.610  46.990  82.530  1.00  0.00           H
ATOM   4017  CD  ARG A 261      28.640  45.960  80.880  1.00  0.00           C
ATOM   4018  HD1 ARG A 261      27.830  45.430  81.440  1.00  0.00           H
ATOM   4019  HD2 ARG A 261      28.970  45.260  80.090  1.00  0.00           H
ATOM   4020  NE  ARG A 261      28.220  47.240  80.220  1.00  0.00           N
ATOM   4021  HE  ARG A 261      28.770  48.060  80.080  1.00  0.00           H
ATOM   4022  CZ  ARG A 261      26.950  47.440  79.730  1.00  0.00           C
ATOM   4023  NH1 ARG A 261      26.060  46.480  79.700  1.00  0.00           N
ATOM   4024 HH11 ARG A 261      26.120  45.620  80.200  1.00  0.00           H
ATOM   4025 HH12 ARG A 261      25.160  46.780  79.380  1.00  0.00           H
ATOM   4026  NH2 ARG A 261      26.660  48.590  79.170  1.00  0.00           N
ATOM   4027 HH21 ARG A 261      27.270  49.370  79.320  1.00  0.00           H
ATOM   4028 HH22 ARG A 261      25.770  48.740  78.740  1.00  0.00           H
ATOM   4029  C   ARG A 261      31.600  44.150  80.640  1.00  0.00           C
ATOM   4030  O   ARG A 261      31.070  44.130  79.520  1.00  0.00           O
ATOM   4031  N   MET A 262      32.880  44.390  80.880  1.00  0.00           N
ATOM   4032  HN  MET A 262      33.180  44.580  81.820  1.00  0.00           H
ATOM   4033  CA  MET A 262      33.850  44.740  79.820  1.00  0.00           C
ATOM   4034  HA  MET A 262      33.330  45.550  79.320  1.00  0.00           H
ATOM   4035  CB  MET A 262      35.180  45.100  80.630  1.00  0.00           C
ATOM   4036  HB1 MET A 262      35.930  44.900  79.830  1.00  0.00           H
ATOM   4037  HB2 MET A 262      35.280  44.440  81.520  1.00  0.00           H
ATOM   4038  CG  MET A 262      35.130  46.590  81.030  1.00  0.00           C
ATOM   4039  HG1 MET A 262      34.370  46.650  81.830  1.00  0.00           H
ATOM   4040  HG2 MET A 262      34.850  47.100  80.080  1.00  0.00           H
ATOM   4041  SD  MET A 262      36.730  47.200  81.680  1.00  0.00           S
ATOM   4042  CE  MET A 262      36.190  48.910  82.050  1.00  0.00           C
ATOM   4043  HE1 MET A 262      35.520  49.300  81.250  1.00  0.00           H
ATOM   4044  HE2 MET A 262      37.060  49.600  82.120  1.00  0.00           H
ATOM   4045  HE3 MET A 262      35.570  48.910  82.960  1.00  0.00           H
ATOM   4046  C   MET A 262      34.070  43.680  78.750  1.00  0.00           C
ATOM   4047  O   MET A 262      34.320  43.990  77.590  1.00  0.00           O
ATOM   4048  N   VAL A 263      33.830  42.360  79.050  1.00  0.00           N
ATOM   4049  HN  VAL A 263      33.540  42.150  79.980  1.00  0.00           H
ATOM   4050  CA  VAL A 263      33.800  41.220  78.080  1.00  0.00           C
ATOM   4051  HA  VAL A 263      34.730  41.210  77.530  1.00  0.00           H
ATOM   4052  CB  VAL A 263      33.770  39.930  78.890  1.00  0.00           C
ATOM   4053  HB  VAL A 263      32.860  39.860  79.520  1.00  0.00           H
ATOM   4054  CG1 VAL A 263      33.850  38.760  77.900  1.00  0.00           C
ATOM   4055 HG11 VAL A 263      33.010  38.830  77.180  1.00  0.00           H
ATOM   4056 HG12 VAL A 263      33.890  37.750  78.350  1.00  0.00           H
ATOM   4057 HG13 VAL A 263      34.720  38.910  77.230  1.00  0.00           H
ATOM   4058  CG2 VAL A 263      34.930  39.660  79.860  1.00  0.00           C
ATOM   4059 HG21 VAL A 263      34.660  40.250  80.760  1.00  0.00           H
ATOM   4060 HG22 VAL A 263      35.970  39.950  79.590  1.00  0.00           H
ATOM   4061 HG23 VAL A 263      34.990  38.560  80.020  1.00  0.00           H
ATOM   4062  C   VAL A 263      32.620  41.390  77.100  1.00  0.00           C
ATOM   4063  O   VAL A 263      32.710  41.200  75.850  1.00  0.00           O
ATOM   4064  N   LEU A 264      31.530  41.870  77.600  1.00  0.00           N
ATOM   4065  HN  LEU A 264      31.460  41.990  78.580  1.00  0.00           H
ATOM   4066  CA  LEU A 264      30.350  42.120  76.840  1.00  0.00           C
ATOM   4067  HA  LEU A 264      30.080  41.230  76.290  1.00  0.00           H
ATOM   4068  CB  LEU A 264      29.020  42.430  77.690  1.00  0.00           C
ATOM   4069  HB1 LEU A 264      29.150  43.330  78.330  1.00  0.00           H
ATOM   4070  HB2 LEU A 264      28.950  41.640  78.480  1.00  0.00           H
ATOM   4071  CG  LEU A 264      27.690  42.680  76.940  1.00  0.00           C
ATOM   4072  HG  LEU A 264      27.740  43.630  76.370  1.00  0.00           H
ATOM   4073  CD1 LEU A 264      27.380  41.520  76.050  1.00  0.00           C
ATOM   4074 HD11 LEU A 264      26.580  41.940  75.400  1.00  0.00           H
ATOM   4075 HD12 LEU A 264      27.170  40.640  76.690  1.00  0.00           H
ATOM   4076 HD13 LEU A 264      28.210  41.310  75.340  1.00  0.00           H
ATOM   4077  CD2 LEU A 264      26.530  42.780  78.000  1.00  0.00           C
ATOM   4078 HD21 LEU A 264      26.360  41.850  78.580  1.00  0.00           H
ATOM   4079 HD22 LEU A 264      25.550  42.970  77.490  1.00  0.00           H
ATOM   4080 HD23 LEU A 264      26.930  43.550  78.690  1.00  0.00           H
ATOM   4081  C   LEU A 264      30.460  43.300  75.930  1.00  0.00           C
ATOM   4082  O   LEU A 264      29.970  43.250  74.770  1.00  0.00           O
ATOM   4083  N   VAL A 265      31.220  44.320  76.420  1.00  0.00           N
ATOM   4084  HN  VAL A 265      31.540  44.270  77.360  1.00  0.00           H
ATOM   4085  CA  VAL A 265      31.680  45.450  75.610  1.00  0.00           C
ATOM   4086  HA  VAL A 265      30.860  46.000  75.180  1.00  0.00           H
ATOM   4087  CB  VAL A 265      32.350  46.460  76.530  1.00  0.00           C
ATOM   4088  HB  VAL A 265      33.050  46.030  77.280  1.00  0.00           H
ATOM   4089  CG1 VAL A 265      32.860  47.660  75.770  1.00  0.00           C
ATOM   4090 HG11 VAL A 265      33.610  47.430  74.980  1.00  0.00           H
ATOM   4091 HG12 VAL A 265      33.220  48.380  76.530  1.00  0.00           H
ATOM   4092 HG13 VAL A 265      31.990  48.070  75.210  1.00  0.00           H
ATOM   4093  CG2 VAL A 265      31.280  46.910  77.610  1.00  0.00           C
ATOM   4094 HG21 VAL A 265      30.460  46.180  77.790  1.00  0.00           H
ATOM   4095 HG22 VAL A 265      30.830  47.850  77.220  1.00  0.00           H
ATOM   4096 HG23 VAL A 265      31.710  47.100  78.620  1.00  0.00           H
ATOM   4097  C   VAL A 265      32.470  45.030  74.370  1.00  0.00           C
ATOM   4098  O   VAL A 265      32.250  45.560  73.260  1.00  0.00           O
ATOM   4099  N   VAL A 266      33.450  44.080  74.600  1.00  0.00           N
ATOM   4100  HN  VAL A 266      33.440  43.710  75.530  1.00  0.00           H
ATOM   4101  CA  VAL A 266      34.420  43.590  73.620  1.00  0.00           C
ATOM   4102  HA  VAL A 266      34.630  44.480  73.050  1.00  0.00           H
ATOM   4103  CB  VAL A 266      35.650  42.920  74.240  1.00  0.00           C
ATOM   4104  HB  VAL A 266      35.270  42.230  75.020  1.00  0.00           H
ATOM   4105  CG1 VAL A 266      36.330  42.080  73.190  1.00  0.00           C
ATOM   4106 HG11 VAL A 266      37.240  41.570  73.550  1.00  0.00           H
ATOM   4107 HG12 VAL A 266      36.640  42.670  72.290  1.00  0.00           H
ATOM   4108 HG13 VAL A 266      35.740  41.220  72.820  1.00  0.00           H
ATOM   4109  CG2 VAL A 266      36.680  43.910  74.870  1.00  0.00           C
ATOM   4110 HG21 VAL A 266      37.400  43.260  75.410  1.00  0.00           H
ATOM   4111 HG22 VAL A 266      36.170  44.550  75.620  1.00  0.00           H
ATOM   4112 HG23 VAL A 266      37.280  44.390  74.080  1.00  0.00           H
ATOM   4113  C   VAL A 266      33.720  42.820  72.520  1.00  0.00           C
ATOM   4114  O   VAL A 266      34.010  43.120  71.340  1.00  0.00           O
ATOM   4115  N   VAL A 267      32.780  41.900  72.890  1.00  0.00           N
ATOM   4116  HN  VAL A 267      32.640  41.630  73.840  1.00  0.00           H
ATOM   4117  CA  VAL A 267      32.030  41.180  71.850  1.00  0.00           C
ATOM   4118  HA  VAL A 267      32.740  40.790  71.130  1.00  0.00           H
ATOM   4119  CB  VAL A 267      31.280  40.030  72.480  1.00  0.00           C
ATOM   4120  HB  VAL A 267      31.900  39.490  73.240  1.00  0.00           H
ATOM   4121  CG1 VAL A 267      29.970  40.250  73.150  1.00  0.00           C
ATOM   4122 HG11 VAL A 267      29.420  39.290  73.220  1.00  0.00           H
ATOM   4123 HG12 VAL A 267      29.330  41.050  72.730  1.00  0.00           H
ATOM   4124 HG13 VAL A 267      30.200  40.570  74.190  1.00  0.00           H
ATOM   4125  CG2 VAL A 267      30.910  38.940  71.400  1.00  0.00           C
ATOM   4126 HG21 VAL A 267      30.240  39.410  70.660  1.00  0.00           H
ATOM   4127 HG22 VAL A 267      30.570  37.960  71.790  1.00  0.00           H
ATOM   4128 HG23 VAL A 267      31.780  38.700  70.750  1.00  0.00           H
ATOM   4129  C   VAL A 267      31.180  42.120  71.000  1.00  0.00           C
ATOM   4130  O   VAL A 267      31.120  42.010  69.800  1.00  0.00           O
ATOM   4131  N   GLY A 268      30.540  43.120  71.640  1.00  0.00           N
ATOM   4132  HN  GLY A 268      30.650  43.140  72.630  1.00  0.00           H
ATOM   4133  CA  GLY A 268      29.690  44.090  70.920  1.00  0.00           C
ATOM   4134  HA1 GLY A 268      29.410  44.790  71.690  1.00  0.00           H
ATOM   4135  HA2 GLY A 268      28.890  43.550  70.420  1.00  0.00           H
ATOM   4136  C   GLY A 268      30.400  44.860  69.870  1.00  0.00           C
ATOM   4137  O   GLY A 268      29.980  44.970  68.690  1.00  0.00           O
ATOM   4138  N   ALA A 269      31.530  45.480  70.330  1.00  0.00           N
ATOM   4139  HN  ALA A 269      31.730  45.300  71.280  1.00  0.00           H
ATOM   4140  CA  ALA A 269      32.490  46.290  69.580  1.00  0.00           C
ATOM   4141  HA  ALA A 269      32.050  47.180  69.170  1.00  0.00           H
ATOM   4142  CB  ALA A 269      33.520  46.950  70.610  1.00  0.00           C
ATOM   4143  HB1 ALA A 269      34.020  46.200  71.260  1.00  0.00           H
ATOM   4144  HB2 ALA A 269      33.050  47.780  71.160  1.00  0.00           H
ATOM   4145  HB3 ALA A 269      34.340  47.440  70.050  1.00  0.00           H
ATOM   4146  C   ALA A 269      33.170  45.480  68.520  1.00  0.00           C
ATOM   4147  O   ALA A 269      33.330  46.000  67.450  1.00  0.00           O
ATOM   4148  N   PHE A 270      33.590  44.240  68.780  1.00  0.00           N
ATOM   4149  HN  PHE A 270      33.600  43.770  69.660  1.00  0.00           H
ATOM   4150  CA  PHE A 270      34.200  43.360  67.770  1.00  0.00           C
ATOM   4151  HA  PHE A 270      35.050  43.870  67.340  1.00  0.00           H
ATOM   4152  CB  PHE A 270      34.710  42.010  68.400  1.00  0.00           C
ATOM   4153  HB1 PHE A 270      33.870  41.600  69.000  1.00  0.00           H
ATOM   4154  HB2 PHE A 270      35.510  42.100  69.160  1.00  0.00           H
ATOM   4155  CG  PHE A 270      35.370  41.120  67.340  1.00  0.00           C
ATOM   4156  CD1 PHE A 270      36.610  41.530  66.740  1.00  0.00           C
ATOM   4157  HD1 PHE A 270      37.040  42.450  67.110  1.00  0.00           H
ATOM   4158  CE1 PHE A 270      37.160  40.780  65.720  1.00  0.00           C
ATOM   4159  HE1 PHE A 270      37.990  41.240  65.200  1.00  0.00           H
ATOM   4160  CZ  PHE A 270      36.550  39.600  65.360  1.00  0.00           C
ATOM   4161  HZ  PHE A 270      36.910  39.030  64.520  1.00  0.00           H
ATOM   4162  CD2 PHE A 270      34.840  39.870  66.960  1.00  0.00           C
ATOM   4163  HD2 PHE A 270      33.910  39.580  67.420  1.00  0.00           H
ATOM   4164  CE2 PHE A 270      35.450  39.070  66.020  1.00  0.00           C
ATOM   4165  HE2 PHE A 270      34.920  38.160  65.760  1.00  0.00           H
ATOM   4166  C   PHE A 270      33.190  43.040  66.670  1.00  0.00           C
ATOM   4167  O   PHE A 270      33.400  43.190  65.500  1.00  0.00           O
ATOM   4168  N   VAL A 271      31.980  42.590  67.120  1.00  0.00           N
ATOM   4169  HN  VAL A 271      31.900  42.560  68.110  1.00  0.00           H
ATOM   4170  CA  VAL A 271      30.800  42.350  66.280  1.00  0.00           C
ATOM   4171  HA  VAL A 271      31.030  41.430  65.760  1.00  0.00           H
ATOM   4172  CB  VAL A 271      29.590  41.950  67.130  1.00  0.00           C
ATOM   4173  HB  VAL A 271      29.520  42.690  67.950  1.00  0.00           H
ATOM   4174  CG1 VAL A 271      28.300  42.180  66.340  1.00  0.00           C
ATOM   4175 HG11 VAL A 271      28.150  43.240  66.080  1.00  0.00           H
ATOM   4176 HG12 VAL A 271      27.380  41.820  66.850  1.00  0.00           H
ATOM   4177 HG13 VAL A 271      28.390  41.630  65.380  1.00  0.00           H
ATOM   4178  CG2 VAL A 271      29.660  40.510  67.670  1.00  0.00           C
ATOM   4179 HG21 VAL A 271      30.620  40.250  68.170  1.00  0.00           H
ATOM   4180 HG22 VAL A 271      29.610  39.810  66.800  1.00  0.00           H
ATOM   4181 HG23 VAL A 271      28.850  40.280  68.390  1.00  0.00           H
ATOM   4182  C   VAL A 271      30.490  43.510  65.320  1.00  0.00           C
ATOM   4183  O   VAL A 271      30.350  43.240  64.140  1.00  0.00           O
ATOM   4184  N   VAL A 272      30.340  44.760  65.830  1.00  0.00           N
ATOM   4185  HN  VAL A 272      30.320  44.880  66.820  1.00  0.00           H
ATOM   4186  CA  VAL A 272      29.930  45.850  64.950  1.00  0.00           C
ATOM   4187  HA  VAL A 272      29.130  45.480  64.320  1.00  0.00           H
ATOM   4188  CB  VAL A 272      29.320  47.080  65.670  1.00  0.00           C
ATOM   4189  HB  VAL A 272      29.020  47.880  64.960  1.00  0.00           H
ATOM   4190  CG1 VAL A 272      28.030  46.640  66.410  1.00  0.00           C
ATOM   4191 HG11 VAL A 272      27.750  47.530  67.010  1.00  0.00           H
ATOM   4192 HG12 VAL A 272      28.190  45.790  67.110  1.00  0.00           H
ATOM   4193 HG13 VAL A 272      27.150  46.280  65.830  1.00  0.00           H
ATOM   4194  CG2 VAL A 272      30.310  47.630  66.720  1.00  0.00           C
ATOM   4195 HG21 VAL A 272      29.820  48.150  67.570  1.00  0.00           H
ATOM   4196 HG22 VAL A 272      31.080  48.270  66.240  1.00  0.00           H
ATOM   4197 HG23 VAL A 272      30.850  46.820  67.250  1.00  0.00           H
ATOM   4198  C   VAL A 272      30.980  46.250  63.890  1.00  0.00           C
ATOM   4199  O   VAL A 272      30.650  46.380  62.710  1.00  0.00           O
ATOM   4200  N   CYS A 273      32.300  46.220  64.220  1.00  0.00           N
ATOM   4201  HN  CYS A 273      32.480  45.980  65.170  1.00  0.00           H
ATOM   4202  CA  CYS A 273      33.390  46.640  63.370  1.00  0.00           C
ATOM   4203  HA  CYS A 273      33.050  47.480  62.780  1.00  0.00           H
ATOM   4204  CB  CYS A 273      34.710  46.890  64.230  1.00  0.00           C
ATOM   4205  HB1 CYS A 273      35.680  46.900  63.690  1.00  0.00           H
ATOM   4206  HB2 CYS A 273      34.830  46.100  65.000  1.00  0.00           H
ATOM   4207  SG  CYS A 273      34.510  48.460  65.160  1.00  0.00           S
ATOM   4208  HG1 CYS A 273      33.680  47.860  66.000  1.00  0.00           H
ATOM   4209  C   CYS A 273      33.850  45.510  62.330  1.00  0.00           C
ATOM   4210  O   CYS A 273      34.500  45.720  61.290  1.00  0.00           O
ATOM   4211  N   TRP A 274      33.550  44.240  62.620  1.00  0.00           N
ATOM   4212  HN  TRP A 274      33.030  44.120  63.460  1.00  0.00           H
ATOM   4213  CA  TRP A 274      33.960  43.140  61.780  1.00  0.00           C
ATOM   4214  HA  TRP A 274      34.510  43.520  60.930  1.00  0.00           H
ATOM   4215  CB  TRP A 274      34.850  42.110  62.530  1.00  0.00           C
ATOM   4216  HB1 TRP A 274      35.020  41.200  61.920  1.00  0.00           H
ATOM   4217  HB2 TRP A 274      34.380  41.910  63.520  1.00  0.00           H
ATOM   4218  CG  TRP A 274      36.240  42.670  62.790  1.00  0.00           C
ATOM   4219  CD1 TRP A 274      36.640  43.380  63.870  1.00  0.00           C
ATOM   4220  HD1 TRP A 274      35.910  43.590  64.630  1.00  0.00           H
ATOM   4221  NE1 TRP A 274      37.930  43.630  63.870  1.00  0.00           N
ATOM   4222  HE1 TRP A 274      38.410  43.980  64.650  1.00  0.00           H
ATOM   4223  CE2 TRP A 274      38.520  43.080  62.810  1.00  0.00           C
ATOM   4224  CD2 TRP A 274      37.430  42.540  61.980  1.00  0.00           C
ATOM   4225  CE3 TRP A 274      37.720  41.910  60.790  1.00  0.00           C
ATOM   4226  HE3 TRP A 274      36.950  41.430  60.210  1.00  0.00           H
ATOM   4227  CZ3 TRP A 274      39.090  41.780  60.490  1.00  0.00           C
ATOM   4228  HZ3 TRP A 274      39.370  41.240  59.600  1.00  0.00           H
ATOM   4229  CZ2 TRP A 274      39.790  43.010  62.490  1.00  0.00           C
ATOM   4230  HZ2 TRP A 274      40.580  43.430  63.100  1.00  0.00           H
ATOM   4231  CH2 TRP A 274      40.060  42.300  61.300  1.00  0.00           C
ATOM   4232  HH2 TRP A 274      41.100  42.140  61.040  1.00  0.00           H
ATOM   4233  C   TRP A 274      32.800  42.370  61.110  1.00  0.00           C
ATOM   4234  O   TRP A 274      32.920  41.630  60.150  1.00  0.00           O
ATOM   4235  N   ALA A 275      31.600  42.560  61.600  1.00  0.00           N
ATOM   4236  HN  ALA A 275      31.440  43.010  62.480  1.00  0.00           H
ATOM   4237  CA  ALA A 275      30.430  42.180  60.920  1.00  0.00           C
ATOM   4238  HA  ALA A 275      30.570  41.120  60.820  1.00  0.00           H
ATOM   4239  CB  ALA A 275      29.130  42.400  61.780  1.00  0.00           C
ATOM   4240  HB1 ALA A 275      28.250  42.110  61.170  1.00  0.00           H
ATOM   4241  HB2 ALA A 275      28.960  43.480  62.010  1.00  0.00           H
ATOM   4242  HB3 ALA A 275      29.210  41.760  62.680  1.00  0.00           H
ATOM   4243  C   ALA A 275      30.170  42.760  59.540  1.00  0.00           C
ATOM   4244  O   ALA A 275      29.990  41.850  58.720  1.00  0.00           O
ATOM   4245  N   PRO A 276      30.210  44.010  59.220  1.00  0.00           N
ATOM   4246  CD  PRO A 276      30.210  45.110  60.160  1.00  0.00           C
ATOM   4247  HD1 PRO A 276      31.000  45.030  60.940  1.00  0.00           H
ATOM   4248  HD2 PRO A 276      29.180  45.270  60.560  1.00  0.00           H
ATOM   4249  CA  PRO A 276      29.860  44.440  57.830  1.00  0.00           C
ATOM   4250  HA  PRO A 276      28.860  44.100  57.620  1.00  0.00           H
ATOM   4251  CB  PRO A 276      29.820  46.060  57.930  1.00  0.00           C
ATOM   4252  HB1 PRO A 276      28.860  46.610  57.810  1.00  0.00           H
ATOM   4253  HB2 PRO A 276      30.450  46.510  57.130  1.00  0.00           H
ATOM   4254  CG  PRO A 276      30.520  46.330  59.290  1.00  0.00           C
ATOM   4255  HG1 PRO A 276      31.610  46.520  59.220  1.00  0.00           H
ATOM   4256  HG2 PRO A 276      30.070  47.240  59.730  1.00  0.00           H
ATOM   4257  C   PRO A 276      30.820  44.140  56.710  1.00  0.00           C
ATOM   4258  O   PRO A 276      30.370  43.860  55.600  1.00  0.00           O
ATOM   4259  N   ILE A 277      32.110  44.100  56.900  1.00  0.00           N
ATOM   4260  HN  ILE A 277      32.380  44.420  57.800  1.00  0.00           H
ATOM   4261  CA  ILE A 277      33.170  43.650  56.010  1.00  0.00           C
ATOM   4262  HA  ILE A 277      32.920  44.180  55.100  1.00  0.00           H
ATOM   4263  CB  ILE A 277      34.530  43.980  56.580  1.00  0.00           C
ATOM   4264  HB  ILE A 277      34.600  45.080  56.710  1.00  0.00           H
ATOM   4265  CG2 ILE A 277      34.580  43.490  58.090  1.00  0.00           C
ATOM   4266 HG21 ILE A 277      34.900  42.430  58.190  1.00  0.00           H
ATOM   4267 HG22 ILE A 277      33.640  43.620  58.660  1.00  0.00           H
ATOM   4268 HG23 ILE A 277      35.370  44.050  58.640  1.00  0.00           H
ATOM   4269  CG1 ILE A 277      35.810  43.620  55.750  1.00  0.00           C
ATOM   4270 HG11 ILE A 277      35.950  42.520  55.610  1.00  0.00           H
ATOM   4271 HG12 ILE A 277      36.650  43.990  56.370  1.00  0.00           H
ATOM   4272  CD  ILE A 277      35.800  44.400  54.380  1.00  0.00           C
ATOM   4273  HD1 ILE A 277      35.780  45.470  54.650  1.00  0.00           H
ATOM   4274  HD2 ILE A 277      34.870  44.220  53.800  1.00  0.00           H
ATOM   4275  HD3 ILE A 277      36.690  44.100  53.780  1.00  0.00           H
ATOM   4276  C   ILE A 277      32.950  42.240  55.550  1.00  0.00           C
ATOM   4277  O   ILE A 277      33.030  41.880  54.370  1.00  0.00           O
ATOM   4278  N   HSD A 278      32.530  41.340  56.480  1.00  0.00           N
ATOM   4279  HN  HSD A 278      32.690  41.630  57.420  1.00  0.00           H
ATOM   4280  CA  HSD A 278      32.110  39.980  56.210  1.00  0.00           C
ATOM   4281  HA  HSD A 278      32.900  39.550  55.600  1.00  0.00           H
ATOM   4282  CB  HSD A 278      32.060  39.230  57.510  1.00  0.00           C
ATOM   4283  HB1 HSD A 278      31.410  38.340  57.510  1.00  0.00           H
ATOM   4284  HB2 HSD A 278      31.610  39.840  58.320  1.00  0.00           H
ATOM   4285  ND1 HSD A 278      34.040  39.190  58.980  1.00  0.00           N
ATOM   4286  HD1 HSD A 278      33.700  39.840  59.660  1.00  0.00           H
ATOM   4287  CG  HSD A 278      33.360  38.660  57.900  1.00  0.00           C
ATOM   4288  CE1 HSD A 278      35.120  38.350  59.140  1.00  0.00           C
ATOM   4289  HE1 HSD A 278      35.900  38.480  59.880  1.00  0.00           H
ATOM   4290  NE2 HSD A 278      35.180  37.420  58.260  1.00  0.00           N
ATOM   4291  CD2 HSD A 278      34.050  37.580  57.450  1.00  0.00           C
ATOM   4292  HD2 HSD A 278      33.710  36.880  56.690  1.00  0.00           H
ATOM   4293  C   HSD A 278      30.870  39.790  55.380  1.00  0.00           C
ATOM   4294  O   HSD A 278      30.810  38.900  54.500  1.00  0.00           O
ATOM   4295  N   ILE A 279      29.750  40.510  55.610  1.00  0.00           N
ATOM   4296  HN  ILE A 279      29.700  41.140  56.380  1.00  0.00           H
ATOM   4297  CA  ILE A 279      28.580  40.520  54.740  1.00  0.00           C
ATOM   4298  HA  ILE A 279      28.170  39.530  54.620  1.00  0.00           H
ATOM   4299  CB  ILE A 279      27.520  41.500  55.330  1.00  0.00           C
ATOM   4300  HB  ILE A 279      28.140  42.380  55.590  1.00  0.00           H
ATOM   4301  CG2 ILE A 279      26.350  41.880  54.310  1.00  0.00           C
ATOM   4302 HG21 ILE A 279      26.730  42.220  53.320  1.00  0.00           H
ATOM   4303 HG22 ILE A 279      25.720  42.670  54.750  1.00  0.00           H
ATOM   4304 HG23 ILE A 279      25.730  40.990  54.040  1.00  0.00           H
ATOM   4305  CG1 ILE A 279      26.960  41.030  56.720  1.00  0.00           C
ATOM   4306 HG11 ILE A 279      27.800  41.030  57.450  1.00  0.00           H
ATOM   4307 HG12 ILE A 279      26.610  39.990  56.560  1.00  0.00           H
ATOM   4308  CD  ILE A 279      25.900  42.020  57.310  1.00  0.00           C
ATOM   4309  HD1 ILE A 279      26.310  43.040  57.100  1.00  0.00           H
ATOM   4310  HD2 ILE A 279      25.900  41.940  58.410  1.00  0.00           H
ATOM   4311  HD3 ILE A 279      24.900  41.840  56.860  1.00  0.00           H
ATOM   4312  C   ILE A 279      29.030  41.130  53.370  1.00  0.00           C
ATOM   4313  O   ILE A 279      28.620  40.530  52.370  1.00  0.00           O
ATOM   4314  N   PHE A 280      29.820  42.260  53.310  1.00  0.00           N
ATOM   4315  HN  PHE A 280      30.080  42.760  54.130  1.00  0.00           H
ATOM   4316  CA  PHE A 280      30.210  42.870  51.990  1.00  0.00           C
ATOM   4317  HA  PHE A 280      29.260  42.980  51.490  1.00  0.00           H
ATOM   4318  CB  PHE A 280      31.030  44.190  52.190  1.00  0.00           C
ATOM   4319  HB1 PHE A 280      31.970  44.010  52.750  1.00  0.00           H
ATOM   4320  HB2 PHE A 280      30.400  44.820  52.850  1.00  0.00           H
ATOM   4321  CG  PHE A 280      31.390  44.950  50.850  1.00  0.00           C
ATOM   4322  CD1 PHE A 280      32.670  44.610  50.260  1.00  0.00           C
ATOM   4323  HD1 PHE A 280      33.390  43.900  50.640  1.00  0.00           H
ATOM   4324  CE1 PHE A 280      33.140  45.380  49.220  1.00  0.00           C
ATOM   4325  HE1 PHE A 280      34.120  45.120  48.860  1.00  0.00           H
ATOM   4326  CZ  PHE A 280      32.380  46.360  48.530  1.00  0.00           C
ATOM   4327  HZ  PHE A 280      32.760  46.850  47.640  1.00  0.00           H
ATOM   4328  CD2 PHE A 280      30.610  45.920  50.190  1.00  0.00           C
ATOM   4329  HD2 PHE A 280      29.590  46.080  50.510  1.00  0.00           H
ATOM   4330  CE2 PHE A 280      31.060  46.550  49.000  1.00  0.00           C
ATOM   4331  HE2 PHE A 280      30.380  47.280  48.580  1.00  0.00           H
ATOM   4332  C   PHE A 280      31.000  41.890  51.100  1.00  0.00           C
ATOM   4333  O   PHE A 280      30.710  41.680  49.890  1.00  0.00           O
ATOM   4334  N   VAL A 281      31.970  41.140  51.670  1.00  0.00           N
ATOM   4335  HN  VAL A 281      32.110  41.350  52.640  1.00  0.00           H
ATOM   4336  CA  VAL A 281      32.910  40.390  50.920  1.00  0.00           C
ATOM   4337  HA  VAL A 281      33.190  41.000  50.070  1.00  0.00           H
ATOM   4338  CB  VAL A 281      34.240  40.030  51.590  1.00  0.00           C
ATOM   4339  HB  VAL A 281      34.890  39.590  50.800  1.00  0.00           H
ATOM   4340  CG1 VAL A 281      35.020  41.290  51.920  1.00  0.00           C
ATOM   4341 HG11 VAL A 281      35.990  40.910  52.310  1.00  0.00           H
ATOM   4342 HG12 VAL A 281      34.690  41.920  52.780  1.00  0.00           H
ATOM   4343 HG13 VAL A 281      35.160  41.940  51.030  1.00  0.00           H
ATOM   4344  CG2 VAL A 281      34.120  39.110  52.740  1.00  0.00           C
ATOM   4345 HG21 VAL A 281      33.990  38.100  52.290  1.00  0.00           H
ATOM   4346 HG22 VAL A 281      33.280  39.400  53.400  1.00  0.00           H
ATOM   4347 HG23 VAL A 281      35.010  39.200  53.400  1.00  0.00           H
ATOM   4348  C   VAL A 281      32.420  39.110  50.310  1.00  0.00           C
ATOM   4349  O   VAL A 281      32.630  38.730  49.150  1.00  0.00           O
ATOM   4350  N   ILE A 282      31.460  38.440  51.020  1.00  0.00           N
ATOM   4351  HN  ILE A 282      31.170  38.790  51.910  1.00  0.00           H
ATOM   4352  CA  ILE A 282      30.580  37.430  50.500  1.00  0.00           C
ATOM   4353  HA  ILE A 282      31.230  36.710  50.020  1.00  0.00           H
ATOM   4354  CB  ILE A 282      29.900  36.740  51.690  1.00  0.00           C
ATOM   4355  HB  ILE A 282      29.330  37.520  52.240  1.00  0.00           H
ATOM   4356  CG2 ILE A 282      28.870  35.730  51.160  1.00  0.00           C
ATOM   4357 HG21 ILE A 282      29.240  34.970  50.440  1.00  0.00           H
ATOM   4358 HG22 ILE A 282      28.030  36.310  50.740  1.00  0.00           H
ATOM   4359 HG23 ILE A 282      28.400  35.180  52.010  1.00  0.00           H
ATOM   4360  CG1 ILE A 282      30.900  36.140  52.630  1.00  0.00           C
ATOM   4361 HG11 ILE A 282      30.330  35.810  53.530  1.00  0.00           H
ATOM   4362 HG12 ILE A 282      31.640  36.870  53.030  1.00  0.00           H
ATOM   4363  CD  ILE A 282      31.690  34.910  52.120  1.00  0.00           C
ATOM   4364  HD1 ILE A 282      30.930  34.120  51.940  1.00  0.00           H
ATOM   4365  HD2 ILE A 282      32.300  34.570  52.980  1.00  0.00           H
ATOM   4366  HD3 ILE A 282      32.310  35.050  51.210  1.00  0.00           H
ATOM   4367  C   ILE A 282      29.590  38.060  49.480  1.00  0.00           C
ATOM   4368  O   ILE A 282      29.280  37.460  48.460  1.00  0.00           O
ATOM   4369  N   VAL A 283      28.930  39.210  49.740  1.00  0.00           N
ATOM   4370  HN  VAL A 283      29.040  39.540  50.680  1.00  0.00           H
ATOM   4371  CA  VAL A 283      28.020  39.830  48.830  1.00  0.00           C
ATOM   4372  HA  VAL A 283      27.380  39.050  48.440  1.00  0.00           H
ATOM   4373  CB  VAL A 283      27.270  41.030  49.460  1.00  0.00           C
ATOM   4374  HB  VAL A 283      27.890  41.710  50.090  1.00  0.00           H
ATOM   4375  CG1 VAL A 283      26.530  41.860  48.370  1.00  0.00           C
ATOM   4376 HG11 VAL A 283      26.010  41.280  47.570  1.00  0.00           H
ATOM   4377 HG12 VAL A 283      27.200  42.620  47.920  1.00  0.00           H
ATOM   4378 HG13 VAL A 283      25.790  42.540  48.850  1.00  0.00           H
ATOM   4379  CG2 VAL A 283      26.060  40.510  50.350  1.00  0.00           C
ATOM   4380 HG21 VAL A 283      26.470  39.870  51.160  1.00  0.00           H
ATOM   4381 HG22 VAL A 283      25.390  39.900  49.700  1.00  0.00           H
ATOM   4382 HG23 VAL A 283      25.690  41.420  50.870  1.00  0.00           H
ATOM   4383  C   VAL A 283      28.760  40.210  47.540  1.00  0.00           C
ATOM   4384  O   VAL A 283      28.280  39.970  46.390  1.00  0.00           O
ATOM   4385  N   TRP A 284      30.000  40.750  47.580  1.00  0.00           N
ATOM   4386  HN  TRP A 284      30.430  41.120  48.400  1.00  0.00           H
ATOM   4387  CA  TRP A 284      30.800  41.030  46.400  1.00  0.00           C
ATOM   4388  HA  TRP A 284      30.210  41.770  45.870  1.00  0.00           H
ATOM   4389  CB  TRP A 284      32.200  41.520  47.000  1.00  0.00           C
ATOM   4390  HB1 TRP A 284      32.700  40.770  47.650  1.00  0.00           H
ATOM   4391  HB2 TRP A 284      32.020  42.400  47.660  1.00  0.00           H
ATOM   4392  CG  TRP A 284      33.130  41.990  45.970  1.00  0.00           C
ATOM   4393  CD1 TRP A 284      33.960  41.150  45.290  1.00  0.00           C
ATOM   4394  HD1 TRP A 284      34.080  40.110  45.540  1.00  0.00           H
ATOM   4395  NE1 TRP A 284      34.810  41.840  44.570  1.00  0.00           N
ATOM   4396  HE1 TRP A 284      35.530  41.330  44.160  1.00  0.00           H
ATOM   4397  CE2 TRP A 284      34.550  43.220  44.650  1.00  0.00           C
ATOM   4398  CD2 TRP A 284      33.410  43.300  45.470  1.00  0.00           C
ATOM   4399  CE3 TRP A 284      32.870  44.550  45.670  1.00  0.00           C
ATOM   4400  HE3 TRP A 284      31.980  44.700  46.260  1.00  0.00           H
ATOM   4401  CZ3 TRP A 284      33.350  45.660  44.890  1.00  0.00           C
ATOM   4402  HZ3 TRP A 284      32.750  46.550  44.840  1.00  0.00           H
ATOM   4403  CZ2 TRP A 284      35.120  44.210  44.060  1.00  0.00           C
ATOM   4404  HZ2 TRP A 284      35.900  44.030  43.330  1.00  0.00           H
ATOM   4405  CH2 TRP A 284      34.550  45.500  44.190  1.00  0.00           C
ATOM   4406  HH2 TRP A 284      34.950  46.290  43.570  1.00  0.00           H
ATOM   4407  C   TRP A 284      30.970  39.770  45.430  1.00  0.00           C
ATOM   4408  O   TRP A 284      31.090  39.960  44.250  1.00  0.00           O
ATOM   4409  N   THR A 285      31.030  38.610  46.070  1.00  0.00           N
ATOM   4410  HN  THR A 285      30.880  38.610  47.060  1.00  0.00           H
ATOM   4411  CA  THR A 285      31.330  37.350  45.370  1.00  0.00           C
ATOM   4412  HA  THR A 285      32.190  37.640  44.790  1.00  0.00           H
ATOM   4413  CB  THR A 285      31.690  36.300  46.370  1.00  0.00           C
ATOM   4414  HB  THR A 285      30.920  36.170  47.160  1.00  0.00           H
ATOM   4415  OG1 THR A 285      32.950  36.590  47.040  1.00  0.00           O
ATOM   4416  HG1 THR A 285      32.750  37.310  47.640  1.00  0.00           H
ATOM   4417  CG2 THR A 285      31.990  34.950  45.670  1.00  0.00           C
ATOM   4418 HG21 THR A 285      31.080  34.450  45.250  1.00  0.00           H
ATOM   4419 HG22 THR A 285      32.450  34.230  46.380  1.00  0.00           H
ATOM   4420 HG23 THR A 285      32.590  35.080  44.740  1.00  0.00           H
ATOM   4421  C   THR A 285      30.150  36.940  44.550  1.00  0.00           C
ATOM   4422  O   THR A 285      30.160  36.310  43.490  1.00  0.00           O
ATOM   4423  N   LEU A 286      28.960  37.370  45.050  1.00  0.00           N
ATOM   4424  HN  LEU A 286      28.840  37.930  45.860  1.00  0.00           H
ATOM   4425  CA  LEU A 286      27.700  36.910  44.430  1.00  0.00           C
ATOM   4426  HA  LEU A 286      27.930  36.070  43.790  1.00  0.00           H
ATOM   4427  CB  LEU A 286      26.790  36.410  45.570  1.00  0.00           C
ATOM   4428  HB1 LEU A 286      25.890  35.970  45.080  1.00  0.00           H
ATOM   4429  HB2 LEU A 286      26.510  37.240  46.250  1.00  0.00           H
ATOM   4430  CG  LEU A 286      27.370  35.220  46.350  1.00  0.00           C
ATOM   4431  HG  LEU A 286      28.180  35.540  47.050  1.00  0.00           H
ATOM   4432  CD1 LEU A 286      26.180  34.570  47.080  1.00  0.00           C
ATOM   4433 HD11 LEU A 286      25.480  34.210  46.290  1.00  0.00           H
ATOM   4434 HD12 LEU A 286      25.730  35.360  47.720  1.00  0.00           H
ATOM   4435 HD13 LEU A 286      26.520  33.720  47.700  1.00  0.00           H
ATOM   4436  CD2 LEU A 286      28.080  34.220  45.430  1.00  0.00           C
ATOM   4437 HD21 LEU A 286      29.040  34.650  45.070  1.00  0.00           H
ATOM   4438 HD22 LEU A 286      27.460  33.790  44.610  1.00  0.00           H
ATOM   4439 HD23 LEU A 286      28.350  33.350  46.060  1.00  0.00           H
ATOM   4440  C   LEU A 286      26.910  37.940  43.660  1.00  0.00           C
ATOM   4441  O   LEU A 286      26.120  37.570  42.760  1.00  0.00           O
ATOM   4442  N   VAL A 287      27.180  39.210  43.960  1.00  0.00           N
ATOM   4443  HN  VAL A 287      27.730  39.500  44.740  1.00  0.00           H
ATOM   4444  CA  VAL A 287      26.650  40.360  43.290  1.00  0.00           C
ATOM   4445  HA  VAL A 287      25.930  40.020  42.550  1.00  0.00           H
ATOM   4446  CB  VAL A 287      25.940  41.220  44.280  1.00  0.00           C
ATOM   4447  HB  VAL A 287      26.610  41.630  45.070  1.00  0.00           H
ATOM   4448  CG1 VAL A 287      25.450  42.620  43.690  1.00  0.00           C
ATOM   4449 HG11 VAL A 287      26.270  43.210  43.240  1.00  0.00           H
ATOM   4450 HG12 VAL A 287      24.930  43.290  44.410  1.00  0.00           H
ATOM   4451 HG13 VAL A 287      24.800  42.490  42.800  1.00  0.00           H
ATOM   4452  CG2 VAL A 287      24.880  40.470  44.980  1.00  0.00           C
ATOM   4453 HG21 VAL A 287      25.210  39.540  45.500  1.00  0.00           H
ATOM   4454 HG22 VAL A 287      24.170  40.030  44.250  1.00  0.00           H
ATOM   4455 HG23 VAL A 287      24.370  41.100  45.740  1.00  0.00           H
ATOM   4456  C   VAL A 287      27.670  41.130  42.520  1.00  0.00           C
ATOM   4457  O   VAL A 287      28.680  41.560  43.080  1.00  0.00           O
ATOM   4458  N   ASP A 288      27.440  41.350  41.260  1.00  0.00           N
ATOM   4459  HN  ASP A 288      26.630  41.020  40.780  1.00  0.00           H
ATOM   4460  CA  ASP A 288      28.200  42.250  40.430  1.00  0.00           C
ATOM   4461  HA  ASP A 288      29.250  42.240  40.650  1.00  0.00           H
ATOM   4462  CB  ASP A 288      27.890  41.980  38.890  1.00  0.00           C
ATOM   4463  HB1 ASP A 288      28.220  42.770  38.190  1.00  0.00           H
ATOM   4464  HB2 ASP A 288      26.790  41.850  38.760  1.00  0.00           H
ATOM   4465  CG  ASP A 288      28.610  40.720  38.400  1.00  0.00           C
ATOM   4466  OD1 ASP A 288      28.490  40.460  37.190  1.00  0.00           O
ATOM   4467  OD2 ASP A 288      29.300  40.040  39.180  1.00  0.00           O
ATOM   4468  C   ASP A 288      27.760  43.670  40.760  1.00  0.00           C
ATOM   4469  O   ASP A 288      26.690  44.110  40.420  1.00  0.00           O
ATOM   4470  N   ILE A 289      28.660  44.510  41.400  1.00  0.00           N
ATOM   4471  HN  ILE A 289      29.530  44.110  41.650  1.00  0.00           H
ATOM   4472  CA  ILE A 289      28.330  45.840  41.870  1.00  0.00           C
ATOM   4473  HA  ILE A 289      27.300  46.080  41.660  1.00  0.00           H
ATOM   4474  CB  ILE A 289      28.580  46.010  43.390  1.00  0.00           C
ATOM   4475  HB  ILE A 289      29.690  45.980  43.460  1.00  0.00           H
ATOM   4476  CG2 ILE A 289      28.030  47.380  43.790  1.00  0.00           C
ATOM   4477 HG21 ILE A 289      28.360  47.670  44.810  1.00  0.00           H
ATOM   4478 HG22 ILE A 289      26.930  47.500  43.710  1.00  0.00           H
ATOM   4479 HG23 ILE A 289      28.370  48.170  43.090  1.00  0.00           H
ATOM   4480  CG1 ILE A 289      27.960  44.850  44.220  1.00  0.00           C
ATOM   4481 HG11 ILE A 289      28.330  43.910  43.770  1.00  0.00           H
ATOM   4482 HG12 ILE A 289      26.890  44.910  43.950  1.00  0.00           H
ATOM   4483  CD  ILE A 289      27.990  44.720  45.750  1.00  0.00           C
ATOM   4484  HD1 ILE A 289      27.570  45.700  46.080  1.00  0.00           H
ATOM   4485  HD2 ILE A 289      29.000  44.550  46.190  1.00  0.00           H
ATOM   4486  HD3 ILE A 289      27.190  44.030  46.090  1.00  0.00           H
ATOM   4487  C   ILE A 289      29.180  46.840  41.100  1.00  0.00           C
ATOM   4488  O   ILE A 289      30.410  46.570  40.940  1.00  0.00           O
ATOM   4489  N   ASP A 290      28.620  47.930  40.530  1.00  0.00           N
ATOM   4490  HN  ASP A 290      27.640  48.080  40.520  1.00  0.00           H
ATOM   4491  CA  ASP A 290      29.430  49.030  39.920  1.00  0.00           C
ATOM   4492  HA  ASP A 290      30.030  48.490  39.210  1.00  0.00           H
ATOM   4493  CB  ASP A 290      28.530  50.100  39.190  1.00  0.00           C
ATOM   4494  HB1 ASP A 290      29.230  50.900  38.840  1.00  0.00           H
ATOM   4495  HB2 ASP A 290      27.830  50.410  39.990  1.00  0.00           H
ATOM   4496  CG  ASP A 290      27.810  49.610  37.920  1.00  0.00           C
ATOM   4497  OD1 ASP A 290      26.930  50.420  37.540  1.00  0.00           O
ATOM   4498  OD2 ASP A 290      28.110  48.510  37.430  1.00  0.00           O
ATOM   4499  C   ASP A 290      30.360  49.730  40.920  1.00  0.00           C
ATOM   4500  O   ASP A 290      30.020  50.670  41.560  1.00  0.00           O
ATOM   4501  N   ARG A 291      31.580  49.300  40.980  1.00  0.00           N
ATOM   4502  HN  ARG A 291      31.960  48.640  40.340  1.00  0.00           H
ATOM   4503  CA  ARG A 291      32.400  49.630  42.150  1.00  0.00           C
ATOM   4504  HA  ARG A 291      31.780  49.520  43.030  1.00  0.00           H
ATOM   4505  CB  ARG A 291      33.590  48.720  42.260  1.00  0.00           C
ATOM   4506  HB1 ARG A 291      33.120  47.710  42.260  1.00  0.00           H
ATOM   4507  HB2 ARG A 291      34.260  49.010  43.100  1.00  0.00           H
ATOM   4508  CG  ARG A 291      34.460  48.660  41.040  1.00  0.00           C
ATOM   4509  HG1 ARG A 291      34.690  49.650  40.600  1.00  0.00           H
ATOM   4510  HG2 ARG A 291      33.830  48.120  40.310  1.00  0.00           H
ATOM   4511  CD  ARG A 291      35.830  47.950  41.110  1.00  0.00           C
ATOM   4512  HD1 ARG A 291      36.440  48.000  40.180  1.00  0.00           H
ATOM   4513  HD2 ARG A 291      35.630  46.900  41.410  1.00  0.00           H
ATOM   4514  NE  ARG A 291      36.680  48.730  42.090  1.00  0.00           N
ATOM   4515  HE  ARG A 291      36.430  49.670  42.290  1.00  0.00           H
ATOM   4516  CZ  ARG A 291      37.750  48.300  42.710  1.00  0.00           C
ATOM   4517  NH1 ARG A 291      38.380  49.070  43.640  1.00  0.00           N
ATOM   4518 HH11 ARG A 291      38.440  50.060  43.700  1.00  0.00           H
ATOM   4519 HH12 ARG A 291      39.080  48.670  44.230  1.00  0.00           H
ATOM   4520  NH2 ARG A 291      38.190  47.040  42.820  1.00  0.00           N
ATOM   4521 HH21 ARG A 291      37.850  46.260  42.290  1.00  0.00           H
ATOM   4522 HH22 ARG A 291      38.970  46.880  43.420  1.00  0.00           H
ATOM   4523  C   ARG A 291      32.920  51.010  42.290  1.00  0.00           C
ATOM   4524  O   ARG A 291      33.350  51.340  43.390  1.00  0.00           O
ATOM   4525  N   ARG A 292      32.850  51.780  41.180  1.00  0.00           N
ATOM   4526  HN  ARG A 292      32.420  51.390  40.370  1.00  0.00           H
ATOM   4527  CA  ARG A 292      33.330  53.180  41.190  1.00  0.00           C
ATOM   4528  HA  ARG A 292      34.090  53.410  41.920  1.00  0.00           H
ATOM   4529  CB  ARG A 292      33.980  53.500  39.870  1.00  0.00           C
ATOM   4530  HB1 ARG A 292      34.270  54.570  39.990  1.00  0.00           H
ATOM   4531  HB2 ARG A 292      33.260  53.350  39.030  1.00  0.00           H
ATOM   4532  CG  ARG A 292      35.260  52.790  39.680  1.00  0.00           C
ATOM   4533  HG1 ARG A 292      35.120  51.710  39.870  1.00  0.00           H
ATOM   4534  HG2 ARG A 292      35.890  53.090  40.550  1.00  0.00           H
ATOM   4535  CD  ARG A 292      35.950  52.970  38.340  1.00  0.00           C
ATOM   4536  HD1 ARG A 292      36.210  54.030  38.150  1.00  0.00           H
ATOM   4537  HD2 ARG A 292      35.270  52.710  37.500  1.00  0.00           H
ATOM   4538  NE  ARG A 292      37.150  52.080  38.390  1.00  0.00           N
ATOM   4539  HE  ARG A 292      36.890  51.110  38.400  1.00  0.00           H
ATOM   4540  CZ  ARG A 292      38.340  52.380  38.840  1.00  0.00           C
ATOM   4541  NH1 ARG A 292      38.650  53.590  39.110  1.00  0.00           N
ATOM   4542 HH11 ARG A 292      37.840  54.130  39.320  1.00  0.00           H
ATOM   4543 HH12 ARG A 292      39.570  53.810  39.430  1.00  0.00           H
ATOM   4544  NH2 ARG A 292      39.170  51.350  38.930  1.00  0.00           N
ATOM   4545 HH21 ARG A 292      38.840  50.460  38.610  1.00  0.00           H
ATOM   4546 HH22 ARG A 292      40.100  51.630  39.160  1.00  0.00           H
ATOM   4547  C   ARG A 292      32.170  54.100  41.520  1.00  0.00           C
ATOM   4548  O   ARG A 292      32.280  55.330  41.550  1.00  0.00           O
ATOM   4549  N   ASP A 293      31.010  53.540  41.900  1.00  0.00           N
ATOM   4550  HN  ASP A 293      30.830  52.560  41.860  1.00  0.00           H
ATOM   4551  CA  ASP A 293      29.950  54.400  42.400  1.00  0.00           C
ATOM   4552  HA  ASP A 293      29.790  55.260  41.770  1.00  0.00           H
ATOM   4553  CB  ASP A 293      28.520  53.640  42.460  1.00  0.00           C
ATOM   4554  HB1 ASP A 293      27.720  54.120  43.080  1.00  0.00           H
ATOM   4555  HB2 ASP A 293      28.540  52.580  42.790  1.00  0.00           H
ATOM   4556  CG  ASP A 293      27.940  53.510  41.080  1.00  0.00           C
ATOM   4557  OD1 ASP A 293      26.920  52.810  40.920  1.00  0.00           O
ATOM   4558  OD2 ASP A 293      28.280  54.320  40.130  1.00  0.00           O
ATOM   4559  C   ASP A 293      30.310  54.990  43.800  1.00  0.00           C
ATOM   4560  O   ASP A 293      30.630  54.170  44.650  1.00  0.00           O
ATOM   4561  N   PRO A 294      30.230  56.260  44.150  1.00  0.00           N
ATOM   4562  CD  PRO A 294      29.850  57.300  43.200  1.00  0.00           C
ATOM   4563  HD1 PRO A 294      28.950  57.000  42.620  1.00  0.00           H
ATOM   4564  HD2 PRO A 294      30.700  57.530  42.530  1.00  0.00           H
ATOM   4565  CA  PRO A 294      30.710  56.840  45.440  1.00  0.00           C
ATOM   4566  HA  PRO A 294      31.780  56.710  45.430  1.00  0.00           H
ATOM   4567  CB  PRO A 294      30.370  58.360  45.280  1.00  0.00           C
ATOM   4568  HB1 PRO A 294      31.400  58.730  45.100  1.00  0.00           H
ATOM   4569  HB2 PRO A 294      30.080  58.860  46.230  1.00  0.00           H
ATOM   4570  CG  PRO A 294      29.480  58.500  44.060  1.00  0.00           C
ATOM   4571  HG1 PRO A 294      28.410  58.390  44.350  1.00  0.00           H
ATOM   4572  HG2 PRO A 294      29.680  59.380  43.410  1.00  0.00           H
ATOM   4573  C   PRO A 294      30.240  56.210  46.720  1.00  0.00           C
ATOM   4574  O   PRO A 294      31.020  56.070  47.640  1.00  0.00           O
ATOM   4575  N   LEU A 295      28.970  55.730  46.800  1.00  0.00           N
ATOM   4576  HN  LEU A 295      28.310  55.670  46.050  1.00  0.00           H
ATOM   4577  CA  LEU A 295      28.500  54.920  47.970  1.00  0.00           C
ATOM   4578  HA  LEU A 295      28.640  55.420  48.920  1.00  0.00           H
ATOM   4579  CB  LEU A 295      27.060  54.550  47.760  1.00  0.00           C
ATOM   4580  HB1 LEU A 295      26.960  54.200  46.710  1.00  0.00           H
ATOM   4581  HB2 LEU A 295      26.400  55.450  47.830  1.00  0.00           H
ATOM   4582  CG  LEU A 295      26.610  53.320  48.650  1.00  0.00           C
ATOM   4583  HG  LEU A 295      27.190  52.420  48.350  1.00  0.00           H
ATOM   4584  CD1 LEU A 295      26.710  53.500  50.190  1.00  0.00           C
ATOM   4585 HD11 LEU A 295      27.770  53.540  50.530  1.00  0.00           H
ATOM   4586 HD12 LEU A 295      26.400  52.550  50.670  1.00  0.00           H
ATOM   4587 HD13 LEU A 295      26.170  54.390  50.560  1.00  0.00           H
ATOM   4588  CD2 LEU A 295      25.140  53.080  48.290  1.00  0.00           C
ATOM   4589 HD21 LEU A 295      24.730  52.170  48.780  1.00  0.00           H
ATOM   4590 HD22 LEU A 295      24.920  52.920  47.220  1.00  0.00           H
ATOM   4591 HD23 LEU A 295      24.670  54.010  48.670  1.00  0.00           H
ATOM   4592  C   LEU A 295      29.280  53.710  48.170  1.00  0.00           C
ATOM   4593  O   LEU A 295      29.840  53.440  49.230  1.00  0.00           O
ATOM   4594  N   VAL A 296      29.510  52.950  47.110  1.00  0.00           N
ATOM   4595  HN  VAL A 296      29.230  53.250  46.210  1.00  0.00           H
ATOM   4596  CA  VAL A 296      30.190  51.690  47.170  1.00  0.00           C
ATOM   4597  HA  VAL A 296      29.690  51.090  47.930  1.00  0.00           H
ATOM   4598  CB  VAL A 296      30.090  50.920  45.860  1.00  0.00           C
ATOM   4599  HB  VAL A 296      30.640  51.480  45.080  1.00  0.00           H
ATOM   4600  CG1 VAL A 296      30.780  49.600  46.080  1.00  0.00           C
ATOM   4601 HG11 VAL A 296      30.650  48.990  45.170  1.00  0.00           H
ATOM   4602 HG12 VAL A 296      30.330  49.020  46.910  1.00  0.00           H
ATOM   4603 HG13 VAL A 296      31.870  49.700  46.260  1.00  0.00           H
ATOM   4604  CG2 VAL A 296      28.660  50.720  45.380  1.00  0.00           C
ATOM   4605 HG21 VAL A 296      28.500  50.370  44.340  1.00  0.00           H
ATOM   4606 HG22 VAL A 296      28.090  51.680  45.370  1.00  0.00           H
ATOM   4607 HG23 VAL A 296      28.180  49.990  46.060  1.00  0.00           H
ATOM   4608  C   VAL A 296      31.620  51.840  47.520  1.00  0.00           C
ATOM   4609  O   VAL A 296      32.160  51.040  48.290  1.00  0.00           O
ATOM   4610  N   VAL A 297      32.320  52.860  46.930  1.00  0.00           N
ATOM   4611  HN  VAL A 297      31.780  53.360  46.260  1.00  0.00           H
ATOM   4612  CA  VAL A 297      33.760  53.250  47.140  1.00  0.00           C
ATOM   4613  HA  VAL A 297      34.380  52.430  46.800  1.00  0.00           H
ATOM   4614  CB  VAL A 297      34.180  54.350  46.250  1.00  0.00           C
ATOM   4615  HB  VAL A 297      33.590  55.270  46.450  1.00  0.00           H
ATOM   4616  CG1 VAL A 297      35.700  54.550  46.470  1.00  0.00           C
ATOM   4617 HG11 VAL A 297      36.050  55.320  45.750  1.00  0.00           H
ATOM   4618 HG12 VAL A 297      36.320  53.630  46.480  1.00  0.00           H
ATOM   4619 HG13 VAL A 297      35.850  54.970  47.490  1.00  0.00           H
ATOM   4620  CG2 VAL A 297      33.980  53.970  44.790  1.00  0.00           C
ATOM   4621 HG21 VAL A 297      32.990  53.510  44.570  1.00  0.00           H
ATOM   4622 HG22 VAL A 297      34.760  53.220  44.540  1.00  0.00           H
ATOM   4623 HG23 VAL A 297      34.040  54.810  44.060  1.00  0.00           H
ATOM   4624  C   VAL A 297      34.000  53.620  48.550  1.00  0.00           C
ATOM   4625  O   VAL A 297      35.010  53.150  49.130  1.00  0.00           O
ATOM   4626  N   ALA A 298      33.110  54.470  49.170  1.00  0.00           N
ATOM   4627  HN  ALA A 298      32.290  54.750  48.680  1.00  0.00           H
ATOM   4628  CA  ALA A 298      33.120  54.970  50.570  1.00  0.00           C
ATOM   4629  HA  ALA A 298      33.960  55.650  50.670  1.00  0.00           H
ATOM   4630  CB  ALA A 298      31.860  55.740  50.800  1.00  0.00           C
ATOM   4631  HB1 ALA A 298      31.800  56.180  51.820  1.00  0.00           H
ATOM   4632  HB2 ALA A 298      30.970  55.090  50.620  1.00  0.00           H
ATOM   4633  HB3 ALA A 298      31.710  56.630  50.150  1.00  0.00           H
ATOM   4634  C   ALA A 298      33.140  53.820  51.500  1.00  0.00           C
ATOM   4635  O   ALA A 298      34.030  53.640  52.330  1.00  0.00           O
ATOM   4636  N   ALA A 299      32.150  52.880  51.320  1.00  0.00           N
ATOM   4637  HN  ALA A 299      31.460  53.010  50.620  1.00  0.00           H
ATOM   4638  CA  ALA A 299      31.850  51.760  52.270  1.00  0.00           C
ATOM   4639  HA  ALA A 299      31.880  52.260  53.220  1.00  0.00           H
ATOM   4640  CB  ALA A 299      30.420  51.150  52.100  1.00  0.00           C
ATOM   4641  HB1 ALA A 299      30.220  50.620  53.060  1.00  0.00           H
ATOM   4642  HB2 ALA A 299      30.310  50.520  51.190  1.00  0.00           H
ATOM   4643  HB3 ALA A 299      29.760  52.040  52.060  1.00  0.00           H
ATOM   4644  C   ALA A 299      32.940  50.730  52.190  1.00  0.00           C
ATOM   4645  O   ALA A 299      33.320  50.200  53.250  1.00  0.00           O
ATOM   4646  N   LEU A 300      33.370  50.390  50.930  1.00  0.00           N
ATOM   4647  HN  LEU A 300      32.950  50.820  50.130  1.00  0.00           H
ATOM   4648  CA  LEU A 300      34.340  49.290  50.800  1.00  0.00           C
ATOM   4649  HA  LEU A 300      33.900  48.350  51.100  1.00  0.00           H
ATOM   4650  CB  LEU A 300      34.710  49.340  49.270  1.00  0.00           C
ATOM   4651  HB1 LEU A 300      34.770  50.390  48.900  1.00  0.00           H
ATOM   4652  HB2 LEU A 300      33.820  48.840  48.840  1.00  0.00           H
ATOM   4653  CG  LEU A 300      36.040  48.750  48.780  1.00  0.00           C
ATOM   4654  HG  LEU A 300      36.870  49.390  49.160  1.00  0.00           H
ATOM   4655  CD1 LEU A 300      36.160  47.250  49.190  1.00  0.00           C
ATOM   4656 HD11 LEU A 300      35.980  47.050  50.270  1.00  0.00           H
ATOM   4657 HD12 LEU A 300      37.190  46.870  49.050  1.00  0.00           H
ATOM   4658 HD13 LEU A 300      35.320  46.730  48.680  1.00  0.00           H
ATOM   4659  CD2 LEU A 300      36.140  48.880  47.250  1.00  0.00           C
ATOM   4660 HD21 LEU A 300      35.380  48.240  46.740  1.00  0.00           H
ATOM   4661 HD22 LEU A 300      37.160  48.720  46.840  1.00  0.00           H
ATOM   4662 HD23 LEU A 300      35.900  49.940  47.050  1.00  0.00           H
ATOM   4663  C   LEU A 300      35.650  49.480  51.560  1.00  0.00           C
ATOM   4664  O   LEU A 300      36.130  48.650  52.300  1.00  0.00           O
ATOM   4665  N   HSD A 301      36.200  50.720  51.400  1.00  0.00           N
ATOM   4666  HN  HSD A 301      35.860  51.370  50.720  1.00  0.00           H
ATOM   4667  CA  HSD A 301      37.310  51.180  52.220  1.00  0.00           C
ATOM   4668  HA  HSD A 301      38.070  50.430  52.050  1.00  0.00           H
ATOM   4669  CB  HSD A 301      37.910  52.440  51.690  1.00  0.00           C
ATOM   4670  HB1 HSD A 301      38.620  52.860  52.420  1.00  0.00           H
ATOM   4671  HB2 HSD A 301      37.050  53.130  51.550  1.00  0.00           H
ATOM   4672  ND1 HSD A 301      40.020  51.900  50.490  1.00  0.00           N
ATOM   4673  HD1 HSD A 301      40.540  51.830  51.340  1.00  0.00           H
ATOM   4674  CG  HSD A 301      38.690  52.210  50.440  1.00  0.00           C
ATOM   4675  CE1 HSD A 301      40.320  51.600  49.180  1.00  0.00           C
ATOM   4676  HE1 HSD A 301      41.340  51.300  48.940  1.00  0.00           H
ATOM   4677  NE2 HSD A 301      39.300  51.800  48.330  1.00  0.00           N
ATOM   4678  CD2 HSD A 301      38.180  52.120  49.120  1.00  0.00           C
ATOM   4679  HD2 HSD A 301      37.240  52.340  48.640  1.00  0.00           H
ATOM   4680  C   HSD A 301      37.010  51.480  53.710  1.00  0.00           C
ATOM   4681  O   HSD A 301      37.820  51.150  54.650  1.00  0.00           O
ATOM   4682  N   LEU A 302      35.810  52.050  53.950  1.00  0.00           N
ATOM   4683  HN  LEU A 302      35.220  52.360  53.210  1.00  0.00           H
ATOM   4684  CA  LEU A 302      35.400  52.250  55.340  1.00  0.00           C
ATOM   4685  HA  LEU A 302      36.180  52.830  55.800  1.00  0.00           H
ATOM   4686  CB  LEU A 302      34.070  53.020  55.320  1.00  0.00           C
ATOM   4687  HB1 LEU A 302      33.360  52.550  54.610  1.00  0.00           H
ATOM   4688  HB2 LEU A 302      34.330  54.020  54.910  1.00  0.00           H
ATOM   4689  CG  LEU A 302      33.310  53.210  56.630  1.00  0.00           C
ATOM   4690  HG  LEU A 302      33.170  52.190  57.040  1.00  0.00           H
ATOM   4691  CD1 LEU A 302      34.210  54.070  57.580  1.00  0.00           C
ATOM   4692 HD11 LEU A 302      33.750  54.130  58.590  1.00  0.00           H
ATOM   4693 HD12 LEU A 302      34.310  55.150  57.330  1.00  0.00           H
ATOM   4694 HD13 LEU A 302      35.240  53.640  57.600  1.00  0.00           H
ATOM   4695  CD2 LEU A 302      31.880  53.710  56.380  1.00  0.00           C
ATOM   4696 HD21 LEU A 302      31.230  52.830  56.190  1.00  0.00           H
ATOM   4697 HD22 LEU A 302      31.680  54.560  55.690  1.00  0.00           H
ATOM   4698 HD23 LEU A 302      31.620  54.070  57.390  1.00  0.00           H
ATOM   4699  C   LEU A 302      35.320  50.940  56.240  1.00  0.00           C
ATOM   4700  O   LEU A 302      35.790  50.970  57.380  1.00  0.00           O
ATOM   4701  N   CYS A 303      34.720  49.870  55.620  1.00  0.00           N
ATOM   4702  HN  CYS A 303      34.330  50.040  54.720  1.00  0.00           H
ATOM   4703  CA  CYS A 303      34.630  48.480  56.150  1.00  0.00           C
ATOM   4704  HA  CYS A 303      34.240  48.650  57.140  1.00  0.00           H
ATOM   4705  CB  CYS A 303      33.700  47.560  55.270  1.00  0.00           C
ATOM   4706  HB1 CYS A 303      33.670  46.570  55.780  1.00  0.00           H
ATOM   4707  HB2 CYS A 303      34.160  47.410  54.270  1.00  0.00           H
ATOM   4708  SG  CYS A 303      32.010  48.120  55.090  1.00  0.00           S
ATOM   4709  HG1 CYS A 303      32.190  49.190  54.340  1.00  0.00           H
ATOM   4710  C   CYS A 303      35.980  47.840  56.350  1.00  0.00           C
ATOM   4711  O   CYS A 303      36.240  47.170  57.360  1.00  0.00           O
ATOM   4712  N   ILE A 304      36.960  48.120  55.440  1.00  0.00           N
ATOM   4713  HN  ILE A 304      36.620  48.440  54.570  1.00  0.00           H
ATOM   4714  CA  ILE A 304      38.370  47.800  55.680  1.00  0.00           C
ATOM   4715  HA  ILE A 304      38.430  46.810  56.100  1.00  0.00           H
ATOM   4716  CB  ILE A 304      39.330  47.690  54.460  1.00  0.00           C
ATOM   4717  HB  ILE A 304      39.290  48.640  53.890  1.00  0.00           H
ATOM   4718  CG2 ILE A 304      40.810  47.450  54.800  1.00  0.00           C
ATOM   4719 HG21 ILE A 304      41.030  46.650  55.540  1.00  0.00           H
ATOM   4720 HG22 ILE A 304      41.250  48.350  55.260  1.00  0.00           H
ATOM   4721 HG23 ILE A 304      41.390  47.210  53.880  1.00  0.00           H
ATOM   4722  CG1 ILE A 304      38.870  46.630  53.400  1.00  0.00           C
ATOM   4723 HG11 ILE A 304      37.760  46.730  53.350  1.00  0.00           H
ATOM   4724 HG12 ILE A 304      39.080  45.610  53.780  1.00  0.00           H
ATOM   4725  CD  ILE A 304      39.420  47.030  52.000  1.00  0.00           C
ATOM   4726  HD1 ILE A 304      40.530  47.070  52.000  1.00  0.00           H
ATOM   4727  HD2 ILE A 304      39.080  48.050  51.720  1.00  0.00           H
ATOM   4728  HD3 ILE A 304      38.990  46.370  51.210  1.00  0.00           H
ATOM   4729  C   ILE A 304      39.000  48.570  56.850  1.00  0.00           C
ATOM   4730  O   ILE A 304      39.800  48.050  57.650  1.00  0.00           O
ATOM   4731  N   ALA A 305      38.830  49.900  56.920  1.00  0.00           N
ATOM   4732  HN  ALA A 305      38.400  50.480  56.230  1.00  0.00           H
ATOM   4733  CA  ALA A 305      39.360  50.750  57.980  1.00  0.00           C
ATOM   4734  HA  ALA A 305      40.410  50.570  58.180  1.00  0.00           H
ATOM   4735  CB  ALA A 305      39.150  52.190  57.570  1.00  0.00           C
ATOM   4736  HB1 ALA A 305      39.290  52.960  58.360  1.00  0.00           H
ATOM   4737  HB2 ALA A 305      38.120  52.290  57.160  1.00  0.00           H
ATOM   4738  HB3 ALA A 305      39.910  52.440  56.800  1.00  0.00           H
ATOM   4739  C   ALA A 305      38.760  50.430  59.400  1.00  0.00           C
ATOM   4740  O   ALA A 305      39.510  50.240  60.340  1.00  0.00           O
ATOM   4741  N   LEU A 306      37.420  50.310  59.530  1.00  0.00           N
ATOM   4742  HN  LEU A 306      36.830  50.390  58.730  1.00  0.00           H
ATOM   4743  CA  LEU A 306      36.830  50.070  60.870  1.00  0.00           C
ATOM   4744  HA  LEU A 306      37.060  50.820  61.600  1.00  0.00           H
ATOM   4745  CB  LEU A 306      35.320  49.980  60.680  1.00  0.00           C
ATOM   4746  HB1 LEU A 306      34.900  49.360  61.500  1.00  0.00           H
ATOM   4747  HB2 LEU A 306      35.230  49.480  59.700  1.00  0.00           H
ATOM   4748  CG  LEU A 306      34.540  51.330  60.500  1.00  0.00           C
ATOM   4749  HG  LEU A 306      34.890  51.850  59.580  1.00  0.00           H
ATOM   4750  CD1 LEU A 306      33.000  50.940  60.190  1.00  0.00           C
ATOM   4751 HD11 LEU A 306      32.790  50.200  59.380  1.00  0.00           H
ATOM   4752 HD12 LEU A 306      32.390  51.850  60.010  1.00  0.00           H
ATOM   4753 HD13 LEU A 306      32.510  50.550  61.100  1.00  0.00           H
ATOM   4754  CD2 LEU A 306      34.650  52.230  61.670  1.00  0.00           C
ATOM   4755 HD21 LEU A 306      35.700  52.580  61.750  1.00  0.00           H
ATOM   4756 HD22 LEU A 306      34.420  51.700  62.620  1.00  0.00           H
ATOM   4757 HD23 LEU A 306      33.970  53.100  61.590  1.00  0.00           H
ATOM   4758  C   LEU A 306      37.310  48.840  61.660  1.00  0.00           C
ATOM   4759  O   LEU A 306      37.450  48.900  62.890  1.00  0.00           O
ATOM   4760  N   GLY A 307      37.510  47.710  61.050  1.00  0.00           N
ATOM   4761  HN  GLY A 307      37.290  47.660  60.070  1.00  0.00           H
ATOM   4762  CA  GLY A 307      38.090  46.520  61.630  1.00  0.00           C
ATOM   4763  HA1 GLY A 307      38.010  45.750  60.880  1.00  0.00           H
ATOM   4764  HA2 GLY A 307      37.470  46.250  62.470  1.00  0.00           H
ATOM   4765  C   GLY A 307      39.550  46.580  62.050  1.00  0.00           C
ATOM   4766  O   GLY A 307      39.860  46.150  63.150  1.00  0.00           O
ATOM   4767  N   TYR A 308      40.470  47.070  61.210  1.00  0.00           N
ATOM   4768  HN  TYR A 308      40.250  47.100  60.230  1.00  0.00           H
ATOM   4769  CA  TYR A 308      41.810  47.500  61.570  1.00  0.00           C
ATOM   4770  HA  TYR A 308      42.300  46.580  61.870  1.00  0.00           H
ATOM   4771  CB  TYR A 308      42.640  48.240  60.420  1.00  0.00           C
ATOM   4772  HB1 TYR A 308      43.580  48.710  60.790  1.00  0.00           H
ATOM   4773  HB2 TYR A 308      42.030  49.040  59.950  1.00  0.00           H
ATOM   4774  CG  TYR A 308      43.130  47.400  59.250  1.00  0.00           C
ATOM   4775  CD1 TYR A 308      43.970  46.280  59.410  1.00  0.00           C
ATOM   4776  HD1 TYR A 308      44.180  45.950  60.420  1.00  0.00           H
ATOM   4777  CE1 TYR A 308      44.530  45.540  58.340  1.00  0.00           C
ATOM   4778  HE1 TYR A 308      45.050  44.620  58.550  1.00  0.00           H
ATOM   4779  CZ  TYR A 308      44.260  46.000  57.010  1.00  0.00           C
ATOM   4780  OH  TYR A 308      44.780  45.310  55.940  1.00  0.00           O
ATOM   4781  HH  TYR A 308      44.810  44.370  56.160  1.00  0.00           H
ATOM   4782  CD2 TYR A 308      42.940  47.930  57.930  1.00  0.00           C
ATOM   4783  HD2 TYR A 308      42.410  48.850  57.720  1.00  0.00           H
ATOM   4784  CE2 TYR A 308      43.450  47.160  56.850  1.00  0.00           C
ATOM   4785  HE2 TYR A 308      43.340  47.500  55.830  1.00  0.00           H
ATOM   4786  C   TYR A 308      41.880  48.540  62.680  1.00  0.00           C
ATOM   4787  O   TYR A 308      42.650  48.440  63.580  1.00  0.00           O
ATOM   4788  N   ALA A 309      41.070  49.630  62.550  1.00  0.00           N
ATOM   4789  HN  ALA A 309      40.540  49.730  61.710  1.00  0.00           H
ATOM   4790  CA  ALA A 309      40.990  50.740  63.520  1.00  0.00           C
ATOM   4791  HA  ALA A 309      41.960  51.200  63.550  1.00  0.00           H
ATOM   4792  CB  ALA A 309      39.790  51.680  63.050  1.00  0.00           C
ATOM   4793  HB1 ALA A 309      39.930  52.120  62.040  1.00  0.00           H
ATOM   4794  HB2 ALA A 309      39.800  52.620  63.650  1.00  0.00           H
ATOM   4795  HB3 ALA A 309      38.810  51.160  63.020  1.00  0.00           H
ATOM   4796  C   ALA A 309      40.590  50.150  64.900  1.00  0.00           C
ATOM   4797  O   ALA A 309      41.170  50.400  65.970  1.00  0.00           O
ATOM   4798  N   ASN A 310      39.530  49.300  64.960  1.00  0.00           N
ATOM   4799  HN  ASN A 310      38.950  49.200  64.160  1.00  0.00           H
ATOM   4800  CA  ASN A 310      39.140  48.570  66.150  1.00  0.00           C
ATOM   4801  HA  ASN A 310      39.050  49.260  66.980  1.00  0.00           H
ATOM   4802  CB  ASN A 310      37.900  47.680  65.860  1.00  0.00           C
ATOM   4803  HB1 ASN A 310      38.070  46.940  65.040  1.00  0.00           H
ATOM   4804  HB2 ASN A 310      37.100  48.310  65.410  1.00  0.00           H
ATOM   4805  CG  ASN A 310      37.300  46.800  66.980  1.00  0.00           C
ATOM   4806  OD1 ASN A 310      37.380  45.580  66.850  1.00  0.00           O
ATOM   4807  ND2 ASN A 310      36.890  47.480  68.050  1.00  0.00           N
ATOM   4808 HD21 ASN A 310      36.750  47.030  68.930  1.00  0.00           H
ATOM   4809 HD22 ASN A 310      36.720  48.460  68.000  1.00  0.00           H
ATOM   4810  C   ASN A 310      40.300  47.640  66.680  1.00  0.00           C
ATOM   4811  O   ASN A 310      40.630  47.640  67.850  1.00  0.00           O
ATOM   4812  N   SER A 311      40.890  46.850  65.820  1.00  0.00           N
ATOM   4813  HN  SER A 311      40.650  46.810  64.850  1.00  0.00           H
ATOM   4814  CA  SER A 311      41.910  45.910  66.190  1.00  0.00           C
ATOM   4815  HA  SER A 311      41.580  45.340  67.050  1.00  0.00           H
ATOM   4816  CB  SER A 311      42.290  44.790  65.140  1.00  0.00           C
ATOM   4817  HB1 SER A 311      43.070  45.250  64.500  1.00  0.00           H
ATOM   4818  HB2 SER A 311      41.350  44.610  64.580  1.00  0.00           H
ATOM   4819  OG  SER A 311      42.850  43.630  65.770  1.00  0.00           O
ATOM   4820  HG1 SER A 311      43.780  43.840  65.850  1.00  0.00           H
ATOM   4821  C   SER A 311      43.170  46.580  66.780  1.00  0.00           C
ATOM   4822  O   SER A 311      43.680  46.270  67.830  1.00  0.00           O
ATOM   4823  N   SER A 312      43.560  47.680  66.070  1.00  0.00           N
ATOM   4824  HN  SER A 312      43.200  47.970  65.200  1.00  0.00           H
ATOM   4825  CA  SER A 312      44.760  48.440  66.490  1.00  0.00           C
ATOM   4826  HA  SER A 312      45.530  47.750  66.800  1.00  0.00           H
ATOM   4827  CB  SER A 312      45.380  49.310  65.320  1.00  0.00           C
ATOM   4828  HB1 SER A 312      45.730  48.590  64.550  1.00  0.00           H
ATOM   4829  HB2 SER A 312      46.340  49.820  65.510  1.00  0.00           H
ATOM   4830  OG  SER A 312      44.460  50.250  64.800  1.00  0.00           O
ATOM   4831  HG1 SER A 312      43.730  49.800  64.370  1.00  0.00           H
ATOM   4832  C   SER A 312      44.570  49.400  67.680  1.00  0.00           C
ATOM   4833  O   SER A 312      45.570  49.820  68.190  1.00  0.00           O
ATOM   4834  N   LEU A 313      43.330  49.740  68.110  1.00  0.00           N
ATOM   4835  HN  LEU A 313      42.520  49.310  67.720  1.00  0.00           H
ATOM   4836  CA  LEU A 313      42.890  50.600  69.280  1.00  0.00           C
ATOM   4837  HA  LEU A 313      43.660  51.340  69.440  1.00  0.00           H
ATOM   4838  CB  LEU A 313      41.530  51.330  69.030  1.00  0.00           C
ATOM   4839  HB1 LEU A 313      40.840  50.520  68.700  1.00  0.00           H
ATOM   4840  HB2 LEU A 313      41.560  51.960  68.120  1.00  0.00           H
ATOM   4841  CG  LEU A 313      40.920  52.070  70.300  1.00  0.00           C
ATOM   4842  HG  LEU A 313      40.790  51.320  71.110  1.00  0.00           H
ATOM   4843  CD1 LEU A 313      41.810  53.190  70.860  1.00  0.00           C
ATOM   4844 HD11 LEU A 313      41.410  53.720  71.750  1.00  0.00           H
ATOM   4845 HD12 LEU A 313      41.870  53.940  70.040  1.00  0.00           H
ATOM   4846 HD13 LEU A 313      42.770  52.780  71.250  1.00  0.00           H
ATOM   4847  CD2 LEU A 313      39.520  52.700  69.910  1.00  0.00           C
ATOM   4848 HD21 LEU A 313      39.680  53.710  69.480  1.00  0.00           H
ATOM   4849 HD22 LEU A 313      38.970  52.880  70.850  1.00  0.00           H
ATOM   4850 HD23 LEU A 313      38.840  52.160  69.210  1.00  0.00           H
ATOM   4851  C   LEU A 313      42.770  49.770  70.570  1.00  0.00           C
ATOM   4852  O   LEU A 313      43.100  50.230  71.660  1.00  0.00           O
ATOM   4853  N   ASN A 314      42.380  48.500  70.410  1.00  0.00           N
ATOM   4854  HN  ASN A 314      42.320  48.180  69.470  1.00  0.00           H
ATOM   4855  CA  ASN A 314      42.020  47.640  71.500  1.00  0.00           C
ATOM   4856  HA  ASN A 314      41.200  48.070  72.050  1.00  0.00           H
ATOM   4857  CB  ASN A 314      41.710  46.260  70.790  1.00  0.00           C
ATOM   4858  HB1 ASN A 314      42.500  46.000  70.060  1.00  0.00           H
ATOM   4859  HB2 ASN A 314      40.800  46.460  70.180  1.00  0.00           H
ATOM   4860  CG  ASN A 314      41.430  45.070  71.640  1.00  0.00           C
ATOM   4861  OD1 ASN A 314      41.000  45.100  72.800  1.00  0.00           O
ATOM   4862  ND2 ASN A 314      41.800  43.890  71.040  1.00  0.00           N
ATOM   4863 HD21 ASN A 314      42.250  43.870  70.150  1.00  0.00           H
ATOM   4864 HD22 ASN A 314      41.860  43.050  71.580  1.00  0.00           H
ATOM   4865  C   ASN A 314      43.130  47.420  72.570  1.00  0.00           C
ATOM   4866  O   ASN A 314      42.710  47.490  73.740  1.00  0.00           O
ATOM   4867  N   PRO A 315      44.400  47.240  72.380  1.00  0.00           N
ATOM   4868  CD  PRO A 315      45.080  46.900  71.120  1.00  0.00           C
ATOM   4869  HD1 PRO A 315      44.890  47.710  70.370  1.00  0.00           H
ATOM   4870  HD2 PRO A 315      44.980  45.870  70.730  1.00  0.00           H
ATOM   4871  CA  PRO A 315      45.280  47.140  73.510  1.00  0.00           C
ATOM   4872  HA  PRO A 315      44.850  46.580  74.320  1.00  0.00           H
ATOM   4873  CB  PRO A 315      46.530  46.550  72.840  1.00  0.00           C
ATOM   4874  HB1 PRO A 315      46.480  45.450  72.660  1.00  0.00           H
ATOM   4875  HB2 PRO A 315      47.480  46.800  73.350  1.00  0.00           H
ATOM   4876  CG  PRO A 315      46.590  47.080  71.460  1.00  0.00           C
ATOM   4877  HG1 PRO A 315      46.900  48.130  71.630  1.00  0.00           H
ATOM   4878  HG2 PRO A 315      47.270  46.500  70.800  1.00  0.00           H
ATOM   4879  C   PRO A 315      45.480  48.450  74.200  1.00  0.00           C
ATOM   4880  O   PRO A 315      45.480  48.500  75.380  1.00  0.00           O
ATOM   4881  N   VAL A 316      45.560  49.530  73.460  1.00  0.00           N
ATOM   4882  HN  VAL A 316      45.600  49.360  72.470  1.00  0.00           H
ATOM   4883  CA  VAL A 316      45.840  50.820  73.890  1.00  0.00           C
ATOM   4884  HA  VAL A 316      46.770  50.780  74.430  1.00  0.00           H
ATOM   4885  CB  VAL A 316      46.090  51.760  72.610  1.00  0.00           C
ATOM   4886  HB  VAL A 316      45.150  51.860  72.030  1.00  0.00           H
ATOM   4887  CG1 VAL A 316      46.530  53.100  73.230  1.00  0.00           C
ATOM   4888 HG11 VAL A 316      46.770  53.920  72.520  1.00  0.00           H
ATOM   4889 HG12 VAL A 316      47.380  53.010  73.930  1.00  0.00           H
ATOM   4890 HG13 VAL A 316      45.720  53.590  73.810  1.00  0.00           H
ATOM   4891  CG2 VAL A 316      47.200  51.130  71.760  1.00  0.00           C
ATOM   4892 HG21 VAL A 316      46.820  50.180  71.320  1.00  0.00           H
ATOM   4893 HG22 VAL A 316      48.090  50.920  72.390  1.00  0.00           H
ATOM   4894 HG23 VAL A 316      47.430  51.820  70.930  1.00  0.00           H
ATOM   4895  C   VAL A 316      44.780  51.300  74.870  1.00  0.00           C
ATOM   4896  O   VAL A 316      45.060  51.940  75.910  1.00  0.00           O
ATOM   4897  N   LEU A 317      43.530  51.070  74.490  1.00  0.00           N
ATOM   4898  HN  LEU A 317      43.500  50.680  73.570  1.00  0.00           H
ATOM   4899  CA  LEU A 317      42.290  51.340  75.180  1.00  0.00           C
ATOM   4900  HA  LEU A 317      42.260  52.410  75.310  1.00  0.00           H
ATOM   4901  CB  LEU A 317      41.110  50.980  74.180  1.00  0.00           C
ATOM   4902  HB1 LEU A 317      41.240  49.960  73.770  1.00  0.00           H
ATOM   4903  HB2 LEU A 317      41.150  51.740  73.370  1.00  0.00           H
ATOM   4904  CG  LEU A 317      39.640  50.960  74.830  1.00  0.00           C
ATOM   4905  HG  LEU A 317      39.700  50.220  75.660  1.00  0.00           H
ATOM   4906  CD1 LEU A 317      39.190  52.310  75.300  1.00  0.00           C
ATOM   4907 HD11 LEU A 317      39.730  52.650  76.210  1.00  0.00           H
ATOM   4908 HD12 LEU A 317      38.120  52.200  75.560  1.00  0.00           H
ATOM   4909 HD13 LEU A 317      39.360  52.970  74.420  1.00  0.00           H
ATOM   4910  CD2 LEU A 317      38.710  50.350  73.750  1.00  0.00           C
ATOM   4911 HD21 LEU A 317      39.270  49.650  73.080  1.00  0.00           H
ATOM   4912 HD22 LEU A 317      38.420  51.180  73.060  1.00  0.00           H
ATOM   4913 HD23 LEU A 317      37.860  49.730  74.100  1.00  0.00           H
ATOM   4914  C   LEU A 317      42.170  50.550  76.420  1.00  0.00           C
ATOM   4915  O   LEU A 317      41.890  51.110  77.480  1.00  0.00           O
ATOM   4916  N   TYR A 318      42.580  49.250  76.470  1.00  0.00           N
ATOM   4917  HN  TYR A 318      42.920  48.830  75.640  1.00  0.00           H
ATOM   4918  CA  TYR A 318      42.590  48.390  77.660  1.00  0.00           C
ATOM   4919  HA  TYR A 318      41.660  48.550  78.180  1.00  0.00           H
ATOM   4920  CB  TYR A 318      42.870  46.910  77.220  1.00  0.00           C
ATOM   4921  HB1 TYR A 318      43.850  46.780  76.700  1.00  0.00           H
ATOM   4922  HB2 TYR A 318      42.130  46.670  76.420  1.00  0.00           H
ATOM   4923  CG  TYR A 318      42.780  45.860  78.370  1.00  0.00           C
ATOM   4924  CD1 TYR A 318      43.820  45.630  79.300  1.00  0.00           C
ATOM   4925  HD1 TYR A 318      44.730  46.170  79.110  1.00  0.00           H
ATOM   4926  CE1 TYR A 318      43.610  44.630  80.280  1.00  0.00           C
ATOM   4927  HE1 TYR A 318      44.470  44.410  80.900  1.00  0.00           H
ATOM   4928  CZ  TYR A 318      42.440  43.940  80.410  1.00  0.00           C
ATOM   4929  OH  TYR A 318      42.380  43.130  81.560  1.00  0.00           O
ATOM   4930  HH  TYR A 318      43.090  43.370  82.170  1.00  0.00           H
ATOM   4931  CD2 TYR A 318      41.600  45.070  78.390  1.00  0.00           C
ATOM   4932  HD2 TYR A 318      40.810  45.300  77.710  1.00  0.00           H
ATOM   4933  CE2 TYR A 318      41.460  44.130  79.420  1.00  0.00           C
ATOM   4934  HE2 TYR A 318      40.500  43.650  79.430  1.00  0.00           H
ATOM   4935  C   TYR A 318      43.640  48.830  78.650  1.00  0.00           C
ATOM   4936  O   TYR A 318      43.360  48.880  79.820  1.00  0.00           O
ATOM   4937  N   ALA A 319      44.870  49.270  78.160  1.00  0.00           N
ATOM   4938  HN  ALA A 319      44.990  49.210  77.170  1.00  0.00           H
ATOM   4939  CA  ALA A 319      45.920  49.910  78.870  1.00  0.00           C
ATOM   4940  HA  ALA A 319      46.230  49.270  79.680  1.00  0.00           H
ATOM   4941  CB  ALA A 319      47.170  49.990  77.960  1.00  0.00           C
ATOM   4942  HB1 ALA A 319      47.050  50.820  77.230  1.00  0.00           H
ATOM   4943  HB2 ALA A 319      47.420  49.080  77.390  1.00  0.00           H
ATOM   4944  HB3 ALA A 319      48.030  50.190  78.630  1.00  0.00           H
ATOM   4945  C   ALA A 319      45.660  51.230  79.530  1.00  0.00           C
ATOM   4946  O   ALA A 319      46.090  51.400  80.620  1.00  0.00           O
ATOM   4947  N   PHE A 320      44.800  52.090  78.950  1.00  0.00           N
ATOM   4948  HN  PHE A 320      44.550  52.040  77.980  1.00  0.00           H
ATOM   4949  CA  PHE A 320      44.330  53.220  79.680  1.00  0.00           C
ATOM   4950  HA  PHE A 320      45.020  53.530  80.450  1.00  0.00           H
ATOM   4951  CB  PHE A 320      44.070  54.380  78.600  1.00  0.00           C
ATOM   4952  HB1 PHE A 320      43.850  55.350  79.080  1.00  0.00           H
ATOM   4953  HB2 PHE A 320      43.330  54.160  77.790  1.00  0.00           H
ATOM   4954  CG  PHE A 320      45.260  54.770  77.860  1.00  0.00           C
ATOM   4955  CD1 PHE A 320      46.530  54.790  78.440  1.00  0.00           C
ATOM   4956  HD1 PHE A 320      46.620  54.590  79.500  1.00  0.00           H
ATOM   4957  CE1 PHE A 320      47.680  54.920  77.630  1.00  0.00           C
ATOM   4958  HE1 PHE A 320      48.640  54.970  78.120  1.00  0.00           H
ATOM   4959  CZ  PHE A 320      47.600  55.120  76.310  1.00  0.00           C
ATOM   4960  HZ  PHE A 320      48.500  55.050  75.730  1.00  0.00           H
ATOM   4961  CD2 PHE A 320      45.120  55.110  76.550  1.00  0.00           C
ATOM   4962  HD2 PHE A 320      44.110  55.190  76.150  1.00  0.00           H
ATOM   4963  CE2 PHE A 320      46.320  55.150  75.760  1.00  0.00           C
ATOM   4964  HE2 PHE A 320      46.230  55.410  74.720  1.00  0.00           H
ATOM   4965  C   PHE A 320      43.140  52.990  80.520  1.00  0.00           C
ATOM   4966  O   PHE A 320      42.540  53.920  81.030  1.00  0.00           O
ATOM   4967  N   LEU A 321      42.880  51.780  80.770  1.00  0.00           N
ATOM   4968  HN  LEU A 321      43.150  51.070  80.120  1.00  0.00           H
ATOM   4969  CA  LEU A 321      41.940  51.300  81.820  1.00  0.00           C
ATOM   4970  HA  LEU A 321      41.510  52.170  82.280  1.00  0.00           H
ATOM   4971  CB  LEU A 321      40.810  50.510  81.260  1.00  0.00           C
ATOM   4972  HB1 LEU A 321      40.170  50.160  82.100  1.00  0.00           H
ATOM   4973  HB2 LEU A 321      41.060  49.520  80.820  1.00  0.00           H
ATOM   4974  CG  LEU A 321      39.950  51.180  80.150  1.00  0.00           C
ATOM   4975  HG  LEU A 321      40.700  51.560  79.420  1.00  0.00           H
ATOM   4976  CD1 LEU A 321      39.060  50.240  79.350  1.00  0.00           C
ATOM   4977 HD11 LEU A 321      38.300  50.800  78.760  1.00  0.00           H
ATOM   4978 HD12 LEU A 321      38.320  49.740  80.010  1.00  0.00           H
ATOM   4979 HD13 LEU A 321      39.540  49.610  78.570  1.00  0.00           H
ATOM   4980  CD2 LEU A 321      39.140  52.390  80.660  1.00  0.00           C
ATOM   4981 HD21 LEU A 321      38.650  52.160  81.630  1.00  0.00           H
ATOM   4982 HD22 LEU A 321      38.390  52.720  79.910  1.00  0.00           H
ATOM   4983 HD23 LEU A 321      39.920  53.150  80.860  1.00  0.00           H
ATOM   4984  C   LEU A 321      42.600  50.580  82.850  1.00  0.00           C
ATOM   4985  O   LEU A 321      42.070  50.280  83.910  1.00  0.00           O
ATOM   4986  N   ASP A 322      43.900  50.210  82.600  1.00  0.00           N
ATOM   4987  HN  ASP A 322      44.360  50.640  81.830  1.00  0.00           H
ATOM   4988  CA  ASP A 322      44.750  49.480  83.500  1.00  0.00           C
ATOM   4989  HA  ASP A 322      44.100  48.850  84.080  1.00  0.00           H
ATOM   4990  CB  ASP A 322      45.850  48.720  82.690  1.00  0.00           C
ATOM   4991  HB1 ASP A 322      46.490  49.490  82.200  1.00  0.00           H
ATOM   4992  HB2 ASP A 322      45.350  48.070  81.940  1.00  0.00           H
ATOM   4993  CG  ASP A 322      46.760  47.800  83.610  1.00  0.00           C
ATOM   4994  OD1 ASP A 322      47.710  47.250  83.010  1.00  0.00           O
ATOM   4995  OD2 ASP A 322      46.540  47.630  84.830  1.00  0.00           O
ATOM   4996  C   ASP A 322      45.390  50.370  84.540  1.00  0.00           C
ATOM   4997  O   ASP A 322      46.130  51.290  84.210  1.00  0.00           O
ATOM   4998  N   GLU A 323      45.030  50.260  85.850  1.00  0.00           N
ATOM   4999  HN  GLU A 323      44.220  49.770  86.170  1.00  0.00           H
ATOM   5000  CA  GLU A 323      45.490  51.190  86.780  1.00  0.00           C
ATOM   5001  HA  GLU A 323      45.410  52.200  86.390  1.00  0.00           H
ATOM   5002  CB  GLU A 323      44.630  50.990  88.070  1.00  0.00           C
ATOM   5003  HB1 GLU A 323      45.150  51.530  88.890  1.00  0.00           H
ATOM   5004  HB2 GLU A 323      44.660  49.970  88.500  1.00  0.00           H
ATOM   5005  CG  GLU A 323      43.230  51.580  87.820  1.00  0.00           C
ATOM   5006  HG1 GLU A 323      43.140  52.090  86.830  1.00  0.00           H
ATOM   5007  HG2 GLU A 323      43.130  52.320  88.640  1.00  0.00           H
ATOM   5008  CD  GLU A 323      42.120  50.550  87.890  1.00  0.00           C
ATOM   5009  OE1 GLU A 323      41.180  50.550  87.060  1.00  0.00           O
ATOM   5010  OE2 GLU A 323      42.240  49.660  88.820  1.00  0.00           O
ATOM   5011  C   GLU A 323      46.980  51.090  87.160  1.00  0.00           C
ATOM   5012  O   GLU A 323      47.580  52.070  87.530  1.00  0.00           O
ATOM   5013  N   ASN A 324      47.510  49.890  86.910  1.00  0.00           N
ATOM   5014  HN  ASN A 324      47.000  49.160  86.460  1.00  0.00           H
ATOM   5015  CA  ASN A 324      48.950  49.620  87.130  1.00  0.00           C
ATOM   5016  HA  ASN A 324      49.370  50.120  88.000  1.00  0.00           H
ATOM   5017  CB  ASN A 324      49.140  48.100  87.430  1.00  0.00           C
ATOM   5018  HB1 ASN A 324      50.230  47.960  87.600  1.00  0.00           H
ATOM   5019  HB2 ASN A 324      48.730  47.470  86.610  1.00  0.00           H
ATOM   5020  CG  ASN A 324      48.440  47.710  88.720  1.00  0.00           C
ATOM   5021  OD1 ASN A 324      48.420  48.450  89.760  1.00  0.00           O
ATOM   5022  ND2 ASN A 324      47.870  46.560  88.740  1.00  0.00           N
ATOM   5023 HD21 ASN A 324      47.900  45.950  87.950  1.00  0.00           H
ATOM   5024 HD22 ASN A 324      47.350  46.370  89.560  1.00  0.00           H
ATOM   5025  C   ASN A 324      49.760  50.010  85.910  1.00  0.00           C
ATOM   5026  O   ASN A 324      50.950  50.100  85.930  1.00  0.00           O
ATOM   5027  N   PHE A 325      49.090  50.330  84.690  1.00  0.00           N
ATOM   5028  HN  PHE A 325      48.110  50.170  84.610  1.00  0.00           H
ATOM   5029  CA  PHE A 325      49.810  50.810  83.530  1.00  0.00           C
ATOM   5030  HA  PHE A 325      50.850  50.540  83.450  1.00  0.00           H
ATOM   5031  CB  PHE A 325      49.040  50.330  82.240  1.00  0.00           C
ATOM   5032  HB1 PHE A 325      48.060  50.850  82.210  1.00  0.00           H
ATOM   5033  HB2 PHE A 325      48.960  49.230  82.360  1.00  0.00           H
ATOM   5034  CG  PHE A 325      49.720  50.580  80.880  1.00  0.00           C
ATOM   5035  CD1 PHE A 325      49.520  51.820  80.310  1.00  0.00           C
ATOM   5036  HD1 PHE A 325      48.800  52.460  80.800  1.00  0.00           H
ATOM   5037  CE1 PHE A 325      50.110  52.070  79.020  1.00  0.00           C
ATOM   5038  HE1 PHE A 325      50.010  53.010  78.500  1.00  0.00           H
ATOM   5039  CZ  PHE A 325      50.960  51.150  78.460  1.00  0.00           C
ATOM   5040  HZ  PHE A 325      51.380  51.520  77.530  1.00  0.00           H
ATOM   5041  CD2 PHE A 325      50.560  49.590  80.310  1.00  0.00           C
ATOM   5042  HD2 PHE A 325      50.640  48.600  80.740  1.00  0.00           H
ATOM   5043  CE2 PHE A 325      51.130  49.870  79.070  1.00  0.00           C
ATOM   5044  HE2 PHE A 325      51.760  49.120  78.640  1.00  0.00           H
ATOM   5045  C   PHE A 325      49.700  52.380  83.460  1.00  0.00           C
ATOM   5046  O   PHE A 325      50.660  53.010  83.030  1.00  0.00           O
ATOM   5047  N   LYS A 326      48.630  53.080  84.060  1.00  0.00           N
ATOM   5048  HN  LYS A 326      48.010  52.500  84.590  1.00  0.00           H
ATOM   5049  CA  LYS A 326      48.680  54.520  84.150  1.00  0.00           C
ATOM   5050  HA  LYS A 326      48.840  54.860  83.130  1.00  0.00           H
ATOM   5051  CB  LYS A 326      47.400  55.240  84.650  1.00  0.00           C
ATOM   5052  HB1 LYS A 326      47.560  56.330  84.750  1.00  0.00           H
ATOM   5053  HB2 LYS A 326      47.080  54.800  85.620  1.00  0.00           H
ATOM   5054  CG  LYS A 326      46.170  55.110  83.740  1.00  0.00           C
ATOM   5055  HG1 LYS A 326      45.530  54.260  84.050  1.00  0.00           H
ATOM   5056  HG2 LYS A 326      46.510  54.840  82.720  1.00  0.00           H
ATOM   5057  CD  LYS A 326      45.310  56.360  83.890  1.00  0.00           C
ATOM   5058  HD1 LYS A 326      45.900  57.290  83.710  1.00  0.00           H
ATOM   5059  HD2 LYS A 326      44.820  56.310  84.890  1.00  0.00           H
ATOM   5060  CE  LYS A 326      44.110  56.420  82.840  1.00  0.00           C
ATOM   5061  HE1 LYS A 326      43.590  55.450  82.830  1.00  0.00           H
[truncated: 6,746,138 more chars]
