# Supplementary material for: Descriptive molecular pharmacology of the δ opioid receptor (DOR): A computational study with structural approach
Source: PLoS One. 2024 Jul 11;19(7):e0304068. doi: 10.1371/journal.pone.0304068 (PMC11239112; doi:10.1371/journal.pone.0304068)
Supplement: S1 File — (ZIP) [file pone.0304068.s025.zip › apoDOR_GaMD_0.pdb]

TITLE     do2a
REMARK    THIS IS A SIMULATION BOX
CRYST1   81.197   81.197  124.928  90.00  90.00  90.00 P 1           1
MODEL        1
ATOM      1  N   GLU     1      22.230  47.080 108.150  1.00  0.00            
ATOM      2  H1  GLU     1      22.350  47.450 109.080  1.00  0.00            
ATOM      3  H2  GLU     1      21.320  47.350 107.810  1.00  0.00            
ATOM      4  H3  GLU     1      23.000  47.280 107.540  1.00  0.00            
ATOM      5  CA  GLU     1      22.180  45.590 108.250  1.00  0.00            
ATOM      6  HA  GLU     1      21.240  45.200 107.860  1.00  0.00            
ATOM      7  CB  GLU     1      23.360  45.010 107.390  1.00  0.00            
ATOM      8  HB2 GLU     1      24.260  45.050 108.000  1.00  0.00            
ATOM      9  HB3 GLU     1      23.120  43.970 107.170  1.00  0.00            
ATOM     10  CG  GLU     1      23.580  45.780 106.090  1.00  0.00            
ATOM     11  HG2 GLU     1      22.590  45.950 105.660  1.00  0.00            
ATOM     12  HG3 GLU     1      24.050  46.740 106.310  1.00  0.00            
ATOM     13  CD  GLU     1      24.430  45.020 105.120  1.00  0.00            
ATOM     14  OE1 GLU     1      24.260  43.760 104.980  1.00  0.00            
ATOM     15  OE2 GLU     1      25.330  45.680 104.490  1.00  0.00            
ATOM     16  C   GLU     1      22.280  45.180 109.720  1.00  0.00            
ATOM     17  O   GLU     1      22.740  46.020 110.520  1.00  0.00            
ATOM     18  N   PRO     2      21.850  43.930 110.110  1.00  0.00            
ATOM     19  CD  PRO     2      21.070  43.000 109.290  1.00  0.00            
ATOM     20  HD2 PRO     2      21.710  42.620 108.500  1.00  0.00            
ATOM     21  HD3 PRO     2      20.230  43.540 108.860  1.00  0.00            
ATOM     22  CG  PRO     2      20.620  41.900 110.260  1.00  0.00            
ATOM     23  HG2 PRO     2      20.650  40.920 109.780  1.00  0.00            
ATOM     24  HG3 PRO     2      19.610  42.090 110.630  1.00  0.00            
ATOM     25  CB  PRO     2      21.620  41.990 111.370  1.00  0.00            
ATOM     26  HB2 PRO     2      22.540  41.430 111.190  1.00  0.00            
ATOM     27  HB3 PRO     2      21.150  41.620 112.290  1.00  0.00            
ATOM     28  CA  PRO     2      21.930  43.470 111.500  1.00  0.00            
ATOM     29  HA  PRO     2      21.170  44.050 112.020  1.00  0.00            
ATOM     30  C   PRO     2      23.280  43.580 112.270  1.00  0.00            
ATOM     31  O   PRO     2      24.330  43.300 111.680  1.00  0.00            
ATOM     32  N   ALA     3      23.280  43.970 113.510  1.00  0.00            
ATOM     33  H   ALA     3      22.360  44.090 113.920  1.00  0.00            
ATOM     34  CA  ALA     3      24.480  44.360 114.340  1.00  0.00            
ATOM     35  HA  ALA     3      24.950  45.180 113.810  1.00  0.00            
ATOM     36  CB  ALA     3      24.130  44.840 115.780  1.00  0.00            
ATOM     37  HB1 ALA     3      23.670  44.020 116.340  1.00  0.00            
ATOM     38  HB2 ALA     3      25.040  45.150 116.290  1.00  0.00            
ATOM     39  HB3 ALA     3      23.430  45.680 115.730  1.00  0.00            
ATOM     40  C   ALA     3      25.530  43.170 114.380  1.00  0.00            
ATOM     41  O   ALA     3      26.690  43.550 114.250  1.00  0.00            
ATOM     42  N   PRO     4      25.230  41.850 114.460  1.00  0.00            
ATOM     43  CD  PRO     4      24.010  41.420 114.990  1.00  0.00            
ATOM     44  HD2 PRO     4      23.280  41.330 114.190  1.00  0.00            
ATOM     45  HD3 PRO     4      23.660  42.150 115.720  1.00  0.00            
ATOM     46  CG  PRO     4      24.340  40.090 115.630  1.00  0.00            
ATOM     47  HG2 PRO     4      23.480  39.410 115.580  1.00  0.00            
ATOM     48  HG3 PRO     4      24.630  40.220 116.670  1.00  0.00            
ATOM     49  CB  PRO     4      25.490  39.580 114.810  1.00  0.00            
ATOM     50  HB2 PRO     4      25.140  39.120 113.890  1.00  0.00            
ATOM     51  HB3 PRO     4      26.120  38.870 115.350  1.00  0.00            
ATOM     52  CA  PRO     4      26.300  40.870 114.490  1.00  0.00            
ATOM     53  HA  PRO     4      27.020  41.250 115.220  1.00  0.00            
ATOM     54  C   PRO     4      27.020  40.570 113.160  1.00  0.00            
ATOM     55  O   PRO     4      28.210  40.370 113.170  1.00  0.00            
ATOM     56  N   SER     5      26.330  40.510 112.060  1.00  0.00            
ATOM     57  H   SER     5      25.330  40.430 112.180  1.00  0.00            
ATOM     58  CA  SER     5      26.860  40.500 110.730  1.00  0.00            
ATOM     59  HA  SER     5      27.740  39.850 110.670  1.00  0.00            
ATOM     60  CB  SER     5      25.770  39.950 109.760  1.00  0.00            
ATOM     61  HB2 SER     5      26.180  39.940 108.750  1.00  0.00            
ATOM     62  HB3 SER     5      25.520  38.930 110.060  1.00  0.00            
ATOM     63  OG  SER     5      24.570  40.770 109.790  1.00  0.00            
ATOM     64  HG  SER     5      23.920  40.410 109.190  1.00  0.00            
ATOM     65  C   SER     5      27.300  41.790 110.290  1.00  0.00            
ATOM     66  O   SER     5      28.140  41.890 109.350  1.00  0.00            
ATOM     67  N   ALA     6      26.950  42.870 111.000  1.00  0.00            
ATOM     68  H   ALA     6      26.190  42.790 111.660  1.00  0.00            
ATOM     69  CA  ALA     6      27.550  44.160 110.800  1.00  0.00            
ATOM     70  HA  ALA     6      27.810  44.270 109.750  1.00  0.00            
ATOM     71  CB  ALA     6      26.540  45.210 111.150  1.00  0.00            
ATOM     72  HB1 ALA     6      26.270  45.120 112.210  1.00  0.00            
ATOM     73  HB2 ALA     6      26.960  46.200 110.970  1.00  0.00            
ATOM     74  HB3 ALA     6      25.650  45.070 110.540  1.00  0.00            
ATOM     75  C   ALA     6      28.860  44.320 111.600  1.00  0.00            
ATOM     76  O   ALA     6      29.830  44.960 111.160  1.00  0.00            
ATOM     77  N   GLY     7      28.910  43.710 112.790  1.00  0.00            
ATOM     78  H   GLY     7      28.130  43.150 113.120  1.00  0.00            
ATOM     79  CA  GLY     7      30.090  43.840 113.660  1.00  0.00            
ATOM     80  HA2 GLY     7      30.440  44.870 113.580  1.00  0.00            
ATOM     81  HA3 GLY     7      29.760  43.650 114.690  1.00  0.00            
ATOM     82  C   GLY     7      31.220  42.910 113.330  1.00  0.00            
ATOM     83  O   GLY     7      32.430  43.160 113.560  1.00  0.00            
ATOM     84  N   ALA     8      30.810  41.770 112.700  1.00  0.00            
ATOM     85  H   ALA     8      29.830  41.580 112.560  1.00  0.00            
ATOM     86  CA  ALA     8      31.760  40.870 112.130  1.00  0.00            
ATOM     87  HA  ALA     8      32.390  40.350 112.860  1.00  0.00            
ATOM     88  CB  ALA     8      30.830  39.810 111.430  1.00  0.00            
ATOM     89  HB1 ALA     8      30.200  40.310 110.700  1.00  0.00            
ATOM     90  HB2 ALA     8      31.440  39.060 110.940  1.00  0.00            
ATOM     91  HB3 ALA     8      30.200  39.320 112.180  1.00  0.00            
ATOM     92  C   ALA     8      32.630  41.460 111.040  1.00  0.00            
ATOM     93  O   ALA     8      33.810  41.170 110.910  1.00  0.00            
ATOM     94  N   GLU     9      32.060  42.270 110.100  1.00  0.00            
ATOM     95  H   GLU     9      31.050  42.330 110.050  1.00  0.00            
ATOM     96  CA  GLU     9      32.820  42.920 109.110  1.00  0.00            
ATOM     97  HA  GLU     9      33.660  42.270 108.860  1.00  0.00            
ATOM     98  CB  GLU     9      32.040  43.240 107.820  1.00  0.00            
ATOM     99  HB2 GLU     9      31.200  43.870 108.110  1.00  0.00            
ATOM    100  HB3 GLU     9      32.710  43.810 107.180  1.00  0.00            
ATOM    101  CG  GLU     9      31.520  42.020 107.060  1.00  0.00            
ATOM    102  HG2 GLU     9      32.340  41.310 107.120  1.00  0.00            
ATOM    103  HG3 GLU     9      30.620  41.580 107.500  1.00  0.00            
ATOM    104  CD  GLU     9      31.260  42.360 105.640  1.00  0.00            
ATOM    105  OE1 GLU     9      30.450  43.320 105.390  1.00  0.00            
ATOM    106  OE2 GLU     9      31.700  41.690 104.730  1.00  0.00            
ATOM    107  C   GLU     9      33.490  44.190 109.690  1.00  0.00            
ATOM    108  O   GLU     9      34.320  44.840 109.070  1.00  0.00            
ATOM    109  N   LEU    10      33.030  44.780 110.850  1.00  0.00            
ATOM    110  H   LEU    10      32.300  44.180 111.220  1.00  0.00            
ATOM    111  CA  LEU    10      33.190  46.150 111.430  1.00  0.00            
ATOM    112  HA  LEU    10      32.410  46.250 112.190  1.00  0.00            
ATOM    113  CB  LEU    10      34.570  46.510 112.090  1.00  0.00            
ATOM    114  HB2 LEU    10      35.280  46.370 111.280  1.00  0.00            
ATOM    115  HB3 LEU    10      34.570  47.550 112.400  1.00  0.00            
ATOM    116  CG  LEU    10      34.960  45.630 113.270  1.00  0.00            
ATOM    117  HG  LEU    10      34.650  44.600 113.060  1.00  0.00            
ATOM    118  CD1 LEU    10      36.480  45.670 113.520  1.00  0.00            
ATOM    119 HD11 LEU    10      36.790  46.690 113.740  1.00  0.00            
ATOM    120 HD12 LEU    10      36.720  45.030 114.370  1.00  0.00            
ATOM    121 HD13 LEU    10      37.000  45.310 112.640  1.00  0.00            
ATOM    122  CD2 LEU    10      34.210  46.000 114.530  1.00  0.00            
ATOM    123 HD21 LEU    10      33.140  45.890 114.370  1.00  0.00            
ATOM    124 HD22 LEU    10      34.520  45.340 115.350  1.00  0.00            
ATOM    125 HD23 LEU    10      34.430  47.030 114.800  1.00  0.00            
ATOM    126  C   LEU    10      32.630  47.350 110.550  1.00  0.00            
ATOM    127  O   LEU    10      33.220  48.430 110.340  1.00  0.00            
ATOM    128  N   GLN    11      31.440  47.090 109.950  1.00  0.00            
ATOM    129  H   GLN    11      30.990  46.190 110.010  1.00  0.00            
ATOM    130  CA  GLN    11      30.810  48.140 109.100  1.00  0.00            
ATOM    131  HA  GLN    11      31.420  49.040 109.060  1.00  0.00            
ATOM    132  CB  GLN    11      30.700  47.510 107.580  1.00  0.00            
ATOM    133  HB2 GLN    11      29.840  46.830 107.610  1.00  0.00            
ATOM    134  HB3 GLN    11      30.470  48.350 106.930  1.00  0.00            
ATOM    135  CG  GLN    11      31.920  46.770 107.050  1.00  0.00            
ATOM    136  HG2 GLN    11      32.120  46.070 107.870  1.00  0.00            
ATOM    137  HG3 GLN    11      31.770  46.210 106.130  1.00  0.00            
ATOM    138  CD  GLN    11      33.140  47.680 106.880  1.00  0.00            
ATOM    139  OE1 GLN    11      33.000  48.770 106.370  1.00  0.00            
ATOM    140  NE2 GLN    11      34.360  47.120 107.150  1.00  0.00            
ATOM    141 HE21 GLN    11      35.200  47.670 107.060  1.00  0.00            
ATOM    142 HE22 GLN    11      34.410  46.150 107.450  1.00  0.00            
ATOM    143  C   GLN    11      29.520  48.500 109.720  1.00  0.00            
ATOM    144  O   GLN    11      28.570  47.700 109.720  1.00  0.00            
ATOM    145  N   PRO    12      29.420  49.740 110.220  1.00  0.00            
ATOM    146  CD  PRO    12      30.520  50.460 110.800  1.00  0.00            
ATOM    147  HD2 PRO    12      31.090  50.950 110.010  1.00  0.00            
ATOM    148  HD3 PRO    12      31.160  49.760 111.340  1.00  0.00            
ATOM    149  CG  PRO    12      29.840  51.450 111.720  1.00  0.00            
ATOM    150  HG2 PRO    12      30.450  52.350 111.780  1.00  0.00            
ATOM    151  HG3 PRO    12      29.750  51.010 112.720  1.00  0.00            
ATOM    152  CB  PRO    12      28.460  51.740 111.130  1.00  0.00            
ATOM    153  HB2 PRO    12      28.320  52.590 110.470  1.00  0.00            
ATOM    154  HB3 PRO    12      27.800  51.840 112.000  1.00  0.00            
ATOM    155  CA  PRO    12      28.130  50.410 110.360  1.00  0.00            
ATOM    156  HA  PRO    12      27.590  49.860 111.140  1.00  0.00            
ATOM    157  C   PRO    12      27.220  50.500 109.050  1.00  0.00            
ATOM    158  O   PRO    12      26.020  50.340 109.200  1.00  0.00            
ATOM    159  N   PRO    13      27.630  50.590 107.810  1.00  0.00            
ATOM    160  CD  PRO    13      26.500  50.520 106.790  1.00  0.00            
ATOM    161  HD2 PRO    13      25.900  51.430 106.860  1.00  0.00            
ATOM    162  HD3 PRO    13      25.870  49.650 107.010  1.00  0.00            
ATOM    163  CG  PRO    13      27.230  50.390 105.450  1.00  0.00            
ATOM    164  HG2 PRO    13      26.630  50.800 104.640  1.00  0.00            
ATOM    165  HG3 PRO    13      27.460  49.350 105.240  1.00  0.00            
ATOM    166  CB  PRO    13      28.480  51.180 105.660  1.00  0.00            
ATOM    167  HB2 PRO    13      28.470  52.200 105.290  1.00  0.00            
ATOM    168  HB3 PRO    13      29.210  50.600 105.110  1.00  0.00            
ATOM    169  CA  PRO    13      28.840  51.180 107.180  1.00  0.00            
ATOM    170  HA  PRO    13      29.600  50.410 107.330  1.00  0.00            
ATOM    171  C   PRO    13      29.390  52.530 107.630  1.00  0.00            
ATOM    172  O   PRO    13      28.630  53.450 107.820  1.00  0.00            
ATOM    173  N   LEU    14      30.710  52.770 107.810  1.00  0.00            
ATOM    174  H   LEU    14      31.300  51.950 107.770  1.00  0.00            
ATOM    175  CA  LEU    14      31.310  54.060 108.240  1.00  0.00            
ATOM    176  HA  LEU    14      30.580  54.840 108.030  1.00  0.00            
ATOM    177  CB  LEU    14      31.700  54.150 109.690  1.00  0.00            
ATOM    178  HB2 LEU    14      30.830  53.870 110.290  1.00  0.00            
ATOM    179  HB3 LEU    14      32.500  53.440 109.870  1.00  0.00            
ATOM    180  CG  LEU    14      32.170  55.570 110.090  1.00  0.00            
ATOM    181  HG  LEU    14      33.150  55.700 109.650  1.00  0.00            
ATOM    182  CD1 LEU    14      31.240  56.730 109.650  1.00  0.00            
ATOM    183 HD11 LEU    14      30.250  56.590 110.100  1.00  0.00            
ATOM    184 HD12 LEU    14      31.660  57.680 109.980  1.00  0.00            
ATOM    185 HD13 LEU    14      31.150  56.730 108.570  1.00  0.00            
ATOM    186  CD2 LEU    14      32.300  55.700 111.630  1.00  0.00            
ATOM    187 HD21 LEU    14      33.030  54.970 112.000  1.00  0.00            
ATOM    188 HD22 LEU    14      32.630  56.710 111.890  1.00  0.00            
ATOM    189 HD23 LEU    14      31.330  55.510 112.100  1.00  0.00            
ATOM    190  C   LEU    14      32.430  54.380 107.260  1.00  0.00            
ATOM    191  O   LEU    14      32.340  55.300 106.450  1.00  0.00            
ATOM    192  N   PHE    15      33.500  53.560 107.200  1.00  0.00            
ATOM    193  H   PHE    15      33.530  52.820 107.900  1.00  0.00            
ATOM    194  CA  PHE    15      34.650  53.760 106.370  1.00  0.00            
ATOM    195  HA  PHE    15      34.510  54.680 105.800  1.00  0.00            
ATOM    196  CB  PHE    15      35.940  53.870 107.160  1.00  0.00            
ATOM    197  HB2 PHE    15      36.290  52.980 107.680  1.00  0.00            
ATOM    198  HB3 PHE    15      36.680  54.170 106.430  1.00  0.00            
ATOM    199  CG  PHE    15      35.880  54.950 108.170  1.00  0.00            
ATOM    200  CD1 PHE    15      36.490  54.780 109.460  1.00  0.00            
ATOM    201  HD1 PHE    15      36.920  53.810 109.700  1.00  0.00            
ATOM    202  CE1 PHE    15      36.540  55.830 110.410  1.00  0.00            
ATOM    203  HE1 PHE    15      37.040  55.670 111.370  1.00  0.00            
ATOM    204  CZ  PHE    15      35.960  57.050 110.130  1.00  0.00            
ATOM    205  HZ  PHE    15      35.900  57.820 110.900  1.00  0.00            
ATOM    206  CE2 PHE    15      35.430  57.300 108.830  1.00  0.00            
ATOM    207  HE2 PHE    15      35.060  58.280 108.550  1.00  0.00            
ATOM    208  CD2 PHE    15      35.390  56.240 107.900  1.00  0.00            
ATOM    209  HD2 PHE    15      34.960  56.400 106.910  1.00  0.00            
ATOM    210  C   PHE    15      34.750  52.700 105.190  1.00  0.00            
ATOM    211  O   PHE    15      35.850  52.500 104.590  1.00  0.00            
ATOM    212  N   ALA    16      33.630  52.090 104.840  1.00  0.00            
ATOM    213  H   ALA    16      32.910  52.240 105.540  1.00  0.00            
ATOM    214  CA  ALA    16      33.370  51.140 103.770  1.00  0.00            
ATOM    215  HA  ALA    16      34.070  50.320 103.930  1.00  0.00            
ATOM    216  CB  ALA    16      31.880  50.600 104.030  1.00  0.00            
ATOM    217  HB1 ALA    16      31.170  51.410 103.870  1.00  0.00            
ATOM    218  HB2 ALA    16      31.660  49.780 103.350  1.00  0.00            
ATOM    219  HB3 ALA    16      31.790  50.240 105.060  1.00  0.00            
ATOM    220  C   ALA    16      33.670  51.620 102.410  1.00  0.00            
ATOM    221  O   ALA    16      34.090  50.790 101.620  1.00  0.00            
ATOM    222  N   ASN    17      33.590  52.970 102.140  1.00  0.00            
ATOM    223  H   ASN    17      33.110  53.550 102.820  1.00  0.00            
ATOM    224  CA  ASN    17      34.020  53.570 100.920  1.00  0.00            
ATOM    225  HA  ASN    17      34.350  52.780 100.250  1.00  0.00            
ATOM    226  CB  ASN    17      32.880  54.410 100.190  1.00  0.00            
ATOM    227  HB2 ASN    17      32.690  55.320 100.760  1.00  0.00            
ATOM    228  HB3 ASN    17      33.090  54.660  99.160  1.00  0.00            
ATOM    229  CG  ASN    17      31.640  53.560 100.230  1.00  0.00            
ATOM    230  OD1 ASN    17      31.440  52.700  99.360  1.00  0.00            
ATOM    231  ND2 ASN    17      30.780  53.830 101.170  1.00  0.00            
ATOM    232 HD21 ASN    17      29.930  53.290 101.250  1.00  0.00            
ATOM    233 HD22 ASN    17      30.970  54.580 101.830  1.00  0.00            
ATOM    234  C   ASN    17      35.290  54.450 100.970  1.00  0.00            
ATOM    235  O   ASN    17      35.540  55.240 100.040  1.00  0.00            
ATOM    236  N   ALA    18      36.160  54.300 102.010  1.00  0.00            
ATOM    237  H   ALA    18      35.850  53.720 102.780  1.00  0.00            
ATOM    238  CA  ALA    18      37.450  54.950 102.120  1.00  0.00            
ATOM    239  HA  ALA    18      37.240  55.990 101.880  1.00  0.00            
ATOM    240  CB  ALA    18      37.850  54.860 103.630  1.00  0.00            
ATOM    241  HB1 ALA    18      38.070  53.820 103.890  1.00  0.00            
ATOM    242  HB2 ALA    18      38.730  55.480 103.810  1.00  0.00            
ATOM    243  HB3 ALA    18      37.020  55.210 104.250  1.00  0.00            
ATOM    244  C   ALA    18      38.650  54.490 101.300  1.00  0.00            
ATOM    245  O   ALA    18      38.650  53.420 100.650  1.00  0.00            
ATOM    246  N   SER    19      39.690  55.330 101.320  1.00  0.00            
ATOM    247  H   SER    19      39.580  56.190 101.830  1.00  0.00            
ATOM    248  CA  SER    19      40.930  55.140 100.480  1.00  0.00            
ATOM    249  HA  SER    19      40.560  54.800  99.520  1.00  0.00            
ATOM    250  CB  SER    19      41.900  56.330 100.250  1.00  0.00            
ATOM    251  HB2 SER    19      41.310  57.170  99.890  1.00  0.00            
ATOM    252  HB3 SER    19      42.340  56.580 101.220  1.00  0.00            
ATOM    253  OG  SER    19      42.950  56.030  99.300  1.00  0.00            
ATOM    254  HG  SER    19      43.520  56.800  99.200  1.00  0.00            
ATOM    255  C   SER    19      41.720  53.900 101.000  1.00  0.00            
ATOM    256  O   SER    19      41.880  53.620 102.140  1.00  0.00            
ATOM    257  N   ASP    20      42.110  53.020 100.100  1.00  0.00            
ATOM    258  H   ASP    20      41.850  53.140  99.140  1.00  0.00            
ATOM    259  CA  ASP    20      42.870  51.790 100.480  1.00  0.00            
ATOM    260  HA  ASP    20      42.270  51.110 101.100  1.00  0.00            
ATOM    261  CB  ASP    20      43.200  51.090  99.180  1.00  0.00            
ATOM    262  HB2 ASP    20      42.230  50.940  98.710  1.00  0.00            
ATOM    263  HB3 ASP    20      43.830  51.690  98.530  1.00  0.00            
ATOM    264  CG  ASP    20      43.850  49.760  99.430  1.00  0.00            
ATOM    265  OD1 ASP    20      44.600  49.260  98.540  1.00  0.00            
ATOM    266  OD2 ASP    20      43.500  49.180 100.510  1.00  0.00            
ATOM    267  C   ASP    20      44.110  52.150 101.310  1.00  0.00            
ATOM    268  O   ASP    20      44.940  52.990 100.950  1.00  0.00            
ATOM    269  N   ALA    21      44.270  51.540 102.500  1.00  0.00            
ATOM    270  H   ALA    21      43.490  50.970 102.790  1.00  0.00            
ATOM    271  CA  ALA    21      45.420  51.700 103.460  1.00  0.00            
ATOM    272  HA  ALA    21      45.460  50.770 104.030  1.00  0.00            
ATOM    273  CB  ALA    21      46.790  51.960 102.860  1.00  0.00            
ATOM    274  HB1 ALA    21      46.770  52.890 102.300  1.00  0.00            
ATOM    275  HB2 ALA    21      47.530  52.030 103.660  1.00  0.00            
ATOM    276  HB3 ALA    21      47.060  51.140 102.200  1.00  0.00            
ATOM    277  C   ALA    21      45.050  52.810 104.430  1.00  0.00            
ATOM    278  O   ALA    21      45.950  53.470 104.950  1.00  0.00            
ATOM    279  N   TYR    22      43.760  53.000 104.740  1.00  0.00            
ATOM    280  H   TYR    22      43.080  52.480 104.210  1.00  0.00            
ATOM    281  CA  TYR    22      43.250  54.210 105.610  1.00  0.00            
ATOM    282  HA  TYR    22      43.690  55.120 105.200  1.00  0.00            
ATOM    283  CB  TYR    22      41.670  54.390 105.670  1.00  0.00            
ATOM    284  HB2 TYR    22      41.570  54.610 104.610  1.00  0.00            
ATOM    285  HB3 TYR    22      41.080  53.500 105.910  1.00  0.00            
ATOM    286  CG  TYR    22      41.180  55.540 106.460  1.00  0.00            
ATOM    287  CD1 TYR    22      40.350  55.340 107.540  1.00  0.00            
ATOM    288  HD1 TYR    22      40.080  54.320 107.840  1.00  0.00            
ATOM    289  CE1 TYR    22      39.840  56.440 108.270  1.00  0.00            
ATOM    290  HE1 TYR    22      39.410  56.300 109.270  1.00  0.00            
ATOM    291  CZ  TYR    22      40.080  57.750 107.770  1.00  0.00            
ATOM    292  OH  TYR    22      39.470  58.800 108.530  1.00  0.00            
ATOM    293  HH  TYR    22      38.970  58.480 109.290  1.00  0.00            
ATOM    294  CE2 TYR    22      40.700  57.970 106.500  1.00  0.00            
ATOM    295  HE2 TYR    22      40.730  58.930 105.990  1.00  0.00            
ATOM    296  CD2 TYR    22      41.300  56.840 105.920  1.00  0.00            
ATOM    297  HD2 TYR    22      41.890  56.940 105.010  1.00  0.00            
ATOM    298  C   TYR    22      43.950  54.370 106.980  1.00  0.00            
ATOM    299  O   TYR    22      44.520  55.460 107.230  1.00  0.00            
ATOM    300  N   PRO    23      44.130  53.430 107.880  1.00  0.00            
ATOM    301  CD  PRO    23      43.300  52.250 108.010  1.00  0.00            
ATOM    302  HD2 PRO    23      43.540  51.540 107.220  1.00  0.00            
ATOM    303  HD3 PRO    23      42.250  52.530 107.940  1.00  0.00            
ATOM    304  CG  PRO    23      43.670  51.720 109.420  1.00  0.00            
ATOM    305  HG2 PRO    23      43.610  50.630 109.460  1.00  0.00            
ATOM    306  HG3 PRO    23      43.010  52.140 110.180  1.00  0.00            
ATOM    307  CB  PRO    23      45.080  52.200 109.600  1.00  0.00            
ATOM    308  HB2 PRO    23      45.840  51.570 109.150  1.00  0.00            
ATOM    309  HB3 PRO    23      45.260  52.270 110.680  1.00  0.00            
ATOM    310  CA  PRO    23      45.110  53.570 108.980  1.00  0.00            
ATOM    311  HA  PRO    23      44.650  54.270 109.680  1.00  0.00            
ATOM    312  C   PRO    23      46.550  54.060 108.620  1.00  0.00            
ATOM    313  O   PRO    23      47.090  54.780 109.410  1.00  0.00            
ATOM    314  N   SER    24      47.100  53.610 107.470  1.00  0.00            
ATOM    315  H   SER    24      46.600  52.960 106.880  1.00  0.00            
ATOM    316  CA  SER    24      48.450  54.050 107.040  1.00  0.00            
ATOM    317  HA  SER    24      49.080  54.020 107.930  1.00  0.00            
ATOM    318  CB  SER    24      49.130  53.220 105.910  1.00  0.00            
ATOM    319  HB2 SER    24      49.220  52.210 106.310  1.00  0.00            
ATOM    320  HB3 SER    24      48.420  53.220 105.090  1.00  0.00            
ATOM    321  OG  SER    24      50.390  53.660 105.450  1.00  0.00            
ATOM    322  HG  SER    24      50.700  53.070 104.760  1.00  0.00            
ATOM    323  C   SER    24      48.310  55.530 106.510  1.00  0.00            
ATOM    324  O   SER    24      49.180  56.370 106.790  1.00  0.00            
ATOM    325  N   ALA    25      47.170  56.020 105.910  1.00  0.00            
ATOM    326  H   ALA    25      46.410  55.370 105.790  1.00  0.00            
ATOM    327  CA  ALA    25      46.970  57.390 105.500  1.00  0.00            
ATOM    328  HA  ALA    25      47.790  57.790 104.910  1.00  0.00            
ATOM    329  CB  ALA    25      45.700  57.430 104.660  1.00  0.00            
ATOM    330  HB1 ALA    25      44.860  57.040 105.250  1.00  0.00            
ATOM    331  HB2 ALA    25      45.490  58.460 104.370  1.00  0.00            
ATOM    332  HB3 ALA    25      45.830  56.820 103.770  1.00  0.00            
ATOM    333  C   ALA    25      46.760  58.280 106.690  1.00  0.00            
ATOM    334  O   ALA    25      46.750  59.530 106.700  1.00  0.00            
ATOM    335  N   CYS    26      46.360  57.770 107.820  1.00  0.00            
ATOM    336  H   CYS    26      46.050  56.810 107.740  1.00  0.00            
ATOM    337  CA  CYS    26      45.950  58.520 108.980  1.00  0.00            
ATOM    338  HA  CYS    26      45.380  59.380 108.630  1.00  0.00            
ATOM    339  CB  CYS    26      45.080  57.730 110.010  1.00  0.00            
ATOM    340  HB2 CYS    26      45.450  56.710 110.150  1.00  0.00            
ATOM    341  HB3 CYS    26      45.040  58.230 110.980  1.00  0.00            
ATOM    342  SG  CYS    26      43.430  57.580 109.480  1.00  0.00            
ATOM    343  HG  CYS    26      43.000  56.890 110.540  1.00  0.00            
ATOM    344  C   CYS    26      46.870  59.500 109.650  1.00  0.00            
ATOM    345  O   CYS    26      46.590  60.600 109.980  1.00  0.00            
ATOM    346  N   PRO    27      48.200  59.150 109.730  1.00  0.00            
ATOM    347  CD  PRO    27      48.530  57.750 110.130  1.00  0.00            
ATOM    348  HD2 PRO    27      48.650  57.150 109.230  1.00  0.00            
ATOM    349  HD3 PRO    27      47.700  57.350 110.720  1.00  0.00            
ATOM    350  CG  PRO    27      49.850  57.850 110.970  1.00  0.00            
ATOM    351  HG2 PRO    27      50.510  57.030 110.710  1.00  0.00            
ATOM    352  HG3 PRO    27      49.610  57.790 112.040  1.00  0.00            
ATOM    353  CB  PRO    27      50.470  59.210 110.620  1.00  0.00            
ATOM    354  HB2 PRO    27      51.090  59.130 109.730  1.00  0.00            
ATOM    355  HB3 PRO    27      51.040  59.680 111.420  1.00  0.00            
ATOM    356  CA  PRO    27      49.180  60.070 110.300  1.00  0.00            
ATOM    357  HA  PRO    27      48.810  60.470 111.250  1.00  0.00            
ATOM    358  C   PRO    27      49.410  61.240 109.300  1.00  0.00            
ATOM    359  O   PRO    27      49.500  62.400 109.690  1.00  0.00            
ATOM    360  N   SER    28      49.450  60.960 107.980  1.00  0.00            
ATOM    361  H   SER    28      49.330  60.000 107.690  1.00  0.00            
ATOM    362  CA  SER    28      49.650  62.010 106.920  1.00  0.00            
ATOM    363  HA  SER    28      50.520  62.620 107.140  1.00  0.00            
ATOM    364  CB  SER    28      49.880  61.280 105.550  1.00  0.00            
ATOM    365  HB2 SER    28      50.760  60.650 105.670  1.00  0.00            
ATOM    366  HB3 SER    28      49.010  60.650 105.380  1.00  0.00            
ATOM    367  OG  SER    28      50.060  62.160 104.440  1.00  0.00            
ATOM    368  HG  SER    28      50.190  61.640 103.650  1.00  0.00            
ATOM    369  C   SER    28      48.390  62.930 106.810  1.00  0.00            
ATOM    370  O   SER    28      48.550  64.120 106.700  1.00  0.00            
ATOM    371  N   ALA    29      47.170  62.330 107.030  1.00  0.00            
ATOM    372  H   ALA    29      47.150  61.320 106.990  1.00  0.00            
ATOM    373  CA  ALA    29      45.910  63.040 107.220  1.00  0.00            
ATOM    374  HA  ALA    29      45.730  63.650 106.340  1.00  0.00            
ATOM    375  CB  ALA    29      44.780  61.980 107.330  1.00  0.00            
ATOM    376  HB1 ALA    29      44.940  61.370 108.220  1.00  0.00            
ATOM    377  HB2 ALA    29      43.810  62.480 107.410  1.00  0.00            
ATOM    378  HB3 ALA    29      44.790  61.340 106.450  1.00  0.00            
ATOM    379  C   ALA    29      45.920  64.000 108.420  1.00  0.00            
ATOM    380  O   ALA    29      45.590  65.190 108.230  1.00  0.00            
ATOM    381  N   GLY    30      46.450  63.640 109.560  1.00  0.00            
ATOM    382  H   GLY    30      46.740  62.680 109.730  1.00  0.00            
ATOM    383  CA  GLY    30      46.640  64.610 110.630  1.00  0.00            
ATOM    384  HA2 GLY    30      45.690  65.120 110.810  1.00  0.00            
ATOM    385  HA3 GLY    30      46.940  64.080 111.540  1.00  0.00            
ATOM    386  C   GLY    30      47.720  65.650 110.280  1.00  0.00            
ATOM    387  O   GLY    30      47.480  66.870 110.330  1.00  0.00            
ATOM    388  N   ALA    31      48.870  65.200 109.880  1.00  0.00            
ATOM    389  H   ALA    31      48.930  64.290 109.440  1.00  0.00            
ATOM    390  CA  ALA    31      50.100  66.030 109.970  1.00  0.00            
ATOM    391  HA  ALA    31      50.160  66.510 110.950  1.00  0.00            
ATOM    392  CB  ALA    31      51.440  65.220 109.720  1.00  0.00            
ATOM    393  HB1 ALA    31      51.400  64.740 108.750  1.00  0.00            
ATOM    394  HB2 ALA    31      52.290  65.900 109.760  1.00  0.00            
ATOM    395  HB3 ALA    31      51.550  64.460 110.500  1.00  0.00            
ATOM    396  C   ALA    31      50.100  67.050 108.890  1.00  0.00            
ATOM    397  O   ALA    31      50.730  68.160 109.020  1.00  0.00            
ATOM    398  N   ASN    32      49.350  66.760 107.800  1.00  0.00            
ATOM    399  H   ASN    32      48.980  65.830 107.930  1.00  0.00            
ATOM    400  CA  ASN    32      49.110  67.440 106.510  1.00  0.00            
ATOM    401  HA  ASN    32      48.370  66.860 105.970  1.00  0.00            
ATOM    402  CB  ASN    32      48.610  68.880 106.630  1.00  0.00            
ATOM    403  HB2 ASN    32      49.330  69.430 107.240  1.00  0.00            
ATOM    404  HB3 ASN    32      48.540  69.330 105.640  1.00  0.00            
ATOM    405  CG  ASN    32      47.260  68.960 107.290  1.00  0.00            
ATOM    406  OD1 ASN    32      46.350  68.250 106.830  1.00  0.00            
ATOM    407  ND2 ASN    32      47.090  69.820 108.340  1.00  0.00            
ATOM    408 HD21 ASN    32      46.190  69.880 108.800  1.00  0.00            
ATOM    409 HD22 ASN    32      47.860  70.380 108.660  1.00  0.00            
ATOM    410  C   ASN    32      50.240  67.400 105.560  1.00  0.00            
ATOM    411  O   ASN    32      51.420  67.210 105.930  1.00  0.00            
ATOM    412  N   ALA    33      49.900  67.620 104.320  1.00  0.00            
ATOM    413  H   ALA    33      48.950  67.530 104.000  1.00  0.00            
ATOM    414  CA  ALA    33      50.960  68.000 103.320  1.00  0.00            
ATOM    415  HA  ALA    33      51.680  67.180 103.220  1.00  0.00            
ATOM    416  CB  ALA    33      50.240  68.150 102.050  1.00  0.00            
ATOM    417  HB1 ALA    33      49.520  68.970 102.140  1.00  0.00            
ATOM    418  HB2 ALA    33      50.950  68.370 101.260  1.00  0.00            
ATOM    419  HB3 ALA    33      49.710  67.220 101.830  1.00  0.00            
ATOM    420  C   ALA    33      51.750  69.290 103.620  1.00  0.00            
ATOM    421  O   ALA    33      51.220  70.250 104.190  1.00  0.00            
ATOM    422  N   SER    34      53.040  69.280 103.280  1.00  0.00            
ATOM    423  H   SER    34      53.570  68.430 103.150  1.00  0.00            
ATOM    424  CA  SER    34      53.750  70.540 103.290  1.00  0.00            
ATOM    425  HA  SER    34      53.360  71.140 104.110  1.00  0.00            
ATOM    426  CB  SER    34      55.290  70.400 103.470  1.00  0.00            
ATOM    427  HB2 SER    34      55.780  71.360 103.350  1.00  0.00            
ATOM    428  HB3 SER    34      55.520  70.000 104.460  1.00  0.00            
ATOM    429  OG  SER    34      55.750  69.500 102.470  1.00  0.00            
ATOM    430  HG  SER    34      56.700  69.390 102.560  1.00  0.00            
ATOM    431  C   SER    34      53.460  71.500 102.110  1.00  0.00            
ATOM    432  O   SER    34      53.320  71.160 100.910  1.00  0.00            
ATOM    433  N   GLY    35      53.380  72.830 102.400  1.00  0.00            
ATOM    434  H   GLY    35      53.440  73.110 103.370  1.00  0.00            
ATOM    435  CA  GLY    35      53.210  73.900 101.360  1.00  0.00            
ATOM    436  HA2 GLY    35      52.300  73.640 100.810  1.00  0.00            
ATOM    437  HA3 GLY    35      53.050  74.830 101.910  1.00  0.00            
ATOM    438  C   GLY    35      54.330  74.100 100.390  1.00  0.00            
ATOM    439  O   GLY    35      55.400  73.440 100.540  1.00  0.00            
ATOM    440  N   PRO    36      54.240  74.820  99.310  1.00  0.00            
ATOM    441  CD  PRO    36      53.030  75.540  98.990  1.00  0.00            
ATOM    442  HD2 PRO    36      52.970  76.440  99.610  1.00  0.00            
ATOM    443  HD3 PRO    36      52.170  74.900  99.190  1.00  0.00            
ATOM    444  CG  PRO    36      53.190  75.860  97.500  1.00  0.00            
ATOM    445  HG2 PRO    36      52.550  76.670  97.140  1.00  0.00            
ATOM    446  HG3 PRO    36      53.080  75.000  96.840  1.00  0.00            
ATOM    447  CB  PRO    36      54.630  76.290  97.600  1.00  0.00            
ATOM    448  HB2 PRO    36      54.800  77.300  97.980  1.00  0.00            
ATOM    449  HB3 PRO    36      55.000  76.220  96.580  1.00  0.00            
ATOM    450  CA  PRO    36      55.370  75.240  98.520  1.00  0.00            
ATOM    451  HA  PRO    36      55.620  74.340  97.960  1.00  0.00            
ATOM    452  C   PRO    36      56.630  75.810  99.140  1.00  0.00            
ATOM    453  O   PRO    36      56.460  76.520 100.100  1.00  0.00            
ATOM    454  N   PRO    37      57.850  75.610  98.690  1.00  0.00            
ATOM    455  CD  PRO    37      58.190  74.860  97.510  1.00  0.00            
ATOM    456  HD2 PRO    37      57.740  75.400  96.680  1.00  0.00            
ATOM    457  HD3 PRO    37      57.700  73.890  97.630  1.00  0.00            
ATOM    458  CG  PRO    37      59.710  74.740  97.380  1.00  0.00            
ATOM    459  HG2 PRO    37      60.030  74.850  96.350  1.00  0.00            
ATOM    460  HG3 PRO    37      60.070  73.790  97.770  1.00  0.00            
ATOM    461  CB  PRO    37      60.190  75.890  98.240  1.00  0.00            
ATOM    462  HB2 PRO    37      60.420  76.850  97.780  1.00  0.00            
ATOM    463  HB3 PRO    37      61.090  75.460  98.680  1.00  0.00            
ATOM    464  CA  PRO    37      59.130  76.080  99.320  1.00  0.00            
ATOM    465  HA  PRO    37      59.370  75.280 100.030  1.00  0.00            
ATOM    466  C   PRO    37      59.210  77.450 100.040  1.00  0.00            
ATOM    467  O   PRO    37      59.540  77.580 101.190  1.00  0.00            
ATOM    468  N   GLY    38      58.810  78.500  99.320  1.00  0.00            
ATOM    469  H   GLY    38      58.420  78.350  98.400  1.00  0.00            
ATOM    470  CA  GLY    38      58.910  79.830  99.800  1.00  0.00            
ATOM    471  HA2 GLY    38      59.930  79.970 100.160  1.00  0.00            
ATOM    472  HA3 GLY    38      58.720  80.490  98.960  1.00  0.00            
ATOM    473  C   GLY    38      57.990  80.160 100.870  1.00  0.00            
ATOM    474  O   GLY    38      58.270  80.980 101.740  1.00  0.00            
ATOM    475  N   ALA    39      56.850  79.470 100.990  1.00  0.00            
ATOM    476  H   ALA    39      56.600  78.920 100.180  1.00  0.00            
ATOM    477  CA  ALA    39      55.910  79.500 102.120  1.00  0.00            
ATOM    478  HA  ALA    39      55.720  80.560 102.310  1.00  0.00            
ATOM    479  CB  ALA    39      54.540  78.790 101.840  1.00  0.00            
ATOM    480  HB1 ALA    39      54.710  77.730 101.660  1.00  0.00            
ATOM    481  HB2 ALA    39      53.880  78.910 102.710  1.00  0.00            
ATOM    482  HB3 ALA    39      54.070  79.240 100.970  1.00  0.00            
ATOM    483  C   ALA    39      56.540  78.910 103.370  1.00  0.00            
ATOM    484  O   ALA    39      56.580  79.510 104.420  1.00  0.00            
ATOM    485  N   ARG    40      57.180  77.740 103.290  1.00  0.00            
ATOM    486  H   ARG    40      57.040  77.260 102.420  1.00  0.00            
ATOM    487  CA  ARG    40      57.910  77.070 104.330  1.00  0.00            
ATOM    488  HA  ARG    40      57.260  76.970 105.200  1.00  0.00            
ATOM    489  CB  ARG    40      58.410  75.660 103.930  1.00  0.00            
ATOM    490  HB2 ARG    40      59.160  75.760 103.150  1.00  0.00            
ATOM    491  HB3 ARG    40      58.860  75.190 104.810  1.00  0.00            
ATOM    492  CG  ARG    40      57.220  74.760 103.410  1.00  0.00            
ATOM    493  HG2 ARG    40      56.490  74.630 104.210  1.00  0.00            
ATOM    494  HG3 ARG    40      56.740  75.240 102.560  1.00  0.00            
ATOM    495  CD  ARG    40      57.750  73.410 102.990  1.00  0.00            
ATOM    496  HD2 ARG    40      57.010  72.880 102.390  1.00  0.00            
ATOM    497  HD3 ARG    40      58.670  73.520 102.430  1.00  0.00            
ATOM    498  NE  ARG    40      58.030  72.620 104.200  1.00  0.00            
ATOM    499  HE  ARG    40      57.330  72.580 104.940  1.00  0.00            
ATOM    500  CZ  ARG    40      59.070  71.810 104.270  1.00  0.00            
ATOM    501  NH1 ARG    40      59.360  71.290 105.460  1.00  0.00            
ATOM    502 HH11 ARG    40      58.790  71.520 106.270  1.00  0.00            
ATOM    503 HH12 ARG    40      60.150  70.660 105.560  1.00  0.00            
ATOM    504  NH2 ARG    40      59.760  71.300 103.250  1.00  0.00            
ATOM    505 HH21 ARG    40      59.500  71.530 102.310  1.00  0.00            
ATOM    506 HH22 ARG    40      60.540  70.690 103.430  1.00  0.00            
ATOM    507  C   ARG    40      59.050  77.940 104.840  1.00  0.00            
ATOM    508  O   ARG    40      59.270  78.110 106.020  1.00  0.00            
ATOM    509  N   SER    41      59.780  78.570 103.810  1.00  0.00            
ATOM    510  H   SER    41      59.600  78.250 102.870  1.00  0.00            
ATOM    511  CA  SER    41      60.880  79.440 104.030  1.00  0.00            
ATOM    512  HA  SER    41      61.570  78.990 104.750  1.00  0.00            
ATOM    513  CB  SER    41      61.620  79.690 102.720  1.00  0.00            
ATOM    514  HB2 SER    41      60.950  80.160 102.000  1.00  0.00            
ATOM    515  HB3 SER    41      62.480  80.330 102.900  1.00  0.00            
ATOM    516  OG  SER    41      62.060  78.450 102.210  1.00  0.00            
ATOM    517  HG  SER    41      62.530  78.590 101.390  1.00  0.00            
ATOM    518  C   SER    41      60.550  80.720 104.830  1.00  0.00            
ATOM    519  O   SER    41      61.220  81.180 105.800  1.00  0.00            
ATOM    520  N   ALA    42      59.420  81.360 104.540  1.00  0.00            
ATOM    521  H   ALA    42      59.030  81.320 103.610  1.00  0.00            
ATOM    522  CA  ALA    42      58.880  82.310 105.450  1.00  0.00            
ATOM    523  HA  ALA    42      59.690  83.030 105.410  1.00  0.00            
ATOM    524  CB  ALA    42      57.620  82.940 104.830  1.00  0.00            
ATOM    525  HB1 ALA    42      56.790  82.230 104.880  1.00  0.00            
ATOM    526  HB2 ALA    42      57.350  83.840 105.390  1.00  0.00            
ATOM    527  HB3 ALA    42      57.810  83.200 103.790  1.00  0.00            
ATOM    528  C   ALA    42      58.670  81.980 106.910  1.00  0.00            
ATOM    529  O   ALA    42      58.890  82.750 107.840  1.00  0.00            
ATOM    530  N   SER    43      58.100  80.770 107.140  1.00  0.00            
ATOM    531  H   SER    43      57.640  80.280 106.390  1.00  0.00            
ATOM    532  CA  SER    43      58.020  80.210 108.490  1.00  0.00            
ATOM    533  HA  SER    43      57.600  80.960 109.170  1.00  0.00            
ATOM    534  CB  SER    43      57.140  78.960 108.540  1.00  0.00            
ATOM    535  HB2 SER    43      56.180  79.230 108.110  1.00  0.00            
ATOM    536  HB3 SER    43      57.620  78.210 107.920  1.00  0.00            
ATOM    537  OG  SER    43      56.920  78.400 109.900  1.00  0.00            
ATOM    538  HG  SER    43      56.360  77.620 109.840  1.00  0.00            
ATOM    539  C   SER    43      59.420  79.930 109.120  1.00  0.00            
ATOM    540  O   SER    43      59.600  80.310 110.280  1.00  0.00            
ATOM    541  N   SER    44      60.380  79.380 108.340  1.00  0.00            
ATOM    542  H   SER    44      60.140  78.820 107.540  1.00  0.00            
ATOM    543  CA  SER    44      61.780  79.340 108.840  1.00  0.00            
ATOM    544  HA  SER    44      61.730  78.940 109.860  1.00  0.00            
ATOM    545  CB  SER    44      62.800  78.500 108.030  1.00  0.00            
ATOM    546  HB2 SER    44      63.760  78.510 108.550  1.00  0.00            
ATOM    547  HB3 SER    44      62.440  77.470 107.960  1.00  0.00            
ATOM    548  OG  SER    44      62.960  79.030 106.740  1.00  0.00            
ATOM    549  HG  SER    44      63.590  78.500 106.260  1.00  0.00            
ATOM    550  C   SER    44      62.350  80.660 109.220  1.00  0.00            
ATOM    551  O   SER    44      62.970  80.790 110.260  1.00  0.00            
ATOM    552  N   LEU    45      62.200  81.680 108.370  1.00  0.00            
ATOM    553  H   LEU    45      61.820  81.390 107.480  1.00  0.00            
ATOM    554  CA  LEU    45      62.640  83.100 108.530  1.00  0.00            
ATOM    555  HA  LEU    45      63.700  83.150 108.800  1.00  0.00            
ATOM    556  CB  LEU    45      62.430  83.840 107.190  1.00  0.00            
ATOM    557  HB2 LEU    45      63.110  83.280 106.550  1.00  0.00            
ATOM    558  HB3 LEU    45      61.420  83.770 106.790  1.00  0.00            
ATOM    559  CG  LEU    45      62.880  85.370 107.240  1.00  0.00            
ATOM    560  HG  LEU    45      62.160  85.860 107.900  1.00  0.00            
ATOM    561  CD1 LEU    45      64.320  85.670 107.730  1.00  0.00            
ATOM    562 HD11 LEU    45      65.040  85.180 107.080  1.00  0.00            
ATOM    563 HD12 LEU    45      64.490  86.740 107.720  1.00  0.00            
ATOM    564 HD13 LEU    45      64.440  85.300 108.750  1.00  0.00            
ATOM    565  CD2 LEU    45      62.560  86.010 105.850  1.00  0.00            
ATOM    566 HD21 LEU    45      61.490  85.940 105.660  1.00  0.00            
ATOM    567 HD22 LEU    45      62.860  87.060 105.860  1.00  0.00            
ATOM    568 HD23 LEU    45      63.110  85.480 105.070  1.00  0.00            
ATOM    569  C   LEU    45      61.900  83.700 109.790  1.00  0.00            
ATOM    570  O   LEU    45      62.540  84.380 110.670  1.00  0.00            
ATOM    571  N   ALA    46      60.590  83.500 109.990  1.00  0.00            
ATOM    572  H   ALA    46      60.050  83.200 109.200  1.00  0.00            
ATOM    573  CA  ALA    46      59.890  83.810 111.220  1.00  0.00            
ATOM    574  HA  ALA    46      59.950  84.890 111.360  1.00  0.00            
ATOM    575  CB  ALA    46      58.470  83.430 111.080  1.00  0.00            
ATOM    576  HB1 ALA    46      58.390  82.350 110.950  1.00  0.00            
ATOM    577  HB2 ALA    46      57.920  83.730 111.980  1.00  0.00            
ATOM    578  HB3 ALA    46      58.040  83.930 110.220  1.00  0.00            
ATOM    579  C   ALA    46      60.590  83.160 112.500  1.00  0.00            
ATOM    580  O   ALA    46      60.610  83.830 113.540  1.00  0.00            
ATOM    581  N   LEU    47      61.080  81.920 112.420  1.00  0.00            
ATOM    582  H   LEU    47      60.860  81.360 111.610  1.00  0.00            
ATOM    583  CA  LEU    47      61.830  81.300 113.510  1.00  0.00            
ATOM    584  HA  LEU    47      61.380  81.520 114.480  1.00  0.00            
ATOM    585  CB  LEU    47      61.800  79.740 113.290  1.00  0.00            
ATOM    586  HB2 LEU    47      60.850  79.270 113.570  1.00  0.00            
ATOM    587  HB3 LEU    47      61.940  79.660 112.220  1.00  0.00            
ATOM    588  CG  LEU    47      62.960  79.020 114.010  1.00  0.00            
ATOM    589  HG  LEU    47      63.340  79.650 114.820  1.00  0.00            
ATOM    590  CD1 LEU    47      62.440  77.660 114.610  1.00  0.00            
ATOM    591 HD11 LEU    47      62.060  77.030 113.810  1.00  0.00            
ATOM    592 HD12 LEU    47      63.260  77.150 115.120  1.00  0.00            
ATOM    593 HD13 LEU    47      61.640  77.860 115.330  1.00  0.00            
ATOM    594  CD2 LEU    47      63.910  78.630 112.870  1.00  0.00            
ATOM    595 HD21 LEU    47      64.240  79.530 112.350  1.00  0.00            
ATOM    596 HD22 LEU    47      64.770  78.110 113.280  1.00  0.00            
ATOM    597 HD23 LEU    47      63.390  77.970 112.170  1.00  0.00            
ATOM    598  C   LEU    47      63.250  81.870 113.630  1.00  0.00            
ATOM    599  O   LEU    47      63.640  82.190 114.720  1.00  0.00            
ATOM    600  N   ALA    48      63.930  82.240 112.530  1.00  0.00            
ATOM    601  H   ALA    48      63.560  81.960 111.640  1.00  0.00            
ATOM    602  CA  ALA    48      65.150  82.960 112.560  1.00  0.00            
ATOM    603  HA  ALA    48      65.810  82.260 113.080  1.00  0.00            
ATOM    604  CB  ALA    48      65.660  83.140 111.080  1.00  0.00            
ATOM    605  HB1 ALA    48      65.010  83.840 110.560  1.00  0.00            
ATOM    606  HB2 ALA    48      66.680  83.520 111.090  1.00  0.00            
ATOM    607  HB3 ALA    48      65.640  82.180 110.570  1.00  0.00            
ATOM    608  C   ALA    48      65.270  84.330 113.170  1.00  0.00            
ATOM    609  O   ALA    48      66.200  84.490 113.930  1.00  0.00            
ATOM    610  N   ILE    49      64.200  85.160 112.930  1.00  0.00            
ATOM    611  H   ILE    49      63.600  84.870 112.170  1.00  0.00            
ATOM    612  CA  ILE    49      63.950  86.440 113.550  1.00  0.00            
ATOM    613  HA  ILE    49      64.840  87.060 113.640  1.00  0.00            
ATOM    614  CB  ILE    49      62.880  87.190 112.790  1.00  0.00            
ATOM    615  HB  ILE    49      62.060  86.480 112.660  1.00  0.00            
ATOM    616  CG2 ILE    49      62.340  88.480 113.450  1.00  0.00            
ATOM    617 HG21 ILE    49      63.160  89.190 113.590  1.00  0.00            
ATOM    618 HG22 ILE    49      61.580  88.920 112.810  1.00  0.00            
ATOM    619 HG23 ILE    49      61.900  88.240 114.420  1.00  0.00            
ATOM    620  CG1 ILE    49      63.380  87.510 111.350  1.00  0.00            
ATOM    621 HG12 ILE    49      63.790  86.570 110.980  1.00  0.00            
ATOM    622 HG13 ILE    49      62.480  87.770 110.790  1.00  0.00            
ATOM    623  CD1 ILE    49      64.450  88.650 111.180  1.00  0.00            
ATOM    624 HD11 ILE    49      65.350  88.390 111.750  1.00  0.00            
ATOM    625 HD12 ILE    49      64.700  88.760 110.130  1.00  0.00            
ATOM    626 HD13 ILE    49      64.040  89.590 111.560  1.00  0.00            
ATOM    627  C   ILE    49      63.670  86.160 115.090  1.00  0.00            
ATOM    628  O   ILE    49      64.200  86.860 115.980  1.00  0.00            
ATOM    629  N   ALA    50      62.920  85.120 115.440  1.00  0.00            
ATOM    630  H   ALA    50      62.480  84.590 114.710  1.00  0.00            
ATOM    631  CA  ALA    50      62.700  84.710 116.810  1.00  0.00            
ATOM    632  HA  ALA    50      62.390  85.600 117.360  1.00  0.00            
ATOM    633  CB  ALA    50      61.580  83.580 116.990  1.00  0.00            
ATOM    634  HB1 ALA    50      61.880  82.680 116.460  1.00  0.00            
ATOM    635  HB2 ALA    50      61.460  83.350 118.050  1.00  0.00            
ATOM    636  HB3 ALA    50      60.630  83.940 116.590  1.00  0.00            
ATOM    637  C   ALA    50      63.990  84.130 117.450  1.00  0.00            
ATOM    638  O   ALA    50      64.190  84.440 118.610  1.00  0.00            
ATOM    639  N   ILE    51      64.930  83.520 116.710  1.00  0.00            
ATOM    640  H   ILE    51      64.590  83.090 115.870  1.00  0.00            
ATOM    641  CA  ILE    51      66.240  83.190 117.160  1.00  0.00            
ATOM    642  HA  ILE    51      66.220  83.020 118.240  1.00  0.00            
ATOM    643  CB  ILE    51      66.950  81.960 116.440  1.00  0.00            
ATOM    644  HB  ILE    51      66.690  81.970 115.390  1.00  0.00            
ATOM    645  CG2 ILE    51      68.470  82.050 116.590  1.00  0.00            
ATOM    646 HG21 ILE    51      68.730  82.040 117.650  1.00  0.00            
ATOM    647 HG22 ILE    51      68.930  81.200 116.100  1.00  0.00            
ATOM    648 HG23 ILE    51      68.820  82.970 116.140  1.00  0.00            
ATOM    649  CG1 ILE    51      66.420  80.670 116.940  1.00  0.00            
ATOM    650 HG12 ILE    51      66.800  80.580 117.960  1.00  0.00            
ATOM    651 HG13 ILE    51      65.340  80.790 116.970  1.00  0.00            
ATOM    652  CD1 ILE    51      66.770  79.400 116.150  1.00  0.00            
ATOM    653 HD11 ILE    51      67.850  79.270 116.130  1.00  0.00            
ATOM    654 HD12 ILE    51      66.310  78.530 116.640  1.00  0.00            
ATOM    655 HD13 ILE    51      66.390  79.490 115.140  1.00  0.00            
ATOM    656  C   ILE    51      67.180  84.400 117.350  1.00  0.00            
ATOM    657  O   ILE    51      67.970  84.510 118.240  1.00  0.00            
ATOM    658  N   THR    52      67.120  85.380 116.400  1.00  0.00            
ATOM    659  H   THR    52      66.490  85.230 115.630  1.00  0.00            
ATOM    660  CA  THR    52      67.880  86.610 116.440  1.00  0.00            
ATOM    661  HA  THR    52      68.930  86.320 116.450  1.00  0.00            
ATOM    662  CB  THR    52      67.600  87.420 115.130  1.00  0.00            
ATOM    663  HB  THR    52      66.570  87.770 115.130  1.00  0.00            
ATOM    664  CG2 THR    52      68.550  88.630 115.070  1.00  0.00            
ATOM    665 HG21 THR    52      69.580  88.280 115.070  1.00  0.00            
ATOM    666 HG22 THR    52      68.360  89.200 114.160  1.00  0.00            
ATOM    667 HG23 THR    52      68.380  89.270 115.940  1.00  0.00            
ATOM    668  OG1 THR    52      67.910  86.700 113.940  1.00  0.00            
ATOM    669  HG1 THR    52      67.720  87.250 113.180  1.00  0.00            
ATOM    670  C   THR    52      67.480  87.440 117.600  1.00  0.00            
ATOM    671  O   THR    52      68.310  88.070 118.250  1.00  0.00            
ATOM    672  N   ALA    53      66.200  87.540 117.940  1.00  0.00            
ATOM    673  H   ALA    53      65.500  87.190 117.300  1.00  0.00            
ATOM    674  CA  ALA    53      65.770  88.030 119.200  1.00  0.00            
ATOM    675  HA  ALA    53      66.060  89.080 119.280  1.00  0.00            
ATOM    676  CB  ALA    53      64.230  87.940 119.300  1.00  0.00            
ATOM    677  HB1 ALA    53      63.920  86.900 119.240  1.00  0.00            
ATOM    678  HB2 ALA    53      63.900  88.350 120.260  1.00  0.00            
ATOM    679  HB3 ALA    53      63.780  88.500 118.490  1.00  0.00            
ATOM    680  C   ALA    53      66.220  87.250 120.410  1.00  0.00            
ATOM    681  O   ALA    53      66.620  87.790 121.460  1.00  0.00            
ATOM    682  N   LEU    54      66.190  85.880 120.370  1.00  0.00            
ATOM    683  H   LEU    54      65.590  85.440 119.690  1.00  0.00            
ATOM    684  CA  LEU    54      66.880  85.030 121.340  1.00  0.00            
ATOM    685  HA  LEU    54      66.510  85.270 122.340  1.00  0.00            
ATOM    686  CB  LEU    54      66.670  83.510 121.090  1.00  0.00            
ATOM    687  HB2 LEU    54      65.590  83.380 121.150  1.00  0.00            
ATOM    688  HB3 LEU    54      67.000  83.370 120.060  1.00  0.00            
ATOM    689  CG  LEU    54      67.370  82.440 122.010  1.00  0.00            
ATOM    690  HG  LEU    54      68.420  82.700 122.130  1.00  0.00            
ATOM    691  CD1 LEU    54      66.720  82.400 123.330  1.00  0.00            
ATOM    692 HD11 LEU    54      65.670  82.130 123.210  1.00  0.00            
ATOM    693 HD12 LEU    54      67.210  81.660 123.960  1.00  0.00            
ATOM    694 HD13 LEU    54      66.790  83.380 123.810  1.00  0.00            
ATOM    695  CD2 LEU    54      67.240  81.150 121.360  1.00  0.00            
ATOM    696 HD21 LEU    54      67.720  81.180 120.390  1.00  0.00            
ATOM    697 HD22 LEU    54      67.710  80.380 121.980  1.00  0.00            
ATOM    698 HD23 LEU    54      66.180  80.910 121.240  1.00  0.00            
ATOM    699  C   LEU    54      68.350  85.290 121.480  1.00  0.00            
ATOM    700  O   LEU    54      68.850  85.440 122.610  1.00  0.00            
ATOM    701  N   TYR    55      69.130  85.370 120.480  1.00  0.00            
ATOM    702  H   TYR    55      68.850  85.140 119.540  1.00  0.00            
ATOM    703  CA  TYR    55      70.470  85.880 120.690  1.00  0.00            
ATOM    704  HA  TYR    55      71.040  85.270 121.400  1.00  0.00            
ATOM    705  CB  TYR    55      71.130  85.800 119.330  1.00  0.00            
ATOM    706  HB2 TYR    55      70.420  86.400 118.760  1.00  0.00            
ATOM    707  HB3 TYR    55      72.100  86.300 119.340  1.00  0.00            
ATOM    708  CG  TYR    55      71.270  84.420 118.690  1.00  0.00            
ATOM    709  CD1 TYR    55      71.480  83.260 119.550  1.00  0.00            
ATOM    710  HD1 TYR    55      71.360  83.440 120.620  1.00  0.00            
ATOM    711  CE1 TYR    55      71.820  81.950 119.080  1.00  0.00            
ATOM    712  HE1 TYR    55      72.000  81.100 119.740  1.00  0.00            
ATOM    713  CZ  TYR    55      71.970  81.800 117.670  1.00  0.00            
ATOM    714  OH  TYR    55      72.250  80.520 117.240  1.00  0.00            
ATOM    715  HH  TYR    55      72.310  79.890 117.960  1.00  0.00            
ATOM    716  CE2 TYR    55      71.790  82.890 116.840  1.00  0.00            
ATOM    717  HE2 TYR    55      71.990  82.740 115.780  1.00  0.00            
ATOM    718  CD2 TYR    55      71.370  84.160 117.310  1.00  0.00            
ATOM    719  HD2 TYR    55      71.120  84.950 116.600  1.00  0.00            
ATOM    720  C   TYR    55      70.690  87.350 121.140  1.00  0.00            
ATOM    721  O   TYR    55      71.600  87.520 121.960  1.00  0.00            
ATOM    722  N   SER    56      69.750  88.290 120.930  1.00  0.00            
ATOM    723  H   SER    56      69.040  88.040 120.260  1.00  0.00            
ATOM    724  CA  SER    56      69.700  89.610 121.530  1.00  0.00            
ATOM    725  HA  SER    56      70.680  90.070 121.400  1.00  0.00            
ATOM    726  CB  SER    56      68.630  90.540 120.940  1.00  0.00            
ATOM    727  HB2 SER    56      67.650  90.100 121.160  1.00  0.00            
ATOM    728  HB3 SER    56      68.710  91.500 121.450  1.00  0.00            
ATOM    729  OG  SER    56      68.770  90.720 119.560  1.00  0.00            
ATOM    730  HG  SER    56      68.080  91.310 119.250  1.00  0.00            
ATOM    731  C   SER    56      69.470  89.530 123.010  1.00  0.00            
ATOM    732  O   SER    56      70.140  90.230 123.760  1.00  0.00            
ATOM    733  N   ALA    57      68.500  88.630 123.490  1.00  0.00            
ATOM    734  H   ALA    57      67.880  88.150 122.850  1.00  0.00            
ATOM    735  CA  ALA    57      68.390  88.330 124.870  1.00  0.00            
ATOM    736  HA  ALA    57      68.130  89.230 125.440  1.00  0.00            
ATOM    737  CB  ALA    57      67.250  87.290 125.050  1.00  0.00            
ATOM    738  HB1 ALA    57      67.490  86.380 124.500  1.00  0.00            
ATOM    739  HB2 ALA    57      67.140  87.050 126.110  1.00  0.00            
ATOM    740  HB3 ALA    57      66.310  87.700 124.670  1.00  0.00            
ATOM    741  C   ALA    57      69.660  87.680 125.480  1.00  0.00            
ATOM    742  O   ALA    57      70.120  88.020 126.580  1.00  0.00            
ATOM    743  N   VAL    58      70.250  86.620 124.840  1.00  0.00            
ATOM    744  H   VAL    58      69.940  86.460 123.900  1.00  0.00            
ATOM    745  CA  VAL    58      71.220  85.700 125.410  1.00  0.00            
ATOM    746  HA  VAL    58      70.880  85.400 126.410  1.00  0.00            
ATOM    747  CB  VAL    58      71.430  84.400 124.540  1.00  0.00            
ATOM    748  HB  VAL    58      71.460  84.650 123.480  1.00  0.00            
ATOM    749  CG1 VAL    58      72.760  83.770 124.950  1.00  0.00            
ATOM    750 HG11 VAL    58      72.730  83.510 126.010  1.00  0.00            
ATOM    751 HG12 VAL    58      72.930  82.870 124.370  1.00  0.00            
ATOM    752 HG13 VAL    58      73.570  84.480 124.770  1.00  0.00            
ATOM    753  CG2 VAL    58      70.210  83.600 124.920  1.00  0.00            
ATOM    754 HG21 VAL    58      69.310  84.160 124.660  1.00  0.00            
ATOM    755 HG22 VAL    58      70.210  82.650 124.390  1.00  0.00            
ATOM    756 HG23 VAL    58      70.220  83.410 126.000  1.00  0.00            
ATOM    757  C   VAL    58      72.510  86.480 125.550  1.00  0.00            
ATOM    758  O   VAL    58      72.950  86.460 126.700  1.00  0.00            
ATOM    759  N   CYS    59      73.030  87.170 124.500  1.00  0.00            
ATOM    760  H   CYS    59      72.690  87.030 123.560  1.00  0.00            
ATOM    761  CA  CYS    59      74.230  87.990 124.690  1.00  0.00            
ATOM    762  HA  CYS    59      75.080  87.380 125.020  1.00  0.00            
ATOM    763  CB  CYS    59      74.560  88.610 123.370  1.00  0.00            
ATOM    764  HB2 CYS    59      74.620  87.810 122.630  1.00  0.00            
ATOM    765  HB3 CYS    59      73.750  89.290 123.110  1.00  0.00            
ATOM    766  SG  CYS    59      76.150  89.600 123.200  1.00  0.00            
ATOM    767  HG  CYS    59      75.980  89.910 121.920  1.00  0.00            
ATOM    768  C   CYS    59      74.190  88.970 125.830  1.00  0.00            
ATOM    769  O   CYS    59      75.100  88.950 126.640  1.00  0.00            
ATOM    770  N   ALA    60      73.120  89.800 126.040  1.00  0.00            
ATOM    771  H   ALA    60      72.380  89.820 125.360  1.00  0.00            
ATOM    772  CA  ALA    60      73.060  90.750 127.140  1.00  0.00            
ATOM    773  HA  ALA    60      74.010  91.280 127.070  1.00  0.00            
ATOM    774  CB  ALA    60      71.940  91.730 126.900  1.00  0.00            
ATOM    775  HB1 ALA    60      70.980  91.210 126.980  1.00  0.00            
ATOM    776  HB2 ALA    60      71.980  92.520 127.650  1.00  0.00            
ATOM    777  HB3 ALA    60      72.040  92.160 125.910  1.00  0.00            
ATOM    778  C   ALA    60      72.960  90.190 128.520  1.00  0.00            
ATOM    779  O   ALA    60      73.630  90.580 129.490  1.00  0.00            
ATOM    780  N   VAL    61      72.010  89.130 128.680  1.00  0.00            
ATOM    781  H   VAL    61      71.350  88.810 127.990  1.00  0.00            
ATOM    782  CA  VAL    61      71.950  88.510 130.090  1.00  0.00            
ATOM    783  HA  VAL    61      72.060  89.220 130.910  1.00  0.00            
ATOM    784  CB  VAL    61      70.670  87.640 130.350  1.00  0.00            
ATOM    785  HB  VAL    61      70.650  87.280 131.380  1.00  0.00            
ATOM    786  CG1 VAL    61      69.470  88.520 130.100  1.00  0.00            
ATOM    787 HG11 VAL    61      69.490  88.870 129.070  1.00  0.00            
ATOM    788 HG12 VAL    61      68.560  87.950 130.280  1.00  0.00            
ATOM    789 HG13 VAL    61      69.500  89.370 130.780  1.00  0.00            
ATOM    790  CG2 VAL    61      70.540  86.260 129.660  1.00  0.00            
ATOM    791 HG21 VAL    61      71.370  85.620 129.970  1.00  0.00            
ATOM    792 HG22 VAL    61      69.600  85.790 129.950  1.00  0.00            
ATOM    793 HG23 VAL    61      70.560  86.390 128.580  1.00  0.00            
ATOM    794  C   VAL    61      73.160  87.710 130.370  1.00  0.00            
ATOM    795  O   VAL    61      73.660  87.640 131.510  1.00  0.00            
ATOM    796  N   GLY    62      73.760  87.130 129.310  1.00  0.00            
ATOM    797  H   GLY    62      73.540  87.380 128.360  1.00  0.00            
ATOM    798  CA  GLY    62      74.770  86.090 129.540  1.00  0.00            
ATOM    799  HA2 GLY    62      74.560  85.670 130.530  1.00  0.00            
ATOM    800  HA3 GLY    62      74.610  85.330 128.780  1.00  0.00            
ATOM    801  C   GLY    62      76.190  86.540 129.490  1.00  0.00            
ATOM    802  O   GLY    62      77.060  86.060 130.230  1.00  0.00            
ATOM    803  N   LEU    63      76.460  87.550 128.690  1.00  0.00            
ATOM    804  H   LEU    63      75.770  87.850 128.010  1.00  0.00            
ATOM    805  CA  LEU    63      77.820  88.190 128.660  1.00  0.00            
ATOM    806  HA  LEU    63      78.570  87.400 128.700  1.00  0.00            
ATOM    807  CB  LEU    63      78.060  89.060 127.350  1.00  0.00            
ATOM    808  HB2 LEU    63      78.030  88.360 126.510  1.00  0.00            
ATOM    809  HB3 LEU    63      77.250  89.790 127.250  1.00  0.00            
ATOM    810  CG  LEU    63      79.450  89.810 127.360  1.00  0.00            
ATOM    811  HG  LEU    63      79.480  90.360 128.300  1.00  0.00            
ATOM    812  CD1 LEU    63      80.700  88.940 127.240  1.00  0.00            
ATOM    813 HD11 LEU    63      80.670  88.390 126.310  1.00  0.00            
ATOM    814 HD12 LEU    63      81.590  89.570 127.260  1.00  0.00            
ATOM    815 HD13 LEU    63      80.740  88.240 128.080  1.00  0.00            
ATOM    816  CD2 LEU    63      79.370  90.780 126.180  1.00  0.00            
ATOM    817 HD21 LEU    63      78.540  91.470 126.330  1.00  0.00            
ATOM    818 HD22 LEU    63      80.300  91.340 126.110  1.00  0.00            
ATOM    819 HD23 LEU    63      79.220  90.220 125.260  1.00  0.00            
ATOM    820  C   LEU    63      78.100  88.990 129.900  1.00  0.00            
ATOM    821  O   LEU    63      79.060  88.750 130.640  1.00  0.00            
ATOM    822  N   LEU    64      77.160  89.820 130.270  1.00  0.00            
ATOM    823  H   LEU    64      76.450  90.060 129.590  1.00  0.00            
ATOM    824  CA  LEU    64      77.170  90.550 131.560  1.00  0.00            
ATOM    825  HA  LEU    64      78.120  91.060 131.700  1.00  0.00            
ATOM    826  CB  LEU    64      76.040  91.610 131.570  1.00  0.00            
ATOM    827  HB2 LEU    64      76.340  92.140 130.670  1.00  0.00            
ATOM    828  HB3 LEU    64      75.060  91.140 131.420  1.00  0.00            
ATOM    829  CG  LEU    64      75.950  92.640 132.780  1.00  0.00            
ATOM    830  HG  LEU    64      75.340  93.490 132.480  1.00  0.00            
ATOM    831  CD1 LEU    64      75.340  92.000 133.970  1.00  0.00            
ATOM    832 HD11 LEU    64      75.950  91.150 134.280  1.00  0.00            
ATOM    833 HD12 LEU    64      75.290  92.720 134.790  1.00  0.00            
ATOM    834 HD13 LEU    64      74.330  91.660 133.730  1.00  0.00            
ATOM    835  CD2 LEU    64      77.280  93.380 133.100  1.00  0.00            
ATOM    836 HD21 LEU    64      77.600  93.950 132.230  1.00  0.00            
ATOM    837 HD22 LEU    64      77.120  94.060 133.940  1.00  0.00            
ATOM    838 HD23 LEU    64      78.050  92.650 133.370  1.00  0.00            
ATOM    839  C   LEU    64      77.150  89.650 132.750  1.00  0.00            
ATOM    840  O   LEU    64      77.920  89.860 133.700  1.00  0.00            
ATOM    841  N   GLY    65      76.450  88.490 132.740  1.00  0.00            
ATOM    842  H   GLY    65      75.980  88.310 131.870  1.00  0.00            
ATOM    843  CA  GLY    65      76.310  87.540 133.790  1.00  0.00            
ATOM    844  HA2 GLY    65      76.030  88.060 134.710  1.00  0.00            
ATOM    845  HA3 GLY    65      75.520  86.830 133.530  1.00  0.00            
ATOM    846  C   GLY    65      77.620  86.760 134.040  1.00  0.00            
ATOM    847  O   GLY    65      78.030  86.510 135.170  1.00  0.00            
ATOM    848  N   ASN    66      78.420  86.460 133.000  1.00  0.00            
ATOM    849  H   ASN    66      78.070  86.580 132.070  1.00  0.00            
ATOM    850  CA  ASN    66      79.750  85.900 133.170  1.00  0.00            
ATOM    851  HA  ASN    66      79.790  85.290 134.080  1.00  0.00            
ATOM    852  CB  ASN    66      80.100  85.020 131.970  1.00  0.00            
ATOM    853  HB2 ASN    66      79.850  85.590 131.080  1.00  0.00            
ATOM    854  HB3 ASN    66      81.150  84.730 131.940  1.00  0.00            
ATOM    855  CG  ASN    66      79.240  83.740 131.990  1.00  0.00            
ATOM    856  OD1 ASN    66      79.570  82.710 132.660  1.00  0.00            
ATOM    857  ND2 ASN    66      78.140  83.760 131.170  1.00  0.00            
ATOM    858 HD21 ASN    66      77.530  82.960 131.130  1.00  0.00            
ATOM    859 HD22 ASN    66      77.940  84.580 130.610  1.00  0.00            
ATOM    860  C   ASN    66      80.890  86.960 133.370  1.00  0.00            
ATOM    861  O   ASN    66      81.820  86.700 134.160  1.00  0.00            
ATOM    862  N   VAL    67      80.770  88.220 132.900  1.00  0.00            
ATOM    863  H   VAL    67      80.130  88.330 132.130  1.00  0.00            
ATOM    864  CA  VAL    67      81.560  89.370 133.320  1.00  0.00            
ATOM    865  HA  VAL    67      82.640  89.210 133.340  1.00  0.00            
ATOM    866  CB  VAL    67      81.260  90.670 132.530  1.00  0.00            
ATOM    867  HB  VAL    67      80.190  90.640 132.310  1.00  0.00            
ATOM    868  CG1 VAL    67      81.590  91.970 133.210  1.00  0.00            
ATOM    869 HG11 VAL    67      82.650  92.000 133.440  1.00  0.00            
ATOM    870 HG12 VAL    67      81.330  92.800 132.560  1.00  0.00            
ATOM    871 HG13 VAL    67      81.020  92.050 134.140  1.00  0.00            
ATOM    872  CG2 VAL    67      81.860  90.550 131.140  1.00  0.00            
ATOM    873 HG21 VAL    67      81.420  89.690 130.630  1.00  0.00            
ATOM    874 HG22 VAL    67      81.650  91.460 130.580  1.00  0.00            
ATOM    875 HG23 VAL    67      82.940  90.410 131.220  1.00  0.00            
ATOM    876  C   VAL    67      81.480  89.650 134.830  1.00  0.00            
ATOM    877  O   VAL    67      82.550  89.900 135.470  1.00  0.00            
ATOM    878  N   LEU    68      80.300  89.570 135.390  1.00  0.00            
ATOM    879  H   LEU    68      79.540  89.600 134.730  1.00  0.00            
ATOM    880  CA  LEU    68      79.990  89.610 136.790  1.00  0.00            
ATOM    881  HA  LEU    68      80.430  90.490 137.260  1.00  0.00            
ATOM    882  CB  LEU    68      78.390  89.680 136.970  1.00  0.00            
ATOM    883  HB2 LEU    68      78.030  90.380 136.220  1.00  0.00            
ATOM    884  HB3 LEU    68      78.000  88.680 136.760  1.00  0.00            
ATOM    885  CG  LEU    68      77.890  90.140 138.410  1.00  0.00            
ATOM    886  HG  LEU    68      78.470  89.630 139.190  1.00  0.00            
ATOM    887  CD1 LEU    68      78.090  91.680 138.540  1.00  0.00            
ATOM    888 HD11 LEU    68      77.510  92.190 137.770  1.00  0.00            
ATOM    889 HD12 LEU    68      77.750  92.010 139.530  1.00  0.00            
ATOM    890 HD13 LEU    68      79.140  91.920 138.420  1.00  0.00            
ATOM    891  CD2 LEU    68      76.370  89.750 138.530  1.00  0.00            
ATOM    892 HD21 LEU    68      76.260  88.670 138.420  1.00  0.00            
ATOM    893 HD22 LEU    68      75.990  90.050 139.510  1.00  0.00            
ATOM    894 HD23 LEU    68      75.800  90.260 137.750  1.00  0.00            
ATOM    895  C   LEU    68      80.620  88.540 137.660  1.00  0.00            
ATOM    896  O   LEU    68      81.130  88.830 138.730  1.00  0.00            
ATOM    897  N   VAL    69      80.670  87.270 137.150  1.00  0.00            
ATOM    898  H   VAL    69      79.980  87.040 136.460  1.00  0.00            
ATOM    899  CA  VAL    69      81.540  86.220 137.620  1.00  0.00            
ATOM    900  HA  VAL    69      81.510  86.100 138.710  1.00  0.00            
ATOM    901  CB  VAL    69      81.280  84.780 136.940  1.00  0.00            
ATOM    902  HB  VAL    69      81.420  84.950 135.880  1.00  0.00            
ATOM    903  CG1 VAL    69      82.170  83.550 137.400  1.00  0.00            
ATOM    904 HG11 VAL    69      82.030  83.380 138.470  1.00  0.00            
ATOM    905 HG12 VAL    69      81.870  82.660 136.850  1.00  0.00            
ATOM    906 HG13 VAL    69      83.220  83.760 137.200  1.00  0.00            
ATOM    907  CG2 VAL    69      79.730  84.410 137.090  1.00  0.00            
ATOM    908 HG21 VAL    69      79.120  85.170 136.600  1.00  0.00            
ATOM    909 HG22 VAL    69      79.540  83.440 136.640  1.00  0.00            
ATOM    910 HG23 VAL    69      79.460  84.370 138.150  1.00  0.00            
ATOM    911  C   VAL    69      83.010  86.400 137.580  1.00  0.00            
ATOM    912  O   VAL    69      83.750  86.360 138.530  1.00  0.00            
ATOM    913  N   MET    70      83.470  86.780 136.370  1.00  0.00            
ATOM    914  H   MET    70      82.770  86.650 135.650  1.00  0.00            
ATOM    915  CA  MET    70      84.790  87.150 135.980  1.00  0.00            
ATOM    916  HA  MET    70      85.430  86.340 136.320  1.00  0.00            
ATOM    917  CB  MET    70      85.070  87.420 134.460  1.00  0.00            
ATOM    918  HB2 MET    70      84.270  88.030 134.050  1.00  0.00            
ATOM    919  HB3 MET    70      86.020  87.940 134.350  1.00  0.00            
ATOM    920  CG  MET    70      85.140  86.060 133.700  1.00  0.00            
ATOM    921  HG2 MET    70      85.810  85.410 134.270  1.00  0.00            
ATOM    922  HG3 MET    70      84.130  85.640 133.700  1.00  0.00            
ATOM    923  SD  MET    70      85.730  86.190 132.010  1.00  0.00            
ATOM    924  CE  MET    70      84.460  87.340 131.430  1.00  0.00            
ATOM    925  HE1 MET    70      84.510  88.260 132.020  1.00  0.00            
ATOM    926  HE2 MET    70      84.630  87.570 130.380  1.00  0.00            
ATOM    927  HE3 MET    70      83.470  86.880 131.550  1.00  0.00            
ATOM    928  C   MET    70      85.470  88.310 136.750  1.00  0.00            
ATOM    929  O   MET    70      86.650  88.160 137.150  1.00  0.00            
ATOM    930  N   PHE    71      84.750  89.400 136.910  1.00  0.00            
ATOM    931  H   PHE    71      84.010  89.510 136.240  1.00  0.00            
ATOM    932  CA  PHE    71      85.000  90.460 137.800  1.00  0.00            
ATOM    933  HA  PHE    71      86.020  90.810 137.660  1.00  0.00            
ATOM    934  CB  PHE    71      84.010  91.670 137.560  1.00  0.00            
ATOM    935  HB2 PHE    71      83.680  91.810 136.530  1.00  0.00            
ATOM    936  HB3 PHE    71      83.150  91.400 138.180  1.00  0.00            
ATOM    937  CG  PHE    71      84.490  93.010 138.050  1.00  0.00            
ATOM    938  CD1 PHE    71      84.850  94.000 137.110  1.00  0.00            
ATOM    939  HD1 PHE    71      84.960  93.720 136.070  1.00  0.00            
ATOM    940  CE1 PHE    71      85.070  95.340 137.510  1.00  0.00            
ATOM    941  HE1 PHE    71      85.280  96.110 136.780  1.00  0.00            
ATOM    942  CZ  PHE    71      85.020  95.660 138.850  1.00  0.00            
ATOM    943  HZ  PHE    71      85.200  96.700 139.130  1.00  0.00            
ATOM    944  CE2 PHE    71      84.750  94.730 139.820  1.00  0.00            
ATOM    945  HE2 PHE    71      84.770  95.000 140.880  1.00  0.00            
ATOM    946  CD2 PHE    71      84.440  93.400 139.430  1.00  0.00            
ATOM    947  HD2 PHE    71      84.160  92.660 140.190  1.00  0.00            
ATOM    948  C   PHE    71      85.030  90.020 139.240  1.00  0.00            
ATOM    949  O   PHE    71      85.950  90.330 139.970  1.00  0.00            
ATOM    950  N   GLY    72      84.010  89.240 139.700  1.00  0.00            
ATOM    951  H   GLY    72      83.320  88.990 139.010  1.00  0.00            
ATOM    952  CA  GLY    72      83.830  88.750 141.050  1.00  0.00            
ATOM    953  HA2 GLY    72      83.670  89.630 141.670  1.00  0.00            
ATOM    954  HA3 GLY    72      82.920  88.140 141.040  1.00  0.00            
ATOM    955  C   GLY    72      84.930  87.950 141.630  1.00  0.00            
ATOM    956  O   GLY    72      85.390  88.250 142.740  1.00  0.00            
ATOM    957  N   ILE    73      85.400  86.960 140.880  1.00  0.00            
ATOM    958  H   ILE    73      84.880  86.770 140.040  1.00  0.00            
ATOM    959  CA  ILE    73      86.540  86.090 141.210  1.00  0.00            
ATOM    960  HA  ILE    73      86.400  85.620 142.190  1.00  0.00            
ATOM    961  CB  ILE    73      86.710  85.030 140.170  1.00  0.00            
ATOM    962  HB  ILE    73      86.860  85.490 139.200  1.00  0.00            
ATOM    963  CG2 ILE    73      88.010  84.130 140.550  1.00  0.00            
ATOM    964 HG21 ILE    73      87.860  83.670 141.530  1.00  0.00            
ATOM    965 HG22 ILE    73      88.140  83.350 139.800  1.00  0.00            
ATOM    966 HG23 ILE    73      88.890  84.760 140.580  1.00  0.00            
ATOM    967  CG1 ILE    73      85.490  84.110 140.000  1.00  0.00            
ATOM    968 HG12 ILE    73      84.760  84.670 139.420  1.00  0.00            
ATOM    969 HG13 ILE    73      85.830  83.250 139.430  1.00  0.00            
ATOM    970  CD1 ILE    73      84.810  83.610 141.340  1.00  0.00            
ATOM    971 HD11 ILE    73      84.460  84.470 141.920  1.00  0.00            
ATOM    972 HD12 ILE    73      83.960  82.970 141.100  1.00  0.00            
ATOM    973 HD13 ILE    73      85.530  83.050 141.930  1.00  0.00            
ATOM    974  C   ILE    73      87.830  86.900 141.380  1.00  0.00            
ATOM    975  O   ILE    73      88.560  86.620 142.290  1.00  0.00            
ATOM    976  N   VAL    74      88.070  87.860 140.530  1.00  0.00            
ATOM    977  H   VAL    74      87.470  87.930 139.720  1.00  0.00            
ATOM    978  CA  VAL    74      89.200  88.750 140.630  1.00  0.00            
ATOM    979  HA  VAL    74      90.080  88.170 140.910  1.00  0.00            
ATOM    980  CB  VAL    74      89.480  89.470 139.320  1.00  0.00            
ATOM    981  HB  VAL    74      88.520  89.890 139.000  1.00  0.00            
ATOM    982  CG1 VAL    74      90.490  90.530 139.360  1.00  0.00            
ATOM    983 HG11 VAL    74      91.440  90.110 139.680  1.00  0.00            
ATOM    984 HG12 VAL    74      90.600  90.960 138.370  1.00  0.00            
ATOM    985 HG13 VAL    74      90.180  91.300 140.070  1.00  0.00            
ATOM    986  CG2 VAL    74      89.980  88.430 138.290  1.00  0.00            
ATOM    987 HG21 VAL    74      89.210  87.670 138.140  1.00  0.00            
ATOM    988 HG22 VAL    74      90.190  88.930 137.350  1.00  0.00            
ATOM    989 HG23 VAL    74      90.890  87.960 138.660  1.00  0.00            
ATOM    990  C   VAL    74      89.060  89.770 141.780  1.00  0.00            
ATOM    991  O   VAL    74      90.110  90.050 142.430  1.00  0.00            
ATOM    992  N   ARG    75      87.900  90.310 142.000  1.00  0.00            
ATOM    993  H   ARG    75      87.150  89.890 141.470  1.00  0.00            
ATOM    994  CA  ARG    75      87.570  91.340 142.910  1.00  0.00            
ATOM    995  HA  ARG    75      88.130  92.230 142.640  1.00  0.00            
ATOM    996  CB  ARG    75      86.000  91.710 142.920  1.00  0.00            
ATOM    997  HB2 ARG    75      85.760  92.050 141.920  1.00  0.00            
ATOM    998  HB3 ARG    75      85.470  90.780 143.130  1.00  0.00            
ATOM    999  CG  ARG    75      85.580  92.760 143.920  1.00  0.00            
ATOM   1000  HG2 ARG    75      84.520  92.960 143.750  1.00  0.00            
ATOM   1001  HG3 ARG    75      85.700  92.320 144.910  1.00  0.00            
ATOM   1002  CD  ARG    75      86.370  94.080 143.840  1.00  0.00            
ATOM   1003  HD2 ARG    75      87.440  93.920 143.980  1.00  0.00            
ATOM   1004  HD3 ARG    75      86.190  94.600 142.910  1.00  0.00            
ATOM   1005  NE  ARG    75      85.860  94.930 144.970  1.00  0.00            
ATOM   1006  HE  ARG    75      85.210  95.640 144.680  1.00  0.00            
ATOM   1007  CZ  ARG    75      86.170  94.850 146.260  1.00  0.00            
ATOM   1008  NH1 ARG    75      87.060  93.980 146.740  1.00  0.00            
ATOM   1009 HH11 ARG    75      87.530  93.340 146.120  1.00  0.00            
ATOM   1010 HH12 ARG    75      87.260  93.960 147.730  1.00  0.00            
ATOM   1011  NH2 ARG    75      85.530  95.690 147.100  1.00  0.00            
ATOM   1012 HH21 ARG    75      84.850  96.340 146.740  1.00  0.00            
ATOM   1013 HH22 ARG    75      85.730  95.660 148.090  1.00  0.00            
ATOM   1014  C   ARG    75      87.820  91.040 144.380  1.00  0.00            
ATOM   1015  O   ARG    75      88.270  91.850 145.210  1.00  0.00            
ATOM   1016  N   TYR    76      87.510  89.780 144.710  1.00  0.00            
ATOM   1017  H   TYR    76      87.220  89.140 143.990  1.00  0.00            
ATOM   1018  CA  TYR    76      87.540  89.310 146.070  1.00  0.00            
ATOM   1019  HA  TYR    76      87.780  90.140 146.740  1.00  0.00            
ATOM   1020  CB  TYR    76      86.170  88.720 146.480  1.00  0.00            
ATOM   1021  HB2 TYR    76      85.910  87.870 145.850  1.00  0.00            
ATOM   1022  HB3 TYR    76      86.250  88.380 147.520  1.00  0.00            
ATOM   1023  CG  TYR    76      85.080  89.790 146.380  1.00  0.00            
ATOM   1024  CD1 TYR    76      85.270  90.830 147.310  1.00  0.00            
ATOM   1025  HD1 TYR    76      85.980  90.770 148.140  1.00  0.00            
ATOM   1026  CE1 TYR    76      84.480  92.000 147.140  1.00  0.00            
ATOM   1027  HE1 TYR    76      84.730  92.880 147.740  1.00  0.00            
ATOM   1028  CZ  TYR    76      83.380  92.030 146.300  1.00  0.00            
ATOM   1029  OH  TYR    76      82.560  93.150 146.210  1.00  0.00            
ATOM   1030  HH  TYR    76      82.840  93.870 146.780  1.00  0.00            
ATOM   1031  CE2 TYR    76      83.150  90.950 145.510  1.00  0.00            
ATOM   1032  HE2 TYR    76      82.260  90.970 144.890  1.00  0.00            
ATOM   1033  CD2 TYR    76      84.000  89.850 145.480  1.00  0.00            
ATOM   1034  HD2 TYR    76      83.820  89.040 144.770  1.00  0.00            
ATOM   1035  C   TYR    76      88.560  88.290 146.320  1.00  0.00            
ATOM   1036  O   TYR    76      88.570  87.300 145.690  1.00  0.00            
ATOM   1037  N   THR    77      89.460  88.610 147.290  1.00  0.00            
ATOM   1038  H   THR    77      89.290  89.380 147.920  1.00  0.00            
ATOM   1039  CA  THR    77      90.700  87.800 147.480  1.00  0.00            
ATOM   1040  HA  THR    77      91.340  87.850 146.600  1.00  0.00            
ATOM   1041  CB  THR    77      91.410  88.420 148.610  1.00  0.00            
ATOM   1042  HB  THR    77      90.730  88.470 149.470  1.00  0.00            
ATOM   1043  CG2 THR    77      92.690  87.590 149.000  1.00  0.00            
ATOM   1044 HG21 THR    77      93.370  87.540 148.150  1.00  0.00            
ATOM   1045 HG22 THR    77      93.190  88.070 149.840  1.00  0.00            
ATOM   1046 HG23 THR    77      92.390  86.580 149.290  1.00  0.00            
ATOM   1047  OG1 THR    77      91.850  89.700 148.280  1.00  0.00            
ATOM   1048  HG1 THR    77      92.310  90.080 149.030  1.00  0.00            
ATOM   1049  C   THR    77      90.350  86.320 147.840  1.00  0.00            
ATOM   1050  O   THR    77      90.900  85.420 147.280  1.00  0.00            
ATOM   1051  N   LYS    78      89.280  86.120 148.640  1.00  0.00            
ATOM   1052  H   LYS    78      88.890  87.000 148.950  1.00  0.00            
ATOM   1053  CA  LYS    78      88.720  84.900 149.170  1.00  0.00            
ATOM   1054  HA  LYS    78      89.470  84.110 149.210  1.00  0.00            
ATOM   1055  CB  LYS    78      88.230  85.160 150.580  1.00  0.00            
ATOM   1056  HB2 LYS    78      87.270  85.650 150.430  1.00  0.00            
ATOM   1057  HB3 LYS    78      88.060  84.160 150.990  1.00  0.00            
ATOM   1058  CG  LYS    78      89.110  86.010 151.610  1.00  0.00            
ATOM   1059  HG2 LYS    78      89.140  87.000 151.170  1.00  0.00            
ATOM   1060  HG3 LYS    78      88.500  86.030 152.520  1.00  0.00            
ATOM   1061  CD  LYS    78      90.490  85.570 151.950  1.00  0.00            
ATOM   1062  HD2 LYS    78      91.050  85.650 151.020  1.00  0.00            
ATOM   1063  HD3 LYS    78      90.850  86.310 152.660  1.00  0.00            
ATOM   1064  CE  LYS    78      90.670  84.230 152.510  1.00  0.00            
ATOM   1065  HE2 LYS    78      90.200  83.510 151.840  1.00  0.00            
ATOM   1066  HE3 LYS    78      91.740  84.020 152.570  1.00  0.00            
ATOM   1067  NZ  LYS    78      90.050  84.110 153.910  1.00  0.00            
ATOM   1068  HZ1 LYS    78      89.060  84.300 153.860  1.00  0.00            
ATOM   1069  HZ2 LYS    78      90.190  83.170 154.270  1.00  0.00            
ATOM   1070  HZ3 LYS    78      90.490  84.770 154.530  1.00  0.00            
ATOM   1071  C   LYS    78      87.650  84.290 148.320  1.00  0.00            
ATOM   1072  O   LYS    78      87.020  83.300 148.660  1.00  0.00            
ATOM   1073  N   MET    79      87.590  84.800 147.020  1.00  0.00            
ATOM   1074  H   MET    79      88.020  85.700 146.890  1.00  0.00            
ATOM   1075  CA  MET    79      86.860  84.210 145.900  1.00  0.00            
ATOM   1076  HA  MET    79      86.240  83.390 146.270  1.00  0.00            
ATOM   1077  CB  MET    79      85.930  85.250 145.190  1.00  0.00            
ATOM   1078  HB2 MET    79      86.510  86.140 144.980  1.00  0.00            
ATOM   1079  HB3 MET    79      85.580  84.810 144.260  1.00  0.00            
ATOM   1080  CG  MET    79      84.720  85.620 146.070  1.00  0.00            
ATOM   1081  HG2 MET    79      85.070  85.830 147.080  1.00  0.00            
ATOM   1082  HG3 MET    79      84.240  86.510 145.660  1.00  0.00            
ATOM   1083  SD  MET    79      83.500  84.250 146.130  1.00  0.00            
ATOM   1084  CE  MET    79      82.870  84.310 144.430  1.00  0.00            
ATOM   1085  HE1 MET    79      83.690  84.140 143.740  1.00  0.00            
ATOM   1086  HE2 MET    79      82.110  83.540 144.300  1.00  0.00            
ATOM   1087  HE3 MET    79      82.430  85.290 144.240  1.00  0.00            
ATOM   1088  C   MET    79      87.840  83.510 144.900  1.00  0.00            
ATOM   1089  O   MET    79      87.490  82.630 144.110  1.00  0.00            
ATOM   1090  N   LYS    80      89.160  83.820 145.010  1.00  0.00            
ATOM   1091  H   LYS    80      89.440  84.560 145.640  1.00  0.00            
ATOM   1092  CA  LYS    80      90.210  83.160 144.180  1.00  0.00            
ATOM   1093  HA  LYS    80      89.850  82.940 143.180  1.00  0.00            
ATOM   1094  CB  LYS    80      91.400  84.160 144.080  1.00  0.00            
ATOM   1095  HB2 LYS    80      91.760  84.310 145.100  1.00  0.00            
ATOM   1096  HB3 LYS    80      92.170  83.670 143.490  1.00  0.00            
ATOM   1097  CG  LYS    80      91.070  85.450 143.480  1.00  0.00            
ATOM   1098  HG2 LYS    80      90.760  85.300 142.450  1.00  0.00            
ATOM   1099  HG3 LYS    80      90.260  85.910 144.040  1.00  0.00            
ATOM   1100  CD  LYS    80      92.320  86.370 143.520  1.00  0.00            
ATOM   1101  HD2 LYS    80      92.520  86.540 144.580  1.00  0.00            
ATOM   1102  HD3 LYS    80      93.130  85.780 143.090  1.00  0.00            
ATOM   1103  CE  LYS    80      92.210  87.770 142.770  1.00  0.00            
ATOM   1104  HE2 LYS    80      91.980  87.570 141.730  1.00  0.00            
ATOM   1105  HE3 LYS    80      91.390  88.330 143.230  1.00  0.00            
ATOM   1106  NZ  LYS    80      93.430  88.540 142.860  1.00  0.00            
ATOM   1107  HZ1 LYS    80      94.190  88.020 142.440  1.00  0.00            
ATOM   1108  HZ2 LYS    80      93.310  89.410 142.380  1.00  0.00            
ATOM   1109  HZ3 LYS    80      93.640  88.720 143.830  1.00  0.00            
ATOM   1110  C   LYS    80      90.640  81.780 144.750  1.00  0.00            
ATOM   1111  O   LYS    80      91.780  81.470 145.080  1.00  0.00            
ATOM   1112  N   THR    81      89.620  80.950 145.040  1.00  0.00            
ATOM   1113  H   THR    81      88.700  81.330 144.860  1.00  0.00            
ATOM   1114  CA  THR    81      89.710  79.640 145.640  1.00  0.00            
ATOM   1115  HA  THR    81      90.630  79.640 146.220  1.00  0.00            
ATOM   1116  CB  THR    81      88.550  79.310 146.570  1.00  0.00            
ATOM   1117  HB  THR    81      88.770  78.400 147.140  1.00  0.00            
ATOM   1118  CG2 THR    81      88.360  80.500 147.560  1.00  0.00            
ATOM   1119 HG21 THR    81      88.140  81.410 147.000  1.00  0.00            
ATOM   1120 HG22 THR    81      87.530  80.280 148.240  1.00  0.00            
ATOM   1121 HG23 THR    81      89.270  80.640 148.140  1.00  0.00            
ATOM   1122  OG1 THR    81      87.340  79.170 145.930  1.00  0.00            
ATOM   1123  HG1 THR    81      86.660  78.960 146.580  1.00  0.00            
ATOM   1124  C   THR    81      89.830  78.570 144.650  1.00  0.00            
ATOM   1125  O   THR    81      89.430  78.660 143.460  1.00  0.00            
ATOM   1126  N   ALA    82      90.380  77.390 145.030  1.00  0.00            
ATOM   1127  H   ALA    82      90.650  77.300 146.000  1.00  0.00            
ATOM   1128  CA  ALA    82      90.770  76.350 144.110  1.00  0.00            
ATOM   1129  HA  ALA    82      91.530  76.790 143.470  1.00  0.00            
ATOM   1130  CB  ALA    82      91.420  75.350 144.990  1.00  0.00            
ATOM   1131  HB1 ALA    82      90.670  74.890 145.640  1.00  0.00            
ATOM   1132  HB2 ALA    82      91.890  74.580 144.380  1.00  0.00            
ATOM   1133  HB3 ALA    82      92.180  75.840 145.600  1.00  0.00            
ATOM   1134  C   ALA    82      89.650  75.780 143.100  1.00  0.00            
ATOM   1135  O   ALA    82      89.890  75.760 141.890  1.00  0.00            
ATOM   1136  N   THR    83      88.460  75.520 143.710  1.00  0.00            
ATOM   1137  H   THR    83      88.550  75.280 144.690  1.00  0.00            
ATOM   1138  CA  THR    83      87.190  75.250 143.040  1.00  0.00            
ATOM   1139  HA  THR    83      87.360  74.600 142.180  1.00  0.00            
ATOM   1140  CB  THR    83      86.010  74.710 143.830  1.00  0.00            
ATOM   1141  HB  THR    83      85.130  74.620 143.200  1.00  0.00            
ATOM   1142  CG2 THR    83      86.410  73.330 144.340  1.00  0.00            
ATOM   1143 HG21 THR    83      87.290  73.420 144.980  1.00  0.00            
ATOM   1144 HG22 THR    83      85.590  72.900 144.920  1.00  0.00            
ATOM   1145 HG23 THR    83      86.640  72.680 143.500  1.00  0.00            
ATOM   1146  OG1 THR    83      85.520  75.630 144.900  1.00  0.00            
ATOM   1147  HG1 THR    83      84.780  75.220 145.360  1.00  0.00            
ATOM   1148  C   THR    83      86.770  76.390 142.040  1.00  0.00            
ATOM   1149  O   THR    83      86.220  76.220 140.970  1.00  0.00            
ATOM   1150  N   ASN    84      86.990  77.670 142.410  1.00  0.00            
ATOM   1151  H   ASN    84      87.460  77.840 143.290  1.00  0.00            
ATOM   1152  CA  ASN    84      86.530  78.800 141.660  1.00  0.00            
ATOM   1153  HA  ASN    84      85.550  78.580 141.230  1.00  0.00            
ATOM   1154  CB  ASN    84      86.390  80.120 142.610  1.00  0.00            
ATOM   1155  HB2 ASN    84      87.180  80.130 143.360  1.00  0.00            
ATOM   1156  HB3 ASN    84      86.420  81.050 142.040  1.00  0.00            
ATOM   1157  CG  ASN    84      85.030  80.030 143.340  1.00  0.00            
ATOM   1158  OD1 ASN    84      84.170  79.160 143.120  1.00  0.00            
ATOM   1159  ND2 ASN    84      84.790  81.000 144.250  1.00  0.00            
ATOM   1160 HD21 ASN    84      83.920  81.000 144.770  1.00  0.00            
ATOM   1161 HD22 ASN    84      85.480  81.720 144.420  1.00  0.00            
ATOM   1162  C   ASN    84      87.400  79.190 140.420  1.00  0.00            
ATOM   1163  O   ASN    84      86.910  79.800 139.440  1.00  0.00            
ATOM   1164  N   ILE    85      88.710  78.710 140.340  1.00  0.00            
ATOM   1165  H   ILE    85      89.140  78.340 141.180  1.00  0.00            
ATOM   1166  CA  ILE    85      89.520  78.790 139.130  1.00  0.00            
ATOM   1167  HA  ILE    85      89.620  79.790 138.720  1.00  0.00            
ATOM   1168  CB  ILE    85      90.910  78.210 139.430  1.00  0.00            
ATOM   1169  HB  ILE    85      90.850  77.150 139.680  1.00  0.00            
ATOM   1170  CG2 ILE    85      91.720  78.390 138.180  1.00  0.00            
ATOM   1171 HG21 ILE    85      91.780  79.450 137.940  1.00  0.00            
ATOM   1172 HG22 ILE    85      92.720  77.990 138.340  1.00  0.00            
ATOM   1173 HG23 ILE    85      91.240  77.860 137.360  1.00  0.00            
ATOM   1174  CG1 ILE    85      91.580  78.840 140.740  1.00  0.00            
ATOM   1175 HG12 ILE    85      91.070  78.400 141.610  1.00  0.00            
ATOM   1176 HG13 ILE    85      92.630  78.540 140.750  1.00  0.00            
ATOM   1177  CD1 ILE    85      91.490  80.330 140.810  1.00  0.00            
ATOM   1178 HD11 ILE    85      90.440  80.630 140.810  1.00  0.00            
ATOM   1179 HD12 ILE    85      91.960  80.680 141.730  1.00  0.00            
ATOM   1180 HD13 ILE    85      91.990  80.760 139.950  1.00  0.00            
ATOM   1181  C   ILE    85      88.770  78.060 138.000  1.00  0.00            
ATOM   1182  O   ILE    85      88.690  78.640 136.930  1.00  0.00            
ATOM   1183  N   TYR    86      88.210  76.820 138.180  1.00  0.00            
ATOM   1184  H   TYR    86      88.300  76.360 139.080  1.00  0.00            
ATOM   1185  CA  TYR    86      87.440  76.140 137.130  1.00  0.00            
ATOM   1186  HA  TYR    86      88.050  75.870 136.270  1.00  0.00            
ATOM   1187  CB  TYR    86      86.920  74.830 137.800  1.00  0.00            
ATOM   1188  HB2 TYR    86      86.430  75.210 138.700  1.00  0.00            
ATOM   1189  HB3 TYR    86      86.190  74.300 137.190  1.00  0.00            
ATOM   1190  CG  TYR    86      88.010  73.900 138.190  1.00  0.00            
ATOM   1191  CD1 TYR    86      88.800  73.220 137.200  1.00  0.00            
ATOM   1192  HD1 TYR    86      88.750  73.470 136.140  1.00  0.00            
ATOM   1193  CE1 TYR    86      89.660  72.190 137.650  1.00  0.00            
ATOM   1194  HE1 TYR    86      90.160  71.570 136.910  1.00  0.00            
ATOM   1195  CZ  TYR    86      89.720  71.860 138.950  1.00  0.00            
ATOM   1196  OH  TYR    86      90.620  70.910 139.390  1.00  0.00            
ATOM   1197  HH  TYR    86      91.160  70.540 138.690  1.00  0.00            
ATOM   1198  CE2 TYR    86      89.050  72.560 139.920  1.00  0.00            
ATOM   1199  HE2 TYR    86      89.210  72.330 140.980  1.00  0.00            
ATOM   1200  CD2 TYR    86      88.140  73.590 139.550  1.00  0.00            
ATOM   1201  HD2 TYR    86      87.570  74.110 140.320  1.00  0.00            
ATOM   1202  C   TYR    86      86.250  76.960 136.670  1.00  0.00            
ATOM   1203  O   TYR    86      85.900  76.990 135.470  1.00  0.00            
ATOM   1204  N   ILE    87      85.540  77.700 137.600  1.00  0.00            
ATOM   1205  H   ILE    87      85.800  77.490 138.560  1.00  0.00            
ATOM   1206  CA  ILE    87      84.370  78.550 137.370  1.00  0.00            
ATOM   1207  HA  ILE    87      83.710  78.050 136.660  1.00  0.00            
ATOM   1208  CB  ILE    87      83.610  78.760 138.720  1.00  0.00            
ATOM   1209  HB  ILE    87      84.350  78.920 139.500  1.00  0.00            
ATOM   1210  CG2 ILE    87      82.670  79.920 138.680  1.00  0.00            
ATOM   1211 HG21 ILE    87      81.920  79.760 137.900  1.00  0.00            
ATOM   1212 HG22 ILE    87      82.170  80.020 139.650  1.00  0.00            
ATOM   1213 HG23 ILE    87      83.230  80.830 138.470  1.00  0.00            
ATOM   1214  CG1 ILE    87      82.780  77.470 138.990  1.00  0.00            
ATOM   1215 HG12 ILE    87      82.020  77.400 138.220  1.00  0.00            
ATOM   1216 HG13 ILE    87      83.460  76.620 138.910  1.00  0.00            
ATOM   1217  CD1 ILE    87      82.120  77.450 140.340  1.00  0.00            
ATOM   1218 HD11 ILE    87      81.440  78.300 140.430  1.00  0.00            
ATOM   1219 HD12 ILE    87      81.560  76.520 140.460  1.00  0.00            
ATOM   1220 HD13 ILE    87      82.880  77.510 141.120  1.00  0.00            
ATOM   1221  C   ILE    87      84.690  79.820 136.600  1.00  0.00            
ATOM   1222  O   ILE    87      84.000  80.230 135.660  1.00  0.00            
ATOM   1223  N   PHE    88      85.900  80.400 136.870  1.00  0.00            
ATOM   1224  H   PHE    88      86.320  80.230 137.770  1.00  0.00            
ATOM   1225  CA  PHE    88      86.520  81.380 135.990  1.00  0.00            
ATOM   1226  HA  PHE    88      85.820  82.190 135.790  1.00  0.00            
ATOM   1227  CB  PHE    88      87.840  81.990 136.700  1.00  0.00            
ATOM   1228  HB2 PHE    88      87.620  82.410 137.680  1.00  0.00            
ATOM   1229  HB3 PHE    88      88.570  81.190 136.810  1.00  0.00            
ATOM   1230  CG  PHE    88      88.490  83.050 135.920  1.00  0.00            
ATOM   1231  CD1 PHE    88      87.860  84.340 135.860  1.00  0.00            
ATOM   1232  HD1 PHE    88      86.900  84.540 136.350  1.00  0.00            
ATOM   1233  CE1 PHE    88      88.530  85.380 135.140  1.00  0.00            
ATOM   1234  HE1 PHE    88      88.080  86.370 135.070  1.00  0.00            
ATOM   1235  CZ  PHE    88      89.730  85.130 134.540  1.00  0.00            
ATOM   1236  HZ  PHE    88      90.200  85.920 133.960  1.00  0.00            
ATOM   1237  CE2 PHE    88      90.360  83.870 134.660  1.00  0.00            
ATOM   1238  HE2 PHE    88      91.360  83.740 134.250  1.00  0.00            
ATOM   1239  CD2 PHE    88      89.720  82.800 135.300  1.00  0.00            
ATOM   1240  HD2 PHE    88      90.180  81.810 135.310  1.00  0.00            
ATOM   1241  C   PHE    88      86.790  80.910 134.610  1.00  0.00            
ATOM   1242  O   PHE    88      86.420  81.530 133.600  1.00  0.00            
ATOM   1243  N   ASN    89      87.380  79.690 134.410  1.00  0.00            
ATOM   1244  H   ASN    89      87.820  79.270 135.220  1.00  0.00            
ATOM   1245  CA  ASN    89      87.650  79.120 133.110  1.00  0.00            
ATOM   1246  HA  ASN    89      88.080  79.870 132.450  1.00  0.00            
ATOM   1247  CB  ASN    89      88.680  77.920 133.260  1.00  0.00            
ATOM   1248  HB2 ASN    89      89.430  78.160 134.020  1.00  0.00            
ATOM   1249  HB3 ASN    89      88.090  77.060 133.600  1.00  0.00            
ATOM   1250  CG  ASN    89      89.410  77.540 131.940  1.00  0.00            
ATOM   1251  OD1 ASN    89      89.380  78.320 130.940  1.00  0.00            
ATOM   1252  ND2 ASN    89      90.080  76.380 132.010  1.00  0.00            
ATOM   1253 HD21 ASN    89      90.590  76.040 131.210  1.00  0.00            
ATOM   1254 HD22 ASN    89      90.070  75.850 132.870  1.00  0.00            
ATOM   1255  C   ASN    89      86.400  78.840 132.200  1.00  0.00            
ATOM   1256  O   ASN    89      86.320  79.210 131.050  1.00  0.00            
ATOM   1257  N   LEU    90      85.290  78.250 132.770  1.00  0.00            
ATOM   1258  H   LEU    90      85.370  77.810 133.680  1.00  0.00            
ATOM   1259  CA  LEU    90      84.040  78.250 132.150  1.00  0.00            
ATOM   1260  HA  LEU    90      84.090  77.730 131.200  1.00  0.00            
ATOM   1261  CB  LEU    90      83.020  77.520 133.050  1.00  0.00            
ATOM   1262  HB2 LEU    90      82.960  78.160 133.930  1.00  0.00            
ATOM   1263  HB3 LEU    90      82.080  77.560 132.510  1.00  0.00            
ATOM   1264  CG  LEU    90      83.300  75.990 133.520  1.00  0.00            
ATOM   1265  HG  LEU    90      84.160  76.010 134.200  1.00  0.00            
ATOM   1266  CD1 LEU    90      82.110  75.340 134.230  1.00  0.00            
ATOM   1267 HD11 LEU    90      81.250  75.320 133.560  1.00  0.00            
ATOM   1268 HD12 LEU    90      82.370  74.320 134.520  1.00  0.00            
ATOM   1269 HD13 LEU    90      81.860  75.910 135.130  1.00  0.00            
ATOM   1270  CD2 LEU    90      83.650  75.100 132.420  1.00  0.00            
ATOM   1271 HD21 LEU    90      84.550  75.460 131.940  1.00  0.00            
ATOM   1272 HD22 LEU    90      83.820  74.090 132.810  1.00  0.00            
ATOM   1273 HD23 LEU    90      82.830  75.070 131.700  1.00  0.00            
ATOM   1274  C   LEU    90      83.420  79.680 131.880  1.00  0.00            
ATOM   1275  O   LEU    90      82.780  79.920 130.880  1.00  0.00            
ATOM   1276  N   ALA    91      83.540  80.630 132.800  1.00  0.00            
ATOM   1277  H   ALA    91      83.950  80.380 133.690  1.00  0.00            
ATOM   1278  CA  ALA    91      82.960  81.990 132.650  1.00  0.00            
ATOM   1279  HA  ALA    91      81.910  81.930 132.380  1.00  0.00            
ATOM   1280  CB  ALA    91      83.080  82.750 134.000  1.00  0.00            
ATOM   1281  HB1 ALA    91      84.130  82.820 134.290  1.00  0.00            
ATOM   1282  HB2 ALA    91      82.660  83.750 133.900  1.00  0.00            
ATOM   1283  HB3 ALA    91      82.530  82.210 134.780  1.00  0.00            
ATOM   1284  C   ALA    91      83.640  82.640 131.420  1.00  0.00            
ATOM   1285  O   ALA    91      82.990  83.360 130.690  1.00  0.00            
ATOM   1286  N   LEU    92      84.920  82.330 131.120  1.00  0.00            
ATOM   1287  H   LEU    92      85.490  81.720 131.690  1.00  0.00            
ATOM   1288  CA  LEU    92      85.490  82.890 129.920  1.00  0.00            
ATOM   1289  HA  LEU    92      85.270  83.950 129.860  1.00  0.00            
ATOM   1290  CB  LEU    92      87.010  82.710 129.950  1.00  0.00            
ATOM   1291  HB2 LEU    92      87.340  83.280 130.820  1.00  0.00            
ATOM   1292  HB3 LEU    92      87.170  81.650 130.130  1.00  0.00            
ATOM   1293  CG  LEU    92      87.790  83.140 128.730  1.00  0.00            
ATOM   1294  HG  LEU    92      87.510  82.510 127.890  1.00  0.00            
ATOM   1295  CD1 LEU    92      87.490  84.620 128.390  1.00  0.00            
ATOM   1296 HD11 LEU    92      87.770  85.250 129.240  1.00  0.00            
ATOM   1297 HD12 LEU    92      88.060  84.910 127.510  1.00  0.00            
ATOM   1298 HD13 LEU    92      86.420  84.740 128.190  1.00  0.00            
ATOM   1299  CD2 LEU    92      89.240  82.930 129.130  1.00  0.00            
ATOM   1300 HD21 LEU    92      89.400  81.880 129.380  1.00  0.00            
ATOM   1301 HD22 LEU    92      89.890  83.210 128.310  1.00  0.00            
ATOM   1302 HD23 LEU    92      89.470  83.540 130.010  1.00  0.00            
ATOM   1303  C   LEU    92      84.940  82.190 128.750  1.00  0.00            
ATOM   1304  O   LEU    92      84.680  82.710 127.690  1.00  0.00            
ATOM   1305  N   ALA    93      84.730  80.860 128.840  1.00  0.00            
ATOM   1306  H   ALA    93      84.910  80.400 129.730  1.00  0.00            
ATOM   1307  CA  ALA    93      84.280  80.040 127.710  1.00  0.00            
ATOM   1308  HA  ALA    93      84.930  80.200 126.850  1.00  0.00            
ATOM   1309  CB  ALA    93      84.300  78.520 128.070  1.00  0.00            
ATOM   1310  HB1 ALA    93      83.650  78.340 128.930  1.00  0.00            
ATOM   1311  HB2 ALA    93      83.950  77.940 127.220  1.00  0.00            
ATOM   1312  HB3 ALA    93      85.320  78.220 128.330  1.00  0.00            
ATOM   1313  C   ALA    93      82.870  80.460 127.310  1.00  0.00            
ATOM   1314  O   ALA    93      82.500  80.640 126.160  1.00  0.00            
ATOM   1315  N   ASP    94      81.960  80.630 128.270  1.00  0.00            
ATOM   1316  H   ASP    94      82.200  80.210 129.160  1.00  0.00            
ATOM   1317  CA  ASP    94      80.660  81.230 128.130  1.00  0.00            
ATOM   1318  HA  ASP    94      80.060  80.740 127.360  1.00  0.00            
ATOM   1319  CB  ASP    94      79.970  81.040 129.470  1.00  0.00            
ATOM   1320  HB2 ASP    94      80.630  81.390 130.270  1.00  0.00            
ATOM   1321  HB3 ASP    94      79.080  81.660 129.440  1.00  0.00            
ATOM   1322  CG  ASP    94      79.570  79.600 129.750  1.00  0.00            
ATOM   1323  OD1 ASP    94      79.160  78.940 128.750  1.00  0.00            
ATOM   1324  OD2 ASP    94      79.670  79.070 130.880  1.00  0.00            
ATOM   1325  C   ASP    94      80.580  82.680 127.660  1.00  0.00            
ATOM   1326  O   ASP    94      79.920  83.040 126.710  1.00  0.00            
ATOM   1327  N   ALA    95      81.470  83.520 128.170  1.00  0.00            
ATOM   1328  H   ALA    95      82.040  83.210 128.950  1.00  0.00            
ATOM   1329  CA  ALA    95      81.610  84.900 127.710  1.00  0.00            
ATOM   1330  HA  ALA    95      80.640  85.400 127.700  1.00  0.00            
ATOM   1331  CB  ALA    95      82.520  85.630 128.720  1.00  0.00            
ATOM   1332  HB1 ALA    95      83.500  85.150 128.750  1.00  0.00            
ATOM   1333  HB2 ALA    95      82.630  86.670 128.420  1.00  0.00            
ATOM   1334  HB3 ALA    95      82.070  85.580 129.720  1.00  0.00            
ATOM   1335  C   ALA    95      82.170  84.960 126.210  1.00  0.00            
ATOM   1336  O   ALA    95      81.590  85.680 125.420  1.00  0.00            
ATOM   1337  N   LEU    96      83.170  84.170 125.780  1.00  0.00            
ATOM   1338  H   LEU    96      83.450  83.460 126.440  1.00  0.00            
ATOM   1339  CA  LEU    96      83.770  84.150 124.440  1.00  0.00            
ATOM   1340  HA  LEU    96      84.090  85.150 124.170  1.00  0.00            
ATOM   1341  CB  LEU    96      85.000  83.210 124.410  1.00  0.00            
ATOM   1342  HB2 LEU    96      84.770  82.420 125.140  1.00  0.00            
ATOM   1343  HB3 LEU    96      85.030  82.780 123.410  1.00  0.00            
ATOM   1344  CG  LEU    96      86.410  83.850 124.750  1.00  0.00            
ATOM   1345  HG  LEU    96      86.340  84.470 125.650  1.00  0.00            
ATOM   1346  CD1 LEU    96      87.420  82.680 125.010  1.00  0.00            
ATOM   1347 HD11 LEU    96      87.490  82.060 124.120  1.00  0.00            
ATOM   1348 HD12 LEU    96      88.400  83.090 125.250  1.00  0.00            
ATOM   1349 HD13 LEU    96      87.070  82.070 125.850  1.00  0.00            
ATOM   1350  CD2 LEU    96      86.980  84.760 123.610  1.00  0.00            
ATOM   1351 HD21 LEU    96      86.290  85.580 123.420  1.00  0.00            
ATOM   1352 HD22 LEU    96      87.940  85.160 123.920  1.00  0.00            
ATOM   1353 HD23 LEU    96      87.100  84.170 122.710  1.00  0.00            
ATOM   1354  C   LEU    96      82.800  83.480 123.470  1.00  0.00            
ATOM   1355  O   LEU    96      82.630  84.000 122.400  1.00  0.00            
ATOM   1356  N   ALA    97      82.060  82.450 123.920  1.00  0.00            
ATOM   1357  H   ALA    97      82.320  81.900 124.730  1.00  0.00            
ATOM   1358  CA  ALA    97      80.920  81.990 123.100  1.00  0.00            
ATOM   1359  HA  ALA    97      81.410  81.670 122.190  1.00  0.00            
ATOM   1360  CB  ALA    97      80.170  80.800 123.690  1.00  0.00            
ATOM   1361  HB1 ALA    97      79.660  81.100 124.610  1.00  0.00            
ATOM   1362  HB2 ALA    97      79.430  80.440 122.980  1.00  0.00            
ATOM   1363  HB3 ALA    97      80.870  80.000 123.920  1.00  0.00            
ATOM   1364  C   ALA    97      79.970  83.080 122.740  1.00  0.00            
ATOM   1365  O   ALA    97      79.800  83.480 121.580  1.00  0.00            
ATOM   1366  N   THR    98      79.540  83.830 123.830  1.00  0.00            
ATOM   1367  H   THR    98      79.910  83.580 124.740  1.00  0.00            
ATOM   1368  CA  THR    98      78.480  84.830 123.770  1.00  0.00            
ATOM   1369  HA  THR    98      77.730  84.600 123.010  1.00  0.00            
ATOM   1370  CB  THR    98      77.750  85.090 125.110  1.00  0.00            
ATOM   1371  HB  THR    98      77.320  86.090 125.080  1.00  0.00            
ATOM   1372  CG2 THR    98      76.620  84.060 125.380  1.00  0.00            
ATOM   1373 HG21 THR    98      77.040  83.050 125.420  1.00  0.00            
ATOM   1374 HG22 THR    98      76.140  84.290 126.340  1.00  0.00            
ATOM   1375 HG23 THR    98      75.880  84.110 124.580  1.00  0.00            
ATOM   1376  OG1 THR    98      78.530  85.190 126.260  1.00  0.00            
ATOM   1377  HG1 THR    98      77.960  85.350 127.020  1.00  0.00            
ATOM   1378  C   THR    98      78.860  86.130 123.190  1.00  0.00            
ATOM   1379  O   THR    98      78.040  86.970 122.820  1.00  0.00            
ATOM   1380  N   SER    99      80.160  86.490 123.030  1.00  0.00            
ATOM   1381  H   SER    99      80.840  85.810 123.330  1.00  0.00            
ATOM   1382  CA  SER    99      80.640  87.740 122.420  1.00  0.00            
ATOM   1383  HA  SER    99      79.830  88.460 122.380  1.00  0.00            
ATOM   1384  CB  SER    99      81.810  88.350 123.270  1.00  0.00            
ATOM   1385  HB2 SER    99      82.340  89.060 122.640  1.00  0.00            
ATOM   1386  HB3 SER    99      81.360  88.880 124.110  1.00  0.00            
ATOM   1387  OG  SER    99      82.740  87.370 123.770  1.00  0.00            
ATOM   1388  HG  SER    99      83.420  87.810 124.280  1.00  0.00            
ATOM   1389  C   SER    99      81.240  87.450 120.990  1.00  0.00            
ATOM   1390  O   SER    99      81.550  88.330 120.140  1.00  0.00            
ATOM   1391  N   THR   100      81.330  86.180 120.580  1.00  0.00            
ATOM   1392  H   THR   100      81.320  85.410 121.230  1.00  0.00            
ATOM   1393  CA  THR   100      81.540  85.880 119.120  1.00  0.00            
ATOM   1394  HA  THR   100      81.930  86.760 118.610  1.00  0.00            
ATOM   1395  CB  THR   100      82.470  84.690 118.830  1.00  0.00            
ATOM   1396  HB  THR   100      82.360  84.380 117.800  1.00  0.00            
ATOM   1397  CG2 THR   100      83.870  85.110 119.070  1.00  0.00            
ATOM   1398 HG21 THR   100      83.980  85.420 120.110  1.00  0.00            
ATOM   1399 HG22 THR   100      84.540  84.270 118.870  1.00  0.00            
ATOM   1400 HG23 THR   100      84.120  85.940 118.420  1.00  0.00            
ATOM   1401  OG1 THR   100      82.120  83.520 119.630  1.00  0.00            
ATOM   1402  HG1 THR   100      82.720  82.800 119.430  1.00  0.00            
ATOM   1403  C   THR   100      80.240  85.650 118.440  1.00  0.00            
ATOM   1404  O   THR   100      80.050  85.590 117.230  1.00  0.00            
ATOM   1405  N   LEU   101      79.290  85.390 119.310  1.00  0.00            
ATOM   1406  H   LEU   101      79.590  85.090 120.230  1.00  0.00            
ATOM   1407  CA  LEU   101      77.830  85.270 118.960  1.00  0.00            
ATOM   1408  HA  LEU   101      77.780  84.560 118.140  1.00  0.00            
ATOM   1409  CB  LEU   101      76.860  84.810 120.060  1.00  0.00            
ATOM   1410  HB2 LEU   101      77.230  83.840 120.390  1.00  0.00            
ATOM   1411  HB3 LEU   101      76.970  85.530 120.880  1.00  0.00            
ATOM   1412  CG  LEU   101      75.340  84.690 119.670  1.00  0.00            
ATOM   1413  HG  LEU   101      75.000  85.590 119.170  1.00  0.00            
ATOM   1414  CD1 LEU   101      75.210  83.470 118.690  1.00  0.00            
ATOM   1415 HD11 LEU   101      75.550  82.560 119.190  1.00  0.00            
ATOM   1416 HD12 LEU   101      74.170  83.350 118.400  1.00  0.00            
ATOM   1417 HD13 LEU   101      75.820  83.650 117.810  1.00  0.00            
ATOM   1418  CD2 LEU   101      74.520  84.460 120.990  1.00  0.00            
ATOM   1419 HD21 LEU   101      74.670  85.300 121.670  1.00  0.00            
ATOM   1420 HD22 LEU   101      73.460  84.370 120.750  1.00  0.00            
ATOM   1421 HD23 LEU   101      74.860  83.540 121.480  1.00  0.00            
ATOM   1422  C   LEU   101      77.230  86.480 118.220  1.00  0.00            
ATOM   1423  O   LEU   101      76.570  86.240 117.240  1.00  0.00            
ATOM   1424  N   PRO   102      77.390  87.800 118.490  1.00  0.00            
ATOM   1425  CD  PRO   102      78.040  88.330 119.710  1.00  0.00            
ATOM   1426  HD2 PRO   102      79.120  88.310 119.620  1.00  0.00            
ATOM   1427  HD3 PRO   102      77.740  87.760 120.600  1.00  0.00            
ATOM   1428  CG  PRO   102      77.480  89.730 119.710  1.00  0.00            
ATOM   1429  HG2 PRO   102      78.120  90.390 120.310  1.00  0.00            
ATOM   1430  HG3 PRO   102      76.470  89.730 120.130  1.00  0.00            
ATOM   1431  CB  PRO   102      77.460  90.150 118.230  1.00  0.00            
ATOM   1432  HB2 PRO   102      78.430  90.380 117.790  1.00  0.00            
ATOM   1433  HB3 PRO   102      76.780  90.980 118.080  1.00  0.00            
ATOM   1434  CA  PRO   102      76.890  88.880 117.590  1.00  0.00            
ATOM   1435  HA  PRO   102      75.800  88.870 117.700  1.00  0.00            
ATOM   1436  C   PRO   102      77.250  88.770 116.160  1.00  0.00            
ATOM   1437  O   PRO   102      76.340  88.860 115.310  1.00  0.00            
ATOM   1438  N   PHE   103      78.490  88.470 115.800  1.00  0.00            
ATOM   1439  H   PHE   103      79.190  88.630 116.510  1.00  0.00            
ATOM   1440  CA  PHE   103      78.920  87.990 114.490  1.00  0.00            
ATOM   1441  HA  PHE   103      78.770  88.770 113.750  1.00  0.00            
ATOM   1442  CB  PHE   103      80.440  87.610 114.530  1.00  0.00            
ATOM   1443  HB2 PHE   103      80.760  86.700 115.040  1.00  0.00            
ATOM   1444  HB3 PHE   103      80.630  87.520 113.460  1.00  0.00            
ATOM   1445  CG  PHE   103      81.360  88.750 115.050  1.00  0.00            
ATOM   1446  CD1 PHE   103      81.600  88.770 116.460  1.00  0.00            
ATOM   1447  HD1 PHE   103      80.980  88.100 117.060  1.00  0.00            
ATOM   1448  CE1 PHE   103      82.560  89.580 117.090  1.00  0.00            
ATOM   1449  HE1 PHE   103      82.720  89.560 118.170  1.00  0.00            
ATOM   1450  CZ  PHE   103      83.350  90.460 116.260  1.00  0.00            
ATOM   1451  HZ  PHE   103      84.090  91.130 116.690  1.00  0.00            
ATOM   1452  CE2 PHE   103      83.140  90.430 114.900  1.00  0.00            
ATOM   1453  HE2 PHE   103      83.750  91.070 114.260  1.00  0.00            
ATOM   1454  CD2 PHE   103      82.170  89.600 114.340  1.00  0.00            
ATOM   1455  HD2 PHE   103      82.010  89.600 113.270  1.00  0.00            
ATOM   1456  C   PHE   103      78.160  86.780 113.920  1.00  0.00            
ATOM   1457  O   PHE   103      77.870  86.730 112.740  1.00  0.00            
ATOM   1458  N   GLN   104      77.820  85.720 114.650  1.00  0.00            
ATOM   1459  H   GLN   104      78.330  85.700 115.520  1.00  0.00            
ATOM   1460  CA  GLN   104      76.920  84.590 114.340  1.00  0.00            
ATOM   1461  HA  GLN   104      77.210  84.130 113.400  1.00  0.00            
ATOM   1462  CB  GLN   104      77.010  83.530 115.450  1.00  0.00            
ATOM   1463  HB2 GLN   104      78.010  83.120 115.350  1.00  0.00            
ATOM   1464  HB3 GLN   104      76.950  84.110 116.380  1.00  0.00            
ATOM   1465  CG  GLN   104      75.970  82.360 115.500  1.00  0.00            
ATOM   1466  HG2 GLN   104      76.170  81.640 116.300  1.00  0.00            
ATOM   1467  HG3 GLN   104      75.010  82.840 115.680  1.00  0.00            
ATOM   1468  CD  GLN   104      75.900  81.610 114.160  1.00  0.00            
ATOM   1469  OE1 GLN   104      76.880  81.330 113.500  1.00  0.00            
ATOM   1470  NE2 GLN   104      74.680  81.170 113.790  1.00  0.00            
ATOM   1471 HE21 GLN   104      74.570  80.670 112.920  1.00  0.00            
ATOM   1472 HE22 GLN   104      73.880  81.340 114.390  1.00  0.00            
ATOM   1473  C   GLN   104      75.500  85.050 114.110  1.00  0.00            
ATOM   1474  O   GLN   104      74.820  84.590 113.170  1.00  0.00            
ATOM   1475  N   SER   105      74.980  85.930 114.920  1.00  0.00            
ATOM   1476  H   SER   105      75.460  86.160 115.780  1.00  0.00            
ATOM   1477  CA  SER   105      73.660  86.470 114.710  1.00  0.00            
ATOM   1478  HA  SER   105      72.950  85.660 114.530  1.00  0.00            
ATOM   1479  CB  SER   105      73.200  87.260 116.000  1.00  0.00            
ATOM   1480  HB2 SER   105      73.040  86.570 116.830  1.00  0.00            
ATOM   1481  HB3 SER   105      73.960  87.990 116.290  1.00  0.00            
ATOM   1482  OG  SER   105      71.950  87.950 115.690  1.00  0.00            
ATOM   1483  HG  SER   105      71.650  88.440 116.470  1.00  0.00            
ATOM   1484  C   SER   105      73.520  87.330 113.380  1.00  0.00            
ATOM   1485  O   SER   105      72.570  87.080 112.610  1.00  0.00            
ATOM   1486  N   ALA   106      74.570  88.210 113.090  1.00  0.00            
ATOM   1487  H   ALA   106      75.220  88.350 113.850  1.00  0.00            
ATOM   1488  CA  ALA   106      74.800  88.930 111.840  1.00  0.00            
ATOM   1489  HA  ALA   106      73.970  89.630 111.720  1.00  0.00            
ATOM   1490  CB  ALA   106      76.160  89.750 111.830  1.00  0.00            
ATOM   1491  HB1 ALA   106      77.000  89.060 111.950  1.00  0.00            
ATOM   1492  HB2 ALA   106      76.250  90.280 110.890  1.00  0.00            
ATOM   1493  HB3 ALA   106      76.160  90.460 112.660  1.00  0.00            
ATOM   1494  C   ALA   106      74.850  87.960 110.600  1.00  0.00            
ATOM   1495  O   ALA   106      74.120  88.060 109.630  1.00  0.00            
ATOM   1496  N   LYS   107      75.580  86.890 110.810  1.00  0.00            
ATOM   1497  H   LYS   107      76.190  86.900 111.620  1.00  0.00            
ATOM   1498  CA  LYS   107      75.670  85.790 109.900  1.00  0.00            
ATOM   1499  HA  LYS   107      75.950  86.180 108.930  1.00  0.00            
ATOM   1500  CB  LYS   107      76.730  84.680 110.320  1.00  0.00            
ATOM   1501  HB2 LYS   107      77.690  85.180 110.200  1.00  0.00            
ATOM   1502  HB3 LYS   107      76.530  84.520 111.390  1.00  0.00            
ATOM   1503  CG  LYS   107      76.760  83.290 109.580  1.00  0.00            
ATOM   1504  HG2 LYS   107      75.760  82.870 109.740  1.00  0.00            
ATOM   1505  HG3 LYS   107      76.890  83.540 108.530  1.00  0.00            
ATOM   1506  CD  LYS   107      77.820  82.250 110.000  1.00  0.00            
ATOM   1507  HD2 LYS   107      78.610  82.260 109.250  1.00  0.00            
ATOM   1508  HD3 LYS   107      78.230  82.570 110.960  1.00  0.00            
ATOM   1509  CE  LYS   107      77.250  80.800 110.130  1.00  0.00            
ATOM   1510  HE2 LYS   107      76.460  80.810 110.880  1.00  0.00            
ATOM   1511  HE3 LYS   107      76.830  80.510 109.170  1.00  0.00            
ATOM   1512  NZ  LYS   107      78.280  79.850 110.520  1.00  0.00            
ATOM   1513  HZ1 LYS   107      78.670  80.120 111.420  1.00  0.00            
ATOM   1514  HZ2 LYS   107      77.870  78.930 110.600  1.00  0.00            
ATOM   1515  HZ3 LYS   107      79.010  79.840 109.830  1.00  0.00            
ATOM   1516  C   LYS   107      74.400  85.120 109.570  1.00  0.00            
ATOM   1517  O   LYS   107      74.140  84.920 108.390  1.00  0.00            
ATOM   1518  N   TYR   108      73.550  84.810 110.580  1.00  0.00            
ATOM   1519  H   TYR   108      73.810  85.060 111.530  1.00  0.00            
ATOM   1520  CA  TYR   108      72.300  84.090 110.380  1.00  0.00            
ATOM   1521  HA  TYR   108      72.400  83.290 109.650  1.00  0.00            
ATOM   1522  CB  TYR   108      71.930  83.440 111.770  1.00  0.00            
ATOM   1523  HB2 TYR   108      72.820  82.900 112.100  1.00  0.00            
ATOM   1524  HB3 TYR   108      71.730  84.260 112.460  1.00  0.00            
ATOM   1525  CG  TYR   108      70.760  82.510 111.760  1.00  0.00            
ATOM   1526  CD1 TYR   108      69.830  82.470 112.900  1.00  0.00            
ATOM   1527  HD1 TYR   108      70.030  83.020 113.820  1.00  0.00            
ATOM   1528  CE1 TYR   108      68.640  81.680 112.790  1.00  0.00            
ATOM   1529  HE1 TYR   108      67.920  81.670 113.620  1.00  0.00            
ATOM   1530  CZ  TYR   108      68.410  80.900 111.650  1.00  0.00            
ATOM   1531  OH  TYR   108      67.180  80.150 111.600  1.00  0.00            
ATOM   1532  HH  TYR   108      66.630  80.270 112.380  1.00  0.00            
ATOM   1533  CE2 TYR   108      69.330  80.890 110.600  1.00  0.00            
ATOM   1534  HE2 TYR   108      69.110  80.280 109.720  1.00  0.00            
ATOM   1535  CD2 TYR   108      70.490  81.620 110.660  1.00  0.00            
ATOM   1536  HD2 TYR   108      71.230  81.530 109.870  1.00  0.00            
ATOM   1537  C   TYR   108      71.120  85.070 109.840  1.00  0.00            
ATOM   1538  O   TYR   108      70.400  84.730 108.960  1.00  0.00            
ATOM   1539  N   LEU   109      71.110  86.410 110.300  1.00  0.00            
ATOM   1540  H   LEU   109      71.750  86.610 111.050  1.00  0.00            
ATOM   1541  CA  LEU   109      70.310  87.430 109.840  1.00  0.00            
ATOM   1542  HA  LEU   109      69.260  87.160 109.960  1.00  0.00            
ATOM   1543  CB  LEU   109      70.580  88.720 110.630  1.00  0.00            
ATOM   1544  HB2 LEU   109      70.280  88.300 111.590  1.00  0.00            
ATOM   1545  HB3 LEU   109      71.620  89.040 110.690  1.00  0.00            
ATOM   1546  CG  LEU   109      69.690  89.920 110.300  1.00  0.00            
ATOM   1547  HG  LEU   109      69.980  90.260 109.310  1.00  0.00            
ATOM   1548  CD1 LEU   109      68.110  89.620 110.320  1.00  0.00            
ATOM   1549 HD11 LEU   109      67.820  89.280 111.320  1.00  0.00            
ATOM   1550 HD12 LEU   109      67.560  90.530 110.080  1.00  0.00            
ATOM   1551 HD13 LEU   109      67.880  88.850 109.590  1.00  0.00            
ATOM   1552  CD2 LEU   109      70.160  91.160 111.070  1.00  0.00            
ATOM   1553 HD21 LEU   109      71.190  91.390 110.800  1.00  0.00            
ATOM   1554 HD22 LEU   109      69.520  92.000 110.830  1.00  0.00            
ATOM   1555 HD23 LEU   109      70.110  90.960 112.150  1.00  0.00            
ATOM   1556  C   LEU   109      70.480  87.800 108.310  1.00  0.00            
ATOM   1557  O   LEU   109      69.480  87.960 107.620  1.00  0.00            
ATOM   1558  N   MET   110      71.730  87.730 107.790  1.00  0.00            
ATOM   1559  H   MET   110      72.480  87.320 108.340  1.00  0.00            
ATOM   1560  CA  MET   110      72.030  88.200 106.460  1.00  0.00            
ATOM   1561  HA  MET   110      71.280  88.920 106.130  1.00  0.00            
ATOM   1562  CB  MET   110      73.430  88.910 106.470  1.00  0.00            
ATOM   1563  HB2 MET   110      74.170  88.290 106.970  1.00  0.00            
ATOM   1564  HB3 MET   110      73.760  89.130 105.460  1.00  0.00            
ATOM   1565  CG  MET   110      73.260  90.210 107.240  1.00  0.00            
ATOM   1566  HG2 MET   110      72.330  90.660 106.900  1.00  0.00            
ATOM   1567  HG3 MET   110      73.170  89.940 108.300  1.00  0.00            
ATOM   1568  SD  MET   110      74.620  91.410 107.040  1.00  0.00            
ATOM   1569  CE  MET   110      74.490  91.600 105.200  1.00  0.00            
ATOM   1570  HE1 MET   110      73.500  91.970 104.950  1.00  0.00            
ATOM   1571  HE2 MET   110      75.240  92.300 104.860  1.00  0.00            
ATOM   1572  HE3 MET   110      74.650  90.630 104.730  1.00  0.00            
ATOM   1573  C   MET   110      72.120  87.090 105.390  1.00  0.00            
ATOM   1574  O   MET   110      72.120  87.290 104.180  1.00  0.00            
ATOM   1575  N   GLU   111      72.380  85.880 105.840  1.00  0.00            
ATOM   1576  H   GLU   111      72.770  85.860 106.780  1.00  0.00            
ATOM   1577  CA  GLU   111      72.410  84.650 105.060  1.00  0.00            
ATOM   1578  HA  GLU   111      72.580  83.830 105.760  1.00  0.00            
ATOM   1579  CB  GLU   111      71.150  84.350 104.250  1.00  0.00            
ATOM   1580  HB2 GLU   111      70.920  85.190 103.600  1.00  0.00            
ATOM   1581  HB3 GLU   111      71.300  83.450 103.650  1.00  0.00            
ATOM   1582  CG  GLU   111      69.970  84.120 105.220  1.00  0.00            
ATOM   1583  HG2 GLU   111      70.250  83.390 105.980  1.00  0.00            
ATOM   1584  HG3 GLU   111      69.840  85.100 105.690  1.00  0.00            
ATOM   1585  CD  GLU   111      68.650  83.690 104.570  1.00  0.00            
ATOM   1586  OE1 GLU   111      68.550  82.710 103.800  1.00  0.00            
ATOM   1587  OE2 GLU   111      67.660  84.320 104.920  1.00  0.00            
ATOM   1588  C   GLU   111      73.700  84.460 104.250  1.00  0.00            
ATOM   1589  O   GLU   111      73.790  83.810 103.180  1.00  0.00            
ATOM   1590  N   THR   112      74.740  85.120 104.720  1.00  0.00            
ATOM   1591  H   THR   112      74.540  85.690 105.540  1.00  0.00            
ATOM   1592  CA  THR   112      76.120  85.220 104.090  1.00  0.00            
ATOM   1593  HA  THR   112      76.420  84.250 103.700  1.00  0.00            
ATOM   1594  CB  THR   112      76.110  86.200 102.970  1.00  0.00            
ATOM   1595  HB  THR   112      75.330  85.870 102.280  1.00  0.00            
ATOM   1596  CG2 THR   112      75.850  87.660 103.380  1.00  0.00            
ATOM   1597 HG21 THR   112      76.620  87.990 104.080  1.00  0.00            
ATOM   1598 HG22 THR   112      75.860  88.290 102.500  1.00  0.00            
ATOM   1599 HG23 THR   112      74.880  87.730 103.870  1.00  0.00            
ATOM   1600  OG1 THR   112      77.430  86.160 102.300  1.00  0.00            
ATOM   1601  HG1 THR   112      77.440  86.790 101.580  1.00  0.00            
ATOM   1602  C   THR   112      77.140  85.510 105.240  1.00  0.00            
ATOM   1603  O   THR   112      76.700  85.850 106.340  1.00  0.00            
ATOM   1604  N   TRP   113      78.460  85.320 105.030  1.00  0.00            
ATOM   1605  H   TRP   113      78.670  84.690 104.270  1.00  0.00            
ATOM   1606  CA  TRP   113      79.540  85.740 105.890  1.00  0.00            
ATOM   1607  HA  TRP   113      79.130  86.040 106.860  1.00  0.00            
ATOM   1608  CB  TRP   113      80.570  84.600 106.120  1.00  0.00            
ATOM   1609  HB2 TRP   113      80.080  83.730 106.560  1.00  0.00            
ATOM   1610  HB3 TRP   113      80.980  84.330 105.150  1.00  0.00            
ATOM   1611  CG  TRP   113      81.710  84.920 106.980  1.00  0.00            
ATOM   1612  CD1 TRP   113      82.960  85.330 106.590  1.00  0.00            
ATOM   1613  HD1 TRP   113      83.080  85.490 105.520  1.00  0.00            
ATOM   1614  NE1 TRP   113      83.800  85.450 107.650  1.00  0.00            
ATOM   1615  HE1 TRP   113      84.810  85.460 107.590  1.00  0.00            
ATOM   1616  CE2 TRP   113      83.050  85.350 108.850  1.00  0.00            
ATOM   1617  CZ2 TRP   113      83.430  85.440 110.230  1.00  0.00            
ATOM   1618  HZ2 TRP   113      84.460  85.660 110.490  1.00  0.00            
ATOM   1619  CH2 TRP   113      82.390  85.220 111.200  1.00  0.00            
ATOM   1620  HH2 TRP   113      82.590  85.370 112.270  1.00  0.00            
ATOM   1621  CZ3 TRP   113      81.150  84.820 110.810  1.00  0.00            
ATOM   1622  HZ3 TRP   113      80.350  84.690 111.540  1.00  0.00            
ATOM   1623  CE3 TRP   113      80.860  84.560 109.470  1.00  0.00            
ATOM   1624  HE3 TRP   113      79.910  84.060 109.260  1.00  0.00            
ATOM   1625  CD2 TRP   113      81.790  84.920 108.450  1.00  0.00            
ATOM   1626  C   TRP   113      80.090  87.040 105.410  1.00  0.00            
ATOM   1627  O   TRP   113      80.800  87.140 104.390  1.00  0.00            
ATOM   1628  N   PRO   114      79.800  88.240 106.150  1.00  0.00            
ATOM   1629  CD  PRO   114      78.660  88.270 107.050  1.00  0.00            
ATOM   1630  HD2 PRO   114      78.890  87.720 107.970  1.00  0.00            
ATOM   1631  HD3 PRO   114      77.790  87.820 106.570  1.00  0.00            
ATOM   1632  CG  PRO   114      78.480  89.800 107.300  1.00  0.00            
ATOM   1633  HG2 PRO   114      79.130  90.130 108.110  1.00  0.00            
ATOM   1634  HG3 PRO   114      77.440  90.020 107.560  1.00  0.00            
ATOM   1635  CB  PRO   114      78.870  90.440 105.970  1.00  0.00            
ATOM   1636  HB2 PRO   114      79.150  91.480 106.120  1.00  0.00            
ATOM   1637  HB3 PRO   114      78.140  90.370 105.160  1.00  0.00            
ATOM   1638  CA  PRO   114      80.130  89.590 105.630  1.00  0.00            
ATOM   1639  HA  PRO   114      80.300  89.520 104.560  1.00  0.00            
ATOM   1640  C   PRO   114      81.390  90.160 106.320  1.00  0.00            
ATOM   1641  O   PRO   114      81.710  91.320 106.470  1.00  0.00            
ATOM   1642  N   PHE   115      82.260  89.180 106.780  1.00  0.00            
ATOM   1643  H   PHE   115      82.060  88.220 106.530  1.00  0.00            
ATOM   1644  CA  PHE   115      83.460  89.460 107.520  1.00  0.00            
ATOM   1645  HA  PHE   115      83.590  90.540 107.560  1.00  0.00            
ATOM   1646  CB  PHE   115      83.440  88.920 108.950  1.00  0.00            
ATOM   1647  HB2 PHE   115      83.250  87.850 109.020  1.00  0.00            
ATOM   1648  HB3 PHE   115      84.330  89.160 109.530  1.00  0.00            
ATOM   1649  CG  PHE   115      82.300  89.590 109.630  1.00  0.00            
ATOM   1650  CD1 PHE   115      82.210  90.980 109.740  1.00  0.00            
ATOM   1651  HD1 PHE   115      82.940  91.610 109.230  1.00  0.00            
ATOM   1652  CE1 PHE   115      81.170  91.580 110.520  1.00  0.00            
ATOM   1653  HE1 PHE   115      81.130  92.660 110.690  1.00  0.00            
ATOM   1654  CZ  PHE   115      80.190  90.760 111.070  1.00  0.00            
ATOM   1655  HZ  PHE   115      79.410  91.200 111.690  1.00  0.00            
ATOM   1656  CE2 PHE   115      80.200  89.340 110.830  1.00  0.00            
ATOM   1657  HE2 PHE   115      79.380  88.690 111.150  1.00  0.00            
ATOM   1658  CD2 PHE   115      81.280  88.810 110.180  1.00  0.00            
ATOM   1659  HD2 PHE   115      81.370  87.730 110.080  1.00  0.00            
ATOM   1660  C   PHE   115      84.580  88.700 106.780  1.00  0.00            
ATOM   1661  O   PHE   115      84.350  87.850 105.870  1.00  0.00            
ATOM   1662  N   GLY   116      85.870  89.140 107.000  1.00  0.00            
ATOM   1663  H   GLY   116      86.090  89.920 107.610  1.00  0.00            
ATOM   1664  CA  GLY   116      86.990  88.440 106.320  1.00  0.00            
ATOM   1665  HA2 GLY   116      86.750  88.460 105.260  1.00  0.00            
ATOM   1666  HA3 GLY   116      87.870  89.050 106.510  1.00  0.00            
ATOM   1667  C   GLY   116      87.280  87.030 106.720  1.00  0.00            
ATOM   1668  O   GLY   116      86.770  86.390 107.650  1.00  0.00            
ATOM   1669  N   GLU   117      88.370  86.430 106.100  1.00  0.00            
ATOM   1670  H   GLU   117      88.650  86.890 105.250  1.00  0.00            
ATOM   1671  CA  GLU   117      89.070  85.210 106.490  1.00  0.00            
ATOM   1672  HA  GLU   117      88.320  84.440 106.680  1.00  0.00            
ATOM   1673  CB  GLU   117      90.060  84.680 105.450  1.00  0.00            
ATOM   1674  HB2 GLU   117      89.580  84.820 104.480  1.00  0.00            
ATOM   1675  HB3 GLU   117      90.940  85.320 105.520  1.00  0.00            
ATOM   1676  CG  GLU   117      90.480  83.200 105.610  1.00  0.00            
ATOM   1677  HG2 GLU   117      91.390  83.170 106.210  1.00  0.00            
ATOM   1678  HG3 GLU   117      89.710  82.610 106.110  1.00  0.00            
ATOM   1679  CD  GLU   117      90.750  82.620 104.230  1.00  0.00            
ATOM   1680  OE1 GLU   117      91.860  82.130 104.020  1.00  0.00            
ATOM   1681  OE2 GLU   117      89.910  82.670 103.330  1.00  0.00            
ATOM   1682  C   GLU   117      89.830  85.260 107.800  1.00  0.00            
ATOM   1683  O   GLU   117      89.630  84.380 108.630  1.00  0.00            
ATOM   1684  N   LEU   118      90.510  86.370 108.160  1.00  0.00            
ATOM   1685  H   LEU   118      90.620  87.090 107.470  1.00  0.00            
ATOM   1686  CA  LEU   118      91.180  86.550 109.470  1.00  0.00            
ATOM   1687  HA  LEU   118      91.860  85.710 109.620  1.00  0.00            
ATOM   1688  CB  LEU   118      92.000  87.890 109.590  1.00  0.00            
ATOM   1689  HB2 LEU   118      91.170  88.560 109.380  1.00  0.00            
ATOM   1690  HB3 LEU   118      92.410  88.120 110.580  1.00  0.00            
ATOM   1691  CG  LEU   118      93.080  88.070 108.540  1.00  0.00            
ATOM   1692  HG  LEU   118      92.650  87.660 107.630  1.00  0.00            
ATOM   1693  CD1 LEU   118      93.610  89.530 108.270  1.00  0.00            
ATOM   1694 HD11 LEU   118      94.030  89.940 109.190  1.00  0.00            
ATOM   1695 HD12 LEU   118      94.380  89.500 107.500  1.00  0.00            
ATOM   1696 HD13 LEU   118      92.780  90.160 107.940  1.00  0.00            
ATOM   1697  CD2 LEU   118      94.180  87.060 108.730  1.00  0.00            
ATOM   1698 HD21 LEU   118      93.770  86.050 108.650  1.00  0.00            
ATOM   1699 HD22 LEU   118      94.940  87.200 107.970  1.00  0.00            
ATOM   1700 HD23 LEU   118      94.620  87.190 109.720  1.00  0.00            
ATOM   1701  C   LEU   118      90.230  86.460 110.660  1.00  0.00            
ATOM   1702  O   LEU   118      90.440  85.760 111.630  1.00  0.00            
ATOM   1703  N   LEU   119      89.000  87.130 110.560  1.00  0.00            
ATOM   1704  H   LEU   119      88.870  87.940 109.980  1.00  0.00            
ATOM   1705  CA  LEU   119      87.930  86.760 111.490  1.00  0.00            
ATOM   1706  HA  LEU   119      88.360  86.700 112.500  1.00  0.00            
ATOM   1707  CB  LEU   119      86.760  87.740 111.510  1.00  0.00            
ATOM   1708  HB2 LEU   119      86.370  87.840 110.500  1.00  0.00            
ATOM   1709  HB3 LEU   119      86.010  87.260 112.140  1.00  0.00            
ATOM   1710  CG  LEU   119      87.100  89.160 112.090  1.00  0.00            
ATOM   1711  HG  LEU   119      87.890  89.620 111.500  1.00  0.00            
ATOM   1712  CD1 LEU   119      85.890  89.990 112.030  1.00  0.00            
ATOM   1713 HD11 LEU   119      85.100  89.520 112.630  1.00  0.00            
ATOM   1714 HD12 LEU   119      86.110  90.980 112.430  1.00  0.00            
ATOM   1715 HD13 LEU   119      85.560  90.080 111.000  1.00  0.00            
ATOM   1716  CD2 LEU   119      87.510  89.040 113.570  1.00  0.00            
ATOM   1717 HD21 LEU   119      88.390  88.400 113.660  1.00  0.00            
ATOM   1718 HD22 LEU   119      87.740  90.030 113.970  1.00  0.00            
ATOM   1719 HD23 LEU   119      86.690  88.610 114.150  1.00  0.00            
ATOM   1720  C   LEU   119      87.370  85.300 111.410  1.00  0.00            
ATOM   1721  O   LEU   119      87.020  84.650 112.400  1.00  0.00            
ATOM   1722  N   CYX   120      87.230  84.720 110.220  1.00  0.00            
ATOM   1723  H   CYX   120      87.190  85.280 109.390  1.00  0.00            
ATOM   1724  CA  CYX   120      86.840  83.300 110.130  1.00  0.00            
ATOM   1725  HA  CYX   120      85.990  83.140 110.790  1.00  0.00            
ATOM   1726  CB  CYX   120      86.440  82.830 108.660  1.00  0.00            
ATOM   1727  HB2 CYX   120      85.810  83.590 108.200  1.00  0.00            
ATOM   1728  HB3 CYX   120      87.340  82.690 108.070  1.00  0.00            
ATOM   1729  SG  CYX   120      85.880  81.090 108.410  1.00  0.00            
ATOM   1730  C   CYX   120      87.710  82.260 110.800  1.00  0.00            
ATOM   1731  O   CYX   120      87.210  81.350 111.460  1.00  0.00            
ATOM   1732  N   LYS   121      89.010  82.540 110.580  1.00  0.00            
ATOM   1733  H   LYS   121      89.260  83.240 109.900  1.00  0.00            
ATOM   1734  CA  LYS   121      90.030  81.840 111.220  1.00  0.00            
ATOM   1735  HA  LYS   121      89.950  80.770 111.050  1.00  0.00            
ATOM   1736  CB  LYS   121      91.350  82.340 110.620  1.00  0.00            
ATOM   1737  HB2 LYS   121      91.250  83.420 110.510  1.00  0.00            
ATOM   1738  HB3 LYS   121      92.120  82.120 111.360  1.00  0.00            
ATOM   1739  CG  LYS   121      91.740  81.720 109.270  1.00  0.00            
ATOM   1740  HG2 LYS   121      91.680  80.640 109.410  1.00  0.00            
ATOM   1741  HG3 LYS   121      90.970  82.030 108.560  1.00  0.00            
ATOM   1742  CD  LYS   121      93.130  82.100 108.730  1.00  0.00            
ATOM   1743  HD2 LYS   121      93.140  83.170 108.510  1.00  0.00            
ATOM   1744  HD3 LYS   121      93.870  81.880 109.500  1.00  0.00            
ATOM   1745  CE  LYS   121      93.470  81.300 107.440  1.00  0.00            
ATOM   1746  HE2 LYS   121      92.750  81.590 106.680  1.00  0.00            
ATOM   1747  HE3 LYS   121      94.470  81.590 107.130  1.00  0.00            
ATOM   1748  NZ  LYS   121      93.420  79.820 107.630  1.00  0.00            
ATOM   1749  HZ1 LYS   121      92.490  79.550 107.920  1.00  0.00            
ATOM   1750  HZ2 LYS   121      93.650  79.360 106.760  1.00  0.00            
ATOM   1751  HZ3 LYS   121      94.080  79.550 108.340  1.00  0.00            
ATOM   1752  C   LYS   121      90.010  82.000 112.760  1.00  0.00            
ATOM   1753  O   LYS   121      90.150  81.050 113.490  1.00  0.00            
ATOM   1754  N   ALA   122      89.870  83.220 113.290  1.00  0.00            
ATOM   1755  H   ALA   122      90.010  84.030 112.700  1.00  0.00            
ATOM   1756  CA  ALA   122      89.650  83.440 114.750  1.00  0.00            
ATOM   1757  HA  ALA   122      90.400  82.810 115.230  1.00  0.00            
ATOM   1758  CB  ALA   122      89.880  84.810 115.150  1.00  0.00            
ATOM   1759  HB1 ALA   122      89.130  85.450 114.690  1.00  0.00            
ATOM   1760  HB2 ALA   122      89.800  84.890 116.240  1.00  0.00            
ATOM   1761  HB3 ALA   122      90.870  85.120 114.830  1.00  0.00            
ATOM   1762  C   ALA   122      88.250  82.960 115.240  1.00  0.00            
ATOM   1763  O   ALA   122      88.210  82.150 116.170  1.00  0.00            
ATOM   1764  N   VAL   123      87.050  83.350 114.710  1.00  0.00            
ATOM   1765  H   VAL   123      86.930  83.990 113.940  1.00  0.00            
ATOM   1766  CA  VAL   123      85.870  82.860 115.370  1.00  0.00            
ATOM   1767  HA  VAL   123      85.840  83.010 116.450  1.00  0.00            
ATOM   1768  CB  VAL   123      84.650  83.520 114.760  1.00  0.00            
ATOM   1769  HB  VAL   123      83.710  83.180 115.200  1.00  0.00            
ATOM   1770  CG1 VAL   123      84.890  85.030 115.140  1.00  0.00            
ATOM   1771 HG11 VAL   123      85.830  85.370 114.710  1.00  0.00            
ATOM   1772 HG12 VAL   123      84.070  85.640 114.760  1.00  0.00            
ATOM   1773 HG13 VAL   123      84.940  85.130 116.230  1.00  0.00            
ATOM   1774  CG2 VAL   123      84.490  83.200 113.300  1.00  0.00            
ATOM   1775 HG21 VAL   123      84.380  82.120 113.180  1.00  0.00            
ATOM   1776 HG22 VAL   123      83.600  83.700 112.920  1.00  0.00            
ATOM   1777 HG23 VAL   123      85.370  83.550 112.760  1.00  0.00            
ATOM   1778  C   VAL   123      85.540  81.330 115.440  1.00  0.00            
ATOM   1779  O   VAL   123      85.120  80.820 116.550  1.00  0.00            
ATOM   1780  N   LEU   124      85.910  80.510 114.460  1.00  0.00            
ATOM   1781  H   LEU   124      86.280  80.960 113.640  1.00  0.00            
ATOM   1782  CA  LEU   124      85.700  79.050 114.430  1.00  0.00            
ATOM   1783  HA  LEU   124      84.730  78.840 114.900  1.00  0.00            
ATOM   1784  CB  LEU   124      85.710  78.440 113.040  1.00  0.00            
ATOM   1785  HB2 LEU   124      86.760  78.470 112.750  1.00  0.00            
ATOM   1786  HB3 LEU   124      85.410  77.400 113.190  1.00  0.00            
ATOM   1787  CG  LEU   124      84.860  79.070 111.950  1.00  0.00            
ATOM   1788  HG  LEU   124      85.220  80.070 111.730  1.00  0.00            
ATOM   1789  CD1 LEU   124      84.970  78.200 110.710  1.00  0.00            
ATOM   1790 HD11 LEU   124      84.610  77.200 110.940  1.00  0.00            
ATOM   1791 HD12 LEU   124      84.370  78.630 109.910  1.00  0.00            
ATOM   1792 HD13 LEU   124      86.010  78.150 110.400  1.00  0.00            
ATOM   1793  CD2 LEU   124      83.390  79.200 112.350  1.00  0.00            
ATOM   1794 HD21 LEU   124      83.310  79.820 113.240  1.00  0.00            
ATOM   1795 HD22 LEU   124      82.830  79.650 111.540  1.00  0.00            
ATOM   1796 HD23 LEU   124      82.980  78.210 112.570  1.00  0.00            
ATOM   1797  C   LEU   124      86.720  78.320 115.370  1.00  0.00            
ATOM   1798  O   LEU   124      86.360  77.510 116.200  1.00  0.00            
ATOM   1799  N   SER   125      87.970  78.710 115.360  1.00  0.00            
ATOM   1800  H   SER   125      88.320  79.270 114.600  1.00  0.00            
ATOM   1801  CA  SER   125      88.920  78.220 116.360  1.00  0.00            
ATOM   1802  HA  SER   125      88.870  77.130 116.410  1.00  0.00            
ATOM   1803  CB  SER   125      90.400  78.640 115.990  1.00  0.00            
ATOM   1804  HB2 SER   125      91.050  78.130 116.700  1.00  0.00            
ATOM   1805  HB3 SER   125      90.580  78.250 114.990  1.00  0.00            
ATOM   1806  OG  SER   125      90.670  80.030 116.020  1.00  0.00            
ATOM   1807  HG  SER   125      91.590  80.180 115.790  1.00  0.00            
ATOM   1808  C   SER   125      88.630  78.570 117.800  1.00  0.00            
ATOM   1809  O   SER   125      88.810  77.780 118.730  1.00  0.00            
ATOM   1810  N   ILE   126      88.090  79.790 118.100  1.00  0.00            
ATOM   1811  H   ILE   126      88.160  80.450 117.350  1.00  0.00            
ATOM   1812  CA  ILE   126      87.530  80.250 119.380  1.00  0.00            
ATOM   1813  HA  ILE   126      88.230  80.020 120.180  1.00  0.00            
ATOM   1814  CB  ILE   126      87.220  81.750 119.390  1.00  0.00            
ATOM   1815  HB  ILE   126      86.730  81.990 118.450  1.00  0.00            
ATOM   1816  CG2 ILE   126      86.320  82.170 120.560  1.00  0.00            
ATOM   1817 HG21 ILE   126      86.810  81.930 121.510  1.00  0.00            
ATOM   1818 HG22 ILE   126      86.140  83.240 120.520  1.00  0.00            
ATOM   1819 HG23 ILE   126      85.370  81.640 120.500  1.00  0.00            
ATOM   1820  CG1 ILE   126      88.480  82.640 119.460  1.00  0.00            
ATOM   1821 HG12 ILE   126      88.970  82.390 120.410  1.00  0.00            
ATOM   1822 HG13 ILE   126      89.110  82.330 118.630  1.00  0.00            
ATOM   1823  CD1 ILE   126      88.260  84.120 119.390  1.00  0.00            
ATOM   1824 HD11 ILE   126      87.630  84.430 120.230  1.00  0.00            
ATOM   1825 HD12 ILE   126      89.220  84.630 119.450  1.00  0.00            
ATOM   1826 HD13 ILE   126      87.770  84.370 118.450  1.00  0.00            
ATOM   1827  C   ILE   126      86.300  79.390 119.670  1.00  0.00            
ATOM   1828  O   ILE   126      86.180  78.730 120.740  1.00  0.00            
ATOM   1829  N   ASP   127      85.400  79.200 118.690  1.00  0.00            
ATOM   1830  H   ASP   127      85.580  79.610 117.790  1.00  0.00            
ATOM   1831  CA  ASP   127      84.160  78.420 118.870  1.00  0.00            
ATOM   1832  HA  ASP   127      83.530  78.860 119.640  1.00  0.00            
ATOM   1833  CB  ASP   127      83.400  78.420 117.570  1.00  0.00            
ATOM   1834  HB2 ASP   127      83.280  79.320 116.970  1.00  0.00            
ATOM   1835  HB3 ASP   127      84.050  77.710 117.050  1.00  0.00            
ATOM   1836  CG  ASP   127      82.030  77.780 117.800  1.00  0.00            
ATOM   1837  OD1 ASP   127      81.420  77.830 118.890  1.00  0.00            
ATOM   1838  OD2 ASP   127      81.400  77.460 116.780  1.00  0.00            
ATOM   1839  C   ASP   127      84.530  76.950 119.280  1.00  0.00            
ATOM   1840  O   ASP   127      84.070  76.410 120.240  1.00  0.00            
ATOM   1841  N   TYR   128      85.550  76.330 118.620  1.00  0.00            
ATOM   1842  H   TYR   128      85.800  76.720 117.730  1.00  0.00            
ATOM   1843  CA  TYR   128      86.110  75.040 118.990  1.00  0.00            
ATOM   1844  HA  TYR   128      85.330  74.320 119.240  1.00  0.00            
ATOM   1845  CB  TYR   128      86.890  74.530 117.760  1.00  0.00            
ATOM   1846  HB2 TYR   128      87.400  75.320 117.220  1.00  0.00            
ATOM   1847  HB3 TYR   128      87.630  73.850 118.200  1.00  0.00            
ATOM   1848  CG  TYR   128      86.000  73.760 116.810  1.00  0.00            
ATOM   1849  CD1 TYR   128      85.640  72.450 117.210  1.00  0.00            
ATOM   1850  HD1 TYR   128      86.030  72.010 118.130  1.00  0.00            
ATOM   1851  CE1 TYR   128      84.750  71.700 116.390  1.00  0.00            
ATOM   1852  HE1 TYR   128      84.520  70.670 116.680  1.00  0.00            
ATOM   1853  CZ  TYR   128      84.310  72.190 115.200  1.00  0.00            
ATOM   1854  OH  TYR   128      83.330  71.430 114.540  1.00  0.00            
ATOM   1855  HH  TYR   128      83.080  70.640 115.030  1.00  0.00            
ATOM   1856  CE2 TYR   128      84.710  73.440 114.800  1.00  0.00            
ATOM   1857  HE2 TYR   128      84.470  73.790 113.800  1.00  0.00            
ATOM   1858  CD2 TYR   128      85.440  74.270 115.690  1.00  0.00            
ATOM   1859  HD2 TYR   128      85.550  75.330 115.480  1.00  0.00            
ATOM   1860  C   TYR   128      86.820  75.060 120.360  1.00  0.00            
ATOM   1861  O   TYR   128      86.610  74.120 121.130  1.00  0.00            
ATOM   1862  N   TYR   129      87.630  76.080 120.680  1.00  0.00            
ATOM   1863  H   TYR   129      87.970  76.620 119.900  1.00  0.00            
ATOM   1864  CA  TYR   129      88.220  76.340 122.030  1.00  0.00            
ATOM   1865  HA  TYR   129      88.770  75.460 122.350  1.00  0.00            
ATOM   1866  CB  TYR   129      89.210  77.590 122.030  1.00  0.00            
ATOM   1867  HB2 TYR   129      90.080  77.210 121.490  1.00  0.00            
ATOM   1868  HB3 TYR   129      88.800  78.460 121.510  1.00  0.00            
ATOM   1869  CG  TYR   129      89.620  77.990 123.420  1.00  0.00            
ATOM   1870  CD1 TYR   129      88.820  78.970 124.070  1.00  0.00            
ATOM   1871  HD1 TYR   129      87.870  79.250 123.620  1.00  0.00            
ATOM   1872  CE1 TYR   129      89.230  79.560 125.260  1.00  0.00            
ATOM   1873  HE1 TYR   129      88.650  80.380 125.680  1.00  0.00            
ATOM   1874  CZ  TYR   129      90.410  79.140 125.900  1.00  0.00            
ATOM   1875  OH  TYR   129      90.740  79.780 127.060  1.00  0.00            
ATOM   1876  HH  TYR   129      90.110  80.460 127.310  1.00  0.00            
ATOM   1877  CE2 TYR   129      91.120  78.060 125.330  1.00  0.00            
ATOM   1878  HE2 TYR   129      91.940  77.600 125.890  1.00  0.00            
ATOM   1879  CD2 TYR   129      90.780  77.570 124.050  1.00  0.00            
ATOM   1880  HD2 TYR   129      91.430  76.850 123.550  1.00  0.00            
ATOM   1881  C   TYR   129      87.150  76.380 123.090  1.00  0.00            
ATOM   1882  O   TYR   129      87.380  75.720 124.090  1.00  0.00            
ATOM   1883  N   ASN   130      86.010  77.080 122.910  1.00  0.00            
ATOM   1884  H   ASN   130      85.970  77.660 122.090  1.00  0.00            
ATOM   1885  CA  ASN   130      84.920  77.150 123.840  1.00  0.00            
ATOM   1886  HA  ASN   130      85.320  77.510 124.790  1.00  0.00            
ATOM   1887  CB  ASN   130      83.750  78.050 123.430  1.00  0.00            
ATOM   1888  HB2 ASN   130      83.280  77.730 122.510  1.00  0.00            
ATOM   1889  HB3 ASN   130      83.010  78.050 124.230  1.00  0.00            
ATOM   1890  CG  ASN   130      84.280  79.510 123.240  1.00  0.00            
ATOM   1891  OD1 ASN   130      85.110  79.940 123.980  1.00  0.00            
ATOM   1892  ND2 ASN   130      83.770  80.200 122.170  1.00  0.00            
ATOM   1893 HD21 ASN   130      84.070  81.150 122.000  1.00  0.00            
ATOM   1894 HD22 ASN   130      83.090  79.760 121.570  1.00  0.00            
ATOM   1895  C   ASN   130      84.320  75.780 124.240  1.00  0.00            
ATOM   1896  O   ASN   130      84.250  75.430 125.410  1.00  0.00            
ATOM   1897  N   MET   131      84.020  74.930 123.260  1.00  0.00            
ATOM   1898  H   MET   131      84.140  75.200 122.300  1.00  0.00            
ATOM   1899  CA  MET   131      83.430  73.650 123.540  1.00  0.00            
ATOM   1900  HA  MET   131      82.650  73.740 124.300  1.00  0.00            
ATOM   1901  CB  MET   131      82.800  73.110 122.260  1.00  0.00            
ATOM   1902  HB2 MET   131      82.480  72.100 122.530  1.00  0.00            
ATOM   1903  HB3 MET   131      81.920  73.740 122.120  1.00  0.00            
ATOM   1904  CG  MET   131      83.630  73.060 120.920  1.00  0.00            
ATOM   1905  HG2 MET   131      83.630  74.080 120.550  1.00  0.00            
ATOM   1906  HG3 MET   131      84.640  72.780 121.220  1.00  0.00            
ATOM   1907  SD  MET   131      83.060  71.940 119.590  1.00  0.00            
ATOM   1908  CE  MET   131      84.120  70.570 119.950  1.00  0.00            
ATOM   1909  HE1 MET   131      83.920  70.210 120.970  1.00  0.00            
ATOM   1910  HE2 MET   131      83.930  69.760 119.240  1.00  0.00            
ATOM   1911  HE3 MET   131      85.160  70.880 119.870  1.00  0.00            
ATOM   1912  C   MET   131      84.390  72.660 124.130  1.00  0.00            
ATOM   1913  O   MET   131      84.210  72.090 125.200  1.00  0.00            
ATOM   1914  N   PHE   132      85.570  72.620 123.500  1.00  0.00            
ATOM   1915  H   PHE   132      85.700  73.020 122.590  1.00  0.00            
ATOM   1916  CA  PHE   132      86.680  71.850 124.100  1.00  0.00            
ATOM   1917  HA  PHE   132      86.360  70.810 124.240  1.00  0.00            
ATOM   1918  CB  PHE   132      88.000  71.870 123.170  1.00  0.00            
ATOM   1919  HB2 PHE   132      88.530  72.780 122.920  1.00  0.00            
ATOM   1920  HB3 PHE   132      88.640  71.220 123.770  1.00  0.00            
ATOM   1921  CG  PHE   132      87.740  71.140 121.850  1.00  0.00            
ATOM   1922  CD1 PHE   132      88.220  71.650 120.630  1.00  0.00            
ATOM   1923  HD1 PHE   132      88.660  72.640 120.560  1.00  0.00            
ATOM   1924  CE1 PHE   132      88.120  70.840 119.480  1.00  0.00            
ATOM   1925  HE1 PHE   132      88.440  71.280 118.540  1.00  0.00            
ATOM   1926  CZ  PHE   132      87.620  69.500 119.510  1.00  0.00            
ATOM   1927  HZ  PHE   132      87.470  68.940 118.590  1.00  0.00            
ATOM   1928  CE2 PHE   132      87.320  68.910 120.750  1.00  0.00            
ATOM   1929  HE2 PHE   132      87.130  67.840 120.850  1.00  0.00            
ATOM   1930  CD2 PHE   132      87.270  69.760 121.920  1.00  0.00            
ATOM   1931  HD2 PHE   132      86.880  69.370 122.860  1.00  0.00            
ATOM   1932  C   PHE   132      87.110  72.200 125.550  1.00  0.00            
ATOM   1933  O   PHE   132      87.160  71.370 126.410  1.00  0.00            
ATOM   1934  N   THR   133      87.270  73.550 125.840  1.00  0.00            
ATOM   1935  H   THR   133      87.350  74.210 125.080  1.00  0.00            
ATOM   1936  CA  THR   133      87.400  74.030 127.160  1.00  0.00            
ATOM   1937  HA  THR   133      88.360  73.660 127.510  1.00  0.00            
ATOM   1938  CB  THR   133      87.390  75.540 127.260  1.00  0.00            
ATOM   1939  HB  THR   133      86.470  75.940 126.840  1.00  0.00            
ATOM   1940  CG2 THR   133      87.470  75.920 128.720  1.00  0.00            
ATOM   1941 HG21 THR   133      88.390  75.520 129.150  1.00  0.00            
ATOM   1942 HG22 THR   133      87.460  77.000 128.820  1.00  0.00            
ATOM   1943 HG23 THR   133      86.610  75.500 129.260  1.00  0.00            
ATOM   1944  OG1 THR   133      88.610  76.050 126.590  1.00  0.00            
ATOM   1945  HG1 THR   133      88.620  77.010 126.640  1.00  0.00            
ATOM   1946  C   THR   133      86.350  73.520 128.190  1.00  0.00            
ATOM   1947  O   THR   133      86.610  72.900 129.210  1.00  0.00            
ATOM   1948  N   SER   134      85.030  73.770 127.860  1.00  0.00            
ATOM   1949  H   SER   134      84.870  74.250 126.990  1.00  0.00            
ATOM   1950  CA  SER   134      83.890  73.460 128.680  1.00  0.00            
ATOM   1951  HA  SER   134      83.900  74.080 129.580  1.00  0.00            
ATOM   1952  CB  SER   134      82.570  73.740 127.890  1.00  0.00            
ATOM   1953  HB2 SER   134      82.520  73.050 127.050  1.00  0.00            
ATOM   1954  HB3 SER   134      81.730  73.560 128.560  1.00  0.00            
ATOM   1955  OG  SER   134      82.510  75.090 127.400  1.00  0.00            
ATOM   1956  HG  SER   134      81.690  75.220 126.930  1.00  0.00            
ATOM   1957  C   SER   134      83.880  71.980 129.200  1.00  0.00            
ATOM   1958  O   SER   134      83.770  71.800 130.400  1.00  0.00            
ATOM   1959  N   ILE   135      84.060  70.990 128.330  1.00  0.00            
ATOM   1960  H   ILE   135      84.080  71.200 127.350  1.00  0.00            
ATOM   1961  CA  ILE   135      84.050  69.590 128.730  1.00  0.00            
ATOM   1962  HA  ILE   135      83.350  69.300 129.520  1.00  0.00            
ATOM   1963  CB  ILE   135      83.900  68.630 127.530  1.00  0.00            
ATOM   1964  HB  ILE   135      82.920  68.810 127.090  1.00  0.00            
ATOM   1965  CG2 ILE   135      85.000  68.820 126.450  1.00  0.00            
ATOM   1966 HG21 ILE   135      85.980  68.640 126.900  1.00  0.00            
ATOM   1967 HG22 ILE   135      84.830  68.110 125.640  1.00  0.00            
ATOM   1968 HG23 ILE   135      84.960  69.840 126.070  1.00  0.00            
ATOM   1969  CG1 ILE   135      83.670  67.150 127.950  1.00  0.00            
ATOM   1970 HG12 ILE   135      83.670  66.570 127.030  1.00  0.00            
ATOM   1971 HG13 ILE   135      84.530  66.870 128.560  1.00  0.00            
ATOM   1972  CD1 ILE   135      82.380  66.870 128.730  1.00  0.00            
ATOM   1973 HD11 ILE   135      81.520  67.150 128.130  1.00  0.00            
ATOM   1974 HD12 ILE   135      82.320  65.810 128.970  1.00  0.00            
ATOM   1975 HD13 ILE   135      82.380  67.450 129.660  1.00  0.00            
ATOM   1976  C   ILE   135      85.190  69.150 129.620  1.00  0.00            
ATOM   1977  O   ILE   135      85.000  68.510 130.630  1.00  0.00            
ATOM   1978  N   PHE   136      86.430  69.610 129.230  1.00  0.00            
ATOM   1979  H   PHE   136      86.530  70.080 128.340  1.00  0.00            
ATOM   1980  CA  PHE   136      87.640  69.290 129.990  1.00  0.00            
ATOM   1981  HA  PHE   136      87.730  68.220 130.180  1.00  0.00            
ATOM   1982  CB  PHE   136      88.830  69.740 129.130  1.00  0.00            
ATOM   1983  HB2 PHE   136      88.670  70.800 128.950  1.00  0.00            
ATOM   1984  HB3 PHE   136      89.770  69.600 129.670  1.00  0.00            
ATOM   1985  CG  PHE   136      89.000  69.080 127.770  1.00  0.00            
ATOM   1986  CD1 PHE   136      88.510  67.820 127.400  1.00  0.00            
ATOM   1987  HD1 PHE   136      88.020  67.220 128.170  1.00  0.00            
ATOM   1988  CE1 PHE   136      88.630  67.330 126.100  1.00  0.00            
ATOM   1989  HE1 PHE   136      88.220  66.340 125.890  1.00  0.00            
ATOM   1990  CZ  PHE   136      89.270  68.080 125.060  1.00  0.00            
ATOM   1991  HZ  PHE   136      89.280  67.760 124.020  1.00  0.00            
ATOM   1992  CE2 PHE   136      89.890  69.250 125.430  1.00  0.00            
ATOM   1993  HE2 PHE   136      90.450  69.770 124.660  1.00  0.00            
ATOM   1994  CD2 PHE   136      89.820  69.790 126.750  1.00  0.00            
ATOM   1995  HD2 PHE   136      90.360  70.700 127.000  1.00  0.00            
ATOM   1996  C   PHE   136      87.590  69.850 131.410  1.00  0.00            
ATOM   1997  O   PHE   136      87.960  69.210 132.390  1.00  0.00            
ATOM   1998  N   THR   137      87.170  71.120 131.560  1.00  0.00            
ATOM   1999  H   THR   137      87.070  71.670 130.730  1.00  0.00            
ATOM   2000  CA  THR   137      86.970  71.780 132.870  1.00  0.00            
ATOM   2001  HA  THR   137      87.920  71.670 133.390  1.00  0.00            
ATOM   2002  CB  THR   137      86.640  73.260 132.760  1.00  0.00            
ATOM   2003  HB  THR   137      85.710  73.330 132.210  1.00  0.00            
ATOM   2004  CG2 THR   137      86.490  74.010 134.110  1.00  0.00            
ATOM   2005 HG21 THR   137      87.420  73.940 134.670  1.00  0.00            
ATOM   2006 HG22 THR   137      86.250  75.060 133.920  1.00  0.00            
ATOM   2007 HG23 THR   137      85.680  73.560 134.690  1.00  0.00            
ATOM   2008  OG1 THR   137      87.790  73.860 132.110  1.00  0.00            
ATOM   2009  HG1 THR   137      87.640  74.800 132.010  1.00  0.00            
ATOM   2010  C   THR   137      85.960  71.130 133.740  1.00  0.00            
ATOM   2011  O   THR   137      86.140  70.930 134.930  1.00  0.00            
ATOM   2012  N   LEU   138      84.740  70.810 133.160  1.00  0.00            
ATOM   2013  H   LEU   138      84.500  71.200 132.260  1.00  0.00            
ATOM   2014  CA  LEU   138      83.720  70.020 133.870  1.00  0.00            
ATOM   2015  HA  LEU   138      83.470  70.450 134.850  1.00  0.00            
ATOM   2016  CB  LEU   138      82.460  70.060 132.980  1.00  0.00            
ATOM   2017  HB2 LEU   138      82.860  69.900 131.980  1.00  0.00            
ATOM   2018  HB3 LEU   138      81.770  69.250 133.230  1.00  0.00            
ATOM   2019  CG  LEU   138      81.730  71.370 133.030  1.00  0.00            
ATOM   2020  HG  LEU   138      82.460  72.180 132.990  1.00  0.00            
ATOM   2021  CD1 LEU   138      80.780  71.490 131.890  1.00  0.00            
ATOM   2022 HD11 LEU   138      80.050  70.680 131.940  1.00  0.00            
ATOM   2023 HD12 LEU   138      80.260  72.450 131.950  1.00  0.00            
ATOM   2024 HD13 LEU   138      81.330  71.430 130.950  1.00  0.00            
ATOM   2025  CD2 LEU   138      81.000  71.650 134.360  1.00  0.00            
ATOM   2026 HD21 LEU   138      81.720  71.660 135.180  1.00  0.00            
ATOM   2027 HD22 LEU   138      80.500  72.620 134.310  1.00  0.00            
ATOM   2028 HD23 LEU   138      80.260  70.870 134.540  1.00  0.00            
ATOM   2029  C   LEU   138      84.220  68.590 134.230  1.00  0.00            
ATOM   2030  O   LEU   138      84.060  68.090 135.300  1.00  0.00            
ATOM   2031  N   THR   139      85.040  67.930 133.360  1.00  0.00            
ATOM   2032  H   THR   139      84.980  68.300 132.430  1.00  0.00            
ATOM   2033  CA  THR   139      85.730  66.650 133.560  1.00  0.00            
ATOM   2034  HA  THR   139      84.960  66.010 134.000  1.00  0.00            
ATOM   2035  CB  THR   139      86.260  65.980 132.330  1.00  0.00            
ATOM   2036  HB  THR   139      87.070  66.620 131.990  1.00  0.00            
ATOM   2037  CG2 THR   139      86.790  64.460 132.450  1.00  0.00            
ATOM   2038 HG21 THR   139      85.980  63.820 132.790  1.00  0.00            
ATOM   2039 HG22 THR   139      87.140  64.120 131.480  1.00  0.00            
ATOM   2040 HG23 THR   139      87.610  64.410 133.170  1.00  0.00            
ATOM   2041  OG1 THR   139      85.200  65.850 131.400  1.00  0.00            
ATOM   2042  HG1 THR   139      85.520  65.420 130.610  1.00  0.00            
ATOM   2043  C   THR   139      86.670  66.660 134.650  1.00  0.00            
ATOM   2044  O   THR   139      86.610  65.800 135.530  1.00  0.00            
ATOM   2045  N   MET   140      87.550  67.640 134.750  1.00  0.00            
ATOM   2046  H   MET   140      87.780  68.160 133.920  1.00  0.00            
ATOM   2047  CA  MET   140      88.340  67.860 135.950  1.00  0.00            
ATOM   2048  HA  MET   140      88.750  66.930 136.340  1.00  0.00            
ATOM   2049  CB  MET   140      89.510  68.790 135.540  1.00  0.00            
ATOM   2050  HB2 MET   140      89.100  69.700 135.110  1.00  0.00            
ATOM   2051  HB3 MET   140      90.090  69.040 136.430  1.00  0.00            
ATOM   2052  CG  MET   140      90.430  68.080 134.490  1.00  0.00            
ATOM   2053  HG2 MET   140      89.830  68.010 133.590  1.00  0.00            
ATOM   2054  HG3 MET   140      91.260  68.770 134.330  1.00  0.00            
ATOM   2055  SD  MET   140      91.090  66.430 134.900  1.00  0.00            
ATOM   2056  CE  MET   140      92.330  66.690 136.250  1.00  0.00            
ATOM   2057  HE1 MET   140      91.840  67.140 137.120  1.00  0.00            
ATOM   2058  HE2 MET   140      92.760  65.730 136.540  1.00  0.00            
ATOM   2059  HE3 MET   140      93.120  67.350 135.900  1.00  0.00            
ATOM   2060  C   MET   140      87.740  68.290 137.240  1.00  0.00            
ATOM   2061  O   MET   140      88.150  67.850 138.310  1.00  0.00            
ATOM   2062  N   MET   141      86.640  69.050 137.190  1.00  0.00            
ATOM   2063  H   MET   141      86.500  69.580 136.350  1.00  0.00            
ATOM   2064  CA  MET   141      85.740  69.300 138.330  1.00  0.00            
ATOM   2065  HA  MET   141      86.350  69.660 139.160  1.00  0.00            
ATOM   2066  CB  MET   141      84.640  70.310 138.070  1.00  0.00            
ATOM   2067  HB2 MET   141      84.190  70.080 137.110  1.00  0.00            
ATOM   2068  HB3 MET   141      83.890  70.200 138.860  1.00  0.00            
ATOM   2069  CG  MET   141      85.180  71.790 138.060  1.00  0.00            
ATOM   2070  HG2 MET   141      85.740  71.980 138.980  1.00  0.00            
ATOM   2071  HG3 MET   141      85.820  71.940 137.200  1.00  0.00            
ATOM   2072  SD  MET   141      83.770  72.940 137.970  1.00  0.00            
ATOM   2073  CE  MET   141      83.440  73.140 139.760  1.00  0.00            
ATOM   2074  HE1 MET   141      84.320  73.550 140.250  1.00  0.00            
ATOM   2075  HE2 MET   141      82.600  73.820 139.910  1.00  0.00            
ATOM   2076  HE3 MET   141      83.200  72.170 140.200  1.00  0.00            
ATOM   2077  C   MET   141      85.170  68.040 138.950  1.00  0.00            
ATOM   2078  O   MET   141      85.070  67.900 140.190  1.00  0.00            
ATOM   2079  N   SER   142      84.760  67.180 138.120  1.00  0.00            
ATOM   2080  H   SER   142      84.640  67.410 137.150  1.00  0.00            
ATOM   2081  CA  SER   142      84.310  65.900 138.570  1.00  0.00            
ATOM   2082  HA  SER   142      83.570  65.990 139.370  1.00  0.00            
ATOM   2083  CB  SER   142      83.650  65.220 137.360  1.00  0.00            
ATOM   2084  HB2 SER   142      84.450  64.920 136.680  1.00  0.00            
ATOM   2085  HB3 SER   142      83.140  64.330 137.730  1.00  0.00            
ATOM   2086  OG  SER   142      82.720  66.050 136.670  1.00  0.00            
ATOM   2087  HG  SER   142      82.350  65.560 135.930  1.00  0.00            
ATOM   2088  C   SER   142      85.360  64.980 139.280  1.00  0.00            
ATOM   2089  O   SER   142      85.020  64.460 140.260  1.00  0.00            
ATOM   2090  N   VAL   143      86.550  64.900 138.720  1.00  0.00            
ATOM   2091  H   VAL   143      86.500  65.290 137.790  1.00  0.00            
ATOM   2092  CA  VAL   143      87.820  64.320 139.170  1.00  0.00            
ATOM   2093  HA  VAL   143      87.670  63.260 139.370  1.00  0.00            
ATOM   2094  CB  VAL   143      88.940  64.480 138.030  1.00  0.00            
ATOM   2095  HB  VAL   143      89.010  65.530 137.760  1.00  0.00            
ATOM   2096  CG1 VAL   143      90.360  63.970 138.560  1.00  0.00            
ATOM   2097 HG11 VAL   143      90.290  62.920 138.840  1.00  0.00            
ATOM   2098 HG12 VAL   143      91.100  64.090 137.780  1.00  0.00            
ATOM   2099 HG13 VAL   143      90.650  64.560 139.430  1.00  0.00            
ATOM   2100  CG2 VAL   143      88.610  63.630 136.750  1.00  0.00            
ATOM   2101 HG21 VAL   143      87.650  63.950 136.340  1.00  0.00            
ATOM   2102 HG22 VAL   143      89.390  63.770 136.010  1.00  0.00            
ATOM   2103 HG23 VAL   143      88.550  62.570 137.020  1.00  0.00            
ATOM   2104  C   VAL   143      88.180  65.030 140.490  1.00  0.00            
ATOM   2105  O   VAL   143      88.430  64.290 141.510  1.00  0.00            
ATOM   2106  N   ASP   144      88.120  66.370 140.560  1.00  0.00            
ATOM   2107  H   ASP   144      87.820  66.850 139.730  1.00  0.00            
ATOM   2108  CA  ASP   144      88.520  67.170 141.710  1.00  0.00            
ATOM   2109  HA  ASP   144      89.510  66.830 142.030  1.00  0.00            
ATOM   2110  CB  ASP   144      88.580  68.690 141.430  1.00  0.00            
ATOM   2111  HB2 ASP   144      89.250  69.010 140.640  1.00  0.00            
ATOM   2112  HB3 ASP   144      87.550  68.810 141.110  1.00  0.00            
ATOM   2113  CG  ASP   144      88.810  69.510 142.620  1.00  0.00            
ATOM   2114  OD1 ASP   144      90.000  69.410 143.120  1.00  0.00            
ATOM   2115  OD2 ASP   144      87.960  70.400 142.920  1.00  0.00            
ATOM   2116  C   ASP   144      87.510  66.830 142.840  1.00  0.00            
ATOM   2117  O   ASP   144      87.810  66.640 144.000  1.00  0.00            
ATOM   2118  N   ARG   145      86.200  66.800 142.410  1.00  0.00            
ATOM   2119  H   ARG   145      85.900  67.300 141.590  1.00  0.00            
ATOM   2120  CA  ARG   145      85.180  66.310 143.320  1.00  0.00            
ATOM   2121  HA  ARG   145      85.310  66.770 144.300  1.00  0.00            
ATOM   2122  CB  ARG   145      83.730  66.660 142.780  1.00  0.00            
ATOM   2123  HB2 ARG   145      83.700  66.240 141.780  1.00  0.00            
ATOM   2124  HB3 ARG   145      83.050  66.090 143.430  1.00  0.00            
ATOM   2125  CG  ARG   145      83.300  68.080 142.740  1.00  0.00            
ATOM   2126  HG2 ARG   145      83.920  68.580 142.000  1.00  0.00            
ATOM   2127  HG3 ARG   145      82.260  68.080 142.410  1.00  0.00            
ATOM   2128  CD  ARG   145      83.410  68.840 144.110  1.00  0.00            
ATOM   2129  HD2 ARG   145      82.670  69.640 144.150  1.00  0.00            
ATOM   2130  HD3 ARG   145      83.230  68.150 144.940  1.00  0.00            
ATOM   2131  NE  ARG   145      84.740  69.420 144.260  1.00  0.00            
ATOM   2132  HE  ARG   145      85.190  69.660 143.390  1.00  0.00            
ATOM   2133  CZ  ARG   145      85.360  69.660 145.360  1.00  0.00            
ATOM   2134  NH1 ARG   145      84.900  69.170 146.570  1.00  0.00            
ATOM   2135 HH11 ARG   145      84.060  68.610 146.600  1.00  0.00            
ATOM   2136 HH12 ARG   145      85.410  69.370 147.420  1.00  0.00            
ATOM   2137  NH2 ARG   145      86.480  70.370 145.370  1.00  0.00            
ATOM   2138 HH21 ARG   145      86.850  70.730 144.510  1.00  0.00            
ATOM   2139 HH22 ARG   145      86.950  70.550 146.250  1.00  0.00            
ATOM   2140  C   ARG   145      85.340  64.850 143.850  1.00  0.00            
ATOM   2141  O   ARG   145      85.210  64.620 145.020  1.00  0.00            
ATOM   2142  N   TYR   146      85.710  63.980 142.950  1.00  0.00            
ATOM   2143  H   TYR   146      85.620  64.250 141.980  1.00  0.00            
ATOM   2144  CA  TYR   146      86.060  62.620 143.250  1.00  0.00            
ATOM   2145  HA  TYR   146      85.240  62.090 143.750  1.00  0.00            
ATOM   2146  CB  TYR   146      86.360  61.910 141.860  1.00  0.00            
ATOM   2147  HB2 TYR   146      85.410  61.590 141.420  1.00  0.00            
ATOM   2148  HB3 TYR   146      86.780  62.720 141.280  1.00  0.00            
ATOM   2149  CG  TYR   146      87.360  60.700 141.870  1.00  0.00            
ATOM   2150  CD1 TYR   146      87.090  59.600 142.630  1.00  0.00            
ATOM   2151  HD1 TYR   146      86.160  59.490 143.190  1.00  0.00            
ATOM   2152  CE1 TYR   146      88.100  58.540 142.680  1.00  0.00            
ATOM   2153  HE1 TYR   146      87.920  57.660 143.300  1.00  0.00            
ATOM   2154  CZ  TYR   146      89.210  58.590 141.860  1.00  0.00            
ATOM   2155  OH  TYR   146      90.230  57.650 141.980  1.00  0.00            
ATOM   2156  HH  TYR   146      90.060  57.000 142.670  1.00  0.00            
ATOM   2157  CE2 TYR   146      89.400  59.710 140.940  1.00  0.00            
ATOM   2158  HE2 TYR   146      90.220  59.730 140.230  1.00  0.00            
ATOM   2159  CD2 TYR   146      88.490  60.770 140.990  1.00  0.00            
ATOM   2160  HD2 TYR   146      88.640  61.650 140.360  1.00  0.00            
ATOM   2161  C   TYR   146      87.110  62.510 144.270  1.00  0.00            
ATOM   2162  O   TYR   146      86.950  61.790 145.270  1.00  0.00            
ATOM   2163  N   ILE   147      88.240  63.280 143.980  1.00  0.00            
ATOM   2164  H   ILE   147      88.250  63.850 143.150  1.00  0.00            
ATOM   2165  CA  ILE   147      89.460  63.230 144.820  1.00  0.00            
ATOM   2166  HA  ILE   147      89.840  62.280 145.210  1.00  0.00            
ATOM   2167  CB  ILE   147      90.640  64.060 144.220  1.00  0.00            
ATOM   2168  HB  ILE   147      90.250  64.990 143.810  1.00  0.00            
ATOM   2169  CG2 ILE   147      91.690  64.390 145.330  1.00  0.00            
ATOM   2170 HG21 ILE   147      92.080  63.460 145.750  1.00  0.00            
ATOM   2171 HG22 ILE   147      92.510  64.970 144.900  1.00  0.00            
ATOM   2172 HG23 ILE   147      91.210  64.970 146.120  1.00  0.00            
ATOM   2173  CG1 ILE   147      91.160  63.620 142.870  1.00  0.00            
ATOM   2174 HG12 ILE   147      90.350  63.710 142.140  1.00  0.00            
ATOM   2175 HG13 ILE   147      91.980  64.270 142.590  1.00  0.00            
ATOM   2176  CD1 ILE   147      91.650  62.160 142.910  1.00  0.00            
ATOM   2177 HD11 ILE   147      90.820  61.510 143.200  1.00  0.00            
ATOM   2178 HD12 ILE   147      92.020  61.870 141.930  1.00  0.00            
ATOM   2179 HD13 ILE   147      92.450  62.060 143.640  1.00  0.00            
ATOM   2180  C   ILE   147      89.170  63.700 146.240  1.00  0.00            
ATOM   2181  O   ILE   147      89.520  63.040 147.240  1.00  0.00            
ATOM   2182  N   ALA   148      88.420  64.750 146.440  1.00  0.00            
ATOM   2183  H   ALA   148      88.030  65.200 145.630  1.00  0.00            
ATOM   2184  CA  ALA   148      88.070  65.250 147.710  1.00  0.00            
ATOM   2185  HA  ALA   148      88.970  65.300 148.320  1.00  0.00            
ATOM   2186  CB  ALA   148      87.540  66.670 147.490  1.00  0.00            
ATOM   2187  HB1 ALA   148      86.630  66.630 146.900  1.00  0.00            
ATOM   2188  HB2 ALA   148      87.320  67.130 148.460  1.00  0.00            
ATOM   2189  HB3 ALA   148      88.290  67.260 146.970  1.00  0.00            
ATOM   2190  C   ALA   148      86.900  64.510 148.530  1.00  0.00            
ATOM   2191  O   ALA   148      86.900  64.590 149.750  1.00  0.00            
ATOM   2192  N   VAL   149      86.010  63.700 147.920  1.00  0.00            
ATOM   2193  H   VAL   149      85.750  63.990 146.990  1.00  0.00            
ATOM   2194  CA  VAL   149      85.210  62.690 148.570  1.00  0.00            
ATOM   2195  HA  VAL   149      84.900  63.000 149.570  1.00  0.00            
ATOM   2196  CB  VAL   149      83.920  62.320 147.740  1.00  0.00            
ATOM   2197  HB  VAL   149      84.220  62.320 146.700  1.00  0.00            
ATOM   2198  CG1 VAL   149      83.270  60.990 148.080  1.00  0.00            
ATOM   2199 HG11 VAL   149      82.970  60.990 149.130  1.00  0.00            
ATOM   2200 HG12 VAL   149      82.390  60.840 147.450  1.00  0.00            
ATOM   2201 HG13 VAL   149      83.980  60.180 147.910  1.00  0.00            
ATOM   2202  CG2 VAL   149      82.770  63.310 147.770  1.00  0.00            
ATOM   2203 HG21 VAL   149      83.100  64.270 147.380  1.00  0.00            
ATOM   2204 HG22 VAL   149      81.950  62.930 147.160  1.00  0.00            
ATOM   2205 HG23 VAL   149      82.430  63.440 148.800  1.00  0.00            
ATOM   2206  C   VAL   149      86.010  61.530 149.130  1.00  0.00            
ATOM   2207  O   VAL   149      86.010  61.030 150.280  1.00  0.00            
ATOM   2208  N   CYS   150      86.920  61.110 148.210  1.00  0.00            
ATOM   2209  H   CYS   150      87.290  61.690 147.480  1.00  0.00            
ATOM   2210  CA  CYS   150      87.390  59.720 148.300  1.00  0.00            
ATOM   2211  HA  CYS   150      86.700  59.170 148.950  1.00  0.00            
ATOM   2212  CB  CYS   150      87.480  58.980 146.920  1.00  0.00            
ATOM   2213  HB2 CYS   150      88.020  59.590 146.200  1.00  0.00            
ATOM   2214  HB3 CYS   150      87.980  58.020 147.040  1.00  0.00            
ATOM   2215  SG  CYS   150      85.900  58.620 146.190  1.00  0.00            
ATOM   2216  HG  CYS   150      86.380  58.030 145.100  1.00  0.00            
ATOM   2217  C   CYS   150      88.780  59.560 148.890  1.00  0.00            
ATOM   2218  O   CYS   150      89.130  58.730 149.700  1.00  0.00            
ATOM   2219  N   HIE   151      89.690  60.470 148.560  1.00  0.00            
ATOM   2220  H   HIE   151      89.380  61.380 148.270  1.00  0.00            
ATOM   2221  CA  HIE   151      91.180  60.220 148.670  1.00  0.00            
ATOM   2222  HA  HIE   151      91.350  59.280 149.210  1.00  0.00            
ATOM   2223  CB  HIE   151      91.820  60.120 147.290  1.00  0.00            
ATOM   2224  HB2 HIE   151      91.580  61.060 146.800  1.00  0.00            
ATOM   2225  HB3 HIE   151      92.900  60.010 147.370  1.00  0.00            
ATOM   2226  CG  HIE   151      91.340  59.030 146.380  1.00  0.00            
ATOM   2227  ND1 HIE   151      91.360  57.690 146.770  1.00  0.00            
ATOM   2228  CE1 HIE   151      90.840  56.970 145.710  1.00  0.00            
ATOM   2229  HE1 HIE   151      90.840  55.880 145.790  1.00  0.00            
ATOM   2230  NE2 HIE   151      90.420  57.760 144.770  1.00  0.00            
ATOM   2231  HE2 HIE   151      89.930  57.530 143.920  1.00  0.00            
ATOM   2232  CD2 HIE   151      90.780  59.050 145.170  1.00  0.00            
ATOM   2233  HD2 HIE   151      90.590  59.900 144.520  1.00  0.00            
ATOM   2234  C   HIE   151      91.830  61.430 149.380  1.00  0.00            
ATOM   2235  O   HIE   151      92.200  62.400 148.680  1.00  0.00            
ATOM   2236  N   PRO   152      91.950  61.430 150.770  1.00  0.00            
ATOM   2237  CD  PRO   152      91.460  60.460 151.640  1.00  0.00            
ATOM   2238  HD2 PRO   152      92.320  59.830 151.870  1.00  0.00            
ATOM   2239  HD3 PRO   152      90.740  59.890 151.050  1.00  0.00            
ATOM   2240  CG  PRO   152      90.830  61.060 152.890  1.00  0.00            
ATOM   2241  HG2 PRO   152      90.870  60.400 153.760  1.00  0.00            
ATOM   2242  HG3 PRO   152      89.800  61.390 152.750  1.00  0.00            
ATOM   2243  CB  PRO   152      91.800  62.280 153.040  1.00  0.00            
ATOM   2244  HB2 PRO   152      92.700  62.050 153.600  1.00  0.00            
ATOM   2245  HB3 PRO   152      91.280  63.100 153.530  1.00  0.00            
ATOM   2246  CA  PRO   152      92.170  62.670 151.560  1.00  0.00            
ATOM   2247  HA  PRO   152      91.430  63.400 151.230  1.00  0.00            
ATOM   2248  C   PRO   152      93.580  63.270 151.420  1.00  0.00            
ATOM   2249  O   PRO   152      93.710  64.480 151.420  1.00  0.00            
ATOM   2250  N   VAL   153      94.630  62.480 151.300  1.00  0.00            
ATOM   2251  H   VAL   153      94.520  61.480 151.160  1.00  0.00            
ATOM   2252  CA  VAL   153      95.940  63.000 151.440  1.00  0.00            
ATOM   2253  HA  VAL   153      95.960  63.820 152.160  1.00  0.00            
ATOM   2254  CB  VAL   153      96.820  61.840 151.990  1.00  0.00            
ATOM   2255  HB  VAL   153      97.040  61.120 151.210  1.00  0.00            
ATOM   2256  CG1 VAL   153      98.130  62.470 152.490  1.00  0.00            
ATOM   2257 HG11 VAL   153      97.910  63.190 153.280  1.00  0.00            
ATOM   2258 HG12 VAL   153      98.780  61.690 152.890  1.00  0.00            
ATOM   2259 HG13 VAL   153      98.630  62.970 151.670  1.00  0.00            
ATOM   2260  CG2 VAL   153      96.090  61.160 153.140  1.00  0.00            
ATOM   2261 HG21 VAL   153      95.140  60.760 152.790  1.00  0.00            
ATOM   2262 HG22 VAL   153      96.700  60.340 153.530  1.00  0.00            
ATOM   2263 HG23 VAL   153      95.900  61.880 153.940  1.00  0.00            
ATOM   2264  C   VAL   153      96.390  63.550 150.050  1.00  0.00            
ATOM   2265  O   VAL   153      97.100  64.510 149.990  1.00  0.00            
ATOM   2266  N   LYS   154      95.750  63.090 149.010  1.00  0.00            
ATOM   2267  H   LYS   154      95.170  62.260 149.060  1.00  0.00            
ATOM   2268  CA  LYS   154      95.860  63.770 147.750  1.00  0.00            
ATOM   2269  HA  LYS   154      96.870  64.110 147.550  1.00  0.00            
ATOM   2270  CB  LYS   154      95.480  62.740 146.720  1.00  0.00            
ATOM   2271  HB2 LYS   154      96.000  61.820 146.980  1.00  0.00            
ATOM   2272  HB3 LYS   154      94.400  62.580 146.810  1.00  0.00            
ATOM   2273  CG  LYS   154      95.820  63.140 145.290  1.00  0.00            
ATOM   2274  HG2 LYS   154      95.710  62.250 144.670  1.00  0.00            
ATOM   2275  HG3 LYS   154      95.090  63.890 144.980  1.00  0.00            
ATOM   2276  CD  LYS   154      97.220  63.700 145.140  1.00  0.00            
ATOM   2277  HD2 LYS   154      97.410  63.670 144.070  1.00  0.00            
ATOM   2278  HD3 LYS   154      97.140  64.740 145.470  1.00  0.00            
ATOM   2279  CE  LYS   154      98.360  63.030 145.880  1.00  0.00            
ATOM   2280  HE2 LYS   154      98.070  62.910 146.930  1.00  0.00            
ATOM   2281  HE3 LYS   154      98.530  62.050 145.440  1.00  0.00            
ATOM   2282  NZ  LYS   154      99.590  63.820 145.800  1.00  0.00            
ATOM   2283  HZ1 LYS   154      99.430  64.730 146.210  1.00  0.00            
ATOM   2284  HZ2 LYS   154     100.330  63.340 146.310  1.00  0.00            
ATOM   2285  HZ3 LYS   154      99.860  63.930 144.840  1.00  0.00            
ATOM   2286  C   LYS   154      94.910  64.980 147.700  1.00  0.00            
ATOM   2287  O   LYS   154      95.250  66.050 147.240  1.00  0.00            
ATOM   2288  N   ALA   155      93.710  64.920 148.270  1.00  0.00            
ATOM   2289  H   ALA   155      93.320  64.050 148.630  1.00  0.00            
ATOM   2290  CA  ALA   155      92.890  66.100 148.320  1.00  0.00            
ATOM   2291  HA  ALA   155      92.630  66.330 147.290  1.00  0.00            
ATOM   2292  CB  ALA   155      91.640  65.740 149.060  1.00  0.00            
ATOM   2293  HB1 ALA   155      91.880  65.520 150.100  1.00  0.00            
ATOM   2294  HB2 ALA   155      90.940  66.570 149.020  1.00  0.00            
ATOM   2295  HB3 ALA   155      91.180  64.860 148.600  1.00  0.00            
ATOM   2296  C   ALA   155      93.510  67.370 148.940  1.00  0.00            
ATOM   2297  O   ALA   155      93.220  68.390 148.440  1.00  0.00            
ATOM   2298  N   LEU   156      94.350  67.350 150.020  1.00  0.00            
ATOM   2299  H   LEU   156      94.460  66.480 150.530  1.00  0.00            
ATOM   2300  CA  LEU   156      95.000  68.520 150.530  1.00  0.00            
ATOM   2301  HA  LEU   156      94.220  69.250 150.730  1.00  0.00            
ATOM   2302  CB  LEU   156      95.840  68.330 151.820  1.00  0.00            
ATOM   2303  HB2 LEU   156      96.410  67.450 151.520  1.00  0.00            
ATOM   2304  HB3 LEU   156      96.520  69.110 152.150  1.00  0.00            
ATOM   2305  CG  LEU   156      94.910  67.950 152.970  1.00  0.00            
ATOM   2306  HG  LEU   156      94.280  67.140 152.600  1.00  0.00            
ATOM   2307  CD1 LEU   156      95.600  67.510 154.280  1.00  0.00            
ATOM   2308 HD11 LEU   156      96.220  68.320 154.660  1.00  0.00            
ATOM   2309 HD12 LEU   156      94.840  67.260 155.030  1.00  0.00            
ATOM   2310 HD13 LEU   156      96.220  66.630 154.090  1.00  0.00            
ATOM   2311  CD2 LEU   156      93.780  68.920 153.230  1.00  0.00            
ATOM   2312 HD21 LEU   156      93.150  69.000 152.340  1.00  0.00            
ATOM   2313 HD22 LEU   156      93.180  68.560 154.070  1.00  0.00            
ATOM   2314 HD23 LEU   156      94.190  69.900 153.480  1.00  0.00            
ATOM   2315  C   LEU   156      95.890  69.210 149.500  1.00  0.00            
ATOM   2316  O   LEU   156      95.990  70.430 149.410  1.00  0.00            
ATOM   2317  N   ASP   157      96.450  68.430 148.600  1.00  0.00            
ATOM   2318  H   ASP   157      96.210  67.450 148.680  1.00  0.00            
ATOM   2319  CA  ASP   157      97.340  68.850 147.510  1.00  0.00            
ATOM   2320  HA  ASP   157      98.080  69.550 147.900  1.00  0.00            
ATOM   2321  CB  ASP   157      98.070  67.650 146.890  1.00  0.00            
ATOM   2322  HB2 ASP   157      97.190  67.060 146.640  1.00  0.00            
ATOM   2323  HB3 ASP   157      98.650  67.840 145.990  1.00  0.00            
ATOM   2324  CG  ASP   157      98.930  66.870 147.900  1.00  0.00            
ATOM   2325  OD1 ASP   157      99.590  67.500 148.750  1.00  0.00            
ATOM   2326  OD2 ASP   157      99.130  65.630 147.690  1.00  0.00            
ATOM   2327  C   ASP   157      96.450  69.480 146.480  1.00  0.00            
ATOM   2328  O   ASP   157      96.770  70.310 145.680  1.00  0.00            
ATOM   2329  N   PHE   158      95.130  69.140 146.370  1.00  0.00            
ATOM   2330  H   PHE   158      94.910  68.350 146.970  1.00  0.00            
ATOM   2331  CA  PHE   158      94.100  69.610 145.440  1.00  0.00            
ATOM   2332  HA  PHE   158      94.610  70.130 144.640  1.00  0.00            
ATOM   2333  CB  PHE   158      93.190  68.510 144.820  1.00  0.00            
ATOM   2334  HB2 PHE   158      92.780  67.850 145.590  1.00  0.00            
ATOM   2335  HB3 PHE   158      92.380  69.090 144.370  1.00  0.00            
ATOM   2336  CG  PHE   158      93.740  67.610 143.730  1.00  0.00            
ATOM   2337  CD1 PHE   158      94.990  66.980 143.830  1.00  0.00            
ATOM   2338  HD1 PHE   158      95.650  67.180 144.670  1.00  0.00            
ATOM   2339  CE1 PHE   158      95.380  66.080 142.830  1.00  0.00            
ATOM   2340  HE1 PHE   158      96.350  65.590 142.930  1.00  0.00            
ATOM   2341  CZ  PHE   158      94.580  65.810 141.760  1.00  0.00            
ATOM   2342  HZ  PHE   158      94.910  65.070 141.040  1.00  0.00            
ATOM   2343  CE2 PHE   158      93.350  66.460 141.580  1.00  0.00            
ATOM   2344  HE2 PHE   158      92.750  66.330 140.680  1.00  0.00            
ATOM   2345  CD2 PHE   158      92.880  67.330 142.650  1.00  0.00            
ATOM   2346  HD2 PHE   158      91.870  67.750 142.610  1.00  0.00            
ATOM   2347  C   PHE   158      93.230  70.760 145.980  1.00  0.00            
ATOM   2348  O   PHE   158      92.360  71.220 145.280  1.00  0.00            
ATOM   2349  N   ARG   159      93.420  71.160 147.280  1.00  0.00            
ATOM   2350  H   ARG   159      94.110  70.600 147.780  1.00  0.00            
ATOM   2351  CA  ARG   159      92.760  72.240 148.000  1.00  0.00            
ATOM   2352  HA  ARG   159      91.730  72.350 147.670  1.00  0.00            
ATOM   2353  CB  ARG   159      92.760  71.880 149.520  1.00  0.00            
ATOM   2354  HB2 ARG   159      93.770  71.520 149.680  1.00  0.00            
ATOM   2355  HB3 ARG   159      92.650  72.860 149.990  1.00  0.00            
ATOM   2356  CG  ARG   159      91.730  70.860 150.170  1.00  0.00            
ATOM   2357  HG2 ARG   159      91.680  69.980 149.530  1.00  0.00            
ATOM   2358  HG3 ARG   159      92.120  70.570 151.150  1.00  0.00            
ATOM   2359  CD  ARG   159      90.290  71.460 150.340  1.00  0.00            
ATOM   2360  HD2 ARG   159      89.700  70.840 151.030  1.00  0.00            
ATOM   2361  HD3 ARG   159      90.350  72.470 150.740  1.00  0.00            
ATOM   2362  NE  ARG   159      89.620  71.500 149.060  1.00  0.00            
ATOM   2363  HE  ARG   159      89.740  70.730 148.420  1.00  0.00            
ATOM   2364  CZ  ARG   159      88.990  72.610 148.630  1.00  0.00            
ATOM   2365  NH1 ARG   159      88.360  73.510 149.330  1.00  0.00            
ATOM   2366 HH11 ARG   159      88.300  73.410 150.340  1.00  0.00            
ATOM   2367 HH12 ARG   159      87.930  74.300 148.870  1.00  0.00            
ATOM   2368  NH2 ARG   159      88.800  72.810 147.330  1.00  0.00            
ATOM   2369 HH21 ARG   159      89.130  72.120 146.670  1.00  0.00            
ATOM   2370 HH22 ARG   159      88.330  73.640 147.020  1.00  0.00            
ATOM   2371  C   ARG   159      93.530  73.500 147.730  1.00  0.00            
ATOM   2372  O   ARG   159      93.040  74.660 148.010  1.00  0.00            
ATOM   2373  N   THR   160      94.820  73.400 147.240  1.00  0.00            
ATOM   2374  H   THR   160      95.170  72.460 147.100  1.00  0.00            
ATOM   2375  CA  THR   160      95.690  74.510 146.960  1.00  0.00            
ATOM   2376  HA  THR   160      95.600  75.260 147.740  1.00  0.00            
ATOM   2377  CB  THR   160      97.210  74.180 146.760  1.00  0.00            
ATOM   2378  HB  THR   160      97.750  75.110 146.620  1.00  0.00            
ATOM   2379  CG2 THR   160      97.800  73.430 147.990  1.00  0.00            
ATOM   2380 HG21 THR   160      97.260  72.490 148.140  1.00  0.00            
ATOM   2381 HG22 THR   160      98.850  73.220 147.820  1.00  0.00            
ATOM   2382 HG23 THR   160      97.700  74.050 148.880  1.00  0.00            
ATOM   2383  OG1 THR   160      97.640  73.460 145.640  1.00  0.00            
ATOM   2384  HG1 THR   160      98.590  73.350 145.680  1.00  0.00            
ATOM   2385  C   THR   160      95.200  75.210 145.700  1.00  0.00            
ATOM   2386  O   THR   160      94.810  74.510 144.710  1.00  0.00            
ATOM   2387  N   PRO   161      95.160  76.500 145.570  1.00  0.00            
ATOM   2388  CD  PRO   161      95.030  77.370 146.660  1.00  0.00            
ATOM   2389  HD2 PRO   161      96.020  77.640 147.020  1.00  0.00            
ATOM   2390  HD3 PRO   161      94.480  76.860 147.460  1.00  0.00            
ATOM   2391  CG  PRO   161      94.270  78.560 146.100  1.00  0.00            
ATOM   2392  HG2 PRO   161      94.500  79.470 146.660  1.00  0.00            
ATOM   2393  HG3 PRO   161      93.190  78.380 146.120  1.00  0.00            
ATOM   2394  CB  PRO   161      94.770  78.640 144.700  1.00  0.00            
ATOM   2395  HB2 PRO   161      95.780  79.050 144.700  1.00  0.00            
ATOM   2396  HB3 PRO   161      94.140  79.200 144.020  1.00  0.00            
ATOM   2397  CA  PRO   161      94.810  77.200 144.290  1.00  0.00            
ATOM   2398  HA  PRO   161      93.840  76.830 143.960  1.00  0.00            
ATOM   2399  C   PRO   161      95.840  76.960 143.220  1.00  0.00            
ATOM   2400  O   PRO   161      95.480  76.950 142.020  1.00  0.00            
ATOM   2401  N   ALA   162      97.130  76.710 143.560  1.00  0.00            
ATOM   2402  H   ALA   162      97.410  76.960 144.500  1.00  0.00            
ATOM   2403  CA  ALA   162      98.130  76.210 142.660  1.00  0.00            
ATOM   2404  HA  ALA   162      98.220  77.020 141.950  1.00  0.00            
ATOM   2405  CB  ALA   162      99.500  76.020 143.370  1.00  0.00            
ATOM   2406  HB1 ALA   162      99.430  75.200 144.090  1.00  0.00            
ATOM   2407  HB2 ALA   162     100.260  75.790 142.630  1.00  0.00            
ATOM   2408  HB3 ALA   162      99.770  76.940 143.900  1.00  0.00            
ATOM   2409  C   ALA   162      97.840  74.920 141.910  1.00  0.00            
ATOM   2410  O   ALA   162      98.020  74.910 140.710  1.00  0.00            
ATOM   2411  N   LYS   163      97.230  73.870 142.560  1.00  0.00            
ATOM   2412  H   LYS   163      97.150  73.770 143.570  1.00  0.00            
ATOM   2413  CA  LYS   163      96.940  72.750 141.760  1.00  0.00            
ATOM   2414  HA  LYS   163      97.780  72.600 141.080  1.00  0.00            
ATOM   2415  CB  LYS   163      96.700  71.420 142.570  1.00  0.00            
ATOM   2416  HB2 LYS   163      97.620  71.270 143.140  1.00  0.00            
ATOM   2417  HB3 LYS   163      95.880  71.650 143.260  1.00  0.00            
ATOM   2418  CG  LYS   163      96.350  70.080 141.760  1.00  0.00            
ATOM   2419  HG2 LYS   163      96.180  69.340 142.550  1.00  0.00            
ATOM   2420  HG3 LYS   163      95.400  70.310 141.270  1.00  0.00            
ATOM   2421  CD  LYS   163      97.370  69.500 140.700  1.00  0.00            
ATOM   2422  HD2 LYS   163      96.800  68.840 140.050  1.00  0.00            
ATOM   2423  HD3 LYS   163      97.750  70.350 140.130  1.00  0.00            
ATOM   2424  CE  LYS   163      98.540  68.730 141.300  1.00  0.00            
ATOM   2425  HE2 LYS   163      99.070  69.350 142.030  1.00  0.00            
ATOM   2426  HE3 LYS   163      98.180  67.820 141.790  1.00  0.00            
ATOM   2427  NZ  LYS   163      99.430  68.380 140.230  1.00  0.00            
ATOM   2428  HZ1 LYS   163      99.760  69.220 139.780  1.00  0.00            
ATOM   2429  HZ2 LYS   163     100.220  67.870 140.600  1.00  0.00            
ATOM   2430  HZ3 LYS   163      98.940  67.800 139.560  1.00  0.00            
ATOM   2431  C   LYS   163      95.840  73.060 140.700  1.00  0.00            
ATOM   2432  O   LYS   163      96.020  72.620 139.570  1.00  0.00            
ATOM   2433  N   ALA   164      94.780  73.740 141.130  1.00  0.00            
ATOM   2434  H   ALA   164      94.680  73.840 142.130  1.00  0.00            
ATOM   2435  CA  ALA   164      93.740  74.280 140.270  1.00  0.00            
ATOM   2436  HA  ALA   164      93.210  73.420 139.850  1.00  0.00            
ATOM   2437  CB  ALA   164      92.770  75.060 141.140  1.00  0.00            
ATOM   2438  HB1 ALA   164      93.280  75.920 141.570  1.00  0.00            
ATOM   2439  HB2 ALA   164      91.930  75.400 140.540  1.00  0.00            
ATOM   2440  HB3 ALA   164      92.400  74.420 141.950  1.00  0.00            
ATOM   2441  C   ALA   164      94.220  75.180 139.100  1.00  0.00            
ATOM   2442  O   ALA   164      93.730  75.040 137.970  1.00  0.00            
ATOM   2443  N   LYS   165      95.110  76.200 139.380  1.00  0.00            
ATOM   2444  H   LYS   165      95.180  76.540 140.330  1.00  0.00            
ATOM   2445  CA  LYS   165      95.770  76.890 138.390  1.00  0.00            
ATOM   2446  HA  LYS   165      95.040  77.330 137.710  1.00  0.00            
ATOM   2447  CB  LYS   165      96.640  78.020 138.970  1.00  0.00            
ATOM   2448  HB2 LYS   165      97.250  77.550 139.740  1.00  0.00            
ATOM   2449  HB3 LYS   165      97.270  78.350 138.150  1.00  0.00            
ATOM   2450  CG  LYS   165      95.890  79.250 139.580  1.00  0.00            
ATOM   2451  HG2 LYS   165      95.150  79.620 138.880  1.00  0.00            
ATOM   2452  HG3 LYS   165      95.400  78.970 140.510  1.00  0.00            
ATOM   2453  CD  LYS   165      96.950  80.370 139.870  1.00  0.00            
ATOM   2454  HD2 LYS   165      97.660  80.440 139.050  1.00  0.00            
ATOM   2455  HD3 LYS   165      96.460  81.330 140.010  1.00  0.00            
ATOM   2456  CE  LYS   165      97.680  79.990 141.150  1.00  0.00            
ATOM   2457  HE2 LYS   165      96.960  79.950 141.970  1.00  0.00            
ATOM   2458  HE3 LYS   165      98.140  79.010 141.030  1.00  0.00            
ATOM   2459  NZ  LYS   165      98.700  80.960 141.450  1.00  0.00            
ATOM   2460  HZ1 LYS   165      98.270  81.870 141.570  1.00  0.00            
ATOM   2461  HZ2 LYS   165      99.170  80.690 142.300  1.00  0.00            
ATOM   2462  HZ3 LYS   165      99.360  80.990 140.690  1.00  0.00            
ATOM   2463  C   LYS   165      96.570  76.030 137.370  1.00  0.00            
ATOM   2464  O   LYS   165      96.400  76.180 136.210  1.00  0.00            
ATOM   2465  N   LEU   166      97.390  75.060 137.850  1.00  0.00            
ATOM   2466  H   LEU   166      97.600  75.040 138.840  1.00  0.00            
ATOM   2467  CA  LEU   166      98.100  74.100 136.960  1.00  0.00            
ATOM   2468  HA  LEU   166      98.680  74.660 136.230  1.00  0.00            
ATOM   2469  CB  LEU   166      99.060  73.170 137.760  1.00  0.00            
ATOM   2470  HB2 LEU   166      99.550  73.920 138.380  1.00  0.00            
ATOM   2471  HB3 LEU   166      98.510  72.470 138.400  1.00  0.00            
ATOM   2472  CG  LEU   166     100.130  72.390 136.940  1.00  0.00            
ATOM   2473  HG  LEU   166     101.070  72.400 137.500  1.00  0.00            
ATOM   2474  CD1 LEU   166      99.680  70.910 136.700  1.00  0.00            
ATOM   2475 HD11 LEU   166      98.740  70.900 136.150  1.00  0.00            
ATOM   2476 HD12 LEU   166     100.440  70.380 136.130  1.00  0.00            
ATOM   2477 HD13 LEU   166      99.540  70.410 137.660  1.00  0.00            
ATOM   2478  CD2 LEU   166     100.550  73.120 135.640  1.00  0.00            
ATOM   2479 HD21 LEU   166     100.970  74.090 135.890  1.00  0.00            
ATOM   2480 HD22 LEU   166     101.300  72.520 135.120  1.00  0.00            
ATOM   2481 HD23 LEU   166      99.680  73.250 135.000  1.00  0.00            
ATOM   2482  C   LEU   166      97.170  73.320 136.120  1.00  0.00            
ATOM   2483  O   LEU   166      97.300  73.230 134.900  1.00  0.00            
ATOM   2484  N   ILE   167      96.090  72.720 136.780  1.00  0.00            
ATOM   2485  H   ILE   167      96.030  72.740 137.790  1.00  0.00            
ATOM   2486  CA  ILE   167      95.070  71.920 136.020  1.00  0.00            
ATOM   2487  HA  ILE   167      95.520  71.130 135.430  1.00  0.00            
ATOM   2488  CB  ILE   167      93.970  71.280 137.000  1.00  0.00            
ATOM   2489  HB  ILE   167      93.680  72.060 137.700  1.00  0.00            
ATOM   2490  CG2 ILE   167      92.700  70.720 136.300  1.00  0.00            
ATOM   2491 HG21 ILE   167      92.980  69.930 135.610  1.00  0.00            
ATOM   2492 HG22 ILE   167      92.020  70.310 137.050  1.00  0.00            
ATOM   2493 HG23 ILE   167      92.200  71.520 135.760  1.00  0.00            
ATOM   2494  CG1 ILE   167      94.690  70.170 137.860  1.00  0.00            
ATOM   2495 HG12 ILE   167      94.800  69.300 137.220  1.00  0.00            
ATOM   2496 HG13 ILE   167      95.670  70.560 138.120  1.00  0.00            
ATOM   2497  CD1 ILE   167      93.930  69.750 139.190  1.00  0.00            
ATOM   2498 HD11 ILE   167      92.940  69.360 138.940  1.00  0.00            
ATOM   2499 HD12 ILE   167      94.500  68.980 139.710  1.00  0.00            
ATOM   2500 HD13 ILE   167      93.820  70.620 139.840  1.00  0.00            
ATOM   2501  C   ILE   167      94.380  72.650 134.890  1.00  0.00            
ATOM   2502  O   ILE   167      94.430  72.280 133.700  1.00  0.00            
ATOM   2503  N   ASN   168      93.790  73.800 135.180  1.00  0.00            
ATOM   2504  H   ASN   168      93.570  74.010 136.150  1.00  0.00            
ATOM   2505  CA  ASN   168      93.350  74.670 134.190  1.00  0.00            
ATOM   2506  HA  ASN   168      92.630  74.170 133.550  1.00  0.00            
ATOM   2507  CB  ASN   168      92.690  75.870 134.810  1.00  0.00            
ATOM   2508  HB2 ASN   168      93.320  76.290 135.600  1.00  0.00            
ATOM   2509  HB3 ASN   168      92.490  76.630 134.060  1.00  0.00            
ATOM   2510  CG  ASN   168      91.330  75.430 135.440  1.00  0.00            
ATOM   2511  OD1 ASN   168      90.310  75.200 134.780  1.00  0.00            
ATOM   2512  ND2 ASN   168      91.280  75.290 136.810  1.00  0.00            
ATOM   2513 HD21 ASN   168      90.420  75.010 137.260  1.00  0.00            
ATOM   2514 HD22 ASN   168      92.100  75.470 137.370  1.00  0.00            
ATOM   2515  C   ASN   168      94.400  75.140 133.130  1.00  0.00            
ATOM   2516  O   ASN   168      94.030  75.340 131.950  1.00  0.00            
ATOM   2517  N   ILE   169      95.740  75.400 133.480  1.00  0.00            
ATOM   2518  H   ILE   169      96.010  75.360 134.460  1.00  0.00            
ATOM   2519  CA  ILE   169      96.730  75.840 132.510  1.00  0.00            
ATOM   2520  HA  ILE   169      96.340  76.670 131.930  1.00  0.00            
ATOM   2521  CB  ILE   169      97.970  76.280 133.260  1.00  0.00            
ATOM   2522  HB  ILE   169      98.070  75.610 134.120  1.00  0.00            
ATOM   2523  CG2 ILE   169      99.270  76.260 132.430  1.00  0.00            
ATOM   2524 HG21 ILE   169      99.170  76.930 131.580  1.00  0.00            
ATOM   2525 HG22 ILE   169     100.100  76.590 133.050  1.00  0.00            
ATOM   2526 HG23 ILE   169      99.460  75.250 132.080  1.00  0.00            
ATOM   2527  CG1 ILE   169      97.660  77.740 133.710  1.00  0.00            
ATOM   2528 HG12 ILE   169      97.690  78.330 132.800  1.00  0.00            
ATOM   2529 HG13 ILE   169      96.630  77.710 134.090  1.00  0.00            
ATOM   2530  CD1 ILE   169      98.590  78.390 134.790  1.00  0.00            
ATOM   2531 HD11 ILE   169      99.610  78.420 134.420  1.00  0.00            
ATOM   2532 HD12 ILE   169      98.250  79.400 135.000  1.00  0.00            
ATOM   2533 HD13 ILE   169      98.550  77.800 135.710  1.00  0.00            
ATOM   2534  C   ILE   169      97.010  74.770 131.460  1.00  0.00            
ATOM   2535  O   ILE   169      97.080  74.900 130.220  1.00  0.00            
ATOM   2536  N   CYS   170      97.110  73.490 131.940  1.00  0.00            
ATOM   2537  H   CYS   170      97.250  73.320 132.930  1.00  0.00            
ATOM   2538  CA  CYS   170      97.060  72.310 131.020  1.00  0.00            
ATOM   2539  HA  CYS   170      97.820  72.390 130.250  1.00  0.00            
ATOM   2540  CB  CYS   170      97.340  71.020 131.870  1.00  0.00            
ATOM   2541  HB2 CYS   170      96.640  70.900 132.700  1.00  0.00            
ATOM   2542  HB3 CYS   170      97.340  70.110 131.270  1.00  0.00            
ATOM   2543  SG  CYS   170      98.990  71.130 132.610  1.00  0.00            
ATOM   2544  HG  CYS   170      98.940  69.960 133.240  1.00  0.00            
ATOM   2545  C   CYS   170      95.710  72.160 130.260  1.00  0.00            
ATOM   2546  O   CYS   170      95.740  71.760 129.080  1.00  0.00            
ATOM   2547  N   ILE   171      94.570  72.460 130.840  1.00  0.00            
ATOM   2548  H   ILE   171      94.530  72.380 131.850  1.00  0.00            
ATOM   2549  CA  ILE   171      93.290  72.630 130.100  1.00  0.00            
ATOM   2550  HA  ILE   171      93.160  71.810 129.390  1.00  0.00            
ATOM   2551  CB  ILE   171      92.050  72.740 130.970  1.00  0.00            
ATOM   2552  HB  ILE   171      92.130  73.600 131.630  1.00  0.00            
ATOM   2553  CG2 ILE   171      90.820  72.910 130.060  1.00  0.00            
ATOM   2554 HG21 ILE   171      90.730  72.040 129.400  1.00  0.00            
ATOM   2555 HG22 ILE   171      89.920  72.990 130.680  1.00  0.00            
ATOM   2556 HG23 ILE   171      90.930  73.810 129.470  1.00  0.00            
ATOM   2557  CG1 ILE   171      91.850  71.540 131.960  1.00  0.00            
ATOM   2558 HG12 ILE   171      91.390  70.700 131.440  1.00  0.00            
ATOM   2559 HG13 ILE   171      92.820  71.230 132.360  1.00  0.00            
ATOM   2560  CD1 ILE   171      90.940  71.980 133.120  1.00  0.00            
ATOM   2561 HD11 ILE   171      89.970  72.290 132.730  1.00  0.00            
ATOM   2562 HD12 ILE   171      90.800  71.150 133.810  1.00  0.00            
ATOM   2563 HD13 ILE   171      91.400  72.810 133.650  1.00  0.00            
ATOM   2564  C   ILE   171      93.320  73.670 129.020  1.00  0.00            
ATOM   2565  O   ILE   171      93.050  73.370 127.880  1.00  0.00            
ATOM   2566  N   TRP   172      93.890  74.910 129.300  1.00  0.00            
ATOM   2567  H   TRP   172      94.170  74.990 130.270  1.00  0.00            
ATOM   2568  CA  TRP   172      94.070  76.050 128.430  1.00  0.00            
ATOM   2569  HA  TRP   172      93.120  76.340 127.990  1.00  0.00            
ATOM   2570  CB  TRP   172      94.610  77.240 129.250  1.00  0.00            
ATOM   2571  HB2 TRP   172      94.290  77.530 130.250  1.00  0.00            
ATOM   2572  HB3 TRP   172      95.550  76.700 129.320  1.00  0.00            
ATOM   2573  CG  TRP   172      94.880  78.480 128.510  1.00  0.00            
ATOM   2574  CD1 TRP   172      94.000  79.380 128.010  1.00  0.00            
ATOM   2575  HD1 TRP   172      92.990  79.020 127.830  1.00  0.00            
ATOM   2576  NE1 TRP   172      94.620  80.630 127.830  1.00  0.00            
ATOM   2577  HE1 TRP   172      94.190  81.510 127.580  1.00  0.00            
ATOM   2578  CE2 TRP   172      95.970  80.460 128.200  1.00  0.00            
ATOM   2579  CZ2 TRP   172      96.980  81.360 128.220  1.00  0.00            
ATOM   2580  HZ2 TRP   172      96.740  82.380 127.930  1.00  0.00            
ATOM   2581  CH2 TRP   172      98.320  80.910 128.630  1.00  0.00            
ATOM   2582  HH2 TRP   172      99.200  81.550 128.700  1.00  0.00            
ATOM   2583  CZ3 TRP   172      98.440  79.550 128.960  1.00  0.00            
ATOM   2584  HZ3 TRP   172      99.420  79.100 129.120  1.00  0.00            
ATOM   2585  CE3 TRP   172      97.340  78.750 129.090  1.00  0.00            
ATOM   2586  HE3 TRP   172      97.570  77.730 129.390  1.00  0.00            
ATOM   2587  CD2 TRP   172      96.100  79.140 128.700  1.00  0.00            
ATOM   2588  C   TRP   172      94.990  75.750 127.280  1.00  0.00            
ATOM   2589  O   TRP   172      94.600  75.980 126.170  1.00  0.00            
ATOM   2590  N   VAL   173      96.220  75.130 127.480  1.00  0.00            
ATOM   2591  H   VAL   173      96.540  75.110 128.440  1.00  0.00            
ATOM   2592  CA  VAL   173      97.160  74.600 126.380  1.00  0.00            
ATOM   2593  HA  VAL   173      97.380  75.290 125.570  1.00  0.00            
ATOM   2594  CB  VAL   173      98.500  74.250 127.130  1.00  0.00            
ATOM   2595  HB  VAL   173      98.270  73.740 128.070  1.00  0.00            
ATOM   2596  CG1 VAL   173      99.350  73.350 126.260  1.00  0.00            
ATOM   2597 HG11 VAL   173      99.580  73.860 125.330  1.00  0.00            
ATOM   2598 HG12 VAL   173     100.280  73.110 126.790  1.00  0.00            
ATOM   2599 HG13 VAL   173      98.800  72.430 126.050  1.00  0.00            
ATOM   2600  CG2 VAL   173      99.270  75.570 127.550  1.00  0.00            
ATOM   2601 HG21 VAL   173      98.640  76.160 128.220  1.00  0.00            
ATOM   2602 HG22 VAL   173     100.190  75.300 128.070  1.00  0.00            
ATOM   2603 HG23 VAL   173      99.510  76.150 126.660  1.00  0.00            
ATOM   2604  C   VAL   173      96.570  73.500 125.610  1.00  0.00            
ATOM   2605  O   VAL   173      96.630  73.530 124.390  1.00  0.00            
ATOM   2606  N   LEU   174      95.880  72.510 126.300  1.00  0.00            
ATOM   2607  H   LEU   174      95.850  72.400 127.310  1.00  0.00            
ATOM   2608  CA  LEU   174      95.200  71.510 125.470  1.00  0.00            
ATOM   2609  HA  LEU   174      95.900  71.020 124.800  1.00  0.00            
ATOM   2610  CB  LEU   174      94.600  70.450 126.410  1.00  0.00            
ATOM   2611  HB2 LEU   174      95.520  70.030 126.820  1.00  0.00            
ATOM   2612  HB3 LEU   174      94.030  70.910 127.220  1.00  0.00            
ATOM   2613  CG  LEU   174      93.750  69.300 125.760  1.00  0.00            
ATOM   2614  HG  LEU   174      92.910  69.740 125.230  1.00  0.00            
ATOM   2615  CD1 LEU   174      94.550  68.520 124.840  1.00  0.00            
ATOM   2616 HD11 LEU   174      95.390  68.070 125.380  1.00  0.00            
ATOM   2617 HD12 LEU   174      93.940  67.730 124.410  1.00  0.00            
ATOM   2618 HD13 LEU   174      94.930  69.160 124.050  1.00  0.00            
ATOM   2619  CD2 LEU   174      93.060  68.500 126.920  1.00  0.00            
ATOM   2620 HD21 LEU   174      92.420  69.170 127.500  1.00  0.00            
ATOM   2621 HD22 LEU   174      92.460  67.690 126.500  1.00  0.00            
ATOM   2622 HD23 LEU   174      93.820  68.080 127.580  1.00  0.00            
ATOM   2623  C   LEU   174      94.110  72.100 124.540  1.00  0.00            
ATOM   2624  O   LEU   174      94.050  71.700 123.410  1.00  0.00            
ATOM   2625  N   ALA   175      93.310  72.990 125.060  1.00  0.00            
ATOM   2626  H   ALA   175      93.410  73.190 126.050  1.00  0.00            
ATOM   2627  CA  ALA   175      92.190  73.600 124.340  1.00  0.00            
ATOM   2628  HA  ALA   175      91.710  72.720 123.910  1.00  0.00            
ATOM   2629  CB  ALA   175      91.170  74.340 125.180  1.00  0.00            
ATOM   2630  HB1 ALA   175      91.630  75.230 125.620  1.00  0.00            
ATOM   2631  HB2 ALA   175      90.330  74.640 124.560  1.00  0.00            
ATOM   2632  HB3 ALA   175      90.810  73.690 125.980  1.00  0.00            
ATOM   2633  C   ALA   175      92.630  74.500 123.220  1.00  0.00            
ATOM   2634  O   ALA   175      92.160  74.440 122.120  1.00  0.00            
ATOM   2635  N   SER   176      93.630  75.320 123.500  1.00  0.00            
ATOM   2636  H   SER   176      93.890  75.390 124.480  1.00  0.00            
ATOM   2637  CA  SER   176      94.290  76.170 122.550  1.00  0.00            
ATOM   2638  HA  SER   176      93.520  76.670 121.960  1.00  0.00            
ATOM   2639  CB  SER   176      95.210  77.260 123.190  1.00  0.00            
ATOM   2640  HB2 SER   176      96.110  76.790 123.590  1.00  0.00            
ATOM   2641  HB3 SER   176      95.480  77.990 122.440  1.00  0.00            
ATOM   2642  OG  SER   176      94.480  77.940 124.300  1.00  0.00            
ATOM   2643  HG  SER   176      95.040  78.610 124.700  1.00  0.00            
ATOM   2644  C   SER   176      95.110  75.370 121.520  1.00  0.00            
ATOM   2645  O   SER   176      95.140  75.780 120.370  1.00  0.00            
ATOM   2646  N   GLY   177      95.710  74.230 121.890  1.00  0.00            
ATOM   2647  H   GLY   177      95.660  73.970 122.870  1.00  0.00            
ATOM   2648  CA  GLY   177      96.430  73.340 120.970  1.00  0.00            
ATOM   2649  HA2 GLY   177      97.170  73.960 120.480  1.00  0.00            
ATOM   2650  HA3 GLY   177      96.930  72.610 121.600  1.00  0.00            
ATOM   2651  C   GLY   177      95.620  72.610 119.920  1.00  0.00            
ATOM   2652  O   GLY   177      96.030  72.440 118.770  1.00  0.00            
ATOM   2653  N   VAL   178      94.350  72.270 120.210  1.00  0.00            
ATOM   2654  H   VAL   178      94.080  72.450 121.170  1.00  0.00            
ATOM   2655  CA  VAL   178      93.400  71.660 119.340  1.00  0.00            
ATOM   2656  HA  VAL   178      93.980  71.020 118.680  1.00  0.00            
ATOM   2657  CB  VAL   178      92.300  70.810 120.010  1.00  0.00            
ATOM   2658  HB  VAL   178      91.700  70.350 119.230  1.00  0.00            
ATOM   2659  CG1 VAL   178      92.910  69.670 120.950  1.00  0.00            
ATOM   2660 HG11 VAL   178      93.510  70.130 121.740  1.00  0.00            
ATOM   2661 HG12 VAL   178      92.100  69.100 121.400  1.00  0.00            
ATOM   2662 HG13 VAL   178      93.540  69.000 120.360  1.00  0.00            
ATOM   2663  CG2 VAL   178      91.340  71.620 120.960  1.00  0.00            
ATOM   2664 HG21 VAL   178      90.830  72.400 120.390  1.00  0.00            
ATOM   2665 HG22 VAL   178      90.600  70.940 121.390  1.00  0.00            
ATOM   2666 HG23 VAL   178      91.920  72.070 121.770  1.00  0.00            
ATOM   2667  C   VAL   178      92.720  72.730 118.520  1.00  0.00            
ATOM   2668  O   VAL   178      92.200  72.460 117.410  1.00  0.00            
ATOM   2669  N   GLY   179      92.710  74.050 118.960  1.00  0.00            
ATOM   2670  H   GLY   179      93.060  74.240 119.890  1.00  0.00            
ATOM   2671  CA  GLY   179      92.220  75.170 118.160  1.00  0.00            
ATOM   2672  HA2 GLY   179      91.250  74.880 117.760  1.00  0.00            
ATOM   2673  HA3 GLY   179      92.100  76.020 118.830  1.00  0.00            
ATOM   2674  C   GLY   179      93.140  75.570 117.000  1.00  0.00            
ATOM   2675  O   GLY   179      92.660  75.960 115.940  1.00  0.00            
ATOM   2676  N   VAL   180      94.470  75.390 117.020  1.00  0.00            
ATOM   2677  H   VAL   180      94.870  75.240 117.940  1.00  0.00            
ATOM   2678  CA  VAL   180      95.370  75.700 115.900  1.00  0.00            
ATOM   2679  HA  VAL   180      95.170  76.690 115.490  1.00  0.00            
ATOM   2680  CB  VAL   180      96.880  75.630 116.320  1.00  0.00            
ATOM   2681  HB  VAL   180      97.180  74.590 116.420  1.00  0.00            
ATOM   2682  CG1 VAL   180      97.750  76.320 115.230  1.00  0.00            
ATOM   2683 HG11 VAL   180      97.450  77.360 115.130  1.00  0.00            
ATOM   2684 HG12 VAL   180      98.800  76.270 115.520  1.00  0.00            
ATOM   2685 HG13 VAL   180      97.610  75.810 114.280  1.00  0.00            
ATOM   2686  CG2 VAL   180      97.100  76.280 117.720  1.00  0.00            
ATOM   2687 HG21 VAL   180      96.500  75.750 118.470  1.00  0.00            
ATOM   2688 HG22 VAL   180      98.150  76.220 117.990  1.00  0.00            
ATOM   2689 HG23 VAL   180      96.790  77.320 117.690  1.00  0.00            
ATOM   2690  C   VAL   180      95.070  75.060 114.530  1.00  0.00            
ATOM   2691  O   VAL   180      95.040  75.800 113.570  1.00  0.00            
ATOM   2692  N   PRO   181      94.930  73.700 114.470  1.00  0.00            
ATOM   2693  CD  PRO   181      95.230  72.740 115.540  1.00  0.00            
ATOM   2694  HD2 PRO   181      94.580  72.970 116.390  1.00  0.00            
ATOM   2695  HD3 PRO   181      96.270  72.880 115.830  1.00  0.00            
ATOM   2696  CG  PRO   181      94.970  71.360 114.970  1.00  0.00            
ATOM   2697  HG2 PRO   181      94.570  70.680 115.730  1.00  0.00            
ATOM   2698  HG3 PRO   181      95.870  70.920 114.540  1.00  0.00            
ATOM   2699  CB  PRO   181      93.940  71.670 113.890  1.00  0.00            
ATOM   2700  HB2 PRO   181      92.930  71.640 114.300  1.00  0.00            
ATOM   2701  HB3 PRO   181      94.030  70.920 113.100  1.00  0.00            
ATOM   2702  CA  PRO   181      94.240  73.050 113.340  1.00  0.00            
ATOM   2703  HA  PRO   181      94.960  73.020 112.530  1.00  0.00            
ATOM   2704  C   PRO   181      92.930  73.730 112.840  1.00  0.00            
ATOM   2705  O   PRO   181      92.820  73.990 111.660  1.00  0.00            
ATOM   2706  N   ILE   182      91.980  74.120 113.760  1.00  0.00            
ATOM   2707  H   ILE   182      92.030  73.860 114.740  1.00  0.00            
ATOM   2708  CA  ILE   182      90.810  74.810 113.300  1.00  0.00            
ATOM   2709  HA  ILE   182      90.320  74.320 112.460  1.00  0.00            
ATOM   2710  CB  ILE   182      89.850  74.940 114.430  1.00  0.00            
ATOM   2711  HB  ILE   182      90.290  75.610 115.170  1.00  0.00            
ATOM   2712  CG2 ILE   182      88.480  75.490 113.990  1.00  0.00            
ATOM   2713 HG21 ILE   182      88.040  74.820 113.260  1.00  0.00            
ATOM   2714 HG22 ILE   182      87.820  75.560 114.860  1.00  0.00            
ATOM   2715 HG23 ILE   182      88.610  76.480 113.550  1.00  0.00            
ATOM   2716  CG1 ILE   182      89.720  73.540 115.140  1.00  0.00            
ATOM   2717 HG12 ILE   182      90.740  73.160 115.250  1.00  0.00            
ATOM   2718 HG13 ILE   182      89.300  73.740 116.130  1.00  0.00            
ATOM   2719  CD1 ILE   182      88.810  72.430 114.390  1.00  0.00            
ATOM   2720 HD11 ILE   182      89.220  72.220 113.410  1.00  0.00            
ATOM   2721 HD12 ILE   182      88.800  71.510 114.980  1.00  0.00            
ATOM   2722 HD13 ILE   182      87.790  72.800 114.290  1.00  0.00            
ATOM   2723  C   ILE   182      91.000  76.150 112.630  1.00  0.00            
ATOM   2724  O   ILE   182      90.340  76.540 111.670  1.00  0.00            
ATOM   2725  N   MET   183      91.990  76.950 113.160  1.00  0.00            
ATOM   2726  H   MET   183      92.400  76.760 114.070  1.00  0.00            
ATOM   2727  CA  MET   183      92.400  78.180 112.450  1.00  0.00            
ATOM   2728  HA  MET   183      91.560  78.840 112.260  1.00  0.00            
ATOM   2729  CB  MET   183      93.380  78.890 113.400  1.00  0.00            
ATOM   2730  HB2 MET   183      92.940  78.800 114.400  1.00  0.00            
ATOM   2731  HB3 MET   183      94.300  78.320 113.360  1.00  0.00            
ATOM   2732  CG  MET   183      93.680  80.380 113.100  1.00  0.00            
ATOM   2733  HG2 MET   183      92.700  80.800 112.880  1.00  0.00            
ATOM   2734  HG3 MET   183      94.040  80.770 114.060  1.00  0.00            
ATOM   2735  SD  MET   183      94.860  80.850 111.770  1.00  0.00            
ATOM   2736  CE  MET   183      96.300  80.260 112.670  1.00  0.00            
ATOM   2737  HE1 MET   183      96.190  79.190 112.880  1.00  0.00            
ATOM   2738  HE2 MET   183      97.190  80.430 112.080  1.00  0.00            
ATOM   2739  HE3 MET   183      96.390  80.800 113.620  1.00  0.00            
ATOM   2740  C   MET   183      92.970  77.900 111.070  1.00  0.00            
ATOM   2741  O   MET   183      92.690  78.610 110.150  1.00  0.00            
ATOM   2742  N   VAL   184      93.900  76.890 110.860  1.00  0.00            
ATOM   2743  H   VAL   184      94.150  76.370 111.690  1.00  0.00            
ATOM   2744  CA  VAL   184      94.570  76.550 109.600  1.00  0.00            
ATOM   2745  HA  VAL   184      95.030  77.480 109.280  1.00  0.00            
ATOM   2746  CB  VAL   184      95.670  75.520 109.850  1.00  0.00            
ATOM   2747  HB  VAL   184      95.200  74.620 110.260  1.00  0.00            
ATOM   2748  CG1 VAL   184      96.430  75.170 108.580  1.00  0.00            
ATOM   2749 HG11 VAL   184      96.890  76.070 108.180  1.00  0.00            
ATOM   2750 HG12 VAL   184      97.200  74.430 108.810  1.00  0.00            
ATOM   2751 HG13 VAL   184      95.740  74.750 107.850  1.00  0.00            
ATOM   2752  CG2 VAL   184      96.750  76.130 110.730  1.00  0.00            
ATOM   2753 HG21 VAL   184      96.310  76.430 111.690  1.00  0.00            
ATOM   2754 HG22 VAL   184      97.530  75.390 110.910  1.00  0.00            
ATOM   2755 HG23 VAL   184      97.170  77.000 110.240  1.00  0.00            
ATOM   2756  C   VAL   184      93.640  76.020 108.530  1.00  0.00            
ATOM   2757  O   VAL   184      93.710  76.480 107.390  1.00  0.00            
ATOM   2758  N   MET   185      92.690  75.130 108.910  1.00  0.00            
ATOM   2759  H   MET   185      92.900  74.590 109.740  1.00  0.00            
ATOM   2760  CA  MET   185      91.570  74.720 108.100  1.00  0.00            
ATOM   2761  HA  MET   185      91.900  74.460 107.100  1.00  0.00            
ATOM   2762  CB  MET   185      90.890  73.440 108.750  1.00  0.00            
ATOM   2763  HB2 MET   185      90.790  73.590 109.830  1.00  0.00            
ATOM   2764  HB3 MET   185      89.900  73.290 108.310  1.00  0.00            
ATOM   2765  CG  MET   185      91.780  72.180 108.480  1.00  0.00            
ATOM   2766  HG2 MET   185      92.010  72.170 107.420  1.00  0.00            
ATOM   2767  HG3 MET   185      92.700  72.310 109.050  1.00  0.00            
ATOM   2768  SD  MET   185      91.000  70.580 108.950  1.00  0.00            
ATOM   2769  CE  MET   185      91.390  70.910 110.690  1.00  0.00            
ATOM   2770  HE1 MET   185      90.900  71.830 111.010  1.00  0.00            
ATOM   2771  HE2 MET   185      91.030  70.080 111.310  1.00  0.00            
ATOM   2772  HE3 MET   185      92.470  71.010 110.810  1.00  0.00            
ATOM   2773  C   MET   185      90.580  75.760 107.630  1.00  0.00            
ATOM   2774  O   MET   185      90.070  75.710 106.510  1.00  0.00            
ATOM   2775  N   ALA   186      90.240  76.710 108.500  1.00  0.00            
ATOM   2776  H   ALA   186      90.710  76.680 109.400  1.00  0.00            
ATOM   2777  CA  ALA   186      89.280  77.810 108.250  1.00  0.00            
ATOM   2778  HA  ALA   186      88.280  77.400 108.140  1.00  0.00            
ATOM   2779  CB  ALA   186      89.280  78.780 109.460  1.00  0.00            
ATOM   2780  HB1 ALA   186      90.270  79.200 109.590  1.00  0.00            
ATOM   2781  HB2 ALA   186      88.560  79.580 109.290  1.00  0.00            
ATOM   2782  HB3 ALA   186      89.000  78.230 110.370  1.00  0.00            
ATOM   2783  C   ALA   186      89.630  78.670 107.030  1.00  0.00            
ATOM   2784  O   ALA   186      90.710  79.220 106.940  1.00  0.00            
ATOM   2785  N   VAL   187      88.810  78.660 106.050  1.00  0.00            
ATOM   2786  H   VAL   187      88.040  78.000 106.080  1.00  0.00            
ATOM   2787  CA  VAL   187      88.920  79.550 104.910  1.00  0.00            
ATOM   2788  HA  VAL   187      89.680  80.320 105.040  1.00  0.00            
ATOM   2789  CB  VAL   187      89.240  78.770 103.720  1.00  0.00            
ATOM   2790  HB  VAL   187      89.160  79.410 102.850  1.00  0.00            
ATOM   2791  CG1 VAL   187      90.620  78.230 103.810  1.00  0.00            
ATOM   2792 HG11 VAL   187      90.700  77.590 104.690  1.00  0.00            
ATOM   2793 HG12 VAL   187      90.840  77.650 102.920  1.00  0.00            
ATOM   2794 HG13 VAL   187      91.330  79.050 103.900  1.00  0.00            
ATOM   2795  CG2 VAL   187      88.250  77.650 103.480  1.00  0.00            
ATOM   2796 HG21 VAL   187      87.250  78.070 103.350  1.00  0.00            
ATOM   2797 HG22 VAL   187      88.530  77.100 102.590  1.00  0.00            
ATOM   2798 HG23 VAL   187      88.250  76.970 104.340  1.00  0.00            
ATOM   2799  C   VAL   187      87.550  80.260 104.730  1.00  0.00            
ATOM   2800  O   VAL   187      86.490  79.820 105.200  1.00  0.00            
ATOM   2801  N   THR   188      87.390  81.310 103.880  1.00  0.00            
ATOM   2802  H   THR   188      88.230  81.790 103.600  1.00  0.00            
ATOM   2803  CA  THR   188      86.110  81.800 103.380  1.00  0.00            
ATOM   2804  HA  THR   188      85.410  81.170 103.940  1.00  0.00            
ATOM   2805  CB  THR   188      85.840  83.230 103.720  1.00  0.00            
ATOM   2806  HB  THR   188      84.950  83.580 103.200  1.00  0.00            
ATOM   2807  CG2 THR   188      85.600  83.320 105.260  1.00  0.00            
ATOM   2808 HG21 THR   188      86.480  82.970 105.790  1.00  0.00            
ATOM   2809 HG22 THR   188      85.400  84.350 105.540  1.00  0.00            
ATOM   2810 HG23 THR   188      84.740  82.700 105.540  1.00  0.00            
ATOM   2811  OG1 THR   188      86.980  84.110 103.570  1.00  0.00            
ATOM   2812  HG1 THR   188      86.720  85.000 103.810  1.00  0.00            
ATOM   2813  C   THR   188      86.040  81.660 101.880  1.00  0.00            
ATOM   2814  O   THR   188      86.980  81.990 101.110  1.00  0.00            
ATOM   2815  N   ARG   189      84.970  80.970 101.360  1.00  0.00            
ATOM   2816  H   ARG   189      84.190  80.770 101.970  1.00  0.00            
ATOM   2817  CA  ARG   189      84.870  80.610 100.000  1.00  0.00            
ATOM   2818  HA  ARG   189      85.750  80.960  99.470  1.00  0.00            
ATOM   2819  CB  ARG   189      84.770  79.030  99.840  1.00  0.00            
ATOM   2820  HB2 ARG   189      84.020  78.670 100.550  1.00  0.00            
ATOM   2821  HB3 ARG   189      84.440  78.820  98.830  1.00  0.00            
ATOM   2822  CG  ARG   189      86.150  78.290 100.110  1.00  0.00            
ATOM   2823  HG2 ARG   189      86.310  78.340 101.190  1.00  0.00            
ATOM   2824  HG3 ARG   189      85.990  77.250  99.820  1.00  0.00            
ATOM   2825  CD  ARG   189      87.380  78.840  99.390  1.00  0.00            
ATOM   2826  HD2 ARG   189      87.260  78.770  98.310  1.00  0.00            
ATOM   2827  HD3 ARG   189      87.560  79.870  99.680  1.00  0.00            
ATOM   2828  NE  ARG   189      88.580  78.000  99.800  1.00  0.00            
ATOM   2829  HE  ARG   189      88.400  77.050 100.110  1.00  0.00            
ATOM   2830  CZ  ARG   189      89.850  78.410  99.720  1.00  0.00            
ATOM   2831  NH1 ARG   189      90.090  79.550  99.120  1.00  0.00            
ATOM   2832 HH11 ARG   189      89.320  80.080  98.740  1.00  0.00            
ATOM   2833 HH12 ARG   189      91.040  79.890  99.050  1.00  0.00            
ATOM   2834  NH2 ARG   189      90.820  77.760 100.260  1.00  0.00            
ATOM   2835 HH21 ARG   189      90.630  76.910 100.770  1.00  0.00            
ATOM   2836 HH22 ARG   189      91.760  78.100 100.180  1.00  0.00            
ATOM   2837  C   ARG   189      83.530  81.180  99.460  1.00  0.00            
ATOM   2838  O   ARG   189      82.450  80.920 100.060  1.00  0.00            
ATOM   2839  N   PRO   190      83.530  81.930  98.380  1.00  0.00            
ATOM   2840  CD  PRO   190      84.740  82.310  97.660  1.00  0.00            
ATOM   2841  HD2 PRO   190      85.150  81.410  97.200  1.00  0.00            
ATOM   2842  HD3 PRO   190      85.450  82.710  98.390  1.00  0.00            
ATOM   2843  CG  PRO   190      84.290  83.390  96.590  1.00  0.00            
ATOM   2844  HG2 PRO   190      84.600  83.090  95.590  1.00  0.00            
ATOM   2845  HG3 PRO   190      84.720  84.360  96.830  1.00  0.00            
ATOM   2846  CB  PRO   190      82.780  83.420  96.720  1.00  0.00            
ATOM   2847  HB2 PRO   190      82.290  83.290  95.760  1.00  0.00            
ATOM   2848  HB3 PRO   190      82.490  84.380  97.150  1.00  0.00            
ATOM   2849  CA  PRO   190      82.360  82.270  97.670  1.00  0.00            
ATOM   2850  HA  PRO   190      81.660  82.710  98.380  1.00  0.00            
ATOM   2851  C   PRO   190      81.720  81.090  97.010  1.00  0.00            
ATOM   2852  O   PRO   190      82.360  80.520  96.170  1.00  0.00            
ATOM   2853  N   ARG   191      80.500  80.720  97.390  1.00  0.00            
ATOM   2854  H   ARG   191      80.090  81.390  98.030  1.00  0.00            
ATOM   2855  CA  ARG   191      79.710  79.510  97.040  1.00  0.00            
ATOM   2856  HA  ARG   191      80.020  79.200  96.050  1.00  0.00            
ATOM   2857  CB  ARG   191      79.860  78.340  97.980  1.00  0.00            
ATOM   2858  HB2 ARG   191      79.590  78.670  98.980  1.00  0.00            
ATOM   2859  HB3 ARG   191      79.170  77.560  97.660  1.00  0.00            
ATOM   2860  CG  ARG   191      81.330  77.770  98.000  1.00  0.00            
ATOM   2861  HG2 ARG   191      81.580  77.520  96.970  1.00  0.00            
ATOM   2862  HG3 ARG   191      81.970  78.580  98.350  1.00  0.00            
ATOM   2863  CD  ARG   191      81.550  76.500  98.910  1.00  0.00            
ATOM   2864  HD2 ARG   191      81.430  76.740  99.970  1.00  0.00            
ATOM   2865  HD3 ARG   191      80.870  75.690  98.640  1.00  0.00            
ATOM   2866  NE  ARG   191      82.940  76.050  98.680  1.00  0.00            
ATOM   2867  HE  ARG   191      83.610  76.700  98.300  1.00  0.00            
ATOM   2868  CZ  ARG   191      83.350  74.840  99.020  1.00  0.00            
ATOM   2869  NH1 ARG   191      84.690  74.650  98.920  1.00  0.00            
ATOM   2870 HH11 ARG   191      85.280  75.400  98.610  1.00  0.00            
ATOM   2871 HH12 ARG   191      85.090  73.750  99.160  1.00  0.00            
ATOM   2872  NH2 ARG   191      82.620  73.900  99.470  1.00  0.00            
ATOM   2873 HH21 ARG   191      81.630  74.050  99.600  1.00  0.00            
ATOM   2874 HH22 ARG   191      83.030  73.010  99.700  1.00  0.00            
ATOM   2875  C   ARG   191      78.260  79.820  96.990  1.00  0.00            
ATOM   2876  O   ARG   191      77.750  80.410  97.900  1.00  0.00            
ATOM   2877  N   ASP   192      77.600  79.410  95.900  1.00  0.00            
ATOM   2878  H   ASP   192      78.100  79.070  95.090  1.00  0.00            
ATOM   2879  CA  ASP   192      76.140  79.560  95.810  1.00  0.00            
ATOM   2880  HA  ASP   192      75.810  79.370  94.790  1.00  0.00            
ATOM   2881  CB  ASP   192      75.400  78.520  96.780  1.00  0.00            
ATOM   2882  HB2 ASP   192      75.410  78.780  97.840  1.00  0.00            
ATOM   2883  HB3 ASP   192      74.390  78.650  96.390  1.00  0.00            
ATOM   2884  CG  ASP   192      75.830  77.060  96.610  1.00  0.00            
ATOM   2885  OD1 ASP   192      75.440  76.200  97.410  1.00  0.00            
ATOM   2886  OD2 ASP   192      76.380  76.730  95.560  1.00  0.00            
ATOM   2887  C   ASP   192      75.610  81.010  96.070  1.00  0.00            
ATOM   2888  O   ASP   192      74.560  81.160  96.730  1.00  0.00            
ATOM   2889  N   GLY   193      76.330  82.090  95.700  1.00  0.00            
ATOM   2890  H   GLY   193      77.260  81.910  95.360  1.00  0.00            
ATOM   2891  CA  GLY   193      75.880  83.430  95.760  1.00  0.00            
ATOM   2892  HA2 GLY   193      76.480  84.030  95.080  1.00  0.00            
ATOM   2893  HA3 GLY   193      74.830  83.460  95.450  1.00  0.00            
ATOM   2894  C   GLY   193      75.990  83.990  97.100  1.00  0.00            
ATOM   2895  O   GLY   193      75.370  85.010  97.360  1.00  0.00            
ATOM   2896  N   ALA   194      76.920  83.460  97.910  1.00  0.00            
ATOM   2897  H   ALA   194      77.430  82.650  97.580  1.00  0.00            
ATOM   2898  CA  ALA   194      77.210  83.950  99.210  1.00  0.00            
ATOM   2899  HA  ALA   194      77.130  85.030  99.310  1.00  0.00            
ATOM   2900  CB  ALA   194      76.250  83.320 100.160  1.00  0.00            
ATOM   2901  HB1 ALA   194      76.320  82.230 100.090  1.00  0.00            
ATOM   2902  HB2 ALA   194      76.490  83.630 101.180  1.00  0.00            
ATOM   2903  HB3 ALA   194      75.230  83.630  99.920  1.00  0.00            
ATOM   2904  C   ALA   194      78.600  83.600  99.520  1.00  0.00            
ATOM   2905  O   ALA   194      79.340  82.890  98.810  1.00  0.00            
ATOM   2906  N   VAL   195      79.110  84.150 100.640  1.00  0.00            
ATOM   2907  H   VAL   195      78.490  84.770 101.150  1.00  0.00            
ATOM   2908  CA  VAL   195      80.410  83.900 101.180  1.00  0.00            
ATOM   2909  HA  VAL   195      81.020  83.360 100.460  1.00  0.00            
ATOM   2910  CB  VAL   195      81.070  85.280 101.460  1.00  0.00            
ATOM   2911  HB  VAL   195      80.320  85.820 102.040  1.00  0.00            
ATOM   2912  CG1 VAL   195      82.470  85.350 102.220  1.00  0.00            
ATOM   2913 HG11 VAL   195      83.220  84.810 101.650  1.00  0.00            
ATOM   2914 HG12 VAL   195      82.770  86.390 102.330  1.00  0.00            
ATOM   2915 HG13 VAL   195      82.370  84.900 103.210  1.00  0.00            
ATOM   2916  CG2 VAL   195      81.310  85.890 100.010  1.00  0.00            
ATOM   2917 HG21 VAL   195      80.350  85.990  99.500  1.00  0.00            
ATOM   2918 HG22 VAL   195      81.770  86.870 100.100  1.00  0.00            
ATOM   2919 HG23 VAL   195      81.960  85.230  99.440  1.00  0.00            
ATOM   2920  C   VAL   195      80.360  83.110 102.540  1.00  0.00            
ATOM   2921  O   VAL   195      79.490  83.300 103.380  1.00  0.00            
ATOM   2922  N   VAL   196      81.170  82.010 102.510  1.00  0.00            
ATOM   2923  H   VAL   196      81.980  81.930 101.920  1.00  0.00            
ATOM   2924  CA  VAL   196      80.890  80.940 103.410  1.00  0.00            
ATOM   2925  HA  VAL   196      80.100  81.180 104.120  1.00  0.00            
ATOM   2926  CB  VAL   196      80.500  79.630 102.650  1.00  0.00            
ATOM   2927  HB  VAL   196      81.190  79.550 101.810  1.00  0.00            
ATOM   2928  CG1 VAL   196      80.550  78.310 103.480  1.00  0.00            
ATOM   2929 HG11 VAL   196      79.860  78.380 104.330  1.00  0.00            
ATOM   2930 HG12 VAL   196      80.260  77.470 102.850  1.00  0.00            
ATOM   2931 HG13 VAL   196      81.560  78.150 103.850  1.00  0.00            
ATOM   2932  CG2 VAL   196      79.100  79.880 102.070  1.00  0.00            
ATOM   2933 HG21 VAL   196      79.130  80.730 101.400  1.00  0.00            
ATOM   2934 HG22 VAL   196      78.770  78.990 101.530  1.00  0.00            
ATOM   2935 HG23 VAL   196      78.400  80.090 102.880  1.00  0.00            
ATOM   2936  C   VAL   196      82.140  80.620 104.200  1.00  0.00            
ATOM   2937  O   VAL   196      83.180  80.410 103.570  1.00  0.00            
ATOM   2938  N   CYX   197      82.030  80.690 105.540  1.00  0.00            
ATOM   2939  H   CYX   197      81.160  81.090 105.870  1.00  0.00            
ATOM   2940  CA  CYX   197      83.060  80.430 106.490  1.00  0.00            
ATOM   2941  HA  CYX   197      84.050  80.610 106.080  1.00  0.00            
ATOM   2942  CB  CYX   197      82.810  81.430 107.670  1.00  0.00            
ATOM   2943  HB2 CYX   197      82.940  82.450 107.320  1.00  0.00            
ATOM   2944  HB3 CYX   197      81.790  81.300 108.050  1.00  0.00            
ATOM   2945  SG  CYX   197      83.950  81.210 109.070  1.00  0.00            
ATOM   2946  C   CYX   197      83.070  78.910 106.750  1.00  0.00            
ATOM   2947  O   CYX   197      82.090  78.430 107.140  1.00  0.00            
ATOM   2948  N   MET   198      84.130  78.220 106.510  1.00  0.00            
ATOM   2949  H   MET   198      85.000  78.660 106.270  1.00  0.00            
ATOM   2950  CA  MET   198      84.080  76.710 106.580  1.00  0.00            
ATOM   2951  HA  MET   198      83.420  76.440 107.410  1.00  0.00            
ATOM   2952  CB  MET   198      83.580  76.020 105.300  1.00  0.00            
ATOM   2953  HB2 MET   198      83.530  74.950 105.540  1.00  0.00            
ATOM   2954  HB3 MET   198      82.570  76.400 105.130  1.00  0.00            
ATOM   2955  CG  MET   198      84.440  76.230 104.030  1.00  0.00            
ATOM   2956  HG2 MET   198      84.770  77.270 104.100  1.00  0.00            
ATOM   2957  HG3 MET   198      85.290  75.570 104.170  1.00  0.00            
ATOM   2958  SD  MET   198      83.730  75.940 102.410  1.00  0.00            
ATOM   2959  CE  MET   198      83.400  74.220 102.760  1.00  0.00            
ATOM   2960  HE1 MET   198      82.730  74.140 103.620  1.00  0.00            
ATOM   2961  HE2 MET   198      82.930  73.750 101.890  1.00  0.00            
ATOM   2962  HE3 MET   198      84.330  73.710 102.990  1.00  0.00            
ATOM   2963  C   MET   198      85.450  76.150 106.860  1.00  0.00            
ATOM   2964  O   MET   198      86.510  76.830 106.680  1.00  0.00            
ATOM   2965  N   LEU   199      85.570  74.910 107.300  1.00  0.00            
ATOM   2966  H   LEU   199      84.700  74.480 107.610  1.00  0.00            
ATOM   2967  CA  LEU   199      86.840  74.150 107.500  1.00  0.00            
ATOM   2968  HA  LEU   199      87.660  74.840 107.670  1.00  0.00            
ATOM   2969  CB  LEU   199      86.720  73.210 108.740  1.00  0.00            
ATOM   2970  HB2 LEU   199      85.910  72.540 108.450  1.00  0.00            
ATOM   2971  HB3 LEU   199      87.640  72.640 108.830  1.00  0.00            
ATOM   2972  CG  LEU   199      86.380  73.860 110.110  1.00  0.00            
ATOM   2973  HG  LEU   199      85.400  74.330 110.070  1.00  0.00            
ATOM   2974  CD1 LEU   199      86.370  72.710 111.230  1.00  0.00            
ATOM   2975 HD11 LEU   199      87.350  72.240 111.280  1.00  0.00            
ATOM   2976 HD12 LEU   199      86.130  73.150 112.200  1.00  0.00            
ATOM   2977 HD13 LEU   199      85.620  71.960 110.980  1.00  0.00            
ATOM   2978  CD2 LEU   199      87.300  75.030 110.560  1.00  0.00            
ATOM   2979 HD21 LEU   199      87.250  75.830 109.830  1.00  0.00            
ATOM   2980 HD22 LEU   199      86.970  75.400 111.530  1.00  0.00            
ATOM   2981 HD23 LEU   199      88.330  74.670 110.650  1.00  0.00            
ATOM   2982  C   LEU   199      87.040  73.500 106.110  1.00  0.00            
ATOM   2983  O   LEU   199      86.410  72.640 105.560  1.00  0.00            
ATOM   2984  N   GLN   200      88.250  73.770 105.530  1.00  0.00            
ATOM   2985  H   GLN   200      88.760  74.590 105.830  1.00  0.00            
ATOM   2986  CA  GLN   200      88.750  73.010 104.380  1.00  0.00            
ATOM   2987  HA  GLN   200      87.910  72.570 103.840  1.00  0.00            
ATOM   2988  CB  GLN   200      89.560  73.950 103.390  1.00  0.00            
ATOM   2989  HB2 GLN   200      88.800  74.460 102.800  1.00  0.00            
ATOM   2990  HB3 GLN   200      90.060  74.670 104.040  1.00  0.00            
ATOM   2991  CG  GLN   200      90.610  73.280 102.440  1.00  0.00            
ATOM   2992  HG2 GLN   200      91.420  72.660 102.820  1.00  0.00            
ATOM   2993  HG3 GLN   200      89.930  72.670 101.840  1.00  0.00            
ATOM   2994  CD  GLN   200      91.210  74.390 101.540  1.00  0.00            
ATOM   2995  OE1 GLN   200      90.590  75.440 101.390  1.00  0.00            
ATOM   2996  NE2 GLN   200      92.520  74.260 101.200  1.00  0.00            
ATOM   2997 HE21 GLN   200      92.960  74.960 100.620  1.00  0.00            
ATOM   2998 HE22 GLN   200      93.050  73.470 101.540  1.00  0.00            
ATOM   2999  C   GLN   200      89.550  71.730 104.830  1.00  0.00            
ATOM   3000  O   GLN   200      90.730  71.760 105.150  1.00  0.00            
ATOM   3001  N   PHE   201      88.810  70.650 104.980  1.00  0.00            
ATOM   3002  H   PHE   201      87.820  70.820 105.050  1.00  0.00            
ATOM   3003  CA  PHE   201      89.280  69.350 105.250  1.00  0.00            
ATOM   3004  HA  PHE   201      90.010  69.410 106.060  1.00  0.00            
ATOM   3005  CB  PHE   201      88.140  68.340 105.680  1.00  0.00            
ATOM   3006  HB2 PHE   201      87.260  68.460 105.060  1.00  0.00            
ATOM   3007  HB3 PHE   201      88.460  67.300 105.660  1.00  0.00            
ATOM   3008  CG  PHE   201      87.710  68.620 107.080  1.00  0.00            
ATOM   3009  CD1 PHE   201      88.450  67.880 108.020  1.00  0.00            
ATOM   3010  HD1 PHE   201      89.210  67.150 107.730  1.00  0.00            
ATOM   3011  CE1 PHE   201      88.170  68.120 109.440  1.00  0.00            
ATOM   3012  HE1 PHE   201      88.790  67.660 110.210  1.00  0.00            
ATOM   3013  CZ  PHE   201      87.110  68.940 109.800  1.00  0.00            
ATOM   3014  HZ  PHE   201      86.860  69.020 110.860  1.00  0.00            
ATOM   3015  CE2 PHE   201      86.360  69.660 108.830  1.00  0.00            
ATOM   3016  HE2 PHE   201      85.550  70.330 109.130  1.00  0.00            
ATOM   3017  CD2 PHE   201      86.670  69.490 107.480  1.00  0.00            
ATOM   3018  HD2 PHE   201      86.110  70.030 106.720  1.00  0.00            
ATOM   3019  C   PHE   201      90.210  68.710 104.150  1.00  0.00            
ATOM   3020  O   PHE   201      89.950  68.980 103.010  1.00  0.00            
ATOM   3021  N   PRO   202      91.300  67.980 104.390  1.00  0.00            
ATOM   3022  CD  PRO   202      91.840  67.680 105.740  1.00  0.00            
ATOM   3023  HD2 PRO   202      91.040  67.630 106.480  1.00  0.00            
ATOM   3024  HD3 PRO   202      92.560  68.440 106.050  1.00  0.00            
ATOM   3025  CG  PRO   202      92.510  66.290 105.480  1.00  0.00            
ATOM   3026  HG2 PRO   202      91.800  65.460 105.440  1.00  0.00            
ATOM   3027  HG3 PRO   202      93.300  66.050 106.190  1.00  0.00            
ATOM   3028  CB  PRO   202      93.070  66.610 104.130  1.00  0.00            
ATOM   3029  HB2 PRO   202      93.420  65.720 103.610  1.00  0.00            
ATOM   3030  HB3 PRO   202      93.900  67.310 104.250  1.00  0.00            
ATOM   3031  CA  PRO   202      91.930  67.270 103.340  1.00  0.00            
ATOM   3032  HA  PRO   202      92.340  68.020 102.670  1.00  0.00            
ATOM   3033  C   PRO   202      91.060  66.330 102.560  1.00  0.00            
ATOM   3034  O   PRO   202      89.970  65.970 103.060  1.00  0.00            
ATOM   3035  N   SER   203      91.540  65.950 101.380  1.00  0.00            
ATOM   3036  H   SER   203      92.490  66.200 101.150  1.00  0.00            
ATOM   3037  CA  SER   203      90.730  65.290 100.370  1.00  0.00            
ATOM   3038  HA  SER   203      89.740  65.740 100.410  1.00  0.00            
ATOM   3039  CB  SER   203      91.250  65.390  98.980  1.00  0.00            
ATOM   3040  HB2 SER   203      91.440  66.440  98.760  1.00  0.00            
ATOM   3041  HB3 SER   203      92.180  64.830  98.920  1.00  0.00            
ATOM   3042  OG  SER   203      90.300  64.850  98.020  1.00  0.00            
ATOM   3043  HG  SER   203      90.660  64.930  97.140  1.00  0.00            
ATOM   3044  C   SER   203      90.500  63.810 100.730  1.00  0.00            
ATOM   3045  O   SER   203      91.490  63.160 101.160  1.00  0.00            
ATOM   3046  N   PRO   204      89.320  63.250 100.540  1.00  0.00            
ATOM   3047  CD  PRO   204      89.250  61.780 100.330  1.00  0.00            
ATOM   3048  HD2 PRO   204      89.660  61.290 101.220  1.00  0.00            
ATOM   3049  HD3 PRO   204      89.860  61.530  99.460  1.00  0.00            
ATOM   3050  CG  PRO   204      87.710  61.440 100.110  1.00  0.00            
ATOM   3051  HG2 PRO   204      87.290  60.980 101.010  1.00  0.00            
ATOM   3052  HG3 PRO   204      87.590  60.750  99.270  1.00  0.00            
ATOM   3053  CB  PRO   204      87.030  62.830  99.800  1.00  0.00            
ATOM   3054  HB2 PRO   204      86.110  62.900 100.380  1.00  0.00            
ATOM   3055  HB3 PRO   204      86.810  62.980  98.750  1.00  0.00            
ATOM   3056  CA  PRO   204      88.040  63.890 100.290  1.00  0.00            
ATOM   3057  HA  PRO   204      88.140  64.630  99.510  1.00  0.00            
ATOM   3058  C   PRO   204      87.570  64.590 101.610  1.00  0.00            
ATOM   3059  O   PRO   204      87.540  63.880 102.610  1.00  0.00            
ATOM   3060  N   SER   205      87.280  65.860 101.570  1.00  0.00            
ATOM   3061  H   SER   205      87.550  66.370 100.750  1.00  0.00            
ATOM   3062  CA  SER   205      86.740  66.610 102.700  1.00  0.00            
ATOM   3063  HA  SER   205      87.480  66.620 103.500  1.00  0.00            
ATOM   3064  CB  SER   205      86.380  68.090 102.320  1.00  0.00            
ATOM   3065  HB2 SER   205      85.540  68.160 101.630  1.00  0.00            
ATOM   3066  HB3 SER   205      86.180  68.710 103.190  1.00  0.00            
ATOM   3067  OG  SER   205      87.580  68.540 101.670  1.00  0.00            
ATOM   3068  HG  SER   205      87.470  69.450 101.390  1.00  0.00            
ATOM   3069  C   SER   205      85.580  66.120 103.540  1.00  0.00            
ATOM   3070  O   SER   205      85.790  66.110 104.770  1.00  0.00            
ATOM   3071  N   TRP   206      84.470  65.610 102.970  1.00  0.00            
ATOM   3072  H   TRP   206      84.430  65.580 101.970  1.00  0.00            
ATOM   3073  CA  TRP   206      83.370  65.040 103.710  1.00  0.00            
ATOM   3074  HA  TRP   206      82.900  65.820 104.310  1.00  0.00            
ATOM   3075  CB  TRP   206      82.250  64.390 102.750  1.00  0.00            
ATOM   3076  HB2 TRP   206      81.960  65.080 101.960  1.00  0.00            
ATOM   3077  HB3 TRP   206      82.670  63.490 102.320  1.00  0.00            
ATOM   3078  CG  TRP   206      80.930  63.960 103.470  1.00  0.00            
ATOM   3079  CD1 TRP   206      80.610  62.670 103.530  1.00  0.00            
ATOM   3080  HD1 TRP   206      81.260  61.980 103.000  1.00  0.00            
ATOM   3081  NE1 TRP   206      79.440  62.490 104.310  1.00  0.00            
ATOM   3082  HE1 TRP   206      79.060  61.600 104.610  1.00  0.00            
ATOM   3083  CE2 TRP   206      78.980  63.710 104.710  1.00  0.00            
ATOM   3084  CZ2 TRP   206      77.900  64.080 105.580  1.00  0.00            
ATOM   3085  HZ2 TRP   206      77.250  63.280 105.940  1.00  0.00            
ATOM   3086  CH2 TRP   206      77.740  65.440 105.930  1.00  0.00            
ATOM   3087  HH2 TRP   206      76.940  65.770 106.600  1.00  0.00            
ATOM   3088  CZ3 TRP   206      78.620  66.380 105.410  1.00  0.00            
ATOM   3089  HZ3 TRP   206      78.450  67.430 105.660  1.00  0.00            
ATOM   3090  CE3 TRP   206      79.700  66.070 104.600  1.00  0.00            
ATOM   3091  HE3 TRP   206      80.450  66.840 104.430  1.00  0.00            
ATOM   3092  CD2 TRP   206      79.870  64.730 104.210  1.00  0.00            
ATOM   3093  C   TRP   206      83.820  63.860 104.600  1.00  0.00            
ATOM   3094  O   TRP   206      83.350  63.730 105.780  1.00  0.00            
ATOM   3095  N   TYR   207      84.690  62.990 104.090  1.00  0.00            
ATOM   3096  H   TYR   207      84.920  63.020 103.110  1.00  0.00            
ATOM   3097  CA  TYR   207      85.210  61.890 104.880  1.00  0.00            
ATOM   3098  HA  TYR   207      84.420  61.290 105.350  1.00  0.00            
ATOM   3099  CB  TYR   207      85.990  60.970 103.810  1.00  0.00            
ATOM   3100  HB2 TYR   207      85.250  60.880 103.020  1.00  0.00            
ATOM   3101  HB3 TYR   207      86.800  61.610 103.480  1.00  0.00            
ATOM   3102  CG  TYR   207      86.540  59.590 104.150  1.00  0.00            
ATOM   3103  CD1 TYR   207      85.580  58.680 104.760  1.00  0.00            
ATOM   3104  HD1 TYR   207      84.530  58.960 104.750  1.00  0.00            
ATOM   3105  CE1 TYR   207      85.980  57.470 105.350  1.00  0.00            
ATOM   3106  HE1 TYR   207      85.310  56.860 105.970  1.00  0.00            
ATOM   3107  CZ  TYR   207      87.310  56.970 104.990  1.00  0.00            
ATOM   3108  OH  TYR   207      87.660  55.640 105.380  1.00  0.00            
ATOM   3109  HH  TYR   207      86.960  55.190 105.860  1.00  0.00            
ATOM   3110  CE2 TYR   207      88.230  57.780 104.420  1.00  0.00            
ATOM   3111  HE2 TYR   207      89.250  57.410 104.320  1.00  0.00            
ATOM   3112  CD2 TYR   207      87.890  59.080 103.960  1.00  0.00            
ATOM   3113  HD2 TYR   207      88.640  59.690 103.470  1.00  0.00            
ATOM   3114  C   TYR   207      86.010  62.260 106.060  1.00  0.00            
ATOM   3115  O   TYR   207      85.760  61.680 107.140  1.00  0.00            
ATOM   3116  N   TRP   208      86.980  63.150 105.840  1.00  0.00            
ATOM   3117  H   TRP   208      87.310  63.320 104.900  1.00  0.00            
ATOM   3118  CA  TRP   208      87.750  63.640 106.920  1.00  0.00            
ATOM   3119  HA  TRP   208      87.830  62.870 107.690  1.00  0.00            
ATOM   3120  CB  TRP   208      89.190  64.040 106.460  1.00  0.00            
ATOM   3121  HB2 TRP   208      89.190  64.860 105.750  1.00  0.00            
ATOM   3122  HB3 TRP   208      89.850  64.280 107.290  1.00  0.00            
ATOM   3123  CG  TRP   208      89.810  62.810 105.730  1.00  0.00            
ATOM   3124  CD1 TRP   208      90.130  62.670 104.400  1.00  0.00            
ATOM   3125  HD1 TRP   208      89.860  63.520 103.780  1.00  0.00            
ATOM   3126  NE1 TRP   208      90.740  61.460 104.130  1.00  0.00            
ATOM   3127  HE1 TRP   208      91.100  61.130 103.250  1.00  0.00            
ATOM   3128  CE2 TRP   208      90.780  60.770 105.330  1.00  0.00            
ATOM   3129  CZ2 TRP   208      91.320  59.510 105.620  1.00  0.00            
ATOM   3130  HZ2 TRP   208      91.870  58.970 104.860  1.00  0.00            
ATOM   3131  CH2 TRP   208      91.100  59.030 106.910  1.00  0.00            
ATOM   3132  HH2 TRP   208      91.320  57.980 107.120  1.00  0.00            
ATOM   3133  CZ3 TRP   208      90.620  59.820 107.930  1.00  0.00            
ATOM   3134  HZ3 TRP   208      90.650  59.460 108.960  1.00  0.00            
ATOM   3135  CE3 TRP   208      90.090  61.080 107.700  1.00  0.00            
ATOM   3136  HE3 TRP   208      89.720  61.660 108.550  1.00  0.00            
ATOM   3137  CD2 TRP   208      90.150  61.590 106.370  1.00  0.00            
ATOM   3138  C   TRP   208      87.160  64.660 107.870  1.00  0.00            
ATOM   3139  O   TRP   208      87.560  64.700 109.040  1.00  0.00            
ATOM   3140  N   ASP   209      86.190  65.400 107.460  1.00  0.00            
ATOM   3141  H   ASP   209      86.140  65.390 106.460  1.00  0.00            
ATOM   3142  CA  ASP   209      85.240  66.200 108.180  1.00  0.00            
ATOM   3143  HA  ASP   209      85.780  66.870 108.850  1.00  0.00            
ATOM   3144  CB  ASP   209      84.340  67.040 107.260  1.00  0.00            
ATOM   3145  HB2 ASP   209      85.020  67.540 106.580  1.00  0.00            
ATOM   3146  HB3 ASP   209      83.820  66.240 106.730  1.00  0.00            
ATOM   3147  CG  ASP   209      83.340  68.020 107.780  1.00  0.00            
ATOM   3148  OD1 ASP   209      82.560  68.610 106.970  1.00  0.00            
ATOM   3149  OD2 ASP   209      83.260  68.170 109.060  1.00  0.00            
ATOM   3150  C   ASP   209      84.340  65.260 109.030  1.00  0.00            
ATOM   3151  O   ASP   209      84.180  65.440 110.230  1.00  0.00            
ATOM   3152  N   THR   210      83.790  64.180 108.540  1.00  0.00            
ATOM   3153  H   THR   210      83.800  64.180 107.530  1.00  0.00            
ATOM   3154  CA  THR   210      83.020  63.110 109.230  1.00  0.00            
ATOM   3155  HA  THR   210      82.350  63.600 109.940  1.00  0.00            
ATOM   3156  CB  THR   210      82.170  62.170 108.290  1.00  0.00            
ATOM   3157  HB  THR   210      82.830  61.570 107.670  1.00  0.00            
ATOM   3158  CG2 THR   210      81.310  61.250 109.160  1.00  0.00            
ATOM   3159 HG21 THR   210      80.640  61.850 109.780  1.00  0.00            
ATOM   3160 HG22 THR   210      80.720  60.590 108.530  1.00  0.00            
ATOM   3161 HG23 THR   210      81.950  60.650 109.800  1.00  0.00            
ATOM   3162  OG1 THR   210      81.290  62.800 107.400  1.00  0.00            
ATOM   3163  HG1 THR   210      80.830  62.130 106.890  1.00  0.00            
ATOM   3164  C   THR   210      83.800  62.280 110.200  1.00  0.00            
ATOM   3165  O   THR   210      83.370  62.050 111.310  1.00  0.00            
ATOM   3166  N   VAL   211      85.020  61.890 109.840  1.00  0.00            
ATOM   3167  H   VAL   211      85.340  61.850 108.890  1.00  0.00            
ATOM   3168  CA  VAL   211      85.860  61.390 110.840  1.00  0.00            
ATOM   3169  HA  VAL   211      85.320  60.520 111.230  1.00  0.00            
ATOM   3170  CB  VAL   211      87.270  60.910 110.290  1.00  0.00            
ATOM   3171  HB  VAL   211      87.750  61.730 109.770  1.00  0.00            
ATOM   3172  CG1 VAL   211      88.150  60.460 111.460  1.00  0.00            
ATOM   3173 HG11 VAL   211      87.660  59.630 111.990  1.00  0.00            
ATOM   3174 HG12 VAL   211      89.120  60.130 111.090  1.00  0.00            
ATOM   3175 HG13 VAL   211      88.290  61.290 112.150  1.00  0.00            
ATOM   3176  CG2 VAL   211      86.960  59.640 109.450  1.00  0.00            
ATOM   3177 HG21 VAL   211      86.280  59.900 108.640  1.00  0.00            
ATOM   3178 HG22 VAL   211      87.880  59.240 109.040  1.00  0.00            
ATOM   3179 HG23 VAL   211      86.500  58.880 110.090  1.00  0.00            
ATOM   3180  C   VAL   211      86.050  62.390 111.990  1.00  0.00            
ATOM   3181  O   VAL   211      86.030  62.050 113.200  1.00  0.00            
ATOM   3182  N   THR   212      86.210  63.660 111.700  1.00  0.00            
ATOM   3183  H   THR   212      86.280  63.930 110.730  1.00  0.00            
ATOM   3184  CA  THR   212      86.410  64.690 112.730  1.00  0.00            
ATOM   3185  HA  THR   212      87.180  64.280 113.390  1.00  0.00            
ATOM   3186  CB  THR   212      86.910  65.980 112.160  1.00  0.00            
ATOM   3187  HB  THR   212      86.130  66.300 111.470  1.00  0.00            
ATOM   3188  CG2 THR   212      87.230  67.120 113.140  1.00  0.00            
ATOM   3189 HG21 THR   212      88.000  66.790 113.840  1.00  0.00            
ATOM   3190 HG22 THR   212      87.580  67.990 112.590  1.00  0.00            
ATOM   3191 HG23 THR   212      86.330  67.380 113.700  1.00  0.00            
ATOM   3192  OG1 THR   212      88.190  65.640 111.580  1.00  0.00            
ATOM   3193  HG1 THR   212      88.580  66.420 111.190  1.00  0.00            
ATOM   3194  C   THR   212      85.190  64.910 113.530  1.00  0.00            
ATOM   3195  O   THR   212      85.210  64.920 114.720  1.00  0.00            
ATOM   3196  N   LYS   213      83.990  64.990 112.910  1.00  0.00            
ATOM   3197  H   LYS   213      83.930  65.110 111.910  1.00  0.00            
ATOM   3198  CA  LYS   213      82.720  64.960 113.690  1.00  0.00            
ATOM   3199  HA  LYS   213      82.630  65.830 114.350  1.00  0.00            
ATOM   3200  CB  LYS   213      81.540  64.990 112.640  1.00  0.00            
ATOM   3201  HB2 LYS   213      81.730  64.130 112.000  1.00  0.00            
ATOM   3202  HB3 LYS   213      80.640  64.810 113.240  1.00  0.00            
ATOM   3203  CG  LYS   213      81.340  66.200 111.800  1.00  0.00            
ATOM   3204  HG2 LYS   213      81.350  67.040 112.490  1.00  0.00            
ATOM   3205  HG3 LYS   213      82.210  66.250 111.150  1.00  0.00            
ATOM   3206  CD  LYS   213      80.050  66.250 110.940  1.00  0.00            
ATOM   3207  HD2 LYS   213      80.140  65.460 110.190  1.00  0.00            
ATOM   3208  HD3 LYS   213      79.220  66.020 111.610  1.00  0.00            
ATOM   3209  CE  LYS   213      79.800  67.570 110.260  1.00  0.00            
ATOM   3210  HE2 LYS   213      78.730  67.670 110.070  1.00  0.00            
ATOM   3211  HE3 LYS   213      80.130  68.370 110.920  1.00  0.00            
ATOM   3212  NZ  LYS   213      80.540  67.640 108.990  1.00  0.00            
ATOM   3213  HZ1 LYS   213      80.230  66.890 108.390  1.00  0.00            
ATOM   3214  HZ2 LYS   213      80.360  68.530 108.550  1.00  0.00            
ATOM   3215  HZ3 LYS   213      81.530  67.540 109.180  1.00  0.00            
ATOM   3216  C   LYS   213      82.570  63.770 114.620  1.00  0.00            
ATOM   3217  O   LYS   213      82.010  63.900 115.670  1.00  0.00            
ATOM   3218  N   ILE   214      82.900  62.510 114.220  1.00  0.00            
ATOM   3219  H   ILE   214      83.230  62.490 113.270  1.00  0.00            
ATOM   3220  CA  ILE   214      82.800  61.270 114.930  1.00  0.00            
ATOM   3221  HA  ILE   214      81.810  61.110 115.380  1.00  0.00            
ATOM   3222  CB  ILE   214      83.140  60.080 113.960  1.00  0.00            
ATOM   3223  HB  ILE   214      83.920  60.400 113.280  1.00  0.00            
ATOM   3224  CG2 ILE   214      83.600  58.890 114.710  1.00  0.00            
ATOM   3225 HG21 ILE   214      82.810  58.560 115.400  1.00  0.00            
ATOM   3226 HG22 ILE   214      83.830  58.080 114.020  1.00  0.00            
ATOM   3227 HG23 ILE   214      84.490  59.140 115.280  1.00  0.00            
ATOM   3228  CG1 ILE   214      81.860  59.800 113.080  1.00  0.00            
ATOM   3229 HG12 ILE   214      81.500  60.740 112.670  1.00  0.00            
ATOM   3230 HG13 ILE   214      82.130  59.130 112.270  1.00  0.00            
ATOM   3231  CD1 ILE   214      80.730  59.150 113.930  1.00  0.00            
ATOM   3232 HD11 ILE   214      80.450  59.820 114.750  1.00  0.00            
ATOM   3233 HD12 ILE   214      79.860  58.970 113.300  1.00  0.00            
ATOM   3234 HD13 ILE   214      81.080  58.200 114.350  1.00  0.00            
ATOM   3235  C   ILE   214      83.830  61.410 116.150  1.00  0.00            
ATOM   3236  O   ILE   214      83.470  61.220 117.330  1.00  0.00            
ATOM   3237  N   CYS   215      85.080  61.850 115.990  1.00  0.00            
ATOM   3238  H   CYS   215      85.350  61.990 115.030  1.00  0.00            
ATOM   3239  CA  CYS   215      86.100  62.010 117.040  1.00  0.00            
ATOM   3240  HA  CYS   215      86.070  61.100 117.640  1.00  0.00            
ATOM   3241  CB  CYS   215      87.560  62.260 116.580  1.00  0.00            
ATOM   3242  HB2 CYS   215      87.640  63.160 115.980  1.00  0.00            
ATOM   3243  HB3 CYS   215      88.240  62.320 117.430  1.00  0.00            
ATOM   3244  SG  CYS   215      88.180  60.870 115.510  1.00  0.00            
ATOM   3245  HG  CYS   215      89.390  61.380 115.310  1.00  0.00            
ATOM   3246  C   CYS   215      85.660  63.090 118.010  1.00  0.00            
ATOM   3247  O   CYS   215      85.890  62.920 119.210  1.00  0.00            
ATOM   3248  N   VAL   216      84.960  64.120 117.610  1.00  0.00            
ATOM   3249  H   VAL   216      84.920  64.270 116.620  1.00  0.00            
ATOM   3250  CA  VAL   216      84.390  65.140 118.480  1.00  0.00            
ATOM   3251  HA  VAL   216      84.980  65.450 119.340  1.00  0.00            
ATOM   3252  CB  VAL   216      84.020  66.390 117.650  1.00  0.00            
ATOM   3253  HB  VAL   216      83.640  66.060 116.690  1.00  0.00            
ATOM   3254  CG1 VAL   216      82.960  67.250 118.350  1.00  0.00            
ATOM   3255 HG11 VAL   216      83.340  67.580 119.320  1.00  0.00            
ATOM   3256 HG12 VAL   216      82.730  68.120 117.740  1.00  0.00            
ATOM   3257 HG13 VAL   216      82.050  66.660 118.500  1.00  0.00            
ATOM   3258  CG2 VAL   216      85.300  67.150 117.230  1.00  0.00            
ATOM   3259 HG21 VAL   216      85.930  66.490 116.630  1.00  0.00            
ATOM   3260 HG22 VAL   216      85.020  68.030 116.650  1.00  0.00            
ATOM   3261 HG23 VAL   216      85.850  67.460 118.120  1.00  0.00            
ATOM   3262  C   VAL   216      83.290  64.680 119.340  1.00  0.00            
ATOM   3263  O   VAL   216      83.210  65.050 120.550  1.00  0.00            
ATOM   3264  N   PHE   217      82.500  63.820 118.700  1.00  0.00            
ATOM   3265  H   PHE   217      82.500  63.750 117.700  1.00  0.00            
ATOM   3266  CA  PHE   217      81.470  63.110 119.430  1.00  0.00            
ATOM   3267  HA  PHE   217      80.850  63.770 120.040  1.00  0.00            
ATOM   3268  CB  PHE   217      80.570  62.460 118.310  1.00  0.00            
ATOM   3269  HB2 PHE   217      80.050  63.290 117.840  1.00  0.00            
ATOM   3270  HB3 PHE   217      81.070  61.870 117.550  1.00  0.00            
ATOM   3271  CG  PHE   217      79.490  61.560 118.920  1.00  0.00            
ATOM   3272  CD1 PHE   217      79.600  60.180 118.810  1.00  0.00            
ATOM   3273  HD1 PHE   217      80.480  59.740 118.350  1.00  0.00            
ATOM   3274  CE1 PHE   217      78.570  59.350 119.300  1.00  0.00            
ATOM   3275  HE1 PHE   217      78.610  58.260 119.240  1.00  0.00            
ATOM   3276  CZ  PHE   217      77.440  59.980 119.900  1.00  0.00            
ATOM   3277  HZ  PHE   217      76.690  59.320 120.350  1.00  0.00            
ATOM   3278  CE2 PHE   217      77.270  61.340 119.940  1.00  0.00            
ATOM   3279  HE2 PHE   217      76.360  61.790 120.340  1.00  0.00            
ATOM   3280  CD2 PHE   217      78.290  62.150 119.460  1.00  0.00            
ATOM   3281  HD2 PHE   217      78.180  63.230 119.490  1.00  0.00            
ATOM   3282  C   PHE   217      82.050  62.190 120.520  1.00  0.00            
ATOM   3283  O   PHE   217      81.590  62.160 121.640  1.00  0.00            
ATOM   3284  N   LEU   218      83.060  61.370 120.240  1.00  0.00            
ATOM   3285  H   LEU   218      83.290  61.210 119.270  1.00  0.00            
ATOM   3286  CA  LEU   218      83.720  60.600 121.220  1.00  0.00            
ATOM   3287  HA  LEU   218      82.970  60.110 121.850  1.00  0.00            
ATOM   3288  CB  LEU   218      84.610  59.530 120.600  1.00  0.00            
ATOM   3289  HB2 LEU   218      85.340  60.090 120.020  1.00  0.00            
ATOM   3290  HB3 LEU   218      85.110  59.030 121.440  1.00  0.00            
ATOM   3291  CG  LEU   218      83.980  58.530 119.750  1.00  0.00            
ATOM   3292  HG  LEU   218      83.400  58.990 118.950  1.00  0.00            
ATOM   3293  CD1 LEU   218      85.150  57.720 119.140  1.00  0.00            
ATOM   3294 HD11 LEU   218      85.730  57.260 119.940  1.00  0.00            
ATOM   3295 HD12 LEU   218      84.750  56.940 118.490  1.00  0.00            
ATOM   3296 HD13 LEU   218      85.790  58.380 118.570  1.00  0.00            
ATOM   3297  CD2 LEU   218      83.070  57.700 120.610  1.00  0.00            
ATOM   3298 HD21 LEU   218      82.310  58.340 121.070  1.00  0.00            
ATOM   3299 HD22 LEU   218      82.580  56.940 120.000  1.00  0.00            
ATOM   3300 HD23 LEU   218      83.650  57.210 121.400  1.00  0.00            
ATOM   3301  C   LEU   218      84.520  61.410 122.310  1.00  0.00            
ATOM   3302  O   LEU   218      84.560  60.980 123.500  1.00  0.00            
ATOM   3303  N   PHE   219      85.190  62.460 121.900  1.00  0.00            
ATOM   3304  H   PHE   219      85.170  62.770 120.940  1.00  0.00            
ATOM   3305  CA  PHE   219      86.180  63.080 122.830  1.00  0.00            
ATOM   3306  HA  PHE   219      86.140  62.550 123.790  1.00  0.00            
ATOM   3307  CB  PHE   219      87.670  63.010 122.270  1.00  0.00            
ATOM   3308  HB2 PHE   219      87.770  63.550 121.330  1.00  0.00            
ATOM   3309  HB3 PHE   219      88.410  63.370 122.980  1.00  0.00            
ATOM   3310  CG  PHE   219      88.010  61.550 121.980  1.00  0.00            
ATOM   3311  CD1 PHE   219      87.870  60.550 122.940  1.00  0.00            
ATOM   3312  HD1 PHE   219      87.530  60.810 123.950  1.00  0.00            
ATOM   3313  CE1 PHE   219      88.170  59.200 122.620  1.00  0.00            
ATOM   3314  HE1 PHE   219      87.900  58.410 123.320  1.00  0.00            
ATOM   3315  CZ  PHE   219      88.810  58.880 121.420  1.00  0.00            
ATOM   3316  HZ  PHE   219      89.230  57.890 121.250  1.00  0.00            
ATOM   3317  CE2 PHE   219      88.900  59.870 120.430  1.00  0.00            
ATOM   3318  HE2 PHE   219      89.280  59.620 119.440  1.00  0.00            
ATOM   3319  CD2 PHE   219      88.490  61.210 120.730  1.00  0.00            
ATOM   3320  HD2 PHE   219      88.550  61.980 119.970  1.00  0.00            
ATOM   3321  C   PHE   219      85.880  64.480 123.350  1.00  0.00            
ATOM   3322  O   PHE   219      86.520  64.980 124.300  1.00  0.00            
ATOM   3323  N   ALA   220      84.800  65.070 122.900  1.00  0.00            
ATOM   3324  H   ALA   220      84.410  64.650 122.070  1.00  0.00            
ATOM   3325  CA  ALA   220      84.280  66.350 123.340  1.00  0.00            
ATOM   3326  HA  ALA   220      84.970  66.700 124.110  1.00  0.00            
ATOM   3327  CB  ALA   220      84.240  67.390 122.200  1.00  0.00            
ATOM   3328  HB1 ALA   220      83.540  67.060 121.440  1.00  0.00            
ATOM   3329  HB2 ALA   220      83.920  68.350 122.600  1.00  0.00            
ATOM   3330  HB3 ALA   220      85.230  67.490 121.770  1.00  0.00            
ATOM   3331  C   ALA   220      82.980  66.090 124.120  1.00  0.00            
ATOM   3332  O   ALA   220      82.270  66.960 124.600  1.00  0.00            
ATOM   3333  N   PHE   221      82.650  64.790 124.130  1.00  0.00            
ATOM   3334  H   PHE   221      83.210  64.060 123.720  1.00  0.00            
ATOM   3335  CA  PHE   221      81.310  64.440 124.660  1.00  0.00            
ATOM   3336  HA  PHE   221      81.060  65.090 125.500  1.00  0.00            
ATOM   3337  CB  PHE   221      80.250  64.610 123.590  1.00  0.00            
ATOM   3338  HB2 PHE   221      80.350  65.490 122.970  1.00  0.00            
ATOM   3339  HB3 PHE   221      80.320  63.710 122.980  1.00  0.00            
ATOM   3340  CG  PHE   221      78.830  64.640 124.150  1.00  0.00            
ATOM   3341  CD1 PHE   221      78.590  65.770 125.050  1.00  0.00            
ATOM   3342  HD1 PHE   221      79.410  66.380 125.420  1.00  0.00            
ATOM   3343  CE1 PHE   221      77.270  66.060 125.440  1.00  0.00            
ATOM   3344  HE1 PHE   221      77.080  66.970 126.010  1.00  0.00            
ATOM   3345  CZ  PHE   221      76.200  65.200 125.120  1.00  0.00            
ATOM   3346  HZ  PHE   221      75.180  65.380 125.480  1.00  0.00            
ATOM   3347  CE2 PHE   221      76.480  64.070 124.310  1.00  0.00            
ATOM   3348  HE2 PHE   221      75.640  63.400 124.110  1.00  0.00            
ATOM   3349  CD2 PHE   221      77.770  63.780 123.770  1.00  0.00            
ATOM   3350  HD2 PHE   221      77.900  62.930 123.100  1.00  0.00            
ATOM   3351  C   PHE   221      81.320  62.980 125.310  1.00  0.00            
ATOM   3352  O   PHE   221      81.740  62.900 126.460  1.00  0.00            
ATOM   3353  N   VAL   222      80.970  61.890 124.670  1.00  0.00            
ATOM   3354  H   VAL   222      80.680  62.130 123.730  1.00  0.00            
ATOM   3355  CA  VAL   222      80.770  60.510 125.130  1.00  0.00            
ATOM   3356  HA  VAL   222      80.040  60.380 125.940  1.00  0.00            
ATOM   3357  CB  VAL   222      80.470  59.490 124.020  1.00  0.00            
ATOM   3358  HB  VAL   222      81.230  59.630 123.250  1.00  0.00            
ATOM   3359  CG1 VAL   222      80.470  58.040 124.470  1.00  0.00            
ATOM   3360 HG11 VAL   222      79.710  57.900 125.240  1.00  0.00            
ATOM   3361 HG12 VAL   222      80.250  57.390 123.620  1.00  0.00            
ATOM   3362 HG13 VAL   222      81.450  57.780 124.880  1.00  0.00            
ATOM   3363  CG2 VAL   222      79.240  59.820 123.170  1.00  0.00            
ATOM   3364 HG21 VAL   222      79.380  60.780 122.690  1.00  0.00            
ATOM   3365 HG22 VAL   222      79.100  59.050 122.420  1.00  0.00            
ATOM   3366 HG23 VAL   222      78.360  59.860 123.810  1.00  0.00            
ATOM   3367  C   VAL   222      81.880  59.970 126.070  1.00  0.00            
ATOM   3368  O   VAL   222      81.600  59.650 127.240  1.00  0.00            
ATOM   3369  N   VAL   223      83.120  59.770 125.650  1.00  0.00            
ATOM   3370  H   VAL   223      83.310  59.820 124.660  1.00  0.00            
ATOM   3371  CA  VAL   223      84.160  59.210 126.540  1.00  0.00            
ATOM   3372  HA  VAL   223      83.730  58.350 127.070  1.00  0.00            
ATOM   3373  CB  VAL   223      85.370  58.760 125.810  1.00  0.00            
ATOM   3374  HB  VAL   223      85.850  59.630 125.380  1.00  0.00            
ATOM   3375  CG1 VAL   223      86.370  58.030 126.760  1.00  0.00            
ATOM   3376 HG11 VAL   223      85.880  57.160 127.200  1.00  0.00            
ATOM   3377 HG12 VAL   223      87.240  57.710 126.200  1.00  0.00            
ATOM   3378 HG13 VAL   223      86.680  58.710 127.560  1.00  0.00            
ATOM   3379  CG2 VAL   223      84.890  57.810 124.750  1.00  0.00            
ATOM   3380 HG21 VAL   223      84.200  58.330 124.090  1.00  0.00            
ATOM   3381 HG22 VAL   223      85.740  57.440 124.180  1.00  0.00            
ATOM   3382 HG23 VAL   223      84.380  56.970 125.220  1.00  0.00            
ATOM   3383  C   VAL   223      84.480  60.070 127.810  1.00  0.00            
ATOM   3384  O   VAL   223      84.490  59.510 128.910  1.00  0.00            
ATOM   3385  N   PRO   224      84.600  61.420 127.750  1.00  0.00            
ATOM   3386  CD  PRO   224      84.970  62.110 126.510  1.00  0.00            
ATOM   3387  HD2 PRO   224      84.150  62.030 125.800  1.00  0.00            
ATOM   3388  HD3 PRO   224      85.860  61.640 126.100  1.00  0.00            
ATOM   3389  CG  PRO   224      85.220  63.530 126.950  1.00  0.00            
ATOM   3390  HG2 PRO   224      84.900  64.220 126.170  1.00  0.00            
ATOM   3391  HG3 PRO   224      86.280  63.670 127.160  1.00  0.00            
ATOM   3392  CB  PRO   224      84.350  63.710 128.280  1.00  0.00            
ATOM   3393  HB2 PRO   224      83.300  63.920 128.080  1.00  0.00            
ATOM   3394  HB3 PRO   224      84.750  64.460 128.960  1.00  0.00            
ATOM   3395  CA  PRO   224      84.480  62.350 128.900  1.00  0.00            
ATOM   3396  HA  PRO   224      85.390  62.250 129.490  1.00  0.00            
ATOM   3397  C   PRO   224      83.320  62.110 129.760  1.00  0.00            
ATOM   3398  O   PRO   224      83.480  62.130 131.010  1.00  0.00            
ATOM   3399  N   ILE   225      82.060  61.970 129.300  1.00  0.00            
ATOM   3400  H   ILE   225      81.880  62.350 128.390  1.00  0.00            
ATOM   3401  CA  ILE   225      80.940  61.610 130.110  1.00  0.00            
ATOM   3402  HA  ILE   225      81.020  62.190 131.030  1.00  0.00            
ATOM   3403  CB  ILE   225      79.600  61.920 129.420  1.00  0.00            
ATOM   3404  HB  ILE   225      79.500  61.390 128.470  1.00  0.00            
ATOM   3405  CG2 ILE   225      78.520  61.410 130.400  1.00  0.00            
ATOM   3406 HG21 ILE   225      78.610  61.930 131.350  1.00  0.00            
ATOM   3407 HG22 ILE   225      77.530  61.590 129.980  1.00  0.00            
ATOM   3408 HG23 ILE   225      78.650  60.340 130.570  1.00  0.00            
ATOM   3409  CG1 ILE   225      79.380  63.420 129.190  1.00  0.00            
ATOM   3410 HG12 ILE   225      79.140  63.820 130.180  1.00  0.00            
ATOM   3411 HG13 ILE   225      80.350  63.800 128.870  1.00  0.00            
ATOM   3412  CD1 ILE   225      78.280  63.850 128.170  1.00  0.00            
ATOM   3413 HD11 ILE   225      77.310  63.470 128.500  1.00  0.00            
ATOM   3414 HD12 ILE   225      78.240  64.940 128.120  1.00  0.00            
ATOM   3415 HD13 ILE   225      78.520  63.440 127.190  1.00  0.00            
ATOM   3416  C   ILE   225      81.060  60.260 130.760  1.00  0.00            
ATOM   3417  O   ILE   225      80.700  60.030 131.910  1.00  0.00            
ATOM   3418  N   LEU   226      81.450  59.280 130.010  1.00  0.00            
ATOM   3419  H   LEU   226      81.540  59.450 129.020  1.00  0.00            
ATOM   3420  CA  LEU   226      81.650  57.900 130.510  1.00  0.00            
ATOM   3421  HA  LEU   226      80.760  57.610 131.080  1.00  0.00            
ATOM   3422  CB  LEU   226      81.880  56.830 129.360  1.00  0.00            
ATOM   3423  HB2 LEU   226      82.720  57.170 128.760  1.00  0.00            
ATOM   3424  HB3 LEU   226      82.130  55.870 129.830  1.00  0.00            
ATOM   3425  CG  LEU   226      80.610  56.660 128.450  1.00  0.00            
ATOM   3426  HG  LEU   226      80.280  57.620 128.070  1.00  0.00            
ATOM   3427  CD1 LEU   226      81.010  55.780 127.310  1.00  0.00            
ATOM   3428 HD11 LEU   226      81.340  54.810 127.700  1.00  0.00            
ATOM   3429 HD12 LEU   226      80.160  55.630 126.650  1.00  0.00            
ATOM   3430 HD13 LEU   226      81.820  56.250 126.760  1.00  0.00            
ATOM   3431  CD2 LEU   226      79.360  56.020 129.150  1.00  0.00            
ATOM   3432 HD21 LEU   226      79.050  56.640 129.990  1.00  0.00            
ATOM   3433 HD22 LEU   226      78.540  55.950 128.440  1.00  0.00            
ATOM   3434 HD23 LEU   226      79.610  55.020 129.510  1.00  0.00            
ATOM   3435  C   LEU   226      82.780  57.860 131.530  1.00  0.00            
ATOM   3436  O   LEU   226      82.720  57.150 132.550  1.00  0.00            
ATOM   3437  N   ILE   227      83.740  58.700 131.360  1.00  0.00            
ATOM   3438  H   ILE   227      83.810  59.150 130.460  1.00  0.00            
ATOM   3439  CA  ILE   227      84.800  58.940 132.340  1.00  0.00            
ATOM   3440  HA  ILE   227      85.160  57.980 132.720  1.00  0.00            
ATOM   3441  CB  ILE   227      85.980  59.750 131.760  1.00  0.00            
ATOM   3442  HB  ILE   227      85.530  60.440 131.060  1.00  0.00            
ATOM   3443  CG2 ILE   227      86.890  60.540 132.760  1.00  0.00            
ATOM   3444 HG21 ILE   227      87.340  59.840 133.470  1.00  0.00            
ATOM   3445 HG22 ILE   227      87.670  61.060 132.210  1.00  0.00            
ATOM   3446 HG23 ILE   227      86.290  61.270 133.310  1.00  0.00            
ATOM   3447  CG1 ILE   227      86.840  58.740 131.000  1.00  0.00            
ATOM   3448 HG12 ILE   227      87.300  58.070 131.730  1.00  0.00            
ATOM   3449 HG13 ILE   227      86.190  58.160 130.340  1.00  0.00            
ATOM   3450  CD1 ILE   227      87.920  59.430 130.180  1.00  0.00            
ATOM   3451 HD11 ILE   227      88.570  60.000 130.850  1.00  0.00            
ATOM   3452 HD12 ILE   227      88.510  58.680 129.660  1.00  0.00            
ATOM   3453 HD13 ILE   227      87.450  60.100 129.460  1.00  0.00            
ATOM   3454  C   ILE   227      84.250  59.590 133.620  1.00  0.00            
ATOM   3455  O   ILE   227      84.480  59.120 134.770  1.00  0.00            
ATOM   3456  N   ILE   228      83.390  60.620 133.390  1.00  0.00            
ATOM   3457  H   ILE   228      83.210  60.970 132.460  1.00  0.00            
ATOM   3458  CA  ILE   228      82.680  61.250 134.530  1.00  0.00            
ATOM   3459  HA  ILE   228      83.380  61.650 135.260  1.00  0.00            
ATOM   3460  CB  ILE   228      81.770  62.420 133.970  1.00  0.00            
ATOM   3461  HB  ILE   228      81.480  62.150 132.960  1.00  0.00            
ATOM   3462  CG2 ILE   228      80.530  62.670 134.790  1.00  0.00            
ATOM   3463 HG21 ILE   228      80.810  62.940 135.810  1.00  0.00            
ATOM   3464 HG22 ILE   228      79.960  63.480 134.350  1.00  0.00            
ATOM   3465 HG23 ILE   228      79.920  61.770 134.820  1.00  0.00            
ATOM   3466  CG1 ILE   228      82.700  63.700 133.960  1.00  0.00            
ATOM   3467 HG12 ILE   228      82.620  64.220 134.920  1.00  0.00            
ATOM   3468 HG13 ILE   228      83.730  63.390 133.800  1.00  0.00            
ATOM   3469  CD1 ILE   228      82.260  64.650 132.820  1.00  0.00            
ATOM   3470 HD11 ILE   228      81.220  64.950 132.980  1.00  0.00            
ATOM   3471 HD12 ILE   228      82.900  65.530 132.820  1.00  0.00            
ATOM   3472 HD13 ILE   228      82.340  64.130 131.870  1.00  0.00            
ATOM   3473  C   ILE   228      81.770  60.240 135.270  1.00  0.00            
ATOM   3474  O   ILE   228      81.580  60.300 136.460  1.00  0.00            
ATOM   3475  N   THR   229      81.220  59.250 134.560  1.00  0.00            
ATOM   3476  H   THR   229      81.360  59.280 133.570  1.00  0.00            
ATOM   3477  CA  THR   229      80.420  58.150 135.110  1.00  0.00            
ATOM   3478  HA  THR   229      79.610  58.540 135.740  1.00  0.00            
ATOM   3479  CB  THR   229      79.820  57.320 134.020  1.00  0.00            
ATOM   3480  HB  THR   229      80.630  56.860 133.450  1.00  0.00            
ATOM   3481  CG2 THR   229      78.880  56.190 134.600  1.00  0.00            
ATOM   3482 HG21 THR   229      78.070  56.650 135.170  1.00  0.00            
ATOM   3483 HG22 THR   229      78.460  55.610 133.780  1.00  0.00            
ATOM   3484 HG23 THR   229      79.460  55.530 135.260  1.00  0.00            
ATOM   3485  OG1 THR   229      79.040  58.050 133.080  1.00  0.00            
ATOM   3486  HG1 THR   229      78.690  57.450 132.420  1.00  0.00            
ATOM   3487  C   THR   229      81.310  57.210 136.030  1.00  0.00            
ATOM   3488  O   THR   229      80.910  56.830 137.170  1.00  0.00            
ATOM   3489  N   VAL   230      82.550  56.900 135.570  1.00  0.00            
ATOM   3490  H   VAL   230      82.790  57.150 134.630  1.00  0.00            
ATOM   3491  CA  VAL   230      83.540  56.160 136.370  1.00  0.00            
ATOM   3492  HA  VAL   230      83.010  55.260 136.680  1.00  0.00            
ATOM   3493  CB  VAL   230      84.830  55.760 135.700  1.00  0.00            
ATOM   3494  HB  VAL   230      85.360  56.670 135.440  1.00  0.00            
ATOM   3495  CG1 VAL   230      85.720  54.890 136.580  1.00  0.00            
ATOM   3496 HG11 VAL   230      85.190  53.970 136.850  1.00  0.00            
ATOM   3497 HG12 VAL   230      86.630  54.640 136.040  1.00  0.00            
ATOM   3498 HG13 VAL   230      85.980  55.430 137.490  1.00  0.00            
ATOM   3499  CG2 VAL   230      84.500  54.890 134.440  1.00  0.00            
ATOM   3500 HG21 VAL   230      83.890  55.470 133.750  1.00  0.00            
ATOM   3501 HG22 VAL   230      85.430  54.590 133.950  1.00  0.00            
ATOM   3502 HG23 VAL   230      83.950  54.000 134.750  1.00  0.00            
ATOM   3503  C   VAL   230      83.950  56.970 137.660  1.00  0.00            
ATOM   3504  O   VAL   230      83.890  56.390 138.750  1.00  0.00            
ATOM   3505  N   CYS   231      84.220  58.290 137.570  1.00  0.00            
ATOM   3506  H   CYS   231      84.350  58.680 136.650  1.00  0.00            
ATOM   3507  CA  CYS   231      84.400  59.130 138.680  1.00  0.00            
ATOM   3508  HA  CYS   231      85.260  58.820 139.280  1.00  0.00            
ATOM   3509  CB  CYS   231      84.670  60.610 138.110  1.00  0.00            
ATOM   3510  HB2 CYS   231      83.860  60.950 137.470  1.00  0.00            
ATOM   3511  HB3 CYS   231      84.820  61.330 138.920  1.00  0.00            
ATOM   3512  SG  CYS   231      86.180  60.660 137.090  1.00  0.00            
ATOM   3513  HG  CYS   231      86.110  61.950 136.800  1.00  0.00            
ATOM   3514  C   CYS   231      83.230  59.120 139.670  1.00  0.00            
ATOM   3515  O   CYS   231      83.350  58.880 140.870  1.00  0.00            
ATOM   3516  N   TYR   232      82.000  59.330 139.220  1.00  0.00            
ATOM   3517  H   TYR   232      81.970  59.710 138.290  1.00  0.00            
ATOM   3518  CA  TYR   232      80.730  59.250 139.980  1.00  0.00            
ATOM   3519  HA  TYR   232      80.800  59.830 140.910  1.00  0.00            
ATOM   3520  CB  TYR   232      79.550  59.840 139.110  1.00  0.00            
ATOM   3521  HB2 TYR   232      79.730  60.910 139.040  1.00  0.00            
ATOM   3522  HB3 TYR   232      79.510  59.410 138.110  1.00  0.00            
ATOM   3523  CG  TYR   232      78.220  59.590 139.830  1.00  0.00            
ATOM   3524  CD1 TYR   232      77.940  60.380 140.900  1.00  0.00            
ATOM   3525  HD1 TYR   232      78.610  61.220 141.090  1.00  0.00            
ATOM   3526  CE1 TYR   232      76.890  60.160 141.720  1.00  0.00            
ATOM   3527  HE1 TYR   232      76.740  60.720 142.640  1.00  0.00            
ATOM   3528  CZ  TYR   232      76.050  59.080 141.410  1.00  0.00            
ATOM   3529  OH  TYR   232      74.870  59.020 142.170  1.00  0.00            
ATOM   3530  HH  TYR   232      74.800  59.730 142.810  1.00  0.00            
ATOM   3531  CE2 TYR   232      76.330  58.190 140.310  1.00  0.00            
ATOM   3532  HE2 TYR   232      75.760  57.280 140.150  1.00  0.00            
ATOM   3533  CD2 TYR   232      77.380  58.530 139.440  1.00  0.00            
ATOM   3534  HD2 TYR   232      77.510  57.980 138.510  1.00  0.00            
ATOM   3535  C   TYR   232      80.360  57.870 140.630  1.00  0.00            
ATOM   3536  O   TYR   232      79.820  57.810 141.700  1.00  0.00            
ATOM   3537  N   GLY   233      80.730  56.840 139.980  1.00  0.00            
ATOM   3538  H   GLY   233      81.180  56.890 139.080  1.00  0.00            
ATOM   3539  CA  GLY   233      80.480  55.480 140.580  1.00  0.00            
ATOM   3540  HA2 GLY   233      79.450  55.480 140.950  1.00  0.00            
ATOM   3541  HA3 GLY   233      80.580  54.750 139.780  1.00  0.00            
ATOM   3542  C   GLY   233      81.350  55.110 141.640  1.00  0.00            
ATOM   3543  O   GLY   233      80.940  54.380 142.550  1.00  0.00            
ATOM   3544  N   LEU   234      82.650  55.660 141.620  1.00  0.00            
ATOM   3545  H   LEU   234      83.020  55.960 140.740  1.00  0.00            
ATOM   3546  CA  LEU   234      83.560  55.620 142.790  1.00  0.00            
ATOM   3547  HA  LEU   234      83.430  54.630 143.240  1.00  0.00            
ATOM   3548  CB  LEU   234      85.060  55.860 142.560  1.00  0.00            
ATOM   3549  HB2 LEU   234      85.010  56.820 142.060  1.00  0.00            
ATOM   3550  HB3 LEU   234      85.640  55.960 143.480  1.00  0.00            
ATOM   3551  CG  LEU   234      85.730  54.840 141.650  1.00  0.00            
ATOM   3552  HG  LEU   234      85.070  54.630 140.810  1.00  0.00            
ATOM   3553  CD1 LEU   234      87.090  55.400 141.120  1.00  0.00            
ATOM   3554 HD11 LEU   234      87.750  55.610 141.970  1.00  0.00            
ATOM   3555 HD12 LEU   234      87.560  54.660 140.470  1.00  0.00            
ATOM   3556 HD13 LEU   234      86.910  56.320 140.560  1.00  0.00            
ATOM   3557  CD2 LEU   234      85.790  53.480 142.320  1.00  0.00            
ATOM   3558 HD21 LEU   234      84.780  53.140 142.550  1.00  0.00            
ATOM   3559 HD22 LEU   234      86.270  52.760 141.660  1.00  0.00            
ATOM   3560 HD23 LEU   234      86.360  53.550 143.250  1.00  0.00            
ATOM   3561  C   LEU   234      82.990  56.510 143.860  1.00  0.00            
ATOM   3562  O   LEU   234      82.960  56.110 144.990  1.00  0.00            
ATOM   3563  N   MET   235      82.570  57.730 143.500  1.00  0.00            
ATOM   3564  H   MET   235      82.840  58.050 142.590  1.00  0.00            
ATOM   3565  CA  MET   235      81.960  58.690 144.410  1.00  0.00            
ATOM   3566  HA  MET   235      82.650  58.810 145.250  1.00  0.00            
ATOM   3567  CB  MET   235      81.640  60.100 143.810  1.00  0.00            
ATOM   3568  HB2 MET   235      81.230  59.900 142.820  1.00  0.00            
ATOM   3569  HB3 MET   235      80.850  60.510 144.450  1.00  0.00            
ATOM   3570  CG  MET   235      82.800  61.120 143.700  1.00  0.00            
ATOM   3571  HG2 MET   235      83.310  61.050 144.660  1.00  0.00            
ATOM   3572  HG3 MET   235      83.440  60.710 142.920  1.00  0.00            
ATOM   3573  SD  MET   235      82.450  62.900 143.330  1.00  0.00            
ATOM   3574  CE  MET   235      81.590  62.850 141.710  1.00  0.00            
ATOM   3575  HE1 MET   235      80.680  62.260 141.800  1.00  0.00            
ATOM   3576  HE2 MET   235      81.340  63.860 141.400  1.00  0.00            
ATOM   3577  HE3 MET   235      82.240  62.390 140.970  1.00  0.00            
ATOM   3578  C   MET   235      80.810  58.130 145.150  1.00  0.00            
ATOM   3579  O   MET   235      80.610  58.190 146.390  1.00  0.00            
ATOM   3580  N   LEU   236      79.920  57.430 144.400  1.00  0.00            
ATOM   3581  H   LEU   236      80.070  57.430 143.410  1.00  0.00            
ATOM   3582  CA  LEU   236      78.720  56.780 144.910  1.00  0.00            
ATOM   3583  HA  LEU   236      78.140  57.460 145.540  1.00  0.00            
ATOM   3584  CB  LEU   236      77.820  56.340 143.670  1.00  0.00            
ATOM   3585  HB2 LEU   236      77.470  57.300 143.290  1.00  0.00            
ATOM   3586  HB3 LEU   236      78.440  55.850 142.920  1.00  0.00            
ATOM   3587  CG  LEU   236      76.650  55.470 143.990  1.00  0.00            
ATOM   3588  HG  LEU   236      77.050  54.550 144.430  1.00  0.00            
ATOM   3589  CD1 LEU   236      75.640  56.090 144.950  1.00  0.00            
ATOM   3590 HD11 LEU   236      75.240  57.010 144.520  1.00  0.00            
ATOM   3591 HD12 LEU   236      74.820  55.390 145.130  1.00  0.00            
ATOM   3592 HD13 LEU   236      76.130  56.320 145.900  1.00  0.00            
ATOM   3593  CD2 LEU   236      75.950  55.020 142.720  1.00  0.00            
ATOM   3594 HD21 LEU   236      76.650  54.460 142.100  1.00  0.00            
ATOM   3595 HD22 LEU   236      75.100  54.390 142.980  1.00  0.00            
ATOM   3596 HD23 LEU   236      75.600  55.890 142.170  1.00  0.00            
ATOM   3597  C   LEU   236      79.060  55.640 145.830  1.00  0.00            
ATOM   3598  O   LEU   236      78.470  55.480 146.900  1.00  0.00            
ATOM   3599  N   LEU   237      80.030  54.780 145.410  1.00  0.00            
ATOM   3600  H   LEU   237      80.270  54.940 144.450  1.00  0.00            
ATOM   3601  CA  LEU   237      80.570  53.610 146.060  1.00  0.00            
ATOM   3602  HA  LEU   237      79.750  52.990 146.430  1.00  0.00            
ATOM   3603  CB  LEU   237      81.430  52.770 145.090  1.00  0.00            
ATOM   3604  HB2 LEU   237      80.750  52.470 144.290  1.00  0.00            
ATOM   3605  HB3 LEU   237      82.090  53.560 144.740  1.00  0.00            
ATOM   3606  CG  LEU   237      82.270  51.550 145.530  1.00  0.00            
ATOM   3607  HG  LEU   237      82.590  51.750 146.560  1.00  0.00            
ATOM   3608  CD1 LEU   237      81.540  50.210 145.480  1.00  0.00            
ATOM   3609 HD11 LEU   237      81.210  50.010 144.460  1.00  0.00            
ATOM   3610 HD12 LEU   237      82.210  49.420 145.810  1.00  0.00            
ATOM   3611 HD13 LEU   237      80.670  50.240 146.140  1.00  0.00            
ATOM   3612  CD2 LEU   237      83.400  51.360 144.560  1.00  0.00            
ATOM   3613 HD21 LEU   237      84.020  52.250 144.550  1.00  0.00            
ATOM   3614 HD22 LEU   237      84.000  50.500 144.870  1.00  0.00            
ATOM   3615 HD23 LEU   237      83.000  51.190 143.570  1.00  0.00            
ATOM   3616  C   LEU   237      81.220  54.000 147.390  1.00  0.00            
ATOM   3617  O   LEU   237      81.100  53.500 148.510  1.00  0.00            
ATOM   3618  N   ARG   238      81.940  55.200 147.390  1.00  0.00            
ATOM   3619  H   ARG   238      82.210  55.530 146.480  1.00  0.00            
ATOM   3620  CA  ARG   238      82.390  55.930 148.540  1.00  0.00            
ATOM   3621  HA  ARG   238      82.990  55.280 149.190  1.00  0.00            
ATOM   3622  CB  ARG   238      83.280  57.160 148.080  1.00  0.00            
ATOM   3623  HB2 ARG   238      84.040  56.770 147.410  1.00  0.00            
ATOM   3624  HB3 ARG   238      82.630  57.840 147.540  1.00  0.00            
ATOM   3625  CG  ARG   238      83.980  57.940 149.290  1.00  0.00            
ATOM   3626  HG2 ARG   238      84.460  58.830 148.890  1.00  0.00            
ATOM   3627  HG3 ARG   238      83.200  58.240 150.000  1.00  0.00            
ATOM   3628  CD  ARG   238      85.000  57.100 150.000  1.00  0.00            
ATOM   3629  HD2 ARG   238      84.530  56.300 150.580  1.00  0.00            
ATOM   3630  HD3 ARG   238      85.720  56.670 149.310  1.00  0.00            
ATOM   3631  NE  ARG   238      85.720  58.000 150.930  1.00  0.00            
ATOM   3632  HE  ARG   238      85.640  58.990 150.780  1.00  0.00            
ATOM   3633  CZ  ARG   238      86.370  57.570 152.020  1.00  0.00            
ATOM   3634  NH1 ARG   238      86.550  56.270 152.310  1.00  0.00            
ATOM   3635 HH11 ARG   238      86.180  55.560 151.690  1.00  0.00            
ATOM   3636 HH12 ARG   238      87.050  56.010 153.150  1.00  0.00            
ATOM   3637  NH2 ARG   238      86.980  58.340 152.830  1.00  0.00            
ATOM   3638 HH21 ARG   238      86.990  59.330 152.670  1.00  0.00            
ATOM   3639 HH22 ARG   238      87.450  57.950 153.640  1.00  0.00            
ATOM   3640  C   ARG   238      81.240  56.440 149.530  1.00  0.00            
ATOM   3641  O   ARG   238      81.200  56.130 150.740  1.00  0.00            
ATOM   3642  N   LEU   239      80.120  57.050 149.000  1.00  0.00            
ATOM   3643  H   LEU   239      80.130  57.190 148.000  1.00  0.00            
ATOM   3644  CA  LEU   239      78.970  57.560 149.770  1.00  0.00            
ATOM   3645  HA  LEU   239      79.350  58.130 150.620  1.00  0.00            
ATOM   3646  CB  LEU   239      78.050  58.440 148.970  1.00  0.00            
ATOM   3647  HB2 LEU   239      77.810  57.830 148.100  1.00  0.00            
ATOM   3648  HB3 LEU   239      77.130  58.690 149.500  1.00  0.00            
ATOM   3649  CG  LEU   239      78.770  59.770 148.500  1.00  0.00            
ATOM   3650  HG  LEU   239      79.770  59.520 148.170  1.00  0.00            
ATOM   3651  CD1 LEU   239      78.030  60.430 147.400  1.00  0.00            
ATOM   3652 HD11 LEU   239      77.020  60.680 147.740  1.00  0.00            
ATOM   3653 HD12 LEU   239      78.550  61.340 147.110  1.00  0.00            
ATOM   3654 HD13 LEU   239      77.960  59.750 146.550  1.00  0.00            
ATOM   3655  CD2 LEU   239      79.000  60.690 149.760  1.00  0.00            
ATOM   3656 HD21 LEU   239      79.620  60.160 150.490  1.00  0.00            
ATOM   3657 HD22 LEU   239      79.490  61.610 149.460  1.00  0.00            
ATOM   3658 HD23 LEU   239      78.040  60.930 150.220  1.00  0.00            
ATOM   3659  C   LEU   239      78.140  56.440 150.390  1.00  0.00            
ATOM   3660  O   LEU   239      77.510  56.650 151.430  1.00  0.00            
ATOM   3661  N   ARG   240      78.100  55.270 149.790  1.00  0.00            
ATOM   3662  H   ARG   240      78.320  55.360 148.810  1.00  0.00            
ATOM   3663  CA  ARG   240      77.690  54.020 150.270  1.00  0.00            
ATOM   3664  HA  ARG   240      76.740  54.130 150.800  1.00  0.00            
ATOM   3665  CB  ARG   240      77.500  53.000 149.140  1.00  0.00            
ATOM   3666  HB2 ARG   240      78.460  52.970 148.640  1.00  0.00            
ATOM   3667  HB3 ARG   240      77.330  52.050 149.650  1.00  0.00            
ATOM   3668  CG  ARG   240      76.410  53.230 148.130  1.00  0.00            
ATOM   3669  HG2 ARG   240      76.700  54.120 147.570  1.00  0.00            
ATOM   3670  HG3 ARG   240      76.420  52.360 147.470  1.00  0.00            
ATOM   3671  CD  ARG   240      75.000  53.420 148.700  1.00  0.00            
ATOM   3672  HD2 ARG   240      74.620  52.520 149.200  1.00  0.00            
ATOM   3673  HD3 ARG   240      74.940  54.260 149.390  1.00  0.00            
ATOM   3674  NE  ARG   240      74.150  53.700 147.520  1.00  0.00            
ATOM   3675  HE  ARG   240      73.980  54.670 147.320  1.00  0.00            
ATOM   3676  CZ  ARG   240      73.850  52.810 146.600  1.00  0.00            
ATOM   3677  NH1 ARG   240      74.060  51.470 146.780  1.00  0.00            
ATOM   3678 HH11 ARG   240      74.460  51.130 147.650  1.00  0.00            
ATOM   3679 HH12 ARG   240      73.810  50.820 146.050  1.00  0.00            
ATOM   3680  NH2 ARG   240      73.060  53.120 145.560  1.00  0.00            
ATOM   3681 HH21 ARG   240      72.680  54.050 145.480  1.00  0.00            
ATOM   3682 HH22 ARG   240      72.840  52.420 144.870  1.00  0.00            
ATOM   3683  C   ARG   240      78.600  53.490 151.360  1.00  0.00            
ATOM   3684  O   ARG   240      78.090  53.150 152.400  1.00  0.00            
ATOM   3685  N   SER   241      79.990  53.510 151.210  1.00  0.00            
ATOM   3686  H   SER   241      80.310  53.890 150.340  1.00  0.00            
ATOM   3687  CA  SER   241      80.990  53.060 152.190  1.00  0.00            
ATOM   3688  HA  SER   241      80.750  52.030 152.470  1.00  0.00            
ATOM   3689  CB  SER   241      82.430  53.100 151.680  1.00  0.00            
ATOM   3690  HB2 SER   241      82.520  53.930 150.990  1.00  0.00            
ATOM   3691  HB3 SER   241      83.090  53.270 152.540  1.00  0.00            
ATOM   3692  OG  SER   241      82.820  51.820 150.990  1.00  0.00            
ATOM   3693  HG  SER   241      83.730  51.880 150.690  1.00  0.00            
ATOM   3694  C   SER   241      81.090  53.830 153.460  1.00  0.00            
ATOM   3695  O   SER   241      81.270  53.130 154.470  1.00  0.00            
ATOM   3696  N   VAL   242      81.070  55.190 153.400  1.00  0.00            
ATOM   3697  H   VAL   242      81.180  55.560 152.470  1.00  0.00            
ATOM   3698  CA  VAL   242      81.170  56.110 154.530  1.00  0.00            
ATOM   3699  HA  VAL   242      81.170  55.530 155.460  1.00  0.00            
ATOM   3700  CB  VAL   242      82.380  57.060 154.540  1.00  0.00            
ATOM   3701  HB  VAL   242      82.300  57.770 155.370  1.00  0.00            
ATOM   3702  CG1 VAL   242      83.650  56.210 154.720  1.00  0.00            
ATOM   3703 HG11 VAL   242      83.730  55.500 153.900  1.00  0.00            
ATOM   3704 HG12 VAL   242      84.520  56.860 154.730  1.00  0.00            
ATOM   3705 HG13 VAL   242      83.590  55.660 155.670  1.00  0.00            
ATOM   3706  CG2 VAL   242      82.390  57.910 153.190  1.00  0.00            
ATOM   3707 HG21 VAL   242      81.470  58.490 153.120  1.00  0.00            
ATOM   3708 HG22 VAL   242      83.240  58.580 153.200  1.00  0.00            
ATOM   3709 HG23 VAL   242      82.460  57.230 152.340  1.00  0.00            
ATOM   3710  C   VAL   242      79.900  56.890 154.930  1.00  0.00            
ATOM   3711  O   VAL   242      79.080  57.300 154.170  1.00  0.00            
ATOM   3712  N   ARG   243      79.670  57.060 156.270  1.00  0.00            
ATOM   3713  H   ARG   243      80.390  56.750 156.910  1.00  0.00            
ATOM   3714  CA  ARG   243      78.500  57.720 156.820  1.00  0.00            
ATOM   3715  HA  ARG   243      77.610  57.410 156.260  1.00  0.00            
ATOM   3716  CB  ARG   243      78.290  57.350 158.330  1.00  0.00            
ATOM   3717  HB2 ARG   243      79.120  57.750 158.920  1.00  0.00            
ATOM   3718  HB3 ARG   243      77.350  57.790 158.680  1.00  0.00            
ATOM   3719  CG  ARG   243      78.230  55.790 158.510  1.00  0.00            
ATOM   3720  HG2 ARG   243      79.190  55.400 158.190  1.00  0.00            
ATOM   3721  HG3 ARG   243      78.090  55.600 159.580  1.00  0.00            
ATOM   3722  CD  ARG   243      77.110  55.100 157.720  1.00  0.00            
ATOM   3723  HD2 ARG   243      77.360  55.090 156.660  1.00  0.00            
ATOM   3724  HD3 ARG   243      76.990  54.070 158.080  1.00  0.00            
ATOM   3725  NE  ARG   243      75.820  55.810 157.890  1.00  0.00            
ATOM   3726  HE  ARG   243      75.840  56.490 158.640  1.00  0.00            
ATOM   3727  CZ  ARG   243      74.800  55.860 157.000  1.00  0.00            
ATOM   3728  NH1 ARG   243      74.870  55.160 155.870  1.00  0.00            
ATOM   3729 HH11 ARG   243      75.680  54.590 155.680  1.00  0.00            
ATOM   3730 HH12 ARG   243      74.110  55.200 155.210  1.00  0.00            
ATOM   3731  NH2 ARG   243      73.680  56.270 157.320  1.00  0.00            
ATOM   3732 HH21 ARG   243      73.510  56.580 158.270  1.00  0.00            
ATOM   3733 HH22 ARG   243      72.940  56.290 156.640  1.00  0.00            
ATOM   3734  C   ARG   243      78.680  59.220 156.810  1.00  0.00            
ATOM   3735  O   ARG   243      77.720  59.970 156.740  1.00  0.00            
ATOM   3736  N   LEU   244      79.970  59.670 156.810  1.00  0.00            
ATOM   3737  H   LEU   244      80.690  58.980 156.670  1.00  0.00            
ATOM   3738  CA  LEU   244      80.340  60.990 156.960  1.00  0.00            
ATOM   3739  HA  LEU   244      79.570  61.650 156.560  1.00  0.00            
ATOM   3740  CB  LEU   244      80.510  61.290 158.480  1.00  0.00            
ATOM   3741  HB2 LEU   244      80.370  62.360 158.590  1.00  0.00            
ATOM   3742  HB3 LEU   244      79.710  60.770 159.010  1.00  0.00            
ATOM   3743  CG  LEU   244      81.900  60.870 159.100  1.00  0.00            
ATOM   3744  HG  LEU   244      82.720  61.280 158.510  1.00  0.00            
ATOM   3745  CD1 LEU   244      81.960  61.420 160.470  1.00  0.00            
ATOM   3746 HD11 LEU   244      81.140  61.010 161.070  1.00  0.00            
ATOM   3747 HD12 LEU   244      82.910  61.150 160.930  1.00  0.00            
ATOM   3748 HD13 LEU   244      81.870  62.500 160.430  1.00  0.00            
ATOM   3749  CD2 LEU   244      82.180  59.350 159.190  1.00  0.00            
ATOM   3750 HD21 LEU   244      82.150  58.910 158.190  1.00  0.00            
ATOM   3751 HD22 LEU   244      83.160  59.190 159.640  1.00  0.00            
ATOM   3752 HD23 LEU   244      81.420  58.870 159.820  1.00  0.00            
ATOM   3753  C   LEU   244      81.700  61.220 156.260  1.00  0.00            
ATOM   3754  O   LEU   244      82.530  60.300 156.130  1.00  0.00            
ATOM   3755  N   LEU   245      81.920  62.450 155.790  1.00  0.00            
ATOM   3756  H   LEU   245      81.120  63.060 155.880  1.00  0.00            
ATOM   3757  CA  LEU   245      83.020  62.880 154.970  1.00  0.00            
ATOM   3758  HA  LEU   245      83.600  61.980 154.780  1.00  0.00            
ATOM   3759  CB  LEU   245      82.730  63.560 153.660  1.00  0.00            
ATOM   3760  HB2 LEU   245      82.260  64.520 153.870  1.00  0.00            
ATOM   3761  HB3 LEU   245      83.710  63.730 153.220  1.00  0.00            
ATOM   3762  CG  LEU   245      81.820  62.730 152.650  1.00  0.00            
ATOM   3763  HG  LEU   245      80.950  62.330 153.170  1.00  0.00            
ATOM   3764  CD1 LEU   245      81.360  63.680 151.530  1.00  0.00            
ATOM   3765 HD11 LEU   245      82.230  64.080 151.010  1.00  0.00            
ATOM   3766 HD12 LEU   245      80.730  63.130 150.830  1.00  0.00            
ATOM   3767 HD13 LEU   245      80.790  64.500 151.970  1.00  0.00            
ATOM   3768  CD2 LEU   245      82.580  61.610 151.990  1.00  0.00            
ATOM   3769 HD21 LEU   245      82.950  60.920 152.760  1.00  0.00            
ATOM   3770 HD22 LEU   245      81.920  61.070 151.310  1.00  0.00            
ATOM   3771 HD23 LEU   245      83.420  62.020 151.430  1.00  0.00            
ATOM   3772  C   LEU   245      84.050  63.570 155.720  1.00  0.00            
ATOM   3773  O   LEU   245      85.170  63.670 155.330  1.00  0.00            
ATOM   3774  N   SER   246      83.690  64.100 156.930  1.00  0.00            
ATOM   3775  H   SER   246      82.690  64.060 157.090  1.00  0.00            
ATOM   3776  CA  SER   246      84.510  64.600 157.970  1.00  0.00            
ATOM   3777  HA  SER   246      85.460  64.070 158.020  1.00  0.00            
ATOM   3778  CB  SER   246      84.790  66.120 157.660  1.00  0.00            
ATOM   3779  HB2 SER   246      85.330  66.210 156.720  1.00  0.00            
ATOM   3780  HB3 SER   246      83.840  66.660 157.590  1.00  0.00            
ATOM   3781  OG  SER   246      85.590  66.680 158.730  1.00  0.00            
ATOM   3782  HG  SER   246      85.760  67.600 158.550  1.00  0.00            
ATOM   3783  C   SER   246      83.700  64.520 159.230  1.00  0.00            
ATOM   3784  O   SER   246      82.490  64.520 159.140  1.00  0.00            
ATOM   3785  N   GLY   247      84.380  64.440 160.410  1.00  0.00            
ATOM   3786  H   GLY   247      85.380  64.320 160.360  1.00  0.00            
ATOM   3787  CA  GLY   247      83.760  64.520 161.740  1.00  0.00            
ATOM   3788  HA2 GLY   247      83.150  63.630 161.910  1.00  0.00            
ATOM   3789  HA3 GLY   247      84.540  64.570 162.500  1.00  0.00            
ATOM   3790  C   GLY   247      82.890  65.740 161.860  1.00  0.00            
ATOM   3791  O   GLY   247      81.810  65.600 162.420  1.00  0.00            
ATOM   3792  N   SER   248      83.290  66.910 161.340  1.00  0.00            
ATOM   3793  H   SER   248      84.200  66.910 160.910  1.00  0.00            
ATOM   3794  CA  SER   248      82.570  68.130 161.400  1.00  0.00            
ATOM   3795  HA  SER   248      82.220  68.260 162.430  1.00  0.00            
ATOM   3796  CB  SER   248      83.400  69.410 160.980  1.00  0.00            
ATOM   3797  HB2 SER   248      84.100  69.580 161.800  1.00  0.00            
ATOM   3798  HB3 SER   248      83.950  69.120 160.090  1.00  0.00            
ATOM   3799  OG  SER   248      82.700  70.560 160.730  1.00  0.00            
ATOM   3800  HG  SER   248      83.310  71.260 160.490  1.00  0.00            
ATOM   3801  C   SER   248      81.290  68.100 160.530  1.00  0.00            
ATOM   3802  O   SER   248      81.430  67.880 159.340  1.00  0.00            
ATOM   3803  N   LYS   249      80.040  68.170 161.060  1.00  0.00            
ATOM   3804  H   LYS   249      80.010  68.180 162.070  1.00  0.00            
ATOM   3805  CA  LYS   249      78.780  68.170 160.340  1.00  0.00            
ATOM   3806  HA  LYS   249      78.650  67.290 159.710  1.00  0.00            
ATOM   3807  CB  LYS   249      77.730  68.140 161.430  1.00  0.00            
ATOM   3808  HB2 LYS   249      78.000  68.920 162.140  1.00  0.00            
ATOM   3809  HB3 LYS   249      76.780  68.390 160.960  1.00  0.00            
ATOM   3810  CG  LYS   249      77.590  66.810 162.170  1.00  0.00            
ATOM   3811  HG2 LYS   249      77.230  66.060 161.470  1.00  0.00            
ATOM   3812  HG3 LYS   249      78.570  66.520 162.540  1.00  0.00            
ATOM   3813  CD  LYS   249      76.610  66.910 163.350  1.00  0.00            
ATOM   3814  HD2 LYS   249      77.130  67.400 164.170  1.00  0.00            
ATOM   3815  HD3 LYS   249      75.770  67.530 163.030  1.00  0.00            
ATOM   3816  CE  LYS   249      76.070  65.530 163.840  1.00  0.00            
ATOM   3817  HE2 LYS   249      75.280  65.650 164.590  1.00  0.00            
ATOM   3818  HE3 LYS   249      75.690  64.940 163.010  1.00  0.00            
ATOM   3819  NZ  LYS   249      77.190  64.860 164.430  1.00  0.00            
ATOM   3820  HZ1 LYS   249      77.540  65.410 165.200  1.00  0.00            
ATOM   3821  HZ2 LYS   249      76.900  63.950 164.770  1.00  0.00            
ATOM   3822  HZ3 LYS   249      77.910  64.740 163.740  1.00  0.00            
ATOM   3823  C   LYS   249      78.670  69.340 159.440  1.00  0.00            
ATOM   3824  O   LYS   249      78.170  69.250 158.340  1.00  0.00            
ATOM   3825  N   GLU   250      79.220  70.460 159.870  1.00  0.00            
ATOM   3826  H   GLU   250      79.670  70.430 160.780  1.00  0.00            
ATOM   3827  CA  GLU   250      79.250  71.720 159.110  1.00  0.00            
ATOM   3828  HA  GLU   250      78.250  72.120 158.920  1.00  0.00            
ATOM   3829  CB  GLU   250      80.020  72.730 160.050  1.00  0.00            
ATOM   3830  HB2 GLU   250      80.850  72.190 160.510  1.00  0.00            
ATOM   3831  HB3 GLU   250      80.410  73.530 159.430  1.00  0.00            
ATOM   3832  CG  GLU   250      79.140  73.320 161.130  1.00  0.00            
ATOM   3833  HG2 GLU   250      78.670  72.540 161.730  1.00  0.00            
ATOM   3834  HG3 GLU   250      79.800  73.910 161.770  1.00  0.00            
ATOM   3835  CD  GLU   250      78.070  74.220 160.540  1.00  0.00            
ATOM   3836  OE1 GLU   250      77.040  74.470 161.300  1.00  0.00            
ATOM   3837  OE2 GLU   250      78.190  74.750 159.410  1.00  0.00            
ATOM   3838  C   GLU   250      80.020  71.550 157.790  1.00  0.00            
ATOM   3839  O   GLU   250      79.480  71.800 156.720  1.00  0.00            
ATOM   3840  N   LYS   251      81.270  70.950 157.810  1.00  0.00            
ATOM   3841  H   LYS   251      81.580  70.770 158.760  1.00  0.00            
ATOM   3842  CA  LYS   251      82.170  70.530 156.660  1.00  0.00            
ATOM   3843  HA  LYS   251      82.400  71.410 156.070  1.00  0.00            
ATOM   3844  CB  LYS   251      83.490  69.890 157.130  1.00  0.00            
ATOM   3845  HB2 LYS   251      84.020  70.650 157.710  1.00  0.00            
ATOM   3846  HB3 LYS   251      83.220  69.060 157.790  1.00  0.00            
ATOM   3847  CG  LYS   251      84.400  69.380 155.990  1.00  0.00            
ATOM   3848  HG2 LYS   251      85.350  69.110 156.460  1.00  0.00            
ATOM   3849  HG3 LYS   251      83.920  68.480 155.610  1.00  0.00            
ATOM   3850  CD  LYS   251      84.650  70.350 154.850  1.00  0.00            
ATOM   3851  HD2 LYS   251      83.790  70.260 154.180  1.00  0.00            
ATOM   3852  HD3 LYS   251      84.660  71.340 155.300  1.00  0.00            
ATOM   3853  CE  LYS   251      85.930  70.130 154.070  1.00  0.00            
ATOM   3854  HE2 LYS   251      86.750  70.010 154.790  1.00  0.00            
ATOM   3855  HE3 LYS   251      85.820  69.210 153.490  1.00  0.00            
ATOM   3856  NZ  LYS   251      86.230  71.280 153.150  1.00  0.00            
ATOM   3857  HZ1 LYS   251      86.330  72.130 153.700  1.00  0.00            
ATOM   3858  HZ2 LYS   251      87.090  71.090 152.650  1.00  0.00            
ATOM   3859  HZ3 LYS   251      85.470  71.390 152.490  1.00  0.00            
ATOM   3860  C   LYS   251      81.530  69.510 155.780  1.00  0.00            
ATOM   3861  O   LYS   251      81.460  69.670 154.620  1.00  0.00            
ATOM   3862  N   ASP   252      80.830  68.480 156.400  1.00  0.00            
ATOM   3863  H   ASP   252      80.880  68.470 157.410  1.00  0.00            
ATOM   3864  CA  ASP   252      80.170  67.360 155.730  1.00  0.00            
ATOM   3865  HA  ASP   252      80.820  66.900 154.990  1.00  0.00            
ATOM   3866  CB  ASP   252      79.830  66.270 156.850  1.00  0.00            
ATOM   3867  HB2 ASP   252      80.740  65.920 157.340  1.00  0.00            
ATOM   3868  HB3 ASP   252      79.230  66.840 157.570  1.00  0.00            
ATOM   3869  CG  ASP   252      79.050  65.110 156.370  1.00  0.00            
ATOM   3870  OD1 ASP   252      79.780  64.320 155.660  1.00  0.00            
ATOM   3871  OD2 ASP   252      77.850  64.890 156.720  1.00  0.00            
ATOM   3872  C   ASP   252      79.000  67.800 154.890  1.00  0.00            
ATOM   3873  O   ASP   252      78.850  67.360 153.710  1.00  0.00            
ATOM   3874  N   ARG   253      78.200  68.670 155.430  1.00  0.00            
ATOM   3875  H   ARG   253      78.290  68.680 156.440  1.00  0.00            
ATOM   3876  CA  ARG   253      77.160  69.490 154.820  1.00  0.00            
ATOM   3877  HA  ARG   253      76.470  68.810 154.330  1.00  0.00            
ATOM   3878  CB  ARG   253      76.350  70.400 155.790  1.00  0.00            
ATOM   3879  HB2 ARG   253      77.090  71.060 156.230  1.00  0.00            
ATOM   3880  HB3 ARG   253      75.690  70.970 155.140  1.00  0.00            
ATOM   3881  CG  ARG   253      75.500  69.730 156.950  1.00  0.00            
ATOM   3882  HG2 ARG   253      74.520  69.450 156.550  1.00  0.00            
ATOM   3883  HG3 ARG   253      76.020  68.830 157.290  1.00  0.00            
ATOM   3884  CD  ARG   253      75.310  70.670 158.130  1.00  0.00            
ATOM   3885  HD2 ARG   253      76.270  71.080 158.440  1.00  0.00            
ATOM   3886  HD3 ARG   253      74.640  71.480 157.860  1.00  0.00            
ATOM   3887  NE  ARG   253      74.730  69.950 159.250  1.00  0.00            
ATOM   3888  HE  ARG   253      74.230  69.100 159.020  1.00  0.00            
ATOM   3889  CZ  ARG   253      74.630  70.430 160.520  1.00  0.00            
ATOM   3890  NH1 ARG   253      74.120  69.740 161.450  1.00  0.00            
ATOM   3891 HH11 ARG   253      73.770  68.810 161.260  1.00  0.00            
ATOM   3892 HH12 ARG   253      74.060  70.120 162.390  1.00  0.00            
ATOM   3893  NH2 ARG   253      74.860  71.710 160.770  1.00  0.00            
ATOM   3894 HH21 ARG   253      75.110  72.330 160.020  1.00  0.00            
ATOM   3895 HH22 ARG   253      74.780  72.060 161.720  1.00  0.00            
ATOM   3896  C   ARG   253      77.690  70.360 153.640  1.00  0.00            
ATOM   3897  O   ARG   253      77.150  70.270 152.520  1.00  0.00            
ATOM   3898  N   SER   254      78.740  71.140 153.820  1.00  0.00            
ATOM   3899  H   SER   254      79.080  71.250 154.770  1.00  0.00            
ATOM   3900  CA  SER   254      79.380  71.910 152.750  1.00  0.00            
ATOM   3901  HA  SER   254      78.650  72.540 152.240  1.00  0.00            
ATOM   3902  CB  SER   254      80.450  72.800 153.380  1.00  0.00            
ATOM   3903  HB2 SER   254      79.930  73.420 154.110  1.00  0.00            
ATOM   3904  HB3 SER   254      81.130  72.120 153.900  1.00  0.00            
ATOM   3905  OG  SER   254      81.210  73.650 152.480  1.00  0.00            
ATOM   3906  HG  SER   254      81.850  74.160 152.990  1.00  0.00            
ATOM   3907  C   SER   254      79.990  71.110 151.600  1.00  0.00            
ATOM   3908  O   SER   254      79.880  71.430 150.390  1.00  0.00            
ATOM   3909  N   LEU   255      80.660  70.010 152.030  1.00  0.00            
ATOM   3910  H   LEU   255      80.770  69.840 153.020  1.00  0.00            
ATOM   3911  CA  LEU   255      81.290  69.130 151.120  1.00  0.00            
ATOM   3912  HA  LEU   255      81.850  69.660 150.360  1.00  0.00            
ATOM   3913  CB  LEU   255      82.260  68.320 151.950  1.00  0.00            
ATOM   3914  HB2 LEU   255      82.840  69.180 152.300  1.00  0.00            
ATOM   3915  HB3 LEU   255      81.770  67.850 152.810  1.00  0.00            
ATOM   3916  CG  LEU   255      83.180  67.330 151.290  1.00  0.00            
ATOM   3917  HG  LEU   255      82.520  66.530 150.950  1.00  0.00            
ATOM   3918  CD1 LEU   255      84.040  67.790 150.150  1.00  0.00            
ATOM   3919 HD11 LEU   255      84.700  68.590 150.490  1.00  0.00            
ATOM   3920 HD12 LEU   255      84.640  66.950 149.790  1.00  0.00            
ATOM   3921 HD13 LEU   255      83.410  68.160 149.350  1.00  0.00            
ATOM   3922  CD2 LEU   255      84.020  66.520 152.260  1.00  0.00            
ATOM   3923 HD21 LEU   255      83.360  65.950 152.930  1.00  0.00            
ATOM   3924 HD22 LEU   255      84.650  65.830 151.710  1.00  0.00            
ATOM   3925 HD23 LEU   255      84.640  67.190 152.850  1.00  0.00            
ATOM   3926  C   LEU   255      80.260  68.250 150.320  1.00  0.00            
ATOM   3927  O   LEU   255      80.410  67.970 149.160  1.00  0.00            
ATOM   3928  N   ARG   256      79.100  67.880 150.960  1.00  0.00            
ATOM   3929  H   ARG   256      79.020  67.990 151.970  1.00  0.00            
ATOM   3930  CA  ARG   256      77.980  67.300 150.240  1.00  0.00            
ATOM   3931  HA  ARG   256      78.350  66.450 149.670  1.00  0.00            
ATOM   3932  CB  ARG   256      76.830  66.820 151.150  1.00  0.00            
ATOM   3933  HB2 ARG   256      76.620  67.580 151.900  1.00  0.00            
ATOM   3934  HB3 ARG   256      75.940  66.650 150.550  1.00  0.00            
ATOM   3935  CG  ARG   256      77.220  65.530 151.840  1.00  0.00            
ATOM   3936  HG2 ARG   256      77.130  64.710 151.130  1.00  0.00            
ATOM   3937  HG3 ARG   256      78.250  65.610 152.180  1.00  0.00            
ATOM   3938  CD  ARG   256      76.280  65.250 153.090  1.00  0.00            
ATOM   3939  HD2 ARG   256      76.130  66.160 153.680  1.00  0.00            
ATOM   3940  HD3 ARG   256      75.310  64.860 152.770  1.00  0.00            
ATOM   3941  NE  ARG   256      76.920  64.250 153.940  1.00  0.00            
ATOM   3942  HE  ARG   256      76.950  64.530 154.910  1.00  0.00            
ATOM   3943  CZ  ARG   256      77.350  63.010 153.620  1.00  0.00            
ATOM   3944  NH1 ARG   256      77.050  62.400 152.480  1.00  0.00            
ATOM   3945 HH11 ARG   256      76.470  62.870 151.800  1.00  0.00            
ATOM   3946 HH12 ARG   256      77.400  61.470 152.300  1.00  0.00            
ATOM   3947  NH2 ARG   256      78.260  62.350 154.440  1.00  0.00            
ATOM   3948 HH21 ARG   256      78.600  62.800 155.280  1.00  0.00            
ATOM   3949 HH22 ARG   256      78.580  61.420 154.200  1.00  0.00            
ATOM   3950  C   ARG   256      77.410  68.380 149.220  1.00  0.00            
ATOM   3951  O   ARG   256      77.100  68.100 148.040  1.00  0.00            
ATOM   3952  N   ARG   257      77.300  69.700 149.680  1.00  0.00            
ATOM   3953  H   ARG   257      77.480  69.860 150.660  1.00  0.00            
ATOM   3954  CA  ARG   257      76.720  70.800 148.880  1.00  0.00            
ATOM   3955  HA  ARG   257      75.800  70.430 148.430  1.00  0.00            
ATOM   3956  CB  ARG   257      76.410  72.050 149.670  1.00  0.00            
ATOM   3957  HB2 ARG   257      75.950  71.680 150.590  1.00  0.00            
ATOM   3958  HB3 ARG   257      77.390  72.470 149.900  1.00  0.00            
ATOM   3959  CG  ARG   257      75.500  73.160 149.040  1.00  0.00            
ATOM   3960  HG2 ARG   257      74.570  72.630 148.830  1.00  0.00            
ATOM   3961  HG3 ARG   257      75.340  73.850 149.870  1.00  0.00            
ATOM   3962  CD  ARG   257      75.940  73.960 147.770  1.00  0.00            
ATOM   3963  HD2 ARG   257      75.940  73.350 146.870  1.00  0.00            
ATOM   3964  HD3 ARG   257      75.330  74.850 147.610  1.00  0.00            
ATOM   3965  NE  ARG   257      77.350  74.390 148.060  1.00  0.00            
ATOM   3966  HE  ARG   257      77.690  74.130 148.980  1.00  0.00            
ATOM   3967  CZ  ARG   257      78.200  74.920 147.190  1.00  0.00            
ATOM   3968  NH1 ARG   257      77.890  75.340 145.980  1.00  0.00            
ATOM   3969 HH11 ARG   257      76.940  75.270 145.660  1.00  0.00            
ATOM   3970 HH12 ARG   257      78.610  75.730 145.390  1.00  0.00            
ATOM   3971  NH2 ARG   257      79.380  75.180 147.640  1.00  0.00            
ATOM   3972 HH21 ARG   257      79.600  74.980 148.610  1.00  0.00            
ATOM   3973 HH22 ARG   257      80.070  75.580 147.030  1.00  0.00            
ATOM   3974  C   ARG   257      77.510  71.070 147.620  1.00  0.00            
ATOM   3975  O   ARG   257      77.030  71.110 146.490  1.00  0.00            
ATOM   3976  N   ILE   258      78.830  71.270 147.760  1.00  0.00            
ATOM   3977  H   ILE   258      79.220  71.540 148.650  1.00  0.00            
ATOM   3978  CA  ILE   258      79.660  71.410 146.570  1.00  0.00            
ATOM   3979  HA  ILE   258      79.160  71.990 145.790  1.00  0.00            
ATOM   3980  CB  ILE   258      81.010  72.040 146.890  1.00  0.00            
ATOM   3981  HB  ILE   258      80.810  73.000 147.360  1.00  0.00            
ATOM   3982  CG2 ILE   258      81.890  71.180 147.830  1.00  0.00            
ATOM   3983 HG21 ILE   258      82.080  70.210 147.370  1.00  0.00            
ATOM   3984 HG22 ILE   258      82.830  71.690 148.020  1.00  0.00            
ATOM   3985 HG23 ILE   258      81.370  71.030 148.780  1.00  0.00            
ATOM   3986  CG1 ILE   258      81.890  72.430 145.590  1.00  0.00            
ATOM   3987 HG12 ILE   258      82.870  72.720 145.970  1.00  0.00            
ATOM   3988 HG13 ILE   258      81.980  71.520 145.010  1.00  0.00            
ATOM   3989  CD1 ILE   258      81.320  73.560 144.700  1.00  0.00            
ATOM   3990 HD11 ILE   258      81.230  74.470 145.290  1.00  0.00            
ATOM   3991 HD12 ILE   258      81.990  73.730 143.860  1.00  0.00            
ATOM   3992 HD13 ILE   258      80.340  73.270 144.330  1.00  0.00            
ATOM   3993  C   ILE   258      79.770  70.270 145.630  1.00  0.00            
ATOM   3994  O   ILE   258      79.840  70.440 144.430  1.00  0.00            
ATOM   3995  N   THR   259      79.850  69.010 146.120  1.00  0.00            
ATOM   3996  H   THR   259      80.030  68.950 147.120  1.00  0.00            
ATOM   3997  CA  THR   259      79.810  67.740 145.330  1.00  0.00            
ATOM   3998  HA  THR   259      80.640  67.840 144.640  1.00  0.00            
ATOM   3999  CB  THR   259      80.080  66.580 146.250  1.00  0.00            
ATOM   4000  HB  THR   259      79.210  66.470 146.900  1.00  0.00            
ATOM   4001  CG2 THR   259      80.340  65.270 145.520  1.00  0.00            
ATOM   4002 HG21 THR   259      81.210  65.380 144.880  1.00  0.00            
ATOM   4003 HG22 THR   259      80.530  64.480 146.250  1.00  0.00            
ATOM   4004 HG23 THR   259      79.470  65.010 144.920  1.00  0.00            
ATOM   4005  OG1 THR   259      81.330  66.790 146.900  1.00  0.00            
ATOM   4006  HG1 THR   259      81.510  66.050 147.490  1.00  0.00            
ATOM   4007  C   THR   259      78.570  67.550 144.570  1.00  0.00            
ATOM   4008  O   THR   259      78.620  67.290 143.380  1.00  0.00            
ATOM   4009  N   ARG   260      77.320  67.800 145.180  1.00  0.00            
ATOM   4010  H   ARG   260      77.320  68.070 146.160  1.00  0.00            
ATOM   4011  CA  ARG   260      76.040  67.650 144.510  1.00  0.00            
ATOM   4012  HA  ARG   260      76.060  66.750 143.900  1.00  0.00            
ATOM   4013  CB  ARG   260      74.820  67.520 145.580  1.00  0.00            
ATOM   4014  HB2 ARG   260      75.040  66.620 146.160  1.00  0.00            
ATOM   4015  HB3 ARG   260      74.910  68.390 146.230  1.00  0.00            
ATOM   4016  CG  ARG   260      73.340  67.430 145.020  1.00  0.00            
ATOM   4017  HG2 ARG   260      73.220  68.220 144.280  1.00  0.00            
ATOM   4018  HG3 ARG   260      73.230  66.460 144.540  1.00  0.00            
ATOM   4019  CD  ARG   260      72.280  67.580 146.100  1.00  0.00            
ATOM   4020  HD2 ARG   260      72.490  66.950 146.970  1.00  0.00            
ATOM   4021  HD3 ARG   260      72.180  68.610 146.430  1.00  0.00            
ATOM   4022  NE  ARG   260      71.010  67.150 145.500  1.00  0.00            
ATOM   4023  HE  ARG   260      70.800  66.160 145.520  1.00  0.00            
ATOM   4024  CZ  ARG   260      70.170  67.980 144.850  1.00  0.00            
ATOM   4025  NH1 ARG   260      70.370  69.270 144.790  1.00  0.00            
ATOM   4026 HH11 ARG   260      71.180  69.670 145.250  1.00  0.00            
ATOM   4027 HH12 ARG   260      69.710  69.860 144.300  1.00  0.00            
ATOM   4028  NH2 ARG   260      69.030  67.540 144.320  1.00  0.00            
ATOM   4029 HH21 ARG   260      68.780  66.560 144.410  1.00  0.00            
ATOM   4030 HH22 ARG   260      68.420  68.180 143.840  1.00  0.00            
ATOM   4031  C   ARG   260      75.770  68.830 143.570  1.00  0.00            
ATOM   4032  O   ARG   260      75.120  68.630 142.520  1.00  0.00            
ATOM   4033  N   MET   261      76.380  70.040 143.840  1.00  0.00            
ATOM   4034  H   MET   261      76.550  70.210 144.830  1.00  0.00            
ATOM   4035  CA  MET   261      76.460  71.180 142.910  1.00  0.00            
ATOM   4036  HA  MET   261      75.480  71.370 142.480  1.00  0.00            
ATOM   4037  CB  MET   261      76.920  72.430 143.640  1.00  0.00            
ATOM   4038  HB2 MET   261      76.210  72.550 144.460  1.00  0.00            
ATOM   4039  HB3 MET   261      77.900  72.170 144.050  1.00  0.00            
ATOM   4040  CG  MET   261      77.020  73.730 142.850  1.00  0.00            
ATOM   4041  HG2 MET   261      76.210  73.720 142.120  1.00  0.00            
ATOM   4042  HG3 MET   261      76.860  74.540 143.560  1.00  0.00            
ATOM   4043  SD  MET   261      78.640  74.000 141.970  1.00  0.00            
ATOM   4044  CE  MET   261      78.030  75.570 141.460  1.00  0.00            
ATOM   4045  HE1 MET   261      77.800  76.170 142.340  1.00  0.00            
ATOM   4046  HE2 MET   261      78.780  76.070 140.860  1.00  0.00            
ATOM   4047  HE3 MET   261      77.120  75.430 140.870  1.00  0.00            
ATOM   4048  C   MET   261      77.080  70.880 141.520  1.00  0.00            
ATOM   4049  O   MET   261      76.430  71.080 140.490  1.00  0.00            
ATOM   4050  N   VAL   262      78.320  70.310 141.490  1.00  0.00            
ATOM   4051  H   VAL   262      78.800  70.200 142.370  1.00  0.00            
ATOM   4052  CA  VAL   262      79.000  69.930 140.290  1.00  0.00            
ATOM   4053  HA  VAL   262      79.200  70.770 139.640  1.00  0.00            
ATOM   4054  CB  VAL   262      80.360  69.380 140.830  1.00  0.00            
ATOM   4055  HB  VAL   262      80.170  68.760 141.710  1.00  0.00            
ATOM   4056  CG1 VAL   262      81.070  68.530 139.730  1.00  0.00            
ATOM   4057 HG11 VAL   262      81.260  69.150 138.860  1.00  0.00            
ATOM   4058 HG12 VAL   262      82.010  68.150 140.120  1.00  0.00            
ATOM   4059 HG13 VAL   262      80.430  67.690 139.450  1.00  0.00            
ATOM   4060  CG2 VAL   262      81.270  70.550 141.200  1.00  0.00            
ATOM   4061 HG21 VAL   262      80.790  71.150 141.970  1.00  0.00            
ATOM   4062 HG22 VAL   262      82.220  70.170 141.580  1.00  0.00            
ATOM   4063 HG23 VAL   262      81.450  71.160 140.320  1.00  0.00            
ATOM   4064  C   VAL   262      78.220  68.940 139.430  1.00  0.00            
ATOM   4065  O   VAL   262      77.970  69.130 138.260  1.00  0.00            
ATOM   4066  N   LEU   263      77.640  67.930 140.020  1.00  0.00            
ATOM   4067  H   LEU   263      78.030  67.780 140.940  1.00  0.00            
ATOM   4068  CA  LEU   263      76.700  66.960 139.510  1.00  0.00            
ATOM   4069  HA  LEU   263      77.160  66.540 138.620  1.00  0.00            
ATOM   4070  CB  LEU   263      76.250  65.770 140.450  1.00  0.00            
ATOM   4071  HB2 LEU   263      75.930  66.250 141.380  1.00  0.00            
ATOM   4072  HB3 LEU   263      75.410  65.210 140.030  1.00  0.00            
ATOM   4073  CG  LEU   263      77.470  64.760 140.760  1.00  0.00            
ATOM   4074  HG  LEU   263      78.370  65.330 140.990  1.00  0.00            
ATOM   4075  CD1 LEU   263      77.080  63.860 142.010  1.00  0.00            
ATOM   4076 HD11 LEU   263      76.180  63.290 141.790  1.00  0.00            
ATOM   4077 HD12 LEU   263      77.890  63.170 142.240  1.00  0.00            
ATOM   4078 HD13 LEU   263      76.900  64.500 142.880  1.00  0.00            
ATOM   4079  CD2 LEU   263      77.850  63.910 139.520  1.00  0.00            
ATOM   4080 HD21 LEU   263      78.150  64.570 138.710  1.00  0.00            
ATOM   4081 HD22 LEU   263      78.670  63.240 139.780  1.00  0.00            
ATOM   4082 HD23 LEU   263      76.990  63.320 139.210  1.00  0.00            
ATOM   4083  C   LEU   263      75.400  67.490 138.870  1.00  0.00            
ATOM   4084  O   LEU   263      75.300  67.230 137.670  1.00  0.00            
ATOM   4085  N   VAL   264      74.690  68.470 139.550  1.00  0.00            
ATOM   4086  H   VAL   264      74.960  68.590 140.520  1.00  0.00            
ATOM   4087  CA  VAL   264      73.460  69.180 139.060  1.00  0.00            
ATOM   4088  HA  VAL   264      72.780  68.510 138.520  1.00  0.00            
ATOM   4089  CB  VAL   264      72.650  69.940 140.130  1.00  0.00            
ATOM   4090  HB  VAL   264      73.300  70.660 140.640  1.00  0.00            
ATOM   4091  CG1 VAL   264      71.520  70.660 139.490  1.00  0.00            
ATOM   4092 HG11 VAL   264      70.870  69.940 138.990  1.00  0.00            
ATOM   4093 HG12 VAL   264      70.950  71.190 140.250  1.00  0.00            
ATOM   4094 HG13 VAL   264      71.910  71.370 138.760  1.00  0.00            
ATOM   4095  CG2 VAL   264      72.190  68.970 141.350  1.00  0.00            
ATOM   4096 HG21 VAL   264      73.070  68.540 141.830  1.00  0.00            
ATOM   4097 HG22 VAL   264      71.620  69.550 142.080  1.00  0.00            
ATOM   4098 HG23 VAL   264      71.570  68.160 140.960  1.00  0.00            
ATOM   4099  C   VAL   264      73.870  70.030 137.810  1.00  0.00            
ATOM   4100  O   VAL   264      73.190  70.110 136.800  1.00  0.00            
ATOM   4101  N   VAL   265      75.050  70.700 137.900  1.00  0.00            
ATOM   4102  H   VAL   265      75.500  70.710 138.810  1.00  0.00            
ATOM   4103  CA  VAL   265      75.640  71.460 136.840  1.00  0.00            
ATOM   4104  HA  VAL   265      75.030  72.160 136.270  1.00  0.00            
ATOM   4105  CB  VAL   265      76.880  72.200 137.370  1.00  0.00            
ATOM   4106  HB  VAL   265      77.340  71.490 138.060  1.00  0.00            
ATOM   4107  CG1 VAL   265      77.940  72.720 136.370  1.00  0.00            
ATOM   4108 HG11 VAL   265      77.470  73.430 135.690  1.00  0.00            
ATOM   4109 HG12 VAL   265      78.740  73.210 136.920  1.00  0.00            
ATOM   4110 HG13 VAL   265      78.350  71.880 135.810  1.00  0.00            
ATOM   4111  CG2 VAL   265      76.440  73.300 138.430  1.00  0.00            
ATOM   4112 HG21 VAL   265      75.920  72.820 139.270  1.00  0.00            
ATOM   4113 HG22 VAL   265      77.320  73.820 138.810  1.00  0.00            
ATOM   4114 HG23 VAL   265      75.770  74.010 137.960  1.00  0.00            
ATOM   4115  C   VAL   265      76.000  70.670 135.590  1.00  0.00            
ATOM   4116  O   VAL   265      75.660  71.060 134.490  1.00  0.00            
ATOM   4117  N   VAL   266      76.660  69.470 135.760  1.00  0.00            
ATOM   4118  H   VAL   266      76.990  69.300 136.700  1.00  0.00            
ATOM   4119  CA  VAL   266      77.000  68.490 134.720  1.00  0.00            
ATOM   4120  HA  VAL   266      77.510  68.980 133.890  1.00  0.00            
ATOM   4121  CB  VAL   266      77.950  67.420 135.330  1.00  0.00            
ATOM   4122  HB  VAL   266      77.620  67.160 136.340  1.00  0.00            
ATOM   4123  CG1 VAL   266      77.920  66.130 134.420  1.00  0.00            
ATOM   4124 HG11 VAL   266      78.250  66.390 133.420  1.00  0.00            
ATOM   4125 HG12 VAL   266      78.580  65.370 134.840  1.00  0.00            
ATOM   4126 HG13 VAL   266      76.900  65.740 134.380  1.00  0.00            
ATOM   4127  CG2 VAL   266      79.410  68.000 135.380  1.00  0.00            
ATOM   4128 HG21 VAL   266      79.420  68.900 136.000  1.00  0.00            
ATOM   4129 HG22 VAL   266      80.080  67.250 135.810  1.00  0.00            
ATOM   4130 HG23 VAL   266      79.740  68.250 134.370  1.00  0.00            
ATOM   4131  C   VAL   266      75.670  67.930 134.150  1.00  0.00            
ATOM   4132  O   VAL   266      75.470  67.840 132.960  1.00  0.00            
ATOM   4133  N   GLY   267      74.630  67.610 135.020  1.00  0.00            
ATOM   4134  H   GLY   267      74.840  67.570 136.010  1.00  0.00            
ATOM   4135  CA  GLY   267      73.280  67.330 134.600  1.00  0.00            
ATOM   4136  HA2 GLY   267      73.300  66.350 134.130  1.00  0.00            
ATOM   4137  HA3 GLY   267      72.670  67.280 135.510  1.00  0.00            
ATOM   4138  C   GLY   267      72.640  68.360 133.620  1.00  0.00            
ATOM   4139  O   GLY   267      72.080  68.040 132.570  1.00  0.00            
ATOM   4140  N   ALA   268      72.710  69.600 133.980  1.00  0.00            
ATOM   4141  H   ALA   268      73.210  69.800 134.840  1.00  0.00            
ATOM   4142  CA  ALA   268      72.160  70.700 133.240  1.00  0.00            
ATOM   4143  HA  ALA   268      71.100  70.620 132.990  1.00  0.00            
ATOM   4144  CB  ALA   268      72.360  71.940 134.130  1.00  0.00            
ATOM   4145  HB1 ALA   268      73.410  72.040 134.390  1.00  0.00            
ATOM   4146  HB2 ALA   268      72.030  72.830 133.600  1.00  0.00            
ATOM   4147  HB3 ALA   268      71.770  71.830 135.050  1.00  0.00            
ATOM   4148  C   ALA   268      72.910  70.850 131.970  1.00  0.00            
ATOM   4149  O   ALA   268      72.310  71.110 130.940  1.00  0.00            
ATOM   4150  N   PHE   269      74.300  70.620 131.970  1.00  0.00            
ATOM   4151  H   PHE   269      74.740  70.570 132.880  1.00  0.00            
ATOM   4152  CA  PHE   269      75.150  70.640 130.790  1.00  0.00            
ATOM   4153  HA  PHE   269      74.930  71.520 130.180  1.00  0.00            
ATOM   4154  CB  PHE   269      76.650  70.700 131.240  1.00  0.00            
ATOM   4155  HB2 PHE   269      76.720  71.680 131.720  1.00  0.00            
ATOM   4156  HB3 PHE   269      76.880  69.920 131.970  1.00  0.00            
ATOM   4157  CG  PHE   269      77.770  70.650 130.170  1.00  0.00            
ATOM   4158  CD1 PHE   269      78.200  71.840 129.570  1.00  0.00            
ATOM   4159  HD1 PHE   269      77.680  72.780 129.770  1.00  0.00            
ATOM   4160  CE1 PHE   269      79.310  71.820 128.710  1.00  0.00            
ATOM   4161  HE1 PHE   269      79.680  72.770 128.330  1.00  0.00            
ATOM   4162  CZ  PHE   269      79.930  70.640 128.350  1.00  0.00            
ATOM   4163  HZ  PHE   269      80.830  70.660 127.740  1.00  0.00            
ATOM   4164  CE2 PHE   269      79.390  69.370 128.790  1.00  0.00            
ATOM   4165  HE2 PHE   269      79.780  68.410 128.470  1.00  0.00            
ATOM   4166  CD2 PHE   269      78.290  69.420 129.690  1.00  0.00            
ATOM   4167  HD2 PHE   269      77.820  68.490 130.030  1.00  0.00            
ATOM   4168  C   PHE   269      74.820  69.560 129.820  1.00  0.00            
ATOM   4169  O   PHE   269      74.760  69.780 128.610  1.00  0.00            
ATOM   4170  N   VAL   270      74.700  68.290 130.330  1.00  0.00            
ATOM   4171  H   VAL   270      74.850  68.080 131.310  1.00  0.00            
ATOM   4172  CA  VAL   270      74.410  67.150 129.400  1.00  0.00            
ATOM   4173  HA  VAL   270      75.230  67.190 128.690  1.00  0.00            
ATOM   4174  CB  VAL   270      74.440  65.830 130.080  1.00  0.00            
ATOM   4175  HB  VAL   270      73.770  65.880 130.940  1.00  0.00            
ATOM   4176  CG1 VAL   270      74.010  64.700 129.170  1.00  0.00            
ATOM   4177 HG11 VAL   270      74.680  64.650 128.310  1.00  0.00            
ATOM   4178 HG12 VAL   270      74.050  63.760 129.720  1.00  0.00            
ATOM   4179 HG13 VAL   270      72.990  64.880 128.830  1.00  0.00            
ATOM   4180  CG2 VAL   270      75.970  65.660 130.310  1.00  0.00            
ATOM   4181 HG21 VAL   270      76.340  66.480 130.930  1.00  0.00            
ATOM   4182 HG22 VAL   270      76.160  64.710 130.820  1.00  0.00            
ATOM   4183 HG23 VAL   270      76.480  65.670 129.350  1.00  0.00            
ATOM   4184  C   VAL   270      73.060  67.290 128.680  1.00  0.00            
ATOM   4185  O   VAL   270      73.030  67.260 127.480  1.00  0.00            
ATOM   4186  N   VAL   271      71.970  67.640 129.390  1.00  0.00            
ATOM   4187  H   VAL   271      72.100  67.700 130.390  1.00  0.00            
ATOM   4188  CA  VAL   271      70.610  67.720 128.860  1.00  0.00            
ATOM   4189  HA  VAL   271      70.380  66.830 128.270  1.00  0.00            
ATOM   4190  CB  VAL   271      69.550  67.880 129.910  1.00  0.00            
ATOM   4191  HB  VAL   271      69.800  68.690 130.600  1.00  0.00            
ATOM   4192  CG1 VAL   271      68.260  68.220 129.170  1.00  0.00            
ATOM   4193 HG11 VAL   271      68.010  67.410 128.490  1.00  0.00            
ATOM   4194 HG12 VAL   271      67.450  68.350 129.890  1.00  0.00            
ATOM   4195 HG13 VAL   271      68.390  69.140 128.610  1.00  0.00            
ATOM   4196  CG2 VAL   271      69.480  66.590 130.730  1.00  0.00            
ATOM   4197 HG21 VAL   271      70.440  66.400 131.210  1.00  0.00            
ATOM   4198 HG22 VAL   271      68.710  66.690 131.500  1.00  0.00            
ATOM   4199 HG23 VAL   271      69.230  65.750 130.080  1.00  0.00            
ATOM   4200  C   VAL   271      70.670  68.770 127.750  1.00  0.00            
ATOM   4201  O   VAL   271      70.200  68.520 126.630  1.00  0.00            
ATOM   4202  N   CYS   272      71.280  69.960 127.950  1.00  0.00            
ATOM   4203  H   CYS   272      71.490  70.180 128.920  1.00  0.00            
ATOM   4204  CA  CYS   272      71.490  71.030 126.910  1.00  0.00            
ATOM   4205  HA  CYS   272      70.530  71.190 126.410  1.00  0.00            
ATOM   4206  CB  CYS   272      72.000  72.380 127.460  1.00  0.00            
ATOM   4207  HB2 CYS   272      72.920  72.250 128.020  1.00  0.00            
ATOM   4208  HB3 CYS   272      72.160  73.090 126.660  1.00  0.00            
ATOM   4209  SG  CYS   272      70.830  73.160 128.600  1.00  0.00            
ATOM   4210  HG  CYS   272      71.570  74.230 128.850  1.00  0.00            
ATOM   4211  C   CYS   272      72.320  70.610 125.720  1.00  0.00            
ATOM   4212  O   CYS   272      72.000  70.800 124.560  1.00  0.00            
ATOM   4213  N   TRP   273      73.520  70.000 125.920  1.00  0.00            
ATOM   4214  H   TRP   273      73.850  69.930 126.880  1.00  0.00            
ATOM   4215  CA  TRP   273      74.470  69.670 124.820  1.00  0.00            
ATOM   4216  HA  TRP   273      74.280  70.330 123.980  1.00  0.00            
ATOM   4217  CB  TRP   273      75.950  69.840 125.260  1.00  0.00            
ATOM   4218  HB2 TRP   273      75.950  69.380 126.250  1.00  0.00            
ATOM   4219  HB3 TRP   273      76.740  69.400 124.660  1.00  0.00            
ATOM   4220  CG  TRP   273      76.290  71.230 125.450  1.00  0.00            
ATOM   4221  CD1 TRP   273      76.030  72.030 126.550  1.00  0.00            
ATOM   4222  HD1 TRP   273      75.680  71.570 127.480  1.00  0.00            
ATOM   4223  NE1 TRP   273      76.280  73.290 126.200  1.00  0.00            
ATOM   4224  HE1 TRP   273      76.190  74.060 126.850  1.00  0.00            
ATOM   4225  CE2 TRP   273      76.780  73.380 124.910  1.00  0.00            
ATOM   4226  CZ2 TRP   273      77.320  74.470 124.210  1.00  0.00            
ATOM   4227  HZ2 TRP   273      77.360  75.440 124.700  1.00  0.00            
ATOM   4228  CH2 TRP   273      77.790  74.220 122.880  1.00  0.00            
ATOM   4229  HH2 TRP   273      78.320  74.990 122.320  1.00  0.00            
ATOM   4230  CZ3 TRP   273      77.570  72.960 122.280  1.00  0.00            
ATOM   4231  HZ3 TRP   273      77.670  72.760 121.220  1.00  0.00            
ATOM   4232  CE3 TRP   273      77.190  71.880 123.120  1.00  0.00            
ATOM   4233  HE3 TRP   273      77.230  70.890 122.660  1.00  0.00            
ATOM   4234  CD2 TRP   273      76.780  72.080 124.410  1.00  0.00            
ATOM   4235  C   TRP   273      74.170  68.340 124.100  1.00  0.00            
ATOM   4236  O   TRP   273      74.620  68.140 123.000  1.00  0.00            
ATOM   4237  N   ALA   274      73.240  67.530 124.680  1.00  0.00            
ATOM   4238  H   ALA   274      72.900  67.610 125.630  1.00  0.00            
ATOM   4239  CA  ALA   274      72.960  66.290 123.950  1.00  0.00            
ATOM   4240  HA  ALA   274      74.010  66.080 123.730  1.00  0.00            
ATOM   4241  CB  ALA   274      72.350  65.040 124.720  1.00  0.00            
ATOM   4242  HB1 ALA   274      71.300  65.220 124.940  1.00  0.00            
ATOM   4243  HB2 ALA   274      72.440  64.150 124.100  1.00  0.00            
ATOM   4244  HB3 ALA   274      72.890  64.880 125.660  1.00  0.00            
ATOM   4245  C   ALA   274      72.220  66.460 122.630  1.00  0.00            
ATOM   4246  O   ALA   274      72.610  65.800 121.700  1.00  0.00            
ATOM   4247  N   PRO   275      71.270  67.430 122.440  1.00  0.00            
ATOM   4248  CD  PRO   275      70.350  67.920 123.570  1.00  0.00            
ATOM   4249  HD2 PRO   275      70.830  68.760 124.070  1.00  0.00            
ATOM   4250  HD3 PRO   275      70.220  67.100 124.290  1.00  0.00            
ATOM   4251  CG  PRO   275      69.010  68.320 122.880  1.00  0.00            
ATOM   4252  HG2 PRO   275      68.670  69.290 123.250  1.00  0.00            
ATOM   4253  HG3 PRO   275      68.240  67.570 123.090  1.00  0.00            
ATOM   4254  CB  PRO   275      69.340  68.370 121.370  1.00  0.00            
ATOM   4255  HB2 PRO   275      69.610  69.370 121.040  1.00  0.00            
ATOM   4256  HB3 PRO   275      68.460  68.030 120.820  1.00  0.00            
ATOM   4257  CA  PRO   275      70.510  67.410 121.140  1.00  0.00            
ATOM   4258  HA  PRO   275      70.100  66.400 121.040  1.00  0.00            
ATOM   4259  C   PRO   275      71.280  67.740 119.980  1.00  0.00            
ATOM   4260  O   PRO   275      71.090  67.120 118.870  1.00  0.00            
ATOM   4261  N   ILE   276      72.110  68.810 119.980  1.00  0.00            
ATOM   4262  H   ILE   276      72.020  69.540 120.670  1.00  0.00            
ATOM   4263  CA  ILE   276      73.020  69.000 118.910  1.00  0.00            
ATOM   4264  HA  ILE   276      72.520  69.020 117.950  1.00  0.00            
ATOM   4265  CB  ILE   276      73.780  70.350 119.130  1.00  0.00            
ATOM   4266  HB  ILE   276      73.000  71.070 119.400  1.00  0.00            
ATOM   4267  CG2 ILE   276      74.900  70.400 120.180  1.00  0.00            
ATOM   4268 HG21 ILE   276      75.680  69.680 119.920  1.00  0.00            
ATOM   4269 HG22 ILE   276      75.320  71.400 120.210  1.00  0.00            
ATOM   4270 HG23 ILE   276      74.490  70.150 121.160  1.00  0.00            
ATOM   4271  CG1 ILE   276      74.420  70.860 117.810  1.00  0.00            
ATOM   4272 HG12 ILE   276      75.070  71.680 118.100  1.00  0.00            
ATOM   4273 HG13 ILE   276      75.020  70.030 117.440  1.00  0.00            
ATOM   4274  CD1 ILE   276      73.470  71.320 116.720  1.00  0.00            
ATOM   4275 HD11 ILE   276      72.860  72.140 117.090  1.00  0.00            
ATOM   4276 HD12 ILE   276      74.040  71.650 115.860  1.00  0.00            
ATOM   4277 HD13 ILE   276      72.820  70.490 116.440  1.00  0.00            
ATOM   4278  C   ILE   276      74.030  67.950 118.510  1.00  0.00            
ATOM   4279  O   ILE   276      74.340  67.680 117.320  1.00  0.00            
ATOM   4280  N   HIE   277      74.610  67.260 119.490  1.00  0.00            
ATOM   4281  H   HIE   277      74.340  67.560 120.420  1.00  0.00            
ATOM   4282  CA  HIE   277      75.640  66.260 119.370  1.00  0.00            
ATOM   4283  HA  HIE   277      76.370  66.650 118.670  1.00  0.00            
ATOM   4284  CB  HIE   277      76.360  65.870 120.660  1.00  0.00            
ATOM   4285  HB2 HIE   277      75.760  65.890 121.580  1.00  0.00            
ATOM   4286  HB3 HIE   277      76.730  64.860 120.500  1.00  0.00            
ATOM   4287  CG  HIE   277      77.580  66.750 120.910  1.00  0.00            
ATOM   4288  ND1 HIE   277      78.790  66.900 120.180  1.00  0.00            
ATOM   4289  CE1 HIE   277      79.520  67.810 120.830  1.00  0.00            
ATOM   4290  HE1 HIE   277      80.440  68.170 120.380  1.00  0.00            
ATOM   4291  NE2 HIE   277      78.950  68.120 121.970  1.00  0.00            
ATOM   4292  HE2 HIE   277      79.330  68.720 122.690  1.00  0.00            
ATOM   4293  CD2 HIE   277      77.750  67.500 122.030  1.00  0.00            
ATOM   4294  HD2 HIE   277      77.100  67.650 122.900  1.00  0.00            
ATOM   4295  C   HIE   277      75.010  65.020 118.630  1.00  0.00            
ATOM   4296  O   HIE   277      75.640  64.450 117.740  1.00  0.00            
ATOM   4297  N   ILE   278      73.740  64.670 118.950  1.00  0.00            
ATOM   4298  H   ILE   278      73.260  65.250 119.620  1.00  0.00            
ATOM   4299  CA  ILE   278      73.030  63.500 118.410  1.00  0.00            
ATOM   4300  HA  ILE   278      73.750  62.710 118.210  1.00  0.00            
ATOM   4301  CB  ILE   278      71.930  62.970 119.470  1.00  0.00            
ATOM   4302  HB  ILE   278      71.150  63.700 119.690  1.00  0.00            
ATOM   4303  CG2 ILE   278      71.320  61.790 118.700  1.00  0.00            
ATOM   4304 HG21 ILE   278      72.100  61.060 118.480  1.00  0.00            
ATOM   4305 HG22 ILE   278      70.540  61.320 119.310  1.00  0.00            
ATOM   4306 HG23 ILE   278      70.880  62.150 117.770  1.00  0.00            
ATOM   4307  CG1 ILE   278      72.570  62.540 120.780  1.00  0.00            
ATOM   4308 HG12 ILE   278      73.170  61.670 120.520  1.00  0.00            
ATOM   4309 HG13 ILE   278      73.220  63.370 121.060  1.00  0.00            
ATOM   4310  CD1 ILE   278      71.680  62.200 121.940  1.00  0.00            
ATOM   4311 HD11 ILE   278      71.030  61.370 121.670  1.00  0.00            
ATOM   4312 HD12 ILE   278      72.290  61.910 122.800  1.00  0.00            
ATOM   4313 HD13 ILE   278      71.070  63.070 122.200  1.00  0.00            
ATOM   4314  C   ILE   278      72.350  63.890 117.110  1.00  0.00            
ATOM   4315  O   ILE   278      72.380  63.180 116.110  1.00  0.00            
ATOM   4316  N   PHE   279      71.790  65.160 117.070  1.00  0.00            
ATOM   4317  H   PHE   279      71.550  65.650 117.930  1.00  0.00            
ATOM   4318  CA  PHE   279      71.270  65.660 115.830  1.00  0.00            
ATOM   4319  HA  PHE   279      70.660  64.880 115.370  1.00  0.00            
ATOM   4320  CB  PHE   279      70.410  66.920 116.010  1.00  0.00            
ATOM   4321  HB2 PHE   279      69.680  66.750 116.810  1.00  0.00            
ATOM   4322  HB3 PHE   279      71.070  67.740 116.300  1.00  0.00            
ATOM   4323  CG  PHE   279      69.620  67.400 114.780  1.00  0.00            
ATOM   4324  CD1 PHE   279      68.250  67.140 114.530  1.00  0.00            
ATOM   4325  HD1 PHE   279      67.720  66.470 115.220  1.00  0.00            
ATOM   4326  CE1 PHE   279      67.540  67.730 113.400  1.00  0.00            
ATOM   4327  HE1 PHE   279      66.490  67.530 113.190  1.00  0.00            
ATOM   4328  CZ  PHE   279      68.260  68.570 112.580  1.00  0.00            
ATOM   4329  HZ  PHE   279      67.720  69.010 111.740  1.00  0.00            
ATOM   4330  CE2 PHE   279      69.600  68.870 112.780  1.00  0.00            
ATOM   4331  HE2 PHE   279      70.130  69.610 112.190  1.00  0.00            
ATOM   4332  CD2 PHE   279      70.250  68.200 113.770  1.00  0.00            
ATOM   4333  HD2 PHE   279      71.340  68.250 113.840  1.00  0.00            
ATOM   4334  C   PHE   279      72.250  65.770 114.640  1.00  0.00            
ATOM   4335  O   PHE   279      71.910  65.300 113.610  1.00  0.00            
ATOM   4336  N   VAL   280      73.430  66.390 114.880  1.00  0.00            
ATOM   4337  H   VAL   280      73.540  66.940 115.720  1.00  0.00            
ATOM   4338  CA  VAL   280      74.450  66.490 113.850  1.00  0.00            
ATOM   4339  HA  VAL   280      73.930  66.910 112.990  1.00  0.00            
ATOM   4340  CB  VAL   280      75.640  67.460 114.250  1.00  0.00            
ATOM   4341  HB  VAL   280      75.980  67.160 115.250  1.00  0.00            
ATOM   4342  CG1 VAL   280      76.820  67.430 113.280  1.00  0.00            
ATOM   4343 HG11 VAL   280      76.480  67.730 112.290  1.00  0.00            
ATOM   4344 HG12 VAL   280      77.590  68.120 113.630  1.00  0.00            
ATOM   4345 HG13 VAL   280      77.230  66.420 113.240  1.00  0.00            
ATOM   4346  CG2 VAL   280      75.040  68.880 114.150  1.00  0.00            
ATOM   4347 HG21 VAL   280      74.200  68.970 114.840  1.00  0.00            
ATOM   4348 HG22 VAL   280      75.800  69.610 114.420  1.00  0.00            
ATOM   4349 HG23 VAL   280      74.700  69.060 113.130  1.00  0.00            
ATOM   4350  C   VAL   280      74.940  65.120 113.290  1.00  0.00            
ATOM   4351  O   VAL   280      75.150  64.940 112.080  1.00  0.00            
ATOM   4352  N   ILE   281      75.010  64.120 114.150  1.00  0.00            
ATOM   4353  H   ILE   281      74.950  64.330 115.140  1.00  0.00            
ATOM   4354  CA  ILE   281      75.370  62.750 113.750  1.00  0.00            
ATOM   4355  HA  ILE   281      76.060  62.660 112.910  1.00  0.00            
ATOM   4356  CB  ILE   281      75.920  61.970 114.950  1.00  0.00            
ATOM   4357  HB  ILE   281      75.210  62.000 115.780  1.00  0.00            
ATOM   4358  CG2 ILE   281      76.130  60.520 114.520  1.00  0.00            
ATOM   4359 HG21 ILE   281      76.840  60.480 113.700  1.00  0.00            
ATOM   4360 HG22 ILE   281      76.520  59.940 115.360  1.00  0.00            
ATOM   4361 HG23 ILE   281      75.180  60.090 114.200  1.00  0.00            
ATOM   4362  CG1 ILE   281      77.120  62.620 115.610  1.00  0.00            
ATOM   4363 HG12 ILE   281      76.740  63.560 116.020  1.00  0.00            
ATOM   4364 HG13 ILE   281      77.380  61.950 116.440  1.00  0.00            
ATOM   4365  CD1 ILE   281      78.350  62.890 114.770  1.00  0.00            
ATOM   4366 HD11 ILE   281      78.090  63.560 113.950  1.00  0.00            
ATOM   4367 HD12 ILE   281      79.120  63.360 115.390  1.00  0.00            
ATOM   4368 HD13 ILE   281      78.730  61.950 114.370  1.00  0.00            
ATOM   4369  C   ILE   281      74.260  62.030 113.000  1.00  0.00            
ATOM   4370  O   ILE   281      74.530  61.440 111.940  1.00  0.00            
ATOM   4371  N   VAL   282      72.970  62.120 113.350  1.00  0.00            
ATOM   4372  H   VAL   282      72.760  62.580 114.230  1.00  0.00            
ATOM   4373  CA  VAL   282      71.860  61.580 112.560  1.00  0.00            
ATOM   4374  HA  VAL   282      71.990  60.530 112.280  1.00  0.00            
ATOM   4375  CB  VAL   282      70.450  61.730 113.330  1.00  0.00            
ATOM   4376  HB  VAL   282      70.470  62.710 113.810  1.00  0.00            
ATOM   4377  CG1 VAL   282      69.160  61.600 112.450  1.00  0.00            
ATOM   4378 HG11 VAL   282      69.140  60.620 111.980  1.00  0.00            
ATOM   4379 HG12 VAL   282      68.280  61.720 113.080  1.00  0.00            
ATOM   4380 HG13 VAL   282      69.160  62.370 111.690  1.00  0.00            
ATOM   4381  CG2 VAL   282      70.330  60.740 114.540  1.00  0.00            
ATOM   4382 HG21 VAL   282      71.130  60.940 115.260  1.00  0.00            
ATOM   4383 HG22 VAL   282      69.360  60.880 115.030  1.00  0.00            
ATOM   4384 HG23 VAL   282      70.410  59.710 114.180  1.00  0.00            
ATOM   4385  C   VAL   282      71.760  62.300 111.210  1.00  0.00            
ATOM   4386  O   VAL   282      71.430  61.700 110.210  1.00  0.00            
ATOM   4387  N   TRP   283      71.860  63.650 111.250  1.00  0.00            
ATOM   4388  H   TRP   283      71.940  64.070 112.170  1.00  0.00            
ATOM   4389  CA  TRP   283      71.760  64.530 110.100  1.00  0.00            
ATOM   4390  HA  TRP   283      70.810  64.390 109.600  1.00  0.00            
ATOM   4391  CB  TRP   283      71.850  65.990 110.580  1.00  0.00            
ATOM   4392  HB2 TRP   283      71.110  66.280 111.330  1.00  0.00            
ATOM   4393  HB3 TRP   283      72.830  65.920 111.060  1.00  0.00            
ATOM   4394  CG  TRP   283      71.930  67.090 109.620  1.00  0.00            
ATOM   4395  CD1 TRP   283      70.870  67.800 109.150  1.00  0.00            
ATOM   4396  HD1 TRP   283      69.870  67.470 109.440  1.00  0.00            
ATOM   4397  NE1 TRP   283      71.330  68.850 108.360  1.00  0.00            
ATOM   4398  HE1 TRP   283      70.750  69.470 107.820  1.00  0.00            
ATOM   4399  CE2 TRP   283      72.710  68.880 108.420  1.00  0.00            
ATOM   4400  CZ2 TRP   283      73.580  69.740 107.860  1.00  0.00            
ATOM   4401  HZ2 TRP   283      73.160  70.560 107.290  1.00  0.00            
ATOM   4402  CH2 TRP   283      74.960  69.530 108.050  1.00  0.00            
ATOM   4403  HH2 TRP   283      75.690  70.150 107.550  1.00  0.00            
ATOM   4404  CZ3 TRP   283      75.390  68.540 108.870  1.00  0.00            
ATOM   4405  HZ3 TRP   283      76.450  68.370 109.050  1.00  0.00            
ATOM   4406  CE3 TRP   283      74.460  67.690 109.530  1.00  0.00            
ATOM   4407  HE3 TRP   283      74.820  67.140 110.400  1.00  0.00            
ATOM   4408  CD2 TRP   283      73.120  67.770 109.200  1.00  0.00            
ATOM   4409  C   TRP   283      72.830  64.160 109.050  1.00  0.00            
ATOM   4410  O   TRP   283      72.470  63.890 107.900  1.00  0.00            
ATOM   4411  N   THR   284      74.100  64.060 109.550  1.00  0.00            
ATOM   4412  H   THR   284      74.230  64.300 110.530  1.00  0.00            
ATOM   4413  CA  THR   284      75.310  63.590 108.760  1.00  0.00            
ATOM   4414  HA  THR   284      75.440  64.320 107.970  1.00  0.00            
ATOM   4415  CB  THR   284      76.560  63.610 109.660  1.00  0.00            
ATOM   4416  HB  THR   284      76.380  62.900 110.470  1.00  0.00            
ATOM   4417  CG2 THR   284      77.890  63.250 108.940  1.00  0.00            
ATOM   4418 HG21 THR   284      78.070  63.960 108.140  1.00  0.00            
ATOM   4419 HG22 THR   284      78.710  63.290 109.660  1.00  0.00            
ATOM   4420 HG23 THR   284      77.820  62.240 108.530  1.00  0.00            
ATOM   4421  OG1 THR   284      76.840  64.890 110.120  1.00  0.00            
ATOM   4422  HG1 THR   284      77.620  64.860 110.680  1.00  0.00            
ATOM   4423  C   THR   284      75.200  62.220 108.250  1.00  0.00            
ATOM   4424  O   THR   284      75.560  61.990 107.100  1.00  0.00            
ATOM   4425  N   LEU   285      74.740  61.250 109.050  1.00  0.00            
ATOM   4426  H   LEU   285      74.520  61.490 110.010  1.00  0.00            
ATOM   4427  CA  LEU   285      74.700  59.830 108.670  1.00  0.00            
ATOM   4428  HA  LEU   285      75.520  59.670 107.980  1.00  0.00            
ATOM   4429  CB  LEU   285      74.820  58.750 109.850  1.00  0.00            
ATOM   4430  HB2 LEU   285      74.000  58.950 110.540  1.00  0.00            
ATOM   4431  HB3 LEU   285      74.720  57.730 109.470  1.00  0.00            
ATOM   4432  CG  LEU   285      76.180  58.890 110.610  1.00  0.00            
ATOM   4433  HG  LEU   285      76.310  59.940 110.860  1.00  0.00            
ATOM   4434  CD1 LEU   285      76.240  58.050 111.890  1.00  0.00            
ATOM   4435 HD11 LEU   285      76.110  57.000 111.640  1.00  0.00            
ATOM   4436 HD12 LEU   285      77.210  58.190 112.380  1.00  0.00            
ATOM   4437 HD13 LEU   285      75.450  58.360 112.570  1.00  0.00            
ATOM   4438  CD2 LEU   285      77.440  58.510 109.730  1.00  0.00            
ATOM   4439 HD21 LEU   285      77.480  59.160 108.860  1.00  0.00            
ATOM   4440 HD22 LEU   285      78.350  58.630 110.330  1.00  0.00            
ATOM   4441 HD23 LEU   285      77.350  57.470 109.410  1.00  0.00            
ATOM   4442  C   LEU   285      73.580  59.460 107.840  1.00  0.00            
ATOM   4443  O   LEU   285      73.660  58.740 106.850  1.00  0.00            
ATOM   4444  N   VAL   286      72.350  59.780 108.250  1.00  0.00            
ATOM   4445  H   VAL   286      72.230  60.230 109.150  1.00  0.00            
ATOM   4446  CA  VAL   286      71.150  59.370 107.510  1.00  0.00            
ATOM   4447  HA  VAL   286      71.290  58.330 107.210  1.00  0.00            
ATOM   4448  CB  VAL   286      69.830  59.480 108.310  1.00  0.00            
ATOM   4449  HB  VAL   286      69.650  60.550 108.420  1.00  0.00            
ATOM   4450  CG1 VAL   286      68.550  58.800 107.730  1.00  0.00            
ATOM   4451 HG11 VAL   286      68.720  57.730 107.630  1.00  0.00            
ATOM   4452 HG12 VAL   286      67.710  58.970 108.410  1.00  0.00            
ATOM   4453 HG13 VAL   286      68.320  59.230 106.760  1.00  0.00            
ATOM   4454  CG2 VAL   286      70.020  58.830 109.710  1.00  0.00            
ATOM   4455 HG21 VAL   286      70.810  59.350 110.250  1.00  0.00            
ATOM   4456 HG22 VAL   286      69.090  58.900 110.280  1.00  0.00            
ATOM   4457 HG23 VAL   286      70.290  57.780 109.590  1.00  0.00            
ATOM   4458  C   VAL   286      70.980  60.090 106.150  1.00  0.00            
ATOM   4459  O   VAL   286      71.270  61.280 106.040  1.00  0.00            
ATOM   4460  N   ASP   287      70.540  59.360 105.160  1.00  0.00            
ATOM   4461  H   ASP   287      70.560  58.370 105.350  1.00  0.00            
ATOM   4462  CA  ASP   287      70.140  59.800 103.860  1.00  0.00            
ATOM   4463  HA  ASP   287      70.860  60.490 103.430  1.00  0.00            
ATOM   4464  CB  ASP   287      70.080  58.570 103.010  1.00  0.00            
ATOM   4465  HB2 ASP   287      70.910  57.970 103.400  1.00  0.00            
ATOM   4466  HB3 ASP   287      69.150  58.020 103.150  1.00  0.00            
ATOM   4467  CG  ASP   287      70.300  58.850 101.470  1.00  0.00            
ATOM   4468  OD1 ASP   287      70.000  58.000 100.620  1.00  0.00            
ATOM   4469  OD2 ASP   287      70.880  59.890 101.130  1.00  0.00            
ATOM   4470  C   ASP   287      68.810  60.620 103.860  1.00  0.00            
ATOM   4471  O   ASP   287      67.850  60.350 103.120  1.00  0.00            
ATOM   4472  N   ILE   288      68.750  61.730 104.650  1.00  0.00            
ATOM   4473  H   ILE   288      69.490  61.820 105.330  1.00  0.00            
ATOM   4474  CA  ILE   288      67.680  62.740 104.650  1.00  0.00            
ATOM   4475  HA  ILE   288      66.750  62.390 104.200  1.00  0.00            
ATOM   4476  CB  ILE   288      67.390  63.290 106.050  1.00  0.00            
ATOM   4477  HB  ILE   288      66.650  64.090 106.020  1.00  0.00            
ATOM   4478  CG2 ILE   288      66.810  62.090 106.860  1.00  0.00            
ATOM   4479 HG21 ILE   288      67.540  61.280 106.900  1.00  0.00            
ATOM   4480 HG22 ILE   288      66.580  62.410 107.880  1.00  0.00            
ATOM   4481 HG23 ILE   288      65.900  61.730 106.380  1.00  0.00            
ATOM   4482  CG1 ILE   288      68.680  63.970 106.590  1.00  0.00            
ATOM   4483 HG12 ILE   288      69.400  63.160 106.690  1.00  0.00            
ATOM   4484 HG13 ILE   288      68.990  64.640 105.800  1.00  0.00            
ATOM   4485  CD1 ILE   288      68.610  64.760 107.940  1.00  0.00            
ATOM   4486 HD11 ILE   288      68.300  64.090 108.740  1.00  0.00            
ATOM   4487 HD12 ILE   288      69.590  65.170 108.180  1.00  0.00            
ATOM   4488 HD13 ILE   288      67.890  65.570 107.850  1.00  0.00            
ATOM   4489  C   ILE   288      67.930  63.900 103.730  1.00  0.00            
ATOM   4490  O   ILE   288      69.010  63.970 103.170  1.00  0.00            
ATOM   4491  N   ASP   289      66.960  64.810 103.620  1.00  0.00            
ATOM   4492  H   ASP   289      66.000  64.660 103.910  1.00  0.00            
ATOM   4493  CA  ASP   289      67.330  66.120 103.040  1.00  0.00            
ATOM   4494  HA  ASP   289      68.080  65.950 102.270  1.00  0.00            
ATOM   4495  CB  ASP   289      66.110  66.890 102.400  1.00  0.00            
ATOM   4496  HB2 ASP   289      65.430  66.840 103.250  1.00  0.00            
ATOM   4497  HB3 ASP   289      66.310  67.930 102.160  1.00  0.00            
ATOM   4498  CG  ASP   289      65.500  66.230 101.240  1.00  0.00            
ATOM   4499  OD1 ASP   289      66.220  65.440 100.610  1.00  0.00            
ATOM   4500  OD2 ASP   289      64.400  66.630 100.840  1.00  0.00            
ATOM   4501  C   ASP   289      67.910  66.980 104.190  1.00  0.00            
ATOM   4502  O   ASP   289      67.310  67.190 105.230  1.00  0.00            
ATOM   4503  N   ARG   290      69.160  67.340 104.030  1.00  0.00            
ATOM   4504  H   ARG   290      69.570  66.900 103.230  1.00  0.00            
ATOM   4505  CA  ARG   290      70.040  68.000 104.980  1.00  0.00            
ATOM   4506  HA  ARG   290      69.600  67.780 105.960  1.00  0.00            
ATOM   4507  CB  ARG   290      71.540  67.660 105.030  1.00  0.00            
ATOM   4508  HB2 ARG   290      71.990  68.050 104.120  1.00  0.00            
ATOM   4509  HB3 ARG   290      71.960  68.180 105.900  1.00  0.00            
ATOM   4510  CG  ARG   290      71.840  66.100 105.150  1.00  0.00            
ATOM   4511  HG2 ARG   290      71.250  65.700 105.980  1.00  0.00            
ATOM   4512  HG3 ARG   290      71.540  65.620 104.220  1.00  0.00            
ATOM   4513  CD  ARG   290      73.380  65.820 105.420  1.00  0.00            
ATOM   4514  HD2 ARG   290      74.000  66.160 104.590  1.00  0.00            
ATOM   4515  HD3 ARG   290      73.710  66.290 106.350  1.00  0.00            
ATOM   4516  NE  ARG   290      73.540  64.290 105.560  1.00  0.00            
ATOM   4517  HE  ARG   290      73.750  63.930 106.480  1.00  0.00            
ATOM   4518  CZ  ARG   290      73.600  63.460 104.520  1.00  0.00            
ATOM   4519  NH1 ARG   290      73.390  63.800 103.340  1.00  0.00            
ATOM   4520 HH11 ARG   290      73.160  64.760 103.130  1.00  0.00            
ATOM   4521 HH12 ARG   290      73.450  63.110 102.610  1.00  0.00            
ATOM   4522  NH2 ARG   290      73.700  62.170 104.760  1.00  0.00            
ATOM   4523 HH21 ARG   290      73.730  61.840 105.720  1.00  0.00            
ATOM   4524 HH22 ARG   290      73.750  61.520 103.990  1.00  0.00            
ATOM   4525  C   ARG   290      69.720  69.550 105.000  1.00  0.00            
ATOM   4526  O   ARG   290      70.090  70.300 105.890  1.00  0.00            
ATOM   4527  N   ARG   291      69.000  70.010 103.940  1.00  0.00            
ATOM   4528  H   ARG   291      68.870  69.380 103.170  1.00  0.00            
ATOM   4529  CA  ARG   291      68.600  71.370 103.780  1.00  0.00            
ATOM   4530  HA  ARG   291      68.800  71.950 104.680  1.00  0.00            
ATOM   4531  CB  ARG   291      69.440  71.960 102.600  1.00  0.00            
ATOM   4532  HB2 ARG   291      69.490  71.250 101.780  1.00  0.00            
ATOM   4533  HB3 ARG   291      69.010  72.900 102.250  1.00  0.00            
ATOM   4534  CG  ARG   291      70.800  72.210 103.120  1.00  0.00            
ATOM   4535  HG2 ARG   291      71.130  73.160 102.710  1.00  0.00            
ATOM   4536  HG3 ARG   291      70.720  72.290 104.210  1.00  0.00            
ATOM   4537  CD  ARG   291      71.830  71.100 102.760  1.00  0.00            
ATOM   4538  HD2 ARG   291      71.740  70.230 103.420  1.00  0.00            
ATOM   4539  HD3 ARG   291      71.740  70.780 101.730  1.00  0.00            
ATOM   4540  NE  ARG   291      73.210  71.730 102.960  1.00  0.00            
ATOM   4541  HE  ARG   291      73.200  72.720 102.790  1.00  0.00            
ATOM   4542  CZ  ARG   291      74.350  71.150 103.150  1.00  0.00            
ATOM   4543  NH1 ARG   291      74.540  69.860 103.010  1.00  0.00            
ATOM   4544 HH11 ARG   291      73.770  69.260 102.740  1.00  0.00            
ATOM   4545 HH12 ARG   291      75.450  69.470 103.180  1.00  0.00            
ATOM   4546  NH2 ARG   291      75.330  71.910 103.710  1.00  0.00            
ATOM   4547 HH21 ARG   291      75.140  72.870 103.960  1.00  0.00            
ATOM   4548 HH22 ARG   291      76.240  71.510 103.890  1.00  0.00            
ATOM   4549  C   ARG   291      67.110  71.660 103.690  1.00  0.00            
ATOM   4550  O   ARG   291      66.740  72.700 103.310  1.00  0.00            
ATOM   4551  N   ASP   292      66.200  70.750 104.140  1.00  0.00            
ATOM   4552  H   ASP   292      66.530  69.850 104.460  1.00  0.00            
ATOM   4553  CA  ASP   292      64.760  71.020 104.210  1.00  0.00            
ATOM   4554  HA  ASP   292      64.370  71.250 103.220  1.00  0.00            
ATOM   4555  CB  ASP   292      64.050  69.820 104.730  1.00  0.00            
ATOM   4556  HB2 ASP   292      64.410  68.910 104.250  1.00  0.00            
ATOM   4557  HB3 ASP   292      64.320  69.800 105.790  1.00  0.00            
ATOM   4558  CG  ASP   292      62.570  69.890 104.600  1.00  0.00            
ATOM   4559  OD1 ASP   292      61.970  69.660 103.490  1.00  0.00            
ATOM   4560  OD2 ASP   292      61.900  70.110 105.690  1.00  0.00            
ATOM   4561  C   ASP   292      64.430  72.190 105.170  1.00  0.00            
ATOM   4562  O   ASP   292      64.960  72.220 106.290  1.00  0.00            
ATOM   4563  N   PRO   293      63.620  73.170 104.850  1.00  0.00            
ATOM   4564  CD  PRO   293      63.100  73.410 103.480  1.00  0.00            
ATOM   4565  HD2 PRO   293      62.360  72.640 103.260  1.00  0.00            
ATOM   4566  HD3 PRO   293      63.930  73.330 102.780  1.00  0.00            
ATOM   4567  CG  PRO   293      62.520  74.760 103.520  1.00  0.00            
ATOM   4568  HG2 PRO   293      61.700  74.840 102.810  1.00  0.00            
ATOM   4569  HG3 PRO   293      63.280  75.510 103.300  1.00  0.00            
ATOM   4570  CB  PRO   293      62.020  74.910 104.970  1.00  0.00            
ATOM   4571  HB2 PRO   293      61.020  74.650 105.320  1.00  0.00            
ATOM   4572  HB3 PRO   293      62.170  75.980 105.080  1.00  0.00            
ATOM   4573  CA  PRO   293      63.070  74.150 105.800  1.00  0.00            
ATOM   4574  HA  PRO   293      63.810  74.950 105.790  1.00  0.00            
ATOM   4575  C   PRO   293      62.750  73.770 107.260  1.00  0.00            
ATOM   4576  O   PRO   293      62.950  74.560 108.220  1.00  0.00            
ATOM   4577  N   LEU   294      62.100  72.620 107.390  1.00  0.00            
ATOM   4578  H   LEU   294      61.800  72.040 106.620  1.00  0.00            
ATOM   4579  CA  LEU   294      61.910  72.110 108.760  1.00  0.00            
ATOM   4580  HA  LEU   294      61.390  72.870 109.340  1.00  0.00            
ATOM   4581  CB  LEU   294      61.080  70.770 108.830  1.00  0.00            
ATOM   4582  HB2 LEU   294      60.290  70.860 108.090  1.00  0.00            
ATOM   4583  HB3 LEU   294      61.800  70.030 108.500  1.00  0.00            
ATOM   4584  CG  LEU   294      60.450  70.310 110.210  1.00  0.00            
ATOM   4585  HG  LEU   294      60.430  71.150 110.910  1.00  0.00            
ATOM   4586  CD1 LEU   294      58.970  69.790 109.960  1.00  0.00            
ATOM   4587 HD11 LEU   294      58.990  68.950 109.270  1.00  0.00            
ATOM   4588 HD12 LEU   294      58.530  69.470 110.910  1.00  0.00            
ATOM   4589 HD13 LEU   294      58.370  70.590 109.540  1.00  0.00            
ATOM   4590  CD2 LEU   294      61.170  69.140 110.890  1.00  0.00            
ATOM   4591 HD21 LEU   294      62.200  69.420 111.100  1.00  0.00            
ATOM   4592 HD22 LEU   294      60.670  68.900 111.830  1.00  0.00            
ATOM   4593 HD23 LEU   294      61.150  68.270 110.240  1.00  0.00            
ATOM   4594  C   LEU   294      63.250  71.650 109.500  1.00  0.00            
ATOM   4595  O   LEU   294      63.420  71.830 110.680  1.00  0.00            
ATOM   4596  N   VAL   295      64.130  70.990 108.770  1.00  0.00            
ATOM   4597  H   VAL   295      63.980  70.980 107.770  1.00  0.00            
ATOM   4598  CA  VAL   295      65.350  70.400 109.290  1.00  0.00            
ATOM   4599  HA  VAL   295      65.100  69.710 110.100  1.00  0.00            
ATOM   4600  CB  VAL   295      66.060  69.620 108.180  1.00  0.00            
ATOM   4601  HB  VAL   295      65.920  70.190 107.270  1.00  0.00            
ATOM   4602  CG1 VAL   295      67.620  69.360 108.420  1.00  0.00            
ATOM   4603 HG11 VAL   295      67.750  68.790 109.340  1.00  0.00            
ATOM   4604 HG12 VAL   295      68.030  68.800 107.580  1.00  0.00            
ATOM   4605 HG13 VAL   295      68.140  70.310 108.510  1.00  0.00            
ATOM   4606  CG2 VAL   295      65.320  68.300 108.190  1.00  0.00            
ATOM   4607 HG21 VAL   295      64.260  68.470 107.980  1.00  0.00            
ATOM   4608 HG22 VAL   295      65.740  67.640 107.430  1.00  0.00            
ATOM   4609 HG23 VAL   295      65.420  67.830 109.170  1.00  0.00            
ATOM   4610  C   VAL   295      66.420  71.420 109.680  1.00  0.00            
ATOM   4611  O   VAL   295      67.000  71.510 110.730  1.00  0.00            
ATOM   4612  N   VAL   296      66.600  72.420 108.850  1.00  0.00            
ATOM   4613  H   VAL   296      66.200  72.380 107.930  1.00  0.00            
ATOM   4614  CA  VAL   296      67.510  73.540 109.180  1.00  0.00            
ATOM   4615  HA  VAL   296      68.430  73.240 109.680  1.00  0.00            
ATOM   4616  CB  VAL   296      67.860  74.470 108.020  1.00  0.00            
ATOM   4617  HB  VAL   296      68.520  75.260 108.370  1.00  0.00            
ATOM   4618  CG1 VAL   296      68.550  73.670 106.940  1.00  0.00            
ATOM   4619 HG11 VAL   296      67.880  72.880 106.590  1.00  0.00            
ATOM   4620 HG12 VAL   296      68.800  74.320 106.110  1.00  0.00            
ATOM   4621 HG13 VAL   296      69.460  73.220 107.350  1.00  0.00            
ATOM   4622  CG2 VAL   296      66.690  75.370 107.490  1.00  0.00            
ATOM   4623 HG21 VAL   296      66.330  76.010 108.300  1.00  0.00            
ATOM   4624 HG22 VAL   296      67.050  75.990 106.670  1.00  0.00            
ATOM   4625 HG23 VAL   296      65.870  74.740 107.140  1.00  0.00            
ATOM   4626  C   VAL   296      67.050  74.400 110.390  1.00  0.00            
ATOM   4627  O   VAL   296      67.810  74.910 111.150  1.00  0.00            
ATOM   4628  N   ALA   297      65.670  74.570 110.600  1.00  0.00            
ATOM   4629  H   ALA   297      65.090  74.070 109.940  1.00  0.00            
ATOM   4630  CA  ALA   297      65.010  75.370 111.630  1.00  0.00            
ATOM   4631  HA  ALA   297      65.330  76.410 111.660  1.00  0.00            
ATOM   4632  CB  ALA   297      63.420  75.330 111.340  1.00  0.00            
ATOM   4633  HB1 ALA   297      63.080  74.290 111.320  1.00  0.00            
ATOM   4634  HB2 ALA   297      62.890  75.870 112.130  1.00  0.00            
ATOM   4635  HB3 ALA   297      63.210  75.800 110.380  1.00  0.00            
ATOM   4636  C   ALA   297      65.340  74.760 113.000  1.00  0.00            
ATOM   4637  O   ALA   297      65.750  75.430 113.940  1.00  0.00            
ATOM   4638  N   ALA   298      65.340  73.380 112.980  1.00  0.00            
ATOM   4639  H   ALA   298      65.060  72.970 112.100  1.00  0.00            
ATOM   4640  CA  ALA   298      65.660  72.500 114.070  1.00  0.00            
ATOM   4641  HA  ALA   298      65.070  72.780 114.950  1.00  0.00            
ATOM   4642  CB  ALA   298      65.260  71.040 113.650  1.00  0.00            
ATOM   4643  HB1 ALA   298      65.850  70.740 112.790  1.00  0.00            
ATOM   4644  HB2 ALA   298      65.450  70.360 114.480  1.00  0.00            
ATOM   4645  HB3 ALA   298      64.200  71.010 113.400  1.00  0.00            
ATOM   4646  C   ALA   298      67.170  72.530 114.480  1.00  0.00            
ATOM   4647  O   ALA   298      67.580  72.460 115.670  1.00  0.00            
ATOM   4648  N   LEU   299      68.050  72.500 113.450  1.00  0.00            
ATOM   4649  H   LEU   299      67.690  72.550 112.510  1.00  0.00            
ATOM   4650  CA  LEU   299      69.450  72.500 113.640  1.00  0.00            
ATOM   4651  HA  LEU   299      69.800  71.580 114.120  1.00  0.00            
ATOM   4652  CB  LEU   299      70.060  72.590 112.240  1.00  0.00            
ATOM   4653  HB2 LEU   299      69.540  71.770 111.740  1.00  0.00            
ATOM   4654  HB3 LEU   299      69.740  73.540 111.820  1.00  0.00            
ATOM   4655  CG  LEU   299      71.590  72.420 112.050  1.00  0.00            
ATOM   4656  HG  LEU   299      72.050  73.400 112.170  1.00  0.00            
ATOM   4657  CD1 LEU   299      72.210  71.440 113.050  1.00  0.00            
ATOM   4658 HD11 LEU   299      71.750  70.460 112.930  1.00  0.00            
ATOM   4659 HD12 LEU   299      73.280  71.360 112.870  1.00  0.00            
ATOM   4660 HD13 LEU   299      72.040  71.800 114.070  1.00  0.00            
ATOM   4661  CD2 LEU   299      71.900  71.990 110.600  1.00  0.00            
ATOM   4662 HD21 LEU   299      71.530  72.750 109.910  1.00  0.00            
ATOM   4663 HD22 LEU   299      72.980  71.870 110.480  1.00  0.00            
ATOM   4664 HD23 LEU   299      71.400  71.040 110.390  1.00  0.00            
ATOM   4665  C   LEU   299      69.920  73.700 114.370  1.00  0.00            
ATOM   4666  O   LEU   299      70.710  73.650 115.320  1.00  0.00            
ATOM   4667  N   HIE   300      69.410  74.860 113.890  1.00  0.00            
ATOM   4668  H   HIE   300      69.170  74.820 112.910  1.00  0.00            
ATOM   4669  CA  HIE   300      69.390  76.170 114.570  1.00  0.00            
ATOM   4670  HA  HIE   300      70.410  76.450 114.840  1.00  0.00            
ATOM   4671  CB  HIE   300      68.780  77.280 113.660  1.00  0.00            
ATOM   4672  HB2 HIE   300      67.700  77.180 113.550  1.00  0.00            
ATOM   4673  HB3 HIE   300      69.000  78.230 114.140  1.00  0.00            
ATOM   4674  CG  HIE   300      69.350  77.340 112.290  1.00  0.00            
ATOM   4675  ND1 HIE   300      70.720  77.590 112.050  1.00  0.00            
ATOM   4676  CE1 HIE   300      70.830  77.600 110.730  1.00  0.00            
ATOM   4677  HE1 HIE   300      71.850  77.730 110.380  1.00  0.00            
ATOM   4678  NE2 HIE   300      69.720  77.450 110.080  1.00  0.00            
ATOM   4679  HE2 HIE   300      69.500  77.460 109.100  1.00  0.00            
ATOM   4680  CD2 HIE   300      68.820  77.260 111.070  1.00  0.00            
ATOM   4681  HD2 HIE   300      67.770  77.060 110.830  1.00  0.00            
ATOM   4682  C   HIE   300      68.830  76.280 116.020  1.00  0.00            
ATOM   4683  O   HIE   300      69.540  76.850 116.850  1.00  0.00            
ATOM   4684  N   LEU   301      67.610  75.700 116.290  1.00  0.00            
ATOM   4685  H   LEU   301      66.960  75.430 115.570  1.00  0.00            
ATOM   4686  CA  LEU   301      67.230  75.490 117.670  1.00  0.00            
ATOM   4687  HA  LEU   301      67.190  76.460 118.170  1.00  0.00            
ATOM   4688  CB  LEU   301      65.930  74.830 117.830  1.00  0.00            
ATOM   4689  HB2 LEU   301      66.030  73.930 117.220  1.00  0.00            
ATOM   4690  HB3 LEU   301      65.720  74.540 118.870  1.00  0.00            
ATOM   4691  CG  LEU   301      64.740  75.700 117.280  1.00  0.00            
ATOM   4692  HG  LEU   301      64.990  76.070 116.290  1.00  0.00            
ATOM   4693  CD1 LEU   301      63.480  74.850 117.200  1.00  0.00            
ATOM   4694 HD11 LEU   301      63.230  74.480 118.200  1.00  0.00            
ATOM   4695 HD12 LEU   301      62.660  75.450 116.820  1.00  0.00            
ATOM   4696 HD13 LEU   301      63.650  74.010 116.530  1.00  0.00            
ATOM   4697  CD2 LEU   301      64.510  77.040 118.100  1.00  0.00            
ATOM   4698 HD21 LEU   301      65.410  77.650 118.060  1.00  0.00            
ATOM   4699 HD22 LEU   301      63.670  77.590 117.670  1.00  0.00            
ATOM   4700 HD23 LEU   301      64.280  76.800 119.140  1.00  0.00            
ATOM   4701  C   LEU   301      68.160  74.660 118.540  1.00  0.00            
ATOM   4702  O   LEU   301      68.320  75.010 119.710  1.00  0.00            
ATOM   4703  N   CYS   302      68.750  73.540 118.050  1.00  0.00            
ATOM   4704  H   CYS   302      68.380  73.130 117.210  1.00  0.00            
ATOM   4705  CA  CYS   302      69.840  72.860 118.730  1.00  0.00            
ATOM   4706  HA  CYS   302      69.540  72.610 119.750  1.00  0.00            
ATOM   4707  CB  CYS   302      70.210  71.500 117.960  1.00  0.00            
ATOM   4708  HB2 CYS   302      70.370  71.620 116.890  1.00  0.00            
ATOM   4709  HB3 CYS   302      71.050  70.950 118.400  1.00  0.00            
ATOM   4710  SG  CYS   302      68.750  70.410 118.130  1.00  0.00            
ATOM   4711  HG  CYS   302      69.260  69.390 117.450  1.00  0.00            
ATOM   4712  C   CYS   302      71.110  73.650 118.920  1.00  0.00            
ATOM   4713  O   CYS   302      71.710  73.690 120.010  1.00  0.00            
ATOM   4714  N   ILE   303      71.590  74.420 117.860  1.00  0.00            
ATOM   4715  H   ILE   303      71.150  74.350 116.960  1.00  0.00            
ATOM   4716  CA  ILE   303      72.720  75.260 117.990  1.00  0.00            
ATOM   4717  HA  ILE   303      73.560  74.660 118.320  1.00  0.00            
ATOM   4718  CB  ILE   303      73.010  75.830 116.580  1.00  0.00            
ATOM   4719  HB  ILE   303      72.090  76.230 116.160  1.00  0.00            
ATOM   4720  CG2 ILE   303      74.090  76.980 116.700  1.00  0.00            
ATOM   4721 HG21 ILE   303      75.010  76.570 117.130  1.00  0.00            
ATOM   4722 HG22 ILE   303      74.300  77.390 115.710  1.00  0.00            
ATOM   4723 HG23 ILE   303      73.710  77.770 117.350  1.00  0.00            
ATOM   4724  CG1 ILE   303      73.600  74.740 115.710  1.00  0.00            
ATOM   4725 HG12 ILE   303      74.590  74.470 116.090  1.00  0.00            
ATOM   4726 HG13 ILE   303      72.950  73.860 115.730  1.00  0.00            
ATOM   4727  CD1 ILE   303      73.720  75.260 114.270  1.00  0.00            
ATOM   4728 HD11 ILE   303      74.370  76.130 114.260  1.00  0.00            
ATOM   4729 HD12 ILE   303      74.140  74.480 113.640  1.00  0.00            
ATOM   4730 HD13 ILE   303      72.730  75.530 113.900  1.00  0.00            
ATOM   4731  C   ILE   303      72.510  76.370 119.020  1.00  0.00            
ATOM   4732  O   ILE   303      73.230  76.620 119.950  1.00  0.00            
ATOM   4733  N   ALA   304      71.380  76.990 118.990  1.00  0.00            
ATOM   4734  H   ALA   304      70.760  76.650 118.270  1.00  0.00            
ATOM   4735  CA  ALA   304      70.900  78.020 119.860  1.00  0.00            
ATOM   4736  HA  ALA   304      71.550  78.890 119.780  1.00  0.00            
ATOM   4737  CB  ALA   304      69.520  78.420 119.440  1.00  0.00            
ATOM   4738  HB1 ALA   304      68.850  77.560 119.530  1.00  0.00            
ATOM   4739  HB2 ALA   304      69.160  79.220 120.090  1.00  0.00            
ATOM   4740  HB3 ALA   304      69.540  78.760 118.410  1.00  0.00            
ATOM   4741  C   ALA   304      70.760  77.610 121.310  1.00  0.00            
ATOM   4742  O   ALA   304      70.920  78.380 122.260  1.00  0.00            
ATOM   4743  N   LEU   305      70.330  76.350 121.490  1.00  0.00            
ATOM   4744  H   LEU   305      69.990  75.870 120.670  1.00  0.00            
ATOM   4745  CA  LEU   305      70.200  75.680 122.770  1.00  0.00            
ATOM   4746  HA  LEU   305      69.600  76.280 123.450  1.00  0.00            
ATOM   4747  CB  LEU   305      69.520  74.330 122.590  1.00  0.00            
ATOM   4748  HB2 LEU   305      68.470  74.560 122.410  1.00  0.00            
ATOM   4749  HB3 LEU   305      69.940  73.850 121.710  1.00  0.00            
ATOM   4750  CG  LEU   305      69.630  73.370 123.810  1.00  0.00            
ATOM   4751  HG  LEU   305      70.690  73.210 124.030  1.00  0.00            
ATOM   4752  CD1 LEU   305      68.970  73.910 125.000  1.00  0.00            
ATOM   4753 HD11 LEU   305      67.910  74.070 124.790  1.00  0.00            
ATOM   4754 HD12 LEU   305      69.070  73.200 125.830  1.00  0.00            
ATOM   4755 HD13 LEU   305      69.430  74.860 125.280  1.00  0.00            
ATOM   4756  CD2 LEU   305      69.020  72.060 123.400  1.00  0.00            
ATOM   4757 HD21 LEU   305      69.560  71.660 122.550  1.00  0.00            
ATOM   4758 HD22 LEU   305      69.080  71.350 124.230  1.00  0.00            
ATOM   4759 HD23 LEU   305      67.970  72.210 123.130  1.00  0.00            
ATOM   4760  C   LEU   305      71.500  75.530 123.550  1.00  0.00            
ATOM   4761  O   LEU   305      71.590  75.810 124.740  1.00  0.00            
ATOM   4762  N   GLY   306      72.600  75.220 122.820  1.00  0.00            
ATOM   4763  H   GLY   306      72.400  74.910 121.880  1.00  0.00            
ATOM   4764  CA  GLY   306      73.990  75.290 123.240  1.00  0.00            
ATOM   4765  HA2 GLY   306      74.130  74.720 124.160  1.00  0.00            
ATOM   4766  HA3 GLY   306      74.630  74.880 122.470  1.00  0.00            
ATOM   4767  C   GLY   306      74.380  76.750 123.490  1.00  0.00            
ATOM   4768  O   GLY   306      74.970  77.020 124.500  1.00  0.00            
ATOM   4769  N   TYR   307      73.990  77.700 122.670  1.00  0.00            
ATOM   4770  H   TYR   307      73.650  77.470 121.750  1.00  0.00            
ATOM   4771  CA  TYR   307      74.210  79.120 123.010  1.00  0.00            
ATOM   4772  HA  TYR   307      75.270  79.200 123.270  1.00  0.00            
ATOM   4773  CB  TYR   307      73.880  80.190 121.970  1.00  0.00            
ATOM   4774  HB2 TYR   307      72.970  79.820 121.500  1.00  0.00            
ATOM   4775  HB3 TYR   307      73.700  81.200 122.350  1.00  0.00            
ATOM   4776  CG  TYR   307      75.050  80.220 120.910  1.00  0.00            
ATOM   4777  CD1 TYR   307      76.320  80.680 121.300  1.00  0.00            
ATOM   4778  HD1 TYR   307      76.550  80.770 122.370  1.00  0.00            
ATOM   4779  CE1 TYR   307      77.280  81.020 120.350  1.00  0.00            
ATOM   4780  HE1 TYR   307      78.140  81.620 120.640  1.00  0.00            
ATOM   4781  CZ  TYR   307      77.080  80.660 118.990  1.00  0.00            
ATOM   4782  OH  TYR   307      78.050  80.750 117.980  1.00  0.00            
ATOM   4783  HH  TYR   307      78.890  81.090 118.300  1.00  0.00            
ATOM   4784  CE2 TYR   307      75.850  80.070 118.570  1.00  0.00            
ATOM   4785  HE2 TYR   307      75.690  79.720 117.560  1.00  0.00            
ATOM   4786  CD2 TYR   307      74.810  79.950 119.540  1.00  0.00            
ATOM   4787  HD2 TYR   307      73.810  79.640 119.240  1.00  0.00            
ATOM   4788  C   TYR   307      73.580  79.590 124.310  1.00  0.00            
ATOM   4789  O   TYR   307      74.200  80.180 125.160  1.00  0.00            
ATOM   4790  N   ALA   308      72.310  79.180 124.570  1.00  0.00            
ATOM   4791  H   ALA   308      71.850  78.590 123.890  1.00  0.00            
ATOM   4792  CA  ALA   308      71.600  79.480 125.820  1.00  0.00            
ATOM   4793  HA  ALA   308      71.520  80.540 126.040  1.00  0.00            
ATOM   4794  CB  ALA   308      70.200  78.930 125.560  1.00  0.00            
ATOM   4795  HB1 ALA   308      70.260  77.860 125.360  1.00  0.00            
ATOM   4796  HB2 ALA   308      69.570  79.090 126.440  1.00  0.00            
ATOM   4797  HB3 ALA   308      69.760  79.440 124.710  1.00  0.00            
ATOM   4798  C   ALA   308      72.150  78.750 127.080  1.00  0.00            
ATOM   4799  O   ALA   308      71.780  79.120 128.150  1.00  0.00            
ATOM   4800  N   ASN   309      72.960  77.750 126.850  1.00  0.00            
ATOM   4801  H   ASN   309      73.050  77.270 125.970  1.00  0.00            
ATOM   4802  CA  ASN   309      73.580  77.180 127.990  1.00  0.00            
ATOM   4803  HA  ASN   309      72.880  77.150 128.830  1.00  0.00            
ATOM   4804  CB  ASN   309      74.020  75.720 127.650  1.00  0.00            
ATOM   4805  HB2 ASN   309      73.080  75.180 127.490  1.00  0.00            
ATOM   4806  HB3 ASN   309      74.650  75.620 126.770  1.00  0.00            
ATOM   4807  CG  ASN   309      74.750  75.090 128.860  1.00  0.00            
ATOM   4808  OD1 ASN   309      75.940  74.720 128.810  1.00  0.00            
ATOM   4809  ND2 ASN   309      73.960  74.830 129.970  1.00  0.00            
ATOM   4810 HD21 ASN   309      74.370  74.420 130.800  1.00  0.00            
ATOM   4811 HD22 ASN   309      72.970  75.050 129.950  1.00  0.00            
ATOM   4812  C   ASN   309      74.620  78.070 128.550  1.00  0.00            
ATOM   4813  O   ASN   309      74.990  77.850 129.750  1.00  0.00            
ATOM   4814  N   SER   310      75.120  79.130 127.880  1.00  0.00            
ATOM   4815  H   SER   310      74.920  79.200 126.900  1.00  0.00            
ATOM   4816  CA  SER   310      76.070  80.100 128.470  1.00  0.00            
ATOM   4817  HA  SER   310      76.730  79.590 129.180  1.00  0.00            
ATOM   4818  CB  SER   310      76.940  80.760 127.360  1.00  0.00            
ATOM   4819  HB2 SER   310      76.280  81.260 126.650  1.00  0.00            
ATOM   4820  HB3 SER   310      77.600  81.490 127.820  1.00  0.00            
ATOM   4821  OG  SER   310      77.730  79.760 126.670  1.00  0.00            
ATOM   4822  HG  SER   310      78.260  80.180 125.990  1.00  0.00            
ATOM   4823  C   SER   310      75.520  81.160 129.380  1.00  0.00            
ATOM   4824  O   SER   310      76.040  81.530 130.350  1.00  0.00            
ATOM   4825  N   SER   311      74.170  81.450 129.200  1.00  0.00            
ATOM   4826  H   SER   311      73.700  81.040 128.410  1.00  0.00            
ATOM   4827  CA  SER   311      73.410  82.230 130.110  1.00  0.00            
ATOM   4828  HA  SER   311      74.000  83.080 130.460  1.00  0.00            
ATOM   4829  CB  SER   311      72.120  82.770 129.410  1.00  0.00            
ATOM   4830  HB2 SER   311      71.600  81.910 128.980  1.00  0.00            
ATOM   4831  HB3 SER   311      71.490  83.210 130.190  1.00  0.00            
ATOM   4832  OG  SER   311      72.380  83.750 128.380  1.00  0.00            
ATOM   4833  HG  SER   311      71.550  84.040 128.000  1.00  0.00            
ATOM   4834  C   SER   311      72.880  81.440 131.330  1.00  0.00            
ATOM   4835  O   SER   311      72.340  81.950 132.340  1.00  0.00            
ATOM   4836  N   LEU   312      72.830  80.110 131.270  1.00  0.00            
ATOM   4837  H   LEU   312      73.260  79.710 130.450  1.00  0.00            
ATOM   4838  CA  LEU   312      72.200  79.190 132.240  1.00  0.00            
ATOM   4839  HA  LEU   312      71.260  79.610 132.600  1.00  0.00            
ATOM   4840  CB  LEU   312      71.910  77.830 131.570  1.00  0.00            
ATOM   4841  HB2 LEU   312      71.290  78.060 130.710  1.00  0.00            
ATOM   4842  HB3 LEU   312      72.840  77.370 131.250  1.00  0.00            
ATOM   4843  CG  LEU   312      71.160  76.860 132.480  1.00  0.00            
ATOM   4844  HG  LEU   312      71.670  76.740 133.440  1.00  0.00            
ATOM   4845  CD1 LEU   312      69.760  77.490 132.720  1.00  0.00            
ATOM   4846 HD11 LEU   312      69.250  77.610 131.770  1.00  0.00            
ATOM   4847 HD12 LEU   312      69.170  76.840 133.370  1.00  0.00            
ATOM   4848 HD13 LEU   312      69.870  78.460 133.200  1.00  0.00            
ATOM   4849  CD2 LEU   312      71.100  75.460 131.820  1.00  0.00            
ATOM   4850 HD21 LEU   312      72.110  75.090 131.660  1.00  0.00            
ATOM   4851 HD22 LEU   312      70.560  74.770 132.480  1.00  0.00            
ATOM   4852 HD23 LEU   312      70.580  75.530 130.870  1.00  0.00            
ATOM   4853  C   LEU   312      73.120  78.990 133.450  1.00  0.00            
ATOM   4854  O   LEU   312      72.800  78.910 134.630  1.00  0.00            
ATOM   4855  N   ASN   313      74.470  78.900 133.200  1.00  0.00            
ATOM   4856  H   ASN   313      74.680  78.770 132.220  1.00  0.00            
ATOM   4857  CA  ASN   313      75.610  78.750 134.210  1.00  0.00            
ATOM   4858  HA  ASN   313      75.400  77.900 134.860  1.00  0.00            
ATOM   4859  CB  ASN   313      76.960  78.520 133.520  1.00  0.00            
ATOM   4860  HB2 ASN   313      77.140  79.250 132.730  1.00  0.00            
ATOM   4861  HB3 ASN   313      77.780  78.560 134.240  1.00  0.00            
ATOM   4862  CG  ASN   313      76.920  77.120 132.900  1.00  0.00            
ATOM   4863  OD1 ASN   313      76.280  76.180 133.330  1.00  0.00            
ATOM   4864  ND2 ASN   313      77.670  76.990 131.780  1.00  0.00            
ATOM   4865 HD21 ASN   313      77.700  76.100 131.300  1.00  0.00            
ATOM   4866 HD22 ASN   313      78.190  77.780 131.430  1.00  0.00            
ATOM   4867  C   ASN   313      75.600  79.890 135.280  1.00  0.00            
ATOM   4868  O   ASN   313      75.780  79.530 136.470  1.00  0.00            
ATOM   4869  N   PRO   314      75.340  81.180 134.960  1.00  0.00            
ATOM   4870  CD  PRO   314      75.810  81.850 133.740  1.00  0.00            
ATOM   4871  HD2 PRO   314      75.030  81.790 132.980  1.00  0.00            
ATOM   4872  HD3 PRO   314      76.710  81.350 133.390  1.00  0.00            
ATOM   4873  CG  PRO   314      76.090  83.320 134.200  1.00  0.00            
ATOM   4874  HG2 PRO   314      75.960  83.990 133.350  1.00  0.00            
ATOM   4875  HG3 PRO   314      77.110  83.390 134.580  1.00  0.00            
ATOM   4876  CB  PRO   314      75.110  83.620 135.280  1.00  0.00            
ATOM   4877  HB2 PRO   314      74.100  83.820 134.930  1.00  0.00            
ATOM   4878  HB3 PRO   314      75.400  84.390 135.990  1.00  0.00            
ATOM   4879  CA  PRO   314      75.170  82.190 135.980  1.00  0.00            
ATOM   4880  HA  PRO   314      76.040  82.180 136.640  1.00  0.00            
ATOM   4881  C   PRO   314      73.910  81.920 136.810  1.00  0.00            
ATOM   4882  O   PRO   314      73.950  82.280 138.030  1.00  0.00            
ATOM   4883  N   VAL   315      72.790  81.410 136.230  1.00  0.00            
ATOM   4884  H   VAL   315      72.700  81.410 135.230  1.00  0.00            
ATOM   4885  CA  VAL   315      71.620  80.960 137.040  1.00  0.00            
ATOM   4886  HA  VAL   315      71.320  81.730 137.750  1.00  0.00            
ATOM   4887  CB  VAL   315      70.390  80.550 136.210  1.00  0.00            
ATOM   4888  HB  VAL   315      70.700  79.720 135.570  1.00  0.00            
ATOM   4889  CG1 VAL   315      69.190  80.130 137.030  1.00  0.00            
ATOM   4890 HG11 VAL   315      68.880  80.950 137.670  1.00  0.00            
ATOM   4891 HG12 VAL   315      68.370  79.860 136.370  1.00  0.00            
ATOM   4892 HG13 VAL   315      69.450  79.270 137.650  1.00  0.00            
ATOM   4893  CG2 VAL   315      69.950  81.710 135.220  1.00  0.00            
ATOM   4894 HG21 VAL   315      70.770  81.930 134.540  1.00  0.00            
ATOM   4895 HG22 VAL   315      69.080  81.390 134.650  1.00  0.00            
ATOM   4896 HG23 VAL   315      69.700  82.600 135.800  1.00  0.00            
ATOM   4897  C   VAL   315      71.970  79.850 137.990  1.00  0.00            
ATOM   4898  O   VAL   315      71.710  79.870 139.170  1.00  0.00            
ATOM   4899  N   LEU   316      72.730  78.800 137.450  1.00  0.00            
ATOM   4900  H   LEU   316      72.850  78.770 136.450  1.00  0.00            
ATOM   4901  CA  LEU   316      73.240  77.650 138.260  1.00  0.00            
ATOM   4902  HA  LEU   316      72.410  77.190 138.810  1.00  0.00            
ATOM   4903  CB  LEU   316      73.880  76.590 137.370  1.00  0.00            
ATOM   4904  HB2 LEU   316      74.450  77.260 136.730  1.00  0.00            
ATOM   4905  HB3 LEU   316      74.560  75.920 137.900  1.00  0.00            
ATOM   4906  CG  LEU   316      72.910  75.760 136.510  1.00  0.00            
ATOM   4907  HG  LEU   316      72.090  76.390 136.150  1.00  0.00            
ATOM   4908  CD1 LEU   316      73.670  75.210 135.340  1.00  0.00            
ATOM   4909 HD11 LEU   316      74.480  74.580 135.700  1.00  0.00            
ATOM   4910 HD12 LEU   316      73.000  74.620 134.720  1.00  0.00            
ATOM   4911 HD13 LEU   316      74.080  76.030 134.760  1.00  0.00            
ATOM   4912  CD2 LEU   316      72.060  74.730 137.240  1.00  0.00            
ATOM   4913 HD21 LEU   316      71.440  75.230 137.990  1.00  0.00            
ATOM   4914 HD22 LEU   316      71.420  74.210 136.530  1.00  0.00            
ATOM   4915 HD23 LEU   316      72.710  74.010 137.740  1.00  0.00            
ATOM   4916  C   LEU   316      74.200  78.010 139.430  1.00  0.00            
ATOM   4917  O   LEU   316      74.040  77.440 140.520  1.00  0.00            
ATOM   4918  N   TYR   317      75.180  78.990 139.210  1.00  0.00            
ATOM   4919  H   TYR   317      75.290  79.280 138.250  1.00  0.00            
ATOM   4920  CA  TYR   317      76.100  79.510 140.200  1.00  0.00            
ATOM   4921  HA  TYR   317      76.580  78.670 140.710  1.00  0.00            
ATOM   4922  CB  TYR   317      77.230  80.440 139.580  1.00  0.00            
ATOM   4923  HB2 TYR   317      76.720  81.320 139.190  1.00  0.00            
ATOM   4924  HB3 TYR   317      77.820  80.720 140.450  1.00  0.00            
ATOM   4925  CG  TYR   317      78.140  79.860 138.520  1.00  0.00            
ATOM   4926  CD1 TYR   317      78.380  78.520 138.450  1.00  0.00            
ATOM   4927  HD1 TYR   317      78.010  77.910 139.280  1.00  0.00            
ATOM   4928  CE1 TYR   317      79.060  77.920 137.380  1.00  0.00            
ATOM   4929  HE1 TYR   317      79.120  76.840 137.250  1.00  0.00            
ATOM   4930  CZ  TYR   317      79.510  78.790 136.350  1.00  0.00            
ATOM   4931  OH  TYR   317      80.350  78.350 135.320  1.00  0.00            
ATOM   4932  HH  TYR   317      80.580  77.420 135.400  1.00  0.00            
ATOM   4933  CE2 TYR   317      79.270  80.180 136.420  1.00  0.00            
ATOM   4934  HE2 TYR   317      79.530  80.810 135.570  1.00  0.00            
ATOM   4935  CD2 TYR   317      78.720  80.740 137.540  1.00  0.00            
ATOM   4936  HD2 TYR   317      78.730  81.820 137.670  1.00  0.00            
ATOM   4937  C   TYR   317      75.300  80.190 141.270  1.00  0.00            
ATOM   4938  O   TYR   317      75.590  80.040 142.460  1.00  0.00            
ATOM   4939  N   ALA   318      74.260  80.980 140.930  1.00  0.00            
ATOM   4940  H   ALA   318      74.160  81.140 139.940  1.00  0.00            
ATOM   4941  CA  ALA   318      73.380  81.670 141.820  1.00  0.00            
ATOM   4942  HA  ALA   318      74.010  82.200 142.540  1.00  0.00            
ATOM   4943  CB  ALA   318      72.600  82.700 141.000  1.00  0.00            
ATOM   4944  HB1 ALA   318      71.960  82.180 140.290  1.00  0.00            
ATOM   4945  HB2 ALA   318      71.980  83.300 141.670  1.00  0.00            
ATOM   4946  HB3 ALA   318      73.300  83.340 140.470  1.00  0.00            
ATOM   4947  C   ALA   318      72.480  80.790 142.610  1.00  0.00            
ATOM   4948  O   ALA   318      72.370  80.970 143.820  1.00  0.00            
ATOM   4949  N   PHE   319      71.710  79.890 141.980  1.00  0.00            
ATOM   4950  H   PHE   319      71.740  80.010 140.980  1.00  0.00            
ATOM   4951  CA  PHE   319      70.770  78.870 142.540  1.00  0.00            
ATOM   4952  HA  PHE   319      70.070  79.360 143.220  1.00  0.00            
ATOM   4953  CB  PHE   319      69.940  78.130 141.400  1.00  0.00            
ATOM   4954  HB2 PHE   319      69.500  78.960 140.850  1.00  0.00            
ATOM   4955  HB3 PHE   319      70.560  77.530 140.730  1.00  0.00            
ATOM   4956  CG  PHE   319      68.820  77.270 141.820  1.00  0.00            
ATOM   4957  CD1 PHE   319      68.310  76.280 140.970  1.00  0.00            
ATOM   4958  HD1 PHE   319      68.710  76.170 139.970  1.00  0.00            
ATOM   4959  CE1 PHE   319      67.290  75.430 141.410  1.00  0.00            
ATOM   4960  HE1 PHE   319      66.930  74.610 140.790  1.00  0.00            
ATOM   4961  CZ  PHE   319      66.730  75.640 142.660  1.00  0.00            
ATOM   4962  HZ  PHE   319      66.000  74.900 143.000  1.00  0.00            
ATOM   4963  CE2 PHE   319      67.060  76.730 143.480  1.00  0.00            
ATOM   4964  HE2 PHE   319      66.520  76.950 144.410  1.00  0.00            
ATOM   4965  CD2 PHE   319      68.100  77.530 143.080  1.00  0.00            
ATOM   4966  HD2 PHE   319      68.410  78.370 143.700  1.00  0.00            
ATOM   4967  C   PHE   319      71.430  77.830 143.470  1.00  0.00            
ATOM   4968  O   PHE   319      70.910  77.630 144.550  1.00  0.00            
ATOM   4969  N   LEU   320      72.640  77.310 143.140  1.00  0.00            
ATOM   4970  H   LEU   320      73.110  77.600 142.300  1.00  0.00            
ATOM   4971  CA  LEU   320      73.250  76.200 143.950  1.00  0.00            
ATOM   4972  HA  LEU   320      72.480  75.860 144.650  1.00  0.00            
ATOM   4973  CB  LEU   320      73.770  74.980 143.170  1.00  0.00            
ATOM   4974  HB2 LEU   320      74.710  75.380 142.800  1.00  0.00            
ATOM   4975  HB3 LEU   320      73.970  74.130 143.830  1.00  0.00            
ATOM   4976  CG  LEU   320      72.900  74.520 141.990  1.00  0.00            
ATOM   4977  HG  LEU   320      72.450  75.410 141.560  1.00  0.00            
ATOM   4978  CD1 LEU   320      73.700  73.710 140.850  1.00  0.00            
ATOM   4979 HD11 LEU   320      74.140  72.810 141.290  1.00  0.00            
ATOM   4980 HD12 LEU   320      73.010  73.420 140.060  1.00  0.00            
ATOM   4981 HD13 LEU   320      74.480  74.340 140.440  1.00  0.00            
ATOM   4982  CD2 LEU   320      71.610  73.720 142.370  1.00  0.00            
ATOM   4983 HD21 LEU   320      70.970  74.340 143.000  1.00  0.00            
ATOM   4984 HD22 LEU   320      71.070  73.440 141.470  1.00  0.00            
ATOM   4985 HD23 LEU   320      71.890  72.820 142.920  1.00  0.00            
ATOM   4986  C   LEU   320      74.410  76.680 144.900  1.00  0.00            
ATOM   4987  O   LEU   320      74.960  75.900 145.660  1.00  0.00            
ATOM   4988  N   ASP   321      74.540  78.010 145.060  1.00  0.00            
ATOM   4989  H   ASP   321      74.000  78.690 144.550  1.00  0.00            
ATOM   4990  CA  ASP   321      75.670  78.510 145.980  1.00  0.00            
ATOM   4991  HA  ASP   321      75.760  77.770 146.780  1.00  0.00            
ATOM   4992  CB  ASP   321      77.120  78.740 145.320  1.00  0.00            
ATOM   4993  HB2 ASP   321      77.300  77.890 144.660  1.00  0.00            
ATOM   4994  HB3 ASP   321      76.980  79.640 144.730  1.00  0.00            
ATOM   4995  CG  ASP   321      78.310  78.920 146.240  1.00  0.00            
ATOM   4996  OD1 ASP   321      79.490  78.740 145.710  1.00  0.00            
ATOM   4997  OD2 ASP   321      78.170  79.260 147.420  1.00  0.00            
ATOM   4998  C   ASP   321      75.090  79.780 146.610  1.00  0.00            
ATOM   4999  O   ASP   321      74.500  80.690 145.980  1.00  0.00            
ATOM   5000  N   GLU   322      75.330  80.030 147.920  1.00  0.00            
ATOM   5001  H   GLU   322      75.670  79.280 148.510  1.00  0.00            
ATOM   5002  CA  GLU   322      75.000  81.310 148.550  1.00  0.00            
ATOM   5003  HA  GLU   322      74.070  81.700 148.150  1.00  0.00            
ATOM   5004  CB  GLU   322      74.830  81.120 150.080  1.00  0.00            
ATOM   5005  HB2 GLU   322      75.780  80.740 150.460  1.00  0.00            
ATOM   5006  HB3 GLU   322      74.640  82.110 150.500  1.00  0.00            
ATOM   5007  CG  GLU   322      73.750  80.210 150.480  1.00  0.00            
ATOM   5008  HG2 GLU   322      73.980  79.250 150.020  1.00  0.00            
ATOM   5009  HG3 GLU   322      73.770  80.100 151.570  1.00  0.00            
ATOM   5010  CD  GLU   322      72.350  80.660 150.040  1.00  0.00            
ATOM   5011  OE1 GLU   322      71.770  80.000 149.130  1.00  0.00            
ATOM   5012  OE2 GLU   322      71.830  81.680 150.560  1.00  0.00            
ATOM   5013  C   GLU   322      75.940  82.390 148.260  1.00  0.00            
ATOM   5014  O   GLU   322      75.530  83.570 148.160  1.00  0.00            
ATOM   5015  N   ASN   323      77.250  82.170 148.050  1.00  0.00            
ATOM   5016  H   ASN   323      77.490  81.190 147.950  1.00  0.00            
ATOM   5017  CA  ASN   323      78.290  83.150 147.860  1.00  0.00            
ATOM   5018  HA  ASN   323      78.450  83.750 148.760  1.00  0.00            
ATOM   5019  CB  ASN   323      79.610  82.350 147.550  1.00  0.00            
ATOM   5020  HB2 ASN   323      79.450  81.530 146.850  1.00  0.00            
ATOM   5021  HB3 ASN   323      80.380  83.010 147.160  1.00  0.00            
ATOM   5022  CG  ASN   323      80.120  81.740 148.940  1.00  0.00            
ATOM   5023  OD1 ASN   323      80.480  82.450 149.850  1.00  0.00            
ATOM   5024  ND2 ASN   323      80.080  80.380 148.990  1.00  0.00            
ATOM   5025 HD21 ASN   323      80.380  79.900 149.830  1.00  0.00            
ATOM   5026 HD22 ASN   323      79.750  79.860 148.200  1.00  0.00            
ATOM   5027  C   ASN   323      78.140  84.040 146.690  1.00  0.00            
ATOM   5028  O   ASN   323      78.490  85.190 146.620  1.00  0.00            
ATOM   5029  N   PHE   324      77.660  83.390 145.590  1.00  0.00            
ATOM   5030  H   PHE   324      77.750  82.380 145.610  1.00  0.00            
ATOM   5031  CA  PHE   324      77.350  84.000 144.380  1.00  0.00            
ATOM   5032  HA  PHE   324      78.160  84.690 144.150  1.00  0.00            
ATOM   5033  CB  PHE   324      77.170  83.040 143.210  1.00  0.00            
ATOM   5034  HB2 PHE   324      76.540  82.170 143.410  1.00  0.00            
ATOM   5035  HB3 PHE   324      76.750  83.610 142.380  1.00  0.00            
ATOM   5036  CG  PHE   324      78.540  82.490 142.730  1.00  0.00            
ATOM   5037  CD1 PHE   324      79.010  81.150 142.950  1.00  0.00            
ATOM   5038  HD1 PHE   324      78.360  80.450 143.490  1.00  0.00            
ATOM   5039  CE1 PHE   324      80.230  80.750 142.510  1.00  0.00            
ATOM   5040  HE1 PHE   324      80.610  79.740 142.680  1.00  0.00            
ATOM   5041  CZ  PHE   324      81.000  81.690 141.820  1.00  0.00            
ATOM   5042  HZ  PHE   324      82.020  81.420 141.570  1.00  0.00            
ATOM   5043  CE2 PHE   324      80.500  82.930 141.460  1.00  0.00            
ATOM   5044  HE2 PHE   324      81.070  83.560 140.790  1.00  0.00            
ATOM   5045  CD2 PHE   324      79.290  83.360 141.950  1.00  0.00            
ATOM   5046  HD2 PHE   324      78.940  84.360 141.730  1.00  0.00            
ATOM   5047  C   PHE   324      76.310  85.060 144.450  1.00  0.00            
ATOM   5048  O   PHE   324      76.500  86.220 144.040  1.00  0.00            
ATOM   5049  N   LYS   325      75.190  84.790 145.110  1.00  0.00            
ATOM   5050  H   LYS   325      75.070  83.870 145.530  1.00  0.00            
ATOM   5051  CA  LYS   325      74.100  85.770 145.250  1.00  0.00            
ATOM   5052  HA  LYS   325      73.770  86.090 144.260  1.00  0.00            
ATOM   5053  CB  LYS   325      72.880  85.160 146.000  1.00  0.00            
ATOM   5054  HB2 LYS   325      73.220  84.750 146.950  1.00  0.00            
ATOM   5055  HB3 LYS   325      72.150  85.950 146.190  1.00  0.00            
ATOM   5056  CG  LYS   325      72.210  84.020 145.150  1.00  0.00            
ATOM   5057  HG2 LYS   325      71.920  84.470 144.200  1.00  0.00            
ATOM   5058  HG3 LYS   325      72.980  83.270 144.980  1.00  0.00            
ATOM   5059  CD  LYS   325      70.950  83.340 145.820  1.00  0.00            
ATOM   5060  HD2 LYS   325      70.260  84.150 146.030  1.00  0.00            
ATOM   5061  HD3 LYS   325      70.530  82.690 145.050  1.00  0.00
[truncated: 6,280,196 more chars]
