# Supplementary material for: Descriptive molecular pharmacology of the δ opioid receptor (DOR): A computational study with structural approach
Source: PLoS One. 2024 Jul 11;19(7):e0304068. doi: 10.1371/journal.pone.0304068 (PMC11239112; doi:10.1371/journal.pone.0304068)
Supplement: S1 File — (ZIP) [file pone.0304068.s025.zip › DORTIPPpsi_cMD_0.pdb]

TITLE     Title
REMARK    THIS IS A SIMULATION BOX
CRYST1   82.880   82.880  122.971  90.00  90.00  90.00 P 1           1
MODEL        1
ATOM      1  N   GLU A   2      76.120  49.610  48.060  1.00  0.00           N
ATOM      2  HT1 GLU A   2      77.000  49.410  47.530  1.00  0.00           H
ATOM      3  HT2 GLU A   2      76.080  48.990  48.890  1.00  0.00           H
ATOM      4  HT3 GLU A   2      76.240  50.590  48.380  1.00  0.00           H
ATOM      5  CA  GLU A   2      74.900  49.380  47.280  1.00  0.00           C
ATOM      6  HA  GLU A   2      74.020  49.790  47.760  1.00  0.00           H
ATOM      7  CB  GLU A   2      75.030  50.140  45.950  1.00  0.00           C
ATOM      8  HB1 GLU A   2      75.970  49.800  45.460  1.00  0.00           H
ATOM      9  HB2 GLU A   2      75.280  51.210  46.110  1.00  0.00           H
ATOM     10  CG  GLU A   2      73.800  49.960  45.040  1.00  0.00           C
ATOM     11  HG1 GLU A   2      72.850  50.250  45.530  1.00  0.00           H
ATOM     12  HG2 GLU A   2      73.580  48.900  44.790  1.00  0.00           H
ATOM     13  CD  GLU A   2      73.930  50.740  43.770  1.00  0.00           C
ATOM     14  OE1 GLU A   2      73.530  51.940  43.790  1.00  0.00           O
ATOM     15  OE2 GLU A   2      74.510  50.200  42.820  1.00  0.00           O
ATOM     16  C   GLU A   2      74.320  47.880  47.270  1.00  0.00           C
ATOM     17  O   GLU A   2      73.250  47.730  47.940  1.00  0.00           O
ATOM     18  N   PRO A   3      74.830  46.770  46.650  1.00  0.00           N
ATOM     19  CD  PRO A   3      75.990  46.760  45.700  1.00  0.00           C
ATOM     20  HD1 PRO A   3      76.950  46.940  46.230  1.00  0.00           H
ATOM     21  HD2 PRO A   3      75.810  47.580  44.970  1.00  0.00           H
ATOM     22  CA  PRO A   3      73.950  45.610  46.420  1.00  0.00           C
ATOM     23  HA  PRO A   3      72.920  45.900  46.550  1.00  0.00           H
ATOM     24  CB  PRO A   3      74.400  45.190  45.010  1.00  0.00           C
ATOM     25  HB1 PRO A   3      73.990  45.910  44.270  1.00  0.00           H
ATOM     26  HB2 PRO A   3      74.030  44.150  44.850  1.00  0.00           H
ATOM     27  CG  PRO A   3      75.930  45.440  45.090  1.00  0.00           C
ATOM     28  HG1 PRO A   3      76.370  44.590  45.650  1.00  0.00           H
ATOM     29  HG2 PRO A   3      76.440  45.330  44.110  1.00  0.00           H
ATOM     30  C   PRO A   3      74.120  44.540  47.560  1.00  0.00           C
ATOM     31  O   PRO A   3      73.180  43.760  47.720  1.00  0.00           O
ATOM     32  N   ALA A   4      75.230  44.500  48.250  1.00  0.00           N
ATOM     33  HN  ALA A   4      76.010  45.110  48.160  1.00  0.00           H
ATOM     34  CA  ALA A   4      75.520  43.480  49.240  1.00  0.00           C
ATOM     35  HA  ALA A   4      75.430  42.550  48.710  1.00  0.00           H
ATOM     36  CB  ALA A   4      76.980  43.530  49.690  1.00  0.00           C
ATOM     37  HB1 ALA A   4      77.170  44.450  50.290  1.00  0.00           H
ATOM     38  HB2 ALA A   4      77.570  43.640  48.760  1.00  0.00           H
ATOM     39  HB3 ALA A   4      77.190  42.710  50.400  1.00  0.00           H
ATOM     40  C   ALA A   4      74.580  43.350  50.410  1.00  0.00           C
ATOM     41  O   ALA A   4      74.290  42.260  50.940  1.00  0.00           O
ATOM     42  N   PRO A   5      74.020  44.430  51.000  1.00  0.00           N
ATOM     43  CD  PRO A   5      74.700  45.720  51.160  1.00  0.00           C
ATOM     44  HD1 PRO A   5      74.200  46.420  50.460  1.00  0.00           H
ATOM     45  HD2 PRO A   5      75.790  45.750  50.960  1.00  0.00           H
ATOM     46  CA  PRO A   5      73.020  44.270  52.130  1.00  0.00           C
ATOM     47  HA  PRO A   5      73.280  43.470  52.800  1.00  0.00           H
ATOM     48  CB  PRO A   5      72.970  45.700  52.700  1.00  0.00           C
ATOM     49  HB1 PRO A   5      72.660  45.830  53.760  1.00  0.00           H
ATOM     50  HB2 PRO A   5      72.560  46.350  51.910  1.00  0.00           H
ATOM     51  CG  PRO A   5      74.460  46.210  52.580  1.00  0.00           C
ATOM     52  HG1 PRO A   5      74.610  47.310  52.670  1.00  0.00           H
ATOM     53  HG2 PRO A   5      75.080  45.620  53.280  1.00  0.00           H
ATOM     54  C   PRO A   5      71.680  43.900  51.520  1.00  0.00           C
ATOM     55  O   PRO A   5      70.970  43.250  52.220  1.00  0.00           O
ATOM     56  N   SER A   6      71.350  44.350  50.280  1.00  0.00           N
ATOM     57  HN  SER A   6      71.980  44.940  49.780  1.00  0.00           H
ATOM     58  CA  SER A   6      70.060  44.020  49.690  1.00  0.00           C
ATOM     59  HA  SER A   6      69.230  44.180  50.360  1.00  0.00           H
ATOM     60  CB  SER A   6      69.820  44.850  48.430  1.00  0.00           C
ATOM     61  HB1 SER A   6      68.830  44.570  48.020  1.00  0.00           H
ATOM     62  HB2 SER A   6      70.440  44.640  47.530  1.00  0.00           H
ATOM     63  OG  SER A   6      70.040  46.200  48.480  1.00  0.00           O
ATOM     64  HG1 SER A   6      70.030  46.430  47.550  1.00  0.00           H
ATOM     65  C   SER A   6      69.980  42.510  49.300  1.00  0.00           C
ATOM     66  O   SER A   6      68.950  41.820  49.480  1.00  0.00           O
ATOM     67  N   ALA A   7      71.200  41.940  48.990  1.00  0.00           N
ATOM     68  HN  ALA A   7      71.910  42.570  48.710  1.00  0.00           H
ATOM     69  CA  ALA A   7      71.460  40.500  48.980  1.00  0.00           C
ATOM     70  HA  ALA A   7      70.720  40.000  48.380  1.00  0.00           H
ATOM     71  CB  ALA A   7      72.930  40.370  48.450  1.00  0.00           C
ATOM     72  HB1 ALA A   7      73.610  41.000  49.060  1.00  0.00           H
ATOM     73  HB2 ALA A   7      72.980  40.840  47.450  1.00  0.00           H
ATOM     74  HB3 ALA A   7      73.250  39.310  48.370  1.00  0.00           H
ATOM     75  C   ALA A   7      71.290  39.720  50.290  1.00  0.00           C
ATOM     76  O   ALA A   7      70.640  38.670  50.240  1.00  0.00           O
ATOM     77  N   GLY A   8      71.740  40.310  51.370  1.00  0.00           N
ATOM     78  HN  GLY A   8      72.480  40.970  51.260  1.00  0.00           H
ATOM     79  CA  GLY A   8      71.360  40.030  52.710  1.00  0.00           C
ATOM     80  HA1 GLY A   8      71.750  40.840  53.300  1.00  0.00           H
ATOM     81  HA2 GLY A   8      71.800  39.080  52.960  1.00  0.00           H
ATOM     82  C   GLY A   8      69.920  40.000  52.990  1.00  0.00           C
ATOM     83  O   GLY A   8      69.340  39.010  53.520  1.00  0.00           O
ATOM     84  N   ALA A   9      69.220  41.040  52.470  1.00  0.00           N
ATOM     85  HN  ALA A   9      69.660  41.670  51.840  1.00  0.00           H
ATOM     86  CA  ALA A   9      67.740  41.130  52.650  1.00  0.00           C
ATOM     87  HA  ALA A   9      67.390  41.070  53.680  1.00  0.00           H
ATOM     88  CB  ALA A   9      67.270  42.470  52.020  1.00  0.00           C
ATOM     89  HB1 ALA A   9      67.940  43.290  52.350  1.00  0.00           H
ATOM     90  HB2 ALA A   9      66.280  42.710  52.450  1.00  0.00           H
ATOM     91  HB3 ALA A   9      67.240  42.540  50.920  1.00  0.00           H
ATOM     92  C   ALA A   9      67.020  39.960  52.030  1.00  0.00           C
ATOM     93  O   ALA A   9      66.130  39.350  52.610  1.00  0.00           O
ATOM     94  N   GLU A  10      67.350  39.520  50.820  1.00  0.00           N
ATOM     95  HN  GLU A  10      67.910  40.060  50.200  1.00  0.00           H
ATOM     96  CA  GLU A  10      66.770  38.430  50.070  1.00  0.00           C
ATOM     97  HA  GLU A  10      65.700  38.570  50.170  1.00  0.00           H
ATOM     98  CB  GLU A  10      67.260  38.610  48.580  1.00  0.00           C
ATOM     99  HB1 GLU A  10      67.190  37.710  47.930  1.00  0.00           H
ATOM    100  HB2 GLU A  10      68.360  38.790  48.600  1.00  0.00           H
ATOM    101  CG  GLU A  10      66.620  39.860  47.990  1.00  0.00           C
ATOM    102  HG1 GLU A  10      66.970  40.730  48.590  1.00  0.00           H
ATOM    103  HG2 GLU A  10      65.530  39.660  48.080  1.00  0.00           H
ATOM    104  CD  GLU A  10      67.070  40.280  46.600  1.00  0.00           C
ATOM    105  OE1 GLU A  10      67.680  39.500  45.820  1.00  0.00           O
ATOM    106  OE2 GLU A  10      66.860  41.430  46.250  1.00  0.00           O
ATOM    107  C   GLU A  10      67.270  37.100  50.490  1.00  0.00           C
ATOM    108  O   GLU A  10      66.780  36.070  49.970  1.00  0.00           O
ATOM    109  N   LEU A  11      68.240  37.020  51.420  1.00  0.00           N
ATOM    110  HN  LEU A  11      68.610  37.860  51.790  1.00  0.00           H
ATOM    111  CA  LEU A  11      68.840  35.790  51.850  1.00  0.00           C
ATOM    112  HA  LEU A  11      69.700  36.070  52.440  1.00  0.00           H
ATOM    113  CB  LEU A  11      67.890  34.830  52.780  1.00  0.00           C
ATOM    114  HB1 LEU A  11      68.350  33.820  52.700  1.00  0.00           H
ATOM    115  HB2 LEU A  11      66.890  34.840  52.300  1.00  0.00           H
ATOM    116  CG  LEU A  11      67.750  35.200  54.280  1.00  0.00           C
ATOM    117  HG  LEU A  11      67.440  36.260  54.340  1.00  0.00           H
ATOM    118  CD1 LEU A  11      66.650  34.260  54.870  1.00  0.00           C
ATOM    119 HD11 LEU A  11      66.990  33.200  54.880  1.00  0.00           H
ATOM    120 HD12 LEU A  11      65.710  34.430  54.300  1.00  0.00           H
ATOM    121 HD13 LEU A  11      66.500  34.690  55.880  1.00  0.00           H
ATOM    122  CD2 LEU A  11      69.050  35.230  55.120  1.00  0.00           C
ATOM    123 HD21 LEU A  11      68.860  35.590  56.150  1.00  0.00           H
ATOM    124 HD22 LEU A  11      69.860  35.860  54.670  1.00  0.00           H
ATOM    125 HD23 LEU A  11      69.540  34.230  55.210  1.00  0.00           H
ATOM    126  C   LEU A  11      69.520  35.010  50.730  1.00  0.00           C
ATOM    127  O   LEU A  11      69.230  33.860  50.490  1.00  0.00           O
ATOM    128  N   GLN A  12      70.540  35.620  49.960  1.00  0.00           N
ATOM    129  HN  GLN A  12      70.890  36.510  50.260  1.00  0.00           H
ATOM    130  CA  GLN A  12      70.940  35.270  48.610  1.00  0.00           C
ATOM    131  HA  GLN A  12      70.400  34.350  48.410  1.00  0.00           H
ATOM    132  CB  GLN A  12      70.500  36.330  47.580  1.00  0.00           C
ATOM    133  HB1 GLN A  12      70.870  37.340  47.880  1.00  0.00           H
ATOM    134  HB2 GLN A  12      69.410  36.430  47.750  1.00  0.00           H
ATOM    135  CG  GLN A  12      70.740  36.150  46.080  1.00  0.00           C
ATOM    136  HG1 GLN A  12      71.790  36.400  45.840  1.00  0.00           H
ATOM    137  HG2 GLN A  12      70.030  36.820  45.550  1.00  0.00           H
ATOM    138  CD  GLN A  12      70.370  34.720  45.620  1.00  0.00           C
ATOM    139  OE1 GLN A  12      71.170  33.880  45.330  1.00  0.00           O
ATOM    140  NE2 GLN A  12      69.070  34.570  45.400  1.00  0.00           N
ATOM    141 HE21 GLN A  12      68.650  33.660  45.310  1.00  0.00           H
ATOM    142 HE22 GLN A  12      68.430  35.330  45.330  1.00  0.00           H
ATOM    143  C   GLN A  12      72.410  35.060  48.470  1.00  0.00           C
ATOM    144  O   GLN A  12      73.090  36.020  48.080  1.00  0.00           O
ATOM    145  N   PRO A  13      72.970  33.910  48.700  1.00  0.00           N
ATOM    146  CD  PRO A  13      72.400  32.890  49.610  1.00  0.00           C
ATOM    147  HD1 PRO A  13      71.400  32.550  49.280  1.00  0.00           H
ATOM    148  HD2 PRO A  13      72.170  33.400  50.570  1.00  0.00           H
ATOM    149  CA  PRO A  13      74.420  33.820  48.680  1.00  0.00           C
ATOM    150  HA  PRO A  13      74.980  34.670  49.030  1.00  0.00           H
ATOM    151  CB  PRO A  13      74.730  32.750  49.660  1.00  0.00           C
ATOM    152  HB1 PRO A  13      75.010  33.260  50.600  1.00  0.00           H
ATOM    153  HB2 PRO A  13      75.600  32.090  49.430  1.00  0.00           H
ATOM    154  CG  PRO A  13      73.490  31.910  49.770  1.00  0.00           C
ATOM    155  HG1 PRO A  13      73.310  31.090  49.050  1.00  0.00           H
ATOM    156  HG2 PRO A  13      73.560  31.480  50.790  1.00  0.00           H
ATOM    157  C   PRO A  13      74.810  33.530  47.260  1.00  0.00           C
ATOM    158  O   PRO A  13      74.290  32.580  46.750  1.00  0.00           O
ATOM    159  N   PRO A  14      75.750  34.110  46.540  1.00  0.00           N
ATOM    160  CD  PRO A  14      76.470  35.310  46.900  1.00  0.00           C
ATOM    161  HD1 PRO A  14      77.370  34.990  47.480  1.00  0.00           H
ATOM    162  HD2 PRO A  14      75.850  35.960  47.560  1.00  0.00           H
ATOM    163  CA  PRO A  14      76.020  33.750  45.120  1.00  0.00           C
ATOM    164  HA  PRO A  14      75.070  33.750  44.610  1.00  0.00           H
ATOM    165  CB  PRO A  14      76.870  34.890  44.520  1.00  0.00           C
ATOM    166  HB1 PRO A  14      76.650  35.310  43.510  1.00  0.00           H
ATOM    167  HB2 PRO A  14      77.940  34.640  44.360  1.00  0.00           H
ATOM    168  CG  PRO A  14      76.710  36.030  45.540  1.00  0.00           C
ATOM    169  HG1 PRO A  14      77.590  36.700  45.480  1.00  0.00           H
ATOM    170  HG2 PRO A  14      75.810  36.640  45.310  1.00  0.00           H
ATOM    171  C   PRO A  14      76.760  32.400  45.030  1.00  0.00           C
ATOM    172  O   PRO A  14      76.360  31.550  44.290  1.00  0.00           O
ATOM    173  N   LEU A  15      77.810  32.260  45.870  1.00  0.00           N
ATOM    174  HN  LEU A  15      78.030  33.130  46.300  1.00  0.00           H
ATOM    175  CA  LEU A  15      78.690  31.180  45.840  1.00  0.00           C
ATOM    176  HA  LEU A  15      79.110  31.020  44.860  1.00  0.00           H
ATOM    177  CB  LEU A  15      79.890  31.380  46.900  1.00  0.00           C
ATOM    178  HB1 LEU A  15      79.440  31.110  47.880  1.00  0.00           H
ATOM    179  HB2 LEU A  15      80.260  32.420  46.760  1.00  0.00           H
ATOM    180  CG  LEU A  15      81.040  30.470  46.560  1.00  0.00           C
ATOM    181  HG  LEU A  15      80.600  29.480  46.310  1.00  0.00           H
ATOM    182  CD1 LEU A  15      81.750  30.980  45.340  1.00  0.00           C
ATOM    183 HD11 LEU A  15      82.100  32.030  45.440  1.00  0.00           H
ATOM    184 HD12 LEU A  15      81.050  30.970  44.470  1.00  0.00           H
ATOM    185 HD13 LEU A  15      82.630  30.370  45.050  1.00  0.00           H
ATOM    186  CD2 LEU A  15      81.950  30.300  47.770  1.00  0.00           C
ATOM    187 HD21 LEU A  15      82.820  29.670  47.490  1.00  0.00           H
ATOM    188 HD22 LEU A  15      81.510  29.860  48.690  1.00  0.00           H
ATOM    189 HD23 LEU A  15      82.230  31.370  47.930  1.00  0.00           H
ATOM    190  C   LEU A  15      77.970  29.850  46.230  1.00  0.00           C
ATOM    191  O   LEU A  15      78.140  28.890  45.490  1.00  0.00           O
ATOM    192  N   PHE A  16      77.040  29.780  47.290  1.00  0.00           N
ATOM    193  HN  PHE A  16      77.070  30.530  47.940  1.00  0.00           H
ATOM    194  CA  PHE A  16      76.290  28.580  47.620  1.00  0.00           C
ATOM    195  HA  PHE A  16      76.960  27.750  47.510  1.00  0.00           H
ATOM    196  CB  PHE A  16      75.820  28.650  49.090  1.00  0.00           C
ATOM    197  HB1 PHE A  16      75.390  27.650  49.330  1.00  0.00           H
ATOM    198  HB2 PHE A  16      75.150  29.520  49.260  1.00  0.00           H
ATOM    199  CG  PHE A  16      76.960  28.990  50.020  1.00  0.00           C
ATOM    200  CD1 PHE A  16      78.330  28.640  49.750  1.00  0.00           C
ATOM    201  HD1 PHE A  16      78.680  28.180  48.840  1.00  0.00           H
ATOM    202  CE1 PHE A  16      79.380  29.130  50.530  1.00  0.00           C
ATOM    203  HE1 PHE A  16      80.410  28.910  50.270  1.00  0.00           H
ATOM    204  CZ  PHE A  16      79.040  29.790  51.720  1.00  0.00           C
ATOM    205  HZ  PHE A  16      79.870  30.150  52.310  1.00  0.00           H
ATOM    206  CD2 PHE A  16      76.670  29.590  51.270  1.00  0.00           C
ATOM    207  HD2 PHE A  16      75.680  29.810  51.650  1.00  0.00           H
ATOM    208  CE2 PHE A  16      77.690  30.000  52.090  1.00  0.00           C
ATOM    209  HE2 PHE A  16      77.420  30.480  53.020  1.00  0.00           H
ATOM    210  C   PHE A  16      75.020  28.290  46.760  1.00  0.00           C
ATOM    211  O   PHE A  16      74.520  27.200  46.650  1.00  0.00           O
ATOM    212  N   ALA A  17      74.450  29.350  46.100  1.00  0.00           N
ATOM    213  HN  ALA A  17      74.580  30.330  46.250  1.00  0.00           H
ATOM    214  CA  ALA A  17      73.580  29.210  45.040  1.00  0.00           C
ATOM    215  HA  ALA A  17      72.800  28.500  45.270  1.00  0.00           H
ATOM    216  CB  ALA A  17      72.870  30.530  44.690  1.00  0.00           C
ATOM    217  HB1 ALA A  17      71.970  30.420  44.050  1.00  0.00           H
ATOM    218  HB2 ALA A  17      73.550  31.200  44.110  1.00  0.00           H
ATOM    219  HB3 ALA A  17      72.530  31.060  45.610  1.00  0.00           H
ATOM    220  C   ALA A  17      74.210  28.590  43.800  1.00  0.00           C
ATOM    221  O   ALA A  17      73.600  27.690  43.240  1.00  0.00           O
ATOM    222  N   ASN A  18      75.380  29.080  43.320  1.00  0.00           N
ATOM    223  HN  ASN A  18      75.780  29.920  43.660  1.00  0.00           H
ATOM    224  CA  ASN A  18      76.130  28.400  42.280  1.00  0.00           C
ATOM    225  HA  ASN A  18      75.480  28.320  41.420  1.00  0.00           H
ATOM    226  CB  ASN A  18      77.420  29.230  41.870  1.00  0.00           C
ATOM    227  HB1 ASN A  18      77.950  28.560  41.170  1.00  0.00           H
ATOM    228  HB2 ASN A  18      77.910  29.590  42.810  1.00  0.00           H
ATOM    229  CG  ASN A  18      77.060  30.480  41.070  1.00  0.00           C
ATOM    230  OD1 ASN A  18      77.250  31.600  41.490  1.00  0.00           O
ATOM    231  ND2 ASN A  18      76.620  30.170  39.800  1.00  0.00           N
ATOM    232 HD22 ASN A  18      76.600  29.260  39.390  1.00  0.00           H
ATOM    233  C   ASN A  18      76.570  26.960  42.580  1.00  0.00           C
ATOM    234  O   ASN A  18      76.580  26.140  41.690  1.00  0.00           O
ATOM    235  N   ALA A  19      76.870  26.700  43.890  1.00  0.00           N
ATOM    236  HN  ALA A  19      77.080  27.480  44.480  1.00  0.00           H
ATOM    237  CA  ALA A  19      77.120  25.340  44.380  1.00  0.00           C
ATOM    238  HA  ALA A  19      77.850  24.910  43.700  1.00  0.00           H
ATOM    239  CB  ALA A  19      77.420  25.490  45.910  1.00  0.00           C
ATOM    240  HB1 ALA A  19      77.690  24.540  46.420  1.00  0.00           H
ATOM    241  HB2 ALA A  19      76.690  26.040  46.540  1.00  0.00           H
ATOM    242  HB3 ALA A  19      78.380  26.040  46.010  1.00  0.00           H
ATOM    243  C   ALA A  19      75.970  24.450  44.230  1.00  0.00           C
ATOM    244  O   ALA A  19      76.080  23.290  43.780  1.00  0.00           O
ATOM    245  N   SER A  20      74.770  24.940  44.420  1.00  0.00           N
ATOM    246  HN  SER A  20      74.840  25.910  44.650  1.00  0.00           H
ATOM    247  CA  SER A  20      73.590  24.200  44.460  1.00  0.00           C
ATOM    248  HA  SER A  20      73.880  23.190  44.720  1.00  0.00           H
ATOM    249  CB  SER A  20      72.630  24.810  45.510  1.00  0.00           C
ATOM    250  HB1 SER A  20      71.720  24.190  45.660  1.00  0.00           H
ATOM    251  HB2 SER A  20      72.320  25.830  45.200  1.00  0.00           H
ATOM    252  OG  SER A  20      73.160  24.850  46.860  1.00  0.00           O
ATOM    253  HG1 SER A  20      73.620  25.700  46.920  1.00  0.00           H
ATOM    254  C   SER A  20      72.990  24.130  43.080  1.00  0.00           C
ATOM    255  O   SER A  20      71.940  23.510  42.850  1.00  0.00           O
ATOM    256  N   ASP A  21      73.590  24.790  42.070  1.00  0.00           N
ATOM    257  HN  ASP A  21      74.330  25.440  42.220  1.00  0.00           H
ATOM    258  CA  ASP A  21      73.140  24.830  40.700  1.00  0.00           C
ATOM    259  HA  ASP A  21      72.150  25.270  40.680  1.00  0.00           H
ATOM    260  CB  ASP A  21      74.210  25.660  39.900  1.00  0.00           C
ATOM    261  HB1 ASP A  21      75.230  25.220  39.920  1.00  0.00           H
ATOM    262  HB2 ASP A  21      74.300  26.650  40.410  1.00  0.00           H
ATOM    263  CG  ASP A  21      73.700  26.070  38.520  1.00  0.00           C
ATOM    264  OD1 ASP A  21      74.490  26.660  37.760  1.00  0.00           O
ATOM    265  OD2 ASP A  21      72.500  25.770  38.150  1.00  0.00           O
ATOM    266  C   ASP A  21      72.850  23.350  40.100  1.00  0.00           C
ATOM    267  O   ASP A  21      71.760  22.960  39.710  1.00  0.00           O
ATOM    268  N   ALA A  22      73.940  22.580  40.030  1.00  0.00           N
ATOM    269  HN  ALA A  22      74.820  23.050  40.040  1.00  0.00           H
ATOM    270  CA  ALA A  22      73.940  21.130  39.890  1.00  0.00           C
ATOM    271  HA  ALA A  22      74.840  21.090  39.300  1.00  0.00           H
ATOM    272  CB  ALA A  22      74.290  20.430  41.260  1.00  0.00           C
ATOM    273  HB1 ALA A  22      75.110  20.960  41.790  1.00  0.00           H
ATOM    274  HB2 ALA A  22      74.700  19.410  41.140  1.00  0.00           H
ATOM    275  HB3 ALA A  22      73.330  20.580  41.800  1.00  0.00           H
ATOM    276  C   ALA A  22      72.980  20.400  39.020  1.00  0.00           C
ATOM    277  O   ALA A  22      72.590  20.740  37.950  1.00  0.00           O
ATOM    278  N   TYR A  23      72.620  19.130  39.550  1.00  0.00           N
ATOM    279  HN  TYR A  23      73.040  18.840  40.400  1.00  0.00           H
ATOM    280  CA  TYR A  23      71.400  18.470  38.980  1.00  0.00           C
ATOM    281  HA  TYR A  23      71.520  18.370  37.910  1.00  0.00           H
ATOM    282  CB  TYR A  23      71.340  16.990  39.620  1.00  0.00           C
ATOM    283  HB1 TYR A  23      71.000  17.090  40.670  1.00  0.00           H
ATOM    284  HB2 TYR A  23      72.350  16.510  39.650  1.00  0.00           H
ATOM    285  CG  TYR A  23      70.350  16.110  38.880  1.00  0.00           C
ATOM    286  CD1 TYR A  23      69.210  15.700  39.580  1.00  0.00           C
ATOM    287  HD1 TYR A  23      68.890  16.180  40.490  1.00  0.00           H
ATOM    288  CE1 TYR A  23      68.300  14.710  39.090  1.00  0.00           C
ATOM    289  HE1 TYR A  23      67.450  14.400  39.680  1.00  0.00           H
ATOM    290  CZ  TYR A  23      68.550  14.130  37.820  1.00  0.00           C
ATOM    291  OH  TYR A  23      67.610  13.120  37.350  1.00  0.00           O
ATOM    292  HH  TYR A  23      67.760  13.100  36.400  1.00  0.00           H
ATOM    293  CD2 TYR A  23      70.570  15.580  37.560  1.00  0.00           C
ATOM    294  HD2 TYR A  23      71.430  15.940  37.010  1.00  0.00           H
ATOM    295  CE2 TYR A  23      69.680  14.600  37.050  1.00  0.00           C
ATOM    296  HE2 TYR A  23      69.790  14.350  36.000  1.00  0.00           H
ATOM    297  C   TYR A  23      70.040  19.210  39.030  1.00  0.00           C
ATOM    298  O   TYR A  23      69.350  18.960  38.050  1.00  0.00           O
ATOM    299  N   PRO A  24      69.580  20.120  39.950  1.00  0.00           N
ATOM    300  CD  PRO A  24      70.140  20.290  41.270  1.00  0.00           C
ATOM    301  HD1 PRO A  24      71.050  20.920  41.170  1.00  0.00           H
ATOM    302  HD2 PRO A  24      70.240  19.260  41.680  1.00  0.00           H
ATOM    303  CA  PRO A  24      68.290  20.830  39.770  1.00  0.00           C
ATOM    304  HA  PRO A  24      67.550  20.040  39.860  1.00  0.00           H
ATOM    305  CB  PRO A  24      68.300  21.770  41.030  1.00  0.00           C
ATOM    306  HB1 PRO A  24      67.310  22.070  41.430  1.00  0.00           H
ATOM    307  HB2 PRO A  24      68.860  22.720  40.890  1.00  0.00           H
ATOM    308  CG  PRO A  24      69.120  21.050  42.090  1.00  0.00           C
ATOM    309  HG1 PRO A  24      69.720  21.650  42.810  1.00  0.00           H
ATOM    310  HG2 PRO A  24      68.460  20.350  42.640  1.00  0.00           H
ATOM    311  C   PRO A  24      68.080  21.600  38.510  1.00  0.00           C
ATOM    312  O   PRO A  24      66.970  21.630  38.070  1.00  0.00           O
ATOM    313  N   SER A  25      69.000  22.340  37.990  1.00  0.00           N
ATOM    314  HN  SER A  25      69.920  22.190  38.340  1.00  0.00           H
ATOM    315  CA  SER A  25      68.870  23.160  36.750  1.00  0.00           C
ATOM    316  HA  SER A  25      68.010  23.810  36.690  1.00  0.00           H
ATOM    317  CB  SER A  25      70.060  24.190  36.740  1.00  0.00           C
ATOM    318  HB1 SER A  25      70.160  24.810  37.650  1.00  0.00           H
ATOM    319  HB2 SER A  25      69.900  24.930  35.920  1.00  0.00           H
ATOM    320  OG  SER A  25      71.360  23.590  36.490  1.00  0.00           O
ATOM    321  HG1 SER A  25      71.820  24.100  37.170  1.00  0.00           H
ATOM    322  C   SER A  25      68.810  22.340  35.500  1.00  0.00           C
ATOM    323  O   SER A  25      68.040  22.680  34.630  1.00  0.00           O
ATOM    324  N   ALA A  26      69.470  21.220  35.400  1.00  0.00           N
ATOM    325  HN  ALA A  26      70.160  21.060  36.100  1.00  0.00           H
ATOM    326  CA  ALA A  26      69.440  20.310  34.310  1.00  0.00           C
ATOM    327  HA  ALA A  26      69.620  20.860  33.400  1.00  0.00           H
ATOM    328  CB  ALA A  26      70.550  19.280  34.510  1.00  0.00           C
ATOM    329  HB1 ALA A  26      70.380  18.620  35.390  1.00  0.00           H
ATOM    330  HB2 ALA A  26      71.570  19.700  34.640  1.00  0.00           H
ATOM    331  HB3 ALA A  26      70.500  18.650  33.600  1.00  0.00           H
ATOM    332  C   ALA A  26      68.170  19.520  34.260  1.00  0.00           C
ATOM    333  O   ALA A  26      67.510  19.450  33.190  1.00  0.00           O
ATOM    334  N   CYS A  27      67.790  18.900  35.380  1.00  0.00           N
ATOM    335  HN  CYS A  27      68.360  19.020  36.190  1.00  0.00           H
ATOM    336  CA  CYS A  27      66.820  17.790  35.500  1.00  0.00           C
ATOM    337  HA  CYS A  27      67.220  16.980  34.910  1.00  0.00           H
ATOM    338  CB  CYS A  27      66.700  17.300  37.050  1.00  0.00           C
ATOM    339  HB1 CYS A  27      66.450  18.170  37.700  1.00  0.00           H
ATOM    340  HB2 CYS A  27      67.740  17.020  37.320  1.00  0.00           H
ATOM    341  SG  CYS A  27      65.400  16.050  37.420  1.00  0.00           S
ATOM    342  HG1 CYS A  27      66.080  15.330  38.300  1.00  0.00           H
ATOM    343  C   CYS A  27      65.430  18.020  34.900  1.00  0.00           C
ATOM    344  O   CYS A  27      64.960  17.120  34.190  1.00  0.00           O
ATOM    345  N   PRO A  28      64.620  19.060  35.000  1.00  0.00           N
ATOM    346  CD  PRO A  28      64.980  20.280  35.790  1.00  0.00           C
ATOM    347  HD1 PRO A  28      65.970  20.650  35.440  1.00  0.00           H
ATOM    348  HD2 PRO A  28      65.120  20.150  36.880  1.00  0.00           H
ATOM    349  CA  PRO A  28      63.360  19.260  34.280  1.00  0.00           C
ATOM    350  HA  PRO A  28      62.740  18.380  34.420  1.00  0.00           H
ATOM    351  CB  PRO A  28      62.770  20.460  35.030  1.00  0.00           C
ATOM    352  HB1 PRO A  28      62.110  20.100  35.850  1.00  0.00           H
ATOM    353  HB2 PRO A  28      62.110  21.030  34.340  1.00  0.00           H
ATOM    354  CG  PRO A  28      63.950  21.250  35.360  1.00  0.00           C
ATOM    355  HG1 PRO A  28      64.270  21.850  34.480  1.00  0.00           H
ATOM    356  HG2 PRO A  28      63.700  21.970  36.170  1.00  0.00           H
ATOM    357  C   PRO A  28      63.470  19.610  32.770  1.00  0.00           C
ATOM    358  O   PRO A  28      62.400  19.710  32.150  1.00  0.00           O
ATOM    359  N   SER A  29      64.720  19.750  32.180  1.00  0.00           N
ATOM    360  HN  SER A  29      65.510  19.830  32.780  1.00  0.00           H
ATOM    361  CA  SER A  29      64.950  19.910  30.720  1.00  0.00           C
ATOM    362  HA  SER A  29      64.380  20.770  30.400  1.00  0.00           H
ATOM    363  CB  SER A  29      66.440  19.950  30.220  1.00  0.00           C
ATOM    364  HB1 SER A  29      66.950  20.770  30.770  1.00  0.00           H
ATOM    365  HB2 SER A  29      66.360  20.180  29.130  1.00  0.00           H
ATOM    366  OG  SER A  29      67.320  18.910  30.470  1.00  0.00           O
ATOM    367  HG1 SER A  29      67.550  19.070  31.390  1.00  0.00           H
ATOM    368  C   SER A  29      64.270  18.810  29.990  1.00  0.00           C
ATOM    369  O   SER A  29      64.320  17.570  30.280  1.00  0.00           O
ATOM    370  N   ALA A  30      63.660  19.200  28.890  1.00  0.00           N
ATOM    371  HN  ALA A  30      63.580  20.130  28.550  1.00  0.00           H
ATOM    372  CA  ALA A  30      62.880  18.300  28.120  1.00  0.00           C
ATOM    373  HA  ALA A  30      62.390  18.870  27.350  1.00  0.00           H
ATOM    374  CB  ALA A  30      63.760  17.290  27.230  1.00  0.00           C
ATOM    375  HB1 ALA A  30      64.740  17.670  26.860  1.00  0.00           H
ATOM    376  HB2 ALA A  30      63.140  16.910  26.400  1.00  0.00           H
ATOM    377  HB3 ALA A  30      64.060  16.440  27.880  1.00  0.00           H
ATOM    378  C   ALA A  30      61.660  17.780  28.780  1.00  0.00           C
ATOM    379  O   ALA A  30      61.120  16.740  28.420  1.00  0.00           O
ATOM    380  N   GLY A  31      61.280  18.400  29.940  1.00  0.00           N
ATOM    381  HN  GLY A  31      61.730  19.240  30.220  1.00  0.00           H
ATOM    382  CA  GLY A  31      60.030  18.070  30.580  1.00  0.00           C
ATOM    383  HA1 GLY A  31      60.100  18.440  31.590  1.00  0.00           H
ATOM    384  HA2 GLY A  31      59.840  17.000  30.520  1.00  0.00           H
ATOM    385  C   GLY A  31      58.770  18.660  29.960  1.00  0.00           C
ATOM    386  O   GLY A  31      58.800  19.780  29.400  1.00  0.00           O
ATOM    387  N   ALA A  32      57.700  17.830  29.950  1.00  0.00           N
ATOM    388  HN  ALA A  32      57.860  16.970  30.430  1.00  0.00           H
ATOM    389  CA  ALA A  32      56.360  18.140  29.470  1.00  0.00           C
ATOM    390  HA  ALA A  32      55.750  17.260  29.550  1.00  0.00           H
ATOM    391  CB  ALA A  32      55.660  19.170  30.440  1.00  0.00           C
ATOM    392  HB1 ALA A  32      54.550  19.220  30.350  1.00  0.00           H
ATOM    393  HB2 ALA A  32      56.040  20.200  30.280  1.00  0.00           H
ATOM    394  HB3 ALA A  32      55.820  18.800  31.470  1.00  0.00           H
ATOM    395  C   ALA A  32      56.370  18.660  28.070  1.00  0.00           C
ATOM    396  O   ALA A  32      57.050  18.140  27.220  1.00  0.00           O
ATOM    397  N   ASN A  33      55.630  19.730  27.720  1.00  0.00           N
ATOM    398  HN  ASN A  33      55.080  20.180  28.420  1.00  0.00           H
ATOM    399  CA  ASN A  33      55.550  20.270  26.430  1.00  0.00           C
ATOM    400  HA  ASN A  33      55.980  19.520  25.780  1.00  0.00           H
ATOM    401  CB  ASN A  33      54.120  20.570  25.880  1.00  0.00           C
ATOM    402  HB1 ASN A  33      54.100  20.790  24.800  1.00  0.00           H
ATOM    403  HB2 ASN A  33      53.740  21.550  26.260  1.00  0.00           H
ATOM    404  CG  ASN A  33      53.160  19.440  26.070  1.00  0.00           C
ATOM    405  OD1 ASN A  33      52.100  19.550  26.610  1.00  0.00           O
ATOM    406  ND2 ASN A  33      53.560  18.240  25.510  1.00  0.00           N
ATOM    407 HD22 ASN A  33      54.340  18.350  24.900  1.00  0.00           H
ATOM    408  C   ASN A  33      56.350  21.600  26.230  1.00  0.00           C
ATOM    409  O   ASN A  33      56.410  22.190  25.110  1.00  0.00           O
ATOM    410  N   ALA A  34      57.010  22.040  27.320  1.00  0.00           N
ATOM    411  HN  ALA A  34      56.770  21.520  28.140  1.00  0.00           H
ATOM    412  CA  ALA A  34      57.870  23.160  27.460  1.00  0.00           C
ATOM    413  HA  ALA A  34      58.600  23.070  28.250  1.00  0.00           H
ATOM    414  CB  ALA A  34      58.750  23.460  26.220  1.00  0.00           C
ATOM    415  HB1 ALA A  34      58.230  23.560  25.240  1.00  0.00           H
ATOM    416  HB2 ALA A  34      59.310  22.520  26.060  1.00  0.00           H
ATOM    417  HB3 ALA A  34      59.450  24.300  26.410  1.00  0.00           H
ATOM    418  C   ALA A  34      57.130  24.340  27.780  1.00  0.00           C
ATOM    419  O   ALA A  34      57.680  25.440  27.920  1.00  0.00           O
ATOM    420  N   SER A  35      55.820  24.180  27.900  1.00  0.00           N
ATOM    421  HN  SER A  35      55.400  23.300  27.690  1.00  0.00           H
ATOM    422  CA  SER A  35      54.910  25.120  28.480  1.00  0.00           C
ATOM    423  HA  SER A  35      55.380  25.500  29.380  1.00  0.00           H
ATOM    424  CB  SER A  35      54.700  26.420  27.660  1.00  0.00           C
ATOM    425  HB1 SER A  35      54.290  26.160  26.660  1.00  0.00           H
ATOM    426  HB2 SER A  35      55.570  27.070  27.400  1.00  0.00           H
ATOM    427  OG  SER A  35      53.770  27.230  28.310  1.00  0.00           O
ATOM    428  HG1 SER A  35      53.570  27.880  27.630  1.00  0.00           H
ATOM    429  C   SER A  35      53.720  24.330  28.880  1.00  0.00           C
ATOM    430  O   SER A  35      53.660  23.250  28.400  1.00  0.00           O
ATOM    431  N   GLY A  36      52.900  24.770  29.820  1.00  0.00           N
ATOM    432  HN  GLY A  36      53.070  25.690  30.160  1.00  0.00           H
ATOM    433  CA  GLY A  36      51.680  24.190  30.320  1.00  0.00           C
ATOM    434  HA1 GLY A  36      51.160  24.930  30.920  1.00  0.00           H
ATOM    435  HA2 GLY A  36      51.920  23.370  30.970  1.00  0.00           H
ATOM    436  C   GLY A  36      50.680  23.870  29.240  1.00  0.00           C
ATOM    437  O   GLY A  36      50.830  24.290  28.130  1.00  0.00           O
ATOM    438  N   PRO A  37      49.610  23.180  29.610  1.00  0.00           N
ATOM    439  CD  PRO A  37      49.460  22.140  30.610  1.00  0.00           C
ATOM    440  HD1 PRO A  37      49.350  22.630  31.610  1.00  0.00           H
ATOM    441  HD2 PRO A  37      50.310  21.420  30.580  1.00  0.00           H
ATOM    442  CA  PRO A  37      48.410  23.240  28.820  1.00  0.00           C
ATOM    443  HA  PRO A  37      48.450  22.700  27.890  1.00  0.00           H
ATOM    444  CB  PRO A  37      47.330  22.640  29.700  1.00  0.00           C
ATOM    445  HB1 PRO A  37      46.590  22.070  29.100  1.00  0.00           H
ATOM    446  HB2 PRO A  37      46.950  23.300  30.510  1.00  0.00           H
ATOM    447  CG  PRO A  37      48.120  21.430  30.250  1.00  0.00           C
ATOM    448  HG1 PRO A  37      47.520  21.000  31.080  1.00  0.00           H
ATOM    449  HG2 PRO A  37      48.360  20.590  29.580  1.00  0.00           H
ATOM    450  C   PRO A  37      47.890  24.690  28.650  1.00  0.00           C
ATOM    451  O   PRO A  37      48.030  25.350  29.680  1.00  0.00           O
ATOM    452  N   PRO A  38      47.430  25.250  27.580  1.00  0.00           N
ATOM    453  CD  PRO A  38      47.320  24.520  26.280  1.00  0.00           C
ATOM    454  HD1 PRO A  38      46.410  23.890  26.360  1.00  0.00           H
ATOM    455  HD2 PRO A  38      48.210  23.940  25.960  1.00  0.00           H
ATOM    456  CA  PRO A  38      46.880  26.580  27.510  1.00  0.00           C
ATOM    457  HA  PRO A  38      47.670  27.310  27.640  1.00  0.00           H
ATOM    458  CB  PRO A  38      46.230  26.660  26.080  1.00  0.00           C
ATOM    459  HB1 PRO A  38      46.180  27.660  25.580  1.00  0.00           H
ATOM    460  HB2 PRO A  38      45.220  26.210  26.140  1.00  0.00           H
ATOM    461  CG  PRO A  38      47.200  25.720  25.350  1.00  0.00           C
ATOM    462  HG1 PRO A  38      46.830  25.340  24.370  1.00  0.00           H
ATOM    463  HG2 PRO A  38      48.190  26.170  25.110  1.00  0.00           H
ATOM    464  C   PRO A  38      45.820  27.020  28.560  1.00  0.00           C
ATOM    465  O   PRO A  38      44.790  26.370  28.650  1.00  0.00           O
ATOM    466  N   GLY A  39      46.070  28.140  29.310  1.00  0.00           N
ATOM    467  HN  GLY A  39      47.010  28.480  29.350  1.00  0.00           H
ATOM    468  CA  GLY A  39      45.070  28.760  30.180  1.00  0.00           C
ATOM    469  HA1 GLY A  39      44.100  28.500  29.790  1.00  0.00           H
ATOM    470  HA2 GLY A  39      45.340  29.810  30.260  1.00  0.00           H
ATOM    471  C   GLY A  39      45.190  28.190  31.530  1.00  0.00           C
ATOM    472  O   GLY A  39      44.320  28.370  32.380  1.00  0.00           O
ATOM    473  N   ALA A  40      46.300  27.460  31.820  1.00  0.00           N
ATOM    474  HN  ALA A  40      47.100  27.350  31.240  1.00  0.00           H
ATOM    475  CA  ALA A  40      46.480  26.720  33.020  1.00  0.00           C
ATOM    476  HA  ALA A  40      45.690  25.990  33.130  1.00  0.00           H
ATOM    477  CB  ALA A  40      47.810  26.000  32.970  1.00  0.00           C
ATOM    478  HB1 ALA A  40      48.040  25.370  32.080  1.00  0.00           H
ATOM    479  HB2 ALA A  40      48.020  25.400  33.880  1.00  0.00           H
ATOM    480  HB3 ALA A  40      48.620  26.770  32.970  1.00  0.00           H
ATOM    481  C   ALA A  40      46.510  27.560  34.260  1.00  0.00           C
ATOM    482  O   ALA A  40      46.050  27.110  35.350  1.00  0.00           O
ATOM    483  N   ARG A  41      46.960  28.860  34.200  1.00  0.00           N
ATOM    484  HN  ARG A  41      47.390  29.200  33.370  1.00  0.00           H
ATOM    485  CA  ARG A  41      46.830  29.730  35.330  1.00  0.00           C
ATOM    486  HA  ARG A  41      47.310  29.250  36.160  1.00  0.00           H
ATOM    487  CB  ARG A  41      47.660  31.050  35.010  1.00  0.00           C
ATOM    488  HB1 ARG A  41      47.470  31.890  35.710  1.00  0.00           H
ATOM    489  HB2 ARG A  41      47.420  31.360  33.970  1.00  0.00           H
ATOM    490  CG  ARG A  41      49.180  30.940  35.130  1.00  0.00           C
ATOM    491  HG1 ARG A  41      49.440  29.860  35.140  1.00  0.00           H
ATOM    492  HG2 ARG A  41      49.480  31.370  36.110  1.00  0.00           H
ATOM    493  CD  ARG A  41      50.080  31.690  34.110  1.00  0.00           C
ATOM    494  HD1 ARG A  41      49.700  31.500  33.080  1.00  0.00           H
ATOM    495  HD2 ARG A  41      51.120  31.290  34.150  1.00  0.00           H
ATOM    496  NE  ARG A  41      50.020  33.130  34.520  1.00  0.00           N
ATOM    497  HE  ARG A  41      50.600  33.450  35.270  1.00  0.00           H
ATOM    498  CZ  ARG A  41      49.500  34.190  33.880  1.00  0.00           C
ATOM    499  NH1 ARG A  41      49.570  35.400  34.320  1.00  0.00           N
ATOM    500 HH11 ARG A  41      49.710  35.650  35.280  1.00  0.00           H
ATOM    501 HH12 ARG A  41      49.240  36.140  33.730  1.00  0.00           H
ATOM    502  NH2 ARG A  41      48.770  34.060  32.780  1.00  0.00           N
ATOM    503 HH21 ARG A  41      48.570  33.100  32.610  1.00  0.00           H
ATOM    504 HH22 ARG A  41      48.070  34.750  32.590  1.00  0.00           H
ATOM    505  C   ARG A  41      45.400  30.080  35.710  1.00  0.00           C
ATOM    506  O   ARG A  41      44.970  30.080  36.790  1.00  0.00           O
ATOM    507  N   SER A  42      44.610  30.470  34.690  1.00  0.00           N
ATOM    508  HN  SER A  42      44.970  30.720  33.800  1.00  0.00           H
ATOM    509  CA  SER A  42      43.190  30.770  35.020  1.00  0.00           C
ATOM    510  HA  SER A  42      43.320  31.470  35.830  1.00  0.00           H
ATOM    511  CB  SER A  42      42.480  31.390  33.780  1.00  0.00           C
ATOM    512  HB1 SER A  42      41.480  31.670  34.180  1.00  0.00           H
ATOM    513  HB2 SER A  42      42.370  30.700  32.910  1.00  0.00           H
ATOM    514  OG  SER A  42      43.130  32.590  33.390  1.00  0.00           O
ATOM    515  HG1 SER A  42      42.830  33.370  33.880  1.00  0.00           H
ATOM    516  C   SER A  42      42.330  29.620  35.450  1.00  0.00           C
ATOM    517  O   SER A  42      41.560  29.670  36.370  1.00  0.00           O
ATOM    518  N   ALA A  43      42.630  28.440  34.880  1.00  0.00           N
ATOM    519  HN  ALA A  43      43.350  28.400  34.200  1.00  0.00           H
ATOM    520  CA  ALA A  43      41.890  27.210  35.300  1.00  0.00           C
ATOM    521  HA  ALA A  43      40.820  27.390  35.250  1.00  0.00           H
ATOM    522  CB  ALA A  43      42.030  26.070  34.210  1.00  0.00           C
ATOM    523  HB1 ALA A  43      43.110  26.040  33.950  1.00  0.00           H
ATOM    524  HB2 ALA A  43      41.500  26.390  33.290  1.00  0.00           H
ATOM    525  HB3 ALA A  43      41.590  25.070  34.420  1.00  0.00           H
ATOM    526  C   ALA A  43      42.410  26.620  36.700  1.00  0.00           C
ATOM    527  O   ALA A  43      41.640  26.040  37.490  1.00  0.00           O
ATOM    528  N   SER A  44      43.660  26.890  37.070  1.00  0.00           N
ATOM    529  HN  SER A  44      44.180  27.410  36.400  1.00  0.00           H
ATOM    530  CA  SER A  44      44.250  26.680  38.460  1.00  0.00           C
ATOM    531  HA  SER A  44      44.080  25.650  38.740  1.00  0.00           H
ATOM    532  CB  SER A  44      45.740  26.930  38.480  1.00  0.00           C
ATOM    533  HB1 SER A  44      46.000  26.820  39.550  1.00  0.00           H
ATOM    534  HB2 SER A  44      46.130  27.940  38.230  1.00  0.00           H
ATOM    535  OG  SER A  44      46.570  26.050  37.730  1.00  0.00           O
ATOM    536  HG1 SER A  44      46.360  26.210  36.810  1.00  0.00           H
ATOM    537  C   SER A  44      43.580  27.560  39.440  1.00  0.00           C
ATOM    538  O   SER A  44      43.130  27.090  40.530  1.00  0.00           O
ATOM    539  N   SER A  45      43.530  28.910  39.130  1.00  0.00           N
ATOM    540  HN  SER A  45      43.970  29.200  38.280  1.00  0.00           H
ATOM    541  CA  SER A  45      42.850  29.910  39.960  1.00  0.00           C
ATOM    542  HA  SER A  45      43.300  29.900  40.940  1.00  0.00           H
ATOM    543  CB  SER A  45      43.170  31.340  39.500  1.00  0.00           C
ATOM    544  HB1 SER A  45      42.820  31.470  38.450  1.00  0.00           H
ATOM    545  HB2 SER A  45      44.260  31.550  39.560  1.00  0.00           H
ATOM    546  OG  SER A  45      42.510  32.490  40.150  1.00  0.00           O
ATOM    547  HG1 SER A  45      41.670  32.580  39.710  1.00  0.00           H
ATOM    548  C   SER A  45      41.350  29.760  40.180  1.00  0.00           C
ATOM    549  O   SER A  45      40.770  30.080  41.210  1.00  0.00           O
ATOM    550  N   LEU A  46      40.600  29.370  39.200  1.00  0.00           N
ATOM    551  HN  LEU A  46      41.110  29.130  38.380  1.00  0.00           H
ATOM    552  CA  LEU A  46      39.220  29.000  39.210  1.00  0.00           C
ATOM    553  HA  LEU A  46      38.610  29.790  39.640  1.00  0.00           H
ATOM    554  CB  LEU A  46      38.760  28.910  37.740  1.00  0.00           C
ATOM    555  HB1 LEU A  46      39.470  28.310  37.130  1.00  0.00           H
ATOM    556  HB2 LEU A  46      38.860  29.910  37.270  1.00  0.00           H
ATOM    557  CG  LEU A  46      37.310  28.400  37.550  1.00  0.00           C
ATOM    558  HG  LEU A  46      37.190  27.500  38.190  1.00  0.00           H
ATOM    559  CD1 LEU A  46      36.230  29.390  37.940  1.00  0.00           C
ATOM    560 HD11 LEU A  46      35.400  28.720  38.280  1.00  0.00           H
ATOM    561 HD12 LEU A  46      35.900  30.010  37.080  1.00  0.00           H
ATOM    562 HD13 LEU A  46      36.470  30.010  38.830  1.00  0.00           H
ATOM    563  CD2 LEU A  46      37.230  27.910  36.080  1.00  0.00           C
ATOM    564 HD21 LEU A  46      36.280  27.370  35.860  1.00  0.00           H
ATOM    565 HD22 LEU A  46      38.080  27.300  35.710  1.00  0.00           H
ATOM    566 HD23 LEU A  46      37.130  28.800  35.430  1.00  0.00           H
ATOM    567  C   LEU A  46      38.930  27.770  40.150  1.00  0.00           C
ATOM    568  O   LEU A  46      37.920  27.760  40.870  1.00  0.00           O
ATOM    569  N   ALA A  47      39.880  26.820  40.160  1.00  0.00           N
ATOM    570  HN  ALA A  47      40.530  26.840  39.400  1.00  0.00           H
ATOM    571  CA  ALA A  47      39.920  25.710  41.100  1.00  0.00           C
ATOM    572  HA  ALA A  47      38.910  25.330  41.190  1.00  0.00           H
ATOM    573  CB  ALA A  47      40.870  24.650  40.390  1.00  0.00           C
ATOM    574  HB1 ALA A  47      41.910  25.020  40.510  1.00  0.00           H
ATOM    575  HB2 ALA A  47      40.680  24.420  39.320  1.00  0.00           H
ATOM    576  HB3 ALA A  47      40.880  23.650  40.900  1.00  0.00           H
ATOM    577  C   ALA A  47      40.310  26.030  42.490  1.00  0.00           C
ATOM    578  O   ALA A  47      39.720  25.500  43.430  1.00  0.00           O
ATOM    579  N   LEU A  48      41.240  27.010  42.640  1.00  0.00           N
ATOM    580  HN  LEU A  48      41.840  27.260  41.880  1.00  0.00           H
ATOM    581  CA  LEU A  48      41.660  27.420  43.940  1.00  0.00           C
ATOM    582  HA  LEU A  48      41.830  26.520  44.510  1.00  0.00           H
ATOM    583  CB  LEU A  48      43.040  28.070  43.790  1.00  0.00           C
ATOM    584  HB1 LEU A  48      42.850  29.040  43.270  1.00  0.00           H
ATOM    585  HB2 LEU A  48      43.750  27.490  43.160  1.00  0.00           H
ATOM    586  CG  LEU A  48      43.770  28.400  45.110  1.00  0.00           C
ATOM    587  HG  LEU A  48      43.210  29.180  45.680  1.00  0.00           H
ATOM    588  CD1 LEU A  48      43.900  27.240  46.110  1.00  0.00           C
ATOM    589 HD11 LEU A  48      43.020  27.100  46.770  1.00  0.00           H
ATOM    590 HD12 LEU A  48      44.740  27.340  46.820  1.00  0.00           H
ATOM    591 HD13 LEU A  48      44.030  26.300  45.530  1.00  0.00           H
ATOM    592  CD2 LEU A  48      45.110  29.090  44.830  1.00  0.00           C
ATOM    593 HD21 LEU A  48      45.880  28.600  44.200  1.00  0.00           H
ATOM    594 HD22 LEU A  48      45.460  29.270  45.870  1.00  0.00           H
ATOM    595 HD23 LEU A  48      44.890  30.000  44.230  1.00  0.00           H
ATOM    596  C   LEU A  48      40.700  28.310  44.720  1.00  0.00           C
ATOM    597  O   LEU A  48      40.550  28.270  45.950  1.00  0.00           O
ATOM    598  N   ALA A  49      39.840  29.080  43.920  1.00  0.00           N
ATOM    599  HN  ALA A  49      39.770  28.990  42.930  1.00  0.00           H
ATOM    600  CA  ALA A  49      38.760  29.860  44.480  1.00  0.00           C
ATOM    601  HA  ALA A  49      39.190  30.670  45.060  1.00  0.00           H
ATOM    602  CB  ALA A  49      38.010  30.490  43.340  1.00  0.00           C
ATOM    603  HB1 ALA A  49      37.620  29.780  42.580  1.00  0.00           H
ATOM    604  HB2 ALA A  49      38.590  31.210  42.720  1.00  0.00           H
ATOM    605  HB3 ALA A  49      37.180  31.170  43.640  1.00  0.00           H
ATOM    606  C   ALA A  49      37.750  29.050  45.360  1.00  0.00           C
ATOM    607  O   ALA A  49      37.220  29.640  46.300  1.00  0.00           O
ATOM    608  N   ILE A  50      37.350  27.790  45.030  1.00  0.00           N
ATOM    609  HN  ILE A  50      37.620  27.350  44.180  1.00  0.00           H
ATOM    610  CA  ILE A  50      36.580  26.940  45.900  1.00  0.00           C
ATOM    611  HA  ILE A  50      35.590  27.350  46.070  1.00  0.00           H
ATOM    612  CB  ILE A  50      36.320  25.540  45.300  1.00  0.00           C
ATOM    613  HB  ILE A  50      37.230  24.960  45.570  1.00  0.00           H
ATOM    614  CG2 ILE A  50      35.160  24.900  46.110  1.00  0.00           C
ATOM    615 HG21 ILE A  50      34.860  23.990  45.540  1.00  0.00           H
ATOM    616 HG22 ILE A  50      34.230  25.500  46.170  1.00  0.00           H
ATOM    617 HG23 ILE A  50      35.380  24.790  47.190  1.00  0.00           H
ATOM    618  CG1 ILE A  50      36.070  25.390  43.750  1.00  0.00           C
ATOM    619 HG11 ILE A  50      35.910  24.320  43.490  1.00  0.00           H
ATOM    620 HG12 ILE A  50      36.950  25.730  43.150  1.00  0.00           H
ATOM    621  CD  ILE A  50      34.710  26.090  43.340  1.00  0.00           C
ATOM    622  HD1 ILE A  50      34.410  25.800  42.310  1.00  0.00           H
ATOM    623  HD2 ILE A  50      34.880  27.180  43.430  1.00  0.00           H
ATOM    624  HD3 ILE A  50      33.880  25.810  44.030  1.00  0.00           H
ATOM    625  C   ILE A  50      37.250  26.740  47.260  1.00  0.00           C
ATOM    626  O   ILE A  50      36.580  26.820  48.280  1.00  0.00           O
ATOM    627  N   ALA A  51      38.570  26.520  47.320  1.00  0.00           N
ATOM    628  HN  ALA A  51      39.120  26.520  46.480  1.00  0.00           H
ATOM    629  CA  ALA A  51      39.330  26.550  48.540  1.00  0.00           C
ATOM    630  HA  ALA A  51      38.800  25.820  49.130  1.00  0.00           H
ATOM    631  CB  ALA A  51      40.810  25.940  48.510  1.00  0.00           C
ATOM    632  HB1 ALA A  51      40.810  24.960  47.990  1.00  0.00           H
ATOM    633  HB2 ALA A  51      41.190  25.780  49.540  1.00  0.00           H
ATOM    634  HB3 ALA A  51      41.440  26.610  47.880  1.00  0.00           H
ATOM    635  C   ALA A  51      39.400  27.830  49.440  1.00  0.00           C
ATOM    636  O   ALA A  51      39.360  27.710  50.630  1.00  0.00           O
ATOM    637  N   ILE A  52      39.540  29.030  48.790  1.00  0.00           N
ATOM    638  HN  ILE A  52      39.730  28.900  47.820  1.00  0.00           H
ATOM    639  CA  ILE A  52      39.420  30.380  49.310  1.00  0.00           C
ATOM    640  HA  ILE A  52      40.210  30.450  50.040  1.00  0.00           H
ATOM    641  CB  ILE A  52      39.590  31.450  48.240  1.00  0.00           C
ATOM    642  HB  ILE A  52      38.810  31.170  47.500  1.00  0.00           H
ATOM    643  CG2 ILE A  52      39.420  32.900  48.670  1.00  0.00           C
ATOM    644 HG21 ILE A  52      39.790  33.600  47.880  1.00  0.00           H
ATOM    645 HG22 ILE A  52      40.010  33.130  49.580  1.00  0.00           H
ATOM    646 HG23 ILE A  52      38.330  33.110  48.790  1.00  0.00           H
ATOM    647  CG1 ILE A  52      41.040  31.360  47.700  1.00  0.00           C
ATOM    648 HG11 ILE A  52      41.330  30.320  47.430  1.00  0.00           H
ATOM    649 HG12 ILE A  52      41.690  31.640  48.560  1.00  0.00           H
ATOM    650  CD  ILE A  52      41.260  32.190  46.410  1.00  0.00           C
ATOM    651  HD1 ILE A  52      40.490  32.080  45.610  1.00  0.00           H
ATOM    652  HD2 ILE A  52      42.260  31.860  46.070  1.00  0.00           H
ATOM    653  HD3 ILE A  52      41.410  33.260  46.640  1.00  0.00           H
ATOM    654  C   ILE A  52      38.020  30.510  49.970  1.00  0.00           C
ATOM    655  O   ILE A  52      37.850  30.950  51.100  1.00  0.00           O
ATOM    656  N   THR A  53      37.010  30.100  49.180  1.00  0.00           N
ATOM    657  HN  THR A  53      37.210  29.960  48.210  1.00  0.00           H
ATOM    658  CA  THR A  53      35.610  30.140  49.620  1.00  0.00           C
ATOM    659  HA  THR A  53      35.450  31.150  49.980  1.00  0.00           H
ATOM    660  CB  THR A  53      34.620  29.890  48.530  1.00  0.00           C
ATOM    661  HB  THR A  53      34.840  28.840  48.230  1.00  0.00           H
ATOM    662  OG1 THR A  53      34.840  30.810  47.500  1.00  0.00           O
ATOM    663  HG1 THR A  53      35.590  30.500  46.990  1.00  0.00           H
ATOM    664  CG2 THR A  53      33.210  30.150  49.140  1.00  0.00           C
ATOM    665 HG21 THR A  53      32.940  29.530  50.030  1.00  0.00           H
ATOM    666 HG22 THR A  53      32.520  29.910  48.300  1.00  0.00           H
ATOM    667 HG23 THR A  53      33.140  31.220  49.420  1.00  0.00           H
ATOM    668  C   THR A  53      35.290  29.280  50.840  1.00  0.00           C
ATOM    669  O   THR A  53      34.690  29.730  51.820  1.00  0.00           O
ATOM    670  N   ALA A  54      35.800  28.030  50.870  1.00  0.00           N
ATOM    671  HN  ALA A  54      36.350  27.700  50.100  1.00  0.00           H
ATOM    672  CA  ALA A  54      35.590  27.110  51.990  1.00  0.00           C
ATOM    673  HA  ALA A  54      34.530  27.020  52.180  1.00  0.00           H
ATOM    674  CB  ALA A  54      36.190  25.730  51.680  1.00  0.00           C
ATOM    675  HB1 ALA A  54      36.160  25.100  52.590  1.00  0.00           H
ATOM    676  HB2 ALA A  54      37.250  25.690  51.330  1.00  0.00           H
ATOM    677  HB3 ALA A  54      35.620  25.310  50.820  1.00  0.00           H
ATOM    678  C   ALA A  54      36.290  27.630  53.240  1.00  0.00           C
ATOM    679  O   ALA A  54      35.730  27.660  54.300  1.00  0.00           O
ATOM    680  N   LEU A  55      37.590  28.020  53.200  1.00  0.00           N
ATOM    681  HN  LEU A  55      38.110  27.810  52.370  1.00  0.00           H
ATOM    682  CA  LEU A  55      38.370  28.580  54.280  1.00  0.00           C
ATOM    683  HA  LEU A  55      38.280  27.860  55.080  1.00  0.00           H
ATOM    684  CB  LEU A  55      39.840  28.730  53.930  1.00  0.00           C
ATOM    685  HB1 LEU A  55      39.920  29.260  52.960  1.00  0.00           H
ATOM    686  HB2 LEU A  55      40.290  27.730  53.820  1.00  0.00           H
ATOM    687  CG  LEU A  55      40.820  29.350  54.970  1.00  0.00           C
ATOM    688  HG  LEU A  55      40.240  30.180  55.430  1.00  0.00           H
ATOM    689  CD1 LEU A  55      41.280  28.490  56.100  1.00  0.00           C
ATOM    690 HD11 LEU A  55      41.560  27.510  55.660  1.00  0.00           H
ATOM    691 HD12 LEU A  55      40.460  28.310  56.830  1.00  0.00           H
ATOM    692 HD13 LEU A  55      42.090  28.980  56.680  1.00  0.00           H
ATOM    693  CD2 LEU A  55      42.030  29.920  54.230  1.00  0.00           C
ATOM    694 HD21 LEU A  55      42.700  30.370  54.990  1.00  0.00           H
ATOM    695 HD22 LEU A  55      41.730  30.670  53.470  1.00  0.00           H
ATOM    696 HD23 LEU A  55      42.490  29.090  53.650  1.00  0.00           H
ATOM    697  C   LEU A  55      37.750  29.890  54.850  1.00  0.00           C
ATOM    698  O   LEU A  55      37.580  30.070  56.060  1.00  0.00           O
ATOM    699  N   TYR A  56      37.430  30.830  53.910  1.00  0.00           N
ATOM    700  HN  TYR A  56      37.720  30.770  52.950  1.00  0.00           H
ATOM    701  CA  TYR A  56      36.680  32.130  54.140  1.00  0.00           C
ATOM    702  HA  TYR A  56      37.280  32.510  54.950  1.00  0.00           H
ATOM    703  CB  TYR A  56      36.550  33.010  52.910  1.00  0.00           C
ATOM    704  HB1 TYR A  56      35.840  33.850  53.070  1.00  0.00           H
ATOM    705  HB2 TYR A  56      36.140  32.520  52.000  1.00  0.00           H
ATOM    706  CG  TYR A  56      37.840  33.720  52.490  1.00  0.00           C
ATOM    707  CD1 TYR A  56      39.100  33.400  52.950  1.00  0.00           C
ATOM    708  HD1 TYR A  56      39.320  32.670  53.720  1.00  0.00           H
ATOM    709  CE1 TYR A  56      40.240  34.110  52.450  1.00  0.00           C
ATOM    710  HE1 TYR A  56      41.270  33.970  52.770  1.00  0.00           H
ATOM    711  CZ  TYR A  56      40.040  35.070  51.450  1.00  0.00           C
ATOM    712  OH  TYR A  56      41.160  35.860  51.160  1.00  0.00           O
ATOM    713  HH  TYR A  56      40.930  36.750  50.900  1.00  0.00           H
ATOM    714  CD2 TYR A  56      37.690  34.720  51.470  1.00  0.00           C
ATOM    715  HD2 TYR A  56      36.690  35.100  51.280  1.00  0.00           H
ATOM    716  CE2 TYR A  56      38.780  35.390  50.930  1.00  0.00           C
ATOM    717  HE2 TYR A  56      38.650  36.220  50.250  1.00  0.00           H
ATOM    718  C   TYR A  56      35.340  32.020  54.720  1.00  0.00           C
ATOM    719  O   TYR A  56      34.990  32.740  55.650  1.00  0.00           O
ATOM    720  N   SER A  57      34.470  31.140  54.230  1.00  0.00           N
ATOM    721  HN  SER A  57      34.700  30.630  53.400  1.00  0.00           H
ATOM    722  CA  SER A  57      33.320  30.810  54.980  1.00  0.00           C
ATOM    723  HA  SER A  57      32.850  31.730  55.300  1.00  0.00           H
ATOM    724  CB  SER A  57      32.310  30.000  54.140  1.00  0.00           C
ATOM    725  HB1 SER A  57      31.880  30.640  53.350  1.00  0.00           H
ATOM    726  HB2 SER A  57      31.460  29.720  54.810  1.00  0.00           H
ATOM    727  OG  SER A  57      32.840  28.750  53.620  1.00  0.00           O
ATOM    728  HG1 SER A  57      33.470  28.990  52.940  1.00  0.00           H
ATOM    729  C   SER A  57      33.580  30.080  56.240  1.00  0.00           C
ATOM    730  O   SER A  57      32.820  30.230  57.230  1.00  0.00           O
ATOM    731  N   ALA A  58      34.570  29.210  56.420  1.00  0.00           N
ATOM    732  HN  ALA A  58      35.210  29.040  55.680  1.00  0.00           H
ATOM    733  CA  ALA A  58      34.780  28.340  57.610  1.00  0.00           C
ATOM    734  HA  ALA A  58      33.780  28.050  57.900  1.00  0.00           H
ATOM    735  CB  ALA A  58      35.770  27.130  57.320  1.00  0.00           C
ATOM    736  HB1 ALA A  58      35.310  26.400  56.630  1.00  0.00           H
ATOM    737  HB2 ALA A  58      35.940  26.620  58.290  1.00  0.00           H
ATOM    738  HB3 ALA A  58      36.780  27.380  56.920  1.00  0.00           H
ATOM    739  C   ALA A  58      35.280  29.160  58.860  1.00  0.00           C
ATOM    740  O   ALA A  58      34.810  28.930  59.950  1.00  0.00           O
ATOM    741  N   VAL A  59      36.220  30.180  58.660  1.00  0.00           N
ATOM    742  HN  VAL A  59      36.640  30.130  57.760  1.00  0.00           H
ATOM    743  CA  VAL A  59      36.660  31.090  59.740  1.00  0.00           C
ATOM    744  HA  VAL A  59      36.780  30.530  60.650  1.00  0.00           H
ATOM    745  CB  VAL A  59      37.960  31.820  59.260  1.00  0.00           C
ATOM    746  HB  VAL A  59      38.400  32.350  60.130  1.00  0.00           H
ATOM    747  CG1 VAL A  59      39.150  30.800  58.990  1.00  0.00           C
ATOM    748 HG11 VAL A  59      39.300  30.070  59.810  1.00  0.00           H
ATOM    749 HG12 VAL A  59      40.050  31.430  58.800  1.00  0.00           H
ATOM    750 HG13 VAL A  59      38.970  30.200  58.070  1.00  0.00           H
ATOM    751  CG2 VAL A  59      37.840  32.810  58.080  1.00  0.00           C
ATOM    752 HG21 VAL A  59      37.140  33.640  58.350  1.00  0.00           H
ATOM    753 HG22 VAL A  59      37.630  32.240  57.150  1.00  0.00           H
ATOM    754 HG23 VAL A  59      38.840  33.280  57.940  1.00  0.00           H
ATOM    755  C   VAL A  59      35.540  32.070  60.090  1.00  0.00           C
ATOM    756  O   VAL A  59      35.420  32.470  61.210  1.00  0.00           O
ATOM    757  N   CYS A  60      34.710  32.500  59.060  1.00  0.00           N
ATOM    758  HN  CYS A  60      34.790  32.250  58.100  1.00  0.00           H
ATOM    759  CA  CYS A  60      33.510  33.310  59.340  1.00  0.00           C
ATOM    760  HA  CYS A  60      33.680  34.210  59.910  1.00  0.00           H
ATOM    761  CB  CYS A  60      32.800  33.590  57.940  1.00  0.00           C
ATOM    762  HB1 CYS A  60      32.310  32.700  57.480  1.00  0.00           H
ATOM    763  HB2 CYS A  60      33.630  33.900  57.270  1.00  0.00           H
ATOM    764  SG  CYS A  60      31.460  34.850  58.000  1.00  0.00           S
ATOM    765  HG1 CYS A  60      32.420  35.740  58.210  1.00  0.00           H
ATOM    766  C   CYS A  60      32.500  32.490  60.190  1.00  0.00           C
ATOM    767  O   CYS A  60      32.000  33.050  61.170  1.00  0.00           O
ATOM    768  N   ALA A  61      32.140  31.250  59.920  1.00  0.00           N
ATOM    769  HN  ALA A  61      32.390  30.880  59.030  1.00  0.00           H
ATOM    770  CA  ALA A  61      31.360  30.430  60.750  1.00  0.00           C
ATOM    771  HA  ALA A  61      30.410  30.950  60.750  1.00  0.00           H
ATOM    772  CB  ALA A  61      31.200  29.030  60.100  1.00  0.00           C
ATOM    773  HB1 ALA A  61      32.130  28.430  60.020  1.00  0.00           H
ATOM    774  HB2 ALA A  61      30.390  28.490  60.620  1.00  0.00           H
ATOM    775  HB3 ALA A  61      30.850  29.200  59.060  1.00  0.00           H
ATOM    776  C   ALA A  61      31.740  30.300  62.250  1.00  0.00           C
ATOM    777  O   ALA A  61      30.900  30.500  63.130  1.00  0.00           O
ATOM    778  N   VAL A  62      32.960  29.890  62.590  1.00  0.00           N
ATOM    779  HN  VAL A  62      33.600  29.660  61.870  1.00  0.00           H
ATOM    780  CA  VAL A  62      33.440  29.900  63.930  1.00  0.00           C
ATOM    781  HA  VAL A  62      32.710  29.340  64.510  1.00  0.00           H
ATOM    782  CB  VAL A  62      34.830  29.170  64.090  1.00  0.00           C
ATOM    783  HB  VAL A  62      35.580  29.840  63.620  1.00  0.00           H
ATOM    784  CG1 VAL A  62      35.270  29.260  65.580  1.00  0.00           C
ATOM    785 HG11 VAL A  62      35.380  30.320  65.890  1.00  0.00           H
ATOM    786 HG12 VAL A  62      36.260  28.780  65.760  1.00  0.00           H
ATOM    787 HG13 VAL A  62      34.560  28.720  66.240  1.00  0.00           H
ATOM    788  CG2 VAL A  62      34.840  27.730  63.430  1.00  0.00           C
ATOM    789 HG21 VAL A  62      34.690  26.950  64.210  1.00  0.00           H
ATOM    790 HG22 VAL A  62      35.810  27.480  62.950  1.00  0.00           H
ATOM    791 HG23 VAL A  62      34.000  27.600  62.710  1.00  0.00           H
ATOM    792  C   VAL A  62      33.450  31.270  64.630  1.00  0.00           C
ATOM    793  O   VAL A  62      33.060  31.480  65.760  1.00  0.00           O
ATOM    794  N   GLY A  63      33.850  32.270  63.880  1.00  0.00           N
ATOM    795  HN  GLY A  63      33.950  32.130  62.900  1.00  0.00           H
ATOM    796  CA  GLY A  63      34.160  33.580  64.390  1.00  0.00           C
ATOM    797  HA1 GLY A  63      34.750  34.070  63.640  1.00  0.00           H
ATOM    798  HA2 GLY A  63      34.730  33.390  65.300  1.00  0.00           H
ATOM    799  C   GLY A  63      32.990  34.460  64.570  1.00  0.00           C
ATOM    800  O   GLY A  63      32.620  34.980  65.640  1.00  0.00           O
ATOM    801  N   LEU A  64      32.290  34.790  63.470  1.00  0.00           N
ATOM    802  HN  LEU A  64      32.410  34.240  62.650  1.00  0.00           H
ATOM    803  CA  LEU A  64      31.230  35.660  63.410  1.00  0.00           C
ATOM    804  HA  LEU A  64      31.560  36.580  63.850  1.00  0.00           H
ATOM    805  CB  LEU A  64      30.740  35.760  61.970  1.00  0.00           C
ATOM    806  HB1 LEU A  64      30.480  34.750  61.610  1.00  0.00           H
ATOM    807  HB2 LEU A  64      31.510  36.170  61.280  1.00  0.00           H
ATOM    808  CG  LEU A  64      29.460  36.600  61.640  1.00  0.00           C
ATOM    809  HG  LEU A  64      28.720  36.320  62.420  1.00  0.00           H
ATOM    810  CD1 LEU A  64      29.730  38.040  61.680  1.00  0.00           C
ATOM    811 HD11 LEU A  64      30.420  38.270  62.510  1.00  0.00           H
ATOM    812 HD12 LEU A  64      28.760  38.540  61.890  1.00  0.00           H
ATOM    813 HD13 LEU A  64      30.130  38.450  60.720  1.00  0.00           H
ATOM    814  CD2 LEU A  64      28.820  36.370  60.270  1.00  0.00           C
ATOM    815 HD21 LEU A  64      27.990  37.040  59.960  1.00  0.00           H
ATOM    816 HD22 LEU A  64      28.360  35.360  60.200  1.00  0.00           H
ATOM    817 HD23 LEU A  64      29.660  36.480  59.550  1.00  0.00           H
ATOM    818  C   LEU A  64      30.030  35.260  64.250  1.00  0.00           C
ATOM    819  O   LEU A  64      29.370  36.050  64.900  1.00  0.00           O
ATOM    820  N   LEU A  65      29.670  33.960  64.290  1.00  0.00           N
ATOM    821  HN  LEU A  65      30.320  33.330  63.870  1.00  0.00           H
ATOM    822  CA  LEU A  65      28.650  33.450  65.230  1.00  0.00           C
ATOM    823  HA  LEU A  65      27.820  34.140  65.180  1.00  0.00           H
ATOM    824  CB  LEU A  65      28.260  32.000  64.790  1.00  0.00           C
ATOM    825  HB1 LEU A  65      27.430  31.770  65.480  1.00  0.00           H
ATOM    826  HB2 LEU A  65      29.150  31.360  64.950  1.00  0.00           H
ATOM    827  CG  LEU A  65      27.770  31.850  63.320  1.00  0.00           C
ATOM    828  HG  LEU A  65      28.580  32.230  62.670  1.00  0.00           H
ATOM    829  CD1 LEU A  65      27.530  30.430  62.870  1.00  0.00           C
ATOM    830 HD11 LEU A  65      28.500  29.950  63.130  1.00  0.00           H
ATOM    831 HD12 LEU A  65      27.150  30.220  61.850  1.00  0.00           H
ATOM    832 HD13 LEU A  65      26.900  29.900  63.610  1.00  0.00           H
ATOM    833  CD2 LEU A  65      26.420  32.660  63.130  1.00  0.00           C
ATOM    834 HD21 LEU A  65      26.190  32.690  62.040  1.00  0.00           H
ATOM    835 HD22 LEU A  65      26.640  33.700  63.430  1.00  0.00           H
ATOM    836 HD23 LEU A  65      25.610  32.170  63.720  1.00  0.00           H
ATOM    837  C   LEU A  65      29.010  33.430  66.700  1.00  0.00           C
ATOM    838  O   LEU A  65      28.220  33.580  67.600  1.00  0.00           O
ATOM    839  N   GLY A  66      30.260  33.160  66.970  1.00  0.00           N
ATOM    840  HN  GLY A  66      30.810  33.060  66.150  1.00  0.00           H
ATOM    841  CA  GLY A  66      30.920  33.230  68.340  1.00  0.00           C
ATOM    842  HA1 GLY A  66      31.940  32.860  68.350  1.00  0.00           H
ATOM    843  HA2 GLY A  66      30.300  32.690  69.030  1.00  0.00           H
ATOM    844  C   GLY A  66      31.080  34.640  68.860  1.00  0.00           C
ATOM    845  O   GLY A  66      30.980  34.890  70.000  1.00  0.00           O
ATOM    846  N   ASN A  67      31.330  35.620  68.010  1.00  0.00           N
ATOM    847  HN  ASN A  67      31.590  35.380  67.070  1.00  0.00           H
ATOM    848  CA  ASN A  67      31.100  37.010  68.310  1.00  0.00           C
ATOM    849  HA  ASN A  67      31.580  37.330  69.230  1.00  0.00           H
ATOM    850  CB  ASN A  67      31.490  37.880  67.090  1.00  0.00           C
ATOM    851  HB1 ASN A  67      31.280  38.960  67.210  1.00  0.00           H
ATOM    852  HB2 ASN A  67      30.910  37.540  66.200  1.00  0.00           H
ATOM    853  CG  ASN A  67      32.960  37.880  66.610  1.00  0.00           C
ATOM    854  OD1 ASN A  67      33.090  37.930  65.370  1.00  0.00           O
ATOM    855  ND2 ASN A  67      33.950  37.770  67.470  1.00  0.00           N
ATOM    856 HD21 ASN A  67      33.730  38.020  68.420  1.00  0.00           H
ATOM    857 HD22 ASN A  67      34.870  37.550  67.170  1.00  0.00           H
ATOM    858  C   ASN A  67      29.640  37.360  68.540  1.00  0.00           C
ATOM    859  O   ASN A  67      29.370  38.040  69.530  1.00  0.00           O
ATOM    860  N   VAL A  68      28.640  36.880  67.720  1.00  0.00           N
ATOM    861  HN  VAL A  68      28.920  36.540  66.830  1.00  0.00           H
ATOM    862  CA  VAL A  68      27.220  37.030  68.050  1.00  0.00           C
ATOM    863  HA  VAL A  68      27.050  38.100  68.040  1.00  0.00           H
ATOM    864  CB  VAL A  68      26.300  36.420  67.000  1.00  0.00           C
ATOM    865  HB  VAL A  68      26.700  35.420  66.710  1.00  0.00           H
ATOM    866  CG1 VAL A  68      24.710  36.440  67.370  1.00  0.00           C
ATOM    867 HG11 VAL A  68      24.110  35.990  66.550  1.00  0.00           H
ATOM    868 HG12 VAL A  68      24.380  37.450  67.660  1.00  0.00           H
ATOM    869 HG13 VAL A  68      24.680  35.760  68.260  1.00  0.00           H
ATOM    870  CG2 VAL A  68      26.420  37.310  65.710  1.00  0.00           C
ATOM    871 HG21 VAL A  68      25.720  36.930  64.940  1.00  0.00           H
ATOM    872 HG22 VAL A  68      27.430  37.290  65.250  1.00  0.00           H
ATOM    873 HG23 VAL A  68      26.150  38.380  65.850  1.00  0.00           H
ATOM    874  C   VAL A  68      26.760  36.490  69.400  1.00  0.00           C
ATOM    875  O   VAL A  68      26.080  37.100  70.220  1.00  0.00           O
ATOM    876  N   LEU A  69      27.270  35.300  69.670  1.00  0.00           N
ATOM    877  HN  LEU A  69      27.570  34.760  68.890  1.00  0.00           H
ATOM    878  CA  LEU A  69      27.180  34.640  70.960  1.00  0.00           C
ATOM    879  HA  LEU A  69      26.150  34.630  71.270  1.00  0.00           H
ATOM    880  CB  LEU A  69      27.800  33.110  70.950  1.00  0.00           C
ATOM    881  HB1 LEU A  69      28.790  33.170  70.450  1.00  0.00           H
ATOM    882  HB2 LEU A  69      27.090  32.620  70.240  1.00  0.00           H
ATOM    883  CG  LEU A  69      28.030  32.350  72.250  1.00  0.00           C
ATOM    884  HG  LEU A  69      28.660  32.970  72.930  1.00  0.00           H
ATOM    885  CD1 LEU A  69      26.860  31.960  73.120  1.00  0.00           C
ATOM    886 HD11 LEU A  69      26.390  32.840  73.630  1.00  0.00           H
ATOM    887 HD12 LEU A  69      27.050  31.090  73.780  1.00  0.00           H
ATOM    888 HD13 LEU A  69      25.960  31.790  72.490  1.00  0.00           H
ATOM    889  CD2 LEU A  69      28.720  30.980  71.910  1.00  0.00           C
ATOM    890 HD21 LEU A  69      28.930  30.460  72.870  1.00  0.00           H
ATOM    891 HD22 LEU A  69      29.680  31.230  71.430  1.00  0.00           H
ATOM    892 HD23 LEU A  69      28.220  30.290  71.200  1.00  0.00           H
ATOM    893  C   LEU A  69      27.670  35.390  72.170  1.00  0.00           C
ATOM    894  O   LEU A  69      26.980  35.560  73.160  1.00  0.00           O
ATOM    895  N   VAL A  70      28.850  35.900  72.100  1.00  0.00           N
ATOM    896  HN  VAL A  70      29.400  35.710  71.290  1.00  0.00           H
ATOM    897  CA  VAL A  70      29.400  36.750  73.170  1.00  0.00           C
ATOM    898  HA  VAL A  70      29.320  36.220  74.110  1.00  0.00           H
ATOM    899  CB  VAL A  70      30.910  36.940  72.880  1.00  0.00           C
ATOM    900  HB  VAL A  70      31.100  37.330  71.860  1.00  0.00           H
ATOM    901  CG1 VAL A  70      31.470  38.070  73.740  1.00  0.00           C
ATOM    902 HG11 VAL A  70      31.460  37.820  74.830  1.00  0.00           H
ATOM    903 HG12 VAL A  70      30.920  39.040  73.730  1.00  0.00           H
ATOM    904 HG13 VAL A  70      32.540  38.290  73.520  1.00  0.00           H
ATOM    905  CG2 VAL A  70      31.590  35.630  73.090  1.00  0.00           C
ATOM    906 HG21 VAL A  70      32.680  35.770  72.930  1.00  0.00           H
ATOM    907 HG22 VAL A  70      31.160  34.890  72.380  1.00  0.00           H
ATOM    908 HG23 VAL A  70      31.430  35.130  74.070  1.00  0.00           H
ATOM    909  C   VAL A  70      28.640  38.080  73.270  1.00  0.00           C
ATOM    910  O   VAL A  70      28.430  38.510  74.400  1.00  0.00           O
ATOM    911  N   MET A  71      28.240  38.750  72.140  1.00  0.00           N
ATOM    912  HN  MET A  71      28.390  38.380  71.230  1.00  0.00           H
ATOM    913  CA  MET A  71      27.430  39.920  72.220  1.00  0.00           C
ATOM    914  HA  MET A  71      28.020  40.650  72.750  1.00  0.00           H
ATOM    915  CB  MET A  71      27.160  40.590  70.860  1.00  0.00           C
ATOM    916  HB1 MET A  71      26.230  41.200  70.850  1.00  0.00           H
ATOM    917  HB2 MET A  71      27.030  39.850  70.050  1.00  0.00           H
ATOM    918  CG  MET A  71      28.440  41.460  70.470  1.00  0.00           C
ATOM    919  HG1 MET A  71      29.330  40.800  70.500  1.00  0.00           H
ATOM    920  HG2 MET A  71      28.510  42.210  71.290  1.00  0.00           H
ATOM    921  SD  MET A  71      28.210  42.410  68.890  1.00  0.00           S
ATOM    922  CE  MET A  71      28.320  41.120  67.620  1.00  0.00           C
ATOM    923  HE1 MET A  71      29.340  40.730  67.410  1.00  0.00           H
ATOM    924  HE2 MET A  71      28.040  41.440  66.600  1.00  0.00           H
ATOM    925  HE3 MET A  71      27.730  40.220  67.920  1.00  0.00           H
ATOM    926  C   MET A  71      26.070  39.690  72.870  1.00  0.00           C
ATOM    927  O   MET A  71      25.650  40.350  73.780  1.00  0.00           O
ATOM    928  N   PHE A  72      25.350  38.630  72.470  1.00  0.00           N
ATOM    929  HN  PHE A  72      25.520  37.990  71.730  1.00  0.00           H
ATOM    930  CA  PHE A  72      24.230  38.100  73.200  1.00  0.00           C
ATOM    931  HA  PHE A  72      23.540  38.930  73.250  1.00  0.00           H
ATOM    932  CB  PHE A  72      23.670  36.720  72.580  1.00  0.00           C
ATOM    933  HB1 PHE A  72      24.450  35.930  72.570  1.00  0.00           H
ATOM    934  HB2 PHE A  72      23.460  36.930  71.510  1.00  0.00           H
ATOM    935  CG  PHE A  72      22.360  36.240  73.160  1.00  0.00           C
ATOM    936  CD1 PHE A  72      21.140  36.920  73.050  1.00  0.00           C
ATOM    937  HD1 PHE A  72      21.100  37.880  72.560  1.00  0.00           H
ATOM    938  CE1 PHE A  72      19.980  36.290  73.620  1.00  0.00           C
ATOM    939  HE1 PHE A  72      18.990  36.690  73.510  1.00  0.00           H
ATOM    940  CZ  PHE A  72      20.160  35.070  74.290  1.00  0.00           C
ATOM    941  HZ  PHE A  72      19.260  34.610  74.660  1.00  0.00           H
ATOM    942  CD2 PHE A  72      22.460  34.960  73.780  1.00  0.00           C
ATOM    943  HD2 PHE A  72      23.440  34.500  73.730  1.00  0.00           H
ATOM    944  CE2 PHE A  72      21.330  34.340  74.320  1.00  0.00           C
ATOM    945  HE2 PHE A  72      21.360  33.320  74.680  1.00  0.00           H
ATOM    946  C   PHE A  72      24.390  37.700  74.690  1.00  0.00           C
ATOM    947  O   PHE A  72      23.540  38.040  75.490  1.00  0.00           O
ATOM    948  N   GLY A  73      25.490  37.070  75.110  1.00  0.00           N
ATOM    949  HN  GLY A  73      26.100  37.060  74.330  1.00  0.00           H
ATOM    950  CA  GLY A  73      25.790  36.440  76.380  1.00  0.00           C
ATOM    951  HA1 GLY A  73      26.780  36.020  76.430  1.00  0.00           H
ATOM    952  HA2 GLY A  73      24.960  35.760  76.510  1.00  0.00           H
ATOM    953  C   GLY A  73      25.700  37.500  77.430  1.00  0.00           C
ATOM    954  O   GLY A  73      24.910  37.480  78.390  1.00  0.00           O
ATOM    955  N   ILE A  74      26.420  38.580  77.130  1.00  0.00           N
ATOM    956  HN  ILE A  74      26.710  38.650  76.180  1.00  0.00           H
ATOM    957  CA  ILE A  74      26.530  39.870  77.840  1.00  0.00           C
ATOM    958  HA  ILE A  74      26.760  39.620  78.860  1.00  0.00           H
ATOM    959  CB  ILE A  74      27.620  40.760  77.140  1.00  0.00           C
ATOM    960  HB  ILE A  74      27.400  40.640  76.060  1.00  0.00           H
ATOM    961  CG2 ILE A  74      27.570  42.230  77.590  1.00  0.00           C
ATOM    962 HG21 ILE A  74      26.640  42.770  77.310  1.00  0.00           H
ATOM    963 HG22 ILE A  74      28.460  42.760  77.200  1.00  0.00           H
ATOM    964 HG23 ILE A  74      27.580  42.120  78.700  1.00  0.00           H
ATOM    965  CG1 ILE A  74      29.030  40.170  77.430  1.00  0.00           C
ATOM    966 HG11 ILE A  74      28.990  39.060  77.310  1.00  0.00           H
ATOM    967 HG12 ILE A  74      29.200  40.370  78.510  1.00  0.00           H
ATOM    968  CD  ILE A  74      30.080  40.760  76.520  1.00  0.00           C
ATOM    969  HD1 ILE A  74      30.060  40.360  75.480  1.00  0.00           H
ATOM    970  HD2 ILE A  74      31.080  40.480  76.900  1.00  0.00           H
ATOM    971  HD3 ILE A  74      30.020  41.860  76.490  1.00  0.00           H
ATOM    972  C   ILE A  74      25.190  40.570  77.930  1.00  0.00           C
ATOM    973  O   ILE A  74      24.770  40.910  79.040  1.00  0.00           O
ATOM    974  N   VAL A  75      24.440  40.740  76.800  1.00  0.00           N
ATOM    975  HN  VAL A  75      24.780  40.450  75.900  1.00  0.00           H
ATOM    976  CA  VAL A  75      23.170  41.430  76.890  1.00  0.00           C
ATOM    977  HA  VAL A  75      23.310  42.340  77.450  1.00  0.00           H
ATOM    978  CB  VAL A  75      22.580  41.740  75.550  1.00  0.00           C
ATOM    979  HB  VAL A  75      22.620  40.830  74.910  1.00  0.00           H
ATOM    980  CG1 VAL A  75      21.110  42.320  75.630  1.00  0.00           C
ATOM    981 HG11 VAL A  75      21.080  43.270  76.190  1.00  0.00           H
ATOM    982 HG12 VAL A  75      20.380  41.580  76.020  1.00  0.00           H
ATOM    983 HG13 VAL A  75      20.830  42.700  74.630  1.00  0.00           H
ATOM    984  CG2 VAL A  75      23.520  42.770  74.930  1.00  0.00           C
ATOM    985 HG21 VAL A  75      23.890  43.530  75.640  1.00  0.00           H
ATOM    986 HG22 VAL A  75      22.940  43.340  74.170  1.00  0.00           H
ATOM    987 HG23 VAL A  75      24.440  42.300  74.530  1.00  0.00           H
ATOM    988  C   VAL A  75      22.210  40.670  77.730  1.00  0.00           C
ATOM    989  O   VAL A  75      21.580  41.240  78.630  1.00  0.00           O
ATOM    990  N   ARG A  76      22.140  39.380  77.390  1.00  0.00           N
ATOM    991  HN  ARG A  76      22.630  38.920  76.670  1.00  0.00           H
ATOM    992  CA  ARG A  76      21.130  38.530  77.960  1.00  0.00           C
ATOM    993  HA  ARG A  76      20.190  39.060  77.960  1.00  0.00           H
ATOM    994  CB  ARG A  76      20.980  37.100  77.220  1.00  0.00           C
ATOM    995  HB1 ARG A  76      21.940  36.580  77.380  1.00  0.00           H
ATOM    996  HB2 ARG A  76      20.840  37.380  76.150  1.00  0.00           H
ATOM    997  CG  ARG A  76      19.690  36.150  77.570  1.00  0.00           C
ATOM    998  HG1 ARG A  76      19.740  36.000  78.670  1.00  0.00           H
ATOM    999  HG2 ARG A  76      19.700  35.130  77.150  1.00  0.00           H
ATOM   1000  CD  ARG A  76      18.380  36.740  77.230  1.00  0.00           C
ATOM   1001  HD1 ARG A  76      18.300  36.920  76.140  1.00  0.00           H
ATOM   1002  HD2 ARG A  76      18.350  37.750  77.710  1.00  0.00           H
ATOM   1003  NE  ARG A  76      17.200  35.920  77.760  1.00  0.00           N
ATOM   1004  HE  ARG A  76      17.350  34.940  77.800  1.00  0.00           H
ATOM   1005  CZ  ARG A  76      16.060  36.360  78.180  1.00  0.00           C
ATOM   1006  NH1 ARG A  76      15.150  35.560  78.770  1.00  0.00           N
ATOM   1007 HH11 ARG A  76      15.560  34.730  79.160  1.00  0.00           H
ATOM   1008 HH12 ARG A  76      14.310  35.970  79.120  1.00  0.00           H
ATOM   1009  NH2 ARG A  76      15.740  37.630  78.120  1.00  0.00           N
ATOM   1010 HH21 ARG A  76      16.280  38.200  77.510  1.00  0.00           H
ATOM   1011 HH22 ARG A  76      14.990  38.020  78.650  1.00  0.00           H
ATOM   1012  C   ARG A  76      21.240  38.200  79.410  1.00  0.00           C
ATOM   1013  O   ARG A  76      20.270  38.020  80.130  1.00  0.00           O
ATOM   1014  N   TYR A  77      22.470  38.060  79.880  1.00  0.00           N
ATOM   1015  HN  TYR A  77      23.330  38.060  79.370  1.00  0.00           H
ATOM   1016  CA  TYR A  77      22.670  37.740  81.280  1.00  0.00           C
ATOM   1017  HA  TYR A  77      21.770  37.490  81.810  1.00  0.00           H
ATOM   1018  CB  TYR A  77      23.610  36.530  81.430  1.00  0.00           C
ATOM   1019  HB1 TYR A  77      23.740  36.130  82.460  1.00  0.00           H
ATOM   1020  HB2 TYR A  77      24.630  36.780  81.060  1.00  0.00           H
ATOM   1021  CG  TYR A  77      23.140  35.340  80.550  1.00  0.00           C
ATOM   1022  CD1 TYR A  77      21.820  34.960  80.730  1.00  0.00           C
ATOM   1023  HD1 TYR A  77      21.220  35.340  81.550  1.00  0.00           H
ATOM   1024  CE1 TYR A  77      21.280  33.920  79.890  1.00  0.00           C
ATOM   1025  HE1 TYR A  77      20.240  33.680  80.010  1.00  0.00           H
ATOM   1026  CZ  TYR A  77      22.130  33.360  78.890  1.00  0.00           C
ATOM   1027  OH  TYR A  77      21.600  32.410  77.930  1.00  0.00           O
ATOM   1028  HH  TYR A  77      20.680  32.190  78.120  1.00  0.00           H
ATOM   1029  CD2 TYR A  77      23.920  34.700  79.570  1.00  0.00           C
ATOM   1030  HD2 TYR A  77      24.950  34.930  79.350  1.00  0.00           H
ATOM   1031  CE2 TYR A  77      23.390  33.710  78.740  1.00  0.00           C
ATOM   1032  HE2 TYR A  77      23.990  33.250  77.970  1.00  0.00           H
ATOM   1033  C   TYR A  77      23.270  38.870  82.090  1.00  0.00           C
ATOM   1034  O   TYR A  77      23.800  38.690  83.180  1.00  0.00           O
ATOM   1035  N   THR A  78      23.390  40.130  81.510  1.00  0.00           N
ATOM   1036  HN  THR A  78      23.460  40.200  80.520  1.00  0.00           H
ATOM   1037  CA  THR A  78      23.590  41.300  82.340  1.00  0.00           C
ATOM   1038  HA  THR A  78      23.480  42.110  81.630  1.00  0.00           H
ATOM   1039  CB  THR A  78      22.630  41.640  83.510  1.00  0.00           C
ATOM   1040  HB  THR A  78      22.970  41.500  84.560  1.00  0.00           H
ATOM   1041  OG1 THR A  78      21.440  40.920  83.430  1.00  0.00           O
ATOM   1042  HG1 THR A  78      21.260  40.820  82.490  1.00  0.00           H
ATOM   1043  CG2 THR A  78      22.220  43.100  83.260  1.00  0.00           C
ATOM   1044 HG21 THR A  78      21.590  43.220  82.360  1.00  0.00           H
ATOM   1045 HG22 THR A  78      23.100  43.760  83.070  1.00  0.00           H
ATOM   1046 HG23 THR A  78      21.740  43.490  84.180  1.00  0.00           H
ATOM   1047  C   THR A  78      25.060  41.530  82.740  1.00  0.00           C
ATOM   1048  O   THR A  78      25.360  42.040  83.840  1.00  0.00           O
ATOM   1049  N   LYS A  79      25.980  41.190  81.830  1.00  0.00           N
ATOM   1050  HN  LYS A  79      25.710  40.870  80.930  1.00  0.00           H
ATOM   1051  CA  LYS A  79      27.400  41.210  82.090  1.00  0.00           C
ATOM   1052  HA  LYS A  79      27.640  41.160  83.140  1.00  0.00           H
ATOM   1053  CB  LYS A  79      28.150  39.960  81.480  1.00  0.00           C
ATOM   1054  HB1 LYS A  79      29.210  40.080  81.780  1.00  0.00           H
ATOM   1055  HB2 LYS A  79      28.120  39.970  80.370  1.00  0.00           H
ATOM   1056  CG  LYS A  79      27.630  38.690  82.190  1.00  0.00           C
ATOM   1057  HG1 LYS A  79      26.530  38.660  82.040  1.00  0.00           H
ATOM   1058  HG2 LYS A  79      27.960  38.720  83.250  1.00  0.00           H
ATOM   1059  CD  LYS A  79      28.130  37.370  81.550  1.00  0.00           C
ATOM   1060  HD1 LYS A  79      29.220  37.440  81.790  1.00  0.00           H
ATOM   1061  HD2 LYS A  79      28.080  37.400  80.440  1.00  0.00           H
ATOM   1062  CE  LYS A  79      27.440  36.060  82.050  1.00  0.00           C
ATOM   1063  HE1 LYS A  79      26.400  36.040  81.670  1.00  0.00           H
ATOM   1064  HE2 LYS A  79      27.400  36.240  83.150  1.00  0.00           H
ATOM   1065  NZ  LYS A  79      28.070  34.810  81.710  1.00  0.00           N
ATOM   1066  HZ1 LYS A  79      27.450  34.070  82.100  1.00  0.00           H
ATOM   1067  HZ2 LYS A  79      29.060  34.680  81.990  1.00  0.00           H
ATOM   1068  HZ3 LYS A  79      28.120  34.610  80.690  1.00  0.00           H
ATOM   1069  C   LYS A  79      28.100  42.520  81.650  1.00  0.00           C
ATOM   1070  O   LYS A  79      29.310  42.510  81.240  1.00  0.00           O
ATOM   1071  N   MET A  80      27.350  43.610  81.590  1.00  0.00           N
ATOM   1072  HN  MET A  80      26.400  43.660  81.900  1.00  0.00           H
ATOM   1073  CA  MET A  80      27.870  44.910  81.170  1.00  0.00           C
ATOM   1074  HA  MET A  80      28.860  44.720  80.790  1.00  0.00           H
ATOM   1075  CB  MET A  80      27.080  45.620  79.990  1.00  0.00           C
ATOM   1076  HB1 MET A  80      27.580  45.150  79.120  1.00  0.00           H
ATOM   1077  HB2 MET A  80      27.280  46.710  79.890  1.00  0.00           H
ATOM   1078  CG  MET A  80      25.610  45.170  79.950  1.00  0.00           C
ATOM   1079  HG1 MET A  80      25.520  44.100  79.650  1.00  0.00           H
ATOM   1080  HG2 MET A  80      25.070  45.720  79.150  1.00  0.00           H
ATOM   1081  SD  MET A  80      24.580  45.650  81.350  1.00  0.00           S
ATOM   1082  CE  MET A  80      24.460  47.430  80.950  1.00  0.00           C
ATOM   1083  HE1 MET A  80      25.450  47.930  80.880  1.00  0.00           H
ATOM   1084  HE2 MET A  80      23.920  47.800  81.850  1.00  0.00           H
ATOM   1085  HE3 MET A  80      23.830  47.600  80.060  1.00  0.00           H
ATOM   1086  C   MET A  80      28.150  45.850  82.390  1.00  0.00           C
ATOM   1087  O   MET A  80      28.180  47.080  82.170  1.00  0.00           O
ATOM   1088  N   LYS A  81      28.460  45.300  83.580  1.00  0.00           N
ATOM   1089  HN  LYS A  81      28.480  44.310  83.710  1.00  0.00           H
ATOM   1090  CA  LYS A  81      28.660  46.140  84.740  1.00  0.00           C
ATOM   1091  HA  LYS A  81      28.420  47.190  84.650  1.00  0.00           H
ATOM   1092  CB  LYS A  81      27.760  45.670  85.830  1.00  0.00           C
ATOM   1093  HB1 LYS A  81      27.800  46.350  86.700  1.00  0.00           H
ATOM   1094  HB2 LYS A  81      28.040  44.640  86.130  1.00  0.00           H
ATOM   1095  CG  LYS A  81      26.240  45.770  85.450  1.00  0.00           C
ATOM   1096  HG1 LYS A  81      25.650  45.350  86.300  1.00  0.00           H
ATOM   1097  HG2 LYS A  81      26.020  45.090  84.600  1.00  0.00           H
ATOM   1098  CD  LYS A  81      25.790  47.180  85.130  1.00  0.00           C
ATOM   1099  HD1 LYS A  81      26.090  47.460  84.100  1.00  0.00           H
ATOM   1100  HD2 LYS A  81      26.120  47.840  85.960  1.00  0.00           H
ATOM   1101  CE  LYS A  81      24.250  47.160  85.160  1.00  0.00           C
ATOM   1102  HE1 LYS A  81      23.830  46.800  86.130  1.00  0.00           H
ATOM   1103  HE2 LYS A  81      23.990  46.460  84.340  1.00  0.00           H
ATOM   1104  NZ  LYS A  81      23.690  48.450  84.820  1.00  0.00           N
ATOM   1105  HZ1 LYS A  81      23.780  49.200  85.530  1.00  0.00           H
ATOM   1106  HZ2 LYS A  81      22.710  48.480  84.460  1.00  0.00           H
ATOM   1107  HZ3 LYS A  81      24.300  48.840  84.070  1.00  0.00           H
ATOM   1108  C   LYS A  81      30.120  46.210  85.300  1.00  0.00           C
ATOM   1109  O   LYS A  81      30.320  46.720  86.390  1.00  0.00           O
ATOM   1110  N   THR A  82      31.130  45.700  84.660  1.00  0.00           N
ATOM   1111  HN  THR A  82      30.970  45.160  83.840  1.00  0.00           H
ATOM   1112  CA  THR A  82      32.510  45.670  85.040  1.00  0.00           C
ATOM   1113  HA  THR A  82      32.610  46.420  85.810  1.00  0.00           H
ATOM   1114  CB  THR A  82      33.010  44.300  85.450  1.00  0.00           C
ATOM   1115  HB  THR A  82      32.240  43.740  86.030  1.00  0.00           H
ATOM   1116  OG1 THR A  82      34.040  44.570  86.300  1.00  0.00           O
ATOM   1117  HG1 THR A  82      33.800  45.270  86.920  1.00  0.00           H
ATOM   1118  CG2 THR A  82      33.410  43.380  84.310  1.00  0.00           C
ATOM   1119 HG21 THR A  82      32.470  43.230  83.730  1.00  0.00           H
ATOM   1120 HG22 THR A  82      33.710  42.380  84.680  1.00  0.00           H
ATOM   1121 HG23 THR A  82      34.190  43.880  83.710  1.00  0.00           H
ATOM   1122  C   THR A  82      33.290  46.190  83.910  1.00  0.00           C
ATOM   1123  O   THR A  82      33.040  45.790  82.770  1.00  0.00           O
ATOM   1124  N   ALA A  83      34.320  47.040  84.080  1.00  0.00           N
ATOM   1125  HN  ALA A  83      34.600  47.470  84.940  1.00  0.00           H
ATOM   1126  CA  ALA A  83      35.150  47.630  82.990  1.00  0.00           C
ATOM   1127  HA  ALA A  83      34.560  48.390  82.500  1.00  0.00           H
ATOM   1128  CB  ALA A  83      36.370  48.250  83.740  1.00  0.00           C
ATOM   1129  HB1 ALA A  83      36.100  48.970  84.550  1.00  0.00           H
ATOM   1130  HB2 ALA A  83      37.130  48.740  83.090  1.00  0.00           H
ATOM   1131  HB3 ALA A  83      37.030  47.450  84.150  1.00  0.00           H
ATOM   1132  C   ALA A  83      35.640  46.800  81.910  1.00  0.00           C
ATOM   1133  O   ALA A  83      35.470  47.090  80.720  1.00  0.00           O
ATOM   1134  N   THR A  84      36.130  45.600  82.250  1.00  0.00           N
ATOM   1135  HN  THR A  84      36.430  45.460  83.190  1.00  0.00           H
ATOM   1136  CA  THR A  84      36.640  44.670  81.250  1.00  0.00           C
ATOM   1137  HA  THR A  84      37.380  45.160  80.630  1.00  0.00           H
ATOM   1138  CB  THR A  84      37.350  43.380  81.760  1.00  0.00           C
ATOM   1139  HB  THR A  84      36.730  42.820  82.490  1.00  0.00           H
ATOM   1140  OG1 THR A  84      38.480  43.830  82.510  1.00  0.00           O
ATOM   1141  HG1 THR A  84      38.210  43.580  83.390  1.00  0.00           H
ATOM   1142  CG2 THR A  84      37.850  42.440  80.700  1.00  0.00           C
ATOM   1143 HG21 THR A  84      37.140  41.760  80.180  1.00  0.00           H
ATOM   1144 HG22 THR A  84      38.450  41.620  81.150  1.00  0.00           H
ATOM   1145 HG23 THR A  84      38.510  43.090  80.080  1.00  0.00           H
ATOM   1146  C   THR A  84      35.670  44.240  80.170  1.00  0.00           C
ATOM   1147  O   THR A  84      36.020  44.150  78.970  1.00  0.00           O
ATOM   1148  N   ASN A  85      34.370  44.050  80.490  1.00  0.00           N
ATOM   1149  HN  ASN A  85      34.020  44.220  81.410  1.00  0.00           H
ATOM   1150  CA  ASN A  85      33.480  43.390  79.540  1.00  0.00           C
ATOM   1151  HA  ASN A  85      34.010  42.670  78.940  1.00  0.00           H
ATOM   1152  CB  ASN A  85      32.250  42.790  80.200  1.00  0.00           C
ATOM   1153  HB1 ASN A  85      31.540  42.340  79.470  1.00  0.00           H
ATOM   1154  HB2 ASN A  85      31.620  43.510  80.770  1.00  0.00           H
ATOM   1155  CG  ASN A  85      32.630  41.770  81.220  1.00  0.00           C
ATOM   1156  OD1 ASN A  85      33.830  41.550  81.480  1.00  0.00           O
ATOM   1157  ND2 ASN A  85      31.710  41.060  81.900  1.00  0.00           N
ATOM   1158 HD21 ASN A  85      32.010  40.530  82.690  1.00  0.00           H
ATOM   1159 HD22 ASN A  85      30.760  41.390  81.900  1.00  0.00           H
ATOM   1160  C   ASN A  85      33.020  44.360  78.400  1.00  0.00           C
ATOM   1161  O   ASN A  85      32.530  43.890  77.370  1.00  0.00           O
ATOM   1162  N   ILE A  86      33.180  45.720  78.570  1.00  0.00           N
ATOM   1163  HN  ILE A  86      33.580  46.140  79.380  1.00  0.00           H
ATOM   1164  CA  ILE A  86      32.830  46.690  77.530  1.00  0.00           C
ATOM   1165  HA  ILE A  86      31.860  46.570  77.070  1.00  0.00           H
ATOM   1166  CB  ILE A  86      32.890  48.070  78.120  1.00  0.00           C
ATOM   1167  HB  ILE A  86      33.800  48.320  78.720  1.00  0.00           H
ATOM   1168  CG2 ILE A  86      32.690  49.210  77.040  1.00  0.00           C
ATOM   1169 HG21 ILE A  86      31.670  49.050  76.630  1.00  0.00           H
ATOM   1170 HG22 ILE A  86      33.520  49.180  76.300  1.00  0.00           H
ATOM   1171 HG23 ILE A  86      32.630  50.200  77.540  1.00  0.00           H
ATOM   1172  CG1 ILE A  86      31.700  48.230  79.080  1.00  0.00           C
ATOM   1173 HG11 ILE A  86      30.860  47.560  78.800  1.00  0.00           H
ATOM   1174 HG12 ILE A  86      31.370  49.290  79.050  1.00  0.00           H
ATOM   1175  CD  ILE A  86      32.000  47.880  80.530  1.00  0.00           C
ATOM   1176  HD1 ILE A  86      32.140  46.820  80.810  1.00  0.00           H
ATOM   1177  HD2 ILE A  86      31.120  48.200  81.130  1.00  0.00           H
ATOM   1178  HD3 ILE A  86      32.770  48.600  80.890  1.00  0.00           H
ATOM   1179  C   ILE A  86      33.780  46.560  76.430  1.00  0.00           C
ATOM   1180  O   ILE A  86      33.470  46.600  75.240  1.00  0.00           O
ATOM   1181  N   TYR A  87      35.070  46.270  76.740  1.00  0.00           N
ATOM   1182  HN  TYR A  87      35.310  46.290  77.710  1.00  0.00           H
ATOM   1183  CA  TYR A  87      36.030  45.910  75.710  1.00  0.00           C
ATOM   1184  HA  TYR A  87      35.970  46.660  74.930  1.00  0.00           H
ATOM   1185  CB  TYR A  87      37.490  45.890  76.380  1.00  0.00           C
ATOM   1186  HB1 TYR A  87      38.300  45.740  75.640  1.00  0.00           H
ATOM   1187  HB2 TYR A  87      37.580  45.030  77.080  1.00  0.00           H
ATOM   1188  CG  TYR A  87      37.810  47.210  77.050  1.00  0.00           C
ATOM   1189  CD1 TYR A  87      38.380  48.170  76.220  1.00  0.00           C
ATOM   1190  HD1 TYR A  87      38.440  48.040  75.150  1.00  0.00           H
ATOM   1191  CE1 TYR A  87      38.830  49.400  76.770  1.00  0.00           C
ATOM   1192  HE1 TYR A  87      38.980  50.210  76.070  1.00  0.00           H
ATOM   1193  CZ  TYR A  87      38.720  49.640  78.130  1.00  0.00           C
ATOM   1194  OH  TYR A  87      39.010  50.860  78.790  1.00  0.00           O
ATOM   1195  HH  TYR A  87      38.990  50.680  79.730  1.00  0.00           H
ATOM   1196  CD2 TYR A  87      37.610  47.470  78.440  1.00  0.00           C
ATOM   1197  HD2 TYR A  87      37.120  46.710  79.030  1.00  0.00           H
ATOM   1198  CE2 TYR A  87      38.130  48.630  78.970  1.00  0.00           C
ATOM   1199  HE2 TYR A  87      37.840  48.760  80.000  1.00  0.00           H
ATOM   1200  C   TYR A  87      35.880  44.650  75.070  1.00  0.00           C
ATOM   1201  O   TYR A  87      36.150  44.500  73.870  1.00  0.00           O
ATOM   1202  N   ILE A  88      35.470  43.600  75.830  1.00  0.00           N
ATOM   1203  HN  ILE A  88      35.230  43.740  76.790  1.00  0.00           H
ATOM   1204  CA  ILE A  88      35.020  42.390  75.230  1.00  0.00           C
ATOM   1205  HA  ILE A  88      35.820  42.050  74.570  1.00  0.00           H
ATOM   1206  CB  ILE A  88      34.810  41.380  76.390  1.00  0.00           C
ATOM   1207  HB  ILE A  88      34.010  41.800  77.030  1.00  0.00           H
ATOM   1208  CG2 ILE A  88      34.260  40.000  75.960  1.00  0.00           C
ATOM   1209 HG21 ILE A  88      33.790  39.530  76.850  1.00  0.00           H
ATOM   1210 HG22 ILE A  88      35.010  39.290  75.550  1.00  0.00           H
ATOM   1211 HG23 ILE A  88      33.410  40.170  75.260  1.00  0.00           H
ATOM   1212  CG1 ILE A  88      36.010  41.160  77.340  1.00  0.00           C
ATOM   1213 HG11 ILE A  88      36.340  42.160  77.690  1.00  0.00           H
ATOM   1214 HG12 ILE A  88      36.870  40.720  76.790  1.00  0.00           H
ATOM   1215  CD  ILE A  88      35.720  40.220  78.510  1.00  0.00           C
ATOM   1216  HD1 ILE A  88      36.590  39.950  79.150  1.00  0.00           H
ATOM   1217  HD2 ILE A  88      35.130  39.290  78.340  1.00  0.00           H
ATOM   1218  HD3 ILE A  88      35.050  40.850  79.140  1.00  0.00           H
ATOM   1219  C   ILE A  88      33.820  42.540  74.280  1.00  0.00           C
ATOM   1220  O   ILE A  88      33.830  41.900  73.230  1.00  0.00           O
ATOM   1221  N   PHE A  89      32.830  43.290  74.690  1.00  0.00           N
ATOM   1222  HN  PHE A  89      32.760  43.730  75.580  1.00  0.00           H
ATOM   1223  CA  PHE A  89      31.720  43.620  73.790  1.00  0.00           C
ATOM   1224  HA  PHE A  89      31.310  42.680  73.450  1.00  0.00           H
ATOM   1225  CB  PHE A  89      30.640  44.490  74.550  1.00  0.00           C
ATOM   1226  HB1 PHE A  89      31.150  45.430  74.850  1.00  0.00           H
ATOM   1227  HB2 PHE A  89      30.440  43.840  75.420  1.00  0.00           H
ATOM   1228  CG  PHE A  89      29.370  44.630  73.880  1.00  0.00           C
ATOM   1229  CD1 PHE A  89      28.460  43.610  73.750  1.00  0.00           C
ATOM   1230  HD1 PHE A  89      28.600  42.640  74.200  1.00  0.00           H
ATOM   1231  CE1 PHE A  89      27.280  43.760  73.000  1.00  0.00           C
ATOM   1232  HE1 PHE A  89      26.700  42.880  72.800  1.00  0.00           H
ATOM   1233  CZ  PHE A  89      26.960  44.980  72.440  1.00  0.00           C
ATOM   1234  HZ  PHE A  89      26.020  45.030  71.920  1.00  0.00           H
ATOM   1235  CD2 PHE A  89      29.100  45.830  73.250  1.00  0.00           C
ATOM   1236  HD2 PHE A  89      29.860  46.600  73.340  1.00  0.00           H
ATOM   1237  CE2 PHE A  89      27.870  46.010  72.530  1.00  0.00           C
ATOM   1238  HE2 PHE A  89      27.670  46.960  72.050  1.00  0.00           H
ATOM   1239  C   PHE A  89      32.100  44.360  72.500  1.00  0.00           C
ATOM   1240  O   PHE A  89      31.630  44.030  71.420  1.00  0.00           O
ATOM   1241  N   ASN A  90      32.980  45.390  72.570  1.00  0.00           N
ATOM   1242  HN  ASN A  90      33.320  45.630  73.470  1.00  0.00           H
ATOM   1243  CA  ASN A  90      33.470  46.110  71.430  1.00  0.00           C
ATOM   1244  HA  ASN A  90      32.530  46.280  70.930  1.00  0.00           H
ATOM   1245  CB  ASN A  90      34.230  47.460  71.820  1.00  0.00           C
ATOM   1246  HB1 ASN A  90      35.070  47.170  72.480  1.00  0.00           H
ATOM   1247  HB2 ASN A  90      33.540  48.090  72.420  1.00  0.00           H
ATOM   1248  CG  ASN A  90      34.720  48.310  70.670  1.00  0.00           C
ATOM   1249  OD1 ASN A  90      34.200  48.250  69.550  1.00  0.00           O
ATOM   1250  ND2 ASN A  90      35.690  49.140  70.860  1.00  0.00           N
ATOM   1251 HD21 ASN A  90      35.970  49.820  70.180  1.00  0.00           H
ATOM   1252 HD22 ASN A  90      36.090  49.170  71.770  1.00  0.00           H
ATOM   1253  C   ASN A  90      34.230  45.230  70.470  1.00  0.00           C
ATOM   1254  O   ASN A  90      34.090  45.330  69.280  1.00  0.00           O
ATOM   1255  N   LEU A  91      35.060  44.310  70.930  1.00  0.00           N
ATOM   1256  HN  LEU A  91      35.230  44.360  71.910  1.00  0.00           H
ATOM   1257  CA  LEU A  91      35.840  43.380  70.120  1.00  0.00           C
ATOM   1258  HA  LEU A  91      36.390  43.920  69.370  1.00  0.00           H
ATOM   1259  CB  LEU A  91      36.680  42.520  71.090  1.00  0.00           C
ATOM   1260  HB1 LEU A  91      36.990  41.540  70.660  1.00  0.00           H
ATOM   1261  HB2 LEU A  91      36.030  42.350  71.970  1.00  0.00           H
ATOM   1262  CG  LEU A  91      38.080  43.130  71.430  1.00  0.00           C
ATOM   1263  HG  LEU A  91      37.870  44.110  71.920  1.00  0.00           H
ATOM   1264  CD1 LEU A  91      38.720  42.240  72.490  1.00  0.00           C
ATOM   1265 HD11 LEU A  91      39.740  42.600  72.730  1.00  0.00           H
ATOM   1266 HD12 LEU A  91      38.750  41.150  72.300  1.00  0.00           H
ATOM   1267 HD13 LEU A  91      38.160  42.380  73.440  1.00  0.00           H
ATOM   1268  CD2 LEU A  91      38.900  43.420  70.210  1.00  0.00           C
ATOM   1269 HD21 LEU A  91      38.420  44.140  69.510  1.00  0.00           H
ATOM   1270 HD22 LEU A  91      39.120  42.530  69.580  1.00  0.00           H
ATOM   1271 HD23 LEU A  91      39.880  43.820  70.540  1.00  0.00           H
ATOM   1272  C   LEU A  91      34.930  42.480  69.320  1.00  0.00           C
ATOM   1273  O   LEU A  91      35.030  42.400  68.110  1.00  0.00           O
ATOM   1274  N   ALA A  92      33.960  41.880  69.990  1.00  0.00           N
ATOM   1275  HN  ALA A  92      33.780  42.110  70.940  1.00  0.00           H
ATOM   1276  CA  ALA A  92      33.040  40.990  69.390  1.00  0.00           C
ATOM   1277  HA  ALA A  92      33.600  40.250  68.830  1.00  0.00           H
ATOM   1278  CB  ALA A  92      32.190  40.220  70.410  1.00  0.00           C
ATOM   1279  HB1 ALA A  92      32.730  39.390  70.920  1.00  0.00           H
ATOM   1280  HB2 ALA A  92      31.310  39.810  69.890  1.00  0.00           H
ATOM   1281  HB3 ALA A  92      31.850  40.910  71.210  1.00  0.00           H
ATOM   1282  C   ALA A  92      32.250  41.640  68.320  1.00  0.00           C
ATOM   1283  O   ALA A  92      32.010  41.070  67.260  1.00  0.00           O
ATOM   1284  N   LEU A  93      31.910  42.950  68.510  1.00  0.00           N
ATOM   1285  HN  LEU A  93      32.140  43.300  69.410  1.00  0.00           H
ATOM   1286  CA  LEU A  93      31.300  43.760  67.500  1.00  0.00           C
ATOM   1287  HA  LEU A  93      30.420  43.240  67.140  1.00  0.00           H
ATOM   1288  CB  LEU A  93      30.990  45.160  68.170  1.00  0.00           C
ATOM   1289  HB1 LEU A  93      31.880  45.770  67.900  1.00  0.00           H
ATOM   1290  HB2 LEU A  93      30.840  45.020  69.260  1.00  0.00           H
ATOM   1291  CG  LEU A  93      29.780  45.980  67.690  1.00  0.00           C
ATOM   1292  HG  LEU A  93      28.860  45.360  67.740  1.00  0.00           H
ATOM   1293  CD1 LEU A  93      29.580  47.170  68.590  1.00  0.00           C
ATOM   1294 HD11 LEU A  93      28.690  47.760  68.280  1.00  0.00           H
ATOM   1295 HD12 LEU A  93      30.460  47.820  68.790  1.00  0.00           H
ATOM   1296 HD13 LEU A  93      29.230  46.740  69.560  1.00  0.00           H
ATOM   1297  CD2 LEU A  93      29.840  46.460  66.240  1.00  0.00           C
ATOM   1298 HD21 LEU A  93      30.840  46.860  65.990  1.00  0.00           H
ATOM   1299 HD22 LEU A  93      29.090  47.250  66.060  1.00  0.00           H
ATOM   1300 HD23 LEU A  93      29.660  45.610  65.540  1.00  0.00           H
ATOM   1301  C   LEU A  93      32.250  44.010  66.290  1.00  0.00           C
ATOM   1302  O   LEU A  93      31.930  43.630  65.120  1.00  0.00           O
ATOM   1303  N   ALA A  94      33.490  44.490  66.540  1.00  0.00           N
ATOM   1304  HN  ALA A  94      33.760  44.610  67.490  1.00  0.00           H
ATOM   1305  CA  ALA A  94      34.420  44.840  65.470  1.00  0.00           C
ATOM   1306  HA  ALA A  94      34.010  45.460  64.690  1.00  0.00           H
ATOM   1307  CB  ALA A  94      35.750  45.460  66.000  1.00  0.00           C
ATOM   1308  HB1 ALA A  94      36.380  44.790  66.630  1.00  0.00           H
ATOM   1309  HB2 ALA A  94      35.490  46.410  66.500  1.00  0.00           H
ATOM   1310  HB3 ALA A  94      36.450  45.660  65.160  1.00  0.00           H
ATOM   1311  C   ALA A  94      34.870  43.530  64.800  1.00  0.00           C
ATOM   1312  O   ALA A  94      35.000  43.490  63.550  1.00  0.00           O
ATOM   1313  N   ASP A  95      35.040  42.400  65.560  1.00  0.00           N
ATOM   1314  HN  ASP A  95      35.040  42.470  66.550  1.00  0.00           H
ATOM   1315  CA  ASP A  95      35.480  41.180  64.970  1.00  0.00           C
ATOM   1316  HA  ASP A  95      36.300  41.480  64.330  1.00  0.00           H
ATOM   1317  CB  ASP A  95      35.930  40.210  66.090  1.00  0.00           C
ATOM   1318  HB1 ASP A  95      36.130  39.200  65.660  1.00  0.00           H
ATOM   1319  HB2 ASP A  95      35.110  40.040  66.820  1.00  0.00           H
ATOM   1320  CG  ASP A  95      37.240  40.760  66.710  1.00  0.00           C
ATOM   1321  OD1 ASP A  95      38.010  41.450  66.030  1.00  0.00           O
ATOM   1322  OD2 ASP A  95      37.450  40.240  67.780  1.00  0.00           O
ATOM   1323  C   ASP A  95      34.410  40.560  64.050  1.00  0.00           C
ATOM   1324  O   ASP A  95      34.680  40.050  63.010  1.00  0.00           O
ATOM   1325  N   ALA A  96      33.130  40.600  64.440  1.00  0.00           N
ATOM   1326  HN  ALA A  96      32.880  40.810  65.380  1.00  0.00           H
ATOM   1327  CA  ALA A  96      32.030  40.250  63.640  1.00  0.00           C
ATOM   1328  HA  ALA A  96      32.170  39.210  63.360  1.00  0.00           H
ATOM   1329  CB  ALA A  96      30.750  40.430  64.440  1.00  0.00           C
ATOM   1330  HB1 ALA A  96      29.840  40.110  63.900  1.00  0.00           H
ATOM   1331  HB2 ALA A  96      30.700  41.500  64.730  1.00  0.00           H
ATOM   1332  HB3 ALA A  96      30.910  39.820  65.350  1.00  0.00           H
ATOM   1333  C   ALA A  96      32.000  41.100  62.320  1.00  0.00           C
ATOM   1334  O   ALA A  96      31.860  40.570  61.200  1.00  0.00           O
ATOM   1335  N   LEU A  97      32.220  42.400  62.430  1.00  0.00           N
ATOM   1336  HN  LEU A  97      32.250  42.720  63.370  1.00  0.00           H
ATOM   1337  CA  LEU A  97      32.440  43.330  61.340  1.00  0.00           C
ATOM   1338  HA  LEU A  97      31.530  43.210  60.780  1.00  0.00           H
ATOM   1339  CB  LEU A  97      32.450  44.830  61.950  1.00  0.00           C
ATOM   1340  HB1 LEU A  97      33.350  44.890  62.600  1.00  0.00           H
ATOM   1341  HB2 LEU A  97      31.680  44.930  62.750  1.00  0.00           H
ATOM   1342  CG  LEU A  97      32.380  45.900  60.880  1.00  0.00           C
ATOM   1343  HG  LEU A  97      33.260  45.950  60.210  1.00  0.00           H
ATOM   1344  CD1 LEU A  97      31.040  45.680  60.080  1.00  0.00           C
ATOM   1345 HD11 LEU A  97      30.230  45.640  60.840  1.00  0.00           H
ATOM   1346 HD12 LEU A  97      31.140  44.720  59.550  1.00  0.00           H
ATOM   1347 HD13 LEU A  97      30.830  46.390  59.260  1.00  0.00           H
ATOM   1348  CD2 LEU A  97      32.260  47.250  61.510  1.00  0.00           C
ATOM   1349 HD21 LEU A  97      32.510  48.000  60.730  1.00  0.00           H
ATOM   1350 HD22 LEU A  97      32.940  47.470  62.360  1.00  0.00           H
ATOM   1351 HD23 LEU A  97      31.250  47.580  61.840  1.00  0.00           H
ATOM   1352  C   LEU A  97      33.560  43.010  60.420  1.00  0.00           C
ATOM   1353  O   LEU A  97      33.340  42.850  59.190  1.00  0.00           O
ATOM   1354  N   ALA A  98      34.780  42.750  60.940  1.00  0.00           N
ATOM   1355  HN  ALA A  98      35.010  43.090  61.850  1.00  0.00           H
ATOM   1356  CA  ALA A  98      35.900  42.180  60.160  1.00  0.00           C
ATOM   1357  HA  ALA A  98      36.180  42.750  59.290  1.00  0.00           H
ATOM   1358  CB  ALA A  98      36.990  42.040  61.160  1.00  0.00           C
ATOM   1359  HB1 ALA A  98      37.810  41.360  60.840  1.00  0.00           H
ATOM   1360  HB2 ALA A  98      36.660  41.870  62.210  1.00  0.00           H
ATOM   1361  HB3 ALA A  98      37.440  43.040  61.330  1.00  0.00           H
ATOM   1362  C   ALA A  98      35.690  40.800  59.470  1.00  0.00           C
ATOM   1363  O   ALA A  98      36.000  40.590  58.300  1.00  0.00           O
ATOM   1364  N   THR A  99      35.090  39.830  60.180  1.00  0.00           N
ATOM   1365  HN  THR A  99      34.830  40.050  61.120  1.00  0.00           H
ATOM   1366  CA  THR A  99      34.840  38.460  59.650  1.00  0.00           C
ATOM   1367  HA  THR A  99      35.680  38.210  59.030  1.00  0.00           H
ATOM   1368  CB  THR A  99      34.610  37.340  60.590  1.00  0.00           C
ATOM   1369  HB  THR A  99      34.170  36.490  60.030  1.00  0.00           H
ATOM   1370  OG1 THR A  99      33.830  37.640  61.700  1.00  0.00           O
ATOM   1371  HG1 THR A  99      34.200  38.440  62.070  1.00  0.00           H
ATOM   1372  CG2 THR A  99      35.980  36.910  61.200  1.00  0.00           C
ATOM   1373 HG21 THR A  99      36.410  37.700  61.850  1.00  0.00           H
ATOM   1374 HG22 THR A  99      36.660  36.470  60.440  1.00  0.00           H
ATOM   1375 HG23 THR A  99      35.760  36.060  61.880  1.00  0.00           H
ATOM   1376  C   THR A  99      33.680  38.460  58.650  1.00  0.00           C
ATOM   1377  O   THR A  99      33.700  37.600  57.750  1.00  0.00           O
ATOM   1378  N   SER A 100      32.710  39.400  58.740  1.00  0.00           N
ATOM   1379  HN  SER A 100      32.510  39.880  59.580  1.00  0.00           H
ATOM   1380  CA  SER A 100      31.640  39.550  57.720  1.00  0.00           C
ATOM   1381  HA  SER A 100      31.230  38.570  57.530  1.00  0.00           H
ATOM   1382  CB  SER A 100      30.630  40.620  58.100  1.00  0.00           C
ATOM   1383  HB1 SER A 100      30.320  40.410  59.140  1.00  0.00           H
ATOM   1384  HB2 SER A 100      29.700  40.560  57.490  1.00  0.00           H
ATOM   1385  OG  SER A 100      31.030  41.960  58.000  1.00  0.00           O
ATOM   1386  HG1 SER A 100      31.640  42.160  58.720  1.00  0.00           H
ATOM   1387  C   SER A 100      32.150  39.860  56.360  1.00  0.00           C
ATOM   1388  O   SER A 100      31.580  39.530  55.340  1.00  0.00           O
ATOM   1389  N   THR A 101      33.200  40.630  56.320  1.00  0.00           N
ATOM   1390  HN  THR A 101      33.540  41.030  57.160  1.00  0.00           H
ATOM   1391  CA  THR A 101      33.800  40.900  55.020  1.00  0.00           C
ATOM   1392  HA  THR A 101      33.070  41.490  54.480  1.00  0.00           H
ATOM   1393  CB  THR A 101      35.190  41.670  55.090  1.00  0.00           C
ATOM   1394  HB  THR A 101      35.500  41.860  54.040  1.00  0.00           H
ATOM   1395  OG1 THR A 101      36.330  41.080  55.710  1.00  0.00           O
ATOM   1396  HG1 THR A 101      36.200  41.020  56.660  1.00  0.00           H
ATOM   1397  CG2 THR A 101      34.850  43.070  55.580  1.00  0.00           C
ATOM   1398 HG21 THR A 101      34.150  43.570  54.870  1.00  0.00           H
ATOM   1399 HG22 THR A 101      35.820  43.610  55.500  1.00  0.00           H
ATOM   1400 HG23 THR A 101      34.610  43.140  56.670  1.00  0.00           H
ATOM   1401  C   THR A 101      34.040  39.770  54.030  1.00  0.00           C
ATOM   1402  O   THR A 101      33.800  39.850  52.850  1.00  0.00           O
ATOM   1403  N   LEU A 102      34.630  38.640  54.440  1.00  0.00           N
ATOM   1404  HN  LEU A 102      34.680  38.480  55.420  1.00  0.00           H
ATOM   1405  CA  LEU A 102      35.150  37.590  53.660  1.00  0.00           C
ATOM   1406  HA  LEU A 102      35.870  38.130  53.050  1.00  0.00           H
ATOM   1407  CB  LEU A 102      35.820  36.530  54.550  1.00  0.00           C
ATOM   1408  HB1 LEU A 102      36.190  35.640  53.980  1.00  0.00           H
ATOM   1409  HB2 LEU A 102      35.180  36.170  55.390  1.00  0.00           H
ATOM   1410  CG  LEU A 102      37.100  37.100  55.100  1.00  0.00           C
ATOM   1411  HG  LEU A 102      36.870  37.970  55.760  1.00  0.00           H
ATOM   1412  CD1 LEU A 102      37.730  35.950  56.060  1.00  0.00           C
ATOM   1413 HD11 LEU A 102      36.970  35.530  56.760  1.00  0.00           H
ATOM   1414 HD12 LEU A 102      38.590  36.360  56.620  1.00  0.00           H
ATOM   1415 HD13 LEU A 102      38.160  35.170  55.400  1.00  0.00           H
ATOM   1416  CD2 LEU A 102      38.210  37.390  54.140  1.00  0.00           C
ATOM   1417 HD21 LEU A 102      38.390  36.500  53.490  1.00  0.00           H
ATOM   1418 HD22 LEU A 102      39.130  37.740  54.640  1.00  0.00           H
ATOM   1419 HD23 LEU A 102      38.010  38.230  53.440  1.00  0.00           H
ATOM   1420  C   LEU A 102      34.180  36.870  52.720  1.00  0.00           C
ATOM   1421  O   LEU A 102      34.590  36.570  51.610  1.00  0.00           O
ATOM   1422  N   PRO A 103      32.930  36.500  53.080  1.00  0.00           N
ATOM   1423  CD  PRO A 103      32.550  35.990  54.410  1.00  0.00           C
ATOM   1424  HD1 PRO A 103      32.660  36.810  55.150  1.00  0.00           H
ATOM   1425  HD2 PRO A 103      33.130  35.110  54.780  1.00  0.00           H
ATOM   1426  CA  PRO A 103      31.850  36.350  52.110  1.00  0.00           C
ATOM   1427  HA  PRO A 103      31.840  35.330  51.750  1.00  0.00           H
ATOM   1428  CB  PRO A 103      30.670  36.580  53.070  1.00  0.00           C
ATOM   1429  HB1 PRO A 103      29.700  36.240  52.630  1.00  0.00           H
ATOM   1430  HB2 PRO A 103      30.610  37.600  53.520  1.00  0.00           H
ATOM   1431  CG  PRO A 103      31.070  35.580  54.250  1.00  0.00           C
ATOM   1432  HG1 PRO A 103      30.480  35.550  55.190  1.00  0.00           H
ATOM   1433  HG2 PRO A 103      31.080  34.510  53.960  1.00  0.00           H
ATOM   1434  C   PRO A 103      31.880  37.280  50.940  1.00  0.00           C
ATOM   1435  O   PRO A 103      32.080  36.740  49.860  1.00  0.00           O
ATOM   1436  N   PHE A 104      31.850  38.630  51.000  1.00  0.00           N
ATOM   1437  HN  PHE A 104      31.670  39.150  51.830  1.00  0.00           H
ATOM   1438  CA  PHE A 104      31.880  39.510  49.840  1.00  0.00           C
ATOM   1439  HA  PHE A 104      31.080  39.320  49.150  1.00  0.00           H
ATOM   1440  CB  PHE A 104      31.810  40.970  50.130  1.00  0.00           C
ATOM   1441  HB1 PHE A 104      31.660  41.560  49.200  1.00  0.00           H
ATOM   1442  HB2 PHE A 104      32.780  41.300  50.560  1.00  0.00           H
ATOM   1443  CG  PHE A 104      30.770  41.240  51.170  1.00  0.00           C
ATOM   1444  CD1 PHE A 104      29.440  40.750  51.070  1.00  0.00           C
ATOM   1445  HD1 PHE A 104      29.130  40.210  50.190  1.00  0.00           H
ATOM   1446  CE1 PHE A 104      28.540  40.910  52.060  1.00  0.00           C
ATOM   1447  HE1 PHE A 104      27.590  40.400  52.070  1.00  0.00           H
ATOM   1448  CZ  PHE A 104      28.820  41.770  53.140  1.00  0.00           C
ATOM   1449  HZ  PHE A 104      28.070  41.840  53.920  1.00  0.00           H
ATOM   1450  CD2 PHE A 104      31.040  42.100  52.260  1.00  0.00           C
ATOM   1451  HD2 PHE A 104      32.030  42.540  52.300  1.00  0.00           H
ATOM   1452  CE2 PHE A 104      30.050  42.400  53.230  1.00  0.00           C
ATOM   1453  HE2 PHE A 104      30.200  43.010  54.110  1.00  0.00           H
ATOM   1454  C   PHE A 104      33.120  39.300  49.090  1.00  0.00           C
ATOM   1455  O   PHE A 104      33.030  39.230  47.850  1.00  0.00           O
ATOM   1456  N   GLN A 105      34.350  39.180  49.650  1.00  0.00           N
ATOM   1457  HN  GLN A 105      34.550  39.210  50.620  1.00  0.00           H
ATOM   1458  CA  GLN A 105      35.560  38.900  48.920  1.00  0.00           C
ATOM   1459  HA  GLN A 105      35.720  39.620  48.130  1.00  0.00           H
ATOM   1460  CB  GLN A 105      36.810  38.830  49.820  1.00  0.00           C
ATOM   1461  HB1 GLN A 105      37.770  38.590  49.300  1.00  0.00           H
ATOM   1462  HB2 GLN A 105      36.600  37.980  50.510  1.00  0.00           H
ATOM   1463  CG  GLN A 105      37.020  40.030  50.770  1.00  0.00           C
ATOM   1464  HG1 GLN A 105      37.900  39.800  51.410  1.00  0.00           H
ATOM   1465  HG2 GLN A 105      36.120  40.110  51.430  1.00  0.00           H
ATOM   1466  CD  GLN A 105      37.160  41.430  50.150  1.00  0.00           C
ATOM   1467  OE1 GLN A 105      37.090  41.610  48.970  1.00  0.00           O
ATOM   1468  NE2 GLN A 105      37.560  42.410  51.000  1.00  0.00           N
ATOM   1469 HE21 GLN A 105      37.500  43.390  50.810  1.00  0.00           H
ATOM   1470 HE22 GLN A 105      37.970  42.030  51.840  1.00  0.00           H
ATOM   1471  C   GLN A 105      35.520  37.560  48.200  1.00  0.00           C
ATOM   1472  O   GLN A 105      35.960  37.280  47.060  1.00  0.00           O
ATOM   1473  N   SER A 106      34.910  36.500  48.920  1.00  0.00           N
ATOM   1474  HN  SER A 106      34.680  36.740  49.860  1.00  0.00           H
ATOM   1475  CA  SER A 106      34.750  35.130  48.340  1.00  0.00           C
ATOM   1476  HA  SER A 106      35.760  34.930  48.010  1.00  0.00           H
ATOM   1477  CB  SER A 106      34.270  33.900  49.230  1.00  0.00           C
ATOM   1478  HB1 SER A 106      35.040  33.930  50.040  1.00  0.00           H
ATOM   1479  HB2 SER A 106      34.370  32.890  48.770  1.00  0.00           H
ATOM   1480  OG  SER A 106      33.020  34.070  49.820  1.00  0.00           O
ATOM   1481  HG1 SER A 106      32.860  35.000  49.980  1.00  0.00           H
ATOM   1482  C   SER A 106      33.960  35.080  47.080  1.00  0.00           C
ATOM   1483  O   SER A 106      34.420  34.600  46.080  1.00  0.00           O
ATOM   1484  N   ALA A 107      32.740  35.730  47.190  1.00  0.00           N
ATOM   1485  HN  ALA A 107      32.540  36.220  48.030  1.00  0.00           H
ATOM   1486  CA  ALA A 107      31.940  36.000  46.030  1.00  0.00           C
ATOM   1487  HA  ALA A 107      31.490  35.050  45.770  1.00  0.00           H
ATOM   1488  CB  ALA A 107      30.930  37.050  46.340  1.00  0.00           C
ATOM   1489  HB1 ALA A 107      31.450  38.030  46.460  1.00  0.00           H
ATOM   1490  HB2 ALA A 107      30.380  36.890  47.290  1.00  0.00           H
ATOM   1491  HB3 ALA A 107      30.320  37.130  45.420  1.00  0.00           H
ATOM   1492  C   ALA A 107      32.850  36.510  44.780  1.00  0.00           C
ATOM   1493  O   ALA A 107      32.920  35.850  43.710  1.00  0.00           O
ATOM   1494  N   LYS A 108      33.730  37.570  44.970  1.00  0.00           N
ATOM   1495  HN  LYS A 108      33.620  37.950  45.880  1.00  0.00           H
ATOM   1496  CA  LYS A 108      34.640  38.180  44.020  1.00  0.00           C
ATOM   1497  HA  LYS A 108      34.100  38.490  43.130  1.00  0.00           H
ATOM   1498  CB  LYS A 108      35.030  39.580  44.590  1.00  0.00           C
ATOM   1499  HB1 LYS A 108      35.280  39.410  45.660  1.00  0.00           H
ATOM   1500  HB2 LYS A 108      34.220  40.330  44.410  1.00  0.00           H
ATOM   1501  CG  LYS A 108      36.260  40.200  43.940  1.00  0.00           C
ATOM   1502  HG1 LYS A 108      36.240  40.130  42.840  1.00  0.00           H
ATOM   1503  HG2 LYS A 108      37.030  39.450  44.220  1.00  0.00           H
ATOM   1504  CD  LYS A 108      36.730  41.620  44.370  1.00  0.00           C
ATOM   1505  HD1 LYS A 108      36.910  41.660  45.460  1.00  0.00           H
ATOM   1506  HD2 LYS A 108      36.010  42.430  44.140  1.00  0.00           H
ATOM   1507  CE  LYS A 108      38.010  42.060  43.710  1.00  0.00           C
ATOM   1508  HE1 LYS A 108      38.330  43.020  44.170  1.00  0.00           H
ATOM   1509  HE2 LYS A 108      37.940  42.220  42.610  1.00  0.00           H
ATOM   1510  NZ  LYS A 108      39.020  41.070  44.040  1.00  0.00           N
ATOM   1511  HZ1 LYS A 108      38.990  40.950  45.070  1.00  0.00           H
ATOM   1512  HZ2 LYS A 108      39.960  41.320  43.680  1.00  0.00           H
ATOM   1513  HZ3 LYS A 108      38.710  40.240  43.490  1.00  0.00           H
ATOM   1514  C   LYS A 108      35.820  37.330  43.480  1.00  0.00           C
ATOM   1515  O   LYS A 108      35.970  37.300  42.300  1.00  0.00           O
ATOM   1516  N   TYR A 109      36.500  36.570  44.370  1.00  0.00           N
ATOM   1517  HN  TYR A 109      36.320  36.500  45.350  1.00  0.00           H
ATOM   1518  CA  TYR A 109      37.380  35.560  43.840  1.00  0.00           C
ATOM   1519  HA  TYR A 109      38.110  36.080  43.240  1.00  0.00           H
ATOM   1520  CB  TYR A 109      38.170  34.830  44.920  1.00  0.00           C
ATOM   1521  HB1 TYR A 109      38.750  34.080  44.330  1.00  0.00           H
ATOM   1522  HB2 TYR A 109      37.570  34.250  45.660  1.00  0.00           H
ATOM   1523  CG  TYR A 109      39.120  35.800  45.560  1.00  0.00           C
ATOM   1524  CD1 TYR A 109      39.020  36.070  46.920  1.00  0.00           C
ATOM   1525  HD1 TYR A 109      38.340  35.460  47.490  1.00  0.00           H
ATOM   1526  CE1 TYR A 109      39.900  36.920  47.570  1.00  0.00           C
ATOM   1527  HE1 TYR A 109      39.720  37.280  48.570  1.00  0.00           H
ATOM   1528  CZ  TYR A 109      40.880  37.590  46.760  1.00  0.00           C
ATOM   1529  OH  TYR A 109      41.730  38.540  47.390  1.00  0.00           O
ATOM   1530  HH  TYR A 109      42.250  38.960  46.700  1.00  0.00           H
ATOM   1531  CD2 TYR A 109      39.980  36.620  44.800  1.00  0.00           C
ATOM   1532  HD2 TYR A 109      40.140  36.580  43.730  1.00  0.00           H
ATOM   1533  CE2 TYR A 109      40.960  37.440  45.420  1.00  0.00           C
ATOM   1534  HE2 TYR A 109      41.540  38.010  44.700  1.00  0.00           H
ATOM   1535  C   TYR A 109      36.650  34.520  43.000  1.00  0.00           C
ATOM   1536  O   TYR A 109      37.160  34.010  41.980  1.00  0.00           O
ATOM   1537  N   LEU A 110      35.490  34.070  43.320  1.00  0.00           N
ATOM   1538  HN  LEU A 110      35.080  34.350  44.190  1.00  0.00           H
ATOM   1539  CA  LEU A 110      34.750  33.050  42.620  1.00  0.00           C
ATOM   1540  HA  LEU A 110      35.410  32.210  42.490  1.00  0.00           H
ATOM   1541  CB  LEU A 110      33.600  32.570  43.460  1.00  0.00           C
ATOM   1542  HB1 LEU A 110      32.970  33.400  43.830  1.00  0.00           H
ATOM   1543  HB2 LEU A 110      34.070  32.250  44.410  1.00  0.00           H
ATOM   1544  CG  LEU A 110      32.660  31.450  42.910  1.00  0.00           C
ATOM   1545  HG  LEU A 110      32.270  31.930  41.980  1.00  0.00           H
ATOM   1546  CD1 LEU A 110      33.370  30.180  42.560  1.00  0.00           C
ATOM   1547 HD11 LEU A 110      32.620  29.440  42.190  1.00  0.00           H
ATOM   1548 HD12 LEU A 110      33.960  29.720  43.370  1.00  0.00           H
ATOM   1549 HD13 LEU A 110      33.940  30.240  41.610  1.00  0.00           H
ATOM   1550  CD2 LEU A 110      31.560  31.160  43.880  1.00  0.00           C
ATOM   1551 HD21 LEU A 110      31.000  31.980  44.380  1.00  0.00           H
ATOM   1552 HD22 LEU A 110      31.900  30.430  44.650  1.00  0.00           H
ATOM   1553 HD23 LEU A 110      30.850  30.490  43.360  1.00  0.00           H
ATOM   1554  C   LEU A 110      34.250  33.350  41.150  1.00  0.00           C
ATOM   1555  O   LEU A 110      34.440  32.590  40.180  1.00  0.00           O
ATOM   1556  N   MET A 111      33.630  34.530  41.000  1.00  0.00           N
ATOM   1557  HN  MET A 111      33.390  35.060  41.810  1.00  0.00           H
ATOM   1558  CA  MET A 111      33.220  35.050  39.720  1.00  0.00           C
ATOM   1559  HA  MET A 111      33.130  34.190  39.060  1.00  0.00           H
ATOM   1560  CB  MET A 111      31.850  35.660  39.930  1.00  0.00           C
ATOM   1561  HB1 MET A 111      31.260  34.750  40.130  1.00  0.00           H
ATOM   1562  HB2 MET A 111      31.380  36.110  39.030  1.00  0.00           H
ATOM   1563  CG  MET A 111      31.720  36.820  40.960  1.00  0.00           C
ATOM   1564  HG1 MET A 111      32.170  37.700  40.460  1.00  0.00           H
ATOM   1565  HG2 MET A 111      32.420  36.770  41.810  1.00  0.00           H
ATOM   1566  SD  MET A 111      30.070  37.290  41.480  1.00  0.00           S
ATOM   1567  CE  MET A 111      29.830  35.740  42.420  1.00  0.00           C
ATOM   1568  HE1 MET A 111      29.980  36.020  43.490  1.00  0.00           H
ATOM   1569  HE2 MET A 111      30.580  34.940  42.240  1.00  0.00           H
ATOM   1570  HE3 MET A 111      28.840  35.270  42.270  1.00  0.00           H
ATOM   1571  C   MET A 111      34.200  35.990  39.030  1.00  0.00           C
ATOM   1572  O   MET A 111      34.240  36.100  37.810  1.00  0.00           O
ATOM   1573  N   GLU A 112      35.130  36.650  39.740  1.00  0.00           N
ATOM   1574  HN  GLU A 112      35.150  36.540  40.730  1.00  0.00           H
ATOM   1575  CA  GLU A 112      36.230  37.510  39.240  1.00  0.00           C
ATOM   1576  HA  GLU A 112      36.800  37.700  40.140  1.00  0.00           H
ATOM   1577  CB  GLU A 112      37.170  36.900  38.220  1.00  0.00           C
ATOM   1578  HB1 GLU A 112      37.990  37.560  37.880  1.00  0.00           H
ATOM   1579  HB2 GLU A 112      36.640  36.480  37.340  1.00  0.00           H
ATOM   1580  CG  GLU A 112      37.910  35.670  38.840  1.00  0.00           C
ATOM   1581  HG1 GLU A 112      37.280  34.780  39.040  1.00  0.00           H
ATOM   1582  HG2 GLU A 112      38.460  35.910  39.780  1.00  0.00           H
ATOM   1583  CD  GLU A 112      38.940  35.140  37.890  1.00  0.00           C
ATOM   1584  OE1 GLU A 112      38.490  34.770  36.760  1.00  0.00           O
ATOM   1585  OE2 GLU A 112      40.150  35.130  38.140  1.00  0.00           O
ATOM   1586  C   GLU A 112      35.850  38.970  38.830  1.00  0.00           C
ATOM   1587  O   GLU A 112      36.610  39.710  38.160  1.00  0.00           O
ATOM   1588  N   THR A 113      34.760  39.510  39.450  1.00  0.00           N
ATOM   1589  HN  THR A 113      34.270  38.920  40.090  1.00  0.00           H
ATOM   1590  CA  THR A 113      34.220  40.870  39.070  1.00  0.00           C
ATOM   1591  HA  THR A 113      35.100  41.500  39.000  1.00  0.00           H
ATOM   1592  CB  THR A 113      33.580  40.970  37.730  1.00  0.00           C
ATOM   1593  HB  THR A 113      34.110  40.440  36.910  1.00  0.00           H
ATOM   1594  OG1 THR A 113      33.290  42.280  37.330  1.00  0.00           O
ATOM   1595  HG1 THR A 113      32.910  42.230  36.450  1.00  0.00           H
ATOM   1596  CG2 THR A 113      32.220  40.240  37.740  1.00  0.00           C
ATOM   1597 HG21 THR A 113      31.850  40.400  36.710  1.00  0.00           H
ATOM   1598 HG22 THR A 113      31.530  40.890  38.330  1.00  0.00           H
ATOM   1599 HG23 THR A 113      32.180  39.180  38.080  1.00  0.00           H
ATOM   1600  C   THR A 113      33.410  41.430  40.200  1.00  0.00           C
ATOM   1601  O   THR A 113      33.000  40.730  41.080  1.00  0.00           O
ATOM   1602  N   TRP A 114      33.040  42.690  40.260  1.00  0.00           N
ATOM   1603  HN  TRP A 114      33.430  43.410  39.700  1.00  0.00           H
ATOM   1604  CA  TRP A 114      32.160  43.160  41.350  1.00  0.00           C
ATOM   1605  HA  TRP A 114      32.000  42.540  42.230  1.00  0.00           H
ATOM   1606  CB  TRP A 114      32.760  44.550  41.900  1.00  0.00           C
ATOM   1607  HB1 TRP A 114      32.580  45.350  41.150  1.00  0.00           H
ATOM   1608  HB2 TRP A 114      33.870  44.540  41.960  1.00  0.00           H
ATOM   1609  CG  TRP A 114      32.380  45.010  43.280  1.00  0.00           C
ATOM   1610  CD1 TRP A 114      31.610  46.100  43.600  1.00  0.00           C
ATOM   1611  HD1 TRP A 114      31.200  46.860  42.950  1.00  0.00           H
ATOM   1612  NE1 TRP A 114      31.580  46.160  45.020  1.00  0.00           N
ATOM   1613  HE1 TRP A 114      30.840  46.610  45.460  1.00  0.00           H
ATOM   1614  CE2 TRP A 114      32.280  45.050  45.570  1.00  0.00           C
ATOM   1615  CD2 TRP A 114      32.750  44.350  44.490  1.00  0.00           C
ATOM   1616  CE3 TRP A 114      33.380  43.110  44.650  1.00  0.00           C
ATOM   1617  HE3 TRP A 114      33.750  42.610  43.770  1.00  0.00           H
ATOM   1618  CZ3 TRP A 114      33.690  42.690  45.930  1.00  0.00           C
ATOM   1619  HZ3 TRP A 114      34.340  41.870  46.180  1.00  0.00           H
ATOM   1620  CZ2 TRP A 114      32.460  44.550  46.900  1.00  0.00           C
ATOM   1621  HZ2 TRP A 114      31.990  45.050  47.730  1.00  0.00           H
ATOM   1622  CH2 TRP A 114      33.110  43.330  47.030  1.00  0.00           C
ATOM   1623  HH2 TRP A 114      33.480  42.980  47.980  1.00  0.00           H
ATOM   1624  C   TRP A 114      30.700  43.510  40.850  1.00  0.00           C
ATOM   1625  O   TRP A 114      30.500  44.490  40.110  1.00  0.00           O
ATOM   1626  N   PRO A 115      29.600  42.790  41.150  1.00  0.00           N
ATOM   1627  CD  PRO A 115      29.680  41.410  41.500  1.00  0.00           C
ATOM   1628  HD1 PRO A 115      29.740  41.250  42.600  1.00  0.00           H
ATOM   1629  HD2 PRO A 115      30.400  40.790  40.930  1.00  0.00           H
ATOM   1630  CA  PRO A 115      28.320  43.120  40.590  1.00  0.00           C
ATOM   1631  HA  PRO A 115      28.330  43.850  39.800  1.00  0.00           H
ATOM   1632  CB  PRO A 115      27.720  41.710  40.140  1.00  0.00           C
ATOM   1633  HB1 PRO A 115      28.110  41.510  39.120  1.00  0.00           H
ATOM   1634  HB2 PRO A 115      26.610  41.660  40.070  1.00  0.00           H
ATOM   1635  CG  PRO A 115      28.360  40.750  41.170  1.00  0.00           C
ATOM   1636  HG1 PRO A 115      27.590  40.730  41.970  1.00  0.00           H
ATOM   1637  HG2 PRO A 115      28.250  39.720  40.770  1.00  0.00           H
ATOM   1638  C   PRO A 115      27.430  43.780  41.640  1.00  0.00           C
ATOM   1639  O   PRO A 115      26.240  43.910  41.460  1.00  0.00           O
ATOM   1640  N   PHE A 116      28.060  44.320  42.740  1.00  0.00           N
ATOM   1641  HN  PHE A 116      29.060  44.280  42.710  1.00  0.00           H
ATOM   1642  CA  PHE A 116      27.320  44.790  43.960  1.00  0.00           C
ATOM   1643  HA  PHE A 116      26.280  44.490  43.890  1.00  0.00           H
ATOM   1644  CB  PHE A 116      28.140  44.330  45.200  1.00  0.00           C
ATOM   1645  HB1 PHE A 116      27.690  44.720  46.130  1.00  0.00           H
ATOM   1646  HB2 PHE A 116      29.110  44.840  45.010  1.00  0.00           H
ATOM   1647  CG  PHE A 116      28.350  42.830  45.220  1.00  0.00           C
ATOM   1648  CD1 PHE A 116      27.400  41.940  44.800  1.00  0.00           C
ATOM   1649  HD1 PHE A 116      26.530  42.270  44.260  1.00  0.00           H
ATOM   1650  CE1 PHE A 116      27.610  40.590  44.820  1.00  0.00           C
ATOM   1651  HE1 PHE A 116      26.940  39.900  44.350  1.00  0.00           H
ATOM   1652  CZ  PHE A 116      28.620  40.070  45.610  1.00  0.00           C
ATOM   1653  HZ  PHE A 116      28.580  39.000  45.740  1.00  0.00           H
ATOM   1654  CD2 PHE A 116      29.460  42.310  45.880  1.00  0.00           C
ATOM   1655  HD2 PHE A 116      30.260  42.940  46.240  1.00  0.00           H
ATOM   1656  CE2 PHE A 116      29.640  40.920  46.080  1.00  0.00           C
ATOM   1657  HE2 PHE A 116      30.440  40.440  46.640  1.00  0.00           H
ATOM   1658  C   PHE A 116      27.180  46.320  43.990  1.00  0.00           C
ATOM   1659  O   PHE A 116      26.920  46.860  45.070  1.00  0.00           O
ATOM   1660  N   GLY A 117      27.260  47.010  42.850  1.00  0.00           N
ATOM   1661  HN  GLY A 117      27.350  46.390  42.080  1.00  0.00           H
ATOM   1662  CA  GLY A 117      27.090  48.440  42.630  1.00  0.00           C
ATOM   1663  HA1 GLY A 117      26.060  48.670  42.850  1.00  0.00           H
ATOM   1664  HA2 GLY A 117      27.360  48.640  41.600  1.00  0.00           H
ATOM   1665  C   GLY A 117      27.950  49.410  43.390  1.00  0.00           C
ATOM   1666  O   GLY A 117      28.900  49.010  44.130  1.00  0.00           O
ATOM   1667  N   GLU A 118      27.660  50.750  43.240  1.00  0.00           N
ATOM   1668  HN  GLU A 118      26.930  51.100  42.660  1.00  0.00           H
ATOM   1669  CA  GLU A 118      28.430  51.760  43.870  1.00  0.00           C
ATOM   1670  HA  GLU A 118      29.470  51.570  43.650  1.00  0.00           H
ATOM   1671  CB  GLU A 118      28.050  53.150  43.360  1.00  0.00           C
ATOM   1672  HB1 GLU A 118      26.960  53.300  43.530  1.00  0.00           H
ATOM   1673  HB2 GLU A 118      28.300  53.190  42.280  1.00  0.00           H
ATOM   1674  CG  GLU A 118      28.820  54.310  44.020  1.00  0.00           C
ATOM   1675  HG1 GLU A 118      29.850  54.080  44.380  1.00  0.00           H
ATOM   1676  HG2 GLU A 118      28.270  54.550  44.950  1.00  0.00           H
ATOM   1677  CD  GLU A 118      28.780  55.660  43.210  1.00  0.00           C
ATOM   1678  OE1 GLU A 118      29.670  55.910  42.370  1.00  0.00           O
ATOM   1679  OE2 GLU A 118      27.870  56.470  43.560  1.00  0.00           O
ATOM   1680  C   GLU A 118      28.340  51.840  45.340  1.00  0.00           C
ATOM   1681  O   GLU A 118      29.370  52.080  46.030  1.00  0.00           O
ATOM   1682  N   LEU A 119      27.120  51.630  45.870  1.00  0.00           N
ATOM   1683  HN  LEU A 119      26.300  51.340  45.360  1.00  0.00           H
ATOM   1684  CA  LEU A 119      26.910  51.980  47.240  1.00  0.00           C
ATOM   1685  HA  LEU A 119      27.440  52.900  47.420  1.00  0.00           H
ATOM   1686  CB  LEU A 119      25.420  52.250  47.580  1.00  0.00           C
ATOM   1687  HB1 LEU A 119      25.170  52.230  48.660  1.00  0.00           H
ATOM   1688  HB2 LEU A 119      24.750  51.470  47.170  1.00  0.00           H
ATOM   1689  CG  LEU A 119      24.830  53.650  47.180  1.00  0.00           C
ATOM   1690  HG  LEU A 119      25.210  53.790  46.140  1.00  0.00           H
ATOM   1691  CD1 LEU A 119      23.260  53.670  47.200  1.00  0.00           C
ATOM   1692 HD11 LEU A 119      22.900  53.330  48.190  1.00  0.00           H
ATOM   1693 HD12 LEU A 119      22.830  52.950  46.480  1.00  0.00           H
ATOM   1694 HD13 LEU A 119      22.830  54.650  46.910  1.00  0.00           H
ATOM   1695  CD2 LEU A 119      25.480  54.690  48.140  1.00  0.00           C
ATOM   1696 HD21 LEU A 119      25.280  54.410  49.200  1.00  0.00           H
ATOM   1697 HD22 LEU A 119      25.100  55.700  47.890  1.00  0.00           H
ATOM   1698 HD23 LEU A 119      26.570  54.770  47.980  1.00  0.00           H
ATOM   1699  C   LEU A 119      27.460  50.970  48.270  1.00  0.00           C
ATOM   1700  O   LEU A 119      27.930  51.320  49.370  1.00  0.00           O
ATOM   1701  N   LEU A 120      27.410  49.620  47.980  1.00  0.00           N
ATOM   1702  HN  LEU A 120      27.080  49.460  47.050  1.00  0.00           H
ATOM   1703  CA  LEU A 120      28.120  48.530  48.640  1.00  0.00           C
ATOM   1704  HA  LEU A 120      27.910  48.810  49.670  1.00  0.00           H
ATOM   1705  CB  LEU A 120      27.430  47.140  48.420  1.00  0.00           C
ATOM   1706  HB1 LEU A 120      27.670  46.740  47.410  1.00  0.00           H
ATOM   1707  HB2 LEU A 120      26.330  47.260  48.470  1.00  0.00           H
ATOM   1708  CG  LEU A 120      27.950  45.940  49.340  1.00  0.00           C
ATOM   1709  HG  LEU A 120      29.020  45.710  49.150  1.00  0.00           H
ATOM   1710  CD1 LEU A 120      27.790  46.270  50.810  1.00  0.00           C
ATOM   1711 HD11 LEU A 120      26.740  46.500  51.100  1.00  0.00           H
ATOM   1712 HD12 LEU A 120      28.510  47.040  51.180  1.00  0.00           H
ATOM   1713 HD13 LEU A 120      28.030  45.370  51.420  1.00  0.00           H
ATOM   1714  CD2 LEU A 120      27.330  44.590  49.040  1.00  0.00           C
ATOM   1715 HD21 LEU A 120      27.020  44.380  47.990  1.00  0.00           H
ATOM   1716 HD22 LEU A 120      26.330  44.660  49.530  1.00  0.00           H
ATOM   1717 HD23 LEU A 120      27.860  43.740  49.520  1.00  0.00           H
ATOM   1718  C   LEU A 120      29.610  48.510  48.460  1.00  0.00           C
ATOM   1719  O   LEU A 120      30.330  48.210  49.420  1.00  0.00           O
ATOM   1720  N   CYS A 121      30.160  48.910  47.330  1.00  0.00           N
ATOM   1721  HN  CYS A 121      29.670  49.080  46.480  1.00  0.00           H
ATOM   1722  CA  CYS A 121      31.560  49.180  47.190  1.00  0.00           C
ATOM   1723  HA  CYS A 121      31.990  48.270  47.590  1.00  0.00           H
ATOM   1724  CB  CYS A 121      31.920  49.430  45.720  1.00  0.00           C
ATOM   1725  HB1 CYS A 121      31.360  50.360  45.470  1.00  0.00           H
ATOM   1726  HB2 CYS A 121      31.470  48.640  45.090  1.00  0.00           H
ATOM   1727  SG  CYS A 121      33.750  49.670  45.580  1.00  0.00           S
ATOM   1728  C   CYS A 121      32.100  50.240  48.090  1.00  0.00           C
ATOM   1729  O   CYS A 121      33.150  50.060  48.720  1.00  0.00           O
ATOM   1730  N   LYS A 122      31.340  51.380  48.260  1.00  0.00           N
ATOM   1731  HN  LYS A 122      30.580  51.660  47.680  1.00  0.00           H
ATOM   1732  CA  LYS A 122      31.660  52.420  49.240  1.00  0.00           C
ATOM   1733  HA  LYS A 122      32.710  52.630  49.120  1.00  0.00           H
ATOM   1734  CB  LYS A 122      30.820  53.640  49.000  1.00  0.00           C
ATOM   1735  HB1 LYS A 122      30.950  54.340  49.850  1.00  0.00           H
ATOM   1736  HB2 LYS A 122      29.730  53.430  48.890  1.00  0.00           H
ATOM   1737  CG  LYS A 122      31.350  54.480  47.850  1.00  0.00           C
ATOM   1738  HG1 LYS A 122      31.620  53.970  46.900  1.00  0.00           H
ATOM   1739  HG2 LYS A 122      32.300  54.850  48.290  1.00  0.00           H
ATOM   1740  CD  LYS A 122      30.520  55.690  47.470  1.00  0.00           C
ATOM   1741  HD1 LYS A 122      30.120  56.170  48.390  1.00  0.00           H
ATOM   1742  HD2 LYS A 122      29.650  55.210  46.960  1.00  0.00           H
ATOM   1743  CE  LYS A 122      30.990  56.720  46.530  1.00  0.00           C
ATOM   1744  HE1 LYS A 122      30.220  57.520  46.440  1.00  0.00           H
ATOM   1745  HE2 LYS A 122      31.060  56.220  45.540  1.00  0.00           H
ATOM   1746  NZ  LYS A 122      32.290  57.230  46.900  1.00  0.00           N
ATOM   1747  HZ1 LYS A 122      32.070  57.800  47.740  1.00  0.00           H
ATOM   1748  HZ2 LYS A 122      32.680  57.910  46.220  1.00  0.00           H
ATOM   1749  HZ3 LYS A 122      32.950  56.520  47.280  1.00  0.00           H
ATOM   1750  C   LYS A 122      31.670  52.030  50.730  1.00  0.00           C
ATOM   1751  O   LYS A 122      32.570  52.370  51.520  1.00  0.00           O
ATOM   1752  N   ALA A 123      30.670  51.200  51.140  1.00  0.00           N
ATOM   1753  HN  ALA A 123      30.030  50.950  50.420  1.00  0.00           H
ATOM   1754  CA  ALA A 123      30.460  50.650  52.540  1.00  0.00           C
ATOM   1755  HA  ALA A 123      30.600  51.360  53.340  1.00  0.00           H
ATOM   1756  CB  ALA A 123      29.050  50.000  52.620  1.00  0.00           C
ATOM   1757  HB1 ALA A 123      28.870  49.210  51.870  1.00  0.00           H
ATOM   1758  HB2 ALA A 123      28.320  50.830  52.470  1.00  0.00           H
ATOM   1759  HB3 ALA A 123      28.720  49.740  53.640  1.00  0.00           H
ATOM   1760  C   ALA A 123      31.540  49.610  52.760  1.00  0.00           C
ATOM   1761  O   ALA A 123      32.170  49.630  53.810  1.00  0.00           O
ATOM   1762  N   VAL A 124      31.800  48.780  51.770  1.00  0.00           N
ATOM   1763  HN  VAL A 124      31.310  48.910  50.920  1.00  0.00           H
ATOM   1764  CA  VAL A 124      32.820  47.810  51.900  1.00  0.00           C
ATOM   1765  HA  VAL A 124      32.640  47.260  52.810  1.00  0.00           H
ATOM   1766  CB  VAL A 124      32.740  46.740  50.730  1.00  0.00           C
ATOM   1767  HB  VAL A 124      32.690  47.230  49.730  1.00  0.00           H
ATOM   1768  CG1 VAL A 124      34.020  45.790  50.730  1.00  0.00           C
ATOM   1769 HG11 VAL A 124      34.870  46.460  50.480  1.00  0.00           H
ATOM   1770 HG12 VAL A 124      34.030  44.970  49.980  1.00  0.00           H
ATOM   1771 HG13 VAL A 124      34.140  45.410  51.770  1.00  0.00           H
ATOM   1772  CG2 VAL A 124      31.520  45.880  50.930  1.00  0.00           C
ATOM   1773 HG21 VAL A 124      31.500  45.400  51.930  1.00  0.00           H
ATOM   1774 HG22 VAL A 124      31.450  45.120  50.120  1.00  0.00           H
ATOM   1775 HG23 VAL A 124      30.590  46.480  50.930  1.00  0.00           H
ATOM   1776  C   VAL A 124      34.250  48.330  52.060  1.00  0.00           C
ATOM   1777  O   VAL A 124      35.030  47.850  52.920  1.00  0.00           O
ATOM   1778  N   LEU A 125      34.620  49.350  51.290  1.00  0.00           N
ATOM   1779  HN  LEU A 125      34.110  49.660  50.490  1.00  0.00           H
ATOM   1780  CA  LEU A 125      35.950  49.860  51.410  1.00  0.00           C
ATOM   1781  HA  LEU A 125      36.630  49.040  51.590  1.00  0.00           H
ATOM   1782  CB  LEU A 125      36.230  50.620  50.080  1.00  0.00           C
ATOM   1783  HB1 LEU A 125      37.130  51.240  50.220  1.00  0.00           H
ATOM   1784  HB2 LEU A 125      35.320  51.230  49.870  1.00  0.00           H
ATOM   1785  CG  LEU A 125      36.630  49.840  48.820  1.00  0.00           C
ATOM   1786  HG  LEU A 125      35.770  49.170  48.600  1.00  0.00           H
ATOM   1787  CD1 LEU A 125      36.760  50.670  47.590  1.00  0.00           C
ATOM   1788 HD11 LEU A 125      35.810  51.130  47.260  1.00  0.00           H
ATOM   1789 HD12 LEU A 125      37.190  50.070  46.760  1.00  0.00           H
ATOM   1790 HD13 LEU A 125      37.490  51.480  47.790  1.00  0.00           H
ATOM   1791  CD2 LEU A 125      37.990  49.180  49.080  1.00  0.00           C
ATOM   1792 HD21 LEU A 125      38.100  48.560  48.170  1.00  0.00           H
ATOM   1793 HD22 LEU A 125      38.060  48.450  49.910  1.00  0.00           H
ATOM   1794 HD23 LEU A 125      38.890  49.830  49.090  1.00  0.00           H
ATOM   1795  C   LEU A 125      36.200  50.790  52.600  1.00  0.00           C
ATOM   1796  O   LEU A 125      37.300  50.890  53.140  1.00  0.00           O
ATOM   1797  N   SER A 126      35.150  51.490  53.060  1.00  0.00           N
ATOM   1798  HN  SER A 126      34.280  51.570  52.580  1.00  0.00           H
ATOM   1799  CA  SER A 126      35.210  52.240  54.360  1.00  0.00           C
ATOM   1800  HA  SER A 126      36.130  52.800  54.430  1.00  0.00           H
ATOM   1801  CB  SER A 126      34.120  53.290  54.580  1.00  0.00           C
ATOM   1802  HB1 SER A 126      34.210  54.050  53.780  1.00  0.00           H
ATOM   1803  HB2 SER A 126      34.240  53.770  55.580  1.00  0.00           H
ATOM   1804  OG  SER A 126      32.780  52.840  54.610  1.00  0.00           O
ATOM   1805  HG1 SER A 126      32.550  52.450  53.770  1.00  0.00           H
ATOM   1806  C   SER A 126      35.160  51.310  55.620  1.00  0.00           C
ATOM   1807  O   SER A 126      35.920  51.460  56.580  1.00  0.00           O
ATOM   1808  N   ILE A 127      34.320  50.260  55.570  1.00  0.00           N
ATOM   1809  HN  ILE A 127      33.720  50.140  54.780  1.00  0.00           H
ATOM   1810  CA  ILE A 127      34.200  49.300  56.650  1.00  0.00           C
ATOM   1811  HA  ILE A 127      33.910  49.890  57.500  1.00  0.00           H
ATOM   1812  CB  ILE A 127      32.990  48.330  56.390  1.00  0.00           C
ATOM   1813  HB  ILE A 127      33.020  48.000  55.320  1.00  0.00           H
ATOM   1814  CG2 ILE A 127      33.030  47.120  57.290  1.00  0.00           C
ATOM   1815 HG21 ILE A 127      33.240  47.480  58.320  1.00  0.00           H
ATOM   1816 HG22 ILE A 127      33.870  46.560  56.830  1.00  0.00           H
ATOM   1817 HG23 ILE A 127      32.090  46.520  57.270  1.00  0.00           H
ATOM   1818  CG1 ILE A 127      31.680  49.100  56.670  1.00  0.00           C
ATOM   1819 HG11 ILE A 127      31.700  50.160  56.340  1.00  0.00           H
ATOM   1820 HG12 ILE A 127      31.630  49.130  57.780  1.00  0.00           H
ATOM   1821  CD  ILE A 127      30.380  48.380  56.190  1.00  0.00           C
ATOM   1822  HD1 ILE A 127      30.450  47.290  56.350  1.00  0.00           H
ATOM   1823  HD2 ILE A 127      30.190  48.460  55.090  1.00  0.00           H
ATOM   1824  HD3 ILE A 127      29.530  48.930  56.650  1.00  0.00           H
ATOM   1825  C   ILE A 127      35.490  48.590  56.950  1.00  0.00           C
ATOM   1826  O   ILE A 127      35.810  48.220  58.150  1.00  0.00           O
ATOM   1827  N   ASP A 128      36.230  48.220  55.910  1.00  0.00           N
ATOM   1828  HN  ASP A 128      35.910  48.330  54.970  1.00  0.00           H
ATOM   1829  CA  ASP A 128      37.500  47.440  55.910  1.00  0.00           C
ATOM   1830  HA  ASP A 128      37.280  46.500  56.400  1.00  0.00           H
ATOM   1831  CB  ASP A 128      37.990  47.400  54.420  1.00  0.00           C
ATOM   1832  HB1 ASP A 128      38.490  48.340  54.100  1.00  0.00           H
ATOM   1833  HB2 ASP A 128      37.160  47.300  53.690  1.00  0.00           H
ATOM   1834  CG  ASP A 128      38.910  46.230  54.140  1.00  0.00           C
ATOM   1835  OD1 ASP A 128      38.450  45.070  54.040  1.00  0.00           O
ATOM   1836  OD2 ASP A 128      40.120  46.480  53.870  1.00  0.00           O
ATOM   1837  C   ASP A 128      38.620  48.010  56.830  1.00  0.00           C
ATOM   1838  O   ASP A 128      39.180  47.310  57.700  1.00  0.00           O
ATOM   1839  N   TYR A 129      38.850  49.330  56.740  1.00  0.00           N
ATOM   1840  HN  TYR A 129      38.440  49.800  55.960  1.00  0.00           H
ATOM   1841  CA  TYR A 129      39.780  50.030  57.590  1.00  0.00           C
ATOM   1842  HA  TYR A 129      40.670  49.440  57.710  1.00  0.00           H
ATOM   1843  CB  TYR A 129      40.240  51.360  56.960  1.00  0.00           C
ATOM   1844  HB1 TYR A 129      40.960  51.890  57.610  1.00  0.00           H
ATOM   1845  HB2 TYR A 129      39.430  52.110  56.860  1.00  0.00           H
ATOM   1846  CG  TYR A 129      40.920  51.020  55.660  1.00  0.00           C
ATOM   1847  CD1 TYR A 129      40.230  51.180  54.450  1.00  0.00           C
ATOM   1848  HD1 TYR A 129      39.220  51.540  54.380  1.00  0.00           H
ATOM   1849  CE1 TYR A 129      40.960  50.920  53.280  1.00  0.00           C
ATOM   1850  HE1 TYR A 129      40.370  51.060  52.380  1.00  0.00           H
ATOM   1851  CZ  TYR A 129      42.220  50.440  53.220  1.00  0.00           C
ATOM   1852  OH  TYR A 129      42.910  50.170  52.020  1.00  0.00           O
ATOM   1853  HH  TYR A 129      43.840  50.050  52.220  1.00  0.00           H
ATOM   1854  CD2 TYR A 129      42.300  50.660  55.620  1.00  0.00           C
ATOM   1855  HD2 TYR A 129      42.860  50.610  56.530  1.00  0.00           H
ATOM   1856  CE2 TYR A 129      42.880  50.280  54.430  1.00  0.00           C
ATOM   1857  HE2 TYR A 129      43.910  49.950  54.470  1.00  0.00           H
ATOM   1858  C   TYR A 129      39.210  50.340  58.930  1.00  0.00           C
ATOM   1859  O   TYR A 129      39.860  50.290  59.950  1.00  0.00           O
ATOM   1860  N   TYR A 130      37.870  50.550  59.000  1.00  0.00           N
ATOM   1861  HN  TYR A 130      37.310  50.560  58.180  1.00  0.00           H
ATOM   1862  CA  TYR A 130      37.220  50.780  60.330  1.00  0.00           C
ATOM   1863  HA  TYR A 130      37.690  51.650  60.780  1.00  0.00           H
ATOM   1864  CB  TYR A 130      35.690  51.130  60.010  1.00  0.00           C
ATOM   1865  HB1 TYR A 130      35.270  50.420  59.260  1.00  0.00           H
ATOM   1866  HB2 TYR A 130      35.640  52.120  59.490  1.00  0.00           H
ATOM   1867  CG  TYR A 130      34.770  51.280  61.180  1.00  0.00           C
ATOM   1868  CD1 TYR A 130      34.430  52.580  61.670  1.00  0.00           C
ATOM   1869  HD1 TYR A 130      34.800  53.490  61.230  1.00  0.00           H
ATOM   1870  CE1 TYR A 130      33.770  52.750  62.900  1.00  0.00           C
ATOM   1871  HE1 TYR A 130      33.720  53.730  63.340  1.00  0.00           H
ATOM   1872  CZ  TYR A 130      33.260  51.580  63.510  1.00  0.00           C
ATOM   1873  OH  TYR A 130      32.630  51.560  64.820  1.00  0.00           O
ATOM   1874  HH  TYR A 130      32.610  50.690  65.230  1.00  0.00           H
ATOM   1875  CD2 TYR A 130      34.300  50.130  61.850  1.00  0.00           C
ATOM   1876  HD2 TYR A 130      34.620  49.160  61.500  1.00  0.00           H
ATOM   1877  CE2 TYR A 130      33.600  50.270  63.040  1.00  0.00           C
ATOM   1878  HE2 TYR A 130      33.250  49.370  63.530  1.00  0.00           H
ATOM   1879  C   TYR A 130      37.320  49.570  61.300  1.00  0.00           C
ATOM   1880  O   TYR A 130      37.640  49.710  62.450  1.00  0.00           O
ATOM   1881  N   ASN A 131      37.090  48.390  60.720  1.00  0.00           N
ATOM   1882  HN  ASN A 131      36.710  48.440  59.790  1.00  0.00           H
ATOM   1883  CA  ASN A 131      36.960  47.200  61.510  1.00  0.00           C
ATOM   1884  HA  ASN A 131      36.470  47.590  62.390  1.00  0.00           H
ATOM   1885  CB  ASN A 131      35.990  46.190  60.870  1.00  0.00           C
ATOM   1886  HB1 ASN A 131      35.040  46.730  60.660  1.00  0.00           H
ATOM   1887  HB2 ASN A 131      35.740  45.460  61.670  1.00  0.00           H
ATOM   1888  CG  ASN A 131      36.570  45.540  59.620  1.00  0.00           C
ATOM   1889  OD1 ASN A 131      37.750  45.250  59.380  1.00  0.00           O
ATOM   1890  ND2 ASN A 131      35.630  45.200  58.750  1.00  0.00           N
ATOM   1891 HD21 ASN A 131      36.050  44.630  58.040  1.00  0.00           H
ATOM   1892 HD22 ASN A 131      34.640  45.330  58.800  1.00  0.00           H
ATOM   1893  C   ASN A 131      38.410  46.610  61.950  1.00  0.00           C
ATOM   1894  O   ASN A 131      38.470  45.970  63.020  1.00  0.00           O
ATOM   1895  N   MET A 132      39.500  46.850  61.160  1.00  0.00           N
ATOM   1896  HN  MET A 132      39.480  47.280  60.260  1.00  0.00           H
ATOM   1897  CA  MET A 132      40.820  46.440  61.700  1.00  0.00           C
ATOM   1898  HA  MET A 132      40.720  45.520  62.250  1.00  0.00           H
ATOM   1899  CB  MET A 132      41.820  46.370  60.550  1.00  0.00           C
ATOM   1900  HB1 MET A 132      41.370  45.780  59.720  1.00  0.00           H
ATOM   1901  HB2 MET A 132      42.780  45.880  60.820  1.00  0.00           H
ATOM   1902  CG  MET A 132      42.230  47.710  59.900  1.00  0.00           C
ATOM   1903  HG1 MET A 132      42.800  48.400  60.560  1.00  0.00           H
ATOM   1904  HG2 MET A 132      41.290  48.230  59.630  1.00  0.00           H
ATOM   1905  SD  MET A 132      43.090  47.530  58.320  1.00  0.00           S
ATOM   1906  CE  MET A 132      44.630  47.180  59.180  1.00  0.00           C
ATOM   1907  HE1 MET A 132      45.490  47.320  58.480  1.00  0.00           H
ATOM   1908  HE2 MET A 132      44.670  46.120  59.520  1.00  0.00           H
ATOM   1909  HE3 MET A 132      44.880  47.830  60.040  1.00  0.00           H
ATOM   1910  C   MET A 132      41.230  47.440  62.740  1.00  0.00           C
ATOM   1911  O   MET A 132      41.760  47.020  63.760  1.00  0.00           O
ATOM   1912  N   PHE A 133      40.890  48.720  62.600  1.00  0.00           N
ATOM   1913  HN  PHE A 133      40.400  49.060  61.800  1.00  0.00           H
ATOM   1914  CA  PHE A 133      41.160  49.790  63.570  1.00  0.00           C
ATOM   1915  HA  PHE A 133      42.200  49.530  63.690  1.00  0.00           H
ATOM   1916  CB  PHE A 133      41.090  51.210  63.020  1.00  0.00           C
ATOM   1917  HB1 PHE A 133      41.090  51.890  63.900  1.00  0.00           H
ATOM   1918  HB2 PHE A 133      40.220  51.360  62.350  1.00  0.00           H
ATOM   1919  CG  PHE A 133      42.410  51.620  62.310  1.00  0.00           C
ATOM   1920  CD1 PHE A 133      43.570  51.760  63.040  1.00  0.00           C
ATOM   1921  HD1 PHE A 133      43.540  51.560  64.100  1.00  0.00           H
ATOM   1922  CE1 PHE A 133      44.760  51.900  62.350  1.00  0.00           C
ATOM   1923  HE1 PHE A 133      45.630  52.000  62.990  1.00  0.00           H
ATOM   1924  CZ  PHE A 133      44.810  52.080  61.020  1.00  0.00           C
ATOM   1925  HZ  PHE A 133      45.750  52.030  60.490  1.00  0.00           H
ATOM   1926  CD2 PHE A 133      42.380  51.890  60.990  1.00  0.00           C
ATOM   1927  HD2 PHE A 133      41.470  51.840  60.410  1.00  0.00           H
ATOM   1928  CE2 PHE A 133      43.630  52.060  60.340  1.00  0.00           C
ATOM   1929  HE2 PHE A 133      43.610  52.140  59.260  1.00  0.00           H
ATOM   1930  C   PHE A 133      40.500  49.640  64.960  1.00  0.00           C
ATOM   1931  O   PHE A 133      41.060  49.810  66.040  1.00  0.00           O
ATOM   1932  N   THR A 134      39.210  49.320  64.950  1.00  0.00           N
ATOM   1933  HN  THR A 134      38.730  49.160  64.090  1.00  0.00           H
ATOM   1934  CA  THR A 134      38.380  49.030  66.150  1.00  0.00           C
ATOM   1935  HA  THR A 134      38.640  49.830  66.820  1.00  0.00           H
ATOM   1936  CB  THR A 134      36.880  48.980  65.910  1.00  0.00           C
ATOM   1937  HB  THR A 134      36.430  48.230  66.590  1.00  0.00           H
ATOM   1938  OG1 THR A 134      36.530  48.620  64.620  1.00  0.00           O
ATOM   1939  HG1 THR A 134      36.650  49.390  64.060  1.00  0.00           H
ATOM   1940  CG2 THR A 134      36.210  50.400  66.200  1.00  0.00           C
ATOM   1941 HG21 THR A 134      35.270  50.460  65.590  1.00  0.00           H
ATOM   1942 HG22 THR A 134      36.950  51.190  65.960  1.00  0.00           H
ATOM   1943 HG23 THR A 134      35.960  50.430  67.280  1.00  0.00           H
ATOM   1944  C   THR A 134      38.850  47.730  66.830  1.00  0.00           C
ATOM   1945  O   THR A 134      38.990  47.750  68.050  1.00  0.00           O
ATOM   1946  N   SER A 135      39.220  46.680  66.130  1.00  0.00           N
ATOM   1947  HN  SER A 135      39.000  46.680  65.150  1.00  0.00           H
ATOM   1948  CA  SER A 135      39.670  45.460  66.660  1.00  0.00           C
ATOM   1949  HA  SER A 135      38.970  45.110  67.400  1.00  0.00           H
ATOM   1950  CB  SER A 135      39.460  44.340  65.650  1.00  0.00           C
ATOM   1951  HB1 SER A 135      39.940  44.550  64.670  1.00  0.00           H
ATOM   1952  HB2 SER A 135      38.390  44.130  65.420  1.00  0.00           H
ATOM   1953  OG  SER A 135      40.090  43.110  66.030  1.00  0.00           O
ATOM   1954  HG1 SER A 135      39.450  42.410  66.140  1.00  0.00           H
ATOM   1955  C   SER A 135      41.110  45.620  67.260  1.00  0.00           C
ATOM   1956  O   SER A 135      41.330  45.210  68.390  1.00  0.00           O
ATOM   1957  N   ILE A 136      42.040  46.140  66.370  1.00  0.00           N
ATOM   1958  HN  ILE A 136      41.690  46.330  65.460  1.00  0.00           H
ATOM   1959  CA  ILE A 136      43.450  46.380  66.740  1.00  0.00           C
ATOM   1960  HA  ILE A 136      43.810  45.400  67.000  1.00  0.00           H
ATOM   1961  CB  ILE A 136      44.230  47.010  65.600  1.00  0.00           C
ATOM   1962  HB  ILE A 136      43.700  47.850  65.110  1.00  0.00           H
ATOM   1963  CG2 ILE A 136      45.620  47.620  66.030  1.00  0.00           C
ATOM   1964 HG21 ILE A 136      46.260  46.880  66.570  1.00  0.00           H
ATOM   1965 HG22 ILE A 136      45.510  48.560  66.620  1.00  0.00           H
ATOM   1966 HG23 ILE A 136      46.200  47.970  65.150  1.00  0.00           H
ATOM   1967  CG1 ILE A 136      44.530  45.790  64.590  1.00  0.00           C
ATOM   1968 HG11 ILE A 136      43.720  45.040  64.620  1.00  0.00           H
ATOM   1969 HG12 ILE A 136      45.400  45.170  64.890  1.00  0.00           H
ATOM   1970  CD  ILE A 136      44.820  46.210  63.150  1.00  0.00           C
ATOM   1971  HD1 ILE A 136      45.100  45.410  62.430  1.00  0.00           H
ATOM   1972  HD2 ILE A 136      45.770  46.790  63.100  1.00  0.00           H
ATOM   1973  HD3 ILE A 136      43.990  46.730  62.630  1.00  0.00           H
ATOM   1974  C   ILE A 136      43.590  47.220  67.960  1.00  0.00           C
ATOM   1975  O   ILE A 136      44.280  46.850  68.920  1.00  0.00           O
ATOM   1976  N   PHE A 137      42.990  48.420  67.880  1.00  0.00           N
ATOM   1977  HN  PHE A 137      42.600  48.820  67.050  1.00  0.00           H
ATOM   1978  CA  PHE A 137      43.010  49.340  68.940  1.00  0.00           C
ATOM   1979  HA  PHE A 137      44.040  49.450  69.220  1.00  0.00           H
ATOM   1980  CB  PHE A 137      42.440  50.720  68.510  1.00  0.00           C
ATOM   1981  HB1 PHE A 137      42.410  51.360  69.420  1.00  0.00           H
ATOM   1982  HB2 PHE A 137      41.380  50.660  68.170  1.00  0.00           H
ATOM   1983  CG  PHE A 137      43.190  51.650  67.560  1.00  0.00           C
ATOM   1984  CD1 PHE A 137      42.570  52.900  67.260  1.00  0.00           C
ATOM   1985  HD1 PHE A 137      41.580  53.130  67.620  1.00  0.00           H
ATOM   1986  CE1 PHE A 137      43.200  53.780  66.440  1.00  0.00           C
ATOM   1987  HE1 PHE A 137      42.670  54.670  66.150  1.00  0.00           H
ATOM   1988  CZ  PHE A 137      44.510  53.510  65.930  1.00  0.00           C
ATOM   1989  HZ  PHE A 137      45.040  54.070  65.180  1.00  0.00           H
ATOM   1990  CD2 PHE A 137      44.510  51.360  67.080  1.00  0.00           C
ATOM   1991  HD2 PHE A 137      44.980  50.420  67.340  1.00  0.00           H
ATOM   1992  CE2 PHE A 137      45.180  52.310  66.290  1.00  0.00           C
ATOM   1993  HE2 PHE A 137      46.180  52.140  65.910  1.00  0.00           H
ATOM   1994  C   PHE A 137      42.320  48.850  70.250  1.00  0.00           C
ATOM   1995  O   PHE A 137      42.650  49.260  71.360  1.00  0.00           O
ATOM   1996  N   THR A 138      41.170  48.110  70.150  1.00  0.00           N
ATOM   1997  HN  THR A 138      40.720  47.940  69.280  1.00  0.00           H
ATOM   1998  CA  THR A 138      40.560  47.640  71.370  1.00  0.00           C
ATOM   1999  HA  THR A 138      40.380  48.400  72.110  1.00  0.00           H
ATOM   2000  CB  THR A 138      39.170  47.110  71.140  1.00  0.00           C
ATOM   2001  HB  THR A 138      39.220  46.330  70.350  1.00  0.00           H
ATOM   2002  OG1 THR A 138      38.350  48.210  70.690  1.00  0.00           O
ATOM   2003  HG1 THR A 138      38.520  48.190  69.750  1.00  0.00           H
ATOM   2004  CG2 THR A 138      38.420  46.770  72.420  1.00  0.00           C
ATOM   2005 HG21 THR A 138      38.500  47.660  73.090  1.00  0.00           H
ATOM   2006 HG22 THR A 138      38.950  45.980  72.990  1.00  0.00           H
ATOM   2007 HG23 THR A 138      37.340  46.520  72.330  1.00  0.00           H
ATOM   2008  C   THR A 138      41.410  46.580  72.040  1.00  0.00           C
ATOM   2009  O   THR A 138      41.640  46.630  73.240  1.00  0.00           O
ATOM   2010  N   LEU A 139      41.890  45.610  71.320  1.00  0.00           N
ATOM   2011  HN  LEU A 139      41.550  45.490  70.390  1.00  0.00           H
ATOM   2012  CA  LEU A 139      42.940  44.630  71.690  1.00  0.00           C
ATOM   2013  HA  LEU A 139      42.500  44.050  72.480  1.00  0.00           H
ATOM   2014  CB  LEU A 139      43.260  43.850  70.320  1.00  0.00           C
ATOM   2015  HB1 LEU A 139      43.790  44.590  69.690  1.00  0.00           H
ATOM   2016  HB2 LEU A 139      42.250  43.600  69.940  1.00  0.00           H
ATOM   2017  CG  LEU A 139      43.990  42.520  70.590  1.00  0.00           C
ATOM   2018  HG  LEU A 139      44.970  42.650  71.100  1.00  0.00           H
ATOM   2019  CD1 LEU A 139      43.260  41.590  71.630  1.00  0.00           C
ATOM   2020 HD11 LEU A 139      43.150  42.200  72.560  1.00  0.00           H
ATOM   2021 HD12 LEU A 139      43.870  40.670  71.750  1.00  0.00           H
ATOM   2022 HD13 LEU A 139      42.230  41.350  71.290  1.00  0.00           H
ATOM   2023  CD2 LEU A 139      44.120  41.780  69.280  1.00  0.00           C
ATOM   2024 HD21 LEU A 139      44.570  40.790  69.490  1.00  0.00           H
ATOM   2025 HD22 LEU A 139      44.670  42.360  68.520  1.00  0.00           H
ATOM   2026 HD23 LEU A 139      43.170  41.580  68.750  1.00  0.00           H
ATOM   2027  C   LEU A 139      44.200  45.280  72.330  1.00  0.00           C
ATOM   2028  O   LEU A 139      44.650  44.850  73.380  1.00  0.00           O
ATOM   2029  N   THR A 140      44.780  46.320  71.620  1.00  0.00           N
ATOM   2030  HN  THR A 140      44.450  46.620  70.730  1.00  0.00           H
ATOM   2031  CA  THR A 140      46.010  47.040  72.050  1.00  0.00           C
ATOM   2032  HA  THR A 140      46.730  46.250  72.230  1.00  0.00           H
ATOM   2033  CB  THR A 140      46.490  48.090  70.970  1.00  0.00           C
ATOM   2034  HB  THR A 140      45.700  48.850  70.750  1.00  0.00           H
ATOM   2035  OG1 THR A 140      46.820  47.480  69.740  1.00  0.00           O
ATOM   2036  HG1 THR A 140      46.010  47.460  69.220  1.00  0.00           H
ATOM   2037  CG2 THR A 140      47.760  48.900  71.490  1.00  0.00           C
ATOM   2038 HG21 THR A 140      48.380  49.290  70.660  1.00  0.00           H
ATOM   2039 HG22 THR A 140      48.450  48.250  72.060  1.00  0.00           H
ATOM   2040 HG23 THR A 140      47.430  49.780  72.080  1.00  0.00           H
ATOM   2041  C   THR A 140      45.810  47.690  73.400  1.00  0.00           C
ATOM   2042  O   THR A 140      46.610  47.640  74.310  1.00  0.00           O
ATOM   2043  N   MET A 141      44.650  48.330  73.510  1.00  0.00           N
ATOM   2044  HN  MET A 141      44.110  48.380  72.680  1.00  0.00           H
ATOM   2045  CA  MET A 141      44.060  48.900  74.720  1.00  0.00           C
ATOM   2046  HA  MET A 141      44.780  49.570  75.140  1.00  0.00           H
ATOM   2047  CB  MET A 141      42.750  49.790  74.450  1.00  0.00           C
ATOM   2048  HB1 MET A 141      42.050  49.090  73.950  1.00  0.00           H
ATOM   2049  HB2 MET A 141      43.000  50.560  73.680  1.00  0.00           H
ATOM   2050  CG  MET A 141      42.090  50.300  75.730  1.00  0.00           C
ATOM   2051  HG1 MET A 141      41.820  49.440  76.380  1.00  0.00           H
ATOM   2052  HG2 MET A 141      41.150  50.810  75.440  1.00  0.00           H
ATOM   2053  SD  MET A 141      43.050  51.640  76.480  1.00  0.00           S
ATOM   2054  CE  MET A 141      42.310  51.440  78.110  1.00  0.00           C
ATOM   2055  HE1 MET A 141      42.220  50.400  78.480  1.00  0.00           H
ATOM   2056  HE2 MET A 141      41.290  51.860  78.000  1.00  0.00           H
ATOM   2057  HE3 MET A 141      42.870  52.100  78.810  1.00  0.00           H
ATOM   2058  C   MET A 141      43.780  47.870  75.860  1.00  0.00           C
ATOM   2059  O   MET A 141      44.070  48.170  77.030  1.00  0.00           O
ATOM   2060  N   MET A 142      43.230  46.690  75.580  1.00  0.00           N
ATOM   2061  HN  MET A 142      42.830  46.510  74.690  1.00  0.00           H
ATOM   2062  CA  MET A 142      43.140  45.630  76.610  1.00  0.00           C
ATOM   2063  HA  MET A 142      42.490  46.020  77.370  1.00  0.00           H
ATOM   2064  CB  MET A 142      42.440  44.340  76.080  1.00  0.00           C
ATOM   2065  HB1 MET A 142      42.780  44.170  75.040  1.00  0.00           H
ATOM   2066  HB2 MET A 142      41.350  44.530  75.990  1.00  0.00           H
ATOM   2067  CG  MET A 142      42.680  42.980  76.840  1.00  0.00           C
ATOM   2068  HG1 MET A 142      41.780  42.330  76.780  1.00  0.00           H
ATOM   2069  HG2 MET A 142      42.790  43.230  77.920  1.00  0.00           H
ATOM   2070  SD  MET A 142      43.950  41.970  76.160  1.00  0.00           S
ATOM   2071  CE  MET A 142      43.910  40.650  77.260  1.00  0.00           C
ATOM   2072  HE1 MET A 142      43.530  41.010  78.240  1.00  0.00           H
ATOM   2073  HE2 MET A 142      44.930  40.240  77.390  1.00  0.00           H
ATOM   2074  HE3 MET A 142      43.210  39.830  77.000  1.00  0.00           H
ATOM   2075  C   MET A 142      44.540  45.260  77.190  1.00  0.00           C
ATOM   2076  O   MET A 142      44.630  44.860  78.370  1.00  0.00           O
ATOM   2077  N   SER A 143      45.520  45.330  76.370  1.00  0.00           N
ATOM   2078  HN  SER A 143      45.400  45.540  75.400  1.00  0.00           H
ATOM   2079  CA  SER A 143      46.910  45.180  76.740  1.00  0.00           C
ATOM   2080  HA  SER A 143      46.870  44.240  77.260  1.00  0.00           H
ATOM   2081  CB  SER A 143      47.860  44.840  75.550  1.00  0.00           C
ATOM   2082  HB1 SER A 143      48.910  44.860  75.900  1.00  0.00           H
ATOM   2083  HB2 SER A 143      47.770  45.470  74.640  1.00  0.00           H
ATOM   2084  OG  SER A 143      47.490  43.570  75.060  1.00  0.00           O
ATOM   2085  HG1 SER A 143      46.660  43.750  74.610  1.00  0.00           H
ATOM   2086  C   SER A 143      47.480  46.350  77.530  1.00  0.00           C
ATOM   2087  O   SER A 143      48.170  46.010  78.490  1.00  0.00           O
ATOM   2088  N   VAL A 144      47.270  47.690  77.200  1.00  0.00           N
ATOM   2089  HN  VAL A 144      46.940  47.800  76.260  1.00  0.00           H
ATOM   2090  CA  VAL A 144      47.490  48.880  78.010  1.00  0.00           C
ATOM   2091  HA  VAL A 144      48.560  48.780  78.030  1.00  0.00           H
ATOM   2092  CB  VAL A 144      46.980  50.140  77.370  1.00  0.00           C
ATOM   2093  HB  VAL A 144      45.940  50.020  77.000  1.00  0.00           H
ATOM   2094  CG1 VAL A 144      46.760  51.480  78.160  1.00  0.00           C
ATOM   2095 HG11 VAL A 144      47.050  52.320  77.500  1.00  0.00           H
ATOM   2096 HG12 VAL A 144      47.570  51.590  78.910  1.00  0.00           H
ATOM   2097 HG13 VAL A 144      45.790  51.560  78.690  1.00  0.00           H
ATOM   2098  CG2 VAL A 144      47.890  50.350  76.130  1.00  0.00           C
ATOM   2099 HG21 VAL A 144      48.930  50.480  76.490  1.00  0.00           H
ATOM   2100 HG22 VAL A 144      47.590  51.330  75.690  1.00  0.00           H
ATOM   2101 HG23 VAL A 144      47.850  49.590  75.320  1.00  0.00           H
ATOM   2102  C   VAL A 144      46.770  48.780  79.370  1.00  0.00           C
ATOM   2103  O   VAL A 144      47.380  48.910  80.400  1.00  0.00           O
ATOM   2104  N   ASP A 145      45.500  48.350  79.420  1.00  0.00           N
ATOM   2105  HN  ASP A 145      45.100  47.990  78.590  1.00  0.00           H
ATOM   2106  CA  ASP A 145      44.730  48.110  80.640  1.00  0.00           C
ATOM   2107  HA  ASP A 145      44.680  49.030  81.190  1.00  0.00           H
ATOM   2108  CB  ASP A 145      43.300  47.570  80.300  1.00  0.00           C
ATOM   2109  HB1 ASP A 145      43.450  46.760  79.550  1.00  0.00           H
ATOM   2110  HB2 ASP A 145      42.700  48.300  79.710  1.00  0.00           H
ATOM   2111  CG  ASP A 145      42.500  47.020  81.420  1.00  0.00           C
ATOM   2112  OD1 ASP A 145      42.340  47.600  82.530  1.00  0.00           O
ATOM   2113  OD2 ASP A 145      41.870  45.920  81.210  1.00  0.00           O
ATOM   2114  C   ASP A 145      45.490  47.140  81.600  1.00  0.00           C
ATOM   2115  O   ASP A 145      45.650  47.450  82.820  1.00  0.00           O
ATOM   2116  N   ARG A 146      45.960  46.040  81.030  1.00  0.00           N
ATOM   2117  HN  ARG A 146      45.900  45.780  80.070  1.00  0.00           H
ATOM   2118  CA  ARG A 146      46.660  45.080  81.910  1.00  0.00           C
ATOM   2119  HA  ARG A 146      46.160  44.990  82.860  1.00  0.00           H
ATOM   2120  CB  ARG A 146      46.810  43.640  81.330  1.00  0.00           C
ATOM   2121  HB1 ARG A 146      47.700  43.170  81.800  1.00  0.00           H
ATOM   2122  HB2 ARG A 146      47.080  43.840  80.270  1.00  0.00           H
ATOM   2123  CG  ARG A 146      45.570  42.790  81.620  1.00  0.00           C
ATOM   2124  HG1 ARG A 146      45.620  42.600  82.720  1.00  0.00           H
ATOM   2125  HG2 ARG A 146      45.710  41.800  81.130  1.00  0.00           H
ATOM   2126  CD  ARG A 146      44.220  43.230  81.110  1.00  0.00           C
ATOM   2127  HD1 ARG A 146      44.210  43.220  80.000  1.00  0.00           H
ATOM   2128  HD2 ARG A 146      44.050  44.270  81.450  1.00  0.00           H
ATOM   2129  NE  ARG A 146      43.240  42.220  81.620  1.00  0.00           N
ATOM   2130  HE  ARG A 146      43.620  41.290  81.620  1.00  0.00           H
ATOM   2131  CZ  ARG A 146      41.930  42.270  81.710  1.00  0.00           C
ATOM   2132  NH1 ARG A 146      41.320  41.210  82.220  1.00  0.00           N
ATOM   2133 HH11 ARG A 146      41.890  40.500  82.620  1.00  0.00           H
ATOM   2134 HH12 ARG A 146      40.510  41.490  82.730  1.00  0.00           H
ATOM   2135  NH2 ARG A 146      41.270  43.390  81.620  1.00  0.00           N
ATOM   2136 HH21 ARG A 146      41.730  44.250  81.370  1.00  0.00           H
ATOM   2137 HH22 ARG A 146      40.270  43.320  81.580  1.00  0.00           H
ATOM   2138  C   ARG A 146      48.080  45.530  82.380  1.00  0.00           C
ATOM   2139  O   ARG A 146      48.490  45.330  83.540  1.00  0.00           O
ATOM   2140  N   TYR A 147      48.700  46.420  81.600  1.00  0.00           N
ATOM   2141  HN  TYR A 147      48.270  46.700  80.750  1.00  0.00           H
ATOM   2142  CA  TYR A 147      49.880  47.150  81.990  1.00  0.00           C
ATOM   2143  HA  TYR A 147      50.600  46.410  82.330  1.00  0.00           H
ATOM   2144  CB  TYR A 147      50.580  47.760  80.780  1.00  0.00           C
ATOM   2145  HB1 TYR A 147      49.880  48.090  79.980  1.00  0.00           H
ATOM   2146  HB2 TYR A 147      51.190  46.950  80.330  1.00  0.00           H
ATOM   2147  CG  TYR A 147      51.510  48.810  81.190  1.00  0.00           C
ATOM   2148  CD1 TYR A 147      51.110  50.130  81.000  1.00  0.00           C
ATOM   2149  HD1 TYR A 147      50.280  50.370  80.360  1.00  0.00           H
ATOM   2150  CE1 TYR A 147      51.850  51.140  81.580  1.00  0.00           C
ATOM   2151  HE1 TYR A 147      51.550  52.150  81.360  1.00  0.00           H
ATOM   2152  CZ  TYR A 147      53.030  50.880  82.360  1.00  0.00           C
ATOM   2153  OH  TYR A 147      53.820  51.890  83.000  1.00  0.00           O
ATOM   2154  HH  TYR A 147      53.320  52.680  82.790  1.00  0.00           H
ATOM   2155  CD2 TYR A 147      52.700  48.480  81.940  1.00  0.00           C
ATOM   2156  HD2 TYR A 147      52.850  47.420  82.100  1.00  0.00           H
ATOM   2157  CE2 TYR A 147      53.370  49.500  82.600  1.00  0.00           C
ATOM   2158  HE2 TYR A 147      54.240  49.360  83.240  1.00  0.00           H
ATOM   2159  C   TYR A 147      49.690  48.010  83.330  1.00  0.00           C
ATOM   2160  O   TYR A 147      50.450  47.910  84.300  1.00  0.00           O
ATOM   2161  N   ILE A 148      48.580  48.720  83.330  1.00  0.00           N
ATOM   2162  HN  ILE A 148      48.150  48.870  82.450  1.00  0.00           H
ATOM   2163  CA  ILE A 148      48.140  49.610  84.380  1.00  0.00           C
ATOM   2164  HA  ILE A 148      49.000  50.100  84.820  1.00  0.00           H
ATOM   2165  CB  ILE A 148      47.140  50.660  83.980  1.00  0.00           C
ATOM   2166  HB  ILE A 148      46.240  50.170  83.550  1.00  0.00           H
ATOM   2167  CG2 ILE A 148      46.620  51.520  85.160  1.00  0.00           C
ATOM   2168 HG21 ILE A 148      47.290  52.330  85.510  1.00  0.00           H
ATOM   2169 HG22 ILE A 148      46.240  50.910  86.010  1.00  0.00           H
ATOM   2170 HG23 ILE A 148      45.780  52.150  84.800  1.00  0.00           H
ATOM   2171  CG1 ILE A 148      47.670  51.620  82.800  1.00  0.00           C
ATOM   2172 HG11 ILE A 148      46.790  52.180  82.430  1.00  0.00           H
ATOM   2173 HG12 ILE A 148      48.050  51.120  81.880  1.00  0.00           H
ATOM   2174  CD  ILE A 148      48.860  52.520  83.230  1.00  0.00           C
ATOM   2175  HD1 ILE A 148      49.260  53.030  82.330  1.00  0.00           H
ATOM   2176  HD2 ILE A 148      49.610  51.960  83.830  1.00  0.00           H
ATOM   2177  HD3 ILE A 148      48.410  53.330  83.840  1.00  0.00           H
ATOM   2178  C   ILE A 148      47.680  48.790  85.530  1.00  0.00           C
ATOM   2179  O   ILE A 148      47.990  48.970  86.720  1.00  0.00           O
ATOM   2180  N   ALA A 149      46.940  47.700  85.320  1.00  0.00           N
ATOM   2181  HN  ALA A 149      46.780  47.440  84.370  1.00  0.00           H
ATOM   2182  CA  ALA A 149      46.520  46.770  86.360  1.00  0.00           C
ATOM   2183  HA  ALA A 149      45.840  47.270  87.040  1.00  0.00           H
ATOM   2184  CB  ALA A 149      45.730  45.660  85.760  1.00  0.00           C
ATOM   2185  HB1 ALA A 149      46.360  44.890  85.270  1.00  0.00           H
ATOM   2186  HB2 ALA A 149      45.010  46.090  85.030  1.00  0.00           H
ATOM   2187  HB3 ALA A 149      45.150  45.060  86.500  1.00  0.00           H
ATOM   2188  C   ALA A 149      47.700  46.210  87.180  1.00  0.00           C
ATOM   2189  O   ALA A 149      47.600  46.160  88.430  1.00  0.00           O
ATOM   2190  N   VAL A 150      48.770  45.780  86.570  1.00  0.00           N
ATOM   2191  HN  VAL A 150      48.820  45.890  85.580  1.00  0.00           H
ATOM   2192  CA  VAL A 150      49.960  45.180  87.130  1.00  0.00           C
ATOM   2193  HA  VAL A 150      49.710  44.520  87.950  1.00  0.00           H
ATOM   2194  CB  VAL A 150      50.710  44.380  85.940  1.00  0.00           C
ATOM   2195  HB  VAL A 150      50.690  44.980  85.000  1.00  0.00           H
ATOM   2196  CG1 VAL A 150      52.090  43.880  86.280  1.00  0.00           C
ATOM   2197 HG11 VAL A 150      52.120  43.050  87.020  1.00  0.00           H
ATOM   2198 HG12 VAL A 150      52.700  44.760  86.590  1.00  0.00           H
ATOM   2199 HG13 VAL A 150      52.510  43.520  85.320  1.00  0.00           H
ATOM   2200  CG2 VAL A 150      49.840  43.100  85.600  1.00  0.00           C
ATOM   2201 HG21 VAL A 150      50.390  42.480  84.870  1.00  0.00           H
ATOM   2202 HG22 VAL A 150      48.870  43.310  85.100  1.00  0.00           H
ATOM   2203 HG23 VAL A 150      49.590  42.440  86.460  1.00  0.00           H
ATOM   2204  C   VAL A 150      50.810  46.270  87.760  1.00  0.00           C
ATOM   2205  O   VAL A 150      51.270  46.100  88.870  1.00  0.00           O
ATOM   2206  N   CYS A 151      51.060  47.350  87.180  1.00  0.00           N
ATOM   2207  HN  CYS A 151      50.560  47.560  86.340  1.00  0.00           H
ATOM   2208  CA  CYS A 151      52.010  48.320  87.570  1.00  0.00           C
ATOM   2209  HA  CYS A 151      52.670  47.860  88.290  1.00  0.00           H
ATOM   2210  CB  CYS A 151      52.820  48.880  86.350  1.00  0.00           C
ATOM   2211  HB1 CYS A 151      53.710  49.490  86.580  1.00  0.00           H
ATOM   2212  HB2 CYS A 151      52.170  49.490  85.690  1.00  0.00           H
ATOM   2213  SG  CYS A 151      53.530  47.560  85.330  1.00  0.00           S
ATOM   2214  HG1 CYS A 151      52.480  47.160  84.620  1.00  0.00           H
ATOM   2215  C   CYS A 151      51.520  49.500  88.420  1.00  0.00           C
ATOM   2216  O   CYS A 151      52.290  50.290  88.950  1.00  0.00           O
ATOM   2217  N   HSD A 152      50.200  49.630  88.580  1.00  0.00           N
ATOM   2218  HN  HSD A 152      49.650  48.950  88.090  1.00  0.00           H
ATOM   2219  CA  HSD A 152      49.540  50.700  89.350  1.00  0.00           C
ATOM   2220  HA  HSD A 152      50.200  51.020  90.140  1.00  0.00           H
ATOM   2221  CB  HSD A 152      49.250  51.930  88.460  1.00  0.00           C
ATOM   2222  HB1 HSD A 152      48.740  52.710  89.070  1.00  0.00           H
ATOM   2223  HB2 HSD A 152      48.690  51.660  87.550  1.00  0.00           H
ATOM   2224  ND1 HSD A 152      51.130  53.610  88.580  1.00  0.00           N
ATOM   2225  HD1 HSD A 152      50.840  54.030  89.440  1.00  0.00           H
ATOM   2226  CG  HSD A 152      50.600  52.520  88.010  1.00  0.00           C
ATOM   2227  CE1 HSD A 152      52.000  54.150  87.720  1.00  0.00           C
ATOM   2228  HE1 HSD A 152      52.620  55.040  87.820  1.00  0.00           H
ATOM   2229  NE2 HSD A 152      52.060  53.460  86.560  1.00  0.00           N
ATOM   2230  CD2 HSD A 152      51.120  52.440  86.780  1.00  0.00           C
ATOM   2231  HD2 HSD A 152      51.000  51.720  85.980  1.00  0.00           H
ATOM   2232  C   HSD A 152      48.230  50.140  89.910  1.00  0.00           C
ATOM   2233  O   HSD A 152      47.130  50.550  89.510  1.00  0.00           O
ATOM   2234  N   PRO A 153      48.200  49.130  90.780  1.00  0.00           N
ATOM   2235  CD  PRO A 153      49.300  48.420  91.280  1.00  0.00           C
ATOM   2236  HD1 PRO A 153      50.020  49.140  91.730  1.00  0.00           H
ATOM   2237  HD2 PRO A 153      49.840  47.780  90.550  1.00  0.00           H
ATOM   2238  CA  PRO A 153      46.940  48.310  90.890  1.00  0.00           C
ATOM   2239  HA  PRO A 153      46.620  48.130  89.870  1.00  0.00           H
ATOM   2240  CB  PRO A 153      47.330  47.080  91.800  1.00  0.00           C
ATOM   2241  HB1 PRO A 153      47.610  46.300  91.070  1.00  0.00           H
ATOM   2242  HB2 PRO A 153      46.540  46.740  92.500  1.00  0.00           H
ATOM   2243  CG  PRO A 153      48.710  47.510  92.370  1.00  0.00           C
ATOM   2244  HG1 PRO A 153      48.500  48.050  93.320  1.00  0.00           H
ATOM   2245  HG2 PRO A 153      49.270  46.590  92.630  1.00  0.00           H
ATOM   2246  C   PRO A 153      45.860  49.060  91.640  1.00  0.00           C
ATOM   2247  O   PRO A 153      44.680  48.910  91.440  1.00  0.00           O
ATOM   2248  N   VAL A 154      46.320  49.950  92.600  1.00  0.00           N
ATOM   2249  HN  VAL A 154      47.290  50.020  92.780  1.00  0.00           H
ATOM   2250  CA  VAL A 154      45.470  50.780  93.360  1.00  0.00           C
ATOM   2251  HA  VAL A 154      44.620  50.250  93.760  1.00  0.00           H
ATOM   2252  CB  VAL A 154      46.240  51.210  94.640  1.00  0.00           C
ATOM   2253  HB  VAL A 154      47.230  51.650  94.400  1.00  0.00           H
ATOM   2254  CG1 VAL A 154      45.550  52.350  95.460  1.00  0.00           C
ATOM   2255 HG11 VAL A 154      44.480  52.110  95.590  1.00  0.00           H
ATOM   2256 HG12 VAL A 154      45.620  53.380  95.040  1.00  0.00           H
ATOM   2257 HG13 VAL A 154      46.030  52.390  96.470  1.00  0.00           H
ATOM   2258  CG2 VAL A 154      46.410  49.930  95.560  1.00  0.00           C
ATOM   2259 HG21 VAL A 154      45.610  49.870  96.340  1.00  0.00           H
ATOM   2260 HG22 VAL A 154      47.340  50.030  96.160  1.00  0.00           H
ATOM   2261 HG23 VAL A 154      46.490  48.920  95.100  1.00  0.00           H
ATOM   2262  C   VAL A 154      44.880  51.940  92.590  1.00  0.00           C
ATOM   2263  O   VAL A 154      43.690  52.220  92.630  1.00  0.00           O
ATOM   2264  N   LYS A 155      45.740  52.580  91.770  1.00  0.00           N
ATOM   2265  HN  LYS A 155      46.720  52.410  91.720  1.00  0.00           H
ATOM   2266  CA  LYS A 155      45.250  53.670  90.880  1.00  0.00           C
ATOM   2267  HA  LYS A 155      44.540  54.180  91.510  1.00  0.00           H
ATOM   2268  CB  LYS A 155      46.360  54.500  90.260  1.00  0.00           C
ATOM   2269  HB1 LYS A 155      45.960  55.120  89.430  1.00  0.00           H
ATOM   2270  HB2 LYS A 155      46.920  53.710  89.720  1.00  0.00           H
ATOM   2271  CG  LYS A 155      47.220  55.360  91.230  1.00  0.00           C
ATOM   2272  HG1 LYS A 155      48.030  55.900  90.690  1.00  0.00           H
ATOM   2273  HG2 LYS A 155      47.680  54.670  91.980  1.00  0.00           H
ATOM   2274  CD  LYS A 155      46.350  56.490  91.780  1.00  0.00           C
ATOM   2275  HD1 LYS A 155      45.570  56.140  92.490  1.00  0.00           H
ATOM   2276  HD2 LYS A 155      45.820  56.950  90.920  1.00  0.00           H
ATOM   2277  CE  LYS A 155      47.190  57.650  92.380  1.00  0.00           C
ATOM   2278  HE1 LYS A 155      47.810  58.140  91.590  1.00  0.00           H
ATOM   2279  HE2 LYS A 155      47.720  57.300  93.290  1.00  0.00           H
ATOM   2280  NZ  LYS A 155      46.230  58.720  92.990  1.00  0.00           N
ATOM   2281  HZ1 LYS A 155      45.970  58.370  93.940  1.00  0.00           H
ATOM   2282  HZ2 LYS A 155      45.370  58.760  92.420  1.00  0.00           H
ATOM   2283  HZ3 LYS A 155      46.760  59.610  93.060  1.00  0.00           H
ATOM   2284  C   LYS A 155      44.380  53.090  89.770  1.00  0.00           C
ATOM   2285  O   LYS A 155      43.450  53.730  89.290  1.00  0.00           O
ATOM   2286  N   ALA A 156      44.570  51.780  89.380  1.00  0.00           N
ATOM   2287  HN  ALA A 156      45.380  51.280  89.670  1.00  0.00           H
ATOM   2288  CA  ALA A 156      43.850  51.070  88.410  1.00  0.00           C
ATOM   2289  HA  ALA A 156      43.960  51.740  87.560  1.00  0.00           H
ATOM   2290  CB  ALA A 156      44.530  49.680  88.100  1.00  0.00           C
ATOM   2291  HB1 ALA A 156      45.510  49.710  87.570  1.00  0.00           H
ATOM   2292  HB2 ALA A 156      43.810  49.010  87.590  1.00  0.00           H
ATOM   2293  HB3 ALA A 156      44.690  49.200  89.090  1.00  0.00           H
ATOM   2294  C   ALA A 156      42.340  50.880  88.720  1.00  0.00           C
ATOM   2295  O   ALA A 156      41.500  50.860  87.820  1.00  0.00           O
ATOM   2296  N   LEU A 157      41.920  50.880  90.030  1.00  0.00           N
ATOM   2297  HN  LEU A 157      42.590  50.850  90.760  1.00  0.00           H
ATOM   2298  CA  LEU A 157      40.550  50.690  90.460  1.00  0.00           C
ATOM   2299  HA  LEU A 157      40.070  49.900  89.900  1.00  0.00           H
ATOM   2300  CB  LEU A 157      40.390  50.600  92.030  1.00  0.00           C
ATOM   2301  HB1 LEU A 157      39.330  50.590  92.370  1.00  0.00           H
ATOM   2302  HB2 LEU A 157      40.880  51.520  92.390  1.00  0.00           H
ATOM   2303  CG  LEU A 157      41.150  49.370  92.700  1.00  0.00           C
ATOM   2304  HG  LEU A 157      42.210  49.330  92.390  1.00  0.00           H
ATOM   2305  CD1 LEU A 157      41.310  49.430  94.210  1.00  0.00           C
ATOM   2306 HD11 LEU A 157      40.380  49.740  94.720  1.00  0.00           H
ATOM   2307 HD12 LEU A 157      42.070  50.120  94.640  1.00  0.00           H
ATOM   2308 HD13 LEU A 157      41.730  48.470  94.590  1.00  0.00           H
ATOM   2309  CD2 LEU A 157      40.450  48.090  92.190  1.00  0.00           C
ATOM   2310 HD21 LEU A 157      39.350  48.060  92.330  1.00  0.00           H
ATOM   2311 HD22 LEU A 157      40.890  47.280  92.800  1.00  0.00           H
ATOM   2312 HD23 LEU A 157      40.590  47.850  91.120  1.00  0.00           H
ATOM   2313  C   LEU A 157      39.660  51.940  90.090  1.00  0.00           C
ATOM   2314  O   LEU A 157      38.520  51.780  89.610  1.00  0.00           O
ATOM   2315  N   ASP A 158      40.310  53.120  90.170  1.00  0.00           N
ATOM   2316  HN  ASP A 158      41.280  53.110  90.410  1.00  0.00           H
ATOM   2317  CA  ASP A 158      39.730  54.330  89.680  1.00  0.00           C
ATOM   2318  HA  ASP A 158      38.720  54.350  90.040  1.00  0.00           H
ATOM   2319  CB  ASP A 158      40.580  55.570  90.180  1.00  0.00           C
ATOM   2320  HB1 ASP A 158      40.240  56.540  89.740  1.00  0.00           H
ATOM   2321  HB2 ASP A 158      41.640  55.480  89.860  1.00  0.00           H
ATOM   2322  CG  ASP A 158      40.560  55.750  91.650  1.00  0.00           C
ATOM   2323  OD1 ASP A 158      41.360  56.660  92.160  1.00  0.00           O
ATOM   2324  OD2 ASP A 158      39.850  55.100  92.490  1.00  0.00           O
ATOM   2325  C   ASP A 158      39.700  54.490  88.140  1.00  0.00           C
ATOM   2326  O   ASP A 158      38.890  55.200  87.550  1.00  0.00           O
ATOM   2327  N   PHE A 159      40.580  53.820  87.340  1.00  0.00           N
ATOM   2328  HN  PHE A 159      41.270  53.190  87.680  1.00  0.00           H
ATOM   2329  CA  PHE A 159      40.520  53.700  85.950  1.00  0.00           C
ATOM   2330  HA  PHE A 159      40.260  54.620  85.450  1.00  0.00           H
ATOM   2331  CB  PHE A 159      41.920  53.290  85.540  1.00  0.00           C
ATOM   2332  HB1 PHE A 159      42.350  52.590  86.280  1.00  0.00           H
ATOM   2333  HB2 PHE A 159      42.620  54.160  85.500  1.00  0.00           H
ATOM   2334  CG  PHE A 159      42.090  52.650  84.170  1.00  0.00           C
ATOM   2335  CD1 PHE A 159      42.920  51.550  84.170  1.00  0.00           C
ATOM   2336  HD1 PHE A 159      43.370  51.200  85.090  1.00  0.00           H
ATOM   2337  CE1 PHE A 159      43.130  50.820  83.010  1.00  0.00           C
ATOM   2338  HE1 PHE A 159      43.670  49.890  82.960  1.00  0.00           H
ATOM   2339  CZ  PHE A 159      42.650  51.360  81.810  1.00  0.00           C
ATOM   2340  HZ  PHE A 159      42.720  50.740  80.930  1.00  0.00           H
ATOM   2341  CD2 PHE A 159      41.690  53.210  82.980  1.00  0.00           C
ATOM   2342  HD2 PHE A 159      41.120  54.120  82.880  1.00  0.00           H
ATOM   2343  CE2 PHE A 159      42.060  52.620  81.800  1.00  0.00           C
ATOM   2344  HE2 PHE A 159      41.800  53.100  80.860  1.00  0.00           H
ATOM   2345  C   PHE A 159      39.430  52.810  85.540  1.00  0.00           C
ATOM   2346  O   PHE A 159      38.610  53.040  84.640  1.00  0.00           O
ATOM   2347  N   ARG A 160      39.430  51.620  86.200  1.00  0.00           N
ATOM   2348  HN  ARG A 160      40.180  51.340  86.790  1.00  0.00           H
ATOM   2349  CA  ARG A 160      38.530  50.440  85.930  1.00  0.00           C
ATOM   2350  HA  ARG A 160      38.290  50.230  84.890  1.00  0.00           H
ATOM   2351  CB  ARG A 160      39.150  49.150  86.430  1.00  0.00           C
ATOM   2352  HB1 ARG A 160      38.400  48.330  86.360  1.00  0.00           H
ATOM   2353  HB2 ARG A 160      39.400  49.250  87.500  1.00  0.00           H
ATOM   2354  CG  ARG A 160      40.400  48.640  85.590  1.00  0.00           C
ATOM   2355  HG1 ARG A 160      41.160  49.450  85.520  1.00  0.00           H
ATOM   2356  HG2 ARG A 160      40.060  48.360  84.570  1.00  0.00           H
ATOM   2357  CD  ARG A 160      40.980  47.360  86.250  1.00  0.00           C
ATOM   2358  HD1 ARG A 160      40.180  46.610  86.430  1.00  0.00           H
ATOM   2359  HD2 ARG A 160      41.490  47.620  87.210  1.00  0.00           H
ATOM   2360  NE  ARG A 160      41.930  46.810  85.240  1.00  0.00           N
ATOM   2361  HE  ARG A 160      42.110  47.310  84.390  1.00  0.00           H
ATOM   2362  CZ  ARG A 160      42.380  45.580  85.210  1.00  0.00           C
ATOM   2363  NH1 ARG A 160      42.290  44.840  86.240  1.00  0.00           N
ATOM   2364 HH11 ARG A 160      42.080  45.210  87.150  1.00  0.00           H
ATOM   2365 HH12 ARG A 160      42.490  43.860  86.260  1.00  0.00           H
ATOM   2366  NH2 ARG A 160      42.840  45.020  84.090  1.00  0.00           N
ATOM   2367 HH21 ARG A 160      42.640  45.570  83.280  1.00  0.00           H
ATOM   2368 HH22 ARG A 160      42.970  44.040  83.990  1.00  0.00           H
ATOM   2369  C   ARG A 160      37.200  50.700  86.530  1.00  0.00           C
ATOM   2370  O   ARG A 160      36.880  50.050  87.520  1.00  0.00           O
ATOM   2371  N   THR A 161      36.320  51.440  85.940  1.00  0.00           N
ATOM   2372  HN  THR A 161      36.670  51.940  85.150  1.00  0.00           H
ATOM   2373  CA  THR A 161      34.970  51.640  86.370  1.00  0.00           C
ATOM   2374  HA  THR A 161      34.680  50.770  86.930  1.00  0.00           H
ATOM   2375  CB  THR A 161      34.850  52.850  87.270  1.00  0.00           C
ATOM   2376  HB  THR A 161      35.510  52.610  88.130  1.00  0.00           H
ATOM   2377  OG1 THR A 161      33.510  53.050  87.680  1.00  0.00           O
ATOM   2378  HG1 THR A 161      33.600  53.480  88.530  1.00  0.00           H
ATOM   2379  CG2 THR A 161      35.360  54.130  86.580  1.00  0.00           C
ATOM   2380 HG21 THR A 161      34.750  54.420  85.700  1.00  0.00           H
ATOM   2381 HG22 THR A 161      36.390  53.900  86.210  1.00  0.00           H
ATOM   2382 HG23 THR A 161      35.430  54.890  87.380  1.00  0.00           H
ATOM   2383  C   THR A 161      34.180  51.750  85.100  1.00  0.00           C
ATOM   2384  O   THR A 161      34.810  52.190  84.130  1.00  0.00           O
ATOM   2385  N   PRO A 162      32.940  51.380  85.010  1.00  0.00           N
ATOM   2386  CD  PRO A 162      32.220  50.580  85.980  1.00  0.00           C
ATOM   2387  HD1 PRO A 162      31.770  51.250  86.740  1.00  0.00           H
ATOM   2388  HD2 PRO A 162      32.820  49.860  86.590  1.00  0.00           H
ATOM   2389  CA  PRO A 162      32.330  51.220  83.670  1.00  0.00           C
ATOM   2390  HA  PRO A 162      33.060  50.600  83.150  1.00  0.00           H
ATOM   2391  CB  PRO A 162      31.020  50.380  83.840  1.00  0.00           C
ATOM   2392  HB1 PRO A 162      30.920  49.620  83.040  1.00  0.00           H
ATOM   2393  HB2 PRO A 162      30.210  51.140  83.780  1.00  0.00           H
ATOM   2394  CG  PRO A 162      31.180  49.720  85.230  1.00  0.00           C
ATOM   2395  HG1 PRO A 162      30.260  49.620  85.850  1.00  0.00           H
ATOM   2396  HG2 PRO A 162      31.530  48.670  85.170  1.00  0.00           H
ATOM   2397  C   PRO A 162      32.150  52.430  82.810  1.00  0.00           C
ATOM   2398  O   PRO A 162      32.230  52.300  81.600  1.00  0.00           O
ATOM   2399  N   ALA A 163      31.870  53.640  83.470  1.00  0.00           N
ATOM   2400  HN  ALA A 163      31.630  53.710  84.440  1.00  0.00           H
ATOM   2401  CA  ALA A 163      31.820  54.920  82.760  1.00  0.00           C
ATOM   2402  HA  ALA A 163      30.850  54.920  82.270  1.00  0.00           H
ATOM   2403  CB  ALA A 163      31.590  56.100  83.820  1.00  0.00           C
ATOM   2404  HB1 ALA A 163      32.470  56.030  84.500  1.00  0.00           H
ATOM   2405  HB2 ALA A 163      30.600  56.000  84.320  1.00  0.00           H
ATOM   2406  HB3 ALA A 163      31.700  57.150  83.490  1.00  0.00           H
ATOM   2407  C   ALA A 163      32.970  55.170  81.840  1.00  0.00           C
ATOM   2408  O   ALA A 163      32.830  55.280  80.640  1.00  0.00           O
ATOM   2409  N   LYS A 164      34.170  55.160  82.410  1.00  0.00           N
ATOM   2410  HN  LYS A 164      34.250  55.180  83.400  1.00  0.00           H
ATOM   2411  CA  LYS A 164      35.380  55.290  81.550  1.00  0.00           C
ATOM   2412  HA  LYS A 164      35.300  56.250  81.070  1.00  0.00           H
ATOM   2413  CB  LYS A 164      36.680  55.340  82.440  1.00  0.00           C
ATOM   2414  HB1 LYS A 164      37.580  55.250  81.790  1.00  0.00           H
ATOM   2415  HB2 LYS A 164      36.580  54.410  83.030  1.00  0.00           H
ATOM   2416  CG  LYS A 164      36.790  56.660  83.240  1.00  0.00           C
ATOM   2417  HG1 LYS A 164      35.840  56.780  83.790  1.00  0.00           H
ATOM   2418  HG2 LYS A 164      36.990  57.540  82.590  1.00  0.00           H
ATOM   2419  CD  LYS A 164      37.920  56.560  84.370  1.00  0.00           C
ATOM   2420  HD1 LYS A 164      38.760  57.120  83.890  1.00  0.00           H
ATOM   2421  HD2 LYS A 164      38.210  55.510  84.570  1.00  0.00           H
ATOM   2422  CE  LYS A 164      37.500  57.340  85.640  1.00  0.00           C
ATOM   2423  HE1 LYS A 164      36.760  56.810  86.270  1.00  0.00           H
ATOM   2424  HE2 LYS A 164      37.090  58.290  85.240  1.00  0.00           H
ATOM   2425  NZ  LYS A 164      38.640  57.630  86.420  1.00  0.00           N
ATOM   2426  HZ1 LYS A 164      39.410  58.210  86.030  1.00  0.00           H
ATOM   2427  HZ2 LYS A 164      39.230  56.780  86.490  1.00  0.00           H
ATOM   2428  HZ3 LYS A 164      38.480  58.080  87.340  1.00  0.00           H
ATOM   2429  C   LYS A 164      35.600  54.280  80.450  1.00  0.00           C
ATOM   2430  O   LYS A 164      36.090  54.620  79.370  1.00  0.00           O
ATOM   2431  N   ALA A 165      35.300  53.010  80.760  1.00  0.00           N
ATOM   2432  HN  ALA A 165      35.000  52.770  81.680  1.00  0.00           H
ATOM   2433  CA  ALA A 165      35.350  51.970  79.790  1.00  0.00           C
ATOM   2434  HA  ALA A 165      36.360  51.950  79.410  1.00  0.00           H
ATOM   2435  CB  ALA A 165      34.980  50.620  80.540  1.00  0.00           C
ATOM   2436  HB1 ALA A 165      35.720  50.500  81.360  1.00  0.00           H
ATOM   2437  HB2 ALA A 165      35.060  49.680  79.950  1.00  0.00           H
ATOM   2438  HB3 ALA A 165      34.040  50.460  81.110  1.00  0.00           H
ATOM   2439  C   ALA A 165      34.410  52.080  78.640  1.00  0.00           C
ATOM   2440  O   ALA A 165      34.810  51.820  77.490  1.00  0.00           O
ATOM   2441  N   LYS A 166      33.200  52.580  78.810  1.00  0.00           N
ATOM   2442  HN  LYS A 166      32.880  52.650  79.750  1.00  0.00           H
ATOM   2443  CA  LYS A 166      32.430  52.970  77.650  1.00  0.00           C
ATOM   2444  HA  LYS A 166      32.380  52.150  76.950  1.00  0.00           H
ATOM   2445  CB  LYS A 166      30.990  53.360  78.020  1.00  0.00           C
ATOM   2446  HB1 LYS A 166      30.460  53.670  77.100  1.00  0.00           H
ATOM   2447  HB2 LYS A 166      30.990  54.230  78.720  1.00  0.00           H
ATOM   2448  CG  LYS A 166      30.220  52.180  78.560  1.00  0.00           C
ATOM   2449  HG1 LYS A 166      30.800  51.710  79.380  1.00  0.00           H
ATOM   2450  HG2 LYS A 166      30.080  51.400  77.780  1.00  0.00           H
ATOM   2451  CD  LYS A 166      28.840  52.650  79.200  1.00  0.00           C
ATOM   2452  HD1 LYS A 166      28.090  51.830  79.300  1.00  0.00           H
ATOM   2453  HD2 LYS A 166      28.350  53.350  78.480  1.00  0.00           H
ATOM   2454  CE  LYS A 166      28.950  53.340  80.580  1.00  0.00           C
ATOM   2455  HE1 LYS A 166      29.790  54.060  80.550  1.00  0.00           H
ATOM   2456  HE2 LYS A 166      29.280  52.640  81.380  1.00  0.00           H
ATOM   2457  NZ  LYS A 166      27.680  54.070  80.830  1.00  0.00           N
ATOM   2458  HZ1 LYS A 166      27.700  54.510  81.770  1.00  0.00           H
ATOM   2459  HZ2 LYS A 166      26.870  53.420  80.900  1.00  0.00           H
ATOM   2460  HZ3 LYS A 166      27.470  54.800  80.120  1.00  0.00           H
ATOM   2461  C   LYS A 166      33.070  54.160  76.930  1.00  0.00           C
ATOM   2462  O   LYS A 166      33.210  54.160  75.740  1.00  0.00           O
ATOM   2463  N   LEU A 167      33.400  55.220  77.650  1.00  0.00           N
ATOM   2464  HN  LEU A 167      33.210  55.170  78.630  1.00  0.00           H
ATOM   2465  CA  LEU A 167      34.110  56.430  77.190  1.00  0.00           C
ATOM   2466  HA  LEU A 167      33.320  56.890  76.600  1.00  0.00           H
ATOM   2467  CB  LEU A 167      34.480  57.300  78.390  1.00  0.00           C
ATOM   2468  HB1 LEU A 167      35.260  56.880  79.060  1.00  0.00           H
ATOM   2469  HB2 LEU A 167      33.600  57.410  79.060  1.00  0.00           H
ATOM   2470  CG  LEU A 167      35.090  58.760  78.090  1.00  0.00           C
ATOM   2471  HG  LEU A 167      36.070  58.610  77.590  1.00  0.00           H
ATOM   2472  CD1 LEU A 167      34.050  59.700  77.390  1.00  0.00           C
ATOM   2473 HD11 LEU A 167      33.190  59.930  78.070  1.00  0.00           H
ATOM   2474 HD12 LEU A 167      33.500  59.230  76.550  1.00  0.00           H
ATOM   2475 HD13 LEU A 167      34.460  60.690  77.110  1.00  0.00           H
ATOM   2476  CD2 LEU A 167      35.510  59.440  79.440  1.00  0.00           C
ATOM   2477 HD21 LEU A 167      35.800  60.480  79.200  1.00  0.00           H
ATOM   2478 HD22 LEU A 167      36.350  58.940  79.960  1.00  0.00           H
ATOM   2479 HD23 LEU A 167      34.610  59.490  80.080  1.00  0.00           H
ATOM   2480  C   LEU A 167      35.320  56.190  76.310  1.00  0.00           C
ATOM   2481  O   LEU A 167      35.500  56.850  75.300  1.00  0.00           O
ATOM   2482  N   ILE A 168      36.250  55.320  76.660  1.00  0.00           N
ATOM   2483  HN  ILE A 168      36.230  54.900  77.560  1.00  0.00           H
ATOM   2484  CA  ILE A 168      37.420  54.980  75.920  1.00  0.00           C
ATOM   2485  HA  ILE A 168      37.760  55.940  75.540  1.00  0.00           H
ATOM   2486  CB  ILE A 168      38.510  54.280  76.770  1.00  0.00           C
ATOM   2487  HB  ILE A 168      38.050  53.390  77.260  1.00  0.00           H
ATOM   2488  CG2 ILE A 168      39.590  53.670  75.910  1.00  0.00           C
ATOM   2489 HG21 ILE A 168      40.380  53.160  76.500  1.00  0.00           H
ATOM   2490 HG22 ILE A 168      40.120  54.490  75.370  1.00  0.00           H
ATOM   2491 HG23 ILE A 168      39.250  53.000  75.080  1.00  0.00           H
ATOM   2492  CG1 ILE A 168      39.160  55.250  77.810  1.00  0.00           C
ATOM   2493 HG11 ILE A 168      38.330  55.920  78.130  1.00  0.00           H
ATOM   2494 HG12 ILE A 168      39.970  55.760  77.250  1.00  0.00           H
ATOM   2495  CD  ILE A 168      39.640  54.490  79.090  1.00  0.00           C
ATOM   2496  HD1 ILE A 168      40.550  53.930  78.770  1.00  0.00           H
ATOM   2497  HD2 ILE A 168      38.910  53.700  79.380  1.00  0.00           H
ATOM   2498  HD3 ILE A 168      39.960  55.180  79.900  1.00  0.00           H
ATOM   2499  C   ILE A 168      37.000  54.180  74.710  1.00  0.00           C
ATOM   2500  O   ILE A 168      37.420  54.520  73.590  1.00  0.00           O
ATOM   2501  N   ASN A 169      36.100  53.220  74.850  1.00  0.00           N
ATOM   2502  HN  ASN A 169      35.680  53.100  75.740  1.00  0.00           H
ATOM   2503  CA  ASN A 169      35.590  52.490  73.710  1.00  0.00           C
ATOM   2504  HA  ASN A 169      36.490  52.150  73.220  1.00  0.00           H
ATOM   2505  CB  ASN A 169      34.790  51.240  74.160  1.00  0.00           C
ATOM   2506  HB1 ASN A 169      34.300  50.950  73.210  1.00  0.00           H
ATOM   2507  HB2 ASN A 169      34.080  51.440  74.990  1.00  0.00           H
ATOM   2508  CG  ASN A 169      35.720  50.110  74.480  1.00  0.00           C
ATOM   2509  OD1 ASN A 169      36.210  49.420  73.650  1.00  0.00           O
ATOM   2510  ND2 ASN A 169      35.920  49.780  75.790  1.00  0.00           N
ATOM   2511 HD21 ASN A 169      36.510  49.020  76.080  1.00  0.00           H
ATOM   2512 HD22 ASN A 169      35.600  50.350  76.550  1.00  0.00           H
ATOM   2513  C   ASN A 169      34.870  53.430  72.670  1.00  0.00           C
ATOM   2514  O   ASN A 169      35.200  53.330  71.460  1.00  0.00           O
ATOM   2515  N   ILE A 170      33.960  54.330  73.190  1.00  0.00           N
ATOM   2516  HN  ILE A 170      33.660  54.290  74.140  1.00  0.00           H
ATOM   2517  CA  ILE A 170      33.370  55.340  72.320  1.00  0.00           C
ATOM   2518  HA  ILE A 170      32.900  54.900  71.450  1.00  0.00           H
ATOM   2519  CB  ILE A 170      32.270  56.300  72.990  1.00  0.00           C
ATOM   2520  HB  ILE A 170      32.780  56.820  73.830  1.00  0.00           H
ATOM   2521  CG2 ILE A 170      31.580  57.340  71.980  1.00  0.00           C
ATOM   2522 HG21 ILE A 170      31.260  56.940  70.990  1.00  0.00           H
ATOM   2523 HG22 ILE A 170      32.270  58.150  71.670  1.00  0.00           H
ATOM   2524 HG23 ILE A 170      30.800  57.850  72.580  1.00  0.00           H
ATOM   2525  CG1 ILE A 170      31.130  55.460  73.660  1.00  0.00           C
ATOM   2526 HG11 ILE A 170      31.540  54.490  74.010  1.00  0.00           H
ATOM   2527 HG12 ILE A 170      30.390  55.260  72.850  1.00  0.00           H
ATOM   2528  CD  ILE A 170      30.360  56.180  74.850  1.00  0.00           C
ATOM   2529  HD1 ILE A 170      29.870  57.110  74.490  1.00  0.00           H
ATOM   2530  HD2 ILE A 170      31.120  56.560  75.570  1.00  0.00           H
ATOM   2531  HD3 ILE A 170      29.670  55.450  75.320  1.00  0.00           H
ATOM   2532  C   ILE A 170      34.470  56.230  71.710  1.00  0.00           C
ATOM   2533  O   ILE A 170      34.300  56.530  70.550  1.00  0.00           O
ATOM   2534  N   CYS A 171      35.580  56.600  72.370  1.00  0.00           N
ATOM   2535  HN  CYS A 171      35.750  56.450  73.340  1.00  0.00           H
ATOM   2536  CA  CYS A 171      36.610  57.240  71.600  1.00  0.00           C
ATOM   2537  HA  CYS A 171      36.240  58.100  71.050  1.00  0.00           H
ATOM   2538  CB  CYS A 171      37.700  57.770  72.520  1.00  0.00           C
ATOM   2539  HB1 CYS A 171      38.580  58.180  71.980  1.00  0.00           H
ATOM   2540  HB2 CYS A 171      38.260  56.990  73.080  1.00  0.00           H
ATOM   2541  SG  CYS A 171      37.020  58.960  73.730  1.00  0.00           S
ATOM   2542  HG1 CYS A 171      36.480  58.090  74.570  1.00  0.00           H
ATOM   2543  C   CYS A 171      37.220  56.450  70.450  1.00  0.00           C
ATOM   2544  O   CYS A 171      37.400  56.950  69.340  1.00  0.00           O
ATOM   2545  N   ILE A 172      37.520  55.110  70.650  1.00  0.00           N
ATOM   2546  HN  ILE A 172      37.520  54.780  71.600  1.00  0.00           H
ATOM   2547  CA  ILE A 172      37.790  54.140  69.600  1.00  0.00           C
ATOM   2548  HA  ILE A 172      38.760  54.470  69.250  1.00  0.00           H
ATOM   2549  CB  ILE A 172      38.030  52.650  70.120  1.00  0.00           C
ATOM   2550  HB  ILE A 172      37.200  52.240  70.730  1.00  0.00           H
ATOM   2551  CG2 ILE A 172      38.260  51.600  68.980  1.00  0.00           C
ATOM   2552 HG21 ILE A 172      37.340  51.580  68.360  1.00  0.00           H
ATOM   2553 HG22 ILE A 172      38.440  50.640  69.510  1.00  0.00           H
ATOM   2554 HG23 ILE A 172      39.120  51.870  68.330  1.00  0.00           H
ATOM   2555  CG1 ILE A 172      39.270  52.560  71.010  1.00  0.00           C
ATOM   2556 HG11 ILE A 172      39.490  53.580  71.400  1.00  0.00           H
ATOM   2557 HG12 ILE A 172      40.130  52.510  70.310  1.00  0.00           H
ATOM   2558  CD  ILE A 172      39.310  51.500  72.130  1.00  0.00           C
ATOM   2559  HD1 ILE A 172      39.240  50.440  71.800  1.00  0.00           H
ATOM   2560  HD2 ILE A 172      38.400  51.510  72.780  1.00  0.00           H
ATOM   2561  HD3 ILE A 172      40.210  51.520  72.770  1.00  0.00           H
ATOM   2562  C   ILE A 172      36.840  54.190  68.460  1.00  0.00           C
ATOM   2563  O   ILE A 172      37.320  54.360  67.350  1.00  0.00           O
ATOM   2564  N   TRP A 173      35.470  54.120  68.700  1.00  0.00           N
ATOM   2565  HN  TRP A 173      35.050  53.900  69.580  1.00  0.00           H
ATOM   2566  CA  TRP A 173      34.530  54.250  67.650  1.00  0.00           C
ATOM   2567  HA  TRP A 173      34.770  53.340  67.110  1.00  0.00           H
ATOM   2568  CB  TRP A 173      33.020  54.020  68.110  1.00  0.00           C
ATOM   2569  HB1 TRP A 173      32.380  54.090  67.200  1.00  0.00           H
ATOM   2570  HB2 TRP A 173      32.720  54.810  68.830  1.00  0.00           H
ATOM   2571  CG  TRP A 173      32.760  52.690  68.710  1.00  0.00           C
ATOM   2572  CD1 TRP A 173      33.300  51.560  68.250  1.00  0.00           C
ATOM   2573  HD1 TRP A 173      34.110  51.510  67.540  1.00  0.00           H
ATOM   2574  NE1 TRP A 173      32.850  50.550  68.970  1.00  0.00           N
ATOM   2575  HE1 TRP A 173      33.280  49.670  68.940  1.00  0.00           H
ATOM   2576  CE2 TRP A 173      32.030  50.950  69.960  1.00  0.00           C
ATOM   2577  CD2 TRP A 173      31.920  52.350  69.840  1.00  0.00           C
ATOM   2578  CE3 TRP A 173      31.050  53.040  70.710  1.00  0.00           C
ATOM   2579  HE3 TRP A 173      30.910  54.110  70.640  1.00  0.00           H
ATOM   2580  CZ3 TRP A 173      30.540  52.420  71.810  1.00  0.00           C
ATOM   2581  HZ3 TRP A 173      29.880  52.890  72.530  1.00  0.00           H
ATOM   2582  CZ2 TRP A 173      31.540  50.320  71.010  1.00  0.00           C
ATOM   2583  HZ2 TRP A 173      31.820  49.290  71.130  1.00  0.00           H
ATOM   2584  CH2 TRP A 173      30.820  51.080  72.010  1.00  0.00           C
ATOM   2585  HH2 TRP A 173      30.430  50.640  72.920  1.00  0.00           H
ATOM   2586  C   TRP A 173      34.550  55.520  66.800  1.00  0.00           C
ATOM   2587  O   TRP A 173      34.440  55.410  65.580  1.00  0.00           O
ATOM   2588  N   VAL A 174      34.850  56.630  67.430  1.00  0.00           N
ATOM   2589  HN  VAL A 174      34.750  56.710  68.420  1.00  0.00           H
ATOM   2590  CA  VAL A 174      34.820  57.830  66.730  1.00  0.00           C
ATOM   2591  HA  VAL A 174      33.930  57.910  66.130  1.00  0.00           H
ATOM   2592  CB  VAL A 174      34.840  59.060  67.670  1.00  0.00           C
ATOM   2593  HB  VAL A 174      35.640  58.980  68.430  1.00  0.00           H
ATOM   2594  CG1 VAL A 174      35.020  60.380  66.810  1.00  0.00           C
ATOM   2595 HG11 VAL A 174      34.230  60.440  66.030  1.00  0.00           H
ATOM   2596 HG12 VAL A 174      36.040  60.570  66.430  1.00  0.00           H
ATOM   2597 HG13 VAL A 174      34.800  61.180  67.550  1.00  0.00           H
ATOM   2598  CG2 VAL A 174      33.510  59.170  68.500  1.00  0.00           C
ATOM   2599 HG21 VAL A 174      32.610  58.910  67.910  1.00  0.00           H
ATOM   2600 HG22 VAL A 174      33.320  60.190  68.900  1.00  0.00           H
ATOM   2601 HG23 VAL A 174      33.390  58.450  69.330  1.00  0.00           H
ATOM   2602  C   VAL A 174      36.150  58.000  65.850  1.00  0.00           C
ATOM   2603  O   VAL A 174      36.210  58.460  64.700  1.00  0.00           O
ATOM   2604  N   LEU A 175      37.250  57.470  66.410  1.00  0.00           N
ATOM   2605  HN  LEU A 175      37.210  57.100  67.340  1.00  0.00           H
ATOM   2606  CA  LEU A 175      38.480  57.490  65.730  1.00  0.00           C
ATOM   2607  HA  LEU A 175      38.610  58.470  65.300  1.00  0.00           H
ATOM   2608  CB  LEU A 175      39.650  57.190  66.720  1.00  0.00           C
ATOM   2609  HB1 LEU A 175      40.580  57.000  66.140  1.00  0.00           H
ATOM   2610  HB2 LEU A 175      39.390  56.250  67.250  1.00  0.00           H
ATOM   2611  CG  LEU A 175      39.910  58.170  67.870  1.00  0.00           C
ATOM   2612  HG  LEU A 175      38.930  58.550  68.230  1.00  0.00           H
ATOM   2613  CD1 LEU A 175      40.650  57.390  69.020  1.00  0.00           C
ATOM   2614 HD11 LEU A 175      39.960  56.610  69.400  1.00  0.00           H
ATOM   2615 HD12 LEU A 175      40.900  58.020  69.900  1.00  0.00           H
ATOM   2616 HD13 LEU A 175      41.540  56.910  68.560  1.00  0.00           H
ATOM   2617  CD2 LEU A 175      40.630  59.450  67.410  1.00  0.00           C
ATOM   2618 HD21 LEU A 175      40.080  59.880  66.540  1.00  0.00           H
ATOM   2619 HD22 LEU A 175      41.620  59.130  67.040  1.00  0.00           H
ATOM   2620 HD23 LEU A 175      40.820  60.110  68.290  1.00  0.00           H
ATOM   2621  C   LEU A 175      38.500  56.580  64.490  1.00  0.00           C
ATOM   2622  O   LEU A 175      38.890  57.090  63.440  1.00  0.00           O
ATOM   2623  N   ALA A 176      38.010  55.280  64.620  1.00  0.00           N
ATOM   2624  HN  ALA A 176      37.590  54.960  65.460  1.00  0.00           H
ATOM   2625  CA  ALA A 176      37.750  54.400  63.450  1.00  0.00           C
ATOM   2626  HA  ALA A 176      38.670  54.290  62.890  1.00  0.00           H
ATOM   2627  CB  ALA A 176      37.240  53.030  63.940  1.00  0.00           C
ATOM   2628  HB1 ALA A 176      36.550  53.260  64.780  1.00  0.00           H
ATOM   2629  HB2 ALA A 176      38.080  52.470  64.410  1.00  0.00           H
ATOM   2630  HB3 ALA A 176      36.790  52.350  63.180  1.00  0.00           H
ATOM   2631  C   ALA A 176      36.790  54.920  62.480  1.00  0.00           C
ATOM   2632  O   ALA A 176      36.980  54.660  61.280  1.00  0.00           O
ATOM   2633  N   SER A 177      35.670  55.580  62.790  1.00  0.00           N
ATOM   2634  HN  SER A 177      35.370  55.570  63.740  1.00  0.00           H
ATOM   2635  CA  SER A 177      34.850  56.270  61.770  1.00  0.00           C
ATOM   2636  HA  SER A 177      34.650  55.600  60.950  1.00  0.00           H
ATOM   2637  CB  SER A 177      33.480  56.720  62.340  1.00  0.00           C
ATOM   2638  HB1 SER A 177      32.820  55.830  62.320  1.00  0.00           H
ATOM   2639  HB2 SER A 177      33.090  57.490  61.630  1.00  0.00           H
ATOM   2640  OG  SER A 177      33.670  57.180  63.710  1.00  0.00           O
ATOM   2641  HG1 SER A 177      33.860  56.410  64.260  1.00  0.00           H
ATOM   2642  C   SER A 177      35.580  57.410  61.130  1.00  0.00           C
ATOM   2643  O   SER A 177      35.510  57.590  59.910  1.00  0.00           O
ATOM   2644  N   GLY A 178      36.340  58.160  61.910  1.00  0.00           N
ATOM   2645  HN  GLY A 178      36.350  58.080  62.900  1.00  0.00           H
ATOM   2646  CA  GLY A 178      37.220  59.330  61.440  1.00  0.00           C
ATOM   2647  HA1 GLY A 178      37.750  59.700  62.300  1.00  0.00           H
ATOM   2648  HA2 GLY A 178      36.550  59.930  60.840  1.00  0.00           H
ATOM   2649  C   GLY A 178      38.240  58.880  60.490  1.00  0.00           C
ATOM   2650  O   GLY A 178      38.510  59.570  59.510  1.00  0.00           O
ATOM   2651  N   VAL A 179      38.820  57.670  60.680  1.00  0.00           N
ATOM   2652  HN  VAL A 179      38.950  57.460  61.640  1.00  0.00           H
ATOM   2653  CA  VAL A 179      39.610  56.990  59.640  1.00  0.00           C
ATOM   2654  HA  VAL A 179      40.390  57.690  59.380  1.00  0.00           H
ATOM   2655  CB  VAL A 179      40.270  55.770  60.350  1.00  0.00           C
ATOM   2656  HB  VAL A 179      39.590  55.030  60.820  1.00  0.00           H
ATOM   2657  CG1 VAL A 179      41.100  55.010  59.310  1.00  0.00           C
ATOM   2658 HG11 VAL A 179      40.480  54.480  58.560  1.00  0.00           H
ATOM   2659 HG12 VAL A 179      41.650  54.270  59.920  1.00  0.00           H
ATOM   2660 HG13 VAL A 179      41.940  55.560  58.850  1.00  0.00           H
ATOM   2661  CG2 VAL A 179      41.260  56.340  61.380  1.00  0.00           C
ATOM   2662 HG21 VAL A 179      42.140  56.820  60.900  1.00  0.00           H
ATOM   2663 HG22 VAL A 179      41.430  55.470  62.050  1.00  0.00           H
ATOM   2664 HG23 VAL A 179      40.870  57.170  62.000  1.00  0.00           H
ATOM   2665  C   VAL A 179      38.830  56.590  58.400  1.00  0.00           C
ATOM   2666  O   VAL A 179      39.270  56.780  57.300  1.00  0.00           O
ATOM   2667  N   GLY A 180      37.620  55.970  58.590  1.00  0.00           N
ATOM   2668  HN  GLY A 180      37.380  55.940  59.560  1.00  0.00           H
ATOM   2669  CA  GLY A 180      36.730  55.430  57.540  1.00  0.00           C
ATOM   2670  HA1 GLY A 180      35.950  54.910  58.070  1.00  0.00           H
ATOM   2671  HA2 GLY A 180      37.280  54.740  56.910  1.00  0.00           H
ATOM   2672  C   GLY A 180      36.000  56.340  56.520  1.00  0.00           C
ATOM   2673  O   GLY A 180      35.820  56.090  55.330  1.00  0.00           O
ATOM   2674  N   VAL A 181      35.500  57.470  57.040  1.00  0.00           N
ATOM   2675  HN  VAL A 181      35.660  57.760  57.970  1.00  0.00           H
ATOM   2676  CA  VAL A 181      34.860  58.540  56.250  1.00  0.00           C
ATOM   2677  HA  VAL A 181      33.970  58.140  55.780  1.00  0.00           H
ATOM   2678  CB  VAL A 181      34.420  59.730  57.120  1.00  0.00           C
ATOM   2679  HB  VAL A 181      35.190  59.930  57.890  1.00  0.00           H
ATOM   2680  CG1 VAL A 181      34.160  61.050  56.340  1.00  0.00           C
ATOM   2681 HG11 VAL A 181      35.030  61.510  55.810  1.00  0.00           H
ATOM   2682 HG12 VAL A 181      33.930  61.760  57.160  1.00  0.00           H
ATOM   2683 HG13 VAL A 181      33.300  61.020  55.640  1.00  0.00           H
ATOM   2684  CG2 VAL A 181      33.030  59.370  57.770  1.00  0.00           C
ATOM   2685 HG21 VAL A 181      32.220  59.200  57.020  1.00  0.00           H
ATOM   2686 HG22 VAL A 181      32.860  60.160  58.530  1.00  0.00           H
ATOM   2687 HG23 VAL A 181      33.080  58.430  58.360  1.00  0.00           H
ATOM   2688  C   VAL A 181      35.610  59.120  55.010  1.00  0.00           C
ATOM   2689  O   VAL A 181      35.010  59.220  53.960  1.00  0.00           O
ATOM   2690  N   PRO A 182      36.920  59.510  55.010  1.00  0.00           N
ATOM   2691  CD  PRO A 182      37.840  59.600  56.110  1.00  0.00           C
ATOM   2692  HD1 PRO A 182      37.800  58.800  56.880  1.00  0.00           H
ATOM   2693  HD2 PRO A 182      37.470  60.540  56.590  1.00  0.00           H
ATOM   2694  CA  PRO A 182      37.490  60.120  53.780  1.00  0.00           C
ATOM   2695  HA  PRO A 182      36.760  60.820  53.400  1.00  0.00           H
ATOM   2696  CB  PRO A 182      38.780  60.780  54.250  1.00  0.00           C
ATOM   2697  HB1 PRO A 182      38.750  61.860  54.520  1.00  0.00           H
ATOM   2698  HB2 PRO A 182      39.610  60.690  53.520  1.00  0.00           H
ATOM   2699  CG  PRO A 182      39.190  59.900  55.440  1.00  0.00           C
ATOM   2700  HG1 PRO A 182      39.680  58.980  55.060  1.00  0.00           H
ATOM   2701  HG2 PRO A 182      39.830  60.410  56.180  1.00  0.00           H
ATOM   2702  C   PRO A 182      37.670  58.950  52.830  1.00  0.00           C
ATOM   2703  O   PRO A 182      37.710  59.150  51.620  1.00  0.00           O
ATOM   2704  N   ILE A 183      37.880  57.770  53.340  1.00  0.00           N
ATOM   2705  HN  ILE A 183      37.880  57.630  54.330  1.00  0.00           H
ATOM   2706  CA  ILE A 183      38.020  56.630  52.480  1.00  0.00           C
ATOM   2707  HA  ILE A 183      38.710  56.910  51.700  1.00  0.00           H
ATOM   2708  CB  ILE A 183      38.530  55.430  53.290  1.00  0.00           C
ATOM   2709  HB  ILE A 183      37.820  55.210  54.110  1.00  0.00           H
ATOM   2710  CG2 ILE A 183      38.650  54.180  52.370  1.00  0.00           C
ATOM   2711 HG21 ILE A 183      39.400  54.380  51.580  1.00  0.00           H
ATOM   2712 HG22 ILE A 183      37.660  54.050  51.890  1.00  0.00           H
ATOM   2713 HG23 ILE A 183      38.960  53.200  52.800  1.00  0.00           H
ATOM   2714  CG1 ILE A 183      39.850  55.810  54.010  1.00  0.00           C
ATOM   2715 HG11 ILE A 183      39.590  56.470  54.860  1.00  0.00           H
ATOM   2716 HG12 ILE A 183      40.490  56.370  53.280  1.00  0.00           H
ATOM   2717  CD  ILE A 183      40.530  54.640  54.710  1.00  0.00           C
ATOM   2718  HD1 ILE A 183      40.860  53.830  54.030  1.00  0.00           H
ATOM   2719  HD2 ILE A 183      39.800  54.190  55.420  1.00  0.00           H
ATOM   2720  HD3 ILE A 183      41.410  55.070  55.240  1.00  0.00           H
ATOM   2721  C   ILE A 183      36.750  56.270  51.670  1.00  0.00           C
ATOM   2722  O   ILE A 183      36.800  56.000  50.470  1.00  0.00           O
ATOM   2723  N   MET A 184      35.570  56.330  52.310  1.00  0.00           N
ATOM   2724  HN  MET A 184      35.580  56.420  53.300  1.00  0.00           H
ATOM   2725  CA  MET A 184      34.280  56.110  51.710  1.00  0.00           C
ATOM   2726  HA  MET A 184      34.210  55.070  51.450  1.00  0.00           H
ATOM   2727  CB  MET A 184      33.130  56.580  52.650  1.00  0.00           C
ATOM   2728  HB1 MET A 184      33.000  57.680  52.750  1.00  0.00           H
ATOM   2729  HB2 MET A 184      33.480  56.190  53.630  1.00  0.00           H
ATOM   2730  CG  MET A 184      31.700  55.950  52.410  1.00  0.00           C
ATOM   2731  HG1 MET A 184      31.950  54.870  52.320  1.00  0.00           H
ATOM   2732  HG2 MET A 184      31.310  56.270  51.430  1.00  0.00           H
ATOM   2733  SD  MET A 184      30.550  56.360  53.820  1.00  0.00           S
ATOM   2734  CE  MET A 184      29.250  55.200  53.300  1.00  0.00           C
ATOM   2735  HE1 MET A 184      28.370  55.260  53.970  1.00  0.00           H
ATOM   2736  HE2 MET A 184      29.720  54.200  53.400  1.00  0.00           H
ATOM   2737  HE3 MET A 184      28.890  55.320  52.260  1.00  0.00           H
ATOM   2738  C   MET A 184      34.000  56.970  50.460  1.00  0.00           C
ATOM   2739  O   MET A 184      33.410  56.570  49.460  1.00  0.00           O
ATOM   2740  N   VAL A 185      34.440  58.240  50.580  1.00  0.00           N
ATOM   2741  HN  VAL A 185      35.020  58.460  51.370  1.00  0.00           H
ATOM   2742  CA  VAL A 185      34.300  59.330  49.580  1.00  0.00           C
ATOM   2743  HA  VAL A 185      33.230  59.450  49.470  1.00  0.00           H
ATOM   2744  CB  VAL A 185      34.700  60.800  50.060  1.00  0.00           C
ATOM   2745  HB  VAL A 185      35.810  60.900  50.140  1.00  0.00           H
ATOM   2746  CG1 VAL A 185      34.270  61.800  48.930  1.00  0.00           C
ATOM   2747 HG11 VAL A 185      33.170  61.750  48.780  1.00  0.00           H
ATOM   2748 HG12 VAL A 185      34.950  61.730  48.050  1.00  0.00           H
ATOM   2749 HG13 VAL A 185      34.530  62.800  49.350  1.00  0.00           H
ATOM   2750  CG2 VAL A 185      34.110  61.130  51.420  1.00  0.00           C
ATOM   2751 HG21 VAL A 185      34.890  61.070  52.210  1.00  0.00           H
ATOM   2752 HG22 VAL A 185      33.270  60.430  51.590  1.00  0.00           H
ATOM   2753 HG23 VAL A 185      33.720  62.170  51.330  1.00  0.00           H
ATOM   2754  C   VAL A 185      35.060  59.010  48.240  1.00  0.00           C
ATOM   2755  O   VAL A 185      34.620  59.290  47.130  1.00  0.00           O
ATOM   2756  N   MET A 186      36.240  58.390  48.320  1.00  0.00           N
ATOM   2757  HN  MET A 186      36.570  58.060  49.210  1.00  0.00           H
ATOM   2758  CA  MET A 186      37.120  58.150  47.230  1.00  0.00           C
ATOM   2759  HA  MET A 186      36.800  58.720  46.380  1.00  0.00           H
ATOM   2760  CB  MET A 186      38.640  58.400  47.580  1.00  0.00           C
ATOM   2761  HB1 MET A 186      38.810  59.490  47.710  1.00  0.00           H
ATOM   2762  HB2 MET A 186      39.160  58.130  46.640  1.00  0.00           H
ATOM   2763  CG  MET A 186      39.190  57.620  48.830  1.00  0.00           C
ATOM   2764  HG1 MET A 186      38.710  56.630  48.700  1.00  0.00           H
ATOM   2765  HG2 MET A 186      38.810  57.990  49.810  1.00  0.00           H
ATOM   2766  SD  MET A 186      41.090  57.740  48.850  1.00  0.00           S
ATOM   2767  CE  MET A 186      41.550  56.800  50.350  1.00  0.00           C
ATOM   2768  HE1 MET A 186      41.390  57.460  51.230  1.00  0.00           H
ATOM   2769  HE2 MET A 186      42.640  56.620  50.280  1.00  0.00           H
ATOM   2770  HE3 MET A 186      41.030  55.830  50.420  1.00  0.00           H
ATOM   2771  C   MET A 186      37.000  56.750  46.690  1.00  0.00           C
ATOM   2772  O   MET A 186      37.370  56.480  45.550  1.00  0.00           O
ATOM   2773  N   ALA A 187      36.420  55.850  47.540  1.00  0.00           N
ATOM   2774  HN  ALA A 187      36.140  56.200  48.430  1.00  0.00           H
ATOM   2775  CA  ALA A 187      36.030  54.490  47.050  1.00  0.00           C
ATOM   2776  HA  ALA A 187      36.970  53.990  46.890  1.00  0.00           H
ATOM   2777  CB  ALA A 187      35.290  53.820  48.250  1.00  0.00           C
ATOM   2778  HB1 ALA A 187      36.010  53.260  48.880  1.00  0.00           H
ATOM   2779  HB2 ALA A 187      34.550  53.100  47.840  1.00  0.00           H
ATOM   2780  HB3 ALA A 187      34.730  54.590  48.820  1.00  0.00           H
ATOM   2781  C   ALA A 187      35.050  54.540  45.860  1.00  0.00           C
ATOM   2782  O   ALA A 187      33.940  55.030  45.970  1.00  0.00           O
ATOM   2783  N   VAL A 188      35.350  53.840  44.760  1.00  0.00           N
ATOM   2784  HN  VAL A 188      36.160  53.280  44.640  1.00  0.00           H
ATOM   2785  CA  VAL A 188      34.480  53.900  43.540  1.00  0.00           C
ATOM   2786  HA  VAL A 188      33.440  54.140  43.740  1.00  0.00           H
ATOM   2787  CB  VAL A 188      35.020  54.910  42.490  1.00  0.00           C
ATOM   2788  HB  VAL A 188      34.510  54.770  41.510  1.00  0.00           H
ATOM   2789  CG1 VAL A 188      34.760  56.360  43.030  1.00  0.00           C
ATOM   2790 HG11 VAL A 188      34.640  57.070  42.180  1.00  0.00           H
ATOM   2791 HG12 VAL A 188      35.630  56.800  43.550  1.00  0.00           H
ATOM   2792 HG13 VAL A 188      33.820  56.400  43.620  1.00  0.00           H
ATOM   2793  CG2 VAL A 188      36.540  54.680  42.290  1.00  0.00           C
ATOM   2794 HG21 VAL A 188      36.720  55.220  41.340  1.00  0.00           H
ATOM   2795 HG22 VAL A 188      36.840  53.620  42.140  1.00  0.00           H
ATOM   2796 HG23 VAL A 188      36.960  55.170  43.190  1.00  0.00           H
ATOM   2797  C   VAL A 188      34.490  52.480  42.850  1.00  0.00           C
ATOM   2798  O   VAL A 188      35.430  51.720  42.910  1.00  0.00           O
ATOM   2799  N   THR A 189      33.490  52.200  42.040  1.00  0.00           N
ATOM   2800  HN  THR A 189      32.700  52.800  42.120  1.00  0.00           H
ATOM   2801  CA  THR A 189      33.560  51.080  41.030  1.00  0.00           C
ATOM   2802  HA  THR A 189      34.240  50.300  41.350  1.00  0.00           H
ATOM   2803  CB  THR A 189      32.200  50.340  40.790  1.00  0.00           C
ATOM   2804  HB  THR A 189      32.360  49.570  40.000  1.00  0.00           H
ATOM   2805  OG1 THR A 189      31.150  51.270  40.550  1.00  0.00           O
ATOM   2806  HG1 THR A 189      31.130  51.850  41.310  1.00  0.00           H
ATOM   2807  CG2 THR A 189      31.760  49.720  42.100  1.00  0.00           C
ATOM   2808 HG21 THR A 189      31.440  50.410  42.920  1.00  0.00           H
ATOM   2809 HG22 THR A 189      32.470  48.960  42.480  1.00  0.00           H
ATOM   2810 HG23 THR A 189      30.740  49.300  41.980  1.00  0.00           H
ATOM   2811  C   THR A 189      34.060  51.480  39.630  1.00  0.00           C
ATOM   2812  O   THR A 189      33.620  52.500  39.090  1.00  0.00           O
ATOM   2813  N   ARG A 190      35.070  50.750  39.100  1.00  0.00           N
ATOM   2814  HN  ARG A 190      35.410  49.950  39.590  1.00  0.00           H
ATOM   2815  CA  ARG A 190      35.730  51.090  37.790  1.00  0.00           C
ATOM   2816  HA  ARG A 190      35.150  51.870  37.320  1.00  0.00           H
ATOM   2817  CB  ARG A 190      37.190  51.620  38.070  1.00  0.00           C
ATOM   2818  HB1 ARG A 190      37.850  51.820  37.200  1.00  0.00           H
ATOM   2819  HB2 ARG A 190      37.830  50.900  38.620  1.00  0.00           H
ATOM   2820  CG  ARG A 190      37.190  53.000  38.740  1.00  0.00           C
ATOM   2821  HG1 ARG A 190      38.220  53.170  39.120  1.00  0.00           H
ATOM   2822  HG2 ARG A 190      36.480  53.000  39.600  1.00  0.00           H
ATOM   2823  CD  ARG A 190      36.780  54.150  37.770  1.00  0.00           C
ATOM   2824  HD1 ARG A 190      35.760  53.820  37.500  1.00  0.00           H
ATOM   2825  HD2 ARG A 190      37.340  54.090  36.810  1.00  0.00           H
ATOM   2826  NE  ARG A 190      36.730  55.460  38.440  1.00  0.00           N
ATOM   2827  HE  ARG A 190      35.860  55.810  38.790  1.00  0.00           H
ATOM   2828  CZ  ARG A 190      37.790  56.270  38.630  1.00  0.00           C
ATOM   2829  NH1 ARG A 190      39.020  56.110  38.420  1.00  0.00           N
ATOM   2830 HH11 ARG A 190      39.200  55.340  37.800  1.00  0.00           H
ATOM   2831 HH12 ARG A 190      39.710  56.750  38.750  1.00  0.00           H
ATOM   2832  NH2 ARG A 190      37.400  57.390  39.160  1.00  0.00           N
ATOM   2833 HH21 ARG A 190      36.420  57.570  39.170  1.00  0.00           H
ATOM   2834 HH22 ARG A 190      38.110  58.100  39.230  1.00  0.00           H
ATOM   2835  C   ARG A 190      35.810  49.970  36.840  1.00  0.00           C
ATOM   2836  O   ARG A 190      36.360  48.940  37.260  1.00  0.00           O
ATOM   2837  N   PRO A 191      35.390  50.050  35.560  1.00  0.00           N
ATOM   2838  CD  PRO A 191      34.660  51.270  34.950  1.00  0.00           C
ATOM   2839  HD1 PRO A 191      34.960  52.220  35.450  1.00  0.00           H
ATOM   2840  HD2 PRO A 191      33.570  51.090  35.080  1.00  0.00           H
ATOM   2841  CA  PRO A 191      35.780  49.060  34.500  1.00  0.00           C
ATOM   2842  HA  PRO A 191      35.600  48.070  34.880  1.00  0.00           H
ATOM   2843  CB  PRO A 191      34.900  49.550  33.310  1.00  0.00           C
ATOM   2844  HB1 PRO A 191      33.860  49.170  33.370  1.00  0.00           H
ATOM   2845  HB2 PRO A 191      35.290  49.320  32.290  1.00  0.00           H
ATOM   2846  CG  PRO A 191      34.900  51.040  33.480  1.00  0.00           C
ATOM   2847  HG1 PRO A 191      35.900  51.460  33.230  1.00  0.00           H
ATOM   2848  HG2 PRO A 191      34.100  51.520  32.880  1.00  0.00           H
ATOM   2849  C   PRO A 191      37.310  49.120  34.280  1.00  0.00           C
ATOM   2850  O   PRO A 191      37.910  50.050  33.680  1.00  0.00           O
ATOM   2851  N   ARG A 192      38.090  48.080  34.730  1.00  0.00           N
ATOM   2852  HN  ARG A 192      37.600  47.400  35.280  1.00  0.00           H
ATOM   2853  CA  ARG A 192      39.530  47.940  34.590  1.00  0.00           C
ATOM   2854  HA  ARG A 192      39.970  48.620  33.870  1.00  0.00           H
ATOM   2855  CB  ARG A 192      40.250  48.230  35.980  1.00  0.00           C
ATOM   2856  HB1 ARG A 192      41.340  48.260  35.770  1.00  0.00           H
ATOM   2857  HB2 ARG A 192      39.950  47.420  36.680  1.00  0.00           H
ATOM   2858  CG  ARG A 192      39.960  49.540  36.630  1.00  0.00           C
ATOM   2859  HG1 ARG A 192      40.410  49.630  37.640  1.00  0.00           H
ATOM   2860  HG2 ARG A 192      38.850  49.500  36.750  1.00  0.00           H
ATOM   2861  CD  ARG A 192      40.250  50.760  35.810  1.00  0.00           C
ATOM   2862  HD1 ARG A 192      39.840  51.690  36.250  1.00  0.00           H
ATOM   2863  HD2 ARG A 192      39.750  50.730  34.820  1.00  0.00           H
ATOM   2864  NE  ARG A 192      41.770  50.820  35.540  1.00  0.00           N
ATOM   2865  HE  ARG A 192      42.180  50.190  34.880  1.00  0.00           H
ATOM   2866  CZ  ARG A 192      42.650  51.240  36.440  1.00  0.00           C
ATOM   2867  NH1 ARG A 192      42.470  52.130  37.350  1.00  0.00           N
ATOM   2868 HH11 ARG A 192      41.880  52.900  37.140  1.00  0.00           H
ATOM   2869 HH12 ARG A 192      43.320  52.200  37.880  1.00  0.00           H
ATOM   2870  NH2 ARG A 192      43.870  50.630  36.380  1.00  0.00           N
ATOM   2871 HH21 ARG A 192      44.020  49.730  35.970  1.00  0.00           H
ATOM   2872 HH22 ARG A 192      44.530  50.970  37.050  1.00  0.00           H
ATOM   2873  C   ARG A 192      39.800  46.520  34.140  1.00  0.00           C
ATOM   2874  O   ARG A 192      39.730  45.570  34.970  1.00  0.00           O
ATOM   2875  N   ASP A 193      40.250  46.370  32.890  1.00  0.00           N
ATOM   2876  HN  ASP A 193      40.270  47.190  32.320  1.00  0.00           H
ATOM   2877  CA  ASP A 193      40.890  45.110  32.400  1.00  0.00           C
ATOM   2878  HA  ASP A 193      41.470  45.250  31.500  1.00  0.00           H
ATOM   2879  CB  ASP A 193      42.020  44.570  33.330  1.00  0.00           C
ATOM   2880  HB1 ASP A 193      42.510  43.750  32.760  1.00  0.00           H
ATOM   2881  HB2 ASP A 193      41.620  44.080  34.240  1.00  0.00           H
ATOM   2882  CG  ASP A 193      42.980  45.630  33.690  1.00  0.00           C
ATOM   2883  OD1 ASP A 193      43.120  46.660  33.060  1.00  0.00           O
ATOM   2884  OD2 ASP A 193      43.820  45.390  34.640  1.00  0.00           O
ATOM   2885  C   ASP A 193      39.850  44.050  31.970  1.00  0.00           C
ATOM   2886  O   ASP A 193      40.290  42.930  31.830  1.00  0.00           O
ATOM   2887  N   GLY A 194      38.610  44.400  31.670  1.00  0.00           N
ATOM   2888  HN  GLY A 194      38.360  45.350  31.790  1.00  0.00           H
ATOM   2889  CA  GLY A 194      37.500  43.540  31.280  1.00  0.00           C
ATOM   2890  HA1 GLY A 194      37.850  42.660  30.760  1.00  0.00           H
ATOM   2891  HA2 GLY A 194      36.820  44.080  30.630  1.00  0.00           H
ATOM   2892  C   GLY A 194      36.710  43.150  32.480  1.00  0.00           C
ATOM   2893  O   GLY A 194      36.110  42.030  32.440  1.00  0.00           O
ATOM   2894  N   ALA A 195      36.620  43.940  33.530  1.00  0.00           N
ATOM   2895  HN  ALA A 195      37.020  44.850  33.590  1.00  0.00           H
ATOM   2896  CA  ALA A 195      35.830  43.590  34.700  1.00  0.00           C
ATOM   2897  HA  ALA A 195      34.840  43.230  34.470  1.00  0.00           H
ATOM   2898  CB  ALA A 195      36.460  42.630  35.820  1.00  0.00           C
ATOM   2899  HB1 ALA A 195      36.660  41.650  35.330  1.00  0.00           H
ATOM   2900  HB2 ALA A 195      35.740  42.450  36.650  1.00  0.00           H
ATOM   2901  HB3 ALA A 195      37.340  43.100  36.310  1.00  0.00           H
ATOM   2902  C   ALA A 195      35.520  44.910  35.320  1.00  0.00           C
ATOM   2903  O   ALA A 195      36.060  45.970  35.010  1.00  0.00           O
ATOM   2904  N   VAL A 196      34.630  44.970  36.290  1.00  0.00           N
ATOM   2905  HN  VAL A 196      34.060  44.200  36.570  1.00  0.00           H
ATOM   2906  CA  VAL A 196      34.440  46.170  37.070  1.00  0.00           C
ATOM   2907  HA  VAL A 196      34.780  47.080  36.610  1.00  0.00           H
ATOM   2908  CB  VAL A 196      32.940  46.500  37.200  1.00  0.00           C
ATOM   2909  HB  VAL A 196      32.390  45.580  37.510  1.00  0.00           H
ATOM   2910  CG1 VAL A 196      32.670  47.680  38.180  1.00  0.00           C
ATOM   2911 HG11 VAL A 196      33.320  47.710  39.080  1.00  0.00           H
ATOM   2912 HG12 VAL A 196      31.580  47.670  38.380  1.00  0.00           H
ATOM   2913 HG13 VAL A 196      32.850  48.540  37.500  1.00  0.00           H
ATOM   2914  CG2 VAL A 196      32.440  46.950  35.830  1.00  0.00           C
ATOM   2915 HG21 VAL A 196      31.340  46.840  35.800  1.00  0.00           H
ATOM   2916 HG22 VAL A 196      32.810  46.200  35.100  1.00  0.00           H
ATOM   2917 HG23 VAL A 196      32.860  47.930  35.490  1.00  0.00           H
ATOM   2918  C   VAL A 196      35.050  45.880  38.440  1.00  0.00           C
ATOM   2919  O   VAL A 196      34.780  44.820  39.020  1.00  0.00           O
ATOM   2920  N   VAL A 197      36.010  46.640  38.850  1.00  0.00           N
ATOM   2921  HN  VAL A 197      36.400  47.340  38.260  1.00  0.00           H
ATOM   2922  CA  VAL A 197      36.750  46.350  40.070  1.00  0.00           C
ATOM   2923  HA  VAL A 197      36.410  45.440  40.550  1.00  0.00           H
ATOM   2924  CB  VAL A 197      38.280  46.440  39.900  1.00  0.00           C
ATOM   2925  HB  VAL A 197      38.700  46.070  40.860  1.00  0.00           H
ATOM   2926  CG1 VAL A 197      38.750  45.420  38.820  1.00  0.00           C
ATOM   2927 HG11 VAL A 197      39.860  45.340  38.850  1.00  0.00           H
ATOM   2928 HG12 VAL A 197      38.500  45.730  37.790  1.00  0.00           H
ATOM   2929 HG13 VAL A 197      38.300  44.440  39.080  1.00  0.00           H
ATOM   2930  CG2 VAL A 197      38.700  47.890  39.590  1.00  0.00           C
ATOM   2931 HG21 VAL A 197      38.010  48.320  38.820  1.00  0.00           H
ATOM   2932 HG22 VAL A 197      39.710  47.850  39.130  1.00  0.00           H
ATOM   2933 HG23 VAL A 197      38.830  48.500  40.510  1.00  0.00           H
ATOM   2934  C   VAL A 197      36.140  47.420  41.050  1.00  0.00           C
ATOM   2935  O   VAL A 197      35.500  48.420  40.720  1.00  0.00           O
ATOM   2936  N   CYS A 198      36.280  47.160  42.410  1.00  0.00           N
ATOM   2937  HN  CYS A 198      36.760  46.310  42.630  1.00  0.00           H
ATOM   2938  CA  CYS A 198      35.890  48.040  43.500  1.00  0.00           C
ATOM   2939  HA  CYS A 198      35.330  48.880  43.140  1.00  0.00           H
ATOM   2940  CB  CYS A 198      34.990  47.290  44.480  1.00  0.00           C
ATOM   2941  HB1 CYS A 198      35.330  46.260  44.730  1.00  0.00           H
ATOM   2942  HB2 CYS A 198      33.970  47.100  44.070  1.00  0.00           H
ATOM   2943  SG  CYS A 198      34.640  48.010  46.120  1.00  0.00           S
ATOM   2944  C   CYS A 198      37.200  48.540  44.130  1.00  0.00           C
ATOM   2945  O   CYS A 198      38.070  47.760  44.600  1.00  0.00           O
ATOM   2946  N   MET A 199      37.520  49.910  43.960  1.00  0.00           N
ATOM   2947  HN  MET A 199      36.820  50.590  43.740  1.00  0.00           H
ATOM   2948  CA  MET A 199      38.900  50.380  44.230  1.00  0.00           C
ATOM   2949  HA  MET A 199      39.290  49.780  45.030  1.00  0.00           H
ATOM   2950  CB  MET A 199      39.780  50.400  42.920  1.00  0.00           C
ATOM   2951  HB1 MET A 199      39.820  49.340  42.600  1.00  0.00           H
ATOM   2952  HB2 MET A 199      40.760  50.820  43.220  1.00  0.00           H
ATOM   2953  CG  MET A 199      39.160  51.160  41.710  1.00  0.00           C
ATOM   2954  HG1 MET A 199      38.790  52.160  41.990  1.00  0.00           H
ATOM   2955  HG2 MET A 199      38.310  50.460  41.530  1.00  0.00           H
ATOM   2956  SD  MET A 199      40.230  51.210  40.200  1.00  0.00           S
ATOM   2957  CE  MET A 199      41.370  52.530  40.760  1.00  0.00           C
ATOM   2958  HE1 MET A 199      42.060  52.840  39.940  1.00  0.00           H
ATOM   2959  HE2 MET A 199      41.940  52.140  41.630  1.00  0.00           H
ATOM   2960  HE3 MET A 199      40.800  53.430  41.070  1.00  0.00           H
ATOM   2961  C   MET A 199      38.870  51.750  44.810  1.00  0.00           C
ATOM   2962  O   MET A 199      37.920  52.520  44.770  1.00  0.00           O
ATOM   2963  N   LEU A 200      40.020  52.130  45.540  1.00  0.00           N
ATOM   2964  HN  LEU A 200      40.830  51.550  45.550  1.00  0.00           H
ATOM   2965  CA  LEU A 200      40.170  53.440  46.020  1.00  0.00           C
ATOM   2966  HA  LEU A 200      39.190  53.840  46.270  1.00  0.00           H
ATOM   2967  CB  LEU A 200      41.170  53.450  47.220  1.00  0.00           C
ATOM   2968  HB1 LEU A 200      41.340  54.510  47.500  1.00  0.00           H
ATOM   2969  HB2 LEU A 200      42.070  53.020  46.730  1.00  0.00           H
ATOM   2970  CG  LEU A 200      40.640  52.740  48.430  1.00  0.00           C
ATOM   2971  HG  LEU A 200      40.440  51.680  48.150  1.00  0.00           H
ATOM   2972  CD1 LEU A 200      41.690  52.690  49.550  1.00  0.00           C
ATOM   2973 HD11 LEU A 200      42.180  53.680  49.640  1.00  0.00           H
ATOM   2974 HD12 LEU A 200      42.520  52.100  49.110  1.00  0.00           H
ATOM   2975 HD13 LEU A 200      41.230  52.400  50.520  1.00  0.00           H
ATOM   2976  CD2 LEU A 200      39.420  53.440  49.010  1.00  0.00           C
ATOM   2977 HD21 LEU A 200      39.010  52.830  49.850  1.00  0.00           H
ATOM   2978 HD22 LEU A 200      38.650  53.510  48.210  1.00  0.00           H
ATOM   2979 HD23 LEU A 200      39.650  54.440  49.420  1.00  0.00           H
ATOM   2980  C   LEU A 200      40.790  54.380  44.920  1.00  0.00           C
ATOM   2981  O   LEU A 200      41.830  54.120  44.360  1.00  0.00           O
ATOM   2982  N   GLN A 201      40.100  55.540  44.550  1.00  0.00           N
ATOM   2983  HN  GLN A 201      39.170  55.730  44.840  1.00  0.00           H
ATOM   2984  CA  GLN A 201      40.770  56.450  43.630  1.00  0.00           C
ATOM   2985  HA  GLN A 201      41.440  55.930  42.960  1.00  0.00           H
ATOM   2986  CB  GLN A 201      39.700  57.080  42.660  1.00  0.00           C
ATOM   2987  HB1 GLN A 201      39.000  57.580  43.350  1.00  0.00           H
ATOM   2988  HB2 GLN A 201      39.190  56.190  42.230  1.00  0.00           H
ATOM   2989  CG  GLN A 201      40.170  57.930  41.500  1.00  0.00           C
ATOM   2990  HG1 GLN A 201      40.450  58.940  41.870  1.00  0.00           H
ATOM   2991  HG2 GLN A 201      39.410  58.030  40.690  1.00  0.00           H
ATOM   2992  CD  GLN A 201      41.440  57.360  40.890  1.00  0.00           C
ATOM   2993  OE1 GLN A 201      41.380  56.520  40.010  1.00  0.00           O
ATOM   2994  NE2 GLN A 201      42.620  57.710  41.490  1.00  0.00           N
ATOM   2995 HE21 GLN A 201      43.440  57.210  41.210  1.00  0.00           H
ATOM   2996 HE22 GLN A 201      42.740  58.240  42.330  1.00  0.00           H
ATOM   2997  C   GLN A 201      41.440  57.470  44.440  1.00  0.00           C
ATOM   2998  O   GLN A 201      40.910  58.460  44.880  1.00  0.00           O
ATOM   2999  N   PHE A 202      42.660  57.160  44.870  1.00  0.00           N
ATOM   3000  HN  PHE A 202      42.920  56.200  44.800  1.00  0.00           H
ATOM   3001  CA  PHE A 202      43.600  57.960  45.660  1.00  0.00           C
ATOM   3002  HA  PHE A 202      43.080  58.110  46.590  1.00  0.00           H
ATOM   3003  CB  PHE A 202      44.930  57.180  45.910  1.00  0.00           C
ATOM   3004  HB1 PHE A 202      45.660  57.930  46.300  1.00  0.00           H
ATOM   3005  HB2 PHE A 202      45.460  56.700  45.060  1.00  0.00           H
ATOM   3006  CG  PHE A 202      44.690  56.170  46.920  1.00  0.00           C
ATOM   3007  CD1 PHE A 202      45.100  56.390  48.230  1.00  0.00           C
ATOM   3008  HD1 PHE A 202      45.640  57.260  48.550  1.00  0.00           H
ATOM   3009  CE1 PHE A 202      45.020  55.360  49.210  1.00  0.00           C
ATOM   3010  HE1 PHE A 202      45.330  55.610  50.210  1.00  0.00           H
ATOM   3011  CZ  PHE A 202      44.630  54.060  48.910  1.00  0.00           C
ATOM   3012  HZ  PHE A 202      44.620  53.260  49.620  1.00  0.00           H
ATOM   3013  CD2 PHE A 202      44.360  54.850  46.580  1.00  0.00           C
ATOM   3014  HD2 PHE A 202      44.240  54.600  45.530  1.00  0.00           H
ATOM   3015  CE2 PHE A 202      44.390  53.770  47.510  1.00  0.00           C
ATOM   3016  HE2 PHE A 202      44.160  52.750  47.240  1.00  0.00           H
ATOM   3017  C   PHE A 202      43.880  59.350  45.020  1.00  0.00           C
ATOM   3018  O   PHE A 202      43.940  59.290  43.810  1.00  0.00           O
ATOM   3019  N   PRO A 203      43.980  60.460  45.820  1.00  0.00           N
ATOM   3020  CD  PRO A 203      43.460  60.560  47.150  1.00  0.00           C
ATOM   3021  HD1 PRO A 203      44.130  60.000  47.840  1.00  0.00           H
ATOM   3022  HD2 PRO A 203      42.440  60.150  47.270  1.00  0.00           H
ATOM   3023  CA  PRO A 203      44.510  61.740  45.360  1.00  0.00           C
ATOM   3024  HA  PRO A 203      43.740  62.200  44.760  1.00  0.00           H
ATOM   3025  CB  PRO A 203      44.610  62.560  46.650  1.00  0.00           C
ATOM   3026  HB1 PRO A 203      44.420  63.600  46.310  1.00  0.00           H
ATOM   3027  HB2 PRO A 203      45.620  62.440  47.090  1.00  0.00           H
ATOM   3028  CG  PRO A 203      43.500  62.040  47.490  1.00  0.00           C
ATOM   3029  HG1 PRO A 203      43.660  62.280  48.560  1.00  0.00           H
ATOM   3030  HG2 PRO A 203      42.540  62.560  47.260  1.00  0.00           H
ATOM   3031  C   PRO A 203      45.730  61.660  44.490  1.00  0.00           C
ATOM   3032  O   PRO A 203      46.590  60.850  44.740  1.00  0.00           O
ATOM   3033  N   SER A 204      45.830  62.530  43.460  1.00  0.00           N
ATOM   3034  HN  SER A 204      45.150  63.210  43.190  1.00  0.00           H
ATOM   3035  CA  SER A 204      47.100  62.610  42.650  1.00  0.00           C
ATOM   3036  HA  SER A 204      47.150  61.660  42.130  1.00  0.00           H
ATOM   3037  CB  SER A 204      46.960  63.550  41.480  1.00  0.00           C
ATOM   3038  HB1 SER A 204      46.640  64.580  41.740  1.00  0.00           H
ATOM   3039  HB2 SER A 204      46.150  63.250  40.780  1.00  0.00           H
ATOM   3040  OG  SER A 204      48.070  63.580  40.600  1.00  0.00           O
ATOM   3041  HG1 SER A 204      48.730  64.230  40.860  1.00  0.00           H
ATOM   3042  C   SER A 204      48.460  62.830  43.370  1.00  0.00           C
ATOM   3043  O   SER A 204      48.540  63.640  44.310  1.00  0.00           O
ATOM   3044  N   PRO A 205      49.670  62.300  42.810  1.00  0.00           N
ATOM   3045  CD  PRO A 205      50.950  63.020  43.060  1.00  0.00           C
ATOM   3046  HD1 PRO A 205      51.240  62.710  44.090  1.00  0.00           H
ATOM   3047  HD2 PRO A 205      50.810  64.120  42.980  1.00  0.00           H
ATOM   3048  CA  PRO A 205      49.860  61.140  42.000  1.00  0.00           C
ATOM   3049  HA  PRO A 205      49.280  61.310  41.100  1.00  0.00           H
ATOM   3050  CB  PRO A 205      51.400  61.070  41.810  1.00  0.00           C
ATOM   3051  HB1 PRO A 205      51.570  60.740  40.760  1.00  0.00           H
ATOM   3052  HB2 PRO A 205      51.820  60.350  42.540  1.00  0.00           H
ATOM   3053  CG  PRO A 205      51.950  62.440  42.090  1.00  0.00           C
ATOM   3054  HG1 PRO A 205      53.000  62.450  42.460  1.00  0.00           H
ATOM   3055  HG2 PRO A 205      51.770  62.980  41.140  1.00  0.00           H
ATOM   3056  C   PRO A 205      49.420  59.820  42.680  1.00  0.00           C
ATOM   3057  O   PRO A 205      50.080  59.400  43.670  1.00  0.00           O
ATOM   3058  N   SER A 206      48.370  59.160  42.230  1.00  0.00           N
ATOM   3059  HN  SER A 206      48.040  59.560  41.380  1.00  0.00           H
ATOM   3060  CA  SER A 206      47.690  58.130  42.970  1.00  0.00           C
ATOM   3061  HA  SER A 206      47.280  58.690  43.800  1.00  0.00           H
ATOM   3062  CB  SER A 206      46.490  57.560  42.160  1.00  0.00           C
ATOM   3063  HB1 SER A 206      45.970  56.730  42.670  1.00  0.00           H
ATOM   3064  HB2 SER A 206      46.840  57.080  41.220  1.00  0.00           H
ATOM   3065  OG  SER A 206      45.550  58.580  41.880  1.00  0.00           O
ATOM   3066  HG1 SER A 206      44.990  58.710  42.650  1.00  0.00           H
ATOM   3067  C   SER A 206      48.490  56.980  43.480  1.00  0.00           C
ATOM   3068  O   SER A 206      48.270  56.650  44.670  1.00  0.00           O
ATOM   3069  N   TRP A 207      49.470  56.400  42.660  1.00  0.00           N
ATOM   3070  HN  TRP A 207      49.660  56.510  41.690  1.00  0.00           H
ATOM   3071  CA  TRP A 207      50.290  55.290  43.200  1.00  0.00           C
ATOM   3072  HA  TRP A 207      49.480  54.670  43.550  1.00  0.00           H
ATOM   3073  CB  TRP A 207      51.270  54.650  42.190  1.00  0.00           C
ATOM   3074  HB1 TRP A 207      51.900  55.440  41.720  1.00  0.00           H
ATOM   3075  HB2 TRP A 207      50.660  54.190  41.380  1.00  0.00           H
ATOM   3076  CG  TRP A 207      52.150  53.500  42.620  1.00  0.00           C
ATOM   3077  CD1 TRP A 207      51.690  52.240  42.590  1.00  0.00           C
ATOM   3078  HD1 TRP A 207      50.660  51.930  42.450  1.00  0.00           H
ATOM   3079  NE1 TRP A 207      52.670  51.370  43.030  1.00  0.00           N
ATOM   3080  HE1 TRP A 207      52.640  50.390  43.050  1.00  0.00           H
ATOM   3081  CE2 TRP A 207      53.780  52.130  43.380  1.00  0.00           C
ATOM   3082  CD2 TRP A 207      53.510  53.460  43.050  1.00  0.00           C
ATOM   3083  CE3 TRP A 207      54.500  54.450  43.180  1.00  0.00           C
ATOM   3084  HE3 TRP A 207      54.290  55.490  42.990  1.00  0.00           H
ATOM   3085  CZ3 TRP A 207      55.840  54.160  43.640  1.00  0.00           C
ATOM   3086  HZ3 TRP A 207      56.650  54.870  43.750  1.00  0.00           H
ATOM   3087  CZ2 TRP A 207      55.090  51.800  43.830  1.00  0.00           C
ATOM   3088  HZ2 TRP A 207      55.310  50.780  44.090  1.00  0.00           H
ATOM   3089  CH2 TRP A 207      56.090  52.820  43.970  1.00  0.00           C
ATOM   3090  HH2 TRP A 207      57.080  52.620  44.350  1.00  0.00           H
ATOM   3091  C   TRP A 207      51.130  55.690  44.400  1.00  0.00           C
ATOM   3092  O   TRP A 207      51.260  54.960  45.420  1.00  0.00           O
ATOM   3093  N   TYR A 208      51.760  56.870  44.210  1.00  0.00           N
ATOM   3094  HN  TYR A 208      51.510  57.440  43.430  1.00  0.00           H
ATOM   3095  CA  TYR A 208      52.630  57.460  45.120  1.00  0.00           C
ATOM   3096  HA  TYR A 208      53.360  56.690  45.360  1.00  0.00           H
ATOM   3097  CB  TYR A 208      53.450  58.620  44.430  1.00  0.00           C
ATOM   3098  HB1 TYR A 208      52.780  59.510  44.410  1.00  0.00           H
ATOM   3099  HB2 TYR A 208      53.640  58.320  43.380  1.00  0.00           H
ATOM   3100  CG  TYR A 208      54.810  58.920  45.120  1.00  0.00           C
ATOM   3101  CD1 TYR A 208      55.800  58.010  44.900  1.00  0.00           C
ATOM   3102  HD1 TYR A 208      55.600  57.240  44.170  1.00  0.00           H
ATOM   3103  CE1 TYR A 208      57.060  58.180  45.470  1.00  0.00           C
ATOM   3104  HE1 TYR A 208      57.750  57.350  45.390  1.00  0.00           H
ATOM   3105  CZ  TYR A 208      57.380  59.340  46.220  1.00  0.00           C
ATOM   3106  OH  TYR A 208      58.590  59.490  46.790  1.00  0.00           O
ATOM   3107  HH  TYR A 208      58.520  60.300  47.300  1.00  0.00           H
ATOM   3108  CD2 TYR A 208      54.990  59.960  46.020  1.00  0.00           C
ATOM   3109  HD2 TYR A 208      54.220  60.670  46.270  1.00  0.00           H
ATOM   3110  CE2 TYR A 208      56.310  60.160  46.600  1.00  0.00           C
ATOM   3111  HE2 TYR A 208      56.480  60.980  47.270  1.00  0.00           H
ATOM   3112  C   TYR A 208      51.890  57.920  46.420  1.00  0.00           C
ATOM   3113  O   TYR A 208      52.330  57.700  47.570  1.00  0.00           O
ATOM   3114  N   TRP A 209      50.680  58.470  46.380  1.00  0.00           N
ATOM   3115  HN  TRP A 209      50.130  58.590  45.550  1.00  0.00           H
ATOM   3116  CA  TRP A 209      50.020  58.830  47.650  1.00  0.00           C
ATOM   3117  HA  TRP A 209      50.690  59.030  48.460  1.00  0.00           H
ATOM   3118  CB  TRP A 209      49.120  60.120  47.450  1.00  0.00           C
ATOM   3119  HB1 TRP A 209      48.450  59.950  46.580  1.00  0.00           H
ATOM   3120  HB2 TRP A 209      49.710  61.020  47.170  1.00  0.00           H
ATOM   3121  CG  TRP A 209      48.330  60.650  48.580  1.00  0.00           C
ATOM   3122  CD1 TRP A 209      46.970  60.420  48.590  1.00  0.00           C
ATOM   3123  HD1 TRP A 209      46.420  59.950  47.790  1.00  0.00           H
ATOM   3124  NE1 TRP A 209      46.410  60.940  49.760  1.00  0.00           N
ATOM   3125  HE1 TRP A 209      45.580  60.760  50.240  1.00  0.00           H
ATOM   3126  CE2 TRP A 209      47.470  61.500  50.530  1.00  0.00           C
ATOM   3127  CD2 TRP A 209      48.690  61.290  49.780  1.00  0.00           C
ATOM   3128  CE3 TRP A 209      49.930  61.690  50.360  1.00  0.00           C
ATOM   3129  HE3 TRP A 209      50.890  61.420  49.950  1.00  0.00           H
ATOM   3130  CZ3 TRP A 209      49.890  62.380  51.510  1.00  0.00           C
ATOM   3131  HZ3 TRP A 209      50.800  62.610  52.040  1.00  0.00           H
ATOM   3132  CZ2 TRP A 209      47.520  62.170  51.820  1.00  0.00           C
ATOM   3133  HZ2 TRP A 209      46.620  62.300  52.410  1.00  0.00           H
ATOM   3134  CH2 TRP A 209      48.750  62.660  52.250  1.00  0.00           C
ATOM   3135  HH2 TRP A 209      48.870  63.180  53.190  1.00  0.00           H
ATOM   3136  C   TRP A 209      49.240  57.580  48.200  1.00  0.00           C
ATOM   3137  O   TRP A 209      49.110  57.420  49.390  1.00  0.00           O
ATOM   3138  N   ASP A 210      48.840  56.600  47.360  1.00  0.00           N
ATOM   3139  HN  ASP A 210      48.880  56.810  46.380  1.00  0.00           H
ATOM   3140  CA  ASP A 210      48.440  55.320  47.820  1.00  0.00           C
ATOM   3141  HA  ASP A 210      47.620  55.520  48.500  1.00  0.00           H
ATOM   3142  CB  ASP A 210      47.950  54.500  46.540  1.00  0.00           C
ATOM   3143  HB1 ASP A 210      48.790  54.420  45.820  1.00  0.00           H
ATOM   3144  HB2 ASP A 210      47.130  55.110  46.080  1.00  0.00           H
ATOM   3145  CG  ASP A 210      47.520  53.070  46.770  1.00  0.00           C
ATOM   3146  OD1 ASP A 210      47.100  52.430  45.790  1.00  0.00           O
ATOM   3147  OD2 ASP A 210      47.660  52.640  47.940  1.00  0.00           O
ATOM   3148  C   ASP A 210      49.580  54.690  48.680  1.00  0.00           C
ATOM   3149  O   ASP A 210      49.400  54.300  49.850  1.00  0.00           O
ATOM   3150  N   THR A 211      50.820  54.750  48.150  1.00  0.00           N
ATOM   3151  HN  THR A 211      50.960  54.990  47.200  1.00  0.00           H
ATOM   3152  CA  THR A 211      52.070  54.340  48.830  1.00  0.00           C
ATOM   3153  HA  THR A 211      51.920  53.300  49.100  1.00  0.00           H
ATOM   3154  CB  THR A 211      53.300  54.520  47.940  1.00  0.00           C
ATOM   3155  HB  THR A 211      53.370  55.590  47.620  1.00  0.00           H
ATOM   3156  OG1 THR A 211      53.250  53.640  46.810  1.00  0.00           O
ATOM   3157  HG1 THR A 211      52.520  54.060  46.350  1.00  0.00           H
ATOM   3158  CG2 THR A 211      54.560  54.030  48.680  1.00  0.00           C
ATOM   3159 HG21 THR A 211      54.430  52.980  49.000  1.00  0.00           H
ATOM   3160 HG22 THR A 211      54.990  54.770  49.380  1.00  0.00           H
ATOM   3161 HG23 THR A 211      55.360  53.740  47.970  1.00  0.00           H
ATOM   3162  C   THR A 211      52.320  55.050  50.080  1.00  0.00           C
ATOM   3163  O   THR A 211      52.600  54.390  51.070  1.00  0.00           O
ATOM   3164  N   VAL A 212      52.140  56.380  50.130  1.00  0.00           N
ATOM   3165  HN  VAL A 212      52.110  56.910  49.290  1.00  0.00           H
ATOM   3166  CA  VAL A 212      52.140  57.110  51.420  1.00  0.00           C
ATOM   3167  HA  VAL A 212      53.140  57.120  51.840  1.00  0.00           H
ATOM   3168  CB  VAL A 212      51.930  58.540  51.260  1.00  0.00           C
ATOM   3169  HB  VAL A 212      50.990  58.670  50.680  1.00  0.00           H
ATOM   3170  CG1 VAL A 212      51.560  59.170  52.620  1.00  0.00           C
ATOM   3171 HG11 VAL A 212      50.620  58.890  53.150  1.00  0.00           H
ATOM   3172 HG12 VAL A 212      51.440  60.260  52.450  1.00  0.00           H
ATOM   3173 HG13 VAL A 212      52.410  59.060  53.320  1.00  0.00           H
ATOM   3174  CG2 VAL A 212      53.210  59.180  50.720  1.00  0.00           C
ATOM   3175 HG21 VAL A 212      53.090  60.280  50.650  1.00  0.00           H
ATOM   3176 HG22 VAL A 212      53.480  58.980  49.660  1.00  0.00           H
ATOM   3177 HG23 VAL A 212      54.120  59.070  51.350  1.00  0.00           H
ATOM   3178  C   VAL A 212      51.130  56.530  52.470  1.00  0.00           C
ATOM   3179  O   VAL A 212      51.540  56.270  53.600  1.00  0.00           O
ATOM   3180  N   THR A 213      49.900  56.270  51.970  1.00  0.00           N
ATOM   3181  HN  THR A 213      49.770  56.380  50.980  1.00  0.00           H
ATOM   3182  CA  THR A 213      48.750  55.760  52.720  1.00  0.00           C
ATOM   3183  HA  THR A 213      48.560  56.350  53.600  1.00  0.00           H
ATOM   3184  CB  THR A 213      47.530  55.650  52.030  1.00  0.00           C
ATOM   3185  HB  THR A 213      47.550  55.050  51.100  1.00  0.00           H
ATOM   3186  OG1 THR A 213      47.070  56.960  51.720  1.00  0.00           O
ATOM   3187  HG1 THR A 213      47.820  57.180  51.160  1.00  0.00           H
ATOM   3188  CG2 THR A 213      46.410  54.910  52.920  1.00  0.00           C
ATOM   3189 HG21 THR A 213      46.550  53.830  52.700  1.00  0.00           H
ATOM   3190 HG22 THR A 213      45.490  55.220  52.390  1.00  0.00           H
ATOM   3191 HG23 THR A 213      46.320  55.290  53.960  1.00  0.00           H
ATOM   3192  C   THR A 213      49.060  54.360  53.290  1.00  0.00           C
ATOM   3193  O   THR A 213      49.000  54.160  54.530  1.00  0.00           O
ATOM   3194  N   LYS A 214      49.630  53.470  52.470  1.00  0.00           N
ATOM   3195  HN  LYS A 214      49.720  53.760  51.520  1.00  0.00           H
ATOM   3196  CA  LYS A 214      50.090  52.170  52.740  1.00  0.00           C
ATOM   3197  HA  LYS A 214      49.280  51.650  53.250  1.00  0.00           H
ATOM   3198  CB  LYS A 214      50.510  51.460  51.420  1.00  0.00           C
ATOM   3199  HB1 LYS A 214      51.050  50.550  51.750  1.00  0.00           H
ATOM   3200  HB2 LYS A 214      51.220  52.030  50.780  1.00  0.00           H
ATOM   3201  CG  LYS A 214      49.530  50.960  50.430  1.00  0.00           C
ATOM   3202  HG1 LYS A 214      49.210  51.860  49.860  1.00  0.00           H
ATOM   3203  HG2 LYS A 214      48.670  50.440  50.900  1.00  0.00           H
ATOM   3204  CD  LYS A 214      50.250  49.980  49.410  1.00  0.00           C
ATOM   3205  HD1 LYS A 214      50.460  49.020  49.920  1.00  0.00           H
ATOM   3206  HD2 LYS A 214      51.190  50.390  48.990  1.00  0.00           H
ATOM   3207  CE  LYS A 214      49.410  49.570  48.210  1.00  0.00           C
ATOM   3208  HE1 LYS A 214      48.370  49.350  48.540  1.00  0.00           H
ATOM   3209  HE2 LYS A 214      49.760  48.610  47.770  1.00  0.00           H
ATOM   3210  NZ  LYS A 214      49.250  50.560  47.140  1.00  0.00           N
ATOM   3211  HZ1 LYS A 214      48.780  50.140  46.310  1.00  0.00           H
ATOM   3212  HZ2 LYS A 214      50.170  50.870  46.770  1.00  0.00           H
ATOM   3213  HZ3 LYS A 214      48.670  51.340  47.510  1.00  0.00           H
ATOM   3214  C   LYS A 214      51.160  52.070  53.790  1.00  0.00           C
ATOM   3215  O   LYS A 214      51.150  51.160  54.590  1.00  0.00           O
ATOM   3216  N   ILE A 215      52.120  53.000  53.760  1.00  0.00           N
ATOM   3217  HN  ILE A 215      52.200  53.550  52.930  1.00  0.00           H
ATOM   3218  CA  ILE A 215      53.050  53.220  54.830  1.00  0.00           C
ATOM   3219  HA  ILE A 215      53.490  52.260  55.060  1.00  0.00           H
ATOM   3220  CB  ILE A 215      54.220  54.020  54.300  1.00  0.00           C
ATOM   3221  HB  ILE A 215      53.840  54.890  53.710  1.00  0.00           H
ATOM   3222  CG2 ILE A 215      55.010  54.580  55.510  1.00  0.00           C
ATOM   3223 HG21 ILE A 215      54.440  55.400  55.980  1.00  0.00           H
ATOM   3224 HG22 ILE A 215      55.980  55.000  55.170  1.00  0.00           H
ATOM   3225 HG23 ILE A 215      55.350  53.840  56.280  1.00  0.00           H
ATOM   3226  CG1 ILE A 215      55.050  53.230  53.270  1.00  0.00           C
ATOM   3227 HG11 ILE A 215      54.380  52.730  52.540  1.00  0.00           H
ATOM   3228 HG12 ILE A 215      55.600  52.440  53.830  1.00  0.00           H
ATOM   3229  CD  ILE A 215      56.050  53.990  52.430  1.00  0.00           C
ATOM   3230  HD1 ILE A 215      55.530  54.840  51.930  1.00  0.00           H
ATOM   3231  HD2 ILE A 215      56.380  53.350  51.580  1.00  0.00           H
ATOM   3232  HD3 ILE A 215      56.900  54.420  53.000  1.00  0.00           H
ATOM   3233  C   ILE A 215      52.440  53.740  56.150  1.00  0.00           C
ATOM   3234  O   ILE A 215      52.670  53.210  57.240  1.00  0.00           O
ATOM   3235  N   CYS A 216      51.560  54.720  56.100  1.00  0.00           N
ATOM   3236  HN  CYS A 216      51.450  55.170  55.220  1.00  0.00           H
ATOM   3237  CA  CYS A 216      50.880  55.140  57.320  1.00  0.00           C
ATOM   3238  HA  CYS A 216      51.670  55.320  58.030  1.00  0.00           H
ATOM   3239  CB  CYS A 216      50.130  56.440  57.050  1.00  0.00           C
ATOM   3240  HB1 CYS A 216      49.900  56.870  58.050  1.00  0.00           H
ATOM   3241  HB2 CYS A 216      49.260  56.350  56.380  1.00  0.00           H
ATOM   3242  SG  CYS A 216      51.270  57.680  56.350  1.00  0.00           S
ATOM   3243  HG1 CYS A 216      51.440  56.960  55.250  1.00  0.00           H
ATOM   3244  C   CYS A 216      49.930  54.060  57.940  1.00  0.00           C
ATOM   3245  O   CYS A 216      49.880  53.900  59.190  1.00  0.00           O
ATOM   3246  N   VAL A 217      49.170  53.320  57.130  1.00  0.00           N
ATOM   3247  HN  VAL A 217      49.010  53.600  56.190  1.00  0.00           H
ATOM   3248  CA  VAL A 217      48.490  52.170  57.750  1.00  0.00           C
ATOM   3249  HA  VAL A 217      48.120  52.420  58.730  1.00  0.00           H
ATOM   3250  CB  VAL A 217      47.300  51.580  56.910  1.00  0.00           C
ATOM   3251  HB  VAL A 217      46.850  50.780  57.530  1.00  0.00           H
ATOM   3252  CG1 VAL A 217      46.200  52.680  56.800  1.00  0.00           C
ATOM   3253 HG11 VAL A 217      45.350  52.230  56.250  1.00  0.00           H
ATOM   3254 HG12 VAL A 217      46.660  53.490  56.190  1.00  0.00           H
ATOM   3255 HG13 VAL A 217      45.850  53.160  57.740  1.00  0.00           H
ATOM   3256  CG2 VAL A 217      47.900  51.190  55.520  1.00  0.00           C
ATOM   3257 HG21 VAL A 217      48.610  50.360  55.740  1.00  0.00           H
ATOM   3258 HG22 VAL A 217      48.390  52.050  55.010  1.00  0.00           H
ATOM   3259 HG23 VAL A 217      47.030  50.880  54.910  1.00  0.00           H
ATOM   3260  C   VAL A 217      49.370  51.060  58.210  1.00  0.00           C
ATOM   3261  O   VAL A 217      49.140  50.470  59.240  1.00  0.00           O
ATOM   3262  N   PHE A 218      50.540  50.830  57.570  1.00  0.00           N
ATOM   3263  HN  PHE A 218      50.640  51.390  56.750  1.00  0.00           H
ATOM   3264  CA  PHE A 218      51.480  49.880  58.140  1.00  0.00           C
ATOM   3265  HA  PHE A 218      50.900  48.990  58.340  1.00  0.00           H
ATOM   3266  CB  PHE A 218      52.540  49.520  57.100  1.00  0.00           C
ATOM   3267  HB1 PHE A 218      53.050  50.410  56.670  1.00  0.00           H
ATOM   3268  HB2 PHE A 218      52.070  49.050  56.220  1.00  0.00           H
ATOM   3269  CG  PHE A 218      53.690  48.670  57.600  1.00  0.00           C
ATOM   3270  CD1 PHE A 218      53.360  47.530  58.360  1.00  0.00           C
ATOM   3271  HD1 PHE A 218      52.330  47.260  58.570  1.00  0.00           H
ATOM   3272  CE1 PHE A 218      54.350  46.610  58.730  1.00  0.00           C
ATOM   3273  HE1 PHE A 218      54.150  45.810  59.430  1.00  0.00           H
ATOM   3274  CZ  PHE A 218      55.700  46.920  58.440  1.00  0.00           C
ATOM   3275  HZ  PHE A 218      56.530  46.390  58.880  1.00  0.00           H
ATOM   3276  CD2 PHE A 218      54.990  48.910  57.300  1.00  0.00           C
ATOM   3277  HD2 PHE A 218      55.190  49.890  56.880  1.00  0.00           H
ATOM   3278  CE2 PHE A 218      56.010  48.040  57.730  1.00  0.00           C
ATOM   3279  HE2 PHE A 218      57.010  48.310  57.430  1.00  0.00           H
ATOM   3280  C   PHE A 218      52.080  50.280  59.510  1.00  0.00           C
ATOM   3281  O   PHE A 218      52.110  49.480  60.450  1.00  0.00           O
ATOM   3282  N   LEU A 219      52.440  51.620  59.610  1.00  0.00           N
ATOM   3283  HN  LEU A 219      52.340  52.160  58.780  1.00  0.00           H
ATOM   3284  CA  LEU A 219      52.800  52.230  60.830  1.00  0.00           C
ATOM   3285  HA  LEU A 219      53.730  51.730  61.050  1.00  0.00           H
ATOM   3286  CB  LEU A 219      53.080  53.770  60.610  1.00  0.00           C
ATOM   3287  HB1 LEU A 219      52.090  54.190  60.320  1.00  0.00           H
ATOM   3288  HB2 LEU A 219      53.770  53.870  59.750  1.00  0.00           H
ATOM   3289  CG  LEU A 219      53.530  54.460  61.850  1.00  0.00           C
ATOM   3290  HG  LEU A 219      52.810  54.320  62.680  1.00  0.00           H
ATOM   3291  CD1 LEU A 219      54.840  53.990  62.360  1.00  0.00           C
ATOM   3292 HD11 LEU A 219      54.980  54.120  63.460  1.00  0.00           H
ATOM   3293 HD12 LEU A 219      55.580  54.680  61.900  1.00  0.00           H
ATOM   3294 HD13 LEU A 219      54.940  52.910  62.150  1.00  0.00           H
ATOM   3295  CD2 LEU A 219      53.440  55.920  61.480  1.00  0.00           C
ATOM   3296 HD21 LEU A 219      54.130  56.510  62.120  1.00  0.00           H
ATOM   3297 HD22 LEU A 219      52.460  56.410  61.680  1.00  0.00           H
ATOM   3298 HD23 LEU A 219      53.730  56.070  60.420  1.00  0.00           H
ATOM   3299  C   LEU A 219      51.740  52.000  61.980  1.00  0.00           C
ATOM   3300  O   LEU A 219      52.070  51.470  63.000  1.00  0.00           O
ATOM   3301  N   PHE A 220      50.450  52.420  61.870  1.00  0.00           N
ATOM   3302  HN  PHE A 220      50.240  52.940  61.050  1.00  0.00           H
ATOM   3303  CA  PHE A 220      49.470  52.420  62.950  1.00  0.00           C
ATOM   3304  HA  PHE A 220      49.860  52.540  63.940  1.00  0.00           H
ATOM   3305  CB  PHE A 220      48.470  53.560  62.720  1.00  0.00           C
ATOM   3306  HB1 PHE A 220      47.560  53.420  63.350  1.00  0.00           H
ATOM   3307  HB2 PHE A 220      48.110  53.620  61.670  1.00  0.00           H
ATOM   3308  CG  PHE A 220      49.120  54.820  63.080  1.00  0.00           C
ATOM   3309  CD1 PHE A 220      49.330  55.130  64.420  1.00  0.00           C
ATOM   3310  HD1 PHE A 220      48.950  54.500  65.210  1.00  0.00           H
ATOM   3311  CE1 PHE A 220      49.950  56.340  64.860  1.00  0.00           C
ATOM   3312  HE1 PHE A 220      50.180  56.400  65.910  1.00  0.00           H
ATOM   3313  CZ  PHE A 220      50.470  57.150  63.830  1.00  0.00           C
ATOM   3314  HZ  PHE A 220      50.850  58.110  64.130  1.00  0.00           H
ATOM   3315  CD2 PHE A 220      49.600  55.700  62.130  1.00  0.00           C
ATOM   3316  HD2 PHE A 220      49.380  55.470  61.100  1.00  0.00           H
ATOM   3317  CE2 PHE A 220      50.210  56.850  62.460  1.00  0.00           C
ATOM   3318  HE2 PHE A 220      50.600  57.470  61.670  1.00  0.00           H
ATOM   3319  C   PHE A 220      48.690  51.160  63.170  1.00  0.00           C
ATOM   3320  O   PHE A 220      48.120  50.950  64.250  1.00  0.00           O
ATOM   3321  N   ALA A 221      48.690  50.230  62.120  1.00  0.00           N
ATOM   3322  HN  ALA A 221      48.970  50.540  61.210  1.00  0.00           H
ATOM   3323  CA  ALA A 221      47.990  48.950  62.230  1.00  0.00           C
ATOM   3324  HA  ALA A 221      47.330  48.940  63.090  1.00  0.00           H
ATOM   3325  CB  ALA A 221      47.350  48.610  60.890  1.00  0.00           C
ATOM   3326  HB1 ALA A 221      46.670  47.760  61.110  1.00  0.00           H
ATOM   3327  HB2 ALA A 221      48.060  48.410  60.060  1.00  0.00           H
ATOM   3328  HB3 ALA A 221      46.620  49.410  60.650  1.00  0.00           H
ATOM   3329  C   ALA A 221      48.910  47.750  62.550  1.00  0.00           C
ATOM   3330  O   ALA A 221      48.420  46.630  62.720  1.00  0.00           O
ATOM   3331  N   PHE A 222      50.280  47.960  62.560  1.00  0.00           N
ATOM   3332  HN  PHE A 222      50.640  48.850  62.280  1.00  0.00           H
ATOM   3333  CA  PHE A 222      51.270  46.870  62.900  1.00  0.00           C
ATOM   3334  HA  PHE A 222      50.810  46.110  63.510  1.00  0.00           H
ATOM   3335  CB  PHE A 222      51.850  46.220  61.610  1.00  0.00           C
ATOM   3336  HB1 PHE A 222      52.300  47.040  61.010  1.00  0.00           H
ATOM   3337  HB2 PHE A 222      51.070  45.790  60.940  1.00  0.00           H
ATOM   3338  CG  PHE A 222      52.880  45.230  61.900  1.00  0.00           C
ATOM   3339  CD1 PHE A 222      52.410  43.920  62.180  1.00  0.00           C
ATOM   3340  HD1 PHE A 222      51.370  43.710  61.960  1.00  0.00           H
ATOM   3341  CE1 PHE A 222      53.280  42.880  62.520  1.00  0.00           C
ATOM   3342  HE1 PHE A 222      52.820  41.910  62.680  1.00  0.00           H
ATOM   3343  CZ  PHE A 222      54.610  43.110  62.620  1.00  0.00           C
ATOM   3344  HZ  PHE A 222      55.230  42.330  63.040  1.00  0.00           H
ATOM   3345  CD2 PHE A 222      54.260  45.520  62.030  1.00  0.00           C
ATOM   3346  HD2 PHE A 222      54.760  46.480  62.000  1.00  0.00           H
ATOM   3347  CE2 PHE A 222      55.080  44.420  62.470  1.00  0.00           C
ATOM   3348  HE2 PHE A 222      56.100  44.450  62.810  1.00  0.00           H
ATOM   3349  C   PHE A 222      52.390  47.440  63.790  1.00  0.00           C
ATOM   3350  O   PHE A 222      52.500  46.950  64.890  1.00  0.00           O
ATOM   3351  N   VAL A 223      53.160  48.450  63.380  1.00  0.00           N
ATOM   3352  HN  VAL A 223      52.940  48.970  62.560  1.00  0.00           H
ATOM   3353  CA  VAL A 223      54.400  48.970  64.030  1.00  0.00           C
ATOM   3354  HA  VAL A 223      55.090  48.160  64.180  1.00  0.00           H
ATOM   3355  CB  VAL A 223      55.100  49.880  63.060  1.00  0.00           C
ATOM   3356  HB  VAL A 223      54.450  50.750  62.840  1.00  0.00           H
ATOM   3357  CG1 VAL A 223      56.360  50.480  63.710  1.00  0.00           C
ATOM   3358 HG11 VAL A 223      56.940  49.640  64.150  1.00  0.00           H
ATOM   3359 HG12 VAL A 223      56.200  51.240  64.500  1.00  0.00           H
ATOM   3360 HG13 VAL A 223      57.070  50.940  62.990  1.00  0.00           H
ATOM   3361  CG2 VAL A 223      55.430  49.160  61.800  1.00  0.00           C
ATOM   3362 HG21 VAL A 223      55.920  49.800  61.030  1.00  0.00           H
ATOM   3363 HG22 VAL A 223      54.600  48.710  61.220  1.00  0.00           H
ATOM   3364 HG23 VAL A 223      56.140  48.320  62.000  1.00  0.00           H
ATOM   3365  C   VAL A 223      54.200  49.670  65.370  1.00  0.00           C
ATOM   3366  O   VAL A 223      54.790  49.200  66.330  1.00  0.00           O
ATOM   3367  N   VAL A 224      53.240  50.630  65.430  1.00  0.00           N
ATOM   3368  HN  VAL A 224      52.780  50.920  64.600  1.00  0.00           H
ATOM   3369  CA  VAL A 224      52.810  51.270  66.700  1.00  0.00           C
ATOM   3370  HA  VAL A 224      53.670  51.770  67.130  1.00  0.00           H
ATOM   3371  CB  VAL A 224      51.860  52.490  66.450  1.00  0.00           C
ATOM   3372  HB  VAL A 224      51.150  52.190  65.660  1.00  0.00           H
ATOM   3373  CG1 VAL A 224      51.100  52.920  67.760  1.00  0.00           C
ATOM   3374 HG11 VAL A 224      50.270  52.200  67.930  1.00  0.00           H
ATOM   3375 HG12 VAL A 224      50.630  53.910  67.580  1.00  0.00           H
ATOM   3376 HG13 VAL A 224      51.870  52.970  68.560  1.00  0.00           H
ATOM   3377  CG2 VAL A 224      52.650  53.680  65.980  1.00  0.00           C
ATOM   3378 HG21 VAL A 224      53.170  53.410  65.030  1.00  0.00           H
ATOM   3379 HG22 VAL A 224      53.430  53.950  66.710  1.00  0.00           H
ATOM   3380 HG23 VAL A 224      51.960  54.530  65.810  1.00  0.00           H
ATOM   3381  C   VAL A 224      52.120  50.260  67.700  1.00  0.00           C
ATOM   3382  O   VAL A 224      52.430  50.300  68.910  1.00  0.00           O
ATOM   3383  N   PRO A 225      51.290  49.290  67.320  1.00  0.00           N
ATOM   3384  CD  PRO A 225      50.420  49.500  66.180  1.00  0.00           C
ATOM   3385  HD1 PRO A 225      50.950  49.210  65.240  1.00  0.00           H
ATOM   3386  HD2 PRO A 225      50.120  50.540  65.910  1.00  0.00           H
ATOM   3387  CA  PRO A 225      50.650  48.380  68.240  1.00  0.00           C
ATOM   3388  HA  PRO A 225      50.190  48.890  69.070  1.00  0.00           H
ATOM   3389  CB  PRO A 225      49.490  47.720  67.540  1.00  0.00           C
ATOM   3390  HB1 PRO A 225      48.650  47.450  68.230  1.00  0.00           H
ATOM   3391  HB2 PRO A 225      49.690  46.770  67.000  1.00  0.00           H
ATOM   3392  CG  PRO A 225      49.120  48.760  66.470  1.00  0.00           C
ATOM   3393  HG1 PRO A 225      48.700  48.290  65.560  1.00  0.00           H
ATOM   3394  HG2 PRO A 225      48.370  49.470  66.880  1.00  0.00           H
ATOM   3395  C   PRO A 225      51.660  47.480  68.830  1.00  0.00           C
ATOM   3396  O   PRO A 225      51.650  47.340  70.020  1.00  0.00           O
ATOM   3397  N   ILE A 226      52.570  46.800  68.040  1.00  0.00           N
ATOM   3398  HN  ILE A 226      52.510  46.760  67.050  1.00  0.00           H
ATOM   3399  CA  ILE A 226      53.680  45.970  68.530  1.00  0.00           C
ATOM   3400  HA  ILE A 226      53.140  45.260  69.140  1.00  0.00           H
ATOM   3401  CB  ILE A 226      54.500  45.220  67.470  1.00  0.00           C
ATOM   3402  HB  ILE A 226      54.940  46.030  66.840  1.00  0.00           H
ATOM   3403  CG2 ILE A 226      55.650  44.360  68.110  1.00  0.00           C
ATOM   3404 HG21 ILE A 226      56.430  44.040  67.370  1.00  0.00           H
ATOM   3405 HG22 ILE A 226      55.300  43.460  68.660  1.00  0.00           H
ATOM   3406 HG23 ILE A 226      56.170  45.060  68.800  1.00  0.00           H
ATOM   3407  CG1 ILE A 226      53.520  44.290  66.590  1.00  0.00           C
ATOM   3408 HG11 ILE A 226      54.110  43.720  65.830  1.00  0.00           H
ATOM   3409 HG12 ILE A 226      52.740  44.870  66.050  1.00  0.00           H
ATOM   3410  CD  ILE A 226      52.800  43.260  67.440  1.00  0.00           C
ATOM   3411  HD1 ILE A 226      52.180  43.850  68.160  1.00  0.00           H
ATOM   3412  HD2 ILE A 226      53.480  42.560  67.970  1.00  0.00           H
ATOM   3413  HD3 ILE A 226      52.100  42.650  66.840  1.00  0.00           H
ATOM   3414  C   ILE A 226      54.550  46.650  69.510  1.00  0.00           C
ATOM   3415  O   ILE A 226      54.880  46.060  70.550  1.00  0.00           O
ATOM   3416  N   LEU A 227      54.960  47.850  69.120  1.00  0.00           N
ATOM   3417  HN  LEU A 227      54.690  48.200  68.220  1.00  0.00           H
ATOM   3418  CA  LEU A 227      55.760  48.670  70.040  1.00  0.00           C
ATOM   3419  HA  LEU A 227      56.730  48.200  70.190  1.00  0.00           H
ATOM   3420  CB  LEU A 227      56.180  50.050  69.470  1.00  0.00           C
ATOM   3421  HB1 LEU A 227      56.610  50.710  70.260  1.00  0.00           H
ATOM   3422  HB2 LEU A 227      55.200  50.440  69.140  1.00  0.00           H
ATOM   3423  CG  LEU A 227      57.220  50.020  68.300  1.00  0.00           C
ATOM   3424  HG  LEU A 227      56.890  49.270  67.550  1.00  0.00           H
ATOM   3425  CD1 LEU A 227      57.150  51.400  67.590  1.00  0.00           C
ATOM   3426 HD11 LEU A 227      57.770  52.150  68.120  1.00  0.00           H
ATOM   3427 HD12 LEU A 227      56.110  51.790  67.540  1.00  0.00           H
ATOM   3428 HD13 LEU A 227      57.480  51.400  66.530  1.00  0.00           H
ATOM   3429  CD2 LEU A 227      58.710  49.800  68.810  1.00  0.00           C
ATOM   3430 HD21 LEU A 227      58.800  49.060  69.640  1.00  0.00           H
ATOM   3431 HD22 LEU A 227      59.050  50.790  69.180  1.00  0.00           H
ATOM   3432 HD23 LEU A 227      59.320  49.410  67.960  1.00  0.00           H
ATOM   3433  C   LEU A 227      55.090  49.020  71.280  1.00  0.00           C
ATOM   3434  O   LEU A 227      55.670  49.090  72.330  1.00  0.00           O
ATOM   3435  N   ILE A 228      53.790  49.340  71.330  1.00  0.00           N
ATOM   3436  HN  ILE A 228      53.250  49.190  70.510  1.00  0.00           H
ATOM   3437  CA  ILE A 228      53.020  49.550  72.560  1.00  0.00           C
ATOM   3438  HA  ILE A 228      53.570  50.300  73.110  1.00  0.00           H
ATOM   3439  CB  ILE A 228      51.630  50.220  72.340  1.00  0.00           C
ATOM   3440  HB  ILE A 228      51.070  49.690  71.540  1.00  0.00           H
ATOM   3441  CG2 ILE A 228      50.760  50.230  73.570  1.00  0.00           C
ATOM   3442 HG21 ILE A 228      50.550  49.200  73.920  1.00  0.00           H
ATOM   3443 HG22 ILE A 228      49.800  50.670  73.240  1.00  0.00           H
ATOM   3444 HG23 ILE A 228      51.180  50.930  74.330  1.00  0.00           H
ATOM   3445  CG1 ILE A 228      51.770  51.680  71.850  1.00  0.00           C
ATOM   3446 HG11 ILE A 228      52.420  51.690  70.950  1.00  0.00           H
ATOM   3447 HG12 ILE A 228      52.250  52.250  72.670  1.00  0.00           H
ATOM   3448  CD  ILE A 228      50.510  52.440  71.300  1.00  0.00           C
ATOM   3449  HD1 ILE A 228      49.680  52.510  72.040  1.00  0.00           H
ATOM   3450  HD2 ILE A 228      50.160  51.940  70.370  1.00  0.00           H
ATOM   3451  HD3 ILE A 228      50.900  53.460  71.100  1.00  0.00           H
ATOM   3452  C   ILE A 228      53.000  48.200  73.430  1.00  0.00           C
ATOM   3453  O   ILE A 228      53.280  48.220  74.610  1.00  0.00           O
ATOM   3454  N   ILE A 229      52.670  47.010  72.890  1.00  0.00           N
ATOM   3455  HN  ILE A 229      52.480  46.960  71.910  1.00  0.00           H
ATOM   3456  CA  ILE A 229      52.490  45.720  73.650  1.00  0.00           C
ATOM   3457  HA  ILE A 229      51.880  46.030  74.490  1.00  0.00           H
ATOM   3458  CB  ILE A 229      51.610  44.640  72.970  1.00  0.00           C
ATOM   3459  HB  ILE A 229      52.070  44.200  72.060  1.00  0.00           H
ATOM   3460  CG2 ILE A 229      51.230  43.520  73.990  1.00  0.00           C
ATOM   3461 HG21 ILE A 229      52.130  42.950  74.320  1.00  0.00           H
ATOM   3462 HG22 ILE A 229      50.670  42.740  73.440  1.00  0.00           H
ATOM   3463 HG23 ILE A 229      50.600  43.860  74.840  1.00  0.00           H
ATOM   3464  CG1 ILE A 229      50.340  45.430  72.510  1.00  0.00           C
ATOM   3465 HG11 ILE A 229      50.680  46.300  71.900  1.00  0.00           H
ATOM   3466 HG12 ILE A 229      49.790  45.840  73.380  1.00  0.00           H
ATOM   3467  CD  ILE A 229      49.480  44.480  71.660  1.00  0.00           C
ATOM   3468  HD1 ILE A 229      49.250  43.510  72.170  1.00  0.00           H
ATOM   3469  HD2 ILE A 229      50.030  44.360  70.710  1.00  0.00           H
ATOM   3470  HD3 ILE A 229      48.530  45.000  71.400  1.00  0.00           H
ATOM   3471  C   ILE A 229      53.790  45.120  74.140  1.00  0.00           C
ATOM   3472  O   ILE A 229      53.850  44.720  75.320  1.00  0.00           O
ATOM   3473  N   THR A 230      54.820  45.180  73.260  1.00  0.00           N
ATOM   3474  HN  THR A 230      54.680  45.320  72.280  1.00  0.00           H
ATOM   3475  CA  THR A 230      56.210  44.850  73.710  1.00  0.00           C
ATOM   3476  HA  THR A 230      56.150  43.820  74.010  1.00  0.00           H
ATOM   3477  CB  THR A 230      57.300  44.970  72.650  1.00  0.00           C
ATOM   3478  HB  THR A 230      57.570  46.030  72.460  1.00  0.00           H
ATOM   3479  OG1 THR A 230      56.930  44.430  71.390  1.00  0.00           O
ATOM   3480  HG1 THR A 230      56.200  44.890  70.970  1.00  0.00           H
ATOM   3481  CG2 THR A 230      58.630  44.410  73.100  1.00  0.00           C
ATOM   3482 HG21 THR A 230      59.280  44.850  72.310  1.00  0.00           H
ATOM   3483 HG22 THR A 230      58.660  43.320  72.890  1.00  0.00           H
ATOM   3484 HG23 THR A 230      59.020  44.690  74.100  1.00  0.00           H
ATOM   3485  C   THR A 230      56.740  45.570  74.890  1.00  0.00           C
ATOM   3486  O   THR A 230      57.070  44.860  75.860  1.00  0.00           O
ATOM   3487  N   VAL A 231      56.530  46.890  74.890  1.00  0.00           N
ATOM   3488  HN  VAL A 231      56.320  47.430  74.080  1.00  0.00           H
ATOM   3489  CA  VAL A 231      56.860  47.740  76.100  1.00  0.00           C
ATOM   3490  HA  VAL A 231      57.860  47.510  76.430  1.00  0.00           H
ATOM   3491  CB  VAL A 231      56.650  49.240  75.750  1.00  0.00           C
ATOM   3492  HB  VAL A 231      55.640  49.390  75.320  1.00  0.00           H
ATOM   3493  CG1 VAL A 231      56.960  50.130  76.990  1.00  0.00           C
ATOM   3494 HG11 VAL A 231      56.080  49.980  77.650  1.00  0.00           H
ATOM   3495 HG12 VAL A 231      57.130  51.190  76.690  1.00  0.00           H
ATOM   3496 HG13 VAL A 231      57.910  49.900  77.530  1.00  0.00           H
ATOM   3497  CG2 VAL A 231      57.730  49.570  74.670  1.00  0.00           C
ATOM   3498 HG21 VAL A 231      57.530  50.560  74.210  1.00  0.00           H
ATOM   3499 HG22 VAL A 231      57.970  48.820  73.890  1.00  0.00           H
ATOM   3500 HG23 VAL A 231      58.660  49.700  75.270  1.00  0.00           H
ATOM   3501  C   VAL A 231      56.050  47.370  77.260  1.00  0.00           C
ATOM   3502  O   VAL A 231      56.600  47.260  78.340  1.00  0.00           O
ATOM   3503  N   CYS A 232      54.770  47.160  77.100  1.00  0.00           N
ATOM   3504  HN  CYS A 232      54.450  47.260  76.160  1.00  0.00           H
ATOM   3505  CA  CYS A 232      53.820  46.810  78.090  1.00  0.00           C
ATOM   3506  HA  CYS A 232      53.980  47.550  78.860  1.00  0.00           H
ATOM   3507  CB  CYS A 232      52.390  46.820  77.590  1.00  0.00           C
ATOM   3508  HB1 CYS A 232      51.700  46.240  78.240  1.00  0.00           H
ATOM   3509  HB2 CYS A 232      52.320  46.130  76.720  1.00  0.00           H
ATOM   3510  SG  CYS A 232      51.770  48.520  77.380  1.00  0.00           S
ATOM   3511  HG1 CYS A 232      52.510  48.810  76.320  1.00  0.00           H
ATOM   3512  C   CYS A 232      54.100  45.570  78.770  1.00  0.00           C
ATOM   3513  O   CYS A 232      54.130  45.550  80.010  1.00  0.00           O
ATOM   3514  N   TYR A 233      54.520  44.500  78.060  1.00  0.00           N
ATOM   3515  HN  TYR A 233      54.580  44.660  77.080  1.00  0.00           H
ATOM   3516  CA  TYR A 233      55.000  43.240  78.490  1.00  0.00           C
ATOM   3517  HA  TYR A 233      54.260  42.870  79.180  1.00  0.00           H
ATOM   3518  CB  TYR A 233      55.250  42.210  77.450  1.00  0.00           C
ATOM   3519  HB1 TYR A 233      56.080  42.520  76.790  1.00  0.00           H
ATOM   3520  HB2 TYR A 233      54.370  42.080  76.780  1.00  0.00           H
ATOM   3521  CG  TYR A 233      55.690  40.860  78.020  1.00  0.00           C
ATOM   3522  CD1 TYR A 233      54.810  40.050  78.740  1.00  0.00           C
ATOM   3523  HD1 TYR A 233      53.800  40.370  78.950  1.00  0.00           H
ATOM   3524  CE1 TYR A 233      55.280  38.910  79.490  1.00  0.00           C
ATOM   3525  HE1 TYR A 233      54.610  38.310  80.080  1.00  0.00           H
ATOM   3526  CZ  TYR A 233      56.620  38.490  79.300  1.00  0.00           C
ATOM   3527  OH  TYR A 233      57.000  37.260  79.890  1.00  0.00           O
ATOM   3528  HH  TYR A 233      56.210  36.720  79.860  1.00  0.00           H
ATOM   3529  CD2 TYR A 233      57.020  40.340  77.760  1.00  0.00           C
ATOM   3530  HD2 TYR A 233      57.710  40.810  77.080  1.00  0.00           H
ATOM   3531  CE2 TYR A 233      57.460  39.210  78.350  1.00  0.00           C
ATOM   3532  HE2 TYR A 233      58.500  38.930  78.280  1.00  0.00           H
ATOM   3533  C   TYR A 233      56.250  43.450  79.350  1.00  0.00           C
ATOM   3534  O   TYR A 233      56.270  42.950  80.410  1.00  0.00           O
ATOM   3535  N   GLY A 234      57.230  44.220  78.820  1.00  0.00           N
ATOM   3536  HN  GLY A 234      57.090  44.400  77.860  1.00  0.00           H
ATOM   3537  CA  GLY A 234      58.530  44.430  79.520  1.00  0.00           C
ATOM   3538  HA1 GLY A 234      59.220  44.960  78.880  1.00  0.00           H
ATOM   3539  HA2 GLY A 234      58.900  43.460  79.790  1.00  0.00           H
ATOM   3540  C   GLY A 234      58.420  45.110  80.820  1.00  0.00           C
ATOM   3541  O   GLY A 234      59.060  44.680  81.870  1.00  0.00           O
ATOM   3542  N   LEU A 235      57.660  46.170  80.920  1.00  0.00           N
ATOM   3543  HN  LEU A 235      57.160  46.570  80.160  1.00  0.00           H
ATOM   3544  CA  LEU A 235      57.260  46.780  82.230  1.00  0.00           C
ATOM   3545  HA  LEU A 235      58.130  47.090  82.790  1.00  0.00           H
ATOM   3546  CB  LEU A 235      56.430  48.010  81.870  1.00  0.00           C
ATOM   3547  HB1 LEU A 235      56.130  48.610  82.760  1.00  0.00           H
ATOM   3548  HB2 LEU A 235      55.560  47.820  81.210  1.00  0.00           H
ATOM   3549  CG  LEU A 235      57.200  49.080  81.060  1.00  0.00           C
ATOM   3550  HG  LEU A 235      57.600  48.510  80.200  1.00  0.00           H
ATOM   3551  CD1 LEU A 235      56.290  50.220  80.510  1.00  0.00           C
ATOM   3552 HD11 LEU A 235      55.490  49.800  79.850  1.00  0.00           H
ATOM   3553 HD12 LEU A 235      56.890  50.790  79.770  1.00  0.00           H
ATOM   3554 HD13 LEU A 235      55.890  50.850  81.330  1.00  0.00           H
ATOM   3555  CD2 LEU A 235      58.380  49.710  81.820  1.00  0.00           C
ATOM   3556 HD21 LEU A 235      57.970  50.270  82.690  1.00  0.00           H
ATOM   3557 HD22 LEU A 235      58.980  50.390  81.180  1.00  0.00           H
ATOM   3558 HD23 LEU A 235      59.130  48.960  82.120  1.00  0.00           H
ATOM   3559  C   LEU A 235      56.550  45.800  83.210  1.00  0.00           C
ATOM   3560  O   LEU A 235      56.870  45.740  84.390  1.00  0.00           O
ATOM   3561  N   MET A 236      55.560  45.000  82.810  1.00  0.00           N
ATOM   3562  HN  MET A 236      55.170  45.070  81.890  1.00  0.00           H
ATOM   3563  CA  MET A 236      54.870  43.950  83.630  1.00  0.00           C
ATOM   3564  HA  MET A 236      54.480  44.320  84.570  1.00  0.00           H
ATOM   3565  CB  MET A 236      53.770  43.280  82.710  1.00  0.00           C
ATOM   3566  HB1 MET A 236      53.300  42.370  83.130  1.00  0.00           H
ATOM   3567  HB2 MET A 236      54.250  43.030  81.730  1.00  0.00           H
ATOM   3568  CG  MET A 236      52.580  44.220  82.390  1.00  0.00           C
ATOM   3569  HG1 MET A 236      52.860  45.220  82.000  1.00  0.00           H
ATOM   3570  HG2 MET A 236      51.980  44.360  83.320  1.00  0.00           H
ATOM   3571  SD  MET A 236      51.510  43.620  81.050  1.00  0.00           S
ATOM   3572  CE  MET A 236      50.800  42.160  81.820  1.00  0.00           C
ATOM   3573  HE1 MET A 236      51.530  41.330  81.650  1.00  0.00           H
ATOM   3574  HE2 MET A 236      49.950  41.940  81.150  1.00  0.00           H
ATOM   3575  HE3 MET A 236      50.540  42.300  82.890  1.00  0.00           H
ATOM   3576  C   MET A 236      55.830  42.870  84.060  1.00  0.00           C
ATOM   3577  O   MET A 236      55.730  42.370  85.160  1.00  0.00           O
ATOM   3578  N   LEU A 237      56.810  42.530  83.200  1.00  0.00           N
ATOM   3579  HN  LEU A 237      56.840  42.910  82.280  1.00  0.00           H
ATOM   3580  CA  LEU A 237      57.630  41.400  83.450  1.00  0.00           C
ATOM   3581  HA  LEU A 237      56.930  40.600  83.610  1.00  0.00           H
ATOM   3582  CB  LEU A 237      58.460  41.080  82.210  1.00  0.00           C
ATOM   3583  HB1 LEU A 237      58.930  41.980  81.790  1.00  0.00           H
ATOM   3584  HB2 LEU A 237      57.760  40.760  81.400  1.00  0.00           H
ATOM   3585  CG  LEU A 237      59.470  39.930  82.350  1.00  0.00           C
ATOM   3586  HG  LEU A 237      60.240  40.300  83.050  1.00  0.00           H
ATOM   3587  CD1 LEU A 237      58.700  38.710  82.880  1.00  0.00           C
ATOM   3588 HD11 LEU A 237      58.060  38.920  83.760  1.00  0.00           H
ATOM   3589 HD12 LEU A 237      59.580  38.110  83.210  1.00  0.00           H
ATOM   3590 HD13 LEU A 237      58.190  38.120  82.090  1.00  0.00           H
ATOM   3591  CD2 LEU A 237      60.290  39.810  81.060  1.00  0.00           C
ATOM   3592 HD21 LEU A 237      60.550  40.850  80.760  1.00  0.00           H
ATOM   3593 HD22 LEU A 237      59.690  39.340  80.250  1.00  0.00           H
ATOM   3594 HD23 LEU A 237      61.170  39.160  81.260  1.00  0.00           H
ATOM   3595  C   LEU A 237      58.520  41.660  84.720  1.00  0.00           C
ATOM   3596  O   LEU A 237      58.510  40.810  85.600  1.00  0.00           O
ATOM   3597  N   LEU A 238      59.230  42.860  84.890  1.00  0.00           N
ATOM   3598  HN  LEU A 238      59.180  43.460  84.090  1.00  0.00           H
ATOM   3599  CA  LEU A 238      60.030  43.260  85.990  1.00  0.00           C
ATOM   3600  HA  LEU A 238      60.530  42.350  86.300  1.00  0.00           H
ATOM   3601  CB  LEU A 238      61.040  44.380  85.670  1.00  0.00           C
ATOM   3602  HB1 LEU A 238      61.720  44.290  86.550  1.00  0.00           H
ATOM   3603  HB2 LEU A 238      60.730  45.450  85.700  1.00  0.00           H
ATOM   3604  CG  LEU A 238      61.660  44.290  84.280  1.00  0.00           C
ATOM   3605  HG  LEU A 238      60.910  44.280  83.460  1.00  0.00           H
ATOM   3606  CD1 LEU A 238      62.590  45.470  84.070  1.00  0.00           C
ATOM   3607 HD11 LEU A 238      63.220  45.570  84.980  1.00  0.00           H
ATOM   3608 HD12 LEU A 238      61.960  46.390  84.030  1.00  0.00           H
ATOM   3609 HD13 LEU A 238      63.250  45.440  83.180  1.00  0.00           H
ATOM   3610  CD2 LEU A 238      62.550  43.080  84.080  1.00  0.00           C
ATOM   3611 HD21 LEU A 238      62.760  43.060  82.990  1.00  0.00           H
ATOM   3612 HD22 LEU A 238      62.150  42.060  84.260  1.00  0.00           H
ATOM   3613 HD23 LEU A 238      63.510  43.240  84.610  1.00  0.00           H
ATOM   3614  C   LEU A 238      59.280  43.740  87.130  1.00  0.00           C
ATOM   3615  O   LEU A 238      59.720  43.610  88.280  1.00  0.00           O
ATOM   3616  N   ARG A 239      58.070  44.200  86.910  1.00  0.00           N
ATOM   3617  HN  ARG A 239      57.840  44.330  85.950  1.00  0.00           H
ATOM   3618  CA  ARG A 239      57.060  44.390  87.910  1.00  0.00           C
ATOM   3619  HA  ARG A 239      57.510  45.130  88.560  1.00  0.00           H
ATOM   3620  CB  ARG A 239      55.810  45.010  87.300  1.00  0.00           C
ATOM   3621  HB1 ARG A 239      55.340  44.240  86.650  1.00  0.00           H
ATOM   3622  HB2 ARG A 239      56.120  45.890  86.700  1.00  0.00           H
ATOM   3623  CG  ARG A 239      54.750  45.380  88.390  1.00  0.00           C
ATOM   3624  HG1 ARG A 239      54.510  44.440  88.930  1.00  0.00           H
ATOM   3625  HG2 ARG A 239      53.850  45.820  87.910  1.00  0.00           H
ATOM   3626  CD  ARG A 239      55.300  46.370  89.360  1.00  0.00           C
ATOM   3627  HD1 ARG A 239      55.440  47.290  88.760  1.00  0.00           H
ATOM   3628  HD2 ARG A 239      56.240  46.160  89.930  1.00  0.00           H
ATOM   3629  NE  ARG A 239      54.130  46.670  90.290  1.00  0.00           N
ATOM   3630  HE  ARG A 239      53.290  46.150  90.140  1.00  0.00           H
ATOM   3631  CZ  ARG A 239      54.060  47.840  90.900  1.00  0.00           C
ATOM   3632  NH1 ARG A 239      54.840  48.830  90.720  1.00  0.00           N
ATOM   3633 HH11 ARG A 239      55.570  48.760  90.040  1.00  0.00           H
ATOM   3634 HH12 ARG A 239      54.940  49.530  91.430  1.00  0.00           H
ATOM   3635  NH2 ARG A 239      52.970  48.040  91.660  1.00  0.00           N
ATOM   3636 HH21 ARG A 239      52.470  47.190  91.840  1.00  0.00           H
ATOM   3637 HH22 ARG A 239      52.850  48.910  92.130  1.00  0.00           H
ATOM   3638  C   ARG A 239      56.650  43.090  88.590  1.00  0.00           C
ATOM   3639  O   ARG A 239      56.660  43.010  89.780  1.00  0.00           O
ATOM   3640  N   LEU A 240      56.390  42.050  87.810  1.00  0.00           N
ATOM   3641  HN  LEU A 240      56.230  42.230  86.840  1.00  0.00           H
ATOM   3642  CA  LEU A 240      56.000  40.740  88.210  1.00  0.00           C
ATOM   3643  HA  LEU A 240      55.170  41.020  88.840  1.00  0.00           H
ATOM   3644  CB  LEU A 240      55.550  39.760  87.060  1.00  0.00           C
ATOM   3645  HB1 LEU A 240      56.190  39.700  86.150  1.00  0.00           H
ATOM   3646  HB2 LEU A 240      54.560  40.140  86.740  1.00  0.00           H
ATOM   3647  CG  LEU A 240      55.350  38.260  87.460  1.00  0.00           C
ATOM   3648  HG  LEU A 240      56.390  37.930  87.680  1.00  0.00           H
ATOM   3649  CD1 LEU A 240      54.430  38.090  88.670  1.00  0.00           C
ATOM   3650 HD11 LEU A 240      54.720  38.670  89.570  1.00  0.00           H
ATOM   3651 HD12 LEU A 240      54.310  37.060  89.070  1.00  0.00           H
ATOM   3652 HD13 LEU A 240      53.430  38.550  88.480  1.00  0.00           H
ATOM   3653  CD2 LEU A 240      54.670  37.430  86.330  1.00  0.00           C
ATOM   3654 HD21 LEU A 240      53.660  37.870  86.180  1.00  0.00           H
ATOM   3655 HD22 LEU A 240      54.650  36.350  86.560  1.00  0.00           H
ATOM   3656 HD23 LEU A 240      55.280  37.560  85.410  1.00  0.00           H
ATOM   3657  C   LEU A 240      57.060  40.080  89.150  1.00  0.00           C
ATOM   3658  O   LEU A 240      56.840  39.460  90.180  1.00  0.00           O
ATOM   3659  N   ARG A 241      58.320  40.430  88.730  1.00  0.00           N
ATOM   3660  HN  ARG A 241      58.380  40.890  87.850  1.00  0.00           H
ATOM   3661  CA  ARG A 241      59.600  40.070  89.370  1.00  0.00           C
ATOM   3662  HA  ARG A 241      59.690  39.000  89.430  1.00  0.00           H
ATOM   3663  CB  ARG A 241      60.730  40.390  88.340  1.00  0.00           C
ATOM   3664  HB1 ARG A 241      60.600  41.420  87.950  1.00  0.00           H
ATOM   3665  HB2 ARG A 241      60.610  39.650  87.520  1.00  0.00           H
ATOM   3666  CG  ARG A 241      62.070  40.340  88.960  1.00  0.00           C
ATOM   3667  HG1 ARG A 241      62.220  41.220  89.630  1.00  0.00           H
ATOM   3668  HG2 ARG A 241      62.830  40.500  88.160  1.00  0.00           H
ATOM   3669  CD  ARG A 241      62.520  39.050  89.640  1.00  0.00           C
ATOM   3670  HD1 ARG A 241      62.140  38.190  89.050  1.00  0.00           H
ATOM   3671  HD2 ARG A 241      61.950  38.910  90.580  1.00  0.00           H
ATOM   3672  NE  ARG A 241      64.000  39.020  89.860  1.00  0.00           N
ATOM   3673  HE  ARG A 241      64.530  39.720  89.390  1.00  0.00           H
ATOM   3674  CZ  ARG A 241      64.650  38.180  90.550  1.00  0.00           C
ATOM   3675  NH1 ARG A 241      64.070  37.240  91.160  1.00  0.00           N
ATOM   3676 HH11 ARG A 241      63.180  36.970  90.800  1.00  0.00           H
ATOM   3677 HH12 ARG A 241      64.560  36.660  91.820  1.00  0.00           H
ATOM   3678  NH2 ARG A 241      65.960  38.280  90.650  1.00  0.00           N
ATOM   3679 HH21 ARG A 241      66.400  38.880  89.990  1.00  0.00           H
ATOM   3680 HH22 ARG A 241      66.420  37.450  90.970  1.00  0.00           H
ATOM   3681  C   ARG A 241      59.700  40.700  90.750  1.00  0.00           C
ATOM   3682  O   ARG A 241      59.790  40.040  91.760  1.00  0.00           O
ATOM   3683  N   SER A 242      59.450  42.030  90.700  1.00  0.00           N
ATOM   3684  HN  SER A 242      59.500  42.530  89.840  1.00  0.00           H
ATOM   3685  CA  SER A 242      59.410  42.860  91.960  1.00  0.00           C
ATOM   3686  HA  SER A 242      60.390  42.810  92.410  1.00  0.00           H
ATOM   3687  CB  SER A 242      58.950  44.280  91.540  1.00  0.00           C
ATOM   3688  HB1 SER A 242      57.900  44.320  91.170  1.00  0.00           H
ATOM   3689  HB2 SER A 242      59.590  44.700  90.730  1.00  0.00           H
ATOM   3690  OG  SER A 242      59.070  45.120  92.670  1.00  0.00           O
ATOM   3691  HG1 SER A 242      58.820  45.940  92.250  1.00  0.00           H
ATOM   3692  C   SER A 242      58.420  42.280  92.930  1.00  0.00           C
ATOM   3693  O   SER A 242      58.780  42.020  94.060  1.00  0.00           O
ATOM   3694  N   VAL A 243      57.200  42.000  92.530  1.00  0.00           N
ATOM   3695  HN  VAL A 243      56.940  42.280  91.600  1.00  0.00           H
ATOM   3696  CA  VAL A 243      56.020  41.470  93.260  1.00  0.00           C
ATOM   3697  HA  VAL A 243      55.960  42.130  94.110  1.00  0.00           H
ATOM   3698  CB  VAL A 243      54.830  41.400  92.380  1.00  0.00           C
ATOM   3699  HB  VAL A 243      54.980  40.950  91.380  1.00  0.00           H
ATOM   3700  CG1 VAL A 243      53.690  40.650  93.130  1.00  0.00           C
ATOM   3701 HG11 VAL A 243      53.710  40.780  94.230  1.00  0.00           H
ATOM   3702 HG12 VAL A 243      53.640  39.550  92.980  1.00  0.00           H
ATOM   3703 HG13 VAL A 243      52.710  41.000  92.750  1.00  0.00           H
ATOM   3704  CG2 VAL A 243      54.460  42.920  92.250  1.00  0.00           C
ATOM   3705 HG21 VAL A 243      54.220  43.390  93.230  1.00  0.00           H
ATOM   3706 HG22 VAL A 243      53.600  43.000  91.560  1.00  0.00           H
ATOM   3707 HG23 VAL A 243      55.280  43.500  91.770  1.00  0.00           H
ATOM   3708  C   VAL A 243      56.410  40.040  93.930  1.00  0.00           C
ATOM   3709  O   VAL A 243      56.300  39.800  95.110  1.00  0.00           O
ATOM   3710  N   ARG A 244      57.160  39.060  93.250  1.00  0.00           N
ATOM   3711  HN  ARG A 244      57.400  39.090  92.290  1.00  0.00           H
ATOM   3712  CA  ARG A 244      57.610  37.820  93.860  1.00  0.00           C
ATOM   3713  HA  ARG A 244      56.770  37.330  94.330  1.00  0.00           H
ATOM   3714  CB  ARG A 244      58.320  36.850  92.810  1.00  0.00           C
ATOM   3715  HB1 ARG A 244      59.330  37.270  92.590  1.00  0.00           H
ATOM   3716  HB2 ARG A 244      57.680  36.700  91.920  1.00  0.00           H
ATOM   3717  CG  ARG A 244      58.610  35.390  93.280  1.00  0.00           C
ATOM   3718  HG1 ARG A 244      59.350  35.430  94.100  1.00  0.00           H
ATOM   3719  HG2 ARG A 244      59.100  34.800  92.470  1.00  0.00           H
ATOM   3720  CD  ARG A 244      57.360  34.690  93.640  1.00  0.00           C
ATOM   3721  HD1 ARG A 244      56.630  34.700  92.800  1.00  0.00           H
ATOM   3722  HD2 ARG A 244      56.880  35.210  94.500  1.00  0.00           H
ATOM   3723  NE  ARG A 244      57.720  33.350  94.140  1.00  0.00           N
ATOM   3724  HE  ARG A 244      58.710  33.260  94.210  1.00  0.00           H
ATOM   3725  CZ  ARG A 244      56.920  32.490  94.730  1.00  0.00           C
ATOM   3726  NH1 ARG A 244      57.510  31.550  95.380  1.00  0.00           N
ATOM   3727 HH11 ARG A 244      58.510  31.630  95.430  1.00  0.00           H
ATOM   3728 HH12 ARG A 244      57.050  30.690  95.600  1.00  0.00           H
ATOM   3729  NH2 ARG A 244      55.620  32.310  94.520  1.00  0.00           N
ATOM   3730 HH21 ARG A 244      55.140  33.140  94.260  1.00  0.00           H
ATOM   3731 HH22 ARG A 244      55.100  31.550  94.920  1.00  0.00           H
ATOM   3732  C   ARG A 244      58.580  38.010  95.000  1.00  0.00           C
ATOM   3733  O   ARG A 244      58.550  37.330  96.000  1.00  0.00           O
ATOM   3734  N   LEU A 245      59.550  38.990  94.780  1.00  0.00           N
ATOM   3735  HN  LEU A 245      59.550  39.450  93.900  1.00  0.00           H
ATOM   3736  CA  LEU A 245      60.520  39.420  95.780  1.00  0.00           C
ATOM   3737  HA  LEU A 245      60.990  38.540  96.190  1.00  0.00           H
ATOM   3738  CB  LEU A 245      61.670  40.390  95.260  1.00  0.00           C
ATOM   3739  HB1 LEU A 245      62.370  40.620  96.090  1.00  0.00           H
ATOM   3740  HB2 LEU A 245      61.150  41.340  95.010  1.00  0.00           H
ATOM   3741  CG  LEU A 245      62.470  39.990  93.980  1.00  0.00           C
ATOM   3742  HG  LEU A 245      61.750  39.670  93.200  1.00  0.00           H
ATOM   3743  CD1 LEU A 245      63.300  41.180  93.520  1.00  0.00           C
ATOM   3744 HD11 LEU A 245      62.650  42.070  93.400  1.00  0.00           H
ATOM   3745 HD12 LEU A 245      63.730  41.010  92.510  1.00  0.00           H
ATOM   3746 HD13 LEU A 245      64.110  41.580  94.180  1.00  0.00           H
ATOM   3747  CD2 LEU A 245      63.330  38.740  94.230  1.00  0.00           C
ATOM   3748 HD21 LEU A 245      63.950  38.830  95.150  1.00  0.00           H
ATOM   3749 HD22 LEU A 245      64.050  38.670  93.390  1.00  0.00           H
ATOM   3750 HD23 LEU A 245      62.830  37.750  94.300  1.00  0.00           H
ATOM   3751  C   LEU A 245      59.820  40.140  96.960  1.00  0.00           C
ATOM   3752  O   LEU A 245      60.130  39.890  98.120  1.00  0.00           O
ATOM   3753  N   LEU A 246      58.810  41.030  96.680  1.00  0.00           N
ATOM   3754  HN  LEU A 246      58.460  41.140  95.750  1.00  0.00           H
ATOM   3755  CA  LEU A 246      58.290  41.820  97.720  1.00  0.00           C
ATOM   3756  HA  LEU A 246      59.010  41.990  98.510  1.00  0.00           H
ATOM   3757  CB  LEU A 246      58.140  43.170  97.100  1.00  0.00           C
ATOM   3758  HB1 LEU A 246      57.430  43.760  97.720  1.00  0.00           H
ATOM   3759  HB2 LEU A 246      57.620  43.210  96.120  1.00  0.00           H
ATOM   3760  CG  LEU A 246      59.470  44.030  96.930  1.00  0.00           C
ATOM   3761  HG  LEU A 246      60.190  43.300  96.500  1.00  0.00           H
ATOM   3762  CD1 LEU A 246      59.150  45.080  95.870  1.00  0.00           C
ATOM   3763 HD11 LEU A 246      58.630  44.750  94.950  1.00  0.00           H
ATOM   3764 HD12 LEU A 246      60.110  45.440  95.420  1.00  0.00           H
ATOM   3765 HD13 LEU A 246      58.520  45.840  96.380  1.00  0.00           H
ATOM   3766  CD2 LEU A 246      60.000  44.740  98.210  1.00  0.00           C
ATOM   3767 HD21 LEU A 246      60.450  44.020  98.930  1.00  0.00           H
ATOM   3768 HD22 LEU A 246      59.280  45.370  98.780  1.00  0.00           H
ATOM   3769 HD23 LEU A 246      60.930  45.300  97.990  1.00  0.00           H
ATOM   3770  C   LEU A 246      56.970  41.330  98.370  1.00  0.00           C
ATOM   3771  O   LEU A 246      56.570  41.930  99.350  1.00  0.00           O
ATOM   3772  N   SER A 247      56.380  40.280  97.850  1.00  0.00           N
ATOM   3773  HN  SER A 247      56.470  40.080  96.880  1.00  0.00           H
ATOM   3774  CA  SER A 247      55.220  39.660  98.470  1.00  0.00           C
ATOM   3775  HA  SER A 247      54.990  40.190  99.380  1.00  0.00           H
ATOM   3776  CB  SER A 247      54.040  39.850  97.440  1.00  0.00           C
ATOM   3777  HB1 SER A 247      54.100  39.240  96.520  1.00  0.00           H
ATOM   3778  HB2 SER A 247      54.060  40.920  97.160  1.00  0.00           H
ATOM   3779  OG  SER A 247      52.830  39.590  98.080  1.00  0.00           O
ATOM   3780  HG1 SER A 247      52.200  39.690  97.370  1.00  0.00           H
ATOM   3781  C   SER A 247      55.330  38.150  98.770  1.00  0.00           C
ATOM   3782  O   SER A 247      54.470  37.570  99.400  1.00  0.00           O
ATOM   3783  N   GLY A 248      56.340  37.480  98.250  1.00  0.00           N
ATOM   3784  HN  GLY A 248      56.870  37.920  97.520  1.00  0.00           H
ATOM   3785  CA  GLY A 248      56.740  36.060  98.470  1.00  0.00           C
ATOM   3786  HA1 GLY A 248      56.840  35.840  99.530  1.00  0.00           H
ATOM   3787  HA2 GLY A 248      57.690  35.930  97.980  1.00  0.00           H
ATOM   3788  C   GLY A 248      55.800  35.090  97.850  1.00  0.00           C
ATOM   3789  O   GLY A 248      55.510  35.140  96.650  1.00  0.00           O
ATOM   3790  N   SER A 249      55.310  34.140  98.680  1.00  0.00           N
ATOM   3791  HN  SER A 249      55.590  34.220  99.630  1.00  0.00           H
ATOM   3792  CA  SER A 249      54.550  32.980  98.280  1.00  0.00           C
ATOM   3793  HA  SER A 249      54.930  32.660  97.330  1.00  0.00           H
ATOM   3794  CB  SER A 249      54.600  31.890  99.350  1.00  0.00           C
ATOM   3795  HB1 SER A 249      54.330  30.920  98.900  1.00  0.00           H
ATOM   3796  HB2 SER A 249      53.850  32.030 100.160  1.00  0.00           H
ATOM   3797  OG  SER A 249      55.940  31.750  99.900  1.00  0.00           O
ATOM   3798  HG1 SER A 249      55.920  30.870 100.280  1.00  0.00           H
ATOM   3799  C   SER A 249      53.060  33.320  98.050  1.00  0.00           C
ATOM   3800  O   SER A 249      52.290  32.410  97.810  1.00  0.00           O
ATOM   3801  N   LYS A 250      52.520  34.520  98.280  1.00  0.00           N
ATOM   3802  HN  LYS A 250      53.230  35.130  98.620  1.00  0.00           H
ATOM   3803  CA  LYS A 250      51.140  34.980  98.260  1.00  0.00           C
ATOM   3804  HA  LYS A 250      50.610  34.440  99.040  1.00  0.00           H
ATOM   3805  CB  LYS A 250      50.960  36.510  98.690  1.00  0.00           C
ATOM   3806  HB1 LYS A 250      51.700  37.190  98.200  1.00  0.00           H
ATOM   3807  HB2 LYS A 250      51.110  36.610  99.790  1.00  0.00           H
ATOM   3808  CG  LYS A 250      49.570  37.110  98.360  1.00  0.00           C
ATOM   3809  HG1 LYS A 250      48.820  36.510  98.920  1.00  0.00           H
ATOM   3810  HG2 LYS A 250      49.410  37.040  97.270  1.00  0.00           H
ATOM   3811  CD  LYS A 250      49.480  38.520  98.950  1.00  0.00           C
ATOM   3812  HD1 LYS A 250      50.310  39.150  98.550  1.00  0.00           H
ATOM   3813  HD2 LYS A 250      49.600  38.680 100.050  1.00  0.00           H
ATOM   3814  CE  LYS A 250      48.210  39.190  98.520  1.00  0.00           C
ATOM   3815  HE1 LYS A 250      47.320  38.590  98.800  1.00  0.00           H
ATOM   3816  HE2 LYS A 250      48.170  39.430  97.440  1.00  0.00           H
ATOM   3817  NZ  LYS A 250      47.990  40.490  99.200  1.00  0.00           N
ATOM   3818  HZ1 LYS A 250      48.820  41.090  99.030  1.00  0.00           H
ATOM   3819  HZ2 LYS A 250      47.830  40.380 100.220  1.00  0.00           H
ATOM   3820  HZ3 LYS A 250      47.250  41.040  98.720  1.00  0.00           H
ATOM   3821  C   LYS A 250      50.300  34.580  96.990  1.00  0.00           C
ATOM   3822  O   LYS A 250      50.710  34.920  95.890  1.00  0.00           O
ATOM   3823  N   GLU A 251      49.100  33.950  97.110  1.00  0.00           N
ATOM   3824  HN  GLU A 251      48.680  33.730  97.980  1.00  0.00           H
ATOM   3825  CA  GLU A 251      48.270  33.480  96.010  1.00  0.00           C
ATOM   3826  HA  GLU A 251      48.790  32.820  95.330  1.00  0.00           H
ATOM   3827  CB  GLU A 251      47.000  32.630  96.490  1.00  0.00           C
ATOM   3828  HB1 GLU A 251      46.380  33.290  97.140  1.00  0.00           H
ATOM   3829  HB2 GLU A 251      47.380  31.750  97.060  1.00  0.00           H
ATOM   3830  CG  GLU A 251      46.130  32.010  95.380  1.00  0.00           C
ATOM   3831  HG1 GLU A 251      46.810  31.410  94.730  1.00  0.00           H
ATOM   3832  HG2 GLU A 251      45.620  32.770  94.740  1.00  0.00           H
ATOM   3833  CD  GLU A 251      45.110  30.940  95.910  1.00  0.00           C
ATOM   3834  OE1 GLU A 251      45.490  30.070  96.640  1.00  0.00           O
ATOM   3835  OE2 GLU A 251      43.890  30.980  95.720  1.00  0.00           O
ATOM   3836  C   GLU A 251      47.740  34.470  95.050  1.00  0.00           C
ATOM   3837  O   GLU A 251      47.910  34.340  93.840  1.00  0.00           O
ATOM   3838  N   LYS A 252      47.140  35.550  95.510  1.00  0.00           N
ATOM   3839  HN  LYS A 252      46.800  35.540  96.450  1.00  0.00           H
ATOM   3840  CA  LYS A 252      46.720  36.630  94.630  1.00  0.00           C
ATOM   3841  HA  LYS A 252      46.010  36.210  93.940  1.00  0.00           H
ATOM   3842  CB  LYS A 252      45.840  37.650  95.330  1.00  0.00           C
ATOM   3843  HB1 LYS A 252      45.610  38.560  94.740  1.00  0.00           H
ATOM   3844  HB2 LYS A 252      46.400  38.180  96.130  1.00  0.00           H
ATOM   3845  CG  LYS A 252      44.550  37.000  95.840  1.00  0.00           C
ATOM   3846  HG1 LYS A 252      44.950  36.040  96.210  1.00  0.00           H
ATOM   3847  HG2 LYS A 252      43.980  36.910  94.890  1.00  0.00           H
ATOM   3848  CD  LYS A 252      43.750  37.650  96.960  1.00  0.00           C
ATOM   3849  HD1 LYS A 252      44.400  37.740  97.850  1.00  0.00           H
ATOM   3850  HD2 LYS A 252      42.820  37.070  97.120  1.00  0.00           H
ATOM   3851  CE  LYS A 252      43.310  39.100  96.550  1.00  0.00           C
ATOM   3852  HE1 LYS A 252      43.110  39.230  95.460  1.00  0.00           H
ATOM   3853  HE2 LYS A 252      44.160  39.820  96.580  1.00  0.00           H
ATOM   3854  NZ  LYS A 252      42.250  39.550  97.360  1.00  0.00           N
ATOM   3855  HZ1 LYS A 252      41.350  39.220  96.960  1.00  0.00           H
ATOM   3856  HZ2 LYS A 252      42.290  40.580  97.210  1.00  0.00           H
ATOM   3857  HZ3 LYS A 252      42.280  39.310  98.370  1.00  0.00           H
ATOM   3858  C   LYS A 252      47.810  37.280  93.810  1.00  0.00           C
ATOM   3859  O   LYS A 252      47.590  37.710  92.650  1.00  0.00           O
ATOM   3860  N   ASP A 253      49.030  37.340  94.350  1.00  0.00           N
ATOM   3861  HN  ASP A 253      49.280  37.060  95.270  1.00  0.00           H
ATOM   3862  CA  ASP A 253      50.150  37.880  93.580  1.00  0.00           C
ATOM   3863  HA  ASP A 253      49.870  38.670  92.910  1.00  0.00           H
ATOM   3864  CB  ASP A 253      51.090  38.520  94.660  1.00  0.00           C
ATOM   3865  HB1 ASP A 253      51.970  38.930  94.120  1.00  0.00           H
ATOM   3866  HB2 ASP A 253      51.440  37.920  95.520  1.00  0.00           H
ATOM   3867  CG  ASP A 253      50.380  39.760  95.210  1.00  0.00           C
ATOM   3868  OD1 ASP A 253      49.560  40.360  94.420  1.00  0.00           O
ATOM   3869  OD2 ASP A 253      50.870  40.330  96.250  1.00  0.00           O
ATOM   3870  C   ASP A 253      50.850  36.860  92.630  1.00  0.00           C
ATOM   3871  O   ASP A 253      51.320  37.200  91.630  1.00  0.00           O
ATOM   3872  N   ARG A 254      50.590  35.570  92.820  1.00  0.00           N
ATOM   3873  HN  ARG A 254      50.010  35.280  93.580  1.00  0.00           H
ATOM   3874  CA  ARG A 254      51.000  34.640  91.800  1.00  0.00           C
ATOM   3875  HA  ARG A 254      51.970  34.910  91.390  1.00  0.00           H
ATOM   3876  CB  ARG A 254      51.050  33.230  92.410  1.00  0.00           C
ATOM   3877  HB1 ARG A 254      50.180  33.060  93.080  1.00  0.00           H
ATOM   3878  HB2 ARG A 254      51.960  33.110  93.040  1.00  0.00           H
ATOM   3879  CG  ARG A 254      51.280  32.050  91.500  1.00  0.00           C
ATOM   3880  HG1 ARG A 254      50.410  31.910  90.830  1.00  0.00           H
ATOM   3881  HG2 ARG A 254      51.460  31.160  92.150  1.00  0.00           H
ATOM   3882  CD  ARG A 254      52.460  32.150  90.500  1.00  0.00           C
ATOM   3883  HD1 ARG A 254      53.340  32.430  91.120  1.00  0.00           H
ATOM   3884  HD2 ARG A 254      52.240  32.980  89.800  1.00  0.00           H
ATOM   3885  NE  ARG A 254      52.620  30.880  89.770  1.00  0.00           N
ATOM   3886  HE  ARG A 254      52.000  30.100  89.920  1.00  0.00           H
ATOM   3887  CZ  ARG A 254      53.750  30.720  89.070  1.00  0.00           C
ATOM   3888  NH1 ARG A 254      54.540  31.700  88.840  1.00  0.00           N
ATOM   3889 HH11 ARG A 254      54.420  32.590  89.270  1.00  0.00           H
ATOM   3890 HH12 ARG A 254      55.060  31.750  87.990  1.00  0.00           H
ATOM   3891  NH2 ARG A 254      53.880  29.600  88.400  1.00  0.00           N
ATOM   3892 HH21 ARG A 254      53.280  28.800  88.410  1.00  0.00           H
ATOM   3893 HH22 ARG A 254      54.620  29.520  87.740  1.00  0.00           H
ATOM   3894  C   ARG A 254      50.050  34.660  90.600  1.00  0.00           C
ATOM   3895  O   ARG A 254      50.350  34.240  89.510  1.00  0.00           O
ATOM   3896  N   SER A 255      48.750  35.140  90.820  1.00  0.00           N
ATOM   3897  HN  SER A 255      48.560  35.550  91.710  1.00  0.00           H
ATOM   3898  CA  SER A 255      47.630  35.180  89.840  1.00  0.00           C
ATOM   3899  HA  SER A 255      47.550  34.220  89.370  1.00  0.00           H
ATOM   3900  CB  SER A 255      46.210  35.390  90.420  1.00  0.00           C
ATOM   3901  HB1 SER A 255      46.370  36.330  90.990  1.00  0.00           H
ATOM   3902  HB2 SER A 255      46.030  34.690  91.260  1.00  0.00           H
ATOM   3903  OG  SER A 255      45.180  35.420  89.500  1.00  0.00           O
ATOM   3904  HG1 SER A 255      45.260  34.540  89.130  1.00  0.00           H
ATOM   3905  C   SER A 255      48.000  36.030  88.690  1.00  0.00           C
ATOM   3906  O   SER A 255      47.520  35.890  87.540  1.00  0.00           O
ATOM   3907  N   LEU A 256      49.040  36.870  88.910  1.00  0.00           N
ATOM   3908  HN  LEU A 256      49.530  36.770  89.770  1.00  0.00           H
ATOM   3909  CA  LEU A 256      49.490  37.820  87.900  1.00  0.00           C
ATOM   3910  HA  LEU A 256      48.580  38.130  87.410  1.00  0.00           H
ATOM   3911  CB  LEU A 256      50.270  39.050  88.450  1.00  0.00           C
ATOM   3912  HB1 LEU A 256      50.460  39.740  87.590  1.00  0.00           H
ATOM   3913  HB2 LEU A 256      51.210  38.690  88.920  1.00  0.00           H
ATOM   3914  CG  LEU A 256      49.460  40.000  89.410  1.00  0.00           C
ATOM   3915  HG  LEU A 256      49.340  39.490  90.390  1.00  0.00           H
ATOM   3916  CD1 LEU A 256      50.340  41.260  89.620  1.00  0.00           C
ATOM   3917 HD11 LEU A 256      51.310  40.840  89.970  1.00  0.00           H
ATOM   3918 HD12 LEU A 256      49.910  41.980  90.340  1.00  0.00           H
ATOM   3919 HD13 LEU A 256      50.500  41.810  88.670  1.00  0.00           H
ATOM   3920  CD2 LEU A 256      48.170  40.560  88.820  1.00  0.00           C
ATOM   3921 HD21 LEU A 256      47.390  39.780  88.730  1.00  0.00           H
ATOM   3922 HD22 LEU A 256      48.350  41.150  87.880  1.00  0.00           H
ATOM   3923 HD23 LEU A 256      47.730  41.280  89.540  1.00  0.00           H
ATOM   3924  C   LEU A 256      50.310  37.180  86.790  1.00  0.00           C
ATOM   3925  O   LEU A 256      50.550  37.710  85.690  1.00  0.00           O
ATOM   3926  N   ARG A 257      50.860  35.940  87.000  1.00  0.00           N
ATOM   3927  HN  ARG A 257      50.950  35.620  87.940  1.00  0.00           H
ATOM   3928  CA  ARG A 257      51.550  35.140  86.000  1.00  0.00           C
ATOM   3929  HA  ARG A 257      52.290  35.810  85.590  1.00  0.00           H
ATOM   3930  CB  ARG A 257      52.180  33.910  86.630  1.00  0.00           C
ATOM   3931  HB1 ARG A 257      51.510  33.510  87.420  1.00  0.00           H
ATOM   3932  HB2 ARG A 257      53.000  34.320  87.260  1.00  0.00           H
ATOM   3933  CG  ARG A 257      52.860  32.830  85.710  1.00  0.00           C
ATOM   3934  HG1 ARG A 257      53.720  32.570  86.360  1.00  0.00           H
ATOM   3935  HG2 ARG A 257      53.230  33.300  84.770  1.00  0.00           H
ATOM   3936  CD  ARG A 257      52.070  31.530  85.450  1.00  0.00           C
ATOM   3937  HD1 ARG A 257      51.280  31.650  84.680  1.00  0.00           H
ATOM   3938  HD2 ARG A 257      51.700  31.110  86.410  1.00  0.00           H
ATOM   3939  NE  ARG A 257      53.080  30.610  84.880  1.00  0.00           N
ATOM   3940  HE  ARG A 257      53.960  30.900  84.480  1.00  0.00           H
ATOM   3941  CZ  ARG A 257      52.890  29.300  84.950  1.00  0.00           C
ATOM   3942  NH1 ARG A 257      53.770  28.520  84.350  1.00  0.00           N
ATOM   3943 HH11 ARG A 257      54.590  28.930  83.950  1.00  0.00           H
ATOM   3944 HH12 ARG A 257      53.710  27.530  84.480  1.00  0.00           H
ATOM   3945  NH2 ARG A 257      51.900  28.760  85.540  1.00  0.00           N
ATOM   3946 HH21 ARG A 257      51.510  29.270  86.310  1.00  0.00           H
ATOM   3947 HH22 ARG A 257      51.740  27.780  85.640  1.00  0.00           H
ATOM   3948  C   ARG A 257      50.640  34.710  84.820  1.00  0.00           C
ATOM   3949  O   ARG A 257      50.980  34.700  83.620  1.00  0.00           O
ATOM   3950  N   ARG A 258      49.350  34.380  85.120  1.00  0.00           N
ATOM   3951  HN  ARG A 258      49.080  34.100  86.040  1.00  0.00           H
ATOM   3952  CA  ARG A 258      48.320  34.360  84.090  1.00  0.00           C
ATOM   3953  HA  ARG A 258      48.530  33.600  83.350  1.00  0.00           H
ATOM   3954  CB  ARG A 258      46.920  34.030  84.780  1.00  0.00           C
ATOM   3955  HB1 ARG A 258      46.370  34.980  84.940  1.00  0.00           H
ATOM   3956  HB2 ARG A 258      47.190  33.510  85.720  1.00  0.00           H
ATOM   3957  CG  ARG A 258      46.050  33.100  83.830  1.00  0.00           C
ATOM   3958  HG1 ARG A 258      46.450  32.070  83.850  1.00  0.00           H
ATOM   3959  HG2 ARG A 258      46.240  33.350  82.760  1.00  0.00           H
ATOM   3960  CD  ARG A 258      44.580  33.220  84.190  1.00  0.00           C
ATOM   3961  HD1 ARG A 258      44.250  34.260  83.960  1.00  0.00           H
ATOM   3962  HD2 ARG A 258      44.610  33.010  85.280  1.00  0.00           H
ATOM   3963  NE  ARG A 258      43.810  32.190  83.480  1.00  0.00           N
ATOM   3964  HE  ARG A 258      44.300  31.690  82.770  1.00  0.00           H
ATOM   3965  CZ  ARG A 258      42.480  32.160  83.310  1.00  0.00           C
ATOM   3966  NH1 ARG A 258      41.560  32.880  83.890  1.00  0.00           N
ATOM   3967 HH11 ARG A 258      41.870  33.820  84.030  1.00  0.00           H
ATOM   3968 HH12 ARG A 258      40.570  32.770  83.790  1.00  0.00           H
ATOM   3969  NH2 ARG A 258      42.080  31.200  82.570  1.00  0.00           N
ATOM   3970 HH21 ARG A 258      42.760  30.610  82.130  1.00  0.00           H
ATOM   3971 HH22 ARG A 258      41.100  31.040  82.620  1.00  0.00           H
ATOM   3972  C   ARG A 258      48.030  35.710  83.290  1.00  0.00           C
ATOM   3973  O   ARG A 258      47.850  35.640  82.050  1.00  0.00           O
ATOM   3974  N   ILE A 259      48.050  36.890  83.990  1.00  0.00           N
ATOM   3975  HN  ILE A 259      48.310  36.780  84.940  1.00  0.00           H
ATOM   3976  CA  ILE A 259      47.930  38.120  83.290  1.00  0.00           C
ATOM   3977  HA  ILE A 259      47.070  38.120  82.640  1.00  0.00           H
ATOM   3978  CB  ILE A 259      47.570  39.290  84.320  1.00  0.00           C
ATOM   3979  HB  ILE A 259      48.250  39.120  85.190  1.00  0.00           H
ATOM   3980  CG2 ILE A 259      48.000  40.610  83.840  1.00  0.00           C
ATOM   3981 HG21 ILE A 259      47.810  41.380  84.610  1.00  0.00           H
ATOM   3982 HG22 ILE A 259      47.260  40.890  83.050  1.00  0.00           H
ATOM   3983 HG23 ILE A 259      49.010  40.760  83.400  1.00  0.00           H
ATOM   3984  CG1 ILE A 259      46.110  39.330  84.830  1.00  0.00           C
ATOM   3985 HG11 ILE A 259      45.850  38.390  85.360  1.00  0.00           H
ATOM   3986 HG12 ILE A 259      45.520  39.450  83.900  1.00  0.00           H
ATOM   3987  CD  ILE A 259      45.770  40.460  85.820  1.00  0.00           C
ATOM   3988  HD1 ILE A 259      46.470  40.200  86.640  1.00  0.00           H
ATOM   3989  HD2 ILE A 259      44.700  40.420  86.110  1.00  0.00           H
ATOM   3990  HD3 ILE A 259      45.920  41.440  85.330  1.00  0.00           H
ATOM   3991  C   ILE A 259      49.090  38.440  82.320  1.00  0.00           C
ATOM   3992  O   ILE A 259      48.890  38.850  81.180  1.00  0.00           O
ATOM   3993  N   THR A 260      50.310  38.100  82.780  1.00  0.00           N
ATOM   3994  HN  THR A 260      50.360  37.770  83.720  1.00  0.00           H
ATOM   3995  CA  THR A 260      51.510  38.250  81.890  1.00  0.00           C
ATOM   3996  HA  THR A 260      51.520  39.190  81.360  1.00  0.00           H
ATOM   3997  CB  THR A 260      52.880  38.020  82.540  1.00  0.00           C
ATOM   3998  HB  THR A 260      53.630  37.600  81.840  1.00  0.00           H
ATOM   3999  OG1 THR A 260      52.880  37.150  83.660  1.00  0.00           O
ATOM   4000  HG1 THR A 260      52.580  37.620  84.440  1.00  0.00           H
ATOM   4001  CG2 THR A 260      53.510  39.310  83.090  1.00  0.00           C
ATOM   4002 HG21 THR A 260      52.830  39.850  83.780  1.00  0.00           H
ATOM   4003 HG22 THR A 260      53.510  40.060  82.270  1.00  0.00           H
ATOM   4004 HG23 THR A 260      54.550  39.190  83.480  1.00  0.00           H
ATOM   4005  C   THR A 260      51.430  37.250  80.750  1.00  0.00           C
ATOM   4006  O   THR A 260      51.750  37.670  79.620  1.00  0.00           O
ATOM   4007  N   ARG A 261      51.050  35.970  81.020  1.00  0.00           N
ATOM   4008  HN  ARG A 261      50.970  35.710  81.980  1.00  0.00           H
ATOM   4009  CA  ARG A 261      50.910  34.880  79.970  1.00  0.00           C
ATOM   4010  HA  ARG A 261      51.830  34.950  79.420  1.00  0.00           H
ATOM   4011  CB  ARG A 261      50.930  33.470  80.650  1.00  0.00           C
ATOM   4012  HB1 ARG A 261      50.460  33.540  81.650  1.00  0.00           H
ATOM   4013  HB2 ARG A 261      52.010  33.240  80.760  1.00  0.00           H
ATOM   4014  CG  ARG A 261      50.160  32.310  80.020  1.00  0.00           C
ATOM   4015  HG1 ARG A 261      50.320  32.220  78.930  1.00  0.00           H
ATOM   4016  HG2 ARG A 261      49.070  32.470  80.180  1.00  0.00           H
ATOM   4017  CD  ARG A 261      50.570  31.020  80.730  1.00  0.00           C
ATOM   4018  HD1 ARG A 261      50.430  31.170  81.820  1.00  0.00           H
ATOM   4019  HD2 ARG A 261      51.620  30.810  80.450  1.00  0.00           H
ATOM   4020  NE  ARG A 261      49.580  30.010  80.280  1.00  0.00           N
ATOM   4021  HE  ARG A 261      48.620  30.240  80.140  1.00  0.00           H
ATOM   4022  CZ  ARG A 261      49.860  28.690  80.430  1.00  0.00           C
ATOM   4023  NH1 ARG A 261      48.860  27.850  80.570  1.00  0.00           N
ATOM   4024 HH11 ARG A 261      48.040  28.240  80.990  1.00  0.00           H
ATOM   4025 HH12 ARG A 261      49.110  26.910  80.830  1.00  0.00           H
ATOM   4026  NH2 ARG A 261      51.090  28.130  80.390  1.00  0.00           N
ATOM   4027 HH21 ARG A 261      51.960  28.620  80.400  1.00  0.00           H
ATOM   4028 HH22 ARG A 261      51.130  27.180  80.710  1.00  0.00           H
ATOM   4029  C   ARG A 261      49.870  35.130  78.880  1.00  0.00           C
ATOM   4030  O   ARG A 261      50.100  34.930  77.620  1.00  0.00           O
ATOM   4031  N   MET A 262      48.680  35.620  79.290  1.00  0.00           N
ATOM   4032  HN  MET A 262      48.460  35.620  80.260  1.00  0.00           H
ATOM   4033  CA  MET A 262      47.680  36.230  78.460  1.00  0.00           C
ATOM   4034  HA  MET A 262      47.360  35.450  77.780  1.00  0.00           H
ATOM   4035  CB  MET A 262      46.480  36.710  79.340  1.00  0.00           C
ATOM   4036  HB1 MET A 262      46.830  37.540  80.000  1.00  0.00           H
ATOM   4037  HB2 MET A 262      46.080  35.840  79.910  1.00  0.00           H
ATOM   4038  CG  MET A 262      45.310  37.280  78.580  1.00  0.00           C
ATOM   4039  HG1 MET A 262      45.670  38.060  77.880  1.00  0.00           H
ATOM   4040  HG2 MET A 262      44.610  37.740  79.310  1.00  0.00           H
ATOM   4041  SD  MET A 262      44.520  35.900  77.600  1.00  0.00           S
ATOM   4042  CE  MET A 262      43.250  36.830  76.740  1.00  0.00           C
ATOM   4043  HE1 MET A 262      42.640  36.150  76.110  1.00  0.00           H
ATOM   4044  HE2 MET A 262      43.710  37.610  76.100  1.00  0.00           H
ATOM   4045  HE3 MET A 262      42.570  37.360  77.450  1.00  0.00           H
ATOM   4046  C   MET A 262      48.130  37.410  77.520  1.00  0.00           C
ATOM   4047  O   MET A 262      47.880  37.420  76.330  1.00  0.00           O
ATOM   4048  N   VAL A 263      48.950  38.430  78.020  1.00  0.00           N
ATOM   4049  HN  VAL A 263      49.190  38.540  78.980  1.00  0.00           H
ATOM   4050  CA  VAL A 263      49.350  39.490  77.170  1.00  0.00           C
ATOM   4051  HA  VAL A 263      48.650  39.860  76.430  1.00  0.00           H
ATOM   4052  CB  VAL A 263      49.730  40.670  78.110  1.00  0.00           C
ATOM   4053  HB  VAL A 263      50.420  40.230  78.860  1.00  0.00           H
ATOM   4054  CG1 VAL A 263      50.380  41.880  77.420  1.00  0.00           C
ATOM   4055 HG11 VAL A 263      49.690  42.430  76.740  1.00  0.00           H
ATOM   4056 HG12 VAL A 263      51.290  41.720  76.800  1.00  0.00           H
ATOM   4057 HG13 VAL A 263      50.640  42.670  78.160  1.00  0.00           H
ATOM   4058  CG2 VAL A 263      48.340  41.210  78.740  1.00  0.00           C
ATOM   4059 HG21 VAL A 263      48.570  42.160  79.260  1.00  0.00           H
ATOM   4060 HG22 VAL A 263      47.820  40.450  79.350  1.00  0.00           H
ATOM   4061 HG23 VAL A 263      47.700  41.500  77.880  1.00  0.00           H
ATOM   4062  C   VAL A 263      50.510  39.080  76.320  1.00  0.00           C
ATOM   4063  O   VAL A 263      50.660  39.560  75.210  1.00  0.00           O
ATOM   4064  N   LEU A 264      51.330  38.060  76.740  1.00  0.00           N
ATOM   4065  HN  LEU A 264      51.290  37.660  77.650  1.00  0.00           H
ATOM   4066  CA  LEU A 264      52.400  37.530  75.880  1.00  0.00           C
ATOM   4067  HA  LEU A 264      52.930  38.400  75.520  1.00  0.00           H
ATOM   4068  CB  LEU A 264      53.440  36.640  76.680  1.00  0.00           C
ATOM   4069  HB1 LEU A 264      52.840  35.810  77.110  1.00  0.00           H
ATOM   4070  HB2 LEU A 264      53.870  37.220  77.530  1.00  0.00           H
ATOM   4071  CG  LEU A 264      54.640  36.060  75.900  1.00  0.00           C
ATOM   4072  HG  LEU A 264      54.230  35.470  75.050  1.00  0.00           H
ATOM   4073  CD1 LEU A 264      55.440  37.170  75.320  1.00  0.00           C
ATOM   4074 HD11 LEU A 264      56.380  36.750  74.900  1.00  0.00           H
ATOM   4075 HD12 LEU A 264      55.650  37.940  76.100  1.00  0.00           H
ATOM   4076 HD13 LEU A 264      54.910  37.530  74.420  1.00  0.00           H
ATOM   4077  CD2 LEU A 264      55.370  35.030  76.710  1.00  0.00           C
ATOM   4078 HD21 LEU A 264      55.930  35.580  77.500  1.00  0.00           H
ATOM   4079 HD22 LEU A 264      56.120  34.540  76.070  1.00  0.00           H
ATOM   4080 HD23 LEU A 264      54.620  34.270  77.010  1.00  0.00           H
ATOM   4081  C   LEU A 264      51.870  36.770  74.680  1.00  0.00           C
ATOM   4082  O   LEU A 264      52.430  36.970  73.580  1.00  0.00           O
ATOM   4083  N   VAL A 265      50.730  36.090  74.890  1.00  0.00           N
ATOM   4084  HN  VAL A 265      50.530  35.960  75.860  1.00  0.00           H
ATOM   4085  CA  VAL A 265      49.910  35.500  73.840  1.00  0.00           C
ATOM   4086  HA  VAL A 265      50.600  34.910  73.240  1.00  0.00           H
ATOM   4087  CB  VAL A 265      48.830  34.580  74.360  1.00  0.00           C
ATOM   4088  HB  VAL A 265      48.160  35.020  75.130  1.00  0.00           H
ATOM   4089  CG1 VAL A 265      47.910  33.960  73.230  1.00  0.00           C
ATOM   4090 HG11 VAL A 265      47.380  34.790  72.700  1.00  0.00           H
ATOM   4091 HG12 VAL A 265      47.290  33.170  73.700  1.00  0.00           H
ATOM   4092 HG13 VAL A 265      48.470  33.430  72.430  1.00  0.00           H
ATOM   4093  CG2 VAL A 265      49.470  33.420  75.150  1.00  0.00           C
ATOM   4094 HG21 VAL A 265      49.560  32.540  74.480  1.00  0.00           H
ATOM   4095 HG22 VAL A 265      48.790  33.080  75.970  1.00  0.00           H
ATOM   4096 HG23 VAL A 265      50.450  33.740  75.560  1.00  0.00           H
ATOM   4097  C   VAL A 265      49.460  36.540  72.840  1.00  0.00           C
ATOM   4098  O   VAL A 265      49.600  36.330  71.640  1.00  0.00           O
ATOM   4099  N   VAL A 266      48.880  37.660  73.310  1.00  0.00           N
ATOM   4100  HN  VAL A 266      48.930  37.820  74.290  1.00  0.00           H
ATOM   4101  CA  VAL A 266      48.300  38.680  72.390  1.00  0.00           C
ATOM   4102  HA  VAL A 266      47.600  38.200  71.720  1.00  0.00           H
ATOM   4103  CB  VAL A 266      47.410  39.780  73.090  1.00  0.00           C
ATOM   4104  HB  VAL A 266      47.970  40.380  73.840  1.00  0.00           H
ATOM   4105  CG1 VAL A 266      46.830  40.740  72.040  1.00  0.00           C
ATOM   4106 HG11 VAL A 266      47.600  41.440  71.650  1.00  0.00           H
ATOM   4107 HG12 VAL A 266      46.080  41.260  72.670  1.00  0.00           H
ATOM   4108 HG13 VAL A 266      46.330  40.260  71.170  1.00  0.00           H
ATOM   4109  CG2 VAL A 266      46.230  39.120  73.870  1.00  0.00           C
ATOM   4110 HG21 VAL A 266      45.420  38.840  73.170  1.00  0.00           H
ATOM   4111 HG22 VAL A 266      45.990  39.830  74.690  1.00  0.00           H
ATOM   4112 HG23 VAL A 266      46.500  38.170  74.370  1.00  0.00           H
ATOM   4113  C   VAL A 266      49.270  39.290  71.430  1.00  0.00           C
ATOM   4114  O   VAL A 266      49.040  39.330  70.240  1.00  0.00           O
ATOM   4115  N   VAL A 267      50.460  39.660  71.900  1.00  0.00           N
ATOM   4116  HN  VAL A 267      50.720  39.530  72.850  1.00  0.00           H
ATOM   4117  CA  VAL A 267      51.490  40.160  70.930  1.00  0.00           C
ATOM   4118  HA  VAL A 267      51.060  40.860  70.230  1.00  0.00           H
ATOM   4119  CB  VAL A 267      52.540  40.920  71.660  1.00  0.00           C
ATOM   4120  HB  VAL A 267      52.040  41.810  72.090  1.00  0.00           H
ATOM   4121  CG1 VAL A 267      53.200  40.110  72.760  1.00  0.00           C
ATOM   4122 HG11 VAL A 267      53.740  40.750  73.490  1.00  0.00           H
ATOM   4123 HG12 VAL A 267      53.830  39.280  72.370  1.00  0.00           H
ATOM   4124 HG13 VAL A 267      52.440  39.600  73.380  1.00  0.00           H
ATOM   4125  CG2 VAL A 267      53.550  41.570  70.700  1.00  0.00           C
ATOM   4126 HG21 VAL A 267      54.190  42.320  71.230  1.00  0.00           H
ATOM   4127 HG22 VAL A 267      52.920  42.070  69.940  1.00  0.00           H
ATOM   4128 HG23 VAL A 267      54.230  40.810  70.270  1.00  0.00           H
ATOM   4129  C   VAL A 267      52.180  39.200  70.020  1.00  0.00           C
ATOM   4130  O   VAL A 267      52.600  39.490  68.880  1.00  0.00           O
ATOM   4131  N   GLY A 268      52.170  37.910  70.440  1.00  0.00           N
ATOM   4132  HN  GLY A 268      51.790  37.820  71.360  1.00  0.00           H
ATOM   4133  CA  GLY A 268      52.660  36.700  69.840  1.00  0.00           C
ATOM   4134  HA1 GLY A 268      52.650  35.940  70.610  1.00  0.00           H
ATOM   4135  HA2 GLY A 268      53.630  36.810  69.390  1.00  0.00           H
ATOM   4136  C   GLY A 268      51.760  36.260  68.700  1.00  0.00           C
ATOM   4137  O   GLY A 268      52.190  36.220  67.610  1.00  0.00           O
ATOM   4138  N   ALA A 269      50.480  36.070  69.030  1.00  0.00           N
ATOM   4139  HN  ALA A 269      50.210  35.960  69.990  1.00  0.00           H
ATOM   4140  CA  ALA A 269      49.400  35.920  68.100  1.00  0.00           C
ATOM   4141  HA  ALA A 269      49.570  34.920  67.730  1.00  0.00           H
ATOM   4142  CB  ALA A 269      48.100  35.890  68.960  1.00  0.00           C
ATOM   4143  HB1 ALA A 269      48.080  36.800  69.590  1.00  0.00           H
ATOM   4144  HB2 ALA A 269      48.070  35.030  69.670  1.00  0.00           H
ATOM   4145  HB3 ALA A 269      47.180  35.870  68.330  1.00  0.00           H
ATOM   4146  C   ALA A 269      49.280  37.060  67.060  1.00  0.00           C
ATOM   4147  O   ALA A 269      49.100  36.900  65.880  1.00  0.00           O
ATOM   4148  N   PHE A 270      49.420  38.290  67.520  1.00  0.00           N
ATOM   4149  HN  PHE A 270      49.540  38.400  68.510  1.00  0.00           H
ATOM   4150  CA  PHE A 270      49.370  39.500  66.720  1.00  0.00           C
ATOM   4151  HA  PHE A 270      48.440  39.420  66.170  1.00  0.00           H
ATOM   4152  CB  PHE A 270      49.490  40.730  67.600  1.00  0.00           C
ATOM   4153  HB1 PHE A 270      50.520  41.020  67.920  1.00  0.00           H
ATOM   4154  HB2 PHE A 270      48.840  40.490  68.460  1.00  0.00           H
ATOM   4155  CG  PHE A 270      49.050  42.040  66.880  1.00  0.00           C
ATOM   4156  CD1 PHE A 270      47.980  42.760  67.440  1.00  0.00           C
ATOM   4157  HD1 PHE A 270      47.510  42.370  68.330  1.00  0.00           H
ATOM   4158  CE1 PHE A 270      47.560  43.990  66.880  1.00  0.00           C
ATOM   4159  HE1 PHE A 270      46.700  44.520  67.280  1.00  0.00           H
ATOM   4160  CZ  PHE A 270      48.190  44.430  65.690  1.00  0.00           C
ATOM   4161  HZ  PHE A 270      47.870  45.310  65.150  1.00  0.00           H
ATOM   4162  CD2 PHE A 270      49.770  42.580  65.830  1.00  0.00           C
ATOM   4163  HD2 PHE A 270      50.630  42.130  65.350  1.00  0.00           H
ATOM   4164  CE2 PHE A 270      49.320  43.750  65.210  1.00  0.00           C
ATOM   4165  HE2 PHE A 270      49.810  44.080  64.300  1.00  0.00           H
ATOM   4166  C   PHE A 270      50.450  39.470  65.590  1.00  0.00           C
ATOM   4167  O   PHE A 270      50.220  39.760  64.380  1.00  0.00           O
ATOM   4168  N   VAL A 271      51.710  39.030  65.910  1.00  0.00           N
ATOM   4169  HN  VAL A 271      51.920  38.910  66.870  1.00  0.00           H
ATOM   4170  CA  VAL A 271      52.740  39.010  64.920  1.00  0.00           C
ATOM   4171  HA  VAL A 271      52.660  39.910  64.340  1.00  0.00           H
ATOM   4172  CB  VAL A 271      54.160  39.030  65.470  1.00  0.00           C
ATOM   4173  HB  VAL A 271      54.160  38.350  66.350  1.00  0.00           H
ATOM   4174  CG1 VAL A 271      55.270  38.690  64.490  1.00  0.00           C
ATOM   4175 HG11 VAL A 271      55.140  37.680  64.040  1.00  0.00           H
ATOM   4176 HG12 VAL A 271      56.280  38.820  64.940  1.00  0.00           H
ATOM   4177 HG13 VAL A 271      55.240  39.320  63.570  1.00  0.00           H
ATOM   4178  CG2 VAL A 271      54.390  40.430  66.040  1.00  0.00           C
ATOM   4179 HG21 VAL A 271      53.500  40.670  66.670  1.00  0.00           H
ATOM   4180 HG22 VAL A 271      54.400  41.120  65.170  1.00  0.00           H
ATOM   4181 HG23 VAL A 271      55.320  40.440  66.650  1.00  0.00           H
ATOM   4182  C   VAL A 271      52.500  37.760  63.980  1.00  0.00           C
ATOM   4183  O   VAL A 271      52.940  37.780  62.840  1.00  0.00           O
ATOM   4184  N   VAL A 272      51.900  36.660  64.490  1.00  0.00           N
ATOM   4185  HN  VAL A 272      51.600  36.710  65.440  1.00  0.00           H
ATOM   4186  CA  VAL A 272      51.520  35.590  63.600  1.00  0.00           C
ATOM   4187  HA  VAL A 272      52.400  35.320  63.030  1.00  0.00           H
ATOM   4188  CB  VAL A 272      51.010  34.370  64.350  1.00  0.00           C
ATOM   4189  HB  VAL A 272      50.180  34.610  65.050  1.00  0.00           H
ATOM   4190  CG1 VAL A 272      50.520  33.260  63.360  1.00  0.00           C
ATOM   4191 HG11 VAL A 272      51.320  32.990  62.630  1.00  0.00           H
ATOM   4192 HG12 VAL A 272      49.630  33.590  62.790  1.00  0.00           H
ATOM   4193 HG13 VAL A 272      50.170  32.290  63.770  1.00  0.00           H
ATOM   4194  CG2 VAL A 272      52.260  33.710  65.090  1.00  0.00           C
ATOM   4195 HG21 VAL A 272      52.820  34.500  65.630  1.00  0.00           H
ATOM   4196 HG22 VAL A 272      53.080  33.350  64.430  1.00  0.00           H
ATOM   4197 HG23 VAL A 272      52.060  32.830  65.730  1.00  0.00           H
ATOM   4198  C   VAL A 272      50.370  35.960  62.690  1.00  0.00           C
ATOM   4199  O   VAL A 272      50.400  35.680  61.500  1.00  0.00           O
ATOM   4200  N   CYS A 273      49.300  36.690  63.130  1.00  0.00           N
ATOM   4201  HN  CYS A 273      49.200  36.970  64.090  1.00  0.00           H
ATOM   4202  CA  CYS A 273      48.240  37.210  62.250  1.00  0.00           C
ATOM   4203  HA  CYS A 273      47.960  36.350  61.660  1.00  0.00           H
ATOM   4204  CB  CYS A 273      46.960  37.720  63.160  1.00  0.00           C
ATOM   4205  HB1 CYS A 273      46.200  37.930  62.380  1.00  0.00           H
ATOM   4206  HB2 CYS A 273      47.090  38.710  63.660  1.00  0.00           H
ATOM   4207  SG  CYS A 273      46.230  36.490  64.160  1.00  0.00           S
ATOM   4208  HG1 CYS A 273      47.390  36.140  64.690  1.00  0.00           H
ATOM   4209  C   CYS A 273      48.560  38.300  61.290  1.00  0.00           C
ATOM   4210  O   CYS A 273      48.250  38.200  60.100  1.00  0.00           O
ATOM   4211  N   TRP A 274      49.340  39.370  61.800  1.00  0.00           N
ATOM   4212  HN  TRP A 274      49.750  39.340  62.710  1.00  0.00           H
ATOM   4213  CA  TRP A 274      49.590  40.630  61.050  1.00  0.00           C
ATOM   4214  HA  TRP A 274      48.810  40.610  60.310  1.00  0.00           H
ATOM   4215  CB  TRP A 274      49.110  41.980  61.840  1.00  0.00           C
ATOM   4216  HB1 TRP A 274      49.350  42.950  61.350  1.00  0.00           H
ATOM   4217  HB2 TRP A 274      49.690  41.930  62.780  1.00  0.00           H
ATOM   4218  CG  TRP A 274      47.680  41.920  62.140  1.00  0.00           C
ATOM   4219  CD1 TRP A 274      47.020  41.450  63.290  1.00  0.00           C
ATOM   4220  HD1 TRP A 274      47.530  41.040  64.140  1.00  0.00           H
ATOM   4221  NE1 TRP A 274      45.640  41.620  63.020  1.00  0.00           N
ATOM   4222  HE1 TRP A 274      44.900  41.400  63.610  1.00  0.00           H
ATOM   4223  CE2 TRP A 274      45.440  42.100  61.760  1.00  0.00           C
ATOM   4224  CD2 TRP A 274      46.730  42.280  61.180  1.00  0.00           C
ATOM   4225  CE3 TRP A 274      46.830  42.690  59.810  1.00  0.00           C
ATOM   4226  HE3 TRP A 274      47.750  42.840  59.260  1.00  0.00           H
ATOM   4227  CZ3 TRP A 274      45.620  43.050  59.140  1.00  0.00           C
ATOM   4228  HZ3 TRP A 274      45.750  43.480  58.150  1.00  0.00           H
ATOM   4229  CZ2 TRP A 274      44.320  42.540  61.080  1.00  0.00           C
ATOM   4230  HZ2 TRP A 274      43.380  42.420  61.590  1.00  0.00           H
ATOM   4231  CH2 TRP A 274      44.400  42.960  59.750  1.00  0.00           C
ATOM   4232  HH2 TRP A 274      43.500  43.210  59.210  1.00  0.00           H
ATOM   4233  C   TRP A 274      50.950  40.810  60.370  1.00  0.00           C
ATOM   4234  O   TRP A 274      51.130  41.510  59.380  1.00  0.00           O
ATOM   4235  N   ALA A 275      52.090  40.180  60.830  1.00  0.00           N
ATOM   4236  HN  ALA A 275      52.140  39.510  61.570  1.00  0.00           H
ATOM   4237  CA  ALA A 275      53.370  40.100  60.080  1.00  0.00           C
ATOM   4238  HA  ALA A 275      53.620  41.140  59.940  1.00  0.00           H
ATOM   4239  CB  ALA A 275      54.570  39.310  60.790  1.00  0.00           C
ATOM   4240  HB1 ALA A 275      54.610  39.820  61.780  1.00  0.00           H
ATOM   4241  HB2 ALA A 275      55.560  39.350  60.300  1.00  0.00           H
ATOM   4242  HB3 ALA A 275      54.430  38.220  60.970  1.00  0.00           H
ATOM   4243  C   ALA A 275      53.310  39.510  58.690  1.00  0.00           C
ATOM   4244  O   ALA A 275      53.620  40.200  57.730  1.00  0.00           O
ATOM   4245  N   PRO A 276      52.720  38.340  58.430  1.00  0.00           N
ATOM   4246  CD  PRO A 276      51.700  37.660  59.220  1.00  0.00           C
ATOM   4247  HD1 PRO A 276      50.790  38.290  59.320  1.00  0.00           H
ATOM   4248  HD2 PRO A 276      52.200  37.390  60.180  1.00  0.00           H
ATOM   4249  CA  PRO A 276      52.860  37.820  57.070  1.00  0.00           C
ATOM   4250  HA  PRO A 276      53.910  37.920  56.860  1.00  0.00           H
ATOM   4251  CB  PRO A 276      52.360  36.360  57.280  1.00  0.00           C
ATOM   4252  HB1 PRO A 276      53.180  35.700  57.620  1.00  0.00           H
ATOM   4253  HB2 PRO A 276      51.910  35.860  56.390  1.00  0.00           H
ATOM   4254  CG  PRO A 276      51.290  36.380  58.360  1.00  0.00           C
ATOM   4255  HG1 PRO A 276      50.270  36.610  57.980  1.00  0.00           H
ATOM   4256  HG2 PRO A 276      51.200  35.440  58.950  1.00  0.00           H
ATOM   4257  C   PRO A 276      52.060  38.620  56.030  1.00  0.00           C
ATOM   4258  O   PRO A 276      52.450  38.780  54.880  1.00  0.00           O
ATOM   4259  N   ILE A 277      50.910  39.060  56.370  1.00  0.00           N
ATOM   4260  HN  ILE A 277      50.590  39.020  57.310  1.00  0.00           H
ATOM   4261  CA  ILE A 277      50.130  39.940  55.480  1.00  0.00           C
ATOM   4262  HA  ILE A 277      50.050  39.420  54.540  1.00  0.00           H
ATOM   4263  CB  ILE A 277      48.650  40.080  56.080  1.00  0.00           C
ATOM   4264  HB  ILE A 277      48.090  39.120  56.080  1.00  0.00           H
ATOM   4265  CG2 ILE A 277      48.540  40.670  57.480  1.00  0.00           C
ATOM   4266 HG21 ILE A 277      48.650  41.770  57.510  1.00  0.00           H
ATOM   4267 HG22 ILE A 277      49.360  40.200  58.060  1.00  0.00           H
ATOM   4268 HG23 ILE A 277      47.560  40.430  57.950  1.00  0.00           H
ATOM   4269  CG1 ILE A 277      47.760  40.850  55.090  1.00  0.00           C
ATOM   4270 HG11 ILE A 277      47.910  40.310  54.140  1.00  0.00           H
ATOM   4271 HG12 ILE A 277      48.120  41.880  54.870  1.00  0.00           H
ATOM   4272  CD  ILE A 277      46.270  40.860  55.400  1.00  0.00           C
ATOM   4273  HD1 ILE A 277      45.760  41.420  54.590  1.00  0.00           H
ATOM   4274  HD2 ILE A 277      46.130  41.490  56.310  1.00  0.00           H
ATOM   4275  HD3 ILE A 277      45.780  39.870  55.550  1.00  0.00           H
ATOM   4276  C   ILE A 277      50.730  41.290  55.170  1.00  0.00           C
ATOM   4277  O   ILE A 277      50.870  41.650  53.980  1.00  0.00           O
ATOM   4278  N   HSD A 278      51.220  42.010  56.130  1.00  0.00           N
ATOM   4279  HN  HSD A 278      51.160  41.700  57.070  1.00  0.00           H
ATOM   4280  CA  HSD A 278      51.970  43.220  55.860  1.00  0.00           C
ATOM   4281  HA  HSD A 278      51.340  43.860  55.260  1.00  0.00           H
ATOM   4282  CB  HSD A 278      52.390  44.040  57.140  1.00  0.00           C
ATOM   4283  HB1 HSD A 278      53.110  44.830  56.840  1.00  0.00           H
ATOM   4284  HB2 HSD A 278      52.850  43.300  57.820  1.00  0.00           H
ATOM   4285  ND1 HSD A 278      50.370  44.360  58.690  1.00  0.00           N
ATOM   4286  HD1 HSD A 278      50.410  43.460  59.140  1.00  0.00           H
ATOM   4287  CG  HSD A 278      51.150  44.750  57.670  1.00  0.00           C
ATOM   4288  CE1 HSD A 278      49.340  45.270  58.770  1.00  0.00           C
ATOM   4289  HE1 HSD A 278      48.630  45.130  59.590  1.00  0.00           H
ATOM   4290  NE2 HSD A 278      49.390  46.180  57.800  1.00  0.00           N
ATOM   4291  CD2 HSD A 278      50.540  45.870  57.150  1.00  0.00           C
ATOM   4292  HD2 HSD A 278      50.750  46.460  56.270  1.00  0.00           H
ATOM   4293  C   HSD A 278      53.150  42.930  55.000  1.00  0.00           C
ATOM   4294  O   HSD A 278      53.360  43.620  54.000  1.00  0.00           O
ATOM   4295  N   ILE A 279      53.920  41.870  55.250  1.00  0.00           N
ATOM   4296  HN  ILE A 279      53.880  41.420  56.140  1.00  0.00           H
ATOM   4297  CA  ILE A 279      55.110  41.630  54.430  1.00  0.00           C
ATOM   4298  HA  ILE A 279      55.650  42.570  54.380  1.00  0.00           H
ATOM   4299  CB  ILE A 279      56.070  40.650  55.200  1.00  0.00           C
ATOM   4300  HB  ILE A 279      55.470  39.720  55.350  1.00  0.00           H
ATOM   4301  CG2 ILE A 279      57.220  40.280  54.210  1.00  0.00           C
ATOM   4302 HG21 ILE A 279      57.620  41.180  53.700  1.00  0.00           H
ATOM   4303 HG22 ILE A 279      56.930  39.470  53.500  1.00  0.00           H
ATOM   4304 HG23 ILE A 279      58.090  39.770  54.680  1.00  0.00           H
ATOM   4305  CG1 ILE A 279      56.570  41.250  56.490  1.00  0.00           C
ATOM   4306 HG11 ILE A 279      55.690  41.660  57.040  1.00  0.00           H
ATOM   4307 HG12 ILE A 279      57.220  42.100  56.200  1.00  0.00           H
ATOM   4308  CD  ILE A 279      57.440  40.280  57.250  1.00  0.00           C
ATOM   4309  HD1 ILE A 279      57.440  40.390  58.360  1.00  0.00           H
ATOM   4310  HD2 ILE A 279      58.480  40.110  56.890  1.00  0.00           H
ATOM   4311  HD3 ILE A 279      56.940  39.310  57.060  1.00  0.00           H
ATOM   4312  C   ILE A 279      54.770  41.250  52.970  1.00  0.00           C
ATOM   4313  O   ILE A 279      55.500  41.630  52.070  1.00  0.00           O
ATOM   4314  N   PHE A 280      53.620  40.540  52.820  1.00  0.00           N
ATOM   4315  HN  PHE A 280      53.030  40.220  53.550  1.00  0.00           H
ATOM   4316  CA  PHE A 280      53.100  40.270  51.480  1.00  0.00           C
ATOM   4317  HA  PHE A 280      53.880  39.780  50.920  1.00  0.00           H
ATOM   4318  CB  PHE A 280      51.830  39.440  51.630  1.00  0.00           C
ATOM   4319  HB1 PHE A 280      51.000  40.140  51.880  1.00  0.00           H
ATOM   4320  HB2 PHE A 280      51.920  38.670  52.430  1.00  0.00           H
ATOM   4321  CG  PHE A 280      51.440  38.730  50.390  1.00  0.00           C
ATOM   4322  CD1 PHE A 280      50.700  39.390  49.460  1.00  0.00           C
ATOM   4323  HD1 PHE A 280      50.620  40.470  49.490  1.00  0.00           H
ATOM   4324  CE1 PHE A 280      50.440  38.780  48.190  1.00  0.00           C
ATOM   4325  HE1 PHE A 280      49.960  39.370  47.420  1.00  0.00           H
ATOM   4326  CZ  PHE A 280      50.670  37.410  47.960  1.00  0.00           C
ATOM   4327  HZ  PHE A 280      50.380  37.000  47.000  1.00  0.00           H
ATOM   4328  CD2 PHE A 280      51.740  37.350  50.130  1.00  0.00           C
ATOM   4329  HD2 PHE A 280      52.300  36.870  50.920  1.00  0.00           H
ATOM   4330  CE2 PHE A 280      51.290  36.690  48.960  1.00  0.00           C
ATOM   4331  HE2 PHE A 280      51.430  35.630  48.790  1.00  0.00           H
ATOM   4332  C   PHE A 280      52.720  41.600  50.730  1.00  0.00           C
ATOM   4333  O   PHE A 280      53.020  41.750  49.580  1.00  0.00           O
ATOM   4334  N   VAL A 281      52.130  42.630  51.380  1.00  0.00           N
ATOM   4335  HN  VAL A 281      51.820  42.410  52.300  1.00  0.00           H
ATOM   4336  CA  VAL A 281      51.880  43.980  50.820  1.00  0.00           C
ATOM   4337  HA  VAL A 281      51.520  43.870  49.810  1.00  0.00           H
ATOM   4338  CB  VAL A 281      51.070  44.870  51.870  1.00  0.00           C
ATOM   4339  HB  VAL A 281      51.640  44.910  52.820  1.00  0.00           H
ATOM   4340  CG1 VAL A 281      50.890  46.370  51.330  1.00  0.00           C
ATOM   4341 HG11 VAL A 281      50.140  46.920  51.930  1.00  0.00           H
ATOM   4342 HG12 VAL A 281      50.570  46.340  50.260  1.00  0.00           H
ATOM   4343 HG13 VAL A 281      51.860  46.910  51.360  1.00  0.00           H
ATOM   4344  CG2 VAL A 281      49.660  44.270  51.960  1.00  0.00           C
ATOM   4345 HG21 VAL A 281      49.020  44.850  52.650  1.00  0.00           H
ATOM   4346 HG22 VAL A 281      49.740  43.220  52.340  1.00  0.00           H
ATOM   4347 HG23 VAL A 281      49.060  44.160  51.030  1.00  0.00           H
ATOM   4348  C   VAL A 281      53.150  44.760  50.510  1.00  0.00           C
ATOM   4349  O   VAL A 281      53.190  45.350  49.430  1.00  0.00           O
ATOM   4350  N   ILE A 282      54.200  44.660  51.290  1.00  0.00           N
ATOM   4351  HN  ILE A 282      54.050  44.170  52.140  1.00  0.00           H
ATOM   4352  CA  ILE A 282      55.560  45.200  51.000  1.00  0.00           C
ATOM   4353  HA  ILE A 282      55.510  46.260  50.770  1.00  0.00           H
ATOM   4354  CB  ILE A 282      56.520  44.900  52.160  1.00  0.00           C
ATOM   4355  HB  ILE A 282      56.540  43.810  52.380  1.00  0.00           H
ATOM   4356  CG2 ILE A 282      57.940  45.310  51.670  1.00  0.00           C
ATOM   4357 HG21 ILE A 282      58.730  45.570  52.410  1.00  0.00           H
ATOM   4358 HG22 ILE A 282      57.970  45.930  50.750  1.00  0.00           H
ATOM   4359 HG23 ILE A 282      58.430  44.370  51.310  1.00  0.00           H
ATOM   4360  CG1 ILE A 282      56.150  45.690  53.500  1.00  0.00           C
ATOM   4361 HG11 ILE A 282      56.880  45.370  54.280  1.00  0.00           H
ATOM   4362 HG12 ILE A 282      55.140  45.280  53.700  1.00  0.00           H
ATOM   4363  CD  ILE A 282      56.120  47.240  53.380  1.00  0.00           C
ATOM   4364  HD1 ILE A 282      57.130  47.710  53.330  1.00  0.00           H
ATOM   4365  HD2 ILE A 282      55.720  47.670  54.330  1.00  0.00           H
ATOM   4366  HD3 ILE A 282      55.430  47.510  52.560  1.00  0.00           H
ATOM   4367  C   ILE A 282      56.180  44.540  49.730  1.00  0.00           C
ATOM   4368  O   ILE A 282      56.530  45.260  48.790  1.00  0.00           O
ATOM   4369  N   VAL A 283      56.090  43.250  49.670  1.00  0.00           N
ATOM   4370  HN  VAL A 283      55.600  42.730  50.360  1.00  0.00           H
ATOM   4371  CA  VAL A 283      56.600  42.510  48.500  1.00  0.00           C
ATOM   4372  HA  VAL A 283      57.590  42.880  48.260  1.00  0.00           H
ATOM   4373  CB  VAL A 283      56.790  41.000  48.760  1.00  0.00           C
ATOM   4374  HB  VAL A 283      55.870  40.450  49.050  1.00  0.00           H
ATOM   4375  CG1 VAL A 283      57.350  40.330  47.510  1.00  0.00           C
ATOM   4376 HG11 VAL A 283      58.200  40.920  47.110  1.00  0.00           H
ATOM   4377 HG12 VAL A 283      56.600  40.170  46.700  1.00  0.00           H
ATOM   4378 HG13 VAL A 283      57.700  39.330  47.850  1.00  0.00           H
ATOM   4379  CG2 VAL A 283      57.850  40.820  49.860  1.00  0.00           C
ATOM   4380 HG21 VAL A 283      57.910  39.750  50.140  1.00  0.00           H
ATOM   4381 HG22 VAL A 283      57.570  41.340  50.800  1.00  0.00           H
ATOM   4382 HG23 VAL A 283      58.870  41.120  49.550  1.00  0.00           H
ATOM   4383  C   VAL A 283      55.730  42.680  47.220  1.00  0.00           C
ATOM   4384  O   VAL A 283      56.250  42.790  46.120  1.00  0.00           O
ATOM   4385  N   TRP A 284      54.390  42.860  47.360  1.00  0.00           N
ATOM   4386  HN  TRP A 284      53.980  42.590  48.230  1.00  0.00           H
ATOM   4387  CA  TRP A 284      53.480  43.360  46.290  1.00  0.00           C
ATOM   4388  HA  TRP A 284      53.600  42.770  45.400  1.00  0.00           H
ATOM   4389  CB  TRP A 284      51.940  43.240  46.740  1.00  0.00           C
ATOM   4390  HB1 TRP A 284      51.870  44.000  47.560  1.00  0.00           H
ATOM   4391  HB2 TRP A 284      51.730  42.390  47.420  1.00  0.00           H
ATOM   4392  CG  TRP A 284      50.880  43.560  45.720  1.00  0.00           C
ATOM   4393  CD1 TRP A 284      50.230  44.740  45.450  1.00  0.00           C
ATOM   4394  HD1 TRP A 284      50.550  45.720  45.770  1.00  0.00           H
ATOM   4395  NE1 TRP A 284      49.060  44.490  44.750  1.00  0.00           N
ATOM   4396  HE1 TRP A 284      48.360  45.140  44.560  1.00  0.00           H
ATOM   4397  CE2 TRP A 284      48.940  43.130  44.640  1.00  0.00           C
ATOM   4398  CD2 TRP A 284      50.020  42.460  45.230  1.00  0.00           C
ATOM   4399  CE3 TRP A 284      50.150  41.040  45.230  1.00  0.00           C
ATOM   4400  HE3 TRP A 284      51.040  40.630  45.680  1.00  0.00           H
ATOM   4401  CZ3 TRP A 284      49.100  40.290  44.620  1.00  0.00           C
ATOM   4402  HZ3 TRP A 284      49.100  39.210  44.700  1.00  0.00           H
ATOM   4403  CZ2 TRP A 284      47.870  42.320  44.090  1.00  0.00           C
ATOM   4404  HZ2 TRP A 284      47.080  42.840  43.580  1.00  0.00           H
ATOM   4405  CH2 TRP A 284      48.000  40.970  44.120  1.00  0.00           C
ATOM   4406  HH2 TRP A 284      47.220  40.360  43.690  1.00  0.00           H
ATOM   4407  C   TRP A 284      53.880  44.680  45.760  1.00  0.00           C
ATOM   4408  O   TRP A 284      53.870  44.990  44.560  1.00  0.00           O
ATOM   4409  N   THR A 285      54.340  45.580  46.640  1.00  0.00           N
ATOM   4410  HN  THR A 285      54.610  45.370  47.570  1.00  0.00           H
ATOM   4411  CA  THR A 285      54.680  46.910  46.100  1.00  0.00           C
ATOM   4412  HA  THR A 285      53.990  47.270  45.360  1.00  0.00           H
ATOM   4413  CB  THR A 285      54.770  47.890  47.330  1.00  0.00           C
ATOM   4414  HB  THR A 285      55.690  47.690  47.930  1.00  0.00           H
ATOM   4415  OG1 THR A 285      53.550  47.840  48.130  1.00  0.00           O
ATOM   4416  HG1 THR A 285      53.350  47.000  48.560  1.00  0.00           H
ATOM   4417  CG2 THR A 285      54.910  49.310  46.870  1.00  0.00           C
ATOM   4418 HG21 THR A 285      55.910  49.440  46.390  1.00  0.00           H
ATOM   4419 HG22 THR A 285      54.800  49.990  47.740  1.00  0.00           H
ATOM   4420 HG23 THR A 285      54.060  49.730  46.290  1.00  0.00           H
ATOM   4421  C   THR A 285      56.070  46.890  45.440  1.00  0.00           C
ATOM   4422  O   THR A 285      56.220  47.410  44.320  1.00  0.00           O
ATOM   4423  N   LEU A 286      57.050  46.240  46.100  1.00  0.00           N
ATOM   4424  HN  LEU A 286      57.050  45.850  47.010  1.00  0.00           H
ATOM   4425  CA  LEU A 286      58.420  46.050  45.540  1.00  0.00           C
ATOM   4426  HA  LEU A 286      58.880  46.970  45.200  1.00  0.00           H
ATOM   4427  CB  LEU A 286      59.320  45.440  46.610  1.00  0.00           C
ATOM   4428  HB1 LEU A 286      60.310  45.240  46.140  1.00  0.00           H
ATOM   4429  HB2 LEU A 286      58.900  44.470  46.950  1.00  0.00           H
ATOM   4430  CG  LEU A 286      59.650  46.300  47.870  1.00  0.00           C
ATOM   4431  HG  LEU A 286      58.770  46.500  48.530  1.00  0.00           H
ATOM   4432  CD1 LEU A 286      60.730  45.700  48.760  1.00  0.00           C
ATOM   4433 HD11 LEU A 286      61.770  45.730  48.370  1.00  0.00           H
ATOM   4434 HD12 LEU A 286      60.390  44.680  49.040  1.00  0.00           H
ATOM   4435 HD13 LEU A 286      60.680  46.380  49.630  1.00  0.00           H
ATOM   4436  CD2 LEU A 286      60.170  47.690  47.550  1.00  0.00           C
ATOM   4437 HD21 LEU A 286      60.650  48.200  48.410  1.00  0.00           H
ATOM   4438 HD22 LEU A 286      59.370  48.260  47.010  1.00  0.00           H
ATOM   4439 HD23 LEU A 286      60.970  47.470  46.820  1.00  0.00           H
ATOM   4440  C   LEU A 286      58.590  45.200  44.280  1.00  0.00           C
ATOM   4441  O   LEU A 286      59.400  45.500  43.450  1.00  0.00           O
ATOM   4442  N   VAL A 287      57.830  44.130  44.130  1.00  0.00           N
ATOM   4443  HN  VAL A 287      57.090  44.000  44.780  1.00  0.00           H
ATOM   4444  CA  VAL A 287      58.020  43.030  43.190  1.00  0.00           C
ATOM   4445  HA  VAL A 287      58.880  43.220  42.570  1.00  0.00           H
ATOM   4446  CB  VAL A 287      58.370  41.720  43.880  1.00  0.00           C
ATOM   4447  HB  VAL A 287      57.800  41.530  44.820  1.00  0.00           H
ATOM   4448  CG1 VAL A 287      58.150  40.560  42.930  1.00  0.00           C
ATOM   4449 HG11 VAL A 287      57.120  40.600  42.520  1.00  0.00           H
ATOM   4450 HG12 VAL A 287      58.180  39.670  43.600  1.00  0.00           H
ATOM   4451 HG13 VAL A 287      59.020  40.340  42.270  1.00  0.00           H
ATOM   4452  CG2 VAL A 287      59.790  41.760  44.520  1.00  0.00           C
ATOM   4453 HG21 VAL A 287      60.420  42.040  43.650  1.00  0.00           H
ATOM   4454 HG22 VAL A 287      60.070  40.760  44.910  1.00  0.00           H
ATOM   4455 HG23 VAL A 287      59.960  42.620  45.210  1.00  0.00           H
ATOM   4456  C   VAL A 287      56.800  43.030  42.280  1.00  0.00           C
ATOM   4457  O   VAL A 287      55.710  43.080  42.740  1.00  0.00           O
ATOM   4458  N   ASP A 288      57.020  43.020  40.960  1.00  0.00           N
ATOM   4459  HN  ASP A 288      57.940  43.230  40.620  1.00  0.00           H
ATOM   4460  CA  ASP A 288      55.900  42.950  40.020  1.00  0.00           C
ATOM   4461  HA  ASP A 288      55.020  43.500  40.300  1.00  0.00           H
ATOM   4462  CB  ASP A 288      56.090  43.690  38.640  1.00  0.00           C
ATOM   4463  HB1 ASP A 288      57.020  43.330  38.170  1.00  0.00           H
ATOM   4464  HB2 ASP A 288      56.230  44.790  38.720  1.00  0.00           H
ATOM   4465  CG  ASP A 288      54.980  43.510  37.630  1.00  0.00           C
ATOM   4466  OD1 ASP A 288      53.820  43.150  38.050  1.00  0.00           O
ATOM   4467  OD2 ASP A 288      55.250  43.710  36.440  1.00  0.00           O
ATOM   4468  C   ASP A 288      55.450  41.520  39.950  1.00  0.00           C
ATOM   4469  O   ASP A 288      56.070  40.740  39.270  1.00  0.00           O
ATOM   4470  N   ILE A 289      54.310  41.150  40.590  1.00  0.00           N
ATOM   4471  HN  ILE A 289      53.680  41.690  41.140  1.00  0.00           H
ATOM   4472  CA  ILE A 289      53.960  39.790  40.890  1.00  0.00           C
ATOM   4473  HA  ILE A 289      54.670  39.180  40.360  1.00  0.00           H
ATOM   4474  CB  ILE A 289      54.050  39.350  42.380  1.00  0.00           C
ATOM   4475  HB  ILE A 289      54.960  39.870  42.730  1.00  0.00           H
ATOM   4476  CG2 ILE A 289      52.730  39.870  43.090  1.00  0.00           C
ATOM   4477 HG21 ILE A 289      51.860  39.330  42.670  1.00  0.00           H
ATOM   4478 HG22 ILE A 289      52.720  40.970  42.940  1.00  0.00           H
ATOM   4479 HG23 ILE A 289      52.770  39.620  44.170  1.00  0.00           H
ATOM   4480  CG1 ILE A 289      54.110  37.810  42.510  1.00  0.00           C
ATOM   4481 HG11 ILE A 289      54.820  37.350  41.790  1.00  0.00           H
ATOM   4482 HG12 ILE A 289      53.100  37.410  42.290  1.00  0.00           H
ATOM   4483  CD  ILE A 289      54.750  37.370  43.890  1.00  0.00           C
ATOM   4484  HD1 ILE A 289      54.890  36.280  44.010  1.00  0.00           H
ATOM   4485  HD2 ILE A 289      54.170  37.860  44.700  1.00  0.00           H
ATOM   4486  HD3 ILE A 289      55.800  37.730  43.970  1.00  0.00           H
ATOM   4487  C   ILE A 289      52.670  39.370  40.170  1.00  0.00           C
ATOM   4488  O   ILE A 289      51.770  40.160  39.940  1.00  0.00           O
ATOM   4489  N   ASP A 290      52.730  38.120  39.510  1.00  0.00           N
ATOM   4490  HN  ASP A 290      53.550  37.560  39.610  1.00  0.00           H
ATOM   4491  CA  ASP A 290      51.610  37.460  38.780  1.00  0.00           C
ATOM   4492  HA  ASP A 290      51.110  38.300  38.310  1.00  0.00           H
ATOM   4493  CB  ASP A 290      52.060  36.440  37.670  1.00  0.00           C
ATOM   4494  HB1 ASP A 290      52.820  35.860  38.240  1.00  0.00           H
ATOM   4495  HB2 ASP A 290      52.480  37.100  36.880  1.00  0.00           H
ATOM   4496  CG  ASP A 290      50.940  35.560  37.160  1.00  0.00           C
ATOM   4497  OD1 ASP A 290      49.800  36.140  36.960  1.00  0.00           O
ATOM   4498  OD2 ASP A 290      51.230  34.470  36.670  1.00  0.00           O
ATOM   4499  C   ASP A 290      50.420  37.100  39.720  1.00  0.00           C
ATOM   4500  O   ASP A 290      50.580  36.370  40.720  1.00  0.00           O
ATOM   4501  N   ARG A 291      49.190  37.710  39.490  1.00  0.00           N
ATOM   4502  HN  ARG A 291      49.170  38.340  38.710  1.00  0.00           H
ATOM   4503  CA  ARG A 291      47.960  37.570  40.200  1.00  0.00           C
ATOM   4504  HA  ARG A 291      48.120  37.430  41.260  1.00  0.00           H
ATOM   4505  CB  ARG A 291      47.240  38.960  40.160  1.00  0.00           C
ATOM   4506  HB1 ARG A 291      46.380  38.960  40.870  1.00  0.00           H
ATOM   4507  HB2 ARG A 291      46.800  39.170  39.170  1.00  0.00           H
ATOM   4508  CG  ARG A 291      48.190  40.130  40.690  1.00  0.00           C
ATOM   4509  HG1 ARG A 291      49.120  40.120  40.080  1.00  0.00           H
ATOM   4510  HG2 ARG A 291      48.410  40.030  41.780  1.00  0.00           H
ATOM   4511  CD  ARG A 291      47.500  41.500  40.620  1.00  0.00           C
ATOM   4512  HD1 ARG A 291      48.170  42.280  41.050  1.00  0.00           H
ATOM   4513  HD2 ARG A 291      46.580  41.440  41.240  1.00  0.00           H
ATOM   4514  NE  ARG A 291      47.230  41.940  39.230  1.00  0.00           N
ATOM   4515  HE  ARG A 291      46.420  41.470  38.880  1.00  0.00           H
ATOM   4516  CZ  ARG A 291      48.070  42.590  38.420  1.00  0.00           C
ATOM   4517  NH1 ARG A 291      47.700  42.930  37.160  1.00  0.00           N
ATOM   4518 HH11 ARG A 291      46.760  42.780  36.840  1.00  0.00           H
ATOM   4519 HH12 ARG A 291      48.320  43.540  36.670  1.00  0.00           H
ATOM   4520  NH2 ARG A 291      49.160  43.140  38.800  1.00  0.00           N
ATOM   4521 HH21 ARG A 291      49.470  43.000  39.730  1.00  0.00           H
ATOM   4522 HH22 ARG A 291      49.840  43.440  38.130  1.00  0.00           H
ATOM   4523  C   ARG A 291      47.040  36.460  39.620  1.00  0.00           C
ATOM   4524  O   ARG A 291      46.010  36.130  40.110  1.00  0.00           O
ATOM   4525  N   ARG A 292      47.500  35.730  38.530  1.00  0.00           N
ATOM   4526  HN  ARG A 292      48.290  36.000  37.990  1.00  0.00           H
ATOM   4527  CA  ARG A 292      46.920  34.470  38.090  1.00  0.00           C
ATOM   4528  HA  ARG A 292      46.000  34.200  38.570  1.00  0.00           H
ATOM   4529  CB  ARG A 292      46.720  34.510  36.600  1.00  0.00           C
ATOM   4530  HB1 ARG A 292      46.260  33.550  36.290  1.00  0.00           H
ATOM   4531  HB2 ARG A 292      47.700  34.510  36.070  1.00  0.00           H
ATOM   4532  CG  ARG A 292      45.900  35.640  36.080  1.00  0.00           C
ATOM   4533  HG1 ARG A 292      45.090  35.730  36.820  1.00  0.00           H
ATOM   4534  HG2 ARG A 292      45.580  35.270  35.080  1.00  0.00           H
ATOM   4535  CD  ARG A 292      46.660  36.980  35.860  1.00  0.00           C
ATOM   4536  HD1 ARG A 292      47.350  36.800  35.010  1.00  0.00           H
ATOM   4537  HD2 ARG A 292      47.140  37.420  36.760  1.00  0.00           H
ATOM   4538  NE  ARG A 292      45.640  37.950  35.390  1.00  0.00           N
ATOM   4539  HE  ARG A 292      44.790  37.540  35.060  1.00  0.00           H
ATOM   4540  CZ  ARG A 292      45.950  39.050  34.760  1.00  0.00           C
ATOM   4541  NH1 ARG A 292      45.030  39.660  34.020  1.00  0.00           N
ATOM   4542 HH11 ARG A 292      44.150  39.180  33.940  1.00  0.00           H
ATOM   4543 HH12 ARG A 292      45.270  40.450  33.450  1.00  0.00           H
ATOM   4544  NH2 ARG A 292      47.150  39.670  34.770  1.00  0.00           N
ATOM   4545 HH21 ARG A 292      47.840  39.370  35.430  1.00  0.00           H
ATOM   4546 HH22 ARG A 292      47.310  40.320  34.030  1.00  0.00           H
ATOM   4547  C   ARG A 292      47.920  33.380  38.470  1.00  0.00           C
ATOM   4548  O   ARG A 292      47.680  32.160  38.190  1.00  0.00           O
ATOM   4549  N   ASP A 293      49.100  33.640  39.100  1.00  0.00           N
ATOM   4550  HN  ASP A 293      49.390  34.560  39.370  1.00  0.00           H
ATOM   4551  CA  ASP A 293      50.000  32.500  39.400  1.00  0.00           C
ATOM   4552  HA  ASP A 293      50.080  31.870  38.520  1.00  0.00           H
ATOM   4553  CB  ASP A 293      51.480  33.050  39.710  1.00  0.00           C
ATOM   4554  HB1 ASP A 293      51.590  33.560  40.690  1.00  0.00           H
ATOM   4555  HB2 ASP A 293      51.790  33.640  38.820  1.00  0.00           H
ATOM   4556  CG  ASP A 293      52.420  31.860  39.700  1.00  0.00           C
ATOM   4557  OD1 ASP A 293      52.710  31.440  40.860  1.00  0.00           O
ATOM   4558  OD2 ASP A 293      52.770  31.340  38.630  1.00  0.00           O
ATOM   4559  C   ASP A 293      49.390  31.610  40.540  1.00  0.00           C
ATOM   4560  O   ASP A 293      49.020  32.260  41.570  1.00  0.00           O
ATOM   4561  N   PRO A 294      49.270  30.250  40.550  1.00  0.00           N
ATOM   4562  CD  PRO A 294      49.470  29.440  39.400  1.00  0.00           C
ATOM   4563  HD1 PRO A 294      50.460  29.460  38.900  1.00  0.00           H
ATOM   4564  HD2 PRO A 294      48.660  29.730  38.700  1.00  0.00           H
ATOM   4565  CA  PRO A 294      48.470  29.620  41.580  1.00  0.00           C
ATOM   4566  HA  PRO A 294      47.530  30.140  41.600  1.00  0.00           H
ATOM   4567  CB  PRO A 294      48.230  28.210  41.030  1.00  0.00           C
ATOM   4568  HB1 PRO A 294      47.220  28.130  40.570  1.00  0.00           H
ATOM   4569  HB2 PRO A 294      48.380  27.490  41.870  1.00  0.00           H
ATOM   4570  CG  PRO A 294      49.180  28.050  39.860  1.00  0.00           C
ATOM   4571  HG1 PRO A 294      50.130  27.560  40.190  1.00  0.00           H
ATOM   4572  HG2 PRO A 294      48.800  27.430  39.020  1.00  0.00           H
ATOM   4573  C   PRO A 294      49.170  29.590  42.950  1.00  0.00           C
ATOM   4574  O   PRO A 294      48.480  29.580  43.940  1.00  0.00           O
ATOM   4575  N   LEU A 295      50.510  29.520  42.990  1.00  0.00           N
ATOM   4576  HN  LEU A 295      50.970  29.420  42.110  1.00  0.00           H
ATOM   4577  CA  LEU A 295      51.240  29.590  44.230  1.00  0.00           C
ATOM   4578  HA  LEU A 295      50.800  28.820  44.850  1.00  0.00           H
ATOM   4579  CB  LEU A 295      52.680  29.130  44.130  1.00  0.00           C
ATOM   4580  HB1 LEU A 295      53.200  29.660  43.300  1.00  0.00           H
ATOM   4581  HB2 LEU A 295      52.620  28.040  43.910  1.00  0.00           H
ATOM   4582  CG  LEU A 295      53.520  29.220  45.470  1.00  0.00           C
ATOM   4583  HG  LEU A 295      53.570  30.180  46.020  1.00  0.00           H
ATOM   4584  CD1 LEU A 295      52.960  28.130  46.420  1.00  0.00           C
ATOM   4585 HD11 LEU A 295      53.510  27.980  47.380  1.00  0.00           H
ATOM   4586 HD12 LEU A 295      53.040  27.130  45.950  1.00  0.00           H
ATOM   4587 HD13 LEU A 295      51.890  28.280  46.670  1.00  0.00           H
ATOM   4588  CD2 LEU A 295      54.970  28.810  45.150  1.00  0.00           C
ATOM   4589 HD21 LEU A 295      55.440  28.450  46.090  1.00  0.00           H
ATOM   4590 HD22 LEU A 295      55.520  29.600  44.600  1.00  0.00           H
ATOM   4591 HD23 LEU A 295      54.880  27.930  44.480  1.00  0.00           H
ATOM   4592  C   LEU A 295      51.130  30.950  44.960  1.00  0.00           C
ATOM   4593  O   LEU A 295      50.840  31.070  46.160  1.00  0.00           O
ATOM   4594  N   VAL A 296      51.190  32.080  44.200  1.00  0.00           N
ATOM   4595  HN  VAL A 296      51.490  31.860  43.270  1.00  0.00           H
ATOM   4596  CA  VAL A 296      50.900  33.450  44.590  1.00  0.00           C
ATOM   4597  HA  VAL A 296      51.680  33.730  45.290  1.00  0.00           H
ATOM   4598  CB  VAL A 296      51.210  34.410  43.420  1.00  0.00           C
ATOM   4599  HB  VAL A 296      50.580  34.290  42.520  1.00  0.00           H
ATOM   4600  CG1 VAL A 296      51.120  35.860  43.930  1.00  0.00           C
ATOM   4601 HG11 VAL A 296      51.450  36.580  43.150  1.00  0.00           H
ATOM   4602 HG12 VAL A 296      51.760  36.000  44.820  1.00  0.00           H
ATOM   4603 HG13 VAL A 296      50.060  36.110  44.150  1.00  0.00           H
ATOM   4604  CG2 VAL A 296      52.640  34.270  42.970  1.00  0.00           C
ATOM   4605 HG21 VAL A 296      53.320  34.310  43.850  1.00  0.00           H
ATOM   4606 HG22 VAL A 296      52.960  35.100  42.300  1.00  0.00           H
ATOM   4607 HG23 VAL A 296      52.880  33.350  42.400  1.00  0.00           H
ATOM   4608  C   VAL A 296      49.500  33.670  45.120  1.00  0.00           C
ATOM   4609  O   VAL A 296      49.410  34.280  46.200  1.00  0.00           O
ATOM   4610  N   VAL A 297      48.460  33.200  44.460  1.00  0.00           N
ATOM   4611  HN  VAL A 297      48.630  32.870  43.530  1.00  0.00           H
ATOM   4612  CA  VAL A 297      47.000  33.180  44.870  1.00  0.00           C
ATOM   4613  HA  VAL A 297      46.740  34.200  45.140  1.00  0.00           H
ATOM   4614  CB  VAL A 297      46.070  32.860  43.670  1.00  0.00           C
ATOM   4615  HB  VAL A 297      46.200  31.810  43.330  1.00  0.00           H
ATOM   4616  CG1 VAL A 297      44.620  32.980  44.070  1.00  0.00           C
ATOM   4617 HG11 VAL A 297      44.410  34.000  44.480  1.00  0.00           H
ATOM   4618 HG12 VAL A 297      44.370  32.170  44.790  1.00  0.00           H
ATOM   4619 HG13 VAL A 297      44.060  32.930  43.120  1.00  0.00           H
ATOM   4620  CG2 VAL A 297      46.270  33.800  42.450  1.00  0.00           C
ATOM   4621 HG21 VAL A 297      45.930  34.860  42.530  1.00  0.00           H
ATOM   4622 HG22 VAL A 297      45.810  33.370  41.530  1.00  0.00           H
ATOM   4623 HG23 VAL A 297      47.360  33.800  42.260  1.00  0.00           H
ATOM   4624  C   VAL A 297      46.800  32.280  46.030  1.00  0.00           C
ATOM   4625  O   VAL A 297      45.940  32.620  46.930  1.00  0.00           O
ATOM   4626  N   ALA A 298      47.600  31.200  46.290  1.00  0.00           N
ATOM   4627  HN  ALA A 298      48.290  30.910  45.630  1.00  0.00           H
ATOM   4628  CA  ALA A 298      47.600  30.340  47.460  1.00  0.00           C
ATOM   4629  HA  ALA A 298      46.610  30.120  47.820  1.00  0.00           H
ATOM   4630  CB  ALA A 298      48.080  28.930  47.220  1.00  0.00           C
ATOM   4631  HB1 ALA A 298      49.030  28.930  46.650  1.00  0.00           H
ATOM   4632  HB2 ALA A 298      47.340  28.440  46.550  1.00  0.00           H
ATOM   4633  HB3 ALA A 298      48.160  28.460  48.230  1.00  0.00           H
ATOM   4634  C   ALA A 298      48.270  31.000  48.720  1.00  0.00           C
ATOM   4635  O   ALA A 298      47.630  31.080  49.770  1.00  0.00           O
ATOM   4636  N   ALA A 299      49.490  31.580  48.570  1.00  0.00           N
ATOM   4637  HN  ALA A 299      50.020  31.490  47.730  1.00  0.00           H
ATOM   4638  CA  ALA A 299      50.070  32.430  49.540  1.00  0.00           C
ATOM   4639  HA  ALA A 299      50.200  31.820  50.420  1.00  0.00           H
ATOM   4640  CB  ALA A 299      51.510  32.820  49.050  1.00  0.00           C
ATOM   4641  HB1 ALA A 299      51.440  33.410  48.110  1.00  0.00           H
ATOM   4642  HB2 ALA A 299      52.160  31.920  48.920  1.00  0.00           H
ATOM   4643  HB3 ALA A 299      51.960  33.530  49.780  1.00  0.00           H
ATOM   4644  C   ALA A 299      49.270  33.590  49.970  1.00  0.00           C
ATOM   4645  O   ALA A 299      49.270  33.850  51.130  1.00  0.00           O
ATOM   4646  N   LEU A 300      48.660  34.270  49.000  1.00  0.00           N
ATOM   4647  HN  LEU A 300      48.920  34.090  48.050  1.00  0.00           H
ATOM   4648  CA  LEU A 300      47.880  35.470  49.160  1.00  0.00           C
ATOM   4649  HA  LEU A 300      48.640  36.130  49.570  1.00  0.00           H
ATOM   4650  CB  LEU A 300      47.360  36.140  47.810  1.00  0.00           C
ATOM   4651  HB1 LEU A 300      46.950  35.270  47.240  1.00  0.00           H
ATOM   4652  HB2 LEU A 300      48.230  36.490  47.210  1.00  0.00           H
ATOM   4653  CG  LEU A 300      46.370  37.250  47.940  1.00  0.00           C
ATOM   4654  HG  LEU A 300      45.590  36.910  48.650  1.00  0.00           H
ATOM   4655  CD1 LEU A 300      47.080  38.430  48.570  1.00  0.00           C
ATOM   4656 HD11 LEU A 300      46.430  39.310  48.760  1.00  0.00           H
ATOM   4657 HD12 LEU A 300      47.900  38.730  47.880  1.00  0.00           H
ATOM   4658 HD13 LEU A 300      47.650  38.110  49.480  1.00  0.00           H
ATOM   4659  CD2 LEU A 300      45.790  37.700  46.580  1.00  0.00           C
ATOM   4660 HD21 LEU A 300      44.890  38.330  46.760  1.00  0.00           H
ATOM   4661 HD22 LEU A 300      45.500  36.820  45.970  1.00  0.00           H
ATOM   4662 HD23 LEU A 300      46.550  38.300  46.050  1.00  0.00           H
ATOM   4663  C   LEU A 300      46.720  35.230  50.130  1.00  0.00           C
ATOM   4664  O   LEU A 300      46.480  36.050  51.040  1.00  0.00           O
ATOM   4665  N   HSD A 301      46.010  34.110  49.900  1.00  0.00           N
ATOM   4666  HN  HSD A 301      46.350  33.390  49.300  1.00  0.00           H
ATOM   4667  CA  HSD A 301      44.700  33.960  50.490  1.00  0.00           C
ATOM   4668  HA  HSD A 301      44.220  34.890  50.760  1.00  0.00           H
ATOM   4669  CB  HSD A 301      43.630  33.150  49.700  1.00  0.00           C
ATOM   4670  HB1 HSD A 301      43.560  33.730  48.750  1.00  0.00           H
ATOM   4671  HB2 HSD A 301      42.580  33.130  50.050  1.00  0.00           H
ATOM   4672  ND1 HSD A 301      44.390  31.030  48.530  1.00  0.00           N
ATOM   4673  HD1 HSD A 301      44.900  31.470  47.790  1.00  0.00           H
ATOM   4674  CG  HSD A 301      43.880  31.710  49.540  1.00  0.00           C
ATOM   4675  CE1 HSD A 301      44.280  29.700  48.790  1.00  0.00           C
ATOM   4676  HE1 HSD A 301      44.830  28.920  48.260  1.00  0.00           H
ATOM   4677  NE2 HSD A 301      43.630  29.540  49.930  1.00  0.00           N
ATOM   4678  CD2 HSD A 301      43.360  30.810  50.420  1.00  0.00           C
ATOM   4679  HD2 HSD A 301      42.810  30.910  51.340  1.00  0.00           H
ATOM   4680  C   HSD A 301      44.800  33.190  51.790  1.00  0.00           C
ATOM   4681  O   HSD A 301      43.880  33.320  52.590  1.00  0.00           O
ATOM   4682  N   LEU A 302      45.870  32.370  51.930  1.00  0.00           N
ATOM   4683  HN  LEU A 302      46.470  32.100  51.180  1.00  0.00           H
ATOM   4684  CA  LEU A 302      46.320  32.010  53.240  1.00  0.00           C
ATOM   4685  HA  LEU A 302      45.470  31.620  53.780  1.00  0.00           H
ATOM   4686  CB  LEU A 302      47.350  30.870  53.160  1.00  0.00           C
ATOM   4687  HB1 LEU A 302      48.370  31.240  52.910  1.00  0.00           H
ATOM   4688  HB2 LEU A 302      47.010  30.070  52.480  1.00  0.00           H
ATOM   4689  CG  LEU A 302      47.640  30.170  54.550  1.00  0.00           C
ATOM   4690  HG  LEU A 302      48.090  30.940  55.210  1.00  0.00           H
ATOM   4691  CD1 LEU A 302      46.290  29.800  55.230  1.00  0.00           C
ATOM   4692 HD11 LEU A 302      45.540  30.610  55.340  1.00  0.00           H
ATOM   4693 HD12 LEU A 302      46.450  29.340  56.230  1.00  0.00           H
ATOM   4694 HD13 LEU A 302      45.800  29.030  54.590  1.00  0.00           H
ATOM   4695  CD2 LEU A 302      48.600  28.970  54.500  1.00  0.00           C
ATOM   4696 HD21 LEU A 302      47.980  28.060  54.320  1.00  0.00           H
ATOM   4697 HD22 LEU A 302      48.970  28.870  55.540  1.00  0.00           H
ATOM   4698 HD23 LEU A 302      49.450  29.200  53.830  1.00  0.00           H
ATOM   4699  C   LEU A 302      46.840  33.100  54.070  1.00  0.00           C
ATOM   4700  O   LEU A 302      46.450  33.130  55.240  1.00  0.00           O
ATOM   4701  N   CYS A 303      47.730  34.050  53.550  1.00  0.00           N
ATOM   4702  HN  CYS A 303      48.140  33.980  52.640  1.00  0.00           H
ATOM   4703  CA  CYS A 303      48.170  35.160  54.310  1.00  0.00           C
ATOM   4704  HA  CYS A 303      48.660  34.930  55.240  1.00  0.00           H
ATOM   4705  CB  CYS A 303      49.080  36.120  53.530  1.00  0.00           C
ATOM   4706  HB1 CYS A 303      49.000  37.200  53.790  1.00  0.00           H
ATOM   4707  HB2 CYS A 303      48.670  36.240  52.500  1.00  0.00           H
ATOM   4708  SG  CYS A 303      50.840  35.560  53.510  1.00  0.00           S
ATOM   4709  HG1 CYS A 303      50.760  34.940  52.340  1.00  0.00           H
ATOM   4710  C   CYS A 303      47.000  36.020  54.810  1.00  0.00           C
ATOM   4711  O   CYS A 303      46.970  36.460  56.010  1.00  0.00           O
ATOM   4712  N   ILE A 304      46.050  36.320  53.950  1.00  0.00           N
ATOM   4713  HN  ILE A 304      46.130  36.050  53.000  1.00  0.00           H
ATOM   4714  CA  ILE A 304      44.820  37.000  54.360  1.00  0.00           C
ATOM   4715  HA  ILE A 304      45.110  37.870  54.940  1.00  0.00           H
ATOM   4716  CB  ILE A 304      43.920  37.490  53.230  1.00  0.00           C
ATOM   4717  HB  ILE A 304      43.710  36.670  52.510  1.00  0.00           H
ATOM   4718  CG2 ILE A 304      42.530  37.960  53.710  1.00  0.00           C
ATOM   4719 HG21 ILE A 304      41.860  37.220  54.180  1.00  0.00           H
ATOM   4720 HG22 ILE A 304      41.960  38.360  52.850  1.00  0.00           H
ATOM   4721 HG23 ILE A 304      42.630  38.860  54.350  1.00  0.00           H
ATOM   4722  CG1 ILE A 304      44.680  38.610  52.460  1.00  0.00           C
ATOM   4723 HG11 ILE A 304      45.790  38.540  52.470  1.00  0.00           H
ATOM   4724 HG12 ILE A 304      44.410  39.520  53.040  1.00  0.00           H
ATOM   4725  CD  ILE A 304      44.220  38.700  50.980  1.00  0.00           C
ATOM   4726  HD1 ILE A 304      44.870  39.380  50.390  1.00  0.00           H
ATOM   4727  HD2 ILE A 304      43.190  39.100  50.880  1.00  0.00           H
ATOM   4728  HD3 ILE A 304      44.290  37.690  50.530  1.00  0.00           H
ATOM   4729  C   ILE A 304      44.000  36.310  55.440  1.00  0.00           C
ATOM   4730  O   ILE A 304      43.640  36.960  56.460  1.00  0.00           O
ATOM   4731  N   ALA A 305      43.840  34.990  55.380  1.00  0.00           N
ATOM   4732  HN  ALA A 305      44.250  34.520  54.600  1.00  0.00           H
ATOM   4733  CA  ALA A 305      43.140  34.220  56.440  1.00  0.00           C
ATOM   4734  HA  ALA A 305      42.190  34.700  56.640  1.00  0.00           H
ATOM   4735  CB  ALA A 305      42.820  32.760  56.140  1.00  0.00           C
ATOM   4736  HB1 ALA A 305      41.900  32.670  55.530  1.00  0.00           H
ATOM   4737  HB2 ALA A 305      42.580  32.190  57.070  1.00  0.00           H
ATOM   4738  HB3 ALA A 305      43.710  32.290  55.670  1.00  0.00           H
ATOM   4739  C   ALA A 305      43.830  34.320  57.810  1.00  0.00           C
ATOM   4740  O   ALA A 305      43.100  34.480  58.820  1.00  0.00           O
ATOM   4741  N   LEU A 306      45.180  34.290  57.970  1.00  0.00           N
ATOM   4742  HN  LEU A 306      45.730  33.930  57.220  1.00  0.00           H
ATOM   4743  CA  LEU A 306      45.820  34.510  59.190  1.00  0.00           C
ATOM   4744  HA  LEU A 306      45.460  33.820  59.940  1.00  0.00           H
ATOM   4745  CB  LEU A 306      47.410  34.390  58.970  1.00  0.00           C
ATOM   4746  HB1 LEU A 306      47.970  34.880  59.810  1.00  0.00           H
ATOM   4747  HB2 LEU A 306      47.640  34.780  57.960  1.00  0.00           H
ATOM   4748  CG  LEU A 306      47.830  32.910  58.930  1.00  0.00           C
ATOM   4749  HG  LEU A 306      47.020  32.290  58.490  1.00  0.00           H
ATOM   4750  CD1 LEU A 306      49.010  32.800  57.940  1.00  0.00           C
ATOM   4751 HD11 LEU A 306      49.390  31.760  57.830  1.00  0.00           H
ATOM   4752 HD12 LEU A 306      49.810  33.500  58.250  1.00  0.00           H
ATOM   4753 HD13 LEU A 306      48.770  33.320  56.990  1.00  0.00           H
ATOM   4754  CD2 LEU A 306      48.040  32.430  60.400  1.00  0.00           C
ATOM   4755 HD21 LEU A 306      48.460  33.190  61.090  1.00  0.00           H
ATOM   4756 HD22 LEU A 306      48.840  31.660  60.480  1.00  0.00           H
ATOM   4757 HD23 LEU A 306      47.040  32.040  60.680  1.00  0.00           H
ATOM   4758  C   LEU A 306      45.460  35.910  59.780  1.00  0.00           C
ATOM   4759  O   LEU A 306      45.160  36.060  60.990  1.00  0.00           O
ATOM   4760  N   GLY A 307      45.440  36.940  58.900  1.00  0.00           N
ATOM   4761  HN  GLY A 307      45.730  36.870  57.950  1.00  0.00           H
ATOM   4762  CA  GLY A 307      45.080  38.260  59.350  1.00  0.00           C
ATOM   4763  HA1 GLY A 307      45.040  38.850  58.440  1.00  0.00           H
ATOM   4764  HA2 GLY A 307      45.820  38.650  60.040  1.00  0.00           H
ATOM   4765  C   GLY A 307      43.640  38.400  59.960  1.00  0.00           C
ATOM   4766  O   GLY A 307      43.460  39.080  60.940  1.00  0.00           O
ATOM   4767  N   TYR A 308      42.670  37.580  59.530  1.00  0.00           N
ATOM   4768  HN  TYR A 308      42.810  37.010  58.730  1.00  0.00           H
ATOM   4769  CA  TYR A 308      41.370  37.540  60.040  1.00  0.00           C
ATOM   4770  HA  TYR A 308      41.290  38.440  60.630  1.00  0.00           H
ATOM   4771  CB  TYR A 308      40.290  37.480  58.970  1.00  0.00           C
ATOM   4772  HB1 TYR A 308      39.320  37.340  59.490  1.00  0.00           H
ATOM   4773  HB2 TYR A 308      40.520  36.660  58.250  1.00  0.00           H
ATOM   4774  CG  TYR A 308      40.310  38.780  58.210  1.00  0.00           C
ATOM   4775  CD1 TYR A 308      39.440  39.840  58.640  1.00  0.00           C
ATOM   4776  HD1 TYR A 308      38.800  39.730  59.500  1.00  0.00           H
ATOM   4777  CE1 TYR A 308      39.400  41.130  58.060  1.00  0.00           C
ATOM   4778  HE1 TYR A 308      38.720  41.860  58.480  1.00  0.00           H
ATOM   4779  CZ  TYR A 308      40.280  41.370  56.960  1.00  0.00           C
ATOM   4780  OH  TYR A 308      40.300  42.550  56.230  1.00  0.00           O
ATOM   4781  HH  TYR A 308      40.130  43.240  56.870  1.00  0.00           H
ATOM   4782  CD2 TYR A 308      41.060  39.030  57.110  1.00  0.00           C
ATOM   4783  HD2 TYR A 308      41.700  38.250  56.730  1.00  0.00           H
ATOM   4784  CE2 TYR A 308      41.070  40.260  56.500  1.00  0.00           C
ATOM   4785  HE2 TYR A 308      41.660  40.410  55.610  1.00  0.00           H
ATOM   4786  C   TYR A 308      41.190  36.480  61.060  1.00  0.00           C
ATOM   4787  O   TYR A 308      40.150  36.400  61.680  1.00  0.00           O
ATOM   4788  N   ALA A 309      42.200  35.650  61.400  1.00  0.00           N
ATOM   4789  HN  ALA A 309      43.100  35.720  60.970  1.00  0.00           H
ATOM   4790  CA  ALA A 309      42.240  34.760  62.510  1.00  0.00           C
ATOM   4791  HA  ALA A 309      41.410  34.080  62.470  1.00  0.00           H
ATOM   4792  CB  ALA A 309      43.400  33.800  62.370  1.00  0.00           C
ATOM   4793  HB1 ALA A 309      43.510  33.220  63.310  1.00  0.00           H
ATOM   4794  HB2 ALA A 309      44.370  34.330  62.270  1.00  0.00           H
ATOM   4795  HB3 ALA A 309      43.370  33.070  61.530  1.00  0.00           H
ATOM   4796  C   ALA A 309      42.340  35.510  63.830  1.00  0.00           C
ATOM   4797  O   ALA A 309      42.010  34.960  64.860  1.00  0.00           O
ATOM   4798  N   ASN A 310      42.850  36.790  63.810  1.00  0.00           N
ATOM   4799  HN  ASN A 310      43.480  37.020  63.070  1.00  0.00           H
ATOM   4800  CA  ASN A 310      42.700  37.730  64.930  1.00  0.00           C
ATOM   4801  HA  ASN A 310      43.350  37.440  65.740  1.00  0.00           H
ATOM   4802  CB  ASN A 310      43.060  39.100  64.280  1.00  0.00           C
ATOM   4803  HB1 ASN A 310      42.400  39.250  63.400  1.00  0.00           H
ATOM   4804  HB2 ASN A 310      44.120  39.120  63.950  1.00  0.00           H
ATOM   4805  CG  ASN A 310      42.950  40.260  65.230  1.00  0.00           C
ATOM   4806  OD1 ASN A 310      43.900  40.680  65.950  1.00  0.00           O
ATOM   4807  ND2 ASN A 310      41.860  41.050  65.170  1.00  0.00           N
ATOM   4808 HD21 ASN A 310      41.090  40.840  64.550  1.00  0.00           H
ATOM   4809 HD22 ASN A 310      41.790  41.740  65.880  1.00  0.00           H
ATOM   4810  C   ASN A 310      41.240  37.770  65.430  1.00  0.00           C
ATOM   4811  O   ASN A 310      41.070  37.550  66.580  1.00  0.00           O
ATOM   4812  N   SER A 311      40.280  37.780  64.510  1.00  0.00           N
ATOM   4813  HN  SER A 311      40.580  37.730  63.560  1.00  0.00           H
ATOM   4814  CA  SER A 311      38.890  38.050  64.790  1.00  0.00           C
ATOM   4815  HA  SER A 311      38.840  38.410  65.800  1.00  0.00           H
ATOM   4816  CB  SER A 311      38.380  39.080  63.730  1.00  0.00           C
ATOM   4817  HB1 SER A 311      37.310  39.290  63.920  1.00  0.00           H
ATOM   4818  HB2 SER A 311      38.730  38.710  62.740  1.00  0.00           H
ATOM   4819  OG  SER A 311      39.160  40.290  63.930  1.00  0.00           O
ATOM   4820  HG1 SER A 311      38.800  40.600  64.760  1.00  0.00           H
ATOM   4821  C   SER A 311      38.010  36.810  64.670  1.00  0.00           C
ATOM   4822  O   SER A 311      37.030  36.670  65.380  1.00  0.00           O
ATOM   4823  N   SER A 312      38.300  35.900  63.790  1.00  0.00           N
ATOM   4824  HN  SER A 312      39.130  35.980  63.240  1.00  0.00           H
ATOM   4825  CA  SER A 312      37.650  34.580  63.900  1.00  0.00           C
ATOM   4826  HA  SER A 312      36.580  34.750  63.960  1.00  0.00           H
ATOM   4827  CB  SER A 312      38.130  33.750  62.680  1.00  0.00           C
ATOM   4828  HB1 SER A 312      39.240  33.730  62.670  1.00  0.00           H
ATOM   4829  HB2 SER A 312      37.800  34.220  61.730  1.00  0.00           H
ATOM   4830  OG  SER A 312      37.720  32.350  62.670  1.00  0.00           O
ATOM   4831  HG1 SER A 312      36.800  32.360  62.390  1.00  0.00           H
ATOM   4832  C   SER A 312      38.020  33.820  65.180  1.00  0.00           C
ATOM   4833  O   SER A 312      37.180  33.010  65.630  1.00  0.00           O
ATOM   4834  N   LEU A 313      39.270  33.910  65.710  1.00  0.00           N
ATOM   4835  HN  LEU A 313      40.000  34.500  65.370  1.00  0.00           H
ATOM   4836  CA  LEU A 313      39.640  32.940  66.770  1.00  0.00           C
ATOM   4837  HA  LEU A 313      38.810  32.290  67.010  1.00  0.00           H
ATOM   4838  CB  LEU A 313      40.870  32.120  66.220  1.00  0.00           C
ATOM   4839  HB1 LEU A 313      41.330  31.490  67.010  1.00  0.00           H
ATOM   4840  HB2 LEU A 313      41.750  32.770  66.000  1.00  0.00           H
ATOM   4841  CG  LEU A 313      40.580  31.110  65.080  1.00  0.00           C
ATOM   4842  HG  LEU A 313      40.060  31.730  64.320  1.00  0.00           H
ATOM   4843  CD1 LEU A 313      41.850  30.460  64.430  1.00  0.00           C
ATOM   4844 HD11 LEU A 313      41.460  29.840  63.590  1.00  0.00           H
ATOM   4845 HD12 LEU A 313      42.600  29.920  65.040  1.00  0.00           H
ATOM   4846 HD13 LEU A 313      42.390  31.310  63.960  1.00  0.00           H
ATOM   4847  CD2 LEU A 313      39.580  29.990  65.400  1.00  0.00           C
ATOM   4848 HD21 LEU A 313      40.010  29.070  65.870  1.00  0.00           H
ATOM   4849 HD22 LEU A 313      39.120  29.770  64.420  1.00  0.00           H
ATOM   4850 HD23 LEU A 313      38.810  30.390  66.100  1.00  0.00           H
ATOM   4851  C   LEU A 313      40.060  33.680  68.040  1.00  0.00           C
ATOM   4852  O   LEU A 313      40.650  33.080  68.940  1.00  0.00           O
ATOM   4853  N   ASN A 314      39.790  35.030  68.120  1.00  0.00           N
ATOM   4854  HN  ASN A 314      39.180  35.270  67.370  1.00  0.00           H
ATOM   4855  CA  ASN A 314      40.320  35.960  69.170  1.00  0.00           C
ATOM   4856  HA  ASN A 314      41.220  36.420  68.790  1.00  0.00           H
ATOM   4857  CB  ASN A 314      39.280  37.060  69.210  1.00  0.00           C
ATOM   4858  HB1 ASN A 314      38.310  36.750  69.640  1.00  0.00           H
ATOM   4859  HB2 ASN A 314      39.260  37.470  68.170  1.00  0.00           H
ATOM   4860  CG  ASN A 314      39.750  38.230  70.100  1.00  0.00           C
ATOM   4861  OD1 ASN A 314      40.550  38.090  71.080  1.00  0.00           O
ATOM   4862  ND2 ASN A 314      39.320  39.530  69.760  1.00  0.00           N
ATOM   4863 HD21 ASN A 314      39.630  40.360  70.240  1.00  0.00           H
ATOM   4864 HD22 ASN A 314      38.620  39.580  69.050  1.00  0.00           H
ATOM   4865  C   ASN A 314      40.570  35.400  70.530  1.00  0.00           C
ATOM   4866  O   ASN A 314      39.590  34.950  71.130  1.00  0.00           O
ATOM   4867  N   PRO A 315      41.820  35.430  71.120  1.00  0.00           N
ATOM   4868  CD  PRO A 315      42.990  35.460  70.300  1.00  0.00           C
ATOM   4869  HD1 PRO A 315      43.180  36.420  69.770  1.00  0.00           H
ATOM   4870  HD2 PRO A 315      42.890  34.590  69.620  1.00  0.00           H
ATOM   4871  CA  PRO A 315      42.150  34.920  72.450  1.00  0.00           C
ATOM   4872  HA  PRO A 315      42.080  33.850  72.450  1.00  0.00           H
ATOM   4873  CB  PRO A 315      43.620  35.300  72.520  1.00  0.00           C
ATOM   4874  HB1 PRO A 315      44.170  34.740  73.310  1.00  0.00           H
ATOM   4875  HB2 PRO A 315      43.690  36.400  72.640  1.00  0.00           H
ATOM   4876  CG  PRO A 315      44.150  35.050  71.160  1.00  0.00           C
ATOM   4877  HG1 PRO A 315      45.120  35.590  71.090  1.00  0.00           H
ATOM   4878  HG2 PRO A 315      44.330  33.960  71.020  1.00  0.00           H
ATOM   4879  C   PRO A 315      41.410  35.540  73.560  1.00  0.00           C
ATOM   4880  O   PRO A 315      41.010  34.900  74.460  1.00  0.00           O
ATOM   4881  N   VAL A 316      41.090  36.810  73.500  1.00  0.00           N
ATOM   4882  HN  VAL A 316      41.420  37.330  72.710  1.00  0.00           H
ATOM   4883  CA  VAL A 316      40.320  37.510  74.520  1.00  0.00           C
ATOM   4884  HA  VAL A 316      40.950  37.380  75.400  1.00  0.00           H
ATOM   4885  CB  VAL A 316      40.250  39.010  74.270  1.00  0.00           C
ATOM   4886  HB  VAL A 316      39.770  39.170  73.280  1.00  0.00           H
ATOM   4887  CG1 VAL A 316      39.410  39.830  75.280  1.00  0.00           C
ATOM   4888 HG11 VAL A 316      39.370  40.930  75.110  1.00  0.00           H
ATOM   4889 HG12 VAL A 316      39.710  39.700  76.350  1.00  0.00           H
ATOM   4890 HG13 VAL A 316      38.380  39.430  75.240  1.00  0.00           H
ATOM   4891  CG2 VAL A 316      41.730  39.450  74.230  1.00  0.00           C
ATOM   4892 HG21 VAL A 316      42.400  39.090  75.040  1.00  0.00           H
ATOM   4893 HG22 VAL A 316      41.890  40.550  74.270  1.00  0.00           H
ATOM   4894 HG23 VAL A 316      42.170  39.130  73.260  1.00  0.00           H
ATOM   4895  C   VAL A 316      38.870  37.040  74.670  1.00  0.00           C
ATOM   4896  O   VAL A 316      38.250  37.070  75.690  1.00  0.00           O
ATOM   4897  N   LEU A 317      38.260  36.570  73.620  1.00  0.00           N
ATOM   4898  HN  LEU A 317      38.760  36.450  72.770  1.00  0.00           H
ATOM   4899  CA  LEU A 317      36.930  35.980  73.540  1.00  0.00           C
ATOM   4900  HA  LEU A 317      36.320  36.470  74.280  1.00  0.00           H
ATOM   4901  CB  LEU A 317      36.300  36.340  72.120  1.00  0.00           C
ATOM   4902  HB1 LEU A 317      35.280  35.920  72.030  1.00  0.00           H
ATOM   4903  HB2 LEU A 317      36.910  35.800  71.360  1.00  0.00           H
ATOM   4904  CG  LEU A 317      36.280  37.830  71.700  1.00  0.00           C
ATOM   4905  HG  LEU A 317      37.230  38.360  71.910  1.00  0.00           H
ATOM   4906  CD1 LEU A 317      35.940  37.870  70.180  1.00  0.00           C
ATOM   4907 HD11 LEU A 317      34.870  37.590  70.080  1.00  0.00           H
ATOM   4908 HD12 LEU A 317      36.410  37.090  69.540  1.00  0.00           H
ATOM   4909 HD13 LEU A 317      36.170  38.840  69.690  1.00  0.00           H
ATOM   4910  CD2 LEU A 317      35.200  38.640  72.530  1.00  0.00           C
ATOM   4911 HD21 LEU A 317      35.070  39.660  72.090  1.00  0.00           H
ATOM   4912 HD22 LEU A 317      35.410  38.850  73.600  1.00  0.00           H
ATOM   4913 HD23 LEU A 317      34.210  38.150  72.450  1.00  0.00           H
ATOM   4914  C   LEU A 317      36.900  34.530  73.830  1.00  0.00           C
ATOM   4915  O   LEU A 317      35.960  34.050  74.450  1.00  0.00           O
ATOM   4916  N   TYR A 318      37.990  33.850  73.420  1.00  0.00           N
ATOM   4917  HN  TYR A 318      38.750  34.280  72.950  1.00  0.00           H
ATOM   4918  CA  TYR A 318      38.160  32.430  73.730  1.00  0.00           C
ATOM   4919  HA  TYR A 318      37.270  31.880  73.440  1.00  0.00           H
ATOM   4920  CB  TYR A 318      39.240  31.920  72.720  1.00  0.00           C
ATOM   4921  HB1 TYR A 318      40.050  32.670  72.630  1.00  0.00           H
ATOM   4922  HB2 TYR A 318      38.630  31.850  71.790  1.00  0.00           H
ATOM   4923  CG  TYR A 318      39.800  30.520  73.020  1.00  0.00           C
ATOM   4924  CD1 TYR A 318      40.960  30.400  73.760  1.00  0.00           C
ATOM   4925  HD1 TYR A 318      41.520  31.310  73.940  1.00  0.00           H
ATOM   4926  CE1 TYR A 318      41.540  29.180  74.100  1.00  0.00           C
ATOM   4927  HE1 TYR A 318      42.500  29.140  74.610  1.00  0.00           H
ATOM   4928  CZ  TYR A 318      40.890  27.960  73.740  1.00  0.00           C
ATOM   4929  OH  TYR A 318      41.420  26.740  74.120  1.00  0.00           O
ATOM   4930  HH  TYR A 318      42.350  26.840  73.880  1.00  0.00           H
ATOM   4931  CD2 TYR A 318      39.150  29.310  72.720  1.00  0.00           C
ATOM   4932  HD2 TYR A 318      38.330  29.410  72.010  1.00  0.00           H
ATOM   4933  CE2 TYR A 318      39.700  28.040  73.080  1.00  0.00           C
ATOM   4934  HE2 TYR A 318      39.240  27.070  72.890  1.00  0.00           H
ATOM   4935  C   TYR A 318      38.470  32.120  75.130  1.00  0.00           C
ATOM   4936  O   TYR A 318      38.040  31.150  75.780  1.00  0.00           O
ATOM   4937  N   ALA A 319      39.230  32.990  75.780  1.00  0.00           N
ATOM   4938  HN  ALA A 319      39.700  33.720  75.300  1.00  0.00           H
ATOM   4939  CA  ALA A 319      39.250  33.010  77.200  1.00  0.00           C
ATOM   4940  HA  ALA A 319      39.430  32.020  77.580  1.00  0.00           H
ATOM   4941  CB  ALA A 319      40.320  34.020  77.710  1.00  0.00           C
ATOM   4942  HB1 ALA A 319      41.360  33.750  77.450  1.00  0.00           H
ATOM   4943  HB2 ALA A 319      40.220  33.970  78.820  1.00  0.00           H
ATOM   4944  HB3 ALA A 319      40.140  35.010  77.240  1.00  0.00           H
ATOM   4945  C   ALA A 319      37.920  33.250  77.890  1.00  0.00           C
ATOM   4946  O   ALA A 319      37.560  32.590  78.830  1.00  0.00           O
ATOM   4947  N   PHE A 320      37.010  34.180  77.380  1.00  0.00           N
ATOM   4948  HN  PHE A 320      37.210  34.780  76.620  1.00  0.00           H
ATOM   4949  CA  PHE A 320      35.730  34.310  78.060  1.00  0.00           C
ATOM   4950  HA  PHE A 320      35.880  34.460  79.120  1.00  0.00           H
ATOM   4951  CB  PHE A 320      34.980  35.520  77.400  1.00  0.00           C
ATOM   4952  HB1 PHE A 320      35.040  35.390  76.300  1.00  0.00           H
ATOM   4953  HB2 PHE A 320      35.550  36.410  77.730  1.00  0.00           H
ATOM   4954  CG  PHE A 320      33.520  35.740  77.780  1.00  0.00           C
ATOM   4955  CD1 PHE A 320      33.210  36.140  79.090  1.00  0.00           C
ATOM   4956  HD1 PHE A 320      33.890  36.030  79.920  1.00  0.00           H
ATOM   4957  CE1 PHE A 320      31.830  36.390  79.430  1.00  0.00           C
ATOM   4958  HE1 PHE A 320      31.570  36.720  80.430  1.00  0.00           H
ATOM   4959  CZ  PHE A 320      30.850  36.360  78.370  1.00  0.00           C
ATOM   4960  HZ  PHE A 320      29.840  36.570  78.670  1.00  0.00           H
ATOM   4961  CD2 PHE A 320      32.520  35.810  76.730  1.00  0.00           C
ATOM   4962  HD2 PHE A 320      32.920  35.620  75.740  1.00  0.00           H
ATOM   4963  CE2 PHE A 320      31.220  36.130  77.090  1.00  0.00           C
ATOM   4964  HE2 PHE A 320      30.470  35.990  76.320  1.00  0.00           H
ATOM   4965  C   PHE A 320      34.820  33.040  77.930  1.00  0.00           C
ATOM   4966  O   PHE A 320      34.260  32.430  78.870  1.00  0.00           O
ATOM   4967  N   LEU A 321      34.740  32.460  76.670  1.00  0.00           N
ATOM   4968  HN  LEU A 321      35.110  32.900  75.860  1.00  0.00           H
ATOM   4969  CA  LEU A 321      34.090  31.190  76.290  1.00  0.00           C
ATOM   4970  HA  LEU A 321      33.070  31.410  76.550  1.00  0.00           H
ATOM   4971  CB  LEU A 321      34.180  30.940  74.760  1.00  0.00           C
ATOM   4972  HB1 LEU A 321      33.670  29.980  74.530  1.00  0.00           H
ATOM   4973  HB2 LEU A 321      35.240  30.770  74.470  1.00  0.00           H
ATOM   4974  CG  LEU A 321      33.460  32.050  73.890  1.00  0.00           C
ATOM   4975  HG  LEU A 321      33.610  33.070  74.300  1.00  0.00           H
ATOM   4976  CD1 LEU A 321      33.960  32.020  72.500  1.00  0.00           C
ATOM   4977 HD11 LEU A 321      33.660  31.060  72.040  1.00  0.00           H
ATOM   4978 HD12 LEU A 321      35.060  32.140  72.440  1.00  0.00           H
ATOM   4979 HD13 LEU A 321      33.370  32.740  71.890  1.00  0.00           H
ATOM   4980  CD2 LEU A 321      32.020  31.900  73.960  1.00  0.00           C
ATOM   4981 HD21 LEU A 321      31.740  30.820  73.860  1.00  0.00           H
ATOM   4982 HD22 LEU A 321      31.470  32.550  73.250  1.00  0.00           H
ATOM   4983 HD23 LEU A 321      31.690  32.090  75.000  1.00  0.00           H
ATOM   4984  C   LEU A 321      34.590  29.970  77.130  1.00  0.00           C
ATOM   4985  O   LEU A 321      33.810  29.160  77.610  1.00  0.00           O
ATOM   4986  N   ASP A 322      35.920  29.880  77.420  1.00  0.00           N
ATOM   4987  HN  ASP A 322      36.470  30.650  77.120  1.00  0.00           H
ATOM   4988  CA  ASP A 322      36.610  28.790  78.060  1.00  0.00           C
ATOM   4989  HA  ASP A 322      36.460  27.860  77.540  1.00  0.00           H
ATOM   4990  CB  ASP A 322      38.130  28.840  78.000  1.00  0.00           C
ATOM   4991  HB1 ASP A 322      38.390  29.840  78.410  1.00  0.00           H
ATOM   4992  HB2 ASP A 322      38.540  28.920  76.970  1.00  0.00           H
ATOM   4993  CG  ASP A 322      38.970  27.790  78.810  1.00  0.00           C
ATOM   4994  OD1 ASP A 322      40.000  28.200  79.320  1.00  0.00           O
ATOM   4995  OD2 ASP A 322      38.690  26.570  78.760  1.00  0.00           O
ATOM   4996  C   ASP A 322      36.050  28.480  79.470  1.00  0.00           C
ATOM   4997  O   ASP A 322      35.810  27.360  79.890  1.00  0.00           O
ATOM   4998  N   GLU A 323      35.810  29.480  80.290  1.00  0.00           N
ATOM   4999  HN  GLU A 323      35.970  30.380  79.890  1.00  0.00           H
ATOM   5000  CA  GLU A 323      35.390  29.410  81.630  1.00  0.00           C
ATOM   5001  HA  GLU A 323      35.770  28.480  82.030  1.00  0.00           H
ATOM   5002  CB  GLU A 323      35.930  30.420  82.670  1.00  0.00           C
ATOM   5003  HB1 GLU A 323      35.490  30.180  83.660  1.00  0.00           H
ATOM   5004  HB2 GLU A 323      35.600  31.430  82.360  1.00  0.00           H
ATOM   5005  CG  GLU A 323      37.460  30.390  82.870  1.00  0.00           C
ATOM   5006  HG1 GLU A 323      37.980  30.610  81.910  1.00  0.00           H
ATOM   5007  HG2 GLU A 323      37.680  29.360  83.230  1.00  0.00           H
ATOM   5008  CD  GLU A 323      37.940  31.440  83.920  1.00  0.00           C
ATOM   5009  OE1 GLU A 323      37.350  31.400  85.010  1.00  0.00           O
ATOM   5010  OE2 GLU A 323      38.750  32.330  83.610  1.00  0.00           O
ATOM   5011  C   GLU A 323      33.860  29.500  81.710  1.00  0.00           C
ATOM   5012  O   GLU A 323      33.250  29.560  82.750  1.00  0.00           O
ATOM   5013  N   ASN A 324      33.120  29.590  80.590  1.00  0.00           N
ATOM   5014  HN  ASN A 324      33.550  29.400  79.720  1.00  0.00           H
ATOM   5015  CA  ASN A 324      31.730  29.920  80.560  1.00  0.00           C
ATOM   5016  HA  ASN A 324      31.690  30.810  81.180  1.00  0.00           H
ATOM   5017  CB  ASN A 324      31.350  30.580  79.240  1.00  0.00           C
ATOM   5018  HB1 ASN A 324      31.380  29.920  78.350  1.00  0.00           H
ATOM   5019  HB2 ASN A 324      32.160  31.270  78.930  1.00  0.00           H
ATOM   5020  CG  ASN A 324      30.110  31.560  79.330  1.00  0.00           C
ATOM   5021  OD1 ASN A 324      30.250  32.740  79.610  1.00  0.00           O
ATOM   5022  ND2 ASN A 324      28.920  31.040  78.970  1.00  0.00           N
ATOM   5023 HD21 ASN A 324      28.900  30.240  78.380  1.00  0.00           H
ATOM   5024 HD22 ASN A 324      28.060  31.550  79.040  1.00  0.00           H
ATOM   5025  C   ASN A 324      30.730  28.940  81.190  1.00  0.00           C
ATOM   5026  O   ASN A 324      29.890  29.310  82.050  1.00  0.00           O
ATOM   5027  N   PHE A 325      30.730  27.580  81.030  1.00  0.00           N
ATOM   5028  HN  PHE A 325      30.050  27.110  81.590  1.00  0.00           H
ATOM   5029  CA  PHE A 325      31.360  26.590  80.120  1.00  0.00           C
ATOM   5030  HA  PHE A 325      30.640  25.800  79.960  1.00  0.00           H
ATOM   5031  CB  PHE A 325      31.590  27.060  78.710  1.00  0.00           C
ATOM   5032  HB1 PHE A 325      31.990  26.280  78.040  1.00  0.00           H
ATOM   5033  HB2 PHE A 325      32.180  28.000  78.640  1.00  0.00           H
ATOM   5034  CG  PHE A 325      30.330  27.590  78.040  1.00  0.00           C
ATOM   5035  CD1 PHE A 325      28.990  27.680  78.520  1.00  0.00           C
ATOM   5036  HD1 PHE A 325      28.790  27.370  79.540  1.00  0.00           H
ATOM   5037  CE1 PHE A 325      27.900  28.010  77.710  1.00  0.00           C
ATOM   5038  HE1 PHE A 325      26.930  28.100  78.170  1.00  0.00           H
ATOM   5039  CZ  PHE A 325      28.160  28.370  76.420  1.00  0.00           C
ATOM   5040  HZ  PHE A 325      27.340  28.760  75.840  1.00  0.00           H
ATOM   5041  CD2 PHE A 325      30.540  27.950  76.720  1.00  0.00           C
ATOM   5042  HD2 PHE A 325      31.520  27.850  76.270  1.00  0.00           H
ATOM   5043  CE2 PHE A 325      29.430  28.270  75.880  1.00  0.00           C
ATOM   5044  HE2 PHE A 325      29.600  28.360  74.820  1.00  0.00           H
ATOM   5045  C   PHE A 325      32.680  25.990  80.700  1.00  0.00           C
ATOM   5046  O   PHE A 325      33.270  25.070  80.160  1.00  0.00           O
ATOM   5047  N   LYS A 326      32.970  26.320  81.960  1.00  0.00           N
ATOM   5048  HN  LYS A 326      32.460  27.110  82.270  1.00  0.00           H
ATOM   5049  CA  LYS A 326      34.200  25.860  82.670  1.00  0.00           C
ATOM   5050  HA  LYS A 326      34.930  26.030  81.890  1.00  0.00           H
ATOM   5051  CB  LYS A 326      34.510  26.600  83.950  1.00  0.00           C
ATOM   5052  HB1 LYS A 326      33.710  26.570  84.730  1.00  0.00           H
ATOM   5053  HB2 LYS A 326      34.520  27.670  83.680  1.00  0.00           H
ATOM   5054  CG  LYS A 326      35.950  26.260  84.540  1.00  0.00           C
ATOM   5055  HG1 LYS A 326      36.680  26.090  83.730  1.00  0.00           H
ATOM   5056  HG2 LYS A 326      35.890  25.350  85.160  1.00  0.00           H
ATOM   5057  CD  LYS A 326      36.530  27.360  85.550  1.00  0.00           C
ATOM   5058  HD1 LYS A 326      36.060  27.160  86.540  1.00  0.00           H
ATOM   5059  HD2 LYS A 326      36.290  28.360  85.140  1.00  0.00           H
ATOM   5060  CE  LYS A 326      38.050  27.250  85.740  1.00  0.00           C
ATOM   5061  HE1 LYS A 326      38.660  27.410  84.820  1.00  0.00           H
[truncated: 6,429,822 more chars]
