# Supplementary material for: Descriptive molecular pharmacology of the δ opioid receptor (DOR): A computational study with structural approach
Source: PLoS One. 2024 Jul 11;19(7):e0304068. doi: 10.1371/journal.pone.0304068 (PMC11239112; doi:10.1371/journal.pone.0304068)
Supplement: S1 File — (ZIP) [file pone.0304068.s025.zip › DORNLR_GaMD_0.pdb]

TITLE     do2q
REMARK    THIS IS A SIMULATION BOX
CRYST1   79.158   79.158  122.377  90.00  90.00  90.00 P 1           1
MODEL        1
ATOM      1  N   GLU     1      69.810  98.880  80.930  1.00  0.00            
ATOM      2  H1  GLU     1      70.610  98.300  81.120  1.00  0.00            
ATOM      3  H2  GLU     1      69.810  99.660  81.570  1.00  0.00            
ATOM      4  H3  GLU     1      69.760  99.040  79.930  1.00  0.00            
ATOM      5  CA  GLU     1      68.610  98.120  81.260  1.00  0.00            
ATOM      6  HA  GLU     1      67.990  98.620  82.000  1.00  0.00            
ATOM      7  CB  GLU     1      67.780  98.030  79.880  1.00  0.00            
ATOM      8  HB2 GLU     1      68.490  97.640  79.140  1.00  0.00            
ATOM      9  HB3 GLU     1      67.000  97.290  80.060  1.00  0.00            
ATOM     10  CG  GLU     1      67.110  99.380  79.320  1.00  0.00            
ATOM     11  HG2 GLU     1      66.620  99.710  80.240  1.00  0.00            
ATOM     12  HG3 GLU     1      67.840 100.120  79.010  1.00  0.00            
ATOM     13  CD  GLU     1      66.070  99.210  78.230  1.00  0.00            
ATOM     14  OE1 GLU     1      66.350  99.610  77.050  1.00  0.00            
ATOM     15  OE2 GLU     1      64.870  98.850  78.500  1.00  0.00            
ATOM     16  C   GLU     1      68.900  96.750  81.890  1.00  0.00            
ATOM     17  O   GLU     1      69.940  96.130  81.540  1.00  0.00            
ATOM     18  N   PRO     2      68.050  96.240  82.770  1.00  0.00            
ATOM     19  CD  PRO     2      67.160  96.990  83.650  1.00  0.00            
ATOM     20  HD2 PRO     2      66.310  97.340  83.060  1.00  0.00            
ATOM     21  HD3 PRO     2      67.700  97.850  84.050  1.00  0.00            
ATOM     22  CG  PRO     2      66.760  96.010  84.730  1.00  0.00            
ATOM     23  HG2 PRO     2      65.690  96.110  84.940  1.00  0.00            
ATOM     24  HG3 PRO     2      67.330  96.210  85.640  1.00  0.00            
ATOM     25  CB  PRO     2      67.090  94.630  84.170  1.00  0.00            
ATOM     26  HB2 PRO     2      66.320  94.190  83.530  1.00  0.00            
ATOM     27  HB3 PRO     2      67.320  93.940  84.980  1.00  0.00            
ATOM     28  CA  PRO     2      68.310  94.900  83.370  1.00  0.00            
ATOM     29  HA  PRO     2      69.170  95.030  84.020  1.00  0.00            
ATOM     30  C   PRO     2      68.560  93.810  82.460  1.00  0.00            
ATOM     31  O   PRO     2      68.120  93.800  81.290  1.00  0.00            
ATOM     32  N   ALA     3      69.330  92.760  82.820  1.00  0.00            
ATOM     33  H   ALA     3      69.920  92.790  83.640  1.00  0.00            
ATOM     34  CA  ALA     3      69.350  91.560  82.000  1.00  0.00            
ATOM     35  HA  ALA     3      69.430  91.860  80.950  1.00  0.00            
ATOM     36  CB  ALA     3      70.550  90.710  82.350  1.00  0.00            
ATOM     37  HB1 ALA     3      70.480  90.390  83.390  1.00  0.00            
ATOM     38  HB2 ALA     3      70.580  89.830  81.700  1.00  0.00            
ATOM     39  HB3 ALA     3      71.460  91.290  82.210  1.00  0.00            
ATOM     40  C   ALA     3      68.070  90.690  82.160  1.00  0.00            
ATOM     41  O   ALA     3      67.560  90.570  83.290  1.00  0.00            
ATOM     42  N   PRO     4      67.330  90.250  81.100  1.00  0.00            
ATOM     43  CD  PRO     4      67.760  90.470  79.690  1.00  0.00            
ATOM     44  HD2 PRO     4      68.570  89.800  79.410  1.00  0.00            
ATOM     45  HD3 PRO     4      68.070  91.500  79.520  1.00  0.00            
ATOM     46  CG  PRO     4      66.420  90.130  78.960  1.00  0.00            
ATOM     47  HG2 PRO     4      66.580  89.850  77.920  1.00  0.00            
ATOM     48  HG3 PRO     4      65.710  90.950  79.010  1.00  0.00            
ATOM     49  CB  PRO     4      65.930  88.940  79.780  1.00  0.00            
ATOM     50  HB2 PRO     4      66.490  88.000  79.740  1.00  0.00            
ATOM     51  HB3 PRO     4      64.880  88.740  79.570  1.00  0.00            
ATOM     52  CA  PRO     4      66.080  89.590  81.180  1.00  0.00            
ATOM     53  HA  PRO     4      65.320  90.380  81.210  1.00  0.00            
ATOM     54  C   PRO     4      65.880  88.620  82.410  1.00  0.00            
ATOM     55  O   PRO     4      66.740  87.760  82.580  1.00  0.00            
ATOM     56  N   SER     5      64.800  88.860  83.190  1.00  0.00            
ATOM     57  H   SER     5      64.240  89.650  82.910  1.00  0.00            
ATOM     58  CA  SER     5      64.410  88.110  84.460  1.00  0.00            
ATOM     59  HA  SER     5      63.320  88.150  84.470  1.00  0.00            
ATOM     60  CB  SER     5      64.850  86.640  84.690  1.00  0.00            
ATOM     61  HB2 SER     5      65.940  86.560  84.710  1.00  0.00            
ATOM     62  HB3 SER     5      64.440  86.250  85.620  1.00  0.00            
ATOM     63  OG  SER     5      64.330  85.870  83.580  1.00  0.00            
ATOM     64  HG  SER     5      64.580  84.950  83.680  1.00  0.00            
ATOM     65  C   SER     5      64.890  88.880  85.630  1.00  0.00            
ATOM     66  O   SER     5      65.280  88.320  86.660  1.00  0.00            
ATOM     67  N   ALA     6      64.870  90.230  85.550  1.00  0.00            
ATOM     68  H   ALA     6      64.750  90.670  84.650  1.00  0.00            
ATOM     69  CA  ALA     6      65.240  91.060  86.690  1.00  0.00            
ATOM     70  HA  ALA     6      65.140  92.050  86.240  1.00  0.00            
ATOM     71  CB  ALA     6      64.290  90.980  87.900  1.00  0.00            
ATOM     72  HB1 ALA     6      64.380  90.000  88.370  1.00  0.00            
ATOM     73  HB2 ALA     6      64.550  91.750  88.620  1.00  0.00            
ATOM     74  HB3 ALA     6      63.260  91.130  87.570  1.00  0.00            
ATOM     75  C   ALA     6      66.730  90.900  87.120  1.00  0.00            
ATOM     76  O   ALA     6      67.110  91.180  88.210  1.00  0.00            
ATOM     77  N   GLY     7      67.660  90.450  86.220  1.00  0.00            
ATOM     78  H   GLY     7      67.320  90.000  85.380  1.00  0.00            
ATOM     79  CA  GLY     7      69.170  90.590  86.400  1.00  0.00            
ATOM     80  HA2 GLY     7      69.400  90.040  87.310  1.00  0.00            
ATOM     81  HA3 GLY     7      69.610  90.080  85.540  1.00  0.00            
ATOM     82  C   GLY     7      69.760  91.960  86.500  1.00  0.00            
ATOM     83  O   GLY     7      69.240  92.910  85.960  1.00  0.00            
ATOM     84  N   ALA     8      70.990  92.060  87.000  1.00  0.00            
ATOM     85  H   ALA     8      71.280  91.260  87.550  1.00  0.00            
ATOM     86  CA  ALA     8      71.860  93.220  86.960  1.00  0.00            
ATOM     87  HA  ALA     8      71.240  93.990  87.410  1.00  0.00            
ATOM     88  CB  ALA     8      73.070  93.060  87.770  1.00  0.00            
ATOM     89  HB1 ALA     8      73.710  92.300  87.320  1.00  0.00            
ATOM     90  HB2 ALA     8      73.610  94.010  87.810  1.00  0.00            
ATOM     91  HB3 ALA     8      72.790  92.760  88.780  1.00  0.00            
ATOM     92  C   ALA     8      72.220  93.700  85.520  1.00  0.00            
ATOM     93  O   ALA     8      72.480  92.810  84.660  1.00  0.00            
ATOM     94  N   GLU     9      72.260  95.020  85.400  1.00  0.00            
ATOM     95  H   GLU     9      72.110  95.510  86.270  1.00  0.00            
ATOM     96  CA  GLU     9      72.460  95.780  84.230  1.00  0.00            
ATOM     97  HA  GLU     9      71.510  96.090  83.780  1.00  0.00            
ATOM     98  CB  GLU     9      73.260  97.060  84.660  1.00  0.00            
ATOM     99  HB2 GLU     9      72.690  97.460  85.500  1.00  0.00            
ATOM    100  HB3 GLU     9      74.210  96.670  85.020  1.00  0.00            
ATOM    101  CG  GLU     9      73.520  98.190  83.620  1.00  0.00            
ATOM    102  HG2 GLU     9      74.020  99.050  84.060  1.00  0.00            
ATOM    103  HG3 GLU     9      74.180  97.720  82.880  1.00  0.00            
ATOM    104  CD  GLU     9      72.220  98.650  82.930  1.00  0.00            
ATOM    105  OE1 GLU     9      72.300  99.080  81.750  1.00  0.00            
ATOM    106  OE2 GLU     9      71.110  98.500  83.500  1.00  0.00            
ATOM    107  C   GLU     9      73.240  95.130  83.020  1.00  0.00            
ATOM    108  O   GLU     9      74.320  94.540  83.220  1.00  0.00            
ATOM    109  N   LEU    10      72.720  95.250  81.790  1.00  0.00            
ATOM    110  H   LEU    10      71.730  95.440  81.750  1.00  0.00            
ATOM    111  CA  LEU    10      73.420  94.910  80.520  1.00  0.00            
ATOM    112  HA  LEU    10      73.790  93.890  80.590  1.00  0.00            
ATOM    113  CB  LEU    10      72.500  95.010  79.270  1.00  0.00            
ATOM    114  HB2 LEU    10      72.090  96.020  79.290  1.00  0.00            
ATOM    115  HB3 LEU    10      73.050  94.860  78.340  1.00  0.00            
ATOM    116  CG  LEU    10      71.350  93.990  79.360  1.00  0.00            
ATOM    117  HG  LEU    10      71.040  93.850  80.390  1.00  0.00            
ATOM    118  CD1 LEU    10      70.170  94.570  78.540  1.00  0.00            
ATOM    119 HD11 LEU    10      70.480  94.710  77.500  1.00  0.00            
ATOM    120 HD12 LEU    10      69.330  93.880  78.570  1.00  0.00            
ATOM    121 HD13 LEU    10      69.870  95.530  78.960  1.00  0.00            
ATOM    122  CD2 LEU    10      71.750  92.630  78.900  1.00  0.00            
ATOM    123 HD21 LEU    10      72.570  92.260  79.520  1.00  0.00            
ATOM    124 HD22 LEU    10      70.900  91.950  78.980  1.00  0.00            
ATOM    125 HD23 LEU    10      72.070  92.680  77.860  1.00  0.00            
ATOM    126  C   LEU    10      74.710  95.610  80.350  1.00  0.00            
ATOM    127  O   LEU    10      74.780  96.840  80.210  1.00  0.00            
ATOM    128  N   GLN    11      75.890  94.940  80.310  1.00  0.00            
ATOM    129  H   GLN    11      75.760  93.960  80.520  1.00  0.00            
ATOM    130  CA  GLN    11      77.280  95.470  80.250  1.00  0.00            
ATOM    131  HA  GLN    11      77.410  96.210  81.040  1.00  0.00            
ATOM    132  CB  GLN    11      78.300  94.390  80.430  1.00  0.00            
ATOM    133  HB2 GLN    11      78.070  93.630  79.680  1.00  0.00            
ATOM    134  HB3 GLN    11      79.260  94.840  80.200  1.00  0.00            
ATOM    135  CG  GLN    11      78.360  93.710  81.870  1.00  0.00            
ATOM    136  HG2 GLN    11      77.460  93.110  82.030  1.00  0.00            
ATOM    137  HG3 GLN    11      79.230  93.060  81.880  1.00  0.00            
ATOM    138  CD  GLN    11      78.490  94.740  83.040  1.00  0.00            
ATOM    139  OE1 GLN    11      79.590  95.030  83.590  1.00  0.00            
ATOM    140  NE2 GLN    11      77.320  95.390  83.470  1.00  0.00            
ATOM    141 HE21 GLN    11      77.370  96.060  84.220  1.00  0.00            
ATOM    142 HE22 GLN    11      76.440  95.180  83.020  1.00  0.00            
ATOM    143  C   GLN    11      77.440  96.410  79.030  1.00  0.00            
ATOM    144  O   GLN    11      77.000  95.930  77.960  1.00  0.00            
ATOM    145  N   PRO    12      77.990  97.590  79.090  1.00  0.00            
ATOM    146  CD  PRO    12      77.780  98.420  80.320  1.00  0.00            
ATOM    147  HD2 PRO    12      78.570  98.190  81.030  1.00  0.00            
ATOM    148  HD3 PRO    12      76.820  98.150  80.750  1.00  0.00            
ATOM    149  CG  PRO    12      77.820  99.870  79.840  1.00  0.00            
ATOM    150  HG2 PRO    12      78.260 100.530  80.590  1.00  0.00            
ATOM    151  HG3 PRO    12      76.830 100.230  79.570  1.00  0.00            
ATOM    152  CB  PRO    12      78.730  99.760  78.580  1.00  0.00            
ATOM    153  HB2 PRO    12      79.800  99.840  78.770  1.00  0.00            
ATOM    154  HB3 PRO    12      78.410 100.550  77.900  1.00  0.00            
ATOM    155  CA  PRO    12      78.430  98.450  77.990  1.00  0.00            
ATOM    156  HA  PRO    12      77.550  98.670  77.380  1.00  0.00            
ATOM    157  C   PRO    12      79.490  97.840  77.130  1.00  0.00            
ATOM    158  O   PRO    12      79.510  98.190  75.910  1.00  0.00            
ATOM    159  N   PRO    13      80.500  97.040  77.580  1.00  0.00            
ATOM    160  CD  PRO    13      81.310  96.340  76.570  1.00  0.00            
ATOM    161  HD2 PRO    13      81.540  97.020  75.750  1.00  0.00            
ATOM    162  HD3 PRO    13      80.750  95.490  76.180  1.00  0.00            
ATOM    163  CG  PRO    13      82.570  95.910  77.350  1.00  0.00            
ATOM    164  HG2 PRO    13      83.370  96.620  77.170  1.00  0.00            
ATOM    165  HG3 PRO    13      82.880  94.920  77.020  1.00  0.00            
ATOM    166  CB  PRO    13      82.150  95.890  78.840  1.00  0.00            
ATOM    167  HB2 PRO    13      82.930  95.990  79.590  1.00  0.00            
ATOM    168  HB3 PRO    13      81.560  95.000  79.050  1.00  0.00            
ATOM    169  CA  PRO    13      81.230  97.160  78.850  1.00  0.00            
ATOM    170  HA  PRO    13      80.490  96.990  79.640  1.00  0.00            
ATOM    171  C   PRO    13      81.960  98.520  79.100  1.00  0.00            
ATOM    172  O   PRO    13      82.430  99.160  78.160  1.00  0.00            
ATOM    173  N   LEU    14      82.170  98.940  80.390  1.00  0.00            
ATOM    174  H   LEU    14      81.690  98.460  81.140  1.00  0.00            
ATOM    175  CA  LEU    14      82.990 100.090  80.720  1.00  0.00            
ATOM    176  HA  LEU    14      83.240 100.640  79.810  1.00  0.00            
ATOM    177  CB  LEU    14      82.230 101.030  81.660  1.00  0.00            
ATOM    178  HB2 LEU    14      81.870 100.360  82.440  1.00  0.00            
ATOM    179  HB3 LEU    14      82.940 101.730  82.090  1.00  0.00            
ATOM    180  CG  LEU    14      81.070 101.790  81.070  1.00  0.00            
ATOM    181  HG  LEU    14      80.380 101.050  80.650  1.00  0.00            
ATOM    182  CD1 LEU    14      80.310 102.690  82.090  1.00  0.00            
ATOM    183 HD11 LEU    14      81.000 103.430  82.500  1.00  0.00            
ATOM    184 HD12 LEU    14      79.490 103.200  81.580  1.00  0.00            
ATOM    185 HD13 LEU    14      79.910 102.070  82.890  1.00  0.00            
ATOM    186  CD2 LEU    14      81.530 102.650  79.900  1.00  0.00            
ATOM    187 HD21 LEU    14      81.960 102.010  79.130  1.00  0.00            
ATOM    188 HD22 LEU    14      80.680 103.190  79.490  1.00  0.00            
ATOM    189 HD23 LEU    14      82.280 103.360  80.240  1.00  0.00            
ATOM    190  C   LEU    14      84.340  99.560  81.350  1.00  0.00            
ATOM    191  O   LEU    14      84.380  99.070  82.470  1.00  0.00            
ATOM    192  N   PHE    15      85.380  99.790  80.510  1.00  0.00            
ATOM    193  H   PHE    15      85.140 100.090  79.580  1.00  0.00            
ATOM    194  CA  PHE    15      86.780  99.380  80.780  1.00  0.00            
ATOM    195  HA  PHE    15      86.860  98.330  81.070  1.00  0.00            
ATOM    196  CB  PHE    15      87.510  99.580  79.410  1.00  0.00            
ATOM    197  HB2 PHE    15      87.460 100.620  79.080  1.00  0.00            
ATOM    198  HB3 PHE    15      88.550  99.270  79.480  1.00  0.00            
ATOM    199  CG  PHE    15      86.930  98.800  78.380  1.00  0.00            
ATOM    200  CD1 PHE    15      87.040  97.420  78.470  1.00  0.00            
ATOM    201  HD1 PHE    15      87.660  97.030  79.270  1.00  0.00            
ATOM    202  CE1 PHE    15      86.400  96.540  77.590  1.00  0.00            
ATOM    203  HE1 PHE    15      86.420  95.460  77.760  1.00  0.00            
ATOM    204  CZ  PHE    15      85.710  97.070  76.450  1.00  0.00            
ATOM    205  HZ  PHE    15      85.290  96.430  75.670  1.00  0.00            
ATOM    206  CE2 PHE    15      85.580  98.470  76.360  1.00  0.00            
ATOM    207  HE2 PHE    15      84.950  98.880  75.560  1.00  0.00            
ATOM    208  CD2 PHE    15      86.230  99.340  77.260  1.00  0.00            
ATOM    209  HD2 PHE    15      86.190 100.420  77.100  1.00  0.00            
ATOM    210  C   PHE    15      87.440  99.950  82.050  1.00  0.00            
ATOM    211  O   PHE    15      87.190 101.070  82.390  1.00  0.00            
ATOM    212  N   ALA    16      88.380  99.170  82.690  1.00  0.00            
ATOM    213  H   ALA    16      88.500  98.220  82.360  1.00  0.00            
ATOM    214  CA  ALA    16      88.890  99.510  83.970  1.00  0.00            
ATOM    215  HA  ALA    16      89.470  98.590  84.090  1.00  0.00            
ATOM    216  CB  ALA    16      89.860 100.710  83.970  1.00  0.00            
ATOM    217  HB1 ALA    16      89.290 101.630  83.850  1.00  0.00            
ATOM    218  HB2 ALA    16      90.410 100.730  84.910  1.00  0.00            
ATOM    219  HB3 ALA    16      90.560 100.610  83.140  1.00  0.00            
ATOM    220  C   ALA    16      87.800  99.480  85.180  1.00  0.00            
ATOM    221  O   ALA    16      88.200  99.350  86.290  1.00  0.00            
ATOM    222  N   NLN    17      86.460  99.650  84.890  1.00  0.00            
ATOM    223  H   NLN    17      86.150  99.650  83.930  1.00  0.00            
ATOM    224  CA  NLN    17      85.480  99.800  85.920  1.00  0.00            
ATOM    225  HA  NLN    17      85.970 100.050  86.860  1.00  0.00            
ATOM    226  CB  NLN    17      84.480 100.940  85.560  1.00  0.00            
ATOM    227  HB2 NLN    17      84.190 100.830  84.510  1.00  0.00            
ATOM    228  HB3 NLN    17      83.580 100.950  86.180  1.00  0.00            
ATOM    229  CG  NLN    17      85.200 102.260  85.730  1.00  0.00            
ATOM    230  OD1 NLN    17      85.490 102.900  84.760  1.00  0.00            
ATOM    231  ND2 NLN    17      85.520 102.580  87.010  1.00  0.00            
ATOM    232 HD21 NLN    17      85.270 101.950  87.760  1.00  0.00            
ATOM    233  C   NLN    17      84.670  98.550  86.090  1.00  0.00            
ATOM    234  O   NLN    17      84.350  98.210  87.190  1.00  0.00            
ATOM    235  N   ALA    18      84.340  97.880  85.020  1.00  0.00            
ATOM    236  H   ALA    18      84.570  98.370  84.170  1.00  0.00            
ATOM    237  CA  ALA    18      83.530  96.720  84.930  1.00  0.00            
ATOM    238  HA  ALA    18      82.590  97.180  85.240  1.00  0.00            
ATOM    239  CB  ALA    18      83.380  96.220  83.460  1.00  0.00            
ATOM    240  HB1 ALA    18      84.310  95.750  83.140  1.00  0.00            
ATOM    241  HB2 ALA    18      82.570  95.490  83.400  1.00  0.00            
ATOM    242  HB3 ALA    18      83.160  97.060  82.810  1.00  0.00            
ATOM    243  C   ALA    18      83.800  95.520  85.900  1.00  0.00            
ATOM    244  O   ALA    18      84.970  95.110  86.050  1.00  0.00            
ATOM    245  N   SER    19      82.750  94.960  86.560  1.00  0.00            
ATOM    246  H   SER    19      81.810  95.300  86.440  1.00  0.00            
ATOM    247  CA  SER    19      82.970  93.850  87.460  1.00  0.00            
ATOM    248  HA  SER    19      83.880  94.030  88.030  1.00  0.00            
ATOM    249  CB  SER    19      81.760  93.650  88.490  1.00  0.00            
ATOM    250  HB2 SER    19      81.730  94.530  89.130  1.00  0.00            
ATOM    251  HB3 SER    19      80.840  93.600  87.900  1.00  0.00            
ATOM    252  OG  SER    19      81.870  92.500  89.280  1.00  0.00            
ATOM    253  HG  SER    19      81.110  92.440  89.870  1.00  0.00            
ATOM    254  C   SER    19      83.140  92.560  86.790  1.00  0.00            
ATOM    255  O   SER    19      82.230  92.110  86.120  1.00  0.00            
ATOM    256  N   ASP    20      84.300  91.920  86.990  1.00  0.00            
ATOM    257  H   ASP    20      85.040  92.420  87.470  1.00  0.00            
ATOM    258  CA  ASP    20      84.590  90.660  86.460  1.00  0.00            
ATOM    259  HA  ASP    20      84.350  90.640  85.390  1.00  0.00            
ATOM    260  CB  ASP    20      86.160  90.330  86.650  1.00  0.00            
ATOM    261  HB2 ASP    20      86.310  89.410  86.070  1.00  0.00            
ATOM    262  HB3 ASP    20      86.630  91.160  86.130  1.00  0.00            
ATOM    263  CG  ASP    20      86.790  90.170  88.040  1.00  0.00            
ATOM    264  OD1 ASP    20      88.050  90.240  88.050  1.00  0.00            
ATOM    265  OD2 ASP    20      85.990  90.020  88.990  1.00  0.00            
ATOM    266  C   ASP    20      83.720  89.590  86.990  1.00  0.00            
ATOM    267  O   ASP    20      83.570  88.600  86.280  1.00  0.00            
ATOM    268  N   ALA    21      83.140  89.780  88.150  1.00  0.00            
ATOM    269  H   ALA    21      83.440  90.650  88.570  1.00  0.00            
ATOM    270  CA  ALA    21      82.230  88.920  88.910  1.00  0.00            
ATOM    271  HA  ALA    21      82.500  87.870  88.790  1.00  0.00            
ATOM    272  CB  ALA    21      82.440  89.320  90.380  1.00  0.00            
ATOM    273  HB1 ALA    21      82.160  90.370  90.510  1.00  0.00            
ATOM    274  HB2 ALA    21      81.820  88.690  91.020  1.00  0.00            
ATOM    275  HB3 ALA    21      83.490  89.180  90.650  1.00  0.00            
ATOM    276  C   ALA    21      80.740  89.040  88.450  1.00  0.00            
ATOM    277  O   ALA    21      79.810  88.450  89.000  1.00  0.00            
ATOM    278  N   TYR    22      80.530  89.720  87.290  1.00  0.00            
ATOM    279  H   TYR    22      81.250  90.390  87.070  1.00  0.00            
ATOM    280  CA  TYR    22      79.270  89.860  86.670  1.00  0.00            
ATOM    281  HA  TYR    22      78.540  90.280  87.360  1.00  0.00            
ATOM    282  CB  TYR    22      79.440  90.830  85.460  1.00  0.00            
ATOM    283  HB2 TYR    22      79.730  91.810  85.830  1.00  0.00            
ATOM    284  HB3 TYR    22      80.230  90.430  84.820  1.00  0.00            
ATOM    285  CG  TYR    22      78.220  90.950  84.690  1.00  0.00            
ATOM    286  CD1 TYR    22      77.480  92.100  85.070  1.00  0.00            
ATOM    287  HD1 TYR    22      77.830  92.820  85.800  1.00  0.00            
ATOM    288  CE1 TYR    22      76.240  92.280  84.450  1.00  0.00            
ATOM    289  HE1 TYR    22      75.620  93.120  84.770  1.00  0.00            
ATOM    290  CZ  TYR    22      75.800  91.450  83.470  1.00  0.00            
ATOM    291  OH  TYR    22      74.510  91.660  82.830  1.00  0.00            
ATOM    292  HH  TYR    22      74.040  92.420  83.170  1.00  0.00            
ATOM    293  CE2 TYR    22      76.510  90.380  83.020  1.00  0.00            
ATOM    294  HE2 TYR    22      76.140  89.770  82.200  1.00  0.00            
ATOM    295  CD2 TYR    22      77.760  90.060  83.640  1.00  0.00            
ATOM    296  HD2 TYR    22      78.320  89.180  83.320  1.00  0.00            
ATOM    297  C   TYR    22      78.340  88.670  86.550  1.00  0.00            
ATOM    298  O   TYR    22      77.160  88.770  86.950  1.00  0.00            
ATOM    299  N   PRO    23      78.720  87.480  86.090  1.00  0.00            
ATOM    300  CD  PRO    23      79.780  87.350  85.140  1.00  0.00            
ATOM    301  HD2 PRO    23      80.700  87.190  85.710  1.00  0.00            
ATOM    302  HD3 PRO    23      79.850  88.300  84.610  1.00  0.00            
ATOM    303  CG  PRO    23      79.450  86.180  84.210  1.00  0.00            
ATOM    304  HG2 PRO    23      80.350  85.650  83.890  1.00  0.00            
ATOM    305  HG3 PRO    23      78.890  86.510  83.330  1.00  0.00            
ATOM    306  CB  PRO    23      78.570  85.290  85.120  1.00  0.00            
ATOM    307  HB2 PRO    23      79.190  84.720  85.810  1.00  0.00            
ATOM    308  HB3 PRO    23      77.870  84.620  84.620  1.00  0.00            
ATOM    309  CA  PRO    23      77.800  86.390  85.890  1.00  0.00            
ATOM    310  HA  PRO    23      76.950  86.730  85.290  1.00  0.00            
ATOM    311  C   PRO    23      77.310  85.900  87.220  1.00  0.00            
ATOM    312  O   PRO    23      76.080  85.680  87.340  1.00  0.00            
ATOM    313  N   SER    24      78.190  85.740  88.230  1.00  0.00            
ATOM    314  H   SER    24      79.160  85.810  87.970  1.00  0.00            
ATOM    315  CA  SER    24      77.860  85.350  89.620  1.00  0.00            
ATOM    316  HA  SER    24      77.210  84.480  89.560  1.00  0.00            
ATOM    317  CB  SER    24      79.020  85.020  90.490  1.00  0.00            
ATOM    318  HB2 SER    24      79.420  85.970  90.850  1.00  0.00            
ATOM    319  HB3 SER    24      78.630  84.450  91.330  1.00  0.00            
ATOM    320  OG  SER    24      80.030  84.300  89.870  1.00  0.00            
ATOM    321  HG  SER    24      80.730  84.130  90.500  1.00  0.00            
ATOM    322  C   SER    24      77.010  86.400  90.220  1.00  0.00            
ATOM    323  O   SER    24      76.140  86.130  91.050  1.00  0.00            
ATOM    324  N   ALA    25      77.330  87.680  89.910  1.00  0.00            
ATOM    325  H   ALA    25      77.980  87.920  89.180  1.00  0.00            
ATOM    326  CA  ALA    25      76.670  88.770  90.630  1.00  0.00            
ATOM    327  HA  ALA    25      76.490  88.500  91.670  1.00  0.00            
ATOM    328  CB  ALA    25      77.660  90.030  90.590  1.00  0.00            
ATOM    329  HB1 ALA    25      77.840  90.320  89.550  1.00  0.00            
ATOM    330  HB2 ALA    25      77.210  90.860  91.130  1.00  0.00            
ATOM    331  HB3 ALA    25      78.610  89.760  91.060  1.00  0.00            
ATOM    332  C   ALA    25      75.370  89.220  90.010  1.00  0.00            
ATOM    333  O   ALA    25      74.560  89.980  90.560  1.00  0.00            
ATOM    334  N   CYS    26      75.140  88.750  88.770  1.00  0.00            
ATOM    335  H   CYS    26      75.780  88.060  88.400  1.00  0.00            
ATOM    336  CA  CYS    26      74.130  89.240  87.930  1.00  0.00            
ATOM    337  HA  CYS    26      74.170  90.330  88.000  1.00  0.00            
ATOM    338  CB  CYS    26      74.190  88.840  86.410  1.00  0.00            
ATOM    339  HB2 CYS    26      75.140  89.190  86.010  1.00  0.00            
ATOM    340  HB3 CYS    26      74.150  87.750  86.340  1.00  0.00            
ATOM    341  SG  CYS    26      72.910  89.460  85.290  1.00  0.00            
ATOM    342  HG  CYS    26      73.390  88.870  84.190  1.00  0.00            
ATOM    343  C   CYS    26      72.670  88.940  88.360  1.00  0.00            
ATOM    344  O   CYS    26      71.870  89.870  88.310  1.00  0.00            
ATOM    345  N   PRO    27      72.220  87.730  88.720  1.00  0.00            
ATOM    346  CD  PRO    27      72.940  86.450  88.540  1.00  0.00            
ATOM    347  HD2 PRO    27      73.690  86.300  89.320  1.00  0.00            
ATOM    348  HD3 PRO    27      73.420  86.400  87.560  1.00  0.00            
ATOM    349  CG  PRO    27      71.750  85.460  88.660  1.00  0.00            
ATOM    350  HG2 PRO    27      72.100  84.470  88.970  1.00  0.00            
ATOM    351  HG3 PRO    27      71.220  85.380  87.710  1.00  0.00            
ATOM    352  CB  PRO    27      70.880  86.080  89.700  1.00  0.00            
ATOM    353  HB2 PRO    27      71.180  86.050  90.750  1.00  0.00            
ATOM    354  HB3 PRO    27      69.890  85.630  89.590  1.00  0.00            
ATOM    355  CA  PRO    27      70.850  87.530  89.210  1.00  0.00            
ATOM    356  HA  PRO    27      70.260  87.660  88.300  1.00  0.00            
ATOM    357  C   PRO    27      70.240  88.350  90.330  1.00  0.00            
ATOM    358  O   PRO    27      70.750  88.300  91.430  1.00  0.00            
ATOM    359  N   SER    28      69.120  89.040  90.090  1.00  0.00            
ATOM    360  H   SER    28      68.970  89.190  89.100  1.00  0.00            
ATOM    361  CA  SER    28      68.210  89.670  91.030  1.00  0.00            
ATOM    362  HA  SER    28      67.290  89.910  90.490  1.00  0.00            
ATOM    363  CB  SER    28      67.840  88.780  92.280  1.00  0.00            
ATOM    364  HB2 SER    28      67.710  87.770  91.880  1.00  0.00            
ATOM    365  HB3 SER    28      68.720  88.810  92.920  1.00  0.00            
ATOM    366  OG  SER    28      66.670  89.150  93.050  1.00  0.00            
ATOM    367  HG  SER    28      66.560  88.530  93.780  1.00  0.00            
ATOM    368  C   SER    28      68.610  91.070  91.570  1.00  0.00            
ATOM    369  O   SER    28      67.830  91.810  92.200  1.00  0.00            
ATOM    370  N   ALA    29      69.800  91.620  91.230  1.00  0.00            
ATOM    371  H   ALA    29      70.430  91.100  90.630  1.00  0.00            
ATOM    372  CA  ALA    29      70.250  92.950  91.740  1.00  0.00            
ATOM    373  HA  ALA    29      69.710  93.190  92.650  1.00  0.00            
ATOM    374  CB  ALA    29      71.750  92.760  92.090  1.00  0.00            
ATOM    375  HB1 ALA    29      72.310  92.520  91.180  1.00  0.00            
ATOM    376  HB2 ALA    29      72.140  93.680  92.520  1.00  0.00            
ATOM    377  HB3 ALA    29      71.860  91.940  92.800  1.00  0.00            
ATOM    378  C   ALA    29      70.060  94.110  90.780  1.00  0.00            
ATOM    379  O   ALA    29      70.710  95.190  90.880  1.00  0.00            
ATOM    380  N   GLY    30      69.220  94.000  89.770  1.00  0.00            
ATOM    381  H   GLY    30      68.860  93.060  89.740  1.00  0.00            
ATOM    382  CA  GLY    30      68.760  94.950  88.760  1.00  0.00            
ATOM    383  HA2 GLY    30      69.590  95.590  88.490  1.00  0.00            
ATOM    384  HA3 GLY    30      68.430  94.390  87.880  1.00  0.00            
ATOM    385  C   GLY    30      67.610  95.810  89.250  1.00  0.00            
ATOM    386  O   GLY    30      67.030  95.640  90.310  1.00  0.00            
ATOM    387  N   ALA    31      67.280  96.740  88.320  1.00  0.00            
ATOM    388  H   ALA    31      67.980  96.700  87.590  1.00  0.00            
ATOM    389  CA  ALA    31      66.260  97.820  88.260  1.00  0.00            
ATOM    390  HA  ALA    31      66.380  98.230  87.260  1.00  0.00            
ATOM    391  CB  ALA    31      64.840  97.170  88.360  1.00  0.00            
ATOM    392  HB1 ALA    31      64.700  96.760  89.360  1.00  0.00            
ATOM    393  HB2 ALA    31      64.080  97.930  88.170  1.00  0.00            
ATOM    394  HB3 ALA    31      64.750  96.370  87.620  1.00  0.00            
ATOM    395  C   ALA    31      66.450  98.980  89.230  1.00  0.00            
ATOM    396  O   ALA    31      65.440  99.570  89.760  1.00  0.00            
ATOM    397  N   NLN    32      67.670  99.290  89.560  1.00  0.00            
ATOM    398  H   NLN    32      68.270  98.520  89.280  1.00  0.00            
ATOM    399  CA  NLN    32      68.250 100.380  90.310  1.00  0.00            
ATOM    400  HA  NLN    32      69.290 100.470  89.990  1.00  0.00            
ATOM    401  CB  NLN    32      67.530 101.810  90.130  1.00  0.00            
ATOM    402  HB2 NLN    32      66.530 101.530  90.480  1.00  0.00            
ATOM    403  HB3 NLN    32      67.900 102.640  90.720  1.00  0.00            
ATOM    404  CG  NLN    32      67.430 102.250  88.680  1.00  0.00            
ATOM    405  OD1 NLN    32      68.330 102.800  87.990  1.00  0.00            
ATOM    406  ND2 NLN    32      66.200 102.260  88.180  1.00  0.00            
ATOM    407 HD21 NLN    32      65.420 101.990  88.760  1.00  0.00            
ATOM    408  C   NLN    32      68.380 100.010  91.780  1.00  0.00            
ATOM    409  O   NLN    32      68.120 100.810  92.680  1.00  0.00            
ATOM    410  N   ALA    33      68.730  98.770  92.090  1.00  0.00            
ATOM    411  H   ALA    33      68.950  98.140  91.330  1.00  0.00            
ATOM    412  CA  ALA    33      68.770  98.240  93.490  1.00  0.00            
ATOM    413  HA  ALA    33      67.800  98.420  93.960  1.00  0.00            
ATOM    414  CB  ALA    33      69.050  96.750  93.530  1.00  0.00            
ATOM    415  HB1 ALA    33      70.020  96.550  93.070  1.00  0.00            
ATOM    416  HB2 ALA    33      69.060  96.410  94.560  1.00  0.00            
ATOM    417  HB3 ALA    33      68.270  96.220  92.980  1.00  0.00            
ATOM    418  C   ALA    33      69.870  99.000  94.330  1.00  0.00            
ATOM    419  O   ALA    33      70.880  99.260  93.780  1.00  0.00            
ATOM    420  N   SER    34      69.690  99.320  95.610  1.00  0.00            
ATOM    421  H   SER    34      68.890  99.090  96.180  1.00  0.00            
ATOM    422  CA  SER    34      70.770 100.170  96.200  1.00  0.00            
ATOM    423  HA  SER    34      71.660 100.050  95.590  1.00  0.00            
ATOM    424  CB  SER    34      70.420 101.690  96.270  1.00  0.00            
ATOM    425  HB2 SER    34      70.370 102.060  95.250  1.00  0.00            
ATOM    426  HB3 SER    34      69.440 101.780  96.740  1.00  0.00            
ATOM    427  OG  SER    34      71.350 102.430  96.990  1.00  0.00            
ATOM    428  HG  SER    34      71.080 103.350  97.000  1.00  0.00            
ATOM    429  C   SER    34      70.940  99.490  97.550  1.00  0.00            
ATOM    430  O   SER    34      69.920  99.260  98.240  1.00  0.00            
ATOM    431  N   GLY    35      72.210  99.150  97.870  1.00  0.00            
ATOM    432  H   GLY    35      72.980  99.360  97.260  1.00  0.00            
ATOM    433  CA  GLY    35      72.500  98.430  99.170  1.00  0.00            
ATOM    434  HA2 GLY    35      73.530  98.670  99.440  1.00  0.00            
ATOM    435  HA3 GLY    35      71.820  98.840  99.920  1.00  0.00            
ATOM    436  C   GLY    35      72.340  96.940  99.130  1.00  0.00            
ATOM    437  O   GLY    35      71.700  96.480  98.180  1.00  0.00            
ATOM    438  N   PRO    36      72.670  96.190 100.170  1.00  0.00            
ATOM    439  CD  PRO    36      73.470  96.740 101.300  1.00  0.00            
ATOM    440  HD2 PRO    36      72.920  97.560 101.760  1.00  0.00            
ATOM    441  HD3 PRO    36      74.420  97.110 100.920  1.00  0.00            
ATOM    442  CG  PRO    36      73.640  95.520 102.250  1.00  0.00            
ATOM    443  HG2 PRO    36      73.650  95.860 103.280  1.00  0.00            
ATOM    444  HG3 PRO    36      74.580  95.020 102.020  1.00  0.00            
ATOM    445  CB  PRO    36      72.400  94.560 101.970  1.00  0.00            
ATOM    446  HB2 PRO    36      71.490  94.650 102.570  1.00  0.00            
ATOM    447  HB3 PRO    36      72.800  93.550 102.070  1.00  0.00            
ATOM    448  CA  PRO    36      72.070  94.860 100.450  1.00  0.00            
ATOM    449  HA  PRO    36      72.680  94.170  99.860  1.00  0.00            
ATOM    450  C   PRO    36      70.590  94.590 100.170  1.00  0.00            
ATOM    451  O   PRO    36      69.800  95.450 100.560  1.00  0.00            
ATOM    452  N   PRO    37      70.180  93.470  99.540  1.00  0.00            
ATOM    453  CD  PRO    37      71.100  92.470  99.100  1.00  0.00            
ATOM    454  HD2 PRO    37      71.670  92.110  99.960  1.00  0.00            
ATOM    455  HD3 PRO    37      71.780  92.910  98.370  1.00  0.00            
ATOM    456  CG  PRO    37      70.170  91.340  98.460  1.00  0.00            
ATOM    457  HG2 PRO    37      70.450  90.350  98.820  1.00  0.00            
ATOM    458  HG3 PRO    37      70.220  91.360  97.370  1.00  0.00            
ATOM    459  CB  PRO    37      68.750  91.740  98.950  1.00  0.00            
ATOM    460  HB2 PRO    37      68.560  91.230  99.900  1.00  0.00            
ATOM    461  HB3 PRO    37      67.970  91.470  98.230  1.00  0.00            
ATOM    462  CA  PRO    37      68.760  93.250  99.160  1.00  0.00            
ATOM    463  HA  PRO    37      68.570  93.840  98.260  1.00  0.00            
ATOM    464  C   PRO    37      67.750  93.650 100.260  1.00  0.00            
ATOM    465  O   PRO    37      67.960  93.470 101.440  1.00  0.00            
ATOM    466  N   GLY    38      66.650  94.280  99.750  1.00  0.00            
ATOM    467  H   GLY    38      66.630  94.550  98.780  1.00  0.00            
ATOM    468  CA  GLY    38      65.450  94.580 100.590  1.00  0.00            
ATOM    469  HA2 GLY    38      64.540  94.370 100.020  1.00  0.00            
ATOM    470  HA3 GLY    38      65.460  93.960 101.490  1.00  0.00            
ATOM    471  C   GLY    38      65.460  96.000 100.980  1.00  0.00            
ATOM    472  O   GLY    38      64.690  96.400 101.840  1.00  0.00            
ATOM    473  N   ALA    39      66.260  96.770 100.300  1.00  0.00            
ATOM    474  H   ALA    39      66.860  96.220  99.690  1.00  0.00            
ATOM    475  CA  ALA    39      66.550  98.200 100.460  1.00  0.00            
ATOM    476  HA  ALA    39      67.260  98.260  99.630  1.00  0.00            
ATOM    477  CB  ALA    39      65.340  99.310 100.200  1.00  0.00            
ATOM    478  HB1 ALA    39      64.620  99.270 101.020  1.00  0.00            
ATOM    479  HB2 ALA    39      65.770 100.310 100.140  1.00  0.00            
ATOM    480  HB3 ALA    39      64.830  99.080  99.260  1.00  0.00            
ATOM    481  C   ALA    39      67.260  98.540 101.690  1.00  0.00            
ATOM    482  O   ALA    39      66.850  99.290 102.540  1.00  0.00            
ATOM    483  N   ARG    40      68.410  97.920 101.940  1.00  0.00            
ATOM    484  H   ARG    40      68.850  97.430 101.180  1.00  0.00            
ATOM    485  CA  ARG    40      69.050  97.910 103.210  1.00  0.00            
ATOM    486  HA  ARG    40      68.380  98.310 103.970  1.00  0.00            
ATOM    487  CB  ARG    40      69.430  96.410 103.600  1.00  0.00            
ATOM    488  HB2 ARG    40      70.050  95.980 102.820  1.00  0.00            
ATOM    489  HB3 ARG    40      69.970  96.410 104.540  1.00  0.00            
ATOM    490  CG  ARG    40      68.120  95.560 103.750  1.00  0.00            
ATOM    491  HG2 ARG    40      67.670  95.560 102.750  1.00  0.00            
ATOM    492  HG3 ARG    40      68.470  94.550 103.990  1.00  0.00            
ATOM    493  CD  ARG    40      67.080  95.990 104.770  1.00  0.00            
ATOM    494  HD2 ARG    40      67.460  95.900 105.790  1.00  0.00            
ATOM    495  HD3 ARG    40      66.750  97.010 104.590  1.00  0.00            
ATOM    496  NE  ARG    40      65.920  95.080 104.610  1.00  0.00            
ATOM    497  HE  ARG    40      66.130  94.180 104.200  1.00  0.00            
ATOM    498  CZ  ARG    40      64.750  95.260 105.130  1.00  0.00            
ATOM    499  NH1 ARG    40      64.270  96.330 105.720  1.00  0.00            
ATOM    500 HH11 ARG    40      64.840  97.150 105.810  1.00  0.00            
ATOM    501 HH12 ARG    40      63.330  96.320 106.080  1.00  0.00            
ATOM    502  NH2 ARG    40      63.810  94.400 104.900  1.00  0.00            
ATOM    503 HH21 ARG    40      64.000  93.600 104.320  1.00  0.00            
ATOM    504 HH22 ARG    40      62.890  94.540 105.300  1.00  0.00            
ATOM    505  C   ARG    40      70.330  98.750 103.200  1.00  0.00            
ATOM    506  O   ARG    40      71.140  98.590 104.050  1.00  0.00            
ATOM    507  N   SER    41      70.660  99.700 102.280  1.00  0.00            
ATOM    508  H   SER    41      70.100  99.830 101.440  1.00  0.00            
ATOM    509  CA  SER    41      71.800 100.570 102.490  1.00  0.00            
ATOM    510  HA  SER    41      72.730 100.000 102.470  1.00  0.00            
ATOM    511  CB  SER    41      71.840 101.630 101.350  1.00  0.00            
ATOM    512  HB2 SER    41      71.970 101.090 100.410  1.00  0.00            
ATOM    513  HB3 SER    41      70.870 102.130 101.340  1.00  0.00            
ATOM    514  OG  SER    41      72.840 102.560 101.490  1.00  0.00            
ATOM    515  HG  SER    41      72.810 103.180 100.760  1.00  0.00            
ATOM    516  C   SER    41      71.830 101.410 103.820  1.00  0.00            
ATOM    517  O   SER    41      72.890 101.630 104.400  1.00  0.00            
ATOM    518  N   ALA    42      70.700 102.000 104.280  1.00  0.00            
ATOM    519  H   ALA    42      69.810 101.870 103.810  1.00  0.00            
ATOM    520  CA  ALA    42      70.740 102.820 105.490  1.00  0.00            
ATOM    521  HA  ALA    42      71.570 103.520 105.460  1.00  0.00            
ATOM    522  CB  ALA    42      69.410 103.630 105.700  1.00  0.00            
ATOM    523  HB1 ALA    42      68.570 102.940 105.740  1.00  0.00            
ATOM    524  HB2 ALA    42      69.470 104.180 106.630  1.00  0.00            
ATOM    525  HB3 ALA    42      69.270 104.330 104.870  1.00  0.00            
ATOM    526  C   ALA    42      70.920 101.880 106.710  1.00  0.00            
ATOM    527  O   ALA    42      71.770 102.120 107.570  1.00  0.00            
ATOM    528  N   SER    43      70.190 100.810 106.810  1.00  0.00            
ATOM    529  H   SER    43      69.380 100.670 106.230  1.00  0.00            
ATOM    530  CA  SER    43      70.490  99.820 107.830  1.00  0.00            
ATOM    531  HA  SER    43      70.480 100.310 108.800  1.00  0.00            
ATOM    532  CB  SER    43      69.450  98.640 107.850  1.00  0.00            
ATOM    533  HB2 SER    43      69.720  97.910 108.620  1.00  0.00            
ATOM    534  HB3 SER    43      68.450  99.030 108.050  1.00  0.00            
ATOM    535  OG  SER    43      69.460  98.000 106.560  1.00  0.00            
ATOM    536  HG  SER    43      68.830  97.280 106.560  1.00  0.00            
ATOM    537  C   SER    43      71.850  99.160 107.810  1.00  0.00            
ATOM    538  O   SER    43      72.410  98.830 108.840  1.00  0.00            
ATOM    539  N   SER    44      72.360  99.000 106.600  1.00  0.00            
ATOM    540  H   SER    44      71.770  99.090 105.790  1.00  0.00            
ATOM    541  CA  SER    44      73.730  98.540 106.410  1.00  0.00            
ATOM    542  HA  SER    44      73.890  97.670 107.050  1.00  0.00            
ATOM    543  CB  SER    44      74.070  98.140 104.930  1.00  0.00            
ATOM    544  HB2 SER    44      73.370  97.370 104.590  1.00  0.00            
ATOM    545  HB3 SER    44      73.990  99.020 104.290  1.00  0.00            
ATOM    546  OG  SER    44      75.400  97.630 104.870  1.00  0.00            
ATOM    547  HG  SER    44      75.610  97.380 103.960  1.00  0.00            
ATOM    548  C   SER    44      74.740  99.510 106.950  1.00  0.00            
ATOM    549  O   SER    44      75.640  99.140 107.650  1.00  0.00            
ATOM    550  N   LEU    45      74.590 100.850 106.690  1.00  0.00            
ATOM    551  H   LEU    45      73.850 101.140 106.070  1.00  0.00            
ATOM    552  CA  LEU    45      75.480 101.880 107.240  1.00  0.00            
ATOM    553  HA  LEU    45      76.530 101.610 107.180  1.00  0.00            
ATOM    554  CB  LEU    45      75.220 103.140 106.300  1.00  0.00            
ATOM    555  HB2 LEU    45      75.480 102.690 105.340  1.00  0.00            
ATOM    556  HB3 LEU    45      74.190 103.500 106.260  1.00  0.00            
ATOM    557  CG  LEU    45      76.160 104.300 106.590  1.00  0.00            
ATOM    558  HG  LEU    45      76.100 104.560 107.650  1.00  0.00            
ATOM    559  CD1 LEU    45      77.630 103.890 106.240  1.00  0.00            
ATOM    560 HD11 LEU    45      77.690 103.630 105.180  1.00  0.00            
ATOM    561 HD12 LEU    45      78.300 104.720 106.450  1.00  0.00            
ATOM    562 HD13 LEU    45      77.920 103.030 106.840  1.00  0.00            
ATOM    563  CD2 LEU    45      75.650 105.580 105.990  1.00  0.00            
ATOM    564 HD21 LEU    45      74.670 105.810 106.410  1.00  0.00            
ATOM    565 HD22 LEU    45      76.340 106.390 106.210  1.00  0.00            
ATOM    566 HD23 LEU    45      75.560 105.470 104.910  1.00  0.00            
ATOM    567  C   LEU    45      75.220 102.210 108.730  1.00  0.00            
ATOM    568  O   LEU    45      76.140 102.540 109.440  1.00  0.00            
ATOM    569  N   ALA    46      73.970 102.090 109.210  1.00  0.00            
ATOM    570  H   ALA    46      73.190 101.930 108.590  1.00  0.00            
ATOM    571  CA  ALA    46      73.720 102.170 110.610  1.00  0.00            
ATOM    572  HA  ALA    46      74.090 103.120 111.000  1.00  0.00            
ATOM    573  CB  ALA    46      72.180 102.120 110.810  1.00  0.00            
ATOM    574  HB1 ALA    46      71.790 101.170 110.430  1.00  0.00            
ATOM    575  HB2 ALA    46      71.950 102.210 111.870  1.00  0.00            
ATOM    576  HB3 ALA    46      71.710 102.940 110.270  1.00  0.00            
ATOM    577  C   ALA    46      74.310 101.050 111.410  1.00  0.00            
ATOM    578  O   ALA    46      75.050 101.300 112.330  1.00  0.00            
ATOM    579  N   LEU    47      74.190  99.810 110.860  1.00  0.00            
ATOM    580  H   LEU    47      73.590  99.670 110.060  1.00  0.00            
ATOM    581  CA  LEU    47      74.800  98.690 111.440  1.00  0.00            
ATOM    582  HA  LEU    47      74.590  98.660 112.510  1.00  0.00            
ATOM    583  CB  LEU    47      74.260  97.420 110.810  1.00  0.00            
ATOM    584  HB2 LEU    47      73.170  97.430 110.830  1.00  0.00            
ATOM    585  HB3 LEU    47      74.610  97.520 109.780  1.00  0.00            
ATOM    586  CG  LEU    47      74.770  96.070 111.400  1.00  0.00            
ATOM    587  HG  LEU    47      75.860  96.110 111.400  1.00  0.00            
ATOM    588  CD1 LEU    47      74.270  95.770 112.820  1.00  0.00            
ATOM    589 HD11 LEU    47      73.180  95.720 112.820  1.00  0.00            
ATOM    590 HD12 LEU    47      74.670  94.810 113.150  1.00  0.00            
ATOM    591 HD13 LEU    47      74.600  96.560 113.490  1.00  0.00            
ATOM    592  CD2 LEU    47      74.160  94.890 110.540  1.00  0.00            
ATOM    593 HD21 LEU    47      74.480  94.990 109.500  1.00  0.00            
ATOM    594 HD22 LEU    47      74.500  93.930 110.930  1.00  0.00            
ATOM    595 HD23 LEU    47      73.070  94.930 110.590  1.00  0.00            
ATOM    596  C   LEU    47      76.400  98.640 111.410  1.00  0.00            
ATOM    597  O   LEU    47      77.120  98.170 112.280  1.00  0.00            
ATOM    598  N   ALA    48      77.030  99.290 110.310  1.00  0.00            
ATOM    599  H   ALA    48      76.440  99.590 109.540  1.00  0.00            
ATOM    600  CA  ALA    48      78.510  99.510 110.200  1.00  0.00            
ATOM    601  HA  ALA    48      78.960  98.520 110.190  1.00  0.00            
ATOM    602  CB  ALA    48      78.960 100.280 108.880  1.00  0.00            
ATOM    603  HB1 ALA    48      78.520 101.280 108.870  1.00  0.00            
ATOM    604  HB2 ALA    48      80.050 100.360 108.860  1.00  0.00            
ATOM    605  HB3 ALA    48      78.620  99.730 108.000  1.00  0.00            
ATOM    606  C   ALA    48      79.060 100.300 111.400  1.00  0.00            
ATOM    607  O   ALA    48      79.980  99.770 112.030  1.00  0.00            
ATOM    608  N   ILE    49      78.320 101.410 111.840  1.00  0.00            
ATOM    609  H   ILE    49      77.690 101.770 111.130  1.00  0.00            
ATOM    610  CA  ILE    49      78.550 102.210 113.010  1.00  0.00            
ATOM    611  HA  ILE    49      79.620 102.270 113.230  1.00  0.00            
ATOM    612  CB  ILE    49      77.990 103.550 112.950  1.00  0.00            
ATOM    613  HB  ILE    49      76.910 103.520 113.110  1.00  0.00            
ATOM    614  CG2 ILE    49      78.650 104.380 114.070  1.00  0.00            
ATOM    615 HG21 ILE    49      79.730 104.410 113.910  1.00  0.00            
ATOM    616 HG22 ILE    49      78.250 105.390 114.050  1.00  0.00            
ATOM    617 HG23 ILE    49      78.440 103.920 115.030  1.00  0.00            
ATOM    618  CG1 ILE    49      78.090 104.300 111.580  1.00  0.00            
ATOM    619 HG12 ILE    49      79.150 104.430 111.380  1.00  0.00            
ATOM    620 HG13 ILE    49      77.650 103.630 110.830  1.00  0.00            
ATOM    621  CD1 ILE    49      77.380 105.680 111.520  1.00  0.00            
ATOM    622 HD11 ILE    49      77.810 106.340 112.270  1.00  0.00            
ATOM    623 HD12 ILE    49      77.510 106.110 110.530  1.00  0.00            
ATOM    624 HD13 ILE    49      76.320 105.550 111.720  1.00  0.00            
ATOM    625  C   ILE    49      78.290 101.480 114.220  1.00  0.00            
ATOM    626  O   ILE    49      79.130 101.480 115.110  1.00  0.00            
ATOM    627  N   ALA    50      77.140 100.850 114.330  1.00  0.00            
ATOM    628  H   ALA    50      76.420 101.130 113.680  1.00  0.00            
ATOM    629  CA  ALA    50      76.760 100.020 115.490  1.00  0.00            
ATOM    630  HA  ALA    50      76.810 100.740 116.300  1.00  0.00            
ATOM    631  CB  ALA    50      75.310  99.550 115.350  1.00  0.00            
ATOM    632  HB1 ALA    50      75.240  98.820 114.540  1.00  0.00            
ATOM    633  HB2 ALA    50      74.980  99.090 116.280  1.00  0.00            
ATOM    634  HB3 ALA    50      74.670 100.400 115.120  1.00  0.00            
ATOM    635  C   ALA    50      77.820  98.980 115.860  1.00  0.00            
ATOM    636  O   ALA    50      78.350  98.910 116.990  1.00  0.00            
ATOM    637  N   ILE    51      78.340  98.160 114.920  1.00  0.00            
ATOM    638  H   ILE    51      77.790  97.970 114.090  1.00  0.00            
ATOM    639  CA  ILE    51      79.440  97.270 115.230  1.00  0.00            
ATOM    640  HA  ILE    51      79.490  97.040 116.290  1.00  0.00            
ATOM    641  CB  ILE    51      79.450  96.010 114.450  1.00  0.00            
ATOM    642  HB  ILE    51      79.610  96.240 113.390  1.00  0.00            
ATOM    643  CG2 ILE    51      80.600  95.090 114.960  1.00  0.00            
ATOM    644 HG21 ILE    51      80.440  94.860 116.010  1.00  0.00            
ATOM    645 HG22 ILE    51      80.610  94.160 114.380  1.00  0.00            
ATOM    646 HG23 ILE    51      81.550  95.600 114.840  1.00  0.00            
ATOM    647  CG1 ILE    51      78.030  95.330 114.460  1.00  0.00            
ATOM    648 HG12 ILE    51      77.840  94.940 115.460  1.00  0.00            
ATOM    649 HG13 ILE    51      77.280  96.090 114.220  1.00  0.00            
ATOM    650  CD1 ILE    51      77.940  94.190 113.440  1.00  0.00            
ATOM    651 HD11 ILE    51      78.680  93.430 113.670  1.00  0.00            
ATOM    652 HD12 ILE    51      76.940  93.750 113.480  1.00  0.00            
ATOM    653 HD13 ILE    51      78.120  94.580 112.440  1.00  0.00            
ATOM    654  C   ILE    51      80.830  97.950 115.420  1.00  0.00            
ATOM    655  O   ILE    51      81.730  97.510 116.140  1.00  0.00            
ATOM    656  N   THR    52      81.140  99.200 114.820  1.00  0.00            
ATOM    657  H   THR    52      80.420  99.470 114.170  1.00  0.00            
ATOM    658  CA  THR    52      82.320 100.030 114.920  1.00  0.00            
ATOM    659  HA  THR    52      83.200  99.390 114.830  1.00  0.00            
ATOM    660  CB  THR    52      82.390 101.110 113.840  1.00  0.00            
ATOM    661  HB  THR    52      81.440 101.650 113.800  1.00  0.00            
ATOM    662  CG2 THR    52      83.550 102.120 114.190  1.00  0.00            
ATOM    663 HG21 THR    52      84.500 101.580 114.230  1.00  0.00            
ATOM    664 HG22 THR    52      83.600 102.890 113.420  1.00  0.00            
ATOM    665 HG23 THR    52      83.350 102.580 115.160  1.00  0.00            
ATOM    666  OG1 THR    52      82.660 100.490 112.560  1.00  0.00            
ATOM    667  HG1 THR    52      82.700 101.170 111.880  1.00  0.00            
ATOM    668  C   THR    52      82.330 100.550 116.310  1.00  0.00            
ATOM    669  O   THR    52      83.390 100.490 116.930  1.00  0.00            
ATOM    670  N   ALA    53      81.180 101.070 116.820  1.00  0.00            
ATOM    671  H   ALA    53      80.370 101.130 116.220  1.00  0.00            
ATOM    672  CA  ALA    53      81.060 101.530 118.180  1.00  0.00            
ATOM    673  HA  ALA    53      81.790 102.310 118.380  1.00  0.00            
ATOM    674  CB  ALA    53      79.660 102.090 118.470  1.00  0.00            
ATOM    675  HB1 ALA    53      78.910 101.320 118.280  1.00  0.00            
ATOM    676  HB2 ALA    53      79.600 102.410 119.510  1.00  0.00            
ATOM    677  HB3 ALA    53      79.470 102.940 117.820  1.00  0.00            
ATOM    678  C   ALA    53      81.300 100.360 119.160  1.00  0.00            
ATOM    679  O   ALA    53      82.080 100.490 120.050  1.00  0.00            
ATOM    680  N   LEU    54      80.770  99.130 118.920  1.00  0.00            
ATOM    681  H   LEU    54      80.170  99.030 118.110  1.00  0.00            
ATOM    682  CA  LEU    54      80.910  97.990 119.810  1.00  0.00            
ATOM    683  HA  LEU    54      80.600  98.230 120.820  1.00  0.00            
ATOM    684  CB  LEU    54      80.000  96.900 119.270  1.00  0.00            
ATOM    685  HB2 LEU    54      79.100  97.400 119.640  1.00  0.00            
ATOM    686  HB3 LEU    54      79.950  96.830 118.180  1.00  0.00            
ATOM    687  CG  LEU    54      80.090  95.450 119.890  1.00  0.00            
ATOM    688  HG  LEU    54      79.210  94.930 119.500  1.00  0.00            
ATOM    689  CD1 LEU    54      81.310  94.620 119.640  1.00  0.00            
ATOM    690 HD11 LEU    54      82.190  95.130 120.030  1.00  0.00            
ATOM    691 HD12 LEU    54      81.200  93.660 120.140  1.00  0.00            
ATOM    692 HD13 LEU    54      81.430  94.460 118.570  1.00  0.00            
ATOM    693  CD2 LEU    54      79.660  95.320 121.330  1.00  0.00            
ATOM    694 HD21 LEU    54      78.620  95.630 121.430  1.00  0.00            
ATOM    695 HD22 LEU    54      79.760  94.280 121.650  1.00  0.00            
ATOM    696 HD23 LEU    54      80.290  95.960 121.950  1.00  0.00            
ATOM    697  C   LEU    54      82.350  97.620 119.930  1.00  0.00            
ATOM    698  O   LEU    54      82.920  97.530 121.010  1.00  0.00            
ATOM    699  N   TYR    55      83.070  97.490 118.830  1.00  0.00            
ATOM    700  H   TYR    55      82.550  97.600 117.970  1.00  0.00            
ATOM    701  CA  TYR    55      84.510  97.170 118.740  1.00  0.00            
ATOM    702  HA  TYR    55      84.720  96.290 119.350  1.00  0.00            
ATOM    703  CB  TYR    55      84.950  96.870 117.270  1.00  0.00            
ATOM    704  HB2 TYR    55      85.010  97.730 116.600  1.00  0.00            
ATOM    705  HB3 TYR    55      85.950  96.560 117.550  1.00  0.00            
ATOM    706  CG  TYR    55      84.270  95.760 116.580  1.00  0.00            
ATOM    707  CD1 TYR    55      84.400  95.700 115.200  1.00  0.00            
ATOM    708  HD1 TYR    55      84.610  96.600 114.620  1.00  0.00            
ATOM    709  CE1 TYR    55      84.250  94.440 114.540  1.00  0.00            
ATOM    710  HE1 TYR    55      84.470  94.320 113.480  1.00  0.00            
ATOM    711  CZ  TYR    55      83.740  93.350 115.290  1.00  0.00            
ATOM    712  OH  TYR    55      83.370  92.090 114.730  1.00  0.00            
ATOM    713  HH  TYR    55      83.500  92.050 113.780  1.00  0.00            
ATOM    714  CE2 TYR    55      83.630  93.440 116.660  1.00  0.00            
ATOM    715  HE2 TYR    55      83.390  92.560 117.250  1.00  0.00            
ATOM    716  CD2 TYR    55      83.830  94.720 117.310  1.00  0.00            
ATOM    717  HD2 TYR    55      83.620  94.830 118.370  1.00  0.00            
ATOM    718  C   TYR    55      85.300  98.320 119.290  1.00  0.00            
ATOM    719  O   TYR    55      86.400  98.090 119.790  1.00  0.00            
ATOM    720  N   SER    56      84.790  99.590 119.290  1.00  0.00            
ATOM    721  H   SER    56      83.940  99.830 118.790  1.00  0.00            
ATOM    722  CA  SER    56      85.530 100.650 119.930  1.00  0.00            
ATOM    723  HA  SER    56      86.560 100.560 119.590  1.00  0.00            
ATOM    724  CB  SER    56      85.050 102.090 119.670  1.00  0.00            
ATOM    725  HB2 SER    56      84.000 102.200 119.940  1.00  0.00            
ATOM    726  HB3 SER    56      85.650 102.800 120.240  1.00  0.00            
ATOM    727  OG  SER    56      85.200 102.340 118.320  1.00  0.00            
ATOM    728  HG  SER    56      84.910 103.230 118.120  1.00  0.00            
ATOM    729  C   SER    56      85.600 100.430 121.430  1.00  0.00            
ATOM    730  O   SER    56      86.640 100.550 122.060  1.00  0.00            
ATOM    731  N   ALA    57      84.430 100.010 122.020  1.00  0.00            
ATOM    732  H   ALA    57      83.600  99.790 121.490  1.00  0.00            
ATOM    733  CA  ALA    57      84.430  99.730 123.520  1.00  0.00            
ATOM    734  HA  ALA    57      84.830 100.530 124.130  1.00  0.00            
ATOM    735  CB  ALA    57      82.990  99.540 123.870  1.00  0.00            
ATOM    736  HB1 ALA    57      82.570  98.730 123.270  1.00  0.00            
ATOM    737  HB2 ALA    57      82.900  99.290 124.930  1.00  0.00            
ATOM    738  HB3 ALA    57      82.440 100.460 123.670  1.00  0.00            
ATOM    739  C   ALA    57      85.110  98.410 123.880  1.00  0.00            
ATOM    740  O   ALA    57      85.850  98.260 124.810  1.00  0.00            
ATOM    741  N   VAL    58      84.740  97.290 123.120  1.00  0.00            
ATOM    742  H   VAL    58      84.120  97.430 122.330  1.00  0.00            
ATOM    743  CA  VAL    58      85.210  96.010 123.360  1.00  0.00            
ATOM    744  HA  VAL    58      85.000  95.660 124.370  1.00  0.00            
ATOM    745  CB  VAL    58      84.730  94.990 122.400  1.00  0.00            
ATOM    746  HB  VAL    58      84.790  95.490 121.430  1.00  0.00            
ATOM    747  CG1 VAL    58      85.410  93.640 122.310  1.00  0.00            
ATOM    748 HG11 VAL    58      85.350  93.140 123.270  1.00  0.00            
ATOM    749 HG12 VAL    58      84.910  93.030 121.550  1.00  0.00            
ATOM    750 HG13 VAL    58      86.460  93.780 122.040  1.00  0.00            
ATOM    751  CG2 VAL    58      83.210  94.780 122.630  1.00  0.00            
ATOM    752 HG21 VAL    58      82.680  95.720 122.470  1.00  0.00            
ATOM    753 HG22 VAL    58      82.840  94.030 121.930  1.00  0.00            
ATOM    754 HG23 VAL    58      83.040  94.440 123.650  1.00  0.00            
ATOM    755  C   VAL    58      86.770  95.870 123.250  1.00  0.00            
ATOM    756  O   VAL    58      87.520  95.210 124.020  1.00  0.00            
ATOM    757  N   CYS    59      87.330  96.560 122.270  1.00  0.00            
ATOM    758  H   CYS    59      86.790  97.120 121.620  1.00  0.00            
ATOM    759  CA  CYS    59      88.790  96.560 122.150  1.00  0.00            
ATOM    760  HA  CYS    59      89.170  95.540 122.080  1.00  0.00            
ATOM    761  CB  CYS    59      89.180  97.320 120.860  1.00  0.00            
ATOM    762  HB2 CYS    59      88.570  96.960 120.030  1.00  0.00            
ATOM    763  HB3 CYS    59      89.000  98.380 121.000  1.00  0.00            
ATOM    764  SG  CYS    59      91.020  97.160 120.280  1.00  0.00            
ATOM    765  HG  CYS    59      90.890  97.930 119.200  1.00  0.00            
ATOM    766  C   CYS    59      89.460  97.280 123.300  1.00  0.00            
ATOM    767  O   CYS    59      90.540  96.810 123.760  1.00  0.00            
ATOM    768  N   ALA    60      88.860  98.430 123.750  1.00  0.00            
ATOM    769  H   ALA    60      87.970  98.660 123.330  1.00  0.00            
ATOM    770  CA  ALA    60      89.450  99.360 124.650  1.00  0.00            
ATOM    771  HA  ALA    60      90.500  99.360 124.380  1.00  0.00            
ATOM    772  CB  ALA    60      88.910 100.810 124.560  1.00  0.00            
ATOM    773  HB1 ALA    60      87.860 100.820 124.840  1.00  0.00            
ATOM    774  HB2 ALA    60      89.470 101.450 125.240  1.00  0.00            
ATOM    775  HB3 ALA    60      89.020 101.180 123.540  1.00  0.00            
ATOM    776  C   ALA    60      89.350  98.830 126.110  1.00  0.00            
ATOM    777  O   ALA    60      90.270  98.820 126.920  1.00  0.00            
ATOM    778  N   VAL    61      88.140  98.360 126.450  1.00  0.00            
ATOM    779  H   VAL    61      87.350  98.530 125.840  1.00  0.00            
ATOM    780  CA  VAL    61      87.890  97.710 127.740  1.00  0.00            
ATOM    781  HA  VAL    61      88.280  98.340 128.530  1.00  0.00            
ATOM    782  CB  VAL    61      86.440  97.520 127.960  1.00  0.00            
ATOM    783  HB  VAL    61      86.030  97.040 127.070  1.00  0.00            
ATOM    784  CG1 VAL    61      86.150  96.690 129.150  1.00  0.00            
ATOM    785 HG11 VAL    61      86.560  97.170 130.040  1.00  0.00            
ATOM    786 HG12 VAL    61      85.070  96.580 129.260  1.00  0.00            
ATOM    787 HG13 VAL    61      86.600  95.700 129.020  1.00  0.00            
ATOM    788  CG2 VAL    61      85.810  98.870 128.180  1.00  0.00            
ATOM    789 HG21 VAL    61      85.970  99.490 127.300  1.00  0.00            
ATOM    790 HG22 VAL    61      84.740  98.750 128.340  1.00  0.00            
ATOM    791 HG23 VAL    61      86.260  99.340 129.050  1.00  0.00            
ATOM    792  C   VAL    61      88.670  96.370 127.890  1.00  0.00            
ATOM    793  O   VAL    61      89.360  96.090 128.910  1.00  0.00            
ATOM    794  N   GLY    62      88.700  95.490 126.830  1.00  0.00            
ATOM    795  H   GLY    62      88.120  95.720 126.040  1.00  0.00            
ATOM    796  CA  GLY    62      89.480  94.290 126.770  1.00  0.00            
ATOM    797  HA2 GLY    62      89.080  93.690 127.590  1.00  0.00            
ATOM    798  HA3 GLY    62      89.180  93.850 125.820  1.00  0.00            
ATOM    799  C   GLY    62      90.950  94.300 126.860  1.00  0.00            
ATOM    800  O   GLY    62      91.560  93.800 127.790  1.00  0.00            
ATOM    801  N   LEU    63      91.680  94.910 125.890  1.00  0.00            
ATOM    802  H   LEU    63      91.200  95.350 125.110  1.00  0.00            
ATOM    803  CA  LEU    63      93.190  94.910 125.890  1.00  0.00            
ATOM    804  HA  LEU    63      93.600  93.900 125.890  1.00  0.00            
ATOM    805  CB  LEU    63      93.630  95.640 124.540  1.00  0.00            
ATOM    806  HB2 LEU    63      93.190  94.940 123.830  1.00  0.00            
ATOM    807  HB3 LEU    63      93.140  96.610 124.440  1.00  0.00            
ATOM    808  CG  LEU    63      95.110  95.790 124.250  1.00  0.00            
ATOM    809  HG  LEU    63      95.530  96.400 125.050  1.00  0.00            
ATOM    810  CD1 LEU    63      95.880  94.470 124.160  1.00  0.00            
ATOM    811 HD11 LEU    63      95.460  93.860 123.360  1.00  0.00            
ATOM    812 HD12 LEU    63      96.930  94.670 123.950  1.00  0.00            
ATOM    813 HD13 LEU    63      95.800  93.930 125.100  1.00  0.00            
ATOM    814  CD2 LEU    63      95.480  96.660 123.050  1.00  0.00            
ATOM    815 HD21 LEU    63      95.100  97.670 123.200  1.00  0.00            
ATOM    816 HD22 LEU    63      96.560  96.690 122.940  1.00  0.00            
ATOM    817 HD23 LEU    63      95.040  96.240 122.140  1.00  0.00            
ATOM    818  C   LEU    63      93.750  95.580 127.100  1.00  0.00            
ATOM    819  O   LEU    63      94.680  95.090 127.750  1.00  0.00            
ATOM    820  N   LEU    64      93.310  96.820 127.440  1.00  0.00            
ATOM    821  H   LEU    64      92.780  97.400 126.800  1.00  0.00            
ATOM    822  CA  LEU    64      93.760  97.410 128.680  1.00  0.00            
ATOM    823  HA  LEU    64      94.850  97.400 128.750  1.00  0.00            
ATOM    824  CB  LEU    64      93.280  98.880 128.690  1.00  0.00            
ATOM    825  HB2 LEU    64      92.200  98.820 128.820  1.00  0.00            
ATOM    826  HB3 LEU    64      93.720  99.370 129.550  1.00  0.00            
ATOM    827  CG  LEU    64      93.600  99.680 127.420  1.00  0.00            
ATOM    828  HG  LEU    64      93.190  99.160 126.550  1.00  0.00            
ATOM    829  CD1 LEU    64      92.980 101.100 127.510  1.00  0.00            
ATOM    830 HD11 LEU    64      93.390 101.620 128.370  1.00  0.00            
ATOM    831 HD12 LEU    64      93.210 101.660 126.600  1.00  0.00            
ATOM    832 HD13 LEU    64      91.900 101.020 127.620  1.00  0.00            
ATOM    833  CD2 LEU    64      95.090  99.870 127.070  1.00  0.00            
ATOM    834 HD21 LEU    64      95.560  98.890 126.930  1.00  0.00            
ATOM    835 HD22 LEU    64      95.180 100.450 126.150  1.00  0.00            
ATOM    836 HD23 LEU    64      95.590 100.400 127.880  1.00  0.00            
ATOM    837  C   LEU    64      93.420  96.650 129.940  1.00  0.00            
ATOM    838  O   LEU    64      94.290  96.480 130.790  1.00  0.00            
ATOM    839  N   GLY    65      92.200  96.160 130.100  1.00  0.00            
ATOM    840  H   GLY    65      91.570  96.340 129.330  1.00  0.00            
ATOM    841  CA  GLY    65      91.690  95.390 131.260  1.00  0.00            
ATOM    842  HA2 GLY    65      91.860  96.000 132.140  1.00  0.00            
ATOM    843  HA3 GLY    65      90.620  95.260 131.100  1.00  0.00            
ATOM    844  C   GLY    65      92.330  94.020 131.480  1.00  0.00            
ATOM    845  O   GLY    65      92.620  93.580 132.550  1.00  0.00            
ATOM    846  N   ASN    66      92.610  93.270 130.390  1.00  0.00            
ATOM    847  H   ASN    66      92.320  93.590 129.470  1.00  0.00            
ATOM    848  CA  ASN    66      93.210  91.910 130.510  1.00  0.00            
ATOM    849  HA  ASN    66      92.820  91.390 131.380  1.00  0.00            
ATOM    850  CB  ASN    66      92.840  91.090 129.240  1.00  0.00            
ATOM    851  HB2 ASN    66      92.930  91.900 128.510  1.00  0.00            
ATOM    852  HB3 ASN    66      93.500  90.270 128.960  1.00  0.00            
ATOM    853  CG  ASN    66      91.400  90.580 129.220  1.00  0.00            
ATOM    854  OD1 ASN    66      91.110  89.560 129.870  1.00  0.00            
ATOM    855  ND2 ASN    66      90.600  91.120 128.290  1.00  0.00            
ATOM    856 HD21 ASN    66      89.640  90.820 128.220  1.00  0.00            
ATOM    857 HD22 ASN    66      90.960  91.820 127.660  1.00  0.00            
ATOM    858  C   ASN    66      94.660  92.050 130.780  1.00  0.00            
ATOM    859  O   ASN    66      95.160  91.300 131.640  1.00  0.00            
ATOM    860  N   VAL    67      95.350  93.000 130.190  1.00  0.00            
ATOM    861  H   VAL    67      95.020  93.340 129.290  1.00  0.00            
ATOM    862  CA  VAL    67      96.720  93.310 130.590  1.00  0.00            
ATOM    863  HA  VAL    67      97.310  92.420 130.810  1.00  0.00            
ATOM    864  CB  VAL    67      97.480  94.160 129.590  1.00  0.00            
ATOM    865  HB  VAL    67      96.890  95.070 129.480  1.00  0.00            
ATOM    866  CG1 VAL    67      98.930  94.520 129.920  1.00  0.00            
ATOM    867 HG11 VAL    67      99.520  93.610 130.020  1.00  0.00            
ATOM    868 HG12 VAL    67      99.340  95.130 129.120  1.00  0.00            
ATOM    869 HG13 VAL    67      98.960  95.080 130.850  1.00  0.00            
ATOM    870  CG2 VAL    67      97.400  93.490 128.190  1.00  0.00            
ATOM    871 HG21 VAL    67      96.360  93.410 127.880  1.00  0.00            
ATOM    872 HG22 VAL    67      97.940  94.090 127.460  1.00  0.00            
ATOM    873 HG23 VAL    67      97.840  92.490 128.240  1.00  0.00            
ATOM    874  C   VAL    67      96.910  93.710 132.060  1.00  0.00            
ATOM    875  O   VAL    67      97.800  93.230 132.720  1.00  0.00            
ATOM    876  N   LEU    68      95.970  94.550 132.600  1.00  0.00            
ATOM    877  H   LEU    68      95.580  95.170 131.900  1.00  0.00            
ATOM    878  CA  LEU    68      95.740  94.860 134.020  1.00  0.00            
ATOM    879  HA  LEU    68      96.710  95.050 134.460  1.00  0.00            
ATOM    880  CB  LEU    68      94.820  96.060 134.310  1.00  0.00            
ATOM    881  HB2 LEU    68      95.480  96.810 133.880  1.00  0.00            
ATOM    882  HB3 LEU    68      93.910  95.990 133.710  1.00  0.00            
ATOM    883  CG  LEU    68      94.470  96.440 135.700  1.00  0.00            
ATOM    884  HG  LEU    68      94.150  95.540 136.230  1.00  0.00            
ATOM    885  CD1 LEU    68      95.610  97.060 136.420  1.00  0.00            
ATOM    886 HD11 LEU    68      95.920  97.960 135.890  1.00  0.00            
ATOM    887 HD12 LEU    68      95.300  97.320 137.430  1.00  0.00            
ATOM    888 HD13 LEU    68      96.440  96.350 136.460  1.00  0.00            
ATOM    889  CD2 LEU    68      93.180  97.240 135.730  1.00  0.00            
ATOM    890 HD21 LEU    68      92.370  96.640 135.310  1.00  0.00            
ATOM    891 HD22 LEU    68      92.940  97.510 136.760  1.00  0.00            
ATOM    892 HD23 LEU    68      93.300  98.150 135.140  1.00  0.00            
ATOM    893  C   LEU    68      95.500  93.660 134.910  1.00  0.00            
ATOM    894  O   LEU    68      96.180  93.530 135.910  1.00  0.00            
ATOM    895  N   VAL    69      94.620  92.710 134.510  1.00  0.00            
ATOM    896  H   VAL    69      94.100  92.850 133.660  1.00  0.00            
ATOM    897  CA  VAL    69      94.390  91.500 135.260  1.00  0.00            
ATOM    898  HA  VAL    69      94.130  91.770 136.280  1.00  0.00            
ATOM    899  CB  VAL    69      93.210  90.780 134.640  1.00  0.00            
ATOM    900  HB  VAL    69      93.310  90.890 133.560  1.00  0.00            
ATOM    901  CG1 VAL    69      93.100  89.290 135.000  1.00  0.00            
ATOM    902 HG11 VAL    69      93.000  89.180 136.080  1.00  0.00            
ATOM    903 HG12 VAL    69      92.220  88.860 134.510  1.00  0.00            
ATOM    904 HG13 VAL    69      94.000  88.770 134.660  1.00  0.00            
ATOM    905  CG2 VAL    69      91.910  91.480 135.230  1.00  0.00            
ATOM    906 HG21 VAL    69      91.910  92.540 134.960  1.00  0.00            
ATOM    907 HG22 VAL    69      91.020  91.000 134.820  1.00  0.00            
ATOM    908 HG23 VAL    69      91.900  91.380 136.310  1.00  0.00            
ATOM    909  C   VAL    69      95.680  90.580 135.210  1.00  0.00            
ATOM    910  O   VAL    69      96.090  90.040 136.200  1.00  0.00            
ATOM    911  N   MET    70      96.360  90.420 134.090  1.00  0.00            
ATOM    912  H   MET    70      95.900  90.650 133.220  1.00  0.00            
ATOM    913  CA  MET    70      97.670  89.810 134.030  1.00  0.00            
ATOM    914  HA  MET    70      97.580  88.800 134.430  1.00  0.00            
ATOM    915  CB  MET    70      98.290  89.720 132.570  1.00  0.00            
ATOM    916  HB2 MET    70      98.150  90.690 132.100  1.00  0.00            
ATOM    917  HB3 MET    70      99.350  89.510 132.680  1.00  0.00            
ATOM    918  CG  MET    70      97.620  88.590 131.660  1.00  0.00            
ATOM    919  HG2 MET    70      97.590  87.690 132.270  1.00  0.00            
ATOM    920  HG3 MET    70      96.600  88.920 131.460  1.00  0.00            
ATOM    921  SD  MET    70      98.480  88.210 130.030  1.00  0.00            
ATOM    922  CE  MET    70      97.940  89.640 129.050  1.00  0.00            
ATOM    923  HE1 MET    70      98.280  90.560 129.530  1.00  0.00            
ATOM    924  HE2 MET    70      98.360  89.570 128.050  1.00  0.00            
ATOM    925  HE3 MET    70      96.850  89.650 128.980  1.00  0.00            
ATOM    926  C   MET    70      98.750  90.440 134.980  1.00  0.00            
ATOM    927  O   MET    70      99.400  89.710 135.750  1.00  0.00            
ATOM    928  N   PHE    71      98.840  91.780 134.900  1.00  0.00            
ATOM    929  H   PHE    71      98.470  92.220 134.070  1.00  0.00            
ATOM    930  CA  PHE    71      99.630  92.580 135.810  1.00  0.00            
ATOM    931  HA  PHE    71     100.680  92.280 135.790  1.00  0.00            
ATOM    932  CB  PHE    71      99.520  94.110 135.320  1.00  0.00            
ATOM    933  HB2 PHE    71      99.960  94.220 134.330  1.00  0.00            
ATOM    934  HB3 PHE    71      98.460  94.380 135.280  1.00  0.00            
ATOM    935  CG  PHE    71     100.200  95.130 136.220  1.00  0.00            
ATOM    936  CD1 PHE    71     101.540  95.520 136.170  1.00  0.00            
ATOM    937  HD1 PHE    71     102.200  95.000 135.470  1.00  0.00            
ATOM    938  CE1 PHE    71     102.030  96.530 136.970  1.00  0.00            
ATOM    939  HE1 PHE    71     103.070  96.810 136.830  1.00  0.00            
ATOM    940  CZ  PHE    71     101.250  97.190 137.920  1.00  0.00            
ATOM    941  HZ  PHE    71     101.650  97.990 138.540  1.00  0.00            
ATOM    942  CE2 PHE    71      99.870  96.780 138.060  1.00  0.00            
ATOM    943  HE2 PHE    71      99.200  97.220 138.800  1.00  0.00            
ATOM    944  CD2 PHE    71      99.390  95.750 137.170  1.00  0.00            
ATOM    945  HD2 PHE    71      98.350  95.420 137.220  1.00  0.00            
ATOM    946  C   PHE    71      99.340  92.290 137.220  1.00  0.00            
ATOM    947  O   PHE    71     100.240  91.720 137.820  1.00  0.00            
ATOM    948  N   GLY    72      98.080  92.350 137.720  1.00  0.00            
ATOM    949  H   GLY    72      97.400  92.860 137.170  1.00  0.00            
ATOM    950  CA  GLY    72      97.640  91.750 138.960  1.00  0.00            
ATOM    951  HA2 GLY    72      97.940  92.460 139.730  1.00  0.00            
ATOM    952  HA3 GLY    72      96.550  91.730 138.880  1.00  0.00            
ATOM    953  C   GLY    72      98.120  90.390 139.340  1.00  0.00            
ATOM    954  O   GLY    72      98.630  90.120 140.430  1.00  0.00            
ATOM    955  N   ILE    73      98.050  89.410 138.430  1.00  0.00            
ATOM    956  H   ILE    73      97.760  89.630 137.490  1.00  0.00            
ATOM    957  CA  ILE    73      98.340  88.010 138.760  1.00  0.00            
ATOM    958  HA  ILE    73      97.900  87.770 139.730  1.00  0.00            
ATOM    959  CB  ILE    73      97.850  87.030 137.730  1.00  0.00            
ATOM    960  HB  ILE    73      98.160  87.390 136.750  1.00  0.00            
ATOM    961  CG2 ILE    73      98.410  85.610 137.950  1.00  0.00            
ATOM    962 HG21 ILE    73      98.100  85.240 138.930  1.00  0.00            
ATOM    963 HG22 ILE    73      98.020  84.940 137.180  1.00  0.00            
ATOM    964 HG23 ILE    73      99.500  85.630 137.890  1.00  0.00            
ATOM    965  CG1 ILE    73      96.230  87.110 137.870  1.00  0.00            
ATOM    966 HG12 ILE    73      95.910  86.510 138.720  1.00  0.00            
ATOM    967 HG13 ILE    73      95.930  88.150 138.030  1.00  0.00            
ATOM    968  CD1 ILE    73      95.570  86.580 136.590  1.00  0.00            
ATOM    969 HD11 ILE    73      95.870  85.540 136.430  1.00  0.00            
ATOM    970 HD12 ILE    73      94.490  86.630 136.690  1.00  0.00            
ATOM    971 HD13 ILE    73      95.890  87.180 135.740  1.00  0.00            
ATOM    972  C   ILE    73      99.880  87.830 138.930  1.00  0.00            
ATOM    973  O   ILE    73     100.330  87.040 139.800  1.00  0.00            
ATOM    974  N   VAL    74     100.680  88.570 138.100  1.00  0.00            
ATOM    975  H   VAL    74     100.360  88.820 137.170  1.00  0.00            
ATOM    976  CA  VAL    74     102.090  88.800 138.440  1.00  0.00            
ATOM    977  HA  VAL    74     102.580  87.870 138.720  1.00  0.00            
ATOM    978  CB  VAL    74     102.830  89.390 137.220  1.00  0.00            
ATOM    979  HB  VAL    74     102.240  90.240 136.880  1.00  0.00            
ATOM    980  CG1 VAL    74     104.330  89.850 137.500  1.00  0.00            
ATOM    981 HG11 VAL    74     104.920  88.990 137.840  1.00  0.00            
ATOM    982 HG12 VAL    74     104.760  90.250 136.580  1.00  0.00            
ATOM    983 HG13 VAL    74     104.340  90.620 138.270  1.00  0.00            
ATOM    984  CG2 VAL    74     102.830  88.310 136.180  1.00  0.00            
ATOM    985 HG21 VAL    74     101.800  88.050 135.930  1.00  0.00            
ATOM    986 HG22 VAL    74     103.340  88.660 135.280  1.00  0.00            
ATOM    987 HG23 VAL    74     103.340  87.430 136.570  1.00  0.00            
ATOM    988  C   VAL    74     102.350  89.520 139.700  1.00  0.00            
ATOM    989  O   VAL    74     103.280  89.140 140.440  1.00  0.00            
ATOM    990  N   ARG    75     101.590  90.570 140.050  1.00  0.00            
ATOM    991  H   ARG    75     100.820  90.760 139.430  1.00  0.00            
ATOM    992  CA  ARG    75     101.900  91.540 141.080  1.00  0.00            
ATOM    993  HA  ARG    75     102.980  91.590 141.220  1.00  0.00            
ATOM    994  CB  ARG    75     101.380  92.940 140.690  1.00  0.00            
ATOM    995  HB2 ARG    75     100.340  92.770 140.420  1.00  0.00            
ATOM    996  HB3 ARG    75     101.430  93.510 141.620  1.00  0.00            
ATOM    997  CG  ARG    75     102.090  93.740 139.550  1.00  0.00            
ATOM    998  HG2 ARG    75     102.150  93.080 138.680  1.00  0.00            
ATOM    999  HG3 ARG    75     101.460  94.600 139.310  1.00  0.00            
ATOM   1000  CD  ARG    75     103.470  94.220 139.910  1.00  0.00            
ATOM   1001  HD2 ARG    75     104.070  93.430 140.370  1.00  0.00            
ATOM   1002  HD3 ARG    75     104.000  94.620 139.050  1.00  0.00            
ATOM   1003  NE  ARG    75     103.280  95.270 140.860  1.00  0.00            
ATOM   1004  HE  ARG    75     102.770  95.000 141.690  1.00  0.00            
ATOM   1005  CZ  ARG    75     103.750  96.570 140.770  1.00  0.00            
ATOM   1006  NH1 ARG    75     104.720  96.860 139.930  1.00  0.00            
ATOM   1007 HH11 ARG    75     105.120  96.130 139.350  1.00  0.00            
ATOM   1008 HH12 ARG    75     105.060  97.810 139.860  1.00  0.00            
ATOM   1009  NH2 ARG    75     103.170  97.500 141.520  1.00  0.00            
ATOM   1010 HH21 ARG    75     102.410  97.250 142.130  1.00  0.00            
ATOM   1011 HH22 ARG    75     103.490  98.450 141.470  1.00  0.00            
ATOM   1012  C   ARG    75     101.570  91.270 142.630  1.00  0.00            
ATOM   1013  O   ARG    75     102.080  91.940 143.530  1.00  0.00            
ATOM   1014  N   TYR    76     100.690  90.340 142.900  1.00  0.00            
ATOM   1015  H   TYR    76     100.440  89.690 142.170  1.00  0.00            
ATOM   1016  CA  TYR    76     100.040  90.210 144.190  1.00  0.00            
ATOM   1017  HA  TYR    76     100.460  90.930 144.890  1.00  0.00            
ATOM   1018  CB  TYR    76      98.560  90.460 144.070  1.00  0.00            
ATOM   1019  HB2 TYR    76      98.160  89.930 143.200  1.00  0.00            
ATOM   1020  HB3 TYR    76      98.070  90.090 144.970  1.00  0.00            
ATOM   1021  CG  TYR    76      98.290  91.920 143.920  1.00  0.00            
ATOM   1022  CD1 TYR    76      98.530  92.710 145.050  1.00  0.00            
ATOM   1023  HD1 TYR    76      98.980  92.310 145.960  1.00  0.00            
ATOM   1024  CE1 TYR    76      98.150  94.090 144.980  1.00  0.00            
ATOM   1025  HE1 TYR    76      98.310  94.740 145.840  1.00  0.00            
ATOM   1026  CZ  TYR    76      97.590  94.620 143.790  1.00  0.00            
ATOM   1027  OH  TYR    76      97.090  95.950 143.890  1.00  0.00            
ATOM   1028  HH  TYR    76      97.200  96.330 144.770  1.00  0.00            
ATOM   1029  CE2 TYR    76      97.520  93.860 142.610  1.00  0.00            
ATOM   1030  HE2 TYR    76      97.230  94.270 141.640  1.00  0.00            
ATOM   1031  CD2 TYR    76      97.840  92.510 142.730  1.00  0.00            
ATOM   1032  HD2 TYR    76      97.740  91.850 141.870  1.00  0.00            
ATOM   1033  C   TYR    76     100.340  88.820 144.610  1.00  0.00            
ATOM   1034  O   TYR    76      99.980  87.820 144.070  1.00  0.00            
ATOM   1035  N   THR    77     100.980  88.660 145.750  1.00  0.00            
ATOM   1036  H   THR    77     101.220  89.540 146.180  1.00  0.00            
ATOM   1037  CA  THR    77     101.470  87.390 146.400  1.00  0.00            
ATOM   1038  HA  THR    77     101.970  86.700 145.720  1.00  0.00            
ATOM   1039  CB  THR    77     102.400  87.700 147.550  1.00  0.00            
ATOM   1040  HB  THR    77     102.080  88.670 147.940  1.00  0.00            
ATOM   1041  CG2 THR    77     102.440  86.640 148.740  1.00  0.00            
ATOM   1042 HG21 THR    77     102.760  85.670 148.350  1.00  0.00            
ATOM   1043 HG22 THR    77     103.140  86.970 149.500  1.00  0.00            
ATOM   1044 HG23 THR    77     101.450  86.550 149.180  1.00  0.00            
ATOM   1045  OG1 THR    77     103.790  87.950 147.120  1.00  0.00            
ATOM   1046  HG1 THR    77     104.330  88.140 147.890  1.00  0.00            
ATOM   1047  C   THR    77     100.330  86.470 146.840  1.00  0.00            
ATOM   1048  O   THR    77     100.280  85.270 146.630  1.00  0.00            
ATOM   1049  N   LYS    78      99.220  87.160 147.320  1.00  0.00            
ATOM   1050  H   LYS    78      99.200  88.140 147.570  1.00  0.00            
ATOM   1051  CA  LYS    78      98.090  86.360 147.640  1.00  0.00            
ATOM   1052  HA  LYS    78      98.480  85.400 147.980  1.00  0.00            
ATOM   1053  CB  LYS    78      97.100  86.900 148.720  1.00  0.00            
ATOM   1054  HB2 LYS    78      96.760  87.900 148.430  1.00  0.00            
ATOM   1055  HB3 LYS    78      96.240  86.230 148.790  1.00  0.00            
ATOM   1056  CG  LYS    78      97.800  86.970 150.070  1.00  0.00            
ATOM   1057  HG2 LYS    78      98.080  85.950 150.340  1.00  0.00            
ATOM   1058  HG3 LYS    78      98.700  87.570 149.940  1.00  0.00            
ATOM   1059  CD  LYS    78      96.920  87.590 151.210  1.00  0.00            
ATOM   1060  HD2 LYS    78      96.580  88.560 150.840  1.00  0.00            
ATOM   1061  HD3 LYS    78      96.060  86.930 151.330  1.00  0.00            
ATOM   1062  CE  LYS    78      97.620  87.770 152.560  1.00  0.00            
ATOM   1063  HE2 LYS    78      98.310  88.600 152.420  1.00  0.00            
ATOM   1064  HE3 LYS    78      96.830  88.060 153.260  1.00  0.00            
ATOM   1065  NZ  LYS    78      98.380  86.570 153.120  1.00  0.00            
ATOM   1066  HZ1 LYS    78      99.110  86.300 152.470  1.00  0.00            
ATOM   1067  HZ2 LYS    78      98.790  86.820 154.010  1.00  0.00            
ATOM   1068  HZ3 LYS    78      97.740  85.800 153.250  1.00  0.00            
ATOM   1069  C   LYS    78      97.240  85.910 146.430  1.00  0.00            
ATOM   1070  O   LYS    78      96.410  84.990 146.560  1.00  0.00            
ATOM   1071  N   MET    79      97.600  86.450 145.280  1.00  0.00            
ATOM   1072  H   MET    79      98.300  87.170 145.210  1.00  0.00            
ATOM   1073  CA  MET    79      96.940  85.990 144.040  1.00  0.00            
ATOM   1074  HA  MET    79      95.940  85.600 144.250  1.00  0.00            
ATOM   1075  CB  MET    79      96.810  87.180 143.100  1.00  0.00            
ATOM   1076  HB2 MET    79      97.740  87.730 143.190  1.00  0.00            
ATOM   1077  HB3 MET    79      96.740  86.760 142.100  1.00  0.00            
ATOM   1078  CG  MET    79      95.640  88.120 143.340  1.00  0.00            
ATOM   1079  HG2 MET    79      94.710  87.570 143.200  1.00  0.00            
ATOM   1080  HG3 MET    79      95.690  88.500 144.360  1.00  0.00            
ATOM   1081  SD  MET    79      95.690  89.540 142.160  1.00  0.00            
ATOM   1082  CE  MET    79      94.440  89.150 140.890  1.00  0.00            
ATOM   1083  HE1 MET    79      93.460  89.050 141.360  1.00  0.00            
ATOM   1084  HE2 MET    79      94.410  89.950 140.150  1.00  0.00            
ATOM   1085  HE3 MET    79      94.700  88.210 140.400  1.00  0.00            
ATOM   1086  C   MET    79      97.740  84.850 143.320  1.00  0.00            
ATOM   1087  O   MET    79      97.610  84.620 142.110  1.00  0.00            
ATOM   1088  N   LYS    80      98.710  84.190 144.010  1.00  0.00            
ATOM   1089  H   LYS    80      98.860  84.420 144.980  1.00  0.00            
ATOM   1090  CA  LYS    80      99.630  83.230 143.360  1.00  0.00            
ATOM   1091  HA  LYS    80      99.670  83.440 142.290  1.00  0.00            
ATOM   1092  CB  LYS    80     101.020  83.330 143.920  1.00  0.00            
ATOM   1093  HB2 LYS    80     100.950  83.000 144.960  1.00  0.00            
ATOM   1094  HB3 LYS    80     101.630  82.620 143.350  1.00  0.00            
ATOM   1095  CG  LYS    80     101.660  84.710 143.860  1.00  0.00            
ATOM   1096  HG2 LYS    80     100.990  85.400 144.370  1.00  0.00            
ATOM   1097  HG3 LYS    80     102.610  84.650 144.400  1.00  0.00            
ATOM   1098  CD  LYS    80     101.910  85.200 142.440  1.00  0.00            
ATOM   1099  HD2 LYS    80     102.250  84.340 141.860  1.00  0.00            
ATOM   1100  HD3 LYS    80     100.950  85.540 142.050  1.00  0.00            
ATOM   1101  CE  LYS    80     102.950  86.350 142.320  1.00  0.00            
ATOM   1102  HE2 LYS    80     102.730  86.840 141.370  1.00  0.00            
ATOM   1103  HE3 LYS    80     102.730  87.030 143.140  1.00  0.00            
ATOM   1104  NZ  LYS    80     104.350  85.980 142.360  1.00  0.00            
ATOM   1105  HZ1 LYS    80     104.550  85.350 141.600  1.00  0.00            
ATOM   1106  HZ2 LYS    80     104.920  86.810 142.270  1.00  0.00            
ATOM   1107  HZ3 LYS    80     104.550  85.520 143.240  1.00  0.00            
ATOM   1108  C   LYS    80      99.140  81.750 143.410  1.00  0.00            
ATOM   1109  O   LYS    80      99.610  80.990 144.250  1.00  0.00            
ATOM   1110  N   THR    81      98.110  81.400 142.630  1.00  0.00            
ATOM   1111  H   THR    81      97.810  82.070 141.940  1.00  0.00            
ATOM   1112  CA  THR    81      97.370  80.170 142.760  1.00  0.00            
ATOM   1113  HA  THR    81      97.970  79.340 143.130  1.00  0.00            
ATOM   1114  CB  THR    81      96.190  80.370 143.690  1.00  0.00            
ATOM   1115  HB  THR    81      96.600  80.850 144.570  1.00  0.00            
ATOM   1116  CG2 THR    81      94.970  81.210 143.150  1.00  0.00            
ATOM   1117 HG21 THR    81      94.560  80.730 142.260  1.00  0.00            
ATOM   1118 HG22 THR    81      94.200  81.270 143.920  1.00  0.00            
ATOM   1119 HG23 THR    81      95.300  82.210 142.890  1.00  0.00            
ATOM   1120  OG1 THR    81      95.720  79.030 144.110  1.00  0.00            
ATOM   1121  HG1 THR    81      94.970  79.120 144.700  1.00  0.00            
ATOM   1122  C   THR    81      96.920  79.670 141.420  1.00  0.00            
ATOM   1123  O   THR    81      96.830  80.470 140.500  1.00  0.00            
ATOM   1124  N   ALA    82      96.570  78.410 141.270  1.00  0.00            
ATOM   1125  H   ALA    82      96.340  77.910 142.120  1.00  0.00            
ATOM   1126  CA  ALA    82      96.490  77.670 139.980  1.00  0.00            
ATOM   1127  HA  ALA    82      97.410  77.730 139.410  1.00  0.00            
ATOM   1128  CB  ALA    82      96.210  76.270 140.270  1.00  0.00            
ATOM   1129  HB1 ALA    82      95.280  76.190 140.830  1.00  0.00            
ATOM   1130  HB2 ALA    82      96.110  75.720 139.330  1.00  0.00            
ATOM   1131  HB3 ALA    82      97.030  75.850 140.850  1.00  0.00            
ATOM   1132  C   ALA    82      95.340  78.280 139.090  1.00  0.00            
ATOM   1133  O   ALA    82      95.590  78.400 137.890  1.00  0.00            
ATOM   1134  N   THR    83      94.240  78.740 139.720  1.00  0.00            
ATOM   1135  H   THR    83      94.110  78.520 140.700  1.00  0.00            
ATOM   1136  CA  THR    83      93.150  79.330 139.000  1.00  0.00            
ATOM   1137  HA  THR    83      92.880  78.710 138.140  1.00  0.00            
ATOM   1138  CB  THR    83      91.920  79.530 139.850  1.00  0.00            
ATOM   1139  HB  THR    83      91.270  80.270 139.380  1.00  0.00            
ATOM   1140  CG2 THR    83      91.180  78.210 139.980  1.00  0.00            
ATOM   1141 HG21 THR    83      91.830  77.470 140.450  1.00  0.00            
ATOM   1142 HG22 THR    83      90.290  78.350 140.590  1.00  0.00            
ATOM   1143 HG23 THR    83      90.890  77.860 138.990  1.00  0.00            
ATOM   1144  OG1 THR    83      92.310  80.060 141.180  1.00  0.00            
ATOM   1145  HG1 THR    83      91.520  80.180 141.720  1.00  0.00            
ATOM   1146  C   THR    83      93.640  80.590 138.230  1.00  0.00            
ATOM   1147  O   THR    83      93.360  80.810 137.000  1.00  0.00            
ATOM   1148  N   ASN    84      94.440  81.470 138.840  1.00  0.00            
ATOM   1149  H   ASN    84      94.570  81.270 139.820  1.00  0.00            
ATOM   1150  CA  ASN    84      94.990  82.630 138.330  1.00  0.00            
ATOM   1151  HA  ASN    84      94.230  83.210 137.810  1.00  0.00            
ATOM   1152  CB  ASN    84      95.560  83.480 139.470  1.00  0.00            
ATOM   1153  HB2 ASN    84      96.010  82.750 140.150  1.00  0.00            
ATOM   1154  HB3 ASN    84      96.280  84.260 139.240  1.00  0.00            
ATOM   1155  CG  ASN    84      94.330  84.130 140.180  1.00  0.00            
ATOM   1156  OD1 ASN    84      93.200  83.830 139.800  1.00  0.00            
ATOM   1157  ND2 ASN    84      94.610  85.120 141.040  1.00  0.00            
ATOM   1158 HD21 ASN    84      93.860  85.580 141.530  1.00  0.00            
ATOM   1159 HD22 ASN    84      95.570  85.400 141.190  1.00  0.00            
ATOM   1160  C   ASN    84      96.040  82.320 137.210  1.00  0.00            
ATOM   1161  O   ASN    84      96.160  83.100 136.270  1.00  0.00            
ATOM   1162  N   ILE    85      96.640  81.100 137.140  1.00  0.00            
ATOM   1163  H   ILE    85      96.480  80.400 137.850  1.00  0.00            
ATOM   1164  CA  ILE    85      97.520  80.760 136.030  1.00  0.00            
ATOM   1165  HA  ILE    85      98.110  81.620 135.730  1.00  0.00            
ATOM   1166  CB  ILE    85      98.460  79.560 136.330  1.00  0.00            
ATOM   1167  HB  ILE    85      97.900  78.630 136.280  1.00  0.00            
ATOM   1168  CG2 ILE    85      99.540  79.540 135.310  1.00  0.00            
ATOM   1169 HG21 ILE    85     100.100  80.470 135.360  1.00  0.00            
ATOM   1170 HG22 ILE    85     100.210  78.700 135.500  1.00  0.00            
ATOM   1171 HG23 ILE    85      99.100  79.430 134.320  1.00  0.00            
ATOM   1172  CG1 ILE    85      99.090  79.520 137.800  1.00  0.00            
ATOM   1173 HG12 ILE    85      98.260  79.570 138.500  1.00  0.00            
ATOM   1174 HG13 ILE    85      99.590  78.560 137.900  1.00  0.00            
ATOM   1175  CD1 ILE    85     100.050  80.610 138.090  1.00  0.00            
ATOM   1176 HD11 ILE    85      99.550  81.570 137.990  1.00  0.00            
ATOM   1177 HD12 ILE    85     100.420  80.500 139.110  1.00  0.00            
ATOM   1178 HD13 ILE    85     100.880  80.560 137.390  1.00  0.00            
ATOM   1179  C   ILE    85      96.650  80.380 134.820  1.00  0.00            
ATOM   1180  O   ILE    85      96.990  80.610 133.690  1.00  0.00            
ATOM   1181  N   TYR    86      95.510  79.760 135.030  1.00  0.00            
ATOM   1182  H   TYR    86      95.430  79.320 135.930  1.00  0.00            
ATOM   1183  CA  TYR    86      94.490  79.510 134.070  1.00  0.00            
ATOM   1184  HA  TYR    86      94.940  79.050 133.190  1.00  0.00            
ATOM   1185  CB  TYR    86      93.380  78.560 134.610  1.00  0.00            
ATOM   1186  HB2 TYR    86      92.850  78.950 135.480  1.00  0.00            
ATOM   1187  HB3 TYR    86      92.710  78.570 133.750  1.00  0.00            
ATOM   1188  CG  TYR    86      93.830  77.130 134.890  1.00  0.00            
ATOM   1189  CD1 TYR    86      94.630  76.410 134.020  1.00  0.00            
ATOM   1190  HD1 TYR    86      94.940  76.860 133.070  1.00  0.00            
ATOM   1191  CE1 TYR    86      95.050  75.100 134.350  1.00  0.00            
ATOM   1192  HE1 TYR    86      95.550  74.490 133.590  1.00  0.00            
ATOM   1193  CZ  TYR    86      94.830  74.580 135.640  1.00  0.00            
ATOM   1194  OH  TYR    86      95.380  73.360 136.030  1.00  0.00            
ATOM   1195  HH  TYR    86      95.900  72.940 135.340  1.00  0.00            
ATOM   1196  CE2 TYR    86      94.050  75.310 136.510  1.00  0.00            
ATOM   1197  HE2 TYR    86      93.790  74.880 137.480  1.00  0.00            
ATOM   1198  CD2 TYR    86      93.580  76.610 136.160  1.00  0.00            
ATOM   1199  HD2 TYR    86      93.020  77.200 136.880  1.00  0.00            
ATOM   1200  C   TYR    86      93.900  80.800 133.420  1.00  0.00            
ATOM   1201  O   TYR    86      93.810  81.060 132.240  1.00  0.00            
ATOM   1202  N   ILE    87      93.560  81.720 134.330  1.00  0.00            
ATOM   1203  H   ILE    87      93.430  81.410 135.280  1.00  0.00            
ATOM   1204  CA  ILE    87      93.160  83.070 133.990  1.00  0.00            
ATOM   1205  HA  ILE    87      92.390  82.970 133.220  1.00  0.00            
ATOM   1206  CB  ILE    87      92.550  83.680 135.230  1.00  0.00            
ATOM   1207  HB  ILE    87      93.290  83.800 136.020  1.00  0.00            
ATOM   1208  CG2 ILE    87      92.050  85.060 134.790  1.00  0.00            
ATOM   1209 HG21 ILE    87      91.310  84.940 133.990  1.00  0.00            
ATOM   1210 HG22 ILE    87      91.590  85.570 135.640  1.00  0.00            
ATOM   1211 HG23 ILE    87      92.890  85.650 134.420  1.00  0.00            
ATOM   1212  CG1 ILE    87      91.320  82.940 135.720  1.00  0.00            
ATOM   1213 HG12 ILE    87      90.570  83.080 134.940  1.00  0.00            
ATOM   1214 HG13 ILE    87      91.610  81.890 135.760  1.00  0.00            
ATOM   1215  CD1 ILE    87      90.730  83.360 137.070  1.00  0.00            
ATOM   1216 HD11 ILE    87      90.430  84.410 137.030  1.00  0.00            
ATOM   1217 HD12 ILE    87      89.860  82.750 137.290  1.00  0.00            
ATOM   1218 HD13 ILE    87      91.480  83.220 137.850  1.00  0.00            
ATOM   1219  C   ILE    87      94.190  83.970 133.290  1.00  0.00            
ATOM   1220  O   ILE    87      93.960  84.830 132.450  1.00  0.00            
ATOM   1221  N   PHE    88      95.530  83.830 133.610  1.00  0.00            
ATOM   1222  H   PHE    88      95.750  83.190 134.360  1.00  0.00            
ATOM   1223  CA  PHE    88      96.590  84.500 132.960  1.00  0.00            
ATOM   1224  HA  PHE    88      96.480  85.580 133.060  1.00  0.00            
ATOM   1225  CB  PHE    88      97.920  84.070 133.630  1.00  0.00            
ATOM   1226  HB2 PHE    88      98.030  84.240 134.700  1.00  0.00            
ATOM   1227  HB3 PHE    88      97.970  83.000 133.420  1.00  0.00            
ATOM   1228  CG  PHE    88      99.160  84.720 132.940  1.00  0.00            
ATOM   1229  CD1 PHE    88      99.820  83.990 131.830  1.00  0.00            
ATOM   1230  HD1 PHE    88      99.510  82.970 131.580  1.00  0.00            
ATOM   1231  CE1 PHE    88     100.840  84.610 131.100  1.00  0.00            
ATOM   1232  HE1 PHE    88     101.370  84.110 130.290  1.00  0.00            
ATOM   1233  CZ  PHE    88     101.180  85.960 131.460  1.00  0.00            
ATOM   1234  HZ  PHE    88     101.970  86.470 130.910  1.00  0.00            
ATOM   1235  CE2 PHE    88     100.540  86.600 132.460  1.00  0.00            
ATOM   1236  HE2 PHE    88     100.850  87.620 132.670  1.00  0.00            
ATOM   1237  CD2 PHE    88      99.560  86.030 133.190  1.00  0.00            
ATOM   1238  HD2 PHE    88      99.070  86.590 133.980  1.00  0.00            
ATOM   1239  C   PHE    88      96.600  84.080 131.450  1.00  0.00            
ATOM   1240  O   PHE    88      96.650  84.900 130.530  1.00  0.00            
ATOM   1241  N   ASN    89      96.490  82.720 131.080  1.00  0.00            
ATOM   1242  H   ASN    89      96.620  82.060 131.830  1.00  0.00            
ATOM   1243  CA  ASN    89      96.350  82.220 129.750  1.00  0.00            
ATOM   1244  HA  ASN    89      97.140  82.630 129.120  1.00  0.00            
ATOM   1245  CB  ASN    89      96.450  80.630 129.710  1.00  0.00            
ATOM   1246  HB2 ASN    89      97.250  80.320 130.380  1.00  0.00            
ATOM   1247  HB3 ASN    89      95.500  80.200 130.040  1.00  0.00            
ATOM   1248  CG  ASN    89      96.750  80.110 128.350  1.00  0.00            
ATOM   1249  OD1 ASN    89      96.900  80.780 127.300  1.00  0.00            
ATOM   1250  ND2 ASN    89      96.860  78.770 128.260  1.00  0.00            
ATOM   1251 HD21 ASN    89      97.060  78.340 127.370  1.00  0.00            
ATOM   1252 HD22 ASN    89      96.740  78.200 129.080  1.00  0.00            
ATOM   1253  C   ASN    89      95.090  82.730 129.040  1.00  0.00            
ATOM   1254  O   ASN    89      95.150  83.060 127.840  1.00  0.00            
ATOM   1255  N   LEU    90      93.900  82.710 129.630  1.00  0.00            
ATOM   1256  H   LEU    90      93.890  82.150 130.470  1.00  0.00            
ATOM   1257  CA  LEU    90      92.630  83.210 129.110  1.00  0.00            
ATOM   1258  HA  LEU    90      92.480  82.840 128.090  1.00  0.00            
ATOM   1259  CB  LEU    90      91.430  82.720 130.000  1.00  0.00            
ATOM   1260  HB2 LEU    90      91.700  83.050 131.000  1.00  0.00            
ATOM   1261  HB3 LEU    90      90.510  83.210 129.690  1.00  0.00            
ATOM   1262  CG  LEU    90      91.220  81.180 130.000  1.00  0.00            
ATOM   1263  HG  LEU    90      92.200  80.750 129.770  1.00  0.00            
ATOM   1264  CD1 LEU    90      90.690  80.560 131.240  1.00  0.00            
ATOM   1265 HD11 LEU    90      89.710  80.980 131.470  1.00  0.00            
ATOM   1266 HD12 LEU    90      90.590  79.480 131.100  1.00  0.00            
ATOM   1267 HD13 LEU    90      91.370  80.760 132.060  1.00  0.00            
ATOM   1268  CD2 LEU    90      90.330  80.640 128.890  1.00  0.00            
ATOM   1269 HD21 LEU    90      90.760  80.890 127.920  1.00  0.00            
ATOM   1270 HD22 LEU    90      90.250  79.560 128.980  1.00  0.00            
ATOM   1271 HD23 LEU    90      89.340  81.080 128.970  1.00  0.00            
ATOM   1272  C   LEU    90      92.670  84.730 128.840  1.00  0.00            
ATOM   1273  O   LEU    90      92.150  85.070 127.770  1.00  0.00            
ATOM   1274  N   ALA    91      93.180  85.600 129.780  1.00  0.00            
ATOM   1275  H   ALA    91      93.340  85.120 130.650  1.00  0.00            
ATOM   1276  CA  ALA    91      93.430  87.060 129.720  1.00  0.00            
ATOM   1277  HA  ALA    91      92.470  87.540 129.540  1.00  0.00            
ATOM   1278  CB  ALA    91      94.020  87.600 131.040  1.00  0.00            
ATOM   1279  HB1 ALA    91      94.990  87.130 131.220  1.00  0.00            
ATOM   1280  HB2 ALA    91      94.150  88.680 130.960  1.00  0.00            
ATOM   1281  HB3 ALA    91      93.340  87.370 131.860  1.00  0.00            
ATOM   1282  C   ALA    91      94.340  87.410 128.530  1.00  0.00            
ATOM   1283  O   ALA    91      94.020  88.280 127.810  1.00  0.00            
ATOM   1284  N   LEU    92      95.380  86.600 128.260  1.00  0.00            
ATOM   1285  H   LEU    92      95.570  85.850 128.910  1.00  0.00            
ATOM   1286  CA  LEU    92      96.220  86.710 127.090  1.00  0.00            
ATOM   1287  HA  LEU    92      96.640  87.710 126.970  1.00  0.00            
ATOM   1288  CB  LEU    92      97.390  85.700 127.330  1.00  0.00            
ATOM   1289  HB2 LEU    92      97.860  85.890 128.290  1.00  0.00            
ATOM   1290  HB3 LEU    92      96.940  84.710 127.330  1.00  0.00            
ATOM   1291  CG  LEU    92      98.400  85.780 126.270  1.00  0.00            
ATOM   1292  HG  LEU    92      97.880  85.610 125.320  1.00  0.00            
ATOM   1293  CD1 LEU    92      99.180  87.170 126.210  1.00  0.00            
ATOM   1294 HD11 LEU    92      99.700  87.340 127.150  1.00  0.00            
ATOM   1295 HD12 LEU    92      99.910  87.140 125.400  1.00  0.00            
ATOM   1296 HD13 LEU    92      98.470  87.980 126.030  1.00  0.00            
ATOM   1297  CD2 LEU    92      99.520  84.730 126.480  1.00  0.00            
ATOM   1298 HD21 LEU    92      99.090  83.730 126.470  1.00  0.00            
ATOM   1299 HD22 LEU    92     100.250  84.810 125.680  1.00  0.00            
ATOM   1300 HD23 LEU    92     100.010  84.900 127.440  1.00  0.00            
ATOM   1301  C   LEU    92      95.510  86.340 125.850  1.00  0.00            
ATOM   1302  O   LEU    92      95.730  87.030 124.860  1.00  0.00            
ATOM   1303  N   ALA    93      94.640  85.340 125.860  1.00  0.00            
ATOM   1304  H   ALA    93      94.500  84.780 126.690  1.00  0.00            
ATOM   1305  CA  ALA    93      93.940  84.980 124.680  1.00  0.00            
ATOM   1306  HA  ALA    93      94.650  84.920 123.850  1.00  0.00            
ATOM   1307  CB  ALA    93      93.350  83.640 124.900  1.00  0.00            
ATOM   1308  HB1 ALA    93      92.630  83.690 125.710  1.00  0.00            
ATOM   1309  HB2 ALA    93      92.850  83.310 123.990  1.00  0.00            
ATOM   1310  HB3 ALA    93      94.140  82.930 125.150  1.00  0.00            
ATOM   1311  C   ALA    93      92.860  86.000 124.270  1.00  0.00            
ATOM   1312  O   ALA    93      92.590  86.340 123.100  1.00  0.00            
ATOM   1313  N   ASP    94      92.230  86.650 125.220  1.00  0.00            
ATOM   1314  H   ASP    94      92.170  86.150 126.100  1.00  0.00            
ATOM   1315  CA  ASP    94      91.470  87.870 125.070  1.00  0.00            
ATOM   1316  HA  ASP    94      90.790  87.790 124.220  1.00  0.00            
ATOM   1317  CB  ASP    94      90.630  88.110 126.370  1.00  0.00            
ATOM   1318  HB2 ASP    94      91.300  88.290 127.210  1.00  0.00            
ATOM   1319  HB3 ASP    94      90.130  89.040 126.100  1.00  0.00            
ATOM   1320  CG  ASP    94      89.600  87.080 126.760  1.00  0.00            
ATOM   1321  OD1 ASP    94      89.190  87.090 127.960  1.00  0.00            
ATOM   1322  OD2 ASP    94      89.070  86.330 125.930  1.00  0.00            
ATOM   1323  C   ASP    94      92.290  88.990 124.630  1.00  0.00            
ATOM   1324  O   ASP    94      91.910  89.730 123.680  1.00  0.00            
ATOM   1325  N   ALA    95      93.480  89.290 125.220  1.00  0.00            
ATOM   1326  H   ALA    95      93.640  88.740 126.050  1.00  0.00            
ATOM   1327  CA  ALA    95      94.400  90.360 124.920  1.00  0.00            
ATOM   1328  HA  ALA    95      93.770  91.250 124.860  1.00  0.00            
ATOM   1329  CB  ALA    95      95.510  90.600 125.990  1.00  0.00            
ATOM   1330  HB1 ALA    95      96.150  89.720 126.050  1.00  0.00            
ATOM   1331  HB2 ALA    95      96.100  91.470 125.710  1.00  0.00            
ATOM   1332  HB3 ALA    95      95.050  90.780 126.960  1.00  0.00            
ATOM   1333  C   ALA    95      94.910  90.150 123.530  1.00  0.00            
ATOM   1334  O   ALA    95      95.030  91.070 122.740  1.00  0.00            
ATOM   1335  N   LEU    96      95.330  88.900 123.210  1.00  0.00            
ATOM   1336  H   LEU    96      95.610  88.170 123.840  1.00  0.00            
ATOM   1337  CA  LEU    96      95.480  88.660 121.740  1.00  0.00            
ATOM   1338  HA  LEU    96      96.190  89.350 121.290  1.00  0.00            
ATOM   1339  CB  LEU    96      96.020  87.230 121.570  1.00  0.00            
ATOM   1340  HB2 LEU    96      95.350  86.600 122.150  1.00  0.00            
ATOM   1341  HB3 LEU    96      96.010  86.910 120.520  1.00  0.00            
ATOM   1342  CG  LEU    96      97.460  87.100 122.130  1.00  0.00            
ATOM   1343  HG  LEU    96      97.520  87.450 123.160  1.00  0.00            
ATOM   1344  CD1 LEU    96      97.800  85.580 122.080  1.00  0.00            
ATOM   1345 HD11 LEU    96      97.740  85.230 121.050  1.00  0.00            
ATOM   1346 HD12 LEU    96      98.810  85.420 122.460  1.00  0.00            
ATOM   1347 HD13 LEU    96      97.090  85.030 122.690  1.00  0.00            
ATOM   1348  CD2 LEU    96      98.380  87.960 121.350  1.00  0.00            
ATOM   1349 HD21 LEU    96      98.060  89.000 121.420  1.00  0.00            
ATOM   1350 HD22 LEU    96      99.390  87.860 121.750  1.00  0.00            
ATOM   1351 HD23 LEU    96      98.370  87.650 120.300  1.00  0.00            
ATOM   1352  C   LEU    96      94.230  88.880 120.860  1.00  0.00            
ATOM   1353  O   LEU    96      94.350  89.350 119.780  1.00  0.00            
ATOM   1354  N   ALA    97      92.960  88.530 121.270  1.00  0.00            
ATOM   1355  H   ALA    97      92.870  88.130 122.190  1.00  0.00            
ATOM   1356  CA  ALA    97      91.750  88.660 120.450  1.00  0.00            
ATOM   1357  HA  ALA    97      91.860  88.210 119.460  1.00  0.00            
ATOM   1358  CB  ALA    97      90.620  88.000 121.150  1.00  0.00            
ATOM   1359  HB1 ALA    97      90.490  88.450 122.130  1.00  0.00            
ATOM   1360  HB2 ALA    97      89.710  88.130 120.570  1.00  0.00            
ATOM   1361  HB3 ALA    97      90.830  86.940 121.260  1.00  0.00            
ATOM   1362  C   ALA    97      91.490  90.120 120.230  1.00  0.00            
ATOM   1363  O   ALA    97      91.120  90.590 119.180  1.00  0.00            
ATOM   1364  N   THR    98      91.610  90.930 121.280  1.00  0.00            
ATOM   1365  H   THR    98      91.760  90.450 122.160  1.00  0.00            
ATOM   1366  CA  THR    98      91.440  92.440 121.300  1.00  0.00            
ATOM   1367  HA  THR    98      90.590  92.690 120.660  1.00  0.00            
ATOM   1368  CB  THR    98      91.260  93.130 122.650  1.00  0.00            
ATOM   1369  HB  THR    98      91.580  94.170 122.610  1.00  0.00            
ATOM   1370  CG2 THR    98      89.780  93.070 122.950  1.00  0.00            
ATOM   1371 HG21 THR    98      89.460  92.030 122.990  1.00  0.00            
ATOM   1372 HG22 THR    98      89.580  93.550 123.910  1.00  0.00            
ATOM   1373 HG23 THR    98      89.230  93.590 122.160  1.00  0.00            
ATOM   1374  OG1 THR    98      92.040  92.560 123.720  1.00  0.00            
ATOM   1375  HG1 THR    98      91.870  93.040 124.530  1.00  0.00            
ATOM   1376  C   THR    98      92.610  93.040 120.580  1.00  0.00            
ATOM   1377  O   THR    98      92.450  93.980 119.840  1.00  0.00            
ATOM   1378  N   SER    99      93.820  92.440 120.560  1.00  0.00            
ATOM   1379  H   SER    99      93.980  91.710 121.240  1.00  0.00            
ATOM   1380  CA  SER    99      94.970  92.870 119.690  1.00  0.00            
ATOM   1381  HA  SER    99      95.030  93.950 119.800  1.00  0.00            
ATOM   1382  CB  SER    99      96.330  92.280 119.940  1.00  0.00            
ATOM   1383  HB2 SER    99      96.310  91.200 119.810  1.00  0.00            
ATOM   1384  HB3 SER    99      97.070  92.710 119.260  1.00  0.00            
ATOM   1385  OG  SER    99      96.680  92.590 121.270  1.00  0.00            
ATOM   1386  HG  SER    99      97.550  92.230 121.460  1.00  0.00            
ATOM   1387  C   SER    99      94.680  92.690 118.210  1.00  0.00            
ATOM   1388  O   SER    99      94.810  93.570 117.350  1.00  0.00            
ATOM   1389  N   THR   100      94.190  91.490 117.860  1.00  0.00            
ATOM   1390  H   THR   100      94.160  90.680 118.460  1.00  0.00            
ATOM   1391  CA  THR   100      93.820  91.320 116.430  1.00  0.00            
ATOM   1392  HA  THR   100      94.660  91.710 115.860  1.00  0.00            
ATOM   1393  CB  THR   100      93.620  89.820 116.050  1.00  0.00            
ATOM   1394  HB  THR   100      93.300  89.690 115.010  1.00  0.00            
ATOM   1395  CG2 THR   100      95.020  89.210 116.230  1.00  0.00            
ATOM   1396 HG21 THR   100      95.340  89.330 117.260  1.00  0.00            
ATOM   1397 HG22 THR   100      94.990  88.150 115.980  1.00  0.00            
ATOM   1398 HG23 THR   100      95.720  89.710 115.570  1.00  0.00            
ATOM   1399  OG1 THR   100      92.740  89.090 116.930  1.00  0.00            
ATOM   1400  HG1 THR   100      92.670  88.180 116.630  1.00  0.00            
ATOM   1401  C   THR   100      92.640  92.100 115.870  1.00  0.00            
ATOM   1402  O   THR   100      92.520  92.360 114.690  1.00  0.00            
ATOM   1403  N   LEU   101      91.700  92.430 116.840  1.00  0.00            
ATOM   1404  H   LEU   101      91.860  92.030 117.750  1.00  0.00            
ATOM   1405  CA  LEU   101      90.430  93.090 116.590  1.00  0.00            
ATOM   1406  HA  LEU   101      89.790  92.480 115.950  1.00  0.00            
ATOM   1407  CB  LEU   101      89.720  93.300 117.930  1.00  0.00            
ATOM   1408  HB2 LEU   101      89.620  92.310 118.380  1.00  0.00            
ATOM   1409  HB3 LEU   101      90.430  93.890 118.510  1.00  0.00            
ATOM   1410  CG  LEU   101      88.330  94.010 117.920  1.00  0.00            
ATOM   1411  HG  LEU   101      88.440  95.040 117.580  1.00  0.00            
ATOM   1412  CD1 LEU   101      87.400  93.250 116.960  1.00  0.00            
ATOM   1413 HD11 LEU   101      87.290  92.220 117.300  1.00  0.00            
ATOM   1414 HD12 LEU   101      86.420  93.730 116.940  1.00  0.00            
ATOM   1415 HD13 LEU   101      87.830  93.260 115.960  1.00  0.00            
ATOM   1416  CD2 LEU   101      87.830  93.900 119.370  1.00  0.00            
ATOM   1417 HD21 LEU   101      88.530  94.400 120.040  1.00  0.00            
ATOM   1418 HD22 LEU   101      86.850  94.370 119.450  1.00  0.00            
ATOM   1419 HD23 LEU   101      87.750  92.850 119.650  1.00  0.00            
ATOM   1420  C   LEU   101      90.450  94.340 115.670  1.00  0.00            
ATOM   1421  O   LEU   101      89.620  94.320 114.690  1.00  0.00            
ATOM   1422  N   PRO   102      91.190  95.430 115.840  1.00  0.00            
ATOM   1423  CD  PRO   102      92.210  95.640 116.900  1.00  0.00            
ATOM   1424  HD2 PRO   102      92.820  94.740 116.950  1.00  0.00            
ATOM   1425  HD3 PRO   102      91.680  95.780 117.840  1.00  0.00            
ATOM   1426  CG  PRO   102      93.010  96.850 116.510  1.00  0.00            
ATOM   1427  HG2 PRO   102      94.050  96.550 116.400  1.00  0.00            
ATOM   1428  HG3 PRO   102      92.920  97.590 117.310  1.00  0.00            
ATOM   1429  CB  PRO   102      92.470  97.380 115.240  1.00  0.00            
ATOM   1430  HB2 PRO   102      93.130  97.600 114.400  1.00  0.00            
ATOM   1431  HB3 PRO   102      92.040  98.300 115.620  1.00  0.00            
ATOM   1432  CA  PRO   102      91.380  96.460 114.790  1.00  0.00            
ATOM   1433  HA  PRO   102      90.560  97.170 114.940  1.00  0.00            
ATOM   1434  C   PRO   102      91.400  96.000 113.290  1.00  0.00            
ATOM   1435  O   PRO   102      90.750  96.620 112.450  1.00  0.00            
ATOM   1436  N   PHE   103      92.280  95.010 112.870  1.00  0.00            
ATOM   1437  H   PHE   103      92.830  94.590 113.600  1.00  0.00            
ATOM   1438  CA  PHE   103      92.540  94.600 111.490  1.00  0.00            
ATOM   1439  HA  PHE   103      92.530  95.450 110.810  1.00  0.00            
ATOM   1440  CB  PHE   103      93.930  93.980 111.470  1.00  0.00            
ATOM   1441  HB2 PHE   103      93.850  93.040 112.010  1.00  0.00            
ATOM   1442  HB3 PHE   103      94.380  93.800 110.490  1.00  0.00            
ATOM   1443  CG  PHE   103      94.900  94.850 112.250  1.00  0.00            
ATOM   1444  CD1 PHE   103      95.330  96.070 111.620  1.00  0.00            
ATOM   1445  HD1 PHE   103      94.900  96.390 110.670  1.00  0.00            
ATOM   1446  CE1 PHE   103      96.290  96.830 112.220  1.00  0.00            
ATOM   1447  HE1 PHE   103      96.610  97.740 111.720  1.00  0.00            
ATOM   1448  CZ  PHE   103      96.860  96.460 113.450  1.00  0.00            
ATOM   1449  HZ  PHE   103      97.610  97.090 113.920  1.00  0.00            
ATOM   1450  CE2 PHE   103      96.460  95.290 114.060  1.00  0.00            
ATOM   1451  HE2 PHE   103      96.890  94.990 115.010  1.00  0.00            
ATOM   1452  CD2 PHE   103      95.460  94.460 113.420  1.00  0.00            
ATOM   1453  HD2 PHE   103      95.160  93.520 113.880  1.00  0.00            
ATOM   1454  C   PHE   103      91.470  93.690 110.990  1.00  0.00            
ATOM   1455  O   PHE   103      91.150  93.840 109.840  1.00  0.00            
ATOM   1456  N   GLN   104      90.910  92.870 111.880  1.00  0.00            
ATOM   1457  H   GLN   104      91.480  92.790 112.710  1.00  0.00            
ATOM   1458  CA  GLN   104      89.740  92.060 111.790  1.00  0.00            
ATOM   1459  HA  GLN   104      89.800  91.430 110.900  1.00  0.00            
ATOM   1460  CB  GLN   104      89.590  91.120 113.060  1.00  0.00            
ATOM   1461  HB2 GLN   104      89.660  91.780 113.920  1.00  0.00            
ATOM   1462  HB3 GLN   104      88.580  90.710 113.000  1.00  0.00            
ATOM   1463  CG  GLN   104      90.620  89.960 113.210  1.00  0.00            
ATOM   1464  HG2 GLN   104      91.620  90.300 112.940  1.00  0.00            
ATOM   1465  HG3 GLN   104      90.600  89.680 114.260  1.00  0.00            
ATOM   1466  CD  GLN   104      90.290  88.730 112.380  1.00  0.00            
ATOM   1467  OE1 GLN   104      90.130  88.880 111.170  1.00  0.00            
ATOM   1468  NE2 GLN   104      90.260  87.560 113.030  1.00  0.00            
ATOM   1469 HE21 GLN   104      90.040  86.710 112.520  1.00  0.00            
ATOM   1470 HE22 GLN   104      90.450  87.530 114.020  1.00  0.00            
ATOM   1471  C   GLN   104      88.400  92.870 111.560  1.00  0.00            
ATOM   1472  O   GLN   104      87.510  92.460 110.810  1.00  0.00            
ATOM   1473  N   SER   105      88.210  94.030 112.260  1.00  0.00            
ATOM   1474  H   SER   105      88.900  94.200 112.970  1.00  0.00            
ATOM   1475  CA  SER   105      87.200  95.040 112.020  1.00  0.00            
ATOM   1476  HA  SER   105      86.220  94.630 112.270  1.00  0.00            
ATOM   1477  CB  SER   105      87.430  96.320 112.870  1.00  0.00            
ATOM   1478  HB2 SER   105      88.360  96.790 112.570  1.00  0.00            
ATOM   1479  HB3 SER   105      86.600  97.010 112.710  1.00  0.00            
ATOM   1480  OG  SER   105      87.500  95.960 114.270  1.00  0.00            
ATOM   1481  HG  SER   105      87.640  96.750 114.800  1.00  0.00            
ATOM   1482  C   SER   105      87.210  95.580 110.630  1.00  0.00            
ATOM   1483  O   SER   105      86.200  95.600 109.850  1.00  0.00            
ATOM   1484  N   ALA   106      88.400  95.890 110.100  1.00  0.00            
ATOM   1485  H   ALA   106      89.220  96.020 110.680  1.00  0.00            
ATOM   1486  CA  ALA   106      88.480  96.270 108.710  1.00  0.00            
ATOM   1487  HA  ALA   106      87.700  97.020 108.610  1.00  0.00            
ATOM   1488  CB  ALA   106      89.810  96.910 108.400  1.00  0.00            
ATOM   1489  HB1 ALA   106      90.600  96.160 108.480  1.00  0.00            
ATOM   1490  HB2 ALA   106      89.790  97.310 107.380  1.00  0.00            
ATOM   1491  HB3 ALA   106      90.000  97.720 109.100  1.00  0.00            
ATOM   1492  C   ALA   106      88.070  95.100 107.710  1.00  0.00            
ATOM   1493  O   ALA   106      87.130  95.210 106.900  1.00  0.00            
ATOM   1494  N   LYS   107      88.560  93.910 107.840  1.00  0.00            
ATOM   1495  H   LYS   107      89.340  93.810 108.470  1.00  0.00            
ATOM   1496  CA  LYS   107      88.110  92.770 107.150  1.00  0.00            
ATOM   1497  HA  LYS   107      88.320  92.830 106.080  1.00  0.00            
ATOM   1498  CB  LYS   107      88.920  91.520 107.760  1.00  0.00            
ATOM   1499  HB2 LYS   107      89.980  91.780 107.710  1.00  0.00            
ATOM   1500  HB3 LYS   107      88.610  91.430 108.800  1.00  0.00            
ATOM   1501  CG  LYS   107      88.690  90.170 107.030  1.00  0.00            
ATOM   1502  HG2 LYS   107      87.640  89.880 107.130  1.00  0.00            
ATOM   1503  HG3 LYS   107      88.940  90.280 105.970  1.00  0.00            
ATOM   1504  CD  LYS   107      89.610  89.050 107.670  1.00  0.00            
ATOM   1505  HD2 LYS   107      90.590  89.510 107.790  1.00  0.00            
ATOM   1506  HD3 LYS   107      89.180  88.840 108.650  1.00  0.00            
ATOM   1507  CE  LYS   107      89.750  87.760 106.890  1.00  0.00            
ATOM   1508  HE2 LYS   107      89.940  87.980 105.840  1.00  0.00            
ATOM   1509  HE3 LYS   107      90.570  87.170 107.290  1.00  0.00            
ATOM   1510  NZ  LYS   107      88.470  86.980 107.010  1.00  0.00            
ATOM   1511  HZ1 LYS   107      87.710  87.520 106.630  1.00  0.00            
ATOM   1512  HZ2 LYS   107      88.550  86.120 106.490  1.00  0.00            
ATOM   1513  HZ3 LYS   107      88.290  86.770 107.980  1.00  0.00            
ATOM   1514  C   LYS   107      86.640  92.380 107.150  1.00  0.00            
ATOM   1515  O   LYS   107      86.100  92.320 106.060  1.00  0.00            
ATOM   1516  N   TYR   108      85.940  92.210 108.240  1.00  0.00            
ATOM   1517  H   TYR   108      86.500  92.120 109.080  1.00  0.00            
ATOM   1518  CA  TYR   108      84.520  92.070 108.350  1.00  0.00            
ATOM   1519  HA  TYR   108      84.190  91.260 107.690  1.00  0.00            
ATOM   1520  CB  TYR   108      84.070  91.740 109.810  1.00  0.00            
ATOM   1521  HB2 TYR   108      84.360  92.500 110.540  1.00  0.00            
ATOM   1522  HB3 TYR   108      82.980  91.650 109.790  1.00  0.00            
ATOM   1523  CG  TYR   108      84.710  90.330 110.220  1.00  0.00            
ATOM   1524  CD1 TYR   108      85.240  90.200 111.540  1.00  0.00            
ATOM   1525  HD1 TYR   108      85.160  91.030 112.240  1.00  0.00            
ATOM   1526  CE1 TYR   108      85.850  89.020 111.920  1.00  0.00            
ATOM   1527  HE1 TYR   108      86.390  88.940 112.860  1.00  0.00            
ATOM   1528  CZ  TYR   108      85.790  87.920 111.060  1.00  0.00            
ATOM   1529  OH  TYR   108      86.330  86.630 111.470  1.00  0.00            
ATOM   1530  HH  TYR   108      86.700  86.640 112.350  1.00  0.00            
ATOM   1531  CE2 TYR   108      85.200  88.000 109.800  1.00  0.00            
ATOM   1532  HE2 TYR   108      85.140  87.120 109.160  1.00  0.00            
ATOM   1533  CD2 TYR   108      84.700  89.190 109.370  1.00  0.00            
ATOM   1534  HD2 TYR   108      84.290  89.280 108.360  1.00  0.00            
ATOM   1535  C   TYR   108      83.670  93.250 107.890  1.00  0.00            
ATOM   1536  O   TYR   108      82.710  92.990 107.220  1.00  0.00            
ATOM   1537  N   LEU   109      84.130  94.470 108.190  1.00  0.00            
ATOM   1538  H   LEU   109      85.000  94.610 108.680  1.00  0.00            
ATOM   1539  CA  LEU   109      83.350  95.620 107.850  1.00  0.00            
ATOM   1540  HA  LEU   109      82.300  95.320 107.830  1.00  0.00            
ATOM   1541  CB  LEU   109      83.510  96.830 108.860  1.00  0.00            
ATOM   1542  HB2 LEU   109      84.590  96.920 108.960  1.00  0.00            
ATOM   1543  HB3 LEU   109      83.110  97.760 108.460  1.00  0.00            
ATOM   1544  CG  LEU   109      82.880  96.550 110.240  1.00  0.00            
ATOM   1545  HG  LEU   109      83.430  95.740 110.730  1.00  0.00            
ATOM   1546  CD1 LEU   109      82.940  97.840 111.130  1.00  0.00            
ATOM   1547 HD11 LEU   109      82.390  98.640 110.640  1.00  0.00            
ATOM   1548 HD12 LEU   109      82.490  97.630 112.100  1.00  0.00            
ATOM   1549 HD13 LEU   109      83.980  98.140 111.260  1.00  0.00            
ATOM   1550  CD2 LEU   109      81.400  95.960 110.190  1.00  0.00            
ATOM   1551 HD21 LEU   109      81.400  95.010 109.650  1.00  0.00            
ATOM   1552 HD22 LEU   109      81.040  95.790 111.200  1.00  0.00            
ATOM   1553 HD23 LEU   109      80.740  96.670 109.680  1.00  0.00            
ATOM   1554  C   LEU   109      83.580  96.270 106.460  1.00  0.00            
ATOM   1555  O   LEU   109      82.800  96.940 105.840  1.00  0.00            
ATOM   1556  N   MET   110      84.740  96.020 105.870  1.00  0.00            
ATOM   1557  H   MET   110      85.440  95.470 106.330  1.00  0.00            
ATOM   1558  CA  MET   110      85.060  96.590 104.550  1.00  0.00            
ATOM   1559  HA  MET   110      84.370  97.410 104.350  1.00  0.00            
ATOM   1560  CB  MET   110      86.530  97.130 104.460  1.00  0.00            
ATOM   1561  HB2 MET   110      87.230  96.380 104.820  1.00  0.00            
ATOM   1562  HB3 MET   110      86.770  97.390 103.430  1.00  0.00            
ATOM   1563  CG  MET   110      86.630  98.390 105.340  1.00  0.00            
ATOM   1564  HG2 MET   110      85.940  99.140 104.960  1.00  0.00            
ATOM   1565  HG3 MET   110      86.360  98.130 106.360  1.00  0.00            
ATOM   1566  SD  MET   110      88.280  99.060 105.330  1.00  0.00            
ATOM   1567  CE  MET   110      87.990 100.760 106.120  1.00  0.00            
ATOM   1568  HE1 MET   110      87.580 100.630 107.120  1.00  0.00            
ATOM   1569  HE2 MET   110      88.930 101.300 106.180  1.00  0.00            
ATOM   1570  HE3 MET   110      87.290 101.330 105.510  1.00  0.00            
ATOM   1571  C   MET   110      84.830  95.560 103.500  1.00  0.00            
ATOM   1572  O   MET   110      84.720  95.710 102.280  1.00  0.00            
ATOM   1573  N   GLU   111      84.730  94.290 104.010  1.00  0.00            
ATOM   1574  H   GLU   111      85.140  94.180 104.920  1.00  0.00            
ATOM   1575  CA  GLU   111      84.410  93.080 103.240  1.00  0.00            
ATOM   1576  HA  GLU   111      84.360  92.210 103.900  1.00  0.00            
ATOM   1577  CB  GLU   111      83.070  93.260 102.570  1.00  0.00            
ATOM   1578  HB2 GLU   111      83.100  94.150 101.940  1.00  0.00            
ATOM   1579  HB3 GLU   111      82.860  92.390 101.950  1.00  0.00            
ATOM   1580  CG  GLU   111      81.910  93.420 103.680  1.00  0.00            
ATOM   1581  HG2 GLU   111      82.060  92.600 104.380  1.00  0.00            
ATOM   1582  HG3 GLU   111      82.020  94.370 104.200  1.00  0.00            
ATOM   1583  CD  GLU   111      80.500  93.330 103.080  1.00  0.00            
ATOM   1584  OE1 GLU   111      80.200  94.230 102.250  1.00  0.00            
ATOM   1585  OE2 GLU   111      79.720  92.450 103.450  1.00  0.00            
ATOM   1586  C   GLU   111      85.540  92.560 102.490  1.00  0.00            
ATOM   1587  O   GLU   111      85.340  91.840 101.520  1.00  0.00            
ATOM   1588  N   THR   112      86.810  92.940 102.880  1.00  0.00            
ATOM   1589  H   THR   112      86.950  93.360 103.790  1.00  0.00            
ATOM   1590  CA  THR   112      88.000  92.690 102.030  1.00  0.00            
ATOM   1591  HA  THR   112      88.070  91.670 101.640  1.00  0.00            
ATOM   1592  CB  THR   112      88.060  93.680 100.850  1.00  0.00            
ATOM   1593  HB  THR   112      87.130  93.540 100.300  1.00  0.00            
ATOM   1594  CG2 THR   112      88.230  95.210 101.220  1.00  0.00            
ATOM   1595 HG21 THR   112      89.160  95.350 101.770  1.00  0.00            
ATOM   1596 HG22 THR   112      88.260  95.800 100.310  1.00  0.00            
ATOM   1597 HG23 THR   112      87.390  95.530 101.830  1.00  0.00            
ATOM   1598  OG1 THR   112      89.070  93.350  99.860  1.00  0.00            
ATOM   1599  HG1 THR   112      89.050  94.000  99.150  1.00  0.00            
ATOM   1600  C   THR   112      89.160  92.970 103.010  1.00  0.00            
ATOM   1601  O   THR   112      88.920  93.620 104.010  1.00  0.00            
ATOM   1602  N   TRP   113      90.340  92.340 102.870  1.00  0.00            
ATOM   1603  H   TRP   113      90.300  91.630 102.150  1.00  0.00            
ATOM   1604  CA  TRP   113      91.490  92.470 103.590  1.00  0.00            
ATOM   1605  HA  TRP   113      91.300  92.700 104.640  1.00  0.00            
ATOM   1606  CB  TRP   113      92.180  91.060 103.500  1.00  0.00            
ATOM   1607  HB2 TRP   113      91.550  90.240 103.850  1.00  0.00            
ATOM   1608  HB3 TRP   113      92.450  90.890 102.460  1.00  0.00            
ATOM   1609  CG  TRP   113      93.490  90.980 104.310  1.00  0.00            
ATOM   1610  CD1 TRP   113      94.730  90.960 103.760  1.00  0.00            
ATOM   1611  HD1 TRP   113      94.870  91.130 102.690  1.00  0.00            
ATOM   1612  NE1 TRP   113      95.640  90.690 104.840  1.00  0.00            
ATOM   1613  HE1 TRP   113      96.640  90.670 104.740  1.00  0.00            
ATOM   1614  CE2 TRP   113      94.950  90.700 106.040  1.00  0.00            
ATOM   1615  CZ2 TRP   113      95.450  90.670 107.340  1.00  0.00            
ATOM   1616  HZ2 TRP   113      96.510  90.490 107.500  1.00  0.00            
ATOM   1617  CH2 TRP   113      94.520  90.880 108.370  1.00  0.00            
ATOM   1618  HH2 TRP   113      94.870  90.820 109.400  1.00  0.00            
ATOM   1619  CZ3 TRP   113      93.210  91.150 108.130  1.00  0.00            
ATOM   1620  HZ3 TRP   113      92.500  91.270 108.950  1.00  0.00            
ATOM   1621  CE3 TRP   113      92.720  91.280 106.810  1.00  0.00            
ATOM   1622  HE3 TRP   113      91.720  91.680 106.660  1.00  0.00            
ATOM   1623  CD2 TRP   113      93.580  90.990 105.760  1.00  0.00            
ATOM   1624  C   TRP   113      92.330  93.600 103.120  1.00  0.00            
ATOM   1625  O   TRP   113      92.900  93.490 102.030  1.00  0.00            
ATOM   1626  N   PRO   114      92.630  94.710 103.800  1.00  0.00            
ATOM   1627  CD  PRO   114      91.810  95.140 104.970  1.00  0.00            
ATOM   1628  HD2 PRO   114      92.080  94.510 105.810  1.00  0.00            
ATOM   1629  HD3 PRO   114      90.760  94.980 104.720  1.00  0.00            
ATOM   1630  CG  PRO   114      92.120  96.550 105.200  1.00  0.00            
ATOM   1631  HG2 PRO   114      92.930  96.680 105.910  1.00  0.00            
ATOM   1632  HG3 PRO   114      91.250  97.110 105.530  1.00  0.00            
ATOM   1633  CB  PRO   114      92.550  96.980 103.770  1.00  0.00            
ATOM   1634  HB2 PRO   114      93.200  97.820 103.990  1.00  0.00            
ATOM   1635  HB3 PRO   114      91.790  97.290 103.040  1.00  0.00            
ATOM   1636  CA  PRO   114      93.380  95.810 103.200  1.00  0.00            
ATOM   1637  HA  PRO   114      93.420  95.700 102.110  1.00  0.00            
ATOM   1638  C   PRO   114      94.750  95.740 103.760  1.00  0.00            
ATOM   1639  O   PRO   114      95.330  96.840 103.850  1.00  0.00            
ATOM   1640  N   PHE   115      95.350  94.550 104.070  1.00  0.00            
ATOM   1641  H   PHE   115      94.830  93.680 104.030  1.00  0.00            
ATOM   1642  CA  PHE   115      96.760  94.510 104.560  1.00  0.00            
ATOM   1643  HA  PHE   115      97.240  95.450 104.300  1.00  0.00            
ATOM   1644  CB  PHE   115      96.880  94.290 106.120  1.00  0.00            
ATOM   1645  HB2 PHE   115      96.780  93.230 106.380  1.00  0.00            
ATOM   1646  HB3 PHE   115      97.870  94.640 106.400  1.00  0.00            
ATOM   1647  CG  PHE   115      95.900  95.040 106.980  1.00  0.00            
ATOM   1648  CD1 PHE   115      96.210  96.400 107.220  1.00  0.00            
ATOM   1649  HD1 PHE   115      97.100  96.860 106.790  1.00  0.00            
ATOM   1650  CE1 PHE   115      95.340  97.170 108.040  1.00  0.00            
ATOM   1651  HE1 PHE   115      95.680  98.160 108.330  1.00  0.00            
ATOM   1652  CZ  PHE   115      94.110  96.710 108.470  1.00  0.00            
ATOM   1653  HZ  PHE   115      93.430  97.350 109.030  1.00  0.00            
ATOM   1654  CE2 PHE   115      93.740  95.370 108.170  1.00  0.00            
ATOM   1655  HE2 PHE   115      92.760  94.970 108.430  1.00  0.00            
ATOM   1656  CD2 PHE   115      94.690  94.540 107.510  1.00  0.00            
ATOM   1657  HD2 PHE   115      94.500  93.470 107.400  1.00  0.00            
ATOM   1658  C   PHE   115      97.610  93.460 103.880  1.00  0.00            
ATOM   1659  O   PHE   115      97.180  92.940 102.820  1.00  0.00            
ATOM   1660  N   GLY   116      98.820  93.140 104.360  1.00  0.00            
ATOM   1661  H   GLY   116      99.160  93.680 105.140  1.00  0.00            
ATOM   1662  CA  GLY   116      99.660  92.080 103.830  1.00  0.00            
ATOM   1663  HA2 GLY   116      99.770  92.350 102.780  1.00  0.00            
ATOM   1664  HA3 GLY   116     100.610  92.230 104.340  1.00  0.00            
ATOM   1665  C   GLY   116      99.280  90.620 103.930  1.00  0.00            
ATOM   1666  O   GLY   116      98.540  90.210 104.790  1.00  0.00            
ATOM   1667  N   GLU   117     100.010  89.770 103.190  1.00  0.00            
ATOM   1668  H   GLU   117     100.450  90.170 102.370  1.00  0.00            
ATOM   1669  CA  GLU   117     100.150  88.330 103.420  1.00  0.00            
ATOM   1670  HA  GLU   117      99.170  87.850 103.420  1.00  0.00            
ATOM   1671  CB  GLU   117     101.010  87.710 102.260  1.00  0.00            
ATOM   1672  HB2 GLU   117     100.370  87.730 101.380  1.00  0.00            
ATOM   1673  HB3 GLU   117     101.840  88.400 102.110  1.00  0.00            
ATOM   1674  CG  GLU   117     101.550  86.290 102.470  1.00  0.00            
ATOM   1675  HG2 GLU   117     102.180  86.330 103.360  1.00  0.00            
ATOM   1676  HG3 GLU   117     100.730  85.590 102.630  1.00  0.00            
ATOM   1677  CD  GLU   117     102.380  85.830 101.270  1.00  0.00            
ATOM   1678  OE1 GLU   117     103.620  85.610 101.490  1.00  0.00            
ATOM   1679  OE2 GLU   117     101.850  85.740 100.170  1.00  0.00            
ATOM   1680  C   GLU   117     100.750  88.010 104.800  1.00  0.00            
ATOM   1681  O   GLU   117     100.210  87.180 105.520  1.00  0.00            
ATOM   1682  N   LEU   118     101.860  88.610 105.310  1.00  0.00            
ATOM   1683  H   LEU   118     102.410  89.270 104.790  1.00  0.00            
ATOM   1684  CA  LEU   118     102.370  88.150 106.630  1.00  0.00            
ATOM   1685  HA  LEU   118     102.400  87.060 106.660  1.00  0.00            
ATOM   1686  CB  LEU   118     103.830  88.710 106.870  1.00  0.00            
ATOM   1687  HB2 LEU   118     104.400  88.380 106.000  1.00  0.00            
ATOM   1688  HB3 LEU   118     103.810  89.800 106.900  1.00  0.00            
ATOM   1689  CG  LEU   118     104.520  88.150 108.190  1.00  0.00            
ATOM   1690  HG  LEU   118     103.890  88.420 109.040  1.00  0.00            
ATOM   1691  CD1 LEU   118     104.690  86.650 108.150  1.00  0.00            
ATOM   1692 HD11 LEU   118     105.310  86.380 107.300  1.00  0.00            
ATOM   1693 HD12 LEU   118     105.160  86.310 109.070  1.00  0.00            
ATOM   1694 HD13 LEU   118     103.710  86.170 108.050  1.00  0.00            
ATOM   1695  CD2 LEU   118     105.880  88.790 108.480  1.00  0.00            
ATOM   1696 HD21 LEU   118     105.760  89.860 108.600  1.00  0.00            
ATOM   1697 HD22 LEU   118     106.290  88.360 109.390  1.00  0.00            
ATOM   1698 HD23 LEU   118     106.560  88.600 107.650  1.00  0.00            
ATOM   1699  C   LEU   118     101.460  88.440 107.810  1.00  0.00            
ATOM   1700  O   LEU   118     101.300  87.640 108.690  1.00  0.00            
ATOM   1701  N   LEU   119     100.840  89.620 107.890  1.00  0.00            
ATOM   1702  H   LEU   119     101.220  90.320 107.270  1.00  0.00            
ATOM   1703  CA  LEU   119      99.770  90.020 108.850  1.00  0.00            
ATOM   1704  HA  LEU   119     100.140  89.940 109.870  1.00  0.00            
ATOM   1705  CB  LEU   119      99.320  91.500 108.600  1.00  0.00            
ATOM   1706  HB2 LEU   119     100.240  92.080 108.570  1.00  0.00            
ATOM   1707  HB3 LEU   119      98.820  91.570 107.630  1.00  0.00            
ATOM   1708  CG  LEU   119      98.360  92.090 109.740  1.00  0.00            
ATOM   1709  HG  LEU   119      97.400  91.570 109.700  1.00  0.00            
ATOM   1710  CD1 LEU   119      98.990  91.900 111.110  1.00  0.00            
ATOM   1711 HD11 LEU   119      99.950  92.420 111.140  1.00  0.00            
ATOM   1712 HD12 LEU   119      98.330  92.300 111.870  1.00  0.00            
ATOM   1713 HD13 LEU   119      99.150  90.840 111.290  1.00  0.00            
ATOM   1714  CD2 LEU   119      98.040  93.590 109.510  1.00  0.00            
ATOM   1715 HD21 LEU   119      97.540  93.710 108.550  1.00  0.00            
ATOM   1716 HD22 LEU   119      97.390  93.950 110.300  1.00  0.00            
ATOM   1717 HD23 LEU   119      98.970  94.160 109.510  1.00  0.00            
ATOM   1718  C   LEU   119      98.630  89.020 108.790  1.00  0.00            
ATOM   1719  O   LEU   119      98.150  88.590 109.810  1.00  0.00            
ATOM   1720  N   CYX   120      98.120  88.620 107.570  1.00  0.00            
ATOM   1721  H   CYX   120      98.550  88.990 106.730  1.00  0.00            
ATOM   1722  CA  CYX   120      97.040  87.660 107.420  1.00  0.00            
ATOM   1723  HA  CYX   120      96.120  88.030 107.860  1.00  0.00            
ATOM   1724  CB  CYX   120      96.810  87.450 105.910  1.00  0.00            
ATOM   1725  HB2 CYX   120      96.200  88.270 105.520  1.00  0.00            
ATOM   1726  HB3 CYX   120      97.770  87.430 105.390  1.00  0.00            
ATOM   1727  SG  CYX   120      95.880  85.920 105.320  1.00  0.00            
ATOM   1728  C   CYX   120      97.410  86.330 108.020  1.00  0.00            
ATOM   1729  O   CYX   120      96.630  85.730 108.730  1.00  0.00            
ATOM   1730  N   LYS   121      98.670  85.920 107.790  1.00  0.00            
ATOM   1731  H   LYS   121      99.250  86.360 107.090  1.00  0.00            
ATOM   1732  CA  LYS   121      99.160  84.710 108.430  1.00  0.00            
ATOM   1733  HA  LYS   121      98.440  83.930 108.190  1.00  0.00            
ATOM   1734  CB  LYS   121     100.600  84.200 108.040  1.00  0.00            
ATOM   1735  HB2 LYS   121     101.280  85.050 108.010  1.00  0.00            
ATOM   1736  HB3 LYS   121     100.940  83.480 108.790  1.00  0.00            
ATOM   1737  CG  LYS   121     100.570  83.540 106.700  1.00  0.00            
ATOM   1738  HG2 LYS   121     100.010  82.600 106.770  1.00  0.00            
ATOM   1739  HG3 LYS   121     100.080  84.200 105.980  1.00  0.00            
ATOM   1740  CD  LYS   121     101.950  83.260 106.250  1.00  0.00            
ATOM   1741  HD2 LYS   121     102.490  84.210 106.240  1.00  0.00            
ATOM   1742  HD3 LYS   121     102.400  82.590 106.980  1.00  0.00            
ATOM   1743  CE  LYS   121     102.020  82.610 104.850  1.00  0.00            
ATOM   1744  HE2 LYS   121     101.590  83.280 104.100  1.00  0.00            
ATOM   1745  HE3 LYS   121     103.060  82.400 104.590  1.00  0.00            
ATOM   1746  NZ  LYS   121     101.240  81.330 104.880  1.00  0.00            
ATOM   1747  HZ1 LYS   121     100.280  81.530 105.120  1.00  0.00            
ATOM   1748  HZ2 LYS   121     101.280  80.890 103.970  1.00  0.00            
ATOM   1749  HZ3 LYS   121     101.640  80.710 105.570  1.00  0.00            
ATOM   1750  C   LYS   121      99.120  84.620 109.950  1.00  0.00            
ATOM   1751  O   LYS   121      98.610  83.690 110.620  1.00  0.00            
ATOM   1752  N   ALA   122      99.600  85.690 110.620  1.00  0.00            
ATOM   1753  H   ALA   122      99.910  86.420 109.990  1.00  0.00            
ATOM   1754  CA  ALA   122      99.670  85.920 111.990  1.00  0.00            
ATOM   1755  HA  ALA   122     100.220  85.100 112.450  1.00  0.00            
ATOM   1756  CB  ALA   122     100.420  87.250 112.280  1.00  0.00            
ATOM   1757  HB1 ALA   122      99.870  88.080 111.830  1.00  0.00            
ATOM   1758  HB2 ALA   122     100.490  87.400 113.360  1.00  0.00            
ATOM   1759  HB3 ALA   122     101.420  87.200 111.850  1.00  0.00            
ATOM   1760  C   ALA   122      98.350  86.100 112.660  1.00  0.00            
ATOM   1761  O   ALA   122      98.050  85.420 113.650  1.00  0.00            
ATOM   1762  N   VAL   123      97.410  87.010 112.160  1.00  0.00            
ATOM   1763  H   VAL   123      97.780  87.630 111.450  1.00  0.00            
ATOM   1764  CA  VAL   123      96.030  87.210 112.600  1.00  0.00            
ATOM   1765  HA  VAL   123      96.010  87.510 113.650  1.00  0.00            
ATOM   1766  CB  VAL   123      95.360  88.350 111.740  1.00  0.00            
ATOM   1767  HB  VAL   123      95.640  88.190 110.700  1.00  0.00            
ATOM   1768  CG1 VAL   123      93.780  88.350 111.870  1.00  0.00            
ATOM   1769 HG11 VAL   123      93.500  88.500 112.910  1.00  0.00            
ATOM   1770 HG12 VAL   123      93.360  89.150 111.260  1.00  0.00            
ATOM   1771 HG13 VAL   123      93.390  87.390 111.530  1.00  0.00            
ATOM   1772  CG2 VAL   123      95.920  89.660 112.280  1.00  0.00            
ATOM   1773 HG21 VAL   123      97.000  89.660 112.170  1.00  0.00            
ATOM   1774 HG22 VAL   123      95.490  90.490 111.720  1.00  0.00            
ATOM   1775 HG23 VAL   123      95.660  89.760 113.330  1.00  0.00            
ATOM   1776  C   VAL   123      95.150  85.980 112.590  1.00  0.00            
ATOM   1777  O   VAL   123      94.440  85.660 113.560  1.00  0.00            
ATOM   1778  N   LEU   124      95.260  85.250 111.450  1.00  0.00            
ATOM   1779  H   LEU   124      95.730  85.700 110.670  1.00  0.00            
ATOM   1780  CA  LEU   124      94.580  84.020 111.210  1.00  0.00            
ATOM   1781  HA  LEU   124      93.540  84.110 111.530  1.00  0.00            
ATOM   1782  CB  LEU   124      94.600  83.660 109.750  1.00  0.00            
ATOM   1783  HB2 LEU   124      94.520  84.610 109.220  1.00  0.00            
ATOM   1784  HB3 LEU   124      95.570  83.210 109.550  1.00  0.00            
ATOM   1785  CG  LEU   124      93.450  82.680 109.260  1.00  0.00            
ATOM   1786  HG  LEU   124      92.490  82.970 109.700  1.00  0.00            
ATOM   1787  CD1 LEU   124      93.360  82.780 107.750  1.00  0.00            
ATOM   1788 HD11 LEU   124      94.310  82.490 107.310  1.00  0.00            
ATOM   1789 HD12 LEU   124      92.570  82.110 107.390  1.00  0.00            
ATOM   1790 HD13 LEU   124      93.120  83.810 107.470  1.00  0.00            
ATOM   1791  CD2 LEU   124      93.650  81.210 109.630  1.00  0.00            
ATOM   1792 HD21 LEU   124      93.700  81.110 110.710  1.00  0.00            
ATOM   1793 HD22 LEU   124      92.810  80.620 109.250  1.00  0.00            
ATOM   1794 HD23 LEU   124      94.580  80.850 109.190  1.00  0.00            
ATOM   1795  C   LEU   124      94.990  82.850 112.150  1.00  0.00            
ATOM   1796  O   LEU   124      94.150  82.200 112.780  1.00  0.00            
ATOM   1797  N   SER   125      96.350  82.730 112.380  1.00  0.00            
ATOM   1798  H   SER   125      96.980  83.310 111.850  1.00  0.00            
ATOM   1799  CA  SER   125      96.940  81.710 113.350  1.00  0.00            
ATOM   1800  HA  SER   125      96.520  80.740 113.090  1.00  0.00            
ATOM   1801  CB  SER   125      98.530  81.600 113.350  1.00  0.00            
ATOM   1802  HB2 SER   125      98.930  82.600 113.520  1.00  0.00            
ATOM   1803  HB3 SER   125      98.820  80.950 114.170  1.00  0.00            
ATOM   1804  OG  SER   125      99.040  81.090 112.160  1.00  0.00            
ATOM   1805  HG  SER   125     100.000  81.040 112.210  1.00  0.00            
ATOM   1806  C   SER   125      96.480  82.020 114.770  1.00  0.00            
ATOM   1807  O   SER   125      96.250  81.190 115.600  1.00  0.00            
ATOM   1808  N   ILE   126      96.540  83.350 115.150  1.00  0.00            
ATOM   1809  H   ILE   126      97.110  83.970 114.590  1.00  0.00            
ATOM   1810  CA  ILE   126      96.030  83.840 116.400  1.00  0.00            
ATOM   1811  HA  ILE   126      96.340  83.240 117.250  1.00  0.00            
ATOM   1812  CB  ILE   126      96.410  85.330 116.650  1.00  0.00            
ATOM   1813  HB  ILE   126      96.290  85.870 115.710  1.00  0.00            
ATOM   1814  CG2 ILE   126      95.530  85.980 117.730  1.00  0.00            
ATOM   1815 HG21 ILE   126      95.650  85.440 118.670  1.00  0.00            
ATOM   1816 HG22 ILE   126      95.830  87.020 117.870  1.00  0.00            
ATOM   1817 HG23 ILE   126      94.490  85.940 117.420  1.00  0.00            
ATOM   1818  CG1 ILE   126      98.010  85.450 116.970  1.00  0.00            
ATOM   1819 HG12 ILE   126      98.530  84.870 116.210  1.00  0.00            
ATOM   1820 HG13 ILE   126      98.280  86.500 116.870  1.00  0.00            
ATOM   1821  CD1 ILE   126      98.400  84.950 118.350  1.00  0.00            
ATOM   1822 HD11 ILE   126      98.130  83.900 118.440  1.00  0.00            
ATOM   1823 HD12 ILE   126      99.470  85.060 118.490  1.00  0.00            
ATOM   1824 HD13 ILE   126      97.870  85.530 119.110  1.00  0.00            
ATOM   1825  C   ILE   126      94.550  83.580 116.700  1.00  0.00            
ATOM   1826  O   ILE   126      94.180  83.230 117.800  1.00  0.00            
ATOM   1827  N   ASP   127      93.650  83.750 115.760  1.00  0.00            
ATOM   1828  H   ASP   127      93.970  84.120 114.870  1.00  0.00            
ATOM   1829  CA  ASP   127      92.260  83.480 115.920  1.00  0.00            
ATOM   1830  HA  ASP   127      91.860  83.960 116.810  1.00  0.00            
ATOM   1831  CB  ASP   127      91.510  84.070 114.660  1.00  0.00            
ATOM   1832  HB2 ASP   127      91.920  85.060 114.450  1.00  0.00            
ATOM   1833  HB3 ASP   127      91.830  83.370 113.880  1.00  0.00            
ATOM   1834  CG  ASP   127      90.010  84.140 114.670  1.00  0.00            
ATOM   1835  OD1 ASP   127      89.430  83.850 115.710  1.00  0.00            
ATOM   1836  OD2 ASP   127      89.370  84.580 113.660  1.00  0.00            
ATOM   1837  C   ASP   127      92.030  81.940 116.060  1.00  0.00            
ATOM   1838  O   ASP   127      91.060  81.440 116.690  1.00  0.00            
ATOM   1839  N   TYR   128      92.840  81.040 115.490  1.00  0.00            
ATOM   1840  H   TYR   128      93.430  81.360 114.740  1.00  0.00            
ATOM   1841  CA  TYR   128      92.820  79.680 115.780  1.00  0.00            
ATOM   1842  HA  TYR   128      91.790  79.340 115.860  1.00  0.00            
ATOM   1843  CB  TYR   128      93.540  78.840 114.660  1.00  0.00            
ATOM   1844  HB2 TYR   128      94.400  79.300 114.170  1.00  0.00            
ATOM   1845  HB3 TYR   128      93.860  77.940 115.180  1.00  0.00            
ATOM   1846  CG  TYR   128      92.480  78.470 113.600  1.00  0.00            
ATOM   1847  CD1 TYR   128      92.170  79.340 112.530  1.00  0.00            
ATOM   1848  HD1 TYR   128      92.620  80.330 112.460  1.00  0.00            
ATOM   1849  CE1 TYR   128      91.310  78.930 111.590  1.00  0.00            
ATOM   1850  HE1 TYR   128      91.090  79.650 110.800  1.00  0.00            
ATOM   1851  CZ  TYR   128      90.830  77.660 111.500  1.00  0.00            
ATOM   1852  OH  TYR   128      89.900  77.320 110.520  1.00  0.00            
ATOM   1853  HH  TYR   128      89.660  78.060 109.950  1.00  0.00            
ATOM   1854  CE2 TYR   128      91.170  76.750 112.510  1.00  0.00            
ATOM   1855  HE2 TYR   128      90.840  75.710 112.440  1.00  0.00            
ATOM   1856  CD2 TYR   128      91.920  77.160 113.590  1.00  0.00            
ATOM   1857  HD2 TYR   128      92.080  76.480 114.430  1.00  0.00            
ATOM   1858  C   TYR   128      93.330  79.260 117.080  1.00  0.00            
ATOM   1859  O   TYR   128      92.730  78.430 117.790  1.00  0.00            
ATOM   1860  N   TYR   129      94.490  79.840 117.480  1.00  0.00            
ATOM   1861  H   TYR   129      95.030  80.360 116.810  1.00  0.00            
ATOM   1862  CA  TYR   129      95.030  79.670 118.840  1.00  0.00            
ATOM   1863  HA  TYR   129      95.190  78.620 119.090  1.00  0.00            
ATOM   1864  CB  TYR   129      96.400  80.400 118.850  1.00  0.00            
ATOM   1865  HB2 TYR   129      97.050  79.740 118.280  1.00  0.00            
ATOM   1866  HB3 TYR   129      96.300  81.350 118.330  1.00  0.00            
ATOM   1867  CG  TYR   129      96.980  80.630 120.170  1.00  0.00            
ATOM   1868  CD1 TYR   129      97.810  79.670 120.760  1.00  0.00            
ATOM   1869  HD1 TYR   129      98.020  78.760 120.200  1.00  0.00            
ATOM   1870  CE1 TYR   129      98.370  79.860 122.050  1.00  0.00            
ATOM   1871  HE1 TYR   129      99.070  79.130 122.460  1.00  0.00            
ATOM   1872  CZ  TYR   129      98.040  81.040 122.790  1.00  0.00            
ATOM   1873  OH  TYR   129      98.540  81.130 124.020  1.00  0.00            
ATOM   1874  HH  TYR   129      99.070  80.370 124.260  1.00  0.00            
ATOM   1875  CE2 TYR   129      97.210  81.950 122.180  1.00  0.00            
ATOM   1876  HE2 TYR   129      96.980  82.850 122.750  1.00  0.00            
ATOM   1877  CD2 TYR   129      96.660  81.780 120.890  1.00  0.00            
ATOM   1878  HD2 TYR   129      96.000  82.540 120.470  1.00  0.00            
ATOM   1879  C   TYR   129      94.210  80.130 119.990  1.00  0.00            
ATOM   1880  O   TYR   129      94.020  79.370 120.950  1.00  0.00            
ATOM   1881  N   ASN   130      93.520  81.340 119.840  1.00  0.00            
ATOM   1882  H   ASN   130      93.740  82.000 119.110  1.00  0.00            
ATOM   1883  CA  ASN   130      92.470  81.690 120.800  1.00  0.00            
ATOM   1884  HA  ASN   130      92.880  81.730 121.810  1.00  0.00            
ATOM   1885  CB  ASN   130      91.870  83.070 120.450  1.00  0.00            
ATOM   1886  HB2 ASN   130      91.480  83.080 119.430  1.00  0.00            
ATOM   1887  HB3 ASN   130      91.050  83.200 121.150  1.00  0.00            
ATOM   1888  CG  ASN   130      92.870  84.250 120.620  1.00  0.00            
ATOM   1889  OD1 ASN   130      93.950  84.160 121.270  1.00  0.00            
ATOM   1890  ND2 ASN   130      92.560  85.340 119.970  1.00  0.00            
ATOM   1891 HD21 ASN   130      93.160  86.150 120.030  1.00  0.00            
ATOM   1892 HD22 ASN   130      91.720  85.370 119.410  1.00  0.00            
ATOM   1893  C   ASN   130      91.370  80.680 120.860  1.00  0.00            
ATOM   1894  O   ASN   130      90.980  80.260 121.930  1.00  0.00            
ATOM   1895  N   MET   131      90.880  80.180 119.700  1.00  0.00            
ATOM   1896  H   MET   131      91.070  80.570 118.790  1.00  0.00            
ATOM   1897  CA  MET   131      89.960  79.080 119.790  1.00  0.00            
ATOM   1898  HA  MET   131      89.130  79.350 120.450  1.00  0.00            
ATOM   1899  CB  MET   131      89.400  78.730 118.440  1.00  0.00            
ATOM   1900  HB2 MET   131      89.100  79.700 118.040  1.00  0.00            
ATOM   1901  HB3 MET   131      90.270  78.370 117.900  1.00  0.00            
ATOM   1902  CG  MET   131      88.240  77.730 118.270  1.00  0.00            
ATOM   1903  HG2 MET   131      88.390  76.910 118.970  1.00  0.00            
ATOM   1904  HG3 MET   131      87.310  78.240 118.510  1.00  0.00            
ATOM   1905  SD  MET   131      88.130  77.080 116.610  1.00  0.00            
ATOM   1906  CE  MET   131      89.580  76.040 116.830  1.00  0.00            
ATOM   1907  HE1 MET   131      89.410  75.340 117.650  1.00  0.00            
ATOM   1908  HE2 MET   131      89.770  75.480 115.910  1.00  0.00            
ATOM   1909  HE3 MET   131      90.440  76.660 117.060  1.00  0.00            
ATOM   1910  C   MET   131      90.420  77.680 120.450  1.00  0.00            
ATOM   1911  O   MET   131      89.830  77.180 121.420  1.00  0.00            
ATOM   1912  N   PHE   132      91.600  77.170 120.070  1.00  0.00            
ATOM   1913  H   PHE   132      92.060  77.560 119.260  1.00  0.00            
ATOM   1914  CA  PHE   132      92.210  76.000 120.730  1.00  0.00            
ATOM   1915  HA  PHE   132      91.490  75.180 120.730  1.00  0.00            
ATOM   1916  CB  PHE   132      93.520  75.530 120.000  1.00  0.00            
ATOM   1917  HB2 PHE   132      94.340  76.240 120.010  1.00  0.00            
ATOM   1918  HB3 PHE   132      93.830  74.610 120.500  1.00  0.00            
ATOM   1919  CG  PHE   132      93.270  75.170 118.530  1.00  0.00            
ATOM   1920  CD1 PHE   132      94.020  75.780 117.500  1.00  0.00            
ATOM   1921  HD1 PHE   132      94.700  76.600 117.700  1.00  0.00            
ATOM   1922  CE1 PHE   132      93.870  75.300 116.200  1.00  0.00            
ATOM   1923  HE1 PHE   132      94.430  75.770 115.390  1.00  0.00            
ATOM   1924  CZ  PHE   132      92.990  74.200 115.910  1.00  0.00            
ATOM   1925  HZ  PHE   132      92.890  73.850 114.880  1.00  0.00            
ATOM   1926  CE2 PHE   132      92.270  73.580 116.920  1.00  0.00            
ATOM   1927  HE2 PHE   132      91.650  72.700 116.750  1.00  0.00            
ATOM   1928  CD2 PHE   132      92.360  74.120 118.180  1.00  0.00            
ATOM   1929  HD2 PHE   132      91.720  73.750 118.980  1.00  0.00            
ATOM   1930  C   PHE   132      92.520  76.170 122.150  1.00  0.00            
ATOM   1931  O   PHE   132      92.270  75.270 122.900  1.00  0.00            
ATOM   1932  N   THR   133      93.140  77.320 122.560  1.00  0.00            
ATOM   1933  H   THR   133      93.260  78.040 121.870  1.00  0.00            
ATOM   1934  CA  THR   133      93.610  77.570 123.900  1.00  0.00            
ATOM   1935  HA  THR   133      94.270  76.740 124.140  1.00  0.00            
ATOM   1936  CB  THR   133      94.440  78.900 123.960  1.00  0.00            
ATOM   1937  HB  THR   133      93.780  79.670 123.560  1.00  0.00            
ATOM   1938  CG2 THR   133      94.980  79.340 125.380  1.00  0.00            
ATOM   1939 HG21 THR   133      95.640  78.560 125.770  1.00  0.00            
ATOM   1940 HG22 THR   133      95.540  80.270 125.280  1.00  0.00            
ATOM   1941 HG23 THR   133      94.140  79.480 126.060  1.00  0.00            
ATOM   1942  OG1 THR   133      95.600  78.670 123.220  1.00  0.00            
ATOM   1943  HG1 THR   133      96.140  79.460 123.220  1.00  0.00            
ATOM   1944  C   THR   133      92.480  77.730 124.940  1.00  0.00            
ATOM   1945  O   THR   133      92.600  77.300 126.060  1.00  0.00            
ATOM   1946  N   SER   134      91.370  78.430 124.570  1.00  0.00            
ATOM   1947  H   SER   134      91.410  78.790 123.630  1.00  0.00            
ATOM   1948  CA  SER   134      90.220  78.780 125.390  1.00  0.00            
ATOM   1949  HA  SER   134      90.550  79.260 126.310  1.00  0.00            
ATOM   1950  CB  SER   134      89.260  79.790 124.610  1.00  0.00            
ATOM   1951  HB2 SER   134      88.350  79.920 125.200  1.00  0.00            
ATOM   1952  HB3 SER   134      89.770  80.750 124.520  1.00  0.00            
ATOM   1953  OG  SER   134      88.910  79.290 123.270  1.00  0.00            
ATOM   1954  HG  SER   134      88.330  79.920 122.830  1.00  0.00            
ATOM   1955  C   SER   134      89.480  77.560 125.860  1.00  0.00            
ATOM   1956  O   SER   134      89.350  77.400 127.050  1.00  0.00            
ATOM   1957  N   ILE   135      89.100  76.700 124.930  1.00  0.00            
ATOM   1958  H   ILE   135      88.900  77.010 123.990  1.00  0.00            
ATOM   1959  CA  ILE   135      88.580  75.390 125.360  1.00  0.00            
ATOM   1960  HA  ILE   135      87.920  75.470 126.220  1.00  0.00            
ATOM   1961  CB  ILE   135      87.910  74.620 124.300  1.00  0.00            
ATOM   1962  HB  ILE   135      87.080  75.200 123.880  1.00  0.00            
ATOM   1963  CG2 ILE   135      88.950  74.310 123.170  1.00  0.00            
ATOM   1964 HG21 ILE   135      89.770  73.730 123.580  1.00  0.00            
ATOM   1965 HG22 ILE   135      88.470  73.740 122.380  1.00  0.00            
ATOM   1966 HG23 ILE   135      89.330  75.240 122.760  1.00  0.00            
ATOM   1967  CG1 ILE   135      87.160  73.350 124.760  1.00  0.00            
ATOM   1968 HG12 ILE   135      86.650  72.930 123.890  1.00  0.00            
ATOM   1969 HG13 ILE   135      87.900  72.640 125.120  1.00  0.00            
ATOM   1970  CD1 ILE   135      86.120  73.630 125.880  1.00  0.00            
ATOM   1971 HD11 ILE   135      85.380  74.340 125.520  1.00  0.00            
ATOM   1972 HD12 ILE   135      85.630  72.700 126.160  1.00  0.00            
ATOM   1973 HD13 ILE   135      86.630  74.050 126.750  1.00  0.00            
ATOM   1974  C   ILE   135      89.480  74.590 126.260  1.00  0.00            
ATOM   1975  O   ILE   135      89.050  73.960 127.230  1.00  0.00            
ATOM   1976  N   PHE   136      90.750  74.440 125.850  1.00  0.00            
ATOM   1977  H   PHE   136      91.060  75.020 125.080  1.00  0.00            
ATOM   1978  CA  PHE   136      91.710  73.490 126.440  1.00  0.00            
ATOM   1979  HA  PHE   136      91.260  72.500 126.470  1.00  0.00            
ATOM   1980  CB  PHE   136      93.020  73.410 125.610  1.00  0.00            
ATOM   1981  HB2 PHE   136      93.360  74.400 125.310  1.00  0.00            
ATOM   1982  HB3 PHE   136      93.800  72.910 126.180  1.00  0.00            
ATOM   1983  CG  PHE   136      92.840  72.590 124.290  1.00  0.00            
ATOM   1984  CD1 PHE   136      91.730  71.870 123.900  1.00  0.00            
ATOM   1985  HD1 PHE   136      90.890  71.670 124.560  1.00  0.00            
ATOM   1986  CE1 PHE   136      91.720  71.380 122.560  1.00  0.00            
ATOM   1987  HE1 PHE   136      90.780  70.980 122.180  1.00  0.00            
ATOM   1988  CZ  PHE   136      92.850  71.390 121.740  1.00  0.00            
ATOM   1989  HZ  PHE   136      92.880  70.860 120.790  1.00  0.00            
ATOM   1990  CE2 PHE   136      93.980  72.120 122.180  1.00  0.00            
ATOM   1991  HE2 PHE   136      94.830  72.260 121.510  1.00  0.00            
ATOM   1992  CD2 PHE   136      94.000  72.650 123.440  1.00  0.00            
ATOM   1993  HD2 PHE   136      94.900  73.130 123.810  1.00  0.00            
ATOM   1994  C   PHE   136      92.080  73.940 127.890  1.00  0.00            
ATOM   1995  O   PHE   136      92.270  73.210 128.850  1.00  0.00            
ATOM   1996  N   THR   137      92.200  75.260 128.060  1.00  0.00            
ATOM   1997  H   THR   137      92.380  75.780 127.210  1.00  0.00            
ATOM   1998  CA  THR   137      92.260  75.960 129.320  1.00  0.00            
ATOM   1999  HA  THR   137      92.940  75.420 129.980  1.00  0.00            
ATOM   2000  CB  THR   137      92.670  77.420 129.280  1.00  0.00            
ATOM   2001  HB  THR   137      91.880  78.020 128.820  1.00  0.00            
ATOM   2002  CG2 THR   137      92.900  77.890 130.690  1.00  0.00            
ATOM   2003 HG21 THR   137      93.690  77.290 131.150  1.00  0.00            
ATOM   2004 HG22 THR   137      93.190  78.940 130.680  1.00  0.00            
ATOM   2005 HG23 THR   137      91.980  77.780 131.260  1.00  0.00            
ATOM   2006  OG1 THR   137      93.820  77.720 128.510  1.00  0.00            
ATOM   2007  HG1 THR   137      93.990  78.660 128.550  1.00  0.00            
ATOM   2008  C   THR   137      91.090  75.850 130.110  1.00  0.00            
ATOM   2009  O   THR   137      91.180  75.520 131.260  1.00  0.00            
ATOM   2010  N   LEU   138      89.810  76.030 129.670  1.00  0.00            
ATOM   2011  H   LEU   138      89.670  76.520 128.800  1.00  0.00            
ATOM   2012  CA  LEU   138      88.660  75.770 130.510  1.00  0.00            
ATOM   2013  HA  LEU   138      88.890  75.980 131.550  1.00  0.00            
ATOM   2014  CB  LEU   138      87.480  76.710 130.060  1.00  0.00            
ATOM   2015  HB2 LEU   138      87.440  76.740 128.970  1.00  0.00            
ATOM   2016  HB3 LEU   138      86.530  76.350 130.440  1.00  0.00            
ATOM   2017  CG  LEU   138      87.760  78.200 130.630  1.00  0.00            
ATOM   2018  HG  LEU   138      88.830  78.390 130.680  1.00  0.00            
ATOM   2019  CD1 LEU   138      87.120  79.190 129.700  1.00  0.00            
ATOM   2020 HD11 LEU   138      86.050  79.000 129.650  1.00  0.00            
ATOM   2021 HD12 LEU   138      87.300  80.200 130.070  1.00  0.00            
ATOM   2022 HD13 LEU   138      87.550  79.080 128.700  1.00  0.00            
ATOM   2023  CD2 LEU   138      87.250  78.500 132.030  1.00  0.00            
ATOM   2024 HD21 LEU   138      87.720  77.820 132.740  1.00  0.00            
ATOM   2025 HD22 LEU   138      87.500  79.530 132.290  1.00  0.00            
ATOM   2026 HD23 LEU   138      86.170  78.370 132.060  1.00  0.00            
ATOM   2027  C   LEU   138      88.330  74.290 130.670  1.00  0.00            
ATOM   2028  O   LEU   138      87.640  73.990 131.620  1.00  0.00            
ATOM   2029  N   THR   139      88.770  73.330 129.820  1.00  0.00            
ATOM   2030  H   THR   139      88.950  73.600 128.860  1.00  0.00            
ATOM   2031  CA  THR   139      88.840  71.910 130.160  1.00  0.00            
ATOM   2032  HA  THR   139      87.850  71.660 130.550  1.00  0.00            
ATOM   2033  CB  THR   139      89.180  70.920 128.980  1.00  0.00            
ATOM   2034  HB  THR   139      90.200  71.100 128.640  1.00  0.00            
ATOM   2035  CG2 THR   139      89.050  69.460 129.450  1.00  0.00            
ATOM   2036 HG21 THR   139      88.030  69.270 129.780  1.00  0.00            
ATOM   2037 HG22 THR   139      89.290  68.790 128.620  1.00  0.00            
ATOM   2038 HG23 THR   139      89.740  69.280 130.270  1.00  0.00            
ATOM   2039  OG1 THR   139      88.260  71.130 127.960  1.00  0.00            
ATOM   2040  HG1 THR   139      88.450  70.530 127.230  1.00  0.00            
ATOM   2041  C   THR   139      89.740  71.600 131.320  1.00  0.00            
ATOM   2042  O   THR   139      89.400  70.940 132.280  1.00  0.00            
ATOM   2043  N   MET   140      90.980  72.190 131.230  1.00  0.00            
ATOM   2044  H   MET   140      91.340  72.530 130.350  1.00  0.00            
ATOM   2045  CA  MET   140      91.940  71.950 132.330  1.00  0.00            
ATOM   2046  HA  MET   140      91.770  70.940 132.720  1.00  0.00            
ATOM   2047  CB  MET   140      93.400  72.070 131.900  1.00  0.00            
ATOM   2048  HB2 MET   140      93.490  73.070 131.470  1.00  0.00            
ATOM   2049  HB3 MET   140      93.970  72.010 132.820  1.00  0.00            
ATOM   2050  CG  MET   140      93.930  71.060 130.920  1.00  0.00            
ATOM   2051  HG2 MET   140      93.580  71.360 129.930  1.00  0.00            
ATOM   2052  HG3 MET   140      95.020  71.120 130.950  1.00  0.00            
ATOM   2053  SD  MET   140      93.410  69.310 131.240  1.00  0.00            
ATOM   2054  CE  MET   140      94.280  69.220 132.830  1.00  0.00            
ATOM   2055  HE1 MET   140      93.880  69.980 133.500  1.00  0.00            
ATOM   2056  HE2 MET   140      94.130  68.230 133.270  1.00  0.00            
ATOM   2057  HE3 MET   140      95.340  69.390 132.670  1.00  0.00            
ATOM   2058  C   MET   140      91.670  72.550 133.720  1.00  0.00            
ATOM   2059  O   MET   140      91.990  71.990 134.760  1.00  0.00            
ATOM   2060  N   MET   141      91.020  73.710 133.680  1.00  0.00            
ATOM   2061  H   MET   141      90.880  74.110 132.760  1.00  0.00            
ATOM   2062  CA  MET   141      90.600  74.450 134.810  1.00  0.00            
ATOM   2063  HA  MET   141      91.370  74.500 135.580  1.00  0.00            
ATOM   2064  CB  MET   141      90.320  75.880 134.300  1.00  0.00            
ATOM   2065  HB2 MET   141      91.220  76.200 133.770  1.00  0.00            
ATOM   2066  HB3 MET   141      89.490  75.790 133.590  1.00  0.00            
ATOM   2067  CG  MET   141      89.980  76.880 135.340  1.00  0.00            
ATOM   2068  HG2 MET   141      89.060  76.560 135.830  1.00  0.00            
ATOM   2069  HG3 MET   141      90.790  76.910 136.070  1.00  0.00            
ATOM   2070  SD  MET   141      89.740  78.600 134.620  1.00  0.00            
ATOM   2071  CE  MET   141      89.440  79.590 136.120  1.00  0.00            
ATOM   2072  HE1 MET   141      90.300  79.520 136.780  1.00  0.00            
ATOM   2073  HE2 MET   141      89.280  80.630 135.840  1.00  0.00            
ATOM   2074  HE3 MET   141      88.560  79.210 136.630  1.00  0.00            
ATOM   2075  C   MET   141      89.420  73.790 135.490  1.00  0.00            
ATOM   2076  O   MET   141      89.210  73.790 136.680  1.00  0.00            
ATOM   2077  N   SER   142      88.600  73.080 134.690  1.00  0.00            
ATOM   2078  H   SER   142      88.810  73.120 133.700  1.00  0.00            
ATOM   2079  CA  SER   142      87.540  72.210 135.130  1.00  0.00            
ATOM   2080  HA  SER   142      86.930  72.750 135.860  1.00  0.00            
ATOM   2081  CB  SER   142      86.610  71.720 133.970  1.00  0.00            
ATOM   2082  HB2 SER   142      87.220  71.230 133.210  1.00  0.00            
ATOM   2083  HB3 SER   142      85.890  71.010 134.370  1.00  0.00            
ATOM   2084  OG  SER   142      85.910  72.820 133.380  1.00  0.00            
ATOM   2085  HG  SER   142      85.350  72.500 132.670  1.00  0.00            
ATOM   2086  C   SER   142      88.020  70.920 135.670  1.00  0.00            
ATOM   2087  O   SER   142      87.520  70.380 136.640  1.00  0.00            
ATOM   2088  N   VAL   143      89.160  70.250 135.060  1.00  0.00            
ATOM   2089  H   VAL   143      89.540  70.620 134.200  1.00  0.00            
ATOM   2090  CA  VAL   143      89.730  69.020 135.600  1.00  0.00            
ATOM   2091  HA  VAL   143      88.920  68.290 135.590  1.00  0.00            
ATOM   2092  CB  VAL   143      90.890  68.490 134.690  1.00  0.00            
ATOM   2093  HB  VAL   143      91.550  69.320 134.420  1.00  0.00            
ATOM   2094  CG1 VAL   143      91.680  67.440 135.440  1.00  0.00            
ATOM   2095 HG11 VAL   143      91.020  66.610 135.710  1.00  0.00            
ATOM   2096 HG12 VAL   143      92.490  67.070 134.810  1.00  0.00            
ATOM   2097 HG13 VAL   143      92.100  67.880 136.340  1.00  0.00            
ATOM   2098  CG2 VAL   143      90.330  67.770 133.460  1.00  0.00            
ATOM   2099 HG21 VAL   143      89.720  68.460 132.880  1.00  0.00            
ATOM   2100 HG22 VAL   143      91.150  67.410 132.840  1.00  0.00            
ATOM   2101 HG23 VAL   143      89.720  66.920 133.780  1.00  0.00            
ATOM   2102  C   VAL   143      90.230  69.170 137.010  1.00  0.00            
ATOM   2103  O   VAL   143      90.030  68.350 137.920  1.00  0.00            
ATOM   2104  N   ASP   144      90.960  70.260 137.310  1.00  0.00            
ATOM   2105  H   ASP   144      91.380  70.770 136.550  1.00  0.00            
ATOM   2106  CA  ASP   144      91.280  70.640 138.650  1.00  0.00            
ATOM   2107  HA  ASP   144      91.970  69.930 139.110  1.00  0.00            
ATOM   2108  CB  ASP   144      91.980  72.050 138.590  1.00  0.00            
ATOM   2109  HB2 ASP   144      92.970  71.870 138.170  1.00  0.00            
ATOM   2110  HB3 ASP   144      91.380  72.630 137.890  1.00  0.00            
ATOM   2111  CG  ASP   144      92.120  72.840 139.930  1.00  0.00            
ATOM   2112  OD1 ASP   144      93.160  72.650 140.620  1.00  0.00            
ATOM   2113  OD2 ASP   144      91.320  73.610 140.330  1.00  0.00            
ATOM   2114  C   ASP   144      90.120  70.610 139.690  1.00  0.00            
ATOM   2115  O   ASP   144      90.250  70.020 140.800  1.00  0.00            
ATOM   2116  N   ARG   145      88.980  71.160 139.300  1.00  0.00            
ATOM   2117  H   ARG   145      88.940  71.650 138.420  1.00  0.00            
ATOM   2118  CA  ARG   145      87.800  71.170 140.140  1.00  0.00            
ATOM   2119  HA  ARG   145      88.040  71.430 141.170  1.00  0.00            
ATOM   2120  CB  ARG   145      86.860  72.260 139.550  1.00  0.00            
ATOM   2121  HB2 ARG   145      86.840  72.080 138.470  1.00  0.00            
ATOM   2122  HB3 ARG   145      85.870  72.050 139.970  1.00  0.00            
ATOM   2123  CG  ARG   145      87.230  73.710 139.810  1.00  0.00            
ATOM   2124  HG2 ARG   145      88.210  73.890 139.360  1.00  0.00            
ATOM   2125  HG3 ARG   145      86.490  74.330 139.310  1.00  0.00            
ATOM   2126  CD  ARG   145      87.280  74.070 141.340  1.00  0.00            
ATOM   2127  HD2 ARG   145      87.060  75.120 141.530  1.00  0.00            
ATOM   2128  HD3 ARG   145      86.610  73.450 141.930  1.00  0.00            
ATOM   2129  NE  ARG   145      88.730  73.780 141.770  1.00  0.00            
ATOM   2130  HE  ARG   145      89.440  73.850 141.050  1.00  0.00            
ATOM   2131  CZ  ARG   145      89.090  73.360 142.990  1.00  0.00            
ATOM   2132  NH1 ARG   145      88.260  73.350 143.940  1.00  0.00            
ATOM   2133 HH11 ARG   145      87.310  73.660 143.780  1.00  0.00            
ATOM   2134 HH12 ARG   145      88.550  73.030 144.850  1.00  0.00            
ATOM   2135  NH2 ARG   145      90.370  73.060 143.130  1.00  0.00            
ATOM   2136 HH21 ARG   145      91.000  73.160 142.340  1.00  0.00            
ATOM   2137 HH22 ARG   145      90.710  72.740 144.020  1.00  0.00            
ATOM   2138  C   ARG   145      86.960  69.870 140.400  1.00  0.00            
ATOM   2139  O   ARG   145      86.390  69.680 141.500  1.00  0.00            
ATOM   2140  N   TYR   146      86.840  69.030 139.360  1.00  0.00            
ATOM   2141  H   TYR   146      86.800  69.410 138.420  1.00  0.00            
ATOM   2142  CA  TYR   146      86.570  67.640 139.540  1.00  0.00            
ATOM   2143  HA  TYR   146      85.630  67.510 140.070  1.00  0.00            
ATOM   2144  CB  TYR   146      86.460  66.920 138.150  1.00  0.00            
ATOM   2145  HB2 TYR   146      85.510  67.100 137.640  1.00  0.00            
ATOM   2146  HB3 TYR   146      87.260  67.430 137.620  1.00  0.00            
ATOM   2147  CG  TYR   146      86.740  65.450 138.170  1.00  0.00            
ATOM   2148  CD1 TYR   146      85.650  64.490 138.390  1.00  0.00            
ATOM   2149  HD1 TYR   146      84.660  64.900 138.580  1.00  0.00            
ATOM   2150  CE1 TYR   146      85.830  63.140 138.360  1.00  0.00            
ATOM   2151  HE1 TYR   146      85.020  62.450 138.610  1.00  0.00            
ATOM   2152  CZ  TYR   146      87.050  62.650 137.950  1.00  0.00            
ATOM   2153  OH  TYR   146      87.170  61.310 137.890  1.00  0.00            
ATOM   2154  HH  TYR   146      86.370  60.850 138.150  1.00  0.00            
ATOM   2155  CE2 TYR   146      88.150  63.470 137.650  1.00  0.00            
ATOM   2156  HE2 TYR   146      89.110  63.080 137.310  1.00  0.00            
ATOM   2157  CD2 TYR   146      87.970  64.880 137.810  1.00  0.00            
ATOM   2158  HD2 TYR   146      88.810  65.560 137.650  1.00  0.00            
ATOM   2159  C   TYR   146      87.520  66.880 140.530  1.00  0.00            
ATOM   2160  O   TYR   146      87.080  66.220 141.480  1.00  0.00            
ATOM   2161  N   ILE   147      88.910  67.010 140.310  1.00  0.00            
ATOM   2162  H   ILE   147      89.180  67.510 139.470  1.00  0.00            
ATOM   2163  CA  ILE   147      89.990  66.280 141.090  1.00  0.00            
ATOM   2164  HA  ILE   147      89.790  65.220 141.260  1.00  0.00            
ATOM   2165  CB  ILE   147      91.340  66.430 140.450  1.00  0.00            
ATOM   2166  HB  ILE   147      91.350  67.440 140.050  1.00  0.00            
ATOM   2167  CG2 ILE   147      92.590  66.210 141.340  1.00  0.00            
ATOM   2168 HG21 ILE   147      92.580  65.200 141.740  1.00  0.00            
ATOM   2169 HG22 ILE   147      93.490  66.350 140.740  1.00  0.00            
ATOM   2170 HG23 ILE   147      92.580  66.930 142.160  1.00  0.00            
ATOM   2171  CG1 ILE   147      91.550  65.640 139.200  1.00  0.00            
ATOM   2172 HG12 ILE   147      90.740  65.890 138.520  1.00  0.00            
ATOM   2173 HG13 ILE   147      92.500  65.960 138.770  1.00  0.00            
ATOM   2174  CD1 ILE   147      91.580  64.100 139.430  1.00  0.00            
ATOM   2175 HD11 ILE   147      90.630  63.780 139.860  1.00  0.00            
ATOM   2176 HD12 ILE   147      91.740  63.590 138.480  1.00  0.00            
ATOM   2177 HD13 ILE   147      92.390  63.850 140.110  1.00  0.00            
ATOM   2178  C   ILE   147      89.910  66.630 142.510  1.00  0.00            
ATOM   2179  O   ILE   147      90.070  65.760 143.280  1.00  0.00            
ATOM   2180  N   ALA   148      89.570  67.890 142.860  1.00  0.00            
ATOM   2181  H   ALA   148      89.740  68.570 142.130  1.00  0.00            
ATOM   2182  CA  ALA   148      89.310  68.350 144.160  1.00  0.00            
ATOM   2183  HA  ALA   148      90.200  67.960 144.660  1.00  0.00            
ATOM   2184  CB  ALA   148      89.410  69.840 144.090  1.00  0.00            
ATOM   2185  HB1 ALA   148      88.520  70.240 143.600  1.00  0.00            
ATOM   2186  HB2 ALA   148      89.480  70.250 145.100  1.00  0.00            
ATOM   2187  HB3 ALA   148      90.300  70.120 143.520  1.00  0.00            
ATOM   2188  C   ALA   148      88.180  67.780 144.940  1.00  0.00            
ATOM   2189  O   ALA   148      88.320  67.380 146.120  1.00  0.00            
ATOM   2190  N   VAL   149      86.940  67.700 144.350  1.00  0.00            
ATOM   2191  H   VAL   149      86.710  68.220 143.510  1.00  0.00            
ATOM   2192  CA  VAL   149      85.880  67.000 145.040  1.00  0.00            
ATOM   2193  HA  VAL   149      85.870  67.210 146.110  1.00  0.00            
ATOM   2194  CB  VAL   149      84.480  67.300 144.470  1.00  0.00            
ATOM   2195  HB  VAL   149      84.540  67.130 143.390  1.00  0.00            
ATOM   2196  CG1 VAL   149      83.310  66.440 145.060  1.00  0.00            
ATOM   2197 HG11 VAL   149      83.240  66.600 146.130  1.00  0.00            
ATOM   2198 HG12 VAL   149      82.370  66.730 144.590  1.00  0.00            
ATOM   2199 HG13 VAL   149      83.500  65.380 144.860  1.00  0.00            
ATOM   2200  CG2 VAL   149      84.150  68.790 144.620  1.00  0.00            
ATOM   2201 HG21 VAL   149      84.890  69.380 144.080  1.00  0.00            
ATOM   2202 HG22 VAL   149      83.160  68.980 144.210  1.00  0.00            
ATOM   2203 HG23 VAL   149      84.170  69.060 145.670  1.00  0.00            
ATOM   2204  C   VAL   149      86.210  65.480 145.120  1.00  0.00            
ATOM   2205  O   VAL   149      86.160  64.880 146.200  1.00  0.00            
ATOM   2206  N   CYS   150      86.580  64.890 143.950  1.00  0.00            
ATOM   2207  H   CYS   150      87.000  65.410 143.190  1.00  0.00            
ATOM   2208  CA  CYS   150      86.370  63.520 143.780  1.00  0.00            
ATOM   2209  HA  CYS   150      85.660  63.130 144.510  1.00  0.00            
ATOM   2210  CB  CYS   150      85.780  63.330 142.390  1.00  0.00            
ATOM   2211  HB2 CYS   150      86.380  63.900 141.680  1.00  0.00            
ATOM   2212  HB3 CYS   150      85.830  62.270 142.140  1.00  0.00            
ATOM   2213  SG  CYS   150      84.020  63.850 142.110  1.00  0.00            
ATOM   2214  HG  CYS   150      83.970  63.500 140.820  1.00  0.00            
ATOM   2215  C   CYS   150      87.640  62.620 143.890  1.00  0.00            
ATOM   2216  O   CYS   150      87.550  61.430 144.060  1.00  0.00            
ATOM   2217  N   HIE   151      88.840  63.200 143.970  1.00  0.00            
ATOM   2218  H   HIE   151      88.930  64.160 143.680  1.00  0.00            
ATOM   2219  CA  HIE   151      90.030  62.460 144.270  1.00  0.00            
ATOM   2220  HA  HIE   151      89.800  61.490 144.720  1.00  0.00            
ATOM   2221  CB  HIE   151      90.730  62.220 142.950  1.00  0.00            
ATOM   2222  HB2 HIE   151      90.940  63.090 142.330  1.00  0.00            
ATOM   2223  HB3 HIE   151      91.670  61.740 143.230  1.00  0.00            
ATOM   2224  CG  HIE   151      90.010  61.260 142.090  1.00  0.00            
ATOM   2225  ND1 HIE   151      90.380  59.960 142.100  1.00  0.00            
ATOM   2226  CE1 HIE   151      89.590  59.240 141.230  1.00  0.00            
ATOM   2227  HE1 HIE   151      89.700  58.160 141.130  1.00  0.00            
ATOM   2228  NE2 HIE   151      88.750  60.110 140.610  1.00  0.00            
ATOM   2229  HE2 HIE   151      88.030  59.920 139.920  1.00  0.00            
ATOM   2230  CD2 HIE   151      89.060  61.360 141.100  1.00  0.00            
ATOM   2231  HD2 HIE   151      88.570  62.240 140.690  1.00  0.00            
ATOM   2232  C   HIE   151      90.770  63.210 145.380  1.00  0.00            
ATOM   2233  O   HIE   151      91.750  63.800 145.060  1.00  0.00            
ATOM   2234  N   PRO   152      90.270  63.230 146.590  1.00  0.00            
ATOM   2235  CD  PRO   152      89.250  62.320 147.140  1.00  0.00            
ATOM   2236  HD2 PRO   152      89.490  61.290 146.890  1.00  0.00            
ATOM   2237  HD3 PRO   152      88.270  62.570 146.740  1.00  0.00            
ATOM   2238  CG  PRO   152      89.360  62.600 148.630  1.00  0.00            
ATOM   2239  HG2 PRO   152      90.160  62.020 149.090  1.00  0.00            
ATOM   2240  HG3 PRO   152      88.420  62.400 149.150  1.00  0.00            
ATOM   2241  CB  PRO   152      89.700  64.170 148.630  1.00  0.00            
ATOM   2242  HB2 PRO   152      90.160  64.430 149.580  1.00  0.00            
ATOM   2243  HB3 PRO   152      88.870  64.850 148.430  1.00  0.00            
ATOM   2244  CA  PRO   152      90.710  64.260 147.540  1.00  0.00            
ATOM   2245  HA  PRO   152      90.680  65.240 147.060  1.00  0.00            
ATOM   2246  C   PRO   152      92.150  63.960 147.990  1.00  0.00            
ATOM   2247  O   PRO   152      92.870  64.920 148.280  1.00  0.00            
ATOM   2248  N   VAL   153      92.680  62.710 148.050  1.00  0.00            
ATOM   2249  H   VAL   153      92.060  61.930 147.890  1.00  0.00            
ATOM   2250  CA  VAL   153      94.100  62.430 148.340  1.00  0.00            
ATOM   2251  HA  VAL   153      94.380  62.770 149.330  1.00  0.00            
ATOM   2252  CB  VAL   153      94.310  60.960 148.270  1.00  0.00            
ATOM   2253  HB  VAL   153      94.200  60.670 147.220  1.00  0.00            
ATOM   2254  CG1 VAL   153      95.660  60.510 148.780  1.00  0.00            
ATOM   2255 HG11 VAL   153      95.770  60.800 149.820  1.00  0.00            
ATOM   2256 HG12 VAL   153      95.740  59.420 148.690  1.00  0.00            
ATOM   2257 HG13 VAL   153      96.450  60.980 148.190  1.00  0.00            
ATOM   2258  CG2 VAL   153      93.280  60.240 149.070  1.00  0.00            
ATOM   2259 HG21 VAL   153      92.290  60.470 148.680  1.00  0.00            
ATOM   2260 HG22 VAL   153      93.450  59.160 149.000  1.00  0.00            
ATOM   2261 HG23 VAL   153      93.340  60.550 150.110  1.00  0.00            
ATOM   2262  C   VAL   153      95.100  63.130 147.330  1.00  0.00            
ATOM   2263  O   VAL   153      96.120  63.700 147.590  1.00  0.00            
ATOM   2264  N   LYS   154      94.670  63.110 146.080  1.00  0.00            
ATOM   2265  H   LYS   154      93.730  62.730 146.030  1.00  0.00            
ATOM   2266  CA  LYS   154      95.310  63.500 144.850  1.00  0.00            
ATOM   2267  HA  LYS   154      96.370  63.240 144.890  1.00  0.00            
ATOM   2268  CB  LYS   154      94.650  62.760 143.580  1.00  0.00            
ATOM   2269  HB2 LYS   154      93.700  63.240 143.350  1.00  0.00            
ATOM   2270  HB3 LYS   154      95.320  62.860 142.720  1.00  0.00            
ATOM   2271  CG  LYS   154      94.420  61.280 143.880  1.00  0.00            
ATOM   2272  HG2 LYS   154      93.730  61.190 144.720  1.00  0.00            
ATOM   2273  HG3 LYS   154      93.990  60.800 143.000  1.00  0.00            
ATOM   2274  CD  LYS   154      95.740  60.610 144.230  1.00  0.00            
ATOM   2275  HD2 LYS   154      95.980  60.950 145.230  1.00  0.00            
ATOM   2276  HD3 LYS   154      95.520  59.540 144.250  1.00  0.00            
ATOM   2277  CE  LYS   154      96.970  60.880 143.270  1.00  0.00            
ATOM   2278  HE2 LYS   154      96.550  60.760 142.270  1.00  0.00            
ATOM   2279  HE3 LYS   154      97.210  61.930 143.440  1.00  0.00            
ATOM   2280  NZ  LYS   154      98.230  60.050 143.400  1.00  0.00            
ATOM   2281  HZ1 LYS   154      98.010  59.080 143.240  1.00  0.00            
ATOM   2282  HZ2 LYS   154      98.910  60.350 142.710  1.00  0.00            
ATOM   2283  HZ3 LYS   154      98.610  60.160 144.330  1.00  0.00            
ATOM   2284  C   LYS   154      95.200  65.020 144.660  1.00  0.00            
ATOM   2285  O   LYS   154      96.080  65.720 144.220  1.00  0.00            
ATOM   2286  N   ALA   155      94.100  65.590 145.170  1.00  0.00            
ATOM   2287  H   ALA   155      93.330  64.980 145.420  1.00  0.00            
ATOM   2288  CA  ALA   155      93.890  67.020 145.210  1.00  0.00            
ATOM   2289  HA  ALA   155      94.030  67.330 144.170  1.00  0.00            
ATOM   2290  CB  ALA   155      92.410  67.380 145.650  1.00  0.00            
ATOM   2291  HB1 ALA   155      92.260  67.080 146.690  1.00  0.00            
ATOM   2292  HB2 ALA   155      92.250  68.450 145.550  1.00  0.00            
ATOM   2293  HB3 ALA   155      91.700  66.850 145.010  1.00  0.00            
ATOM   2294  C   ALA   155      95.010  67.790 146.060  1.00  0.00            
ATOM   2295  O   ALA   155      95.540  68.790 145.550  1.00  0.00            
ATOM   2296  N   LEU   156      95.420  67.250 147.210  1.00  0.00            
ATOM   2297  H   LEU   156      94.760  66.600 147.610  1.00  0.00            
ATOM   2298  CA  LEU   156      96.570  67.600 147.970  1.00  0.00            
ATOM   2299  HA  LEU   156      96.510  68.650 148.230  1.00  0.00            
ATOM   2300  CB  LEU   156      96.670  66.800 149.220  1.00  0.00            
ATOM   2301  HB2 LEU   156      96.800  65.780 148.840  1.00  0.00            
ATOM   2302  HB3 LEU   156      97.580  67.120 149.710  1.00  0.00            
ATOM   2303  CG  LEU   156      95.500  66.830 150.230  1.00  0.00            
ATOM   2304  HG  LEU   156      94.550  66.860 149.690  1.00  0.00            
ATOM   2305  CD1 LEU   156      95.550  65.550 151.110  1.00  0.00            
ATOM   2306 HD11 LEU   156      96.500  65.510 151.650  1.00  0.00            
ATOM   2307 HD12 LEU   156      94.730  65.570 151.820  1.00  0.00            
ATOM   2308 HD13 LEU   156      95.460  64.670 150.470  1.00  0.00            
ATOM   2309  CD2 LEU   156      95.490  68.060 151.140  1.00  0.00            
ATOM   2310 HD21 LEU   156      95.410  68.960 150.530  1.00  0.00            
ATOM   2311 HD22 LEU   156      94.640  68.000 151.820  1.00  0.00            
ATOM   2312 HD23 LEU   156      96.410  68.090 151.720  1.00  0.00            
ATOM   2313  C   LEU   156      97.960  67.610 147.260  1.00  0.00            
ATOM   2314  O   LEU   156      98.730  68.460 147.500  1.00  0.00            
ATOM   2315  N   ASP   157      98.250  66.810 146.300  1.00  0.00            
ATOM   2316  H   ASP   157      97.500  66.160 146.100  1.00  0.00            
ATOM   2317  CA  ASP   157      99.460  66.720 145.510  1.00  0.00            
ATOM   2318  HA  ASP   157     100.320  67.130 146.030  1.00  0.00            
ATOM   2319  CB  ASP   157      99.700  65.220 145.280  1.00  0.00            
ATOM   2320  HB2 ASP   157      98.700  64.880 145.020  1.00  0.00            
ATOM   2321  HB3 ASP   157     100.390  64.970 144.470  1.00  0.00            
ATOM   2322  CG  ASP   157     100.150  64.540 146.550  1.00  0.00            
ATOM   2323  OD1 ASP   157     100.880  65.190 147.380  1.00  0.00            
ATOM   2324  OD2 ASP   157      99.930  63.290 146.670  1.00  0.00            
ATOM   2325  C   ASP   157      99.280  67.470 144.190  1.00  0.00            
ATOM   2326  O   ASP   157     100.270  67.640 143.460  1.00  0.00            
ATOM   2327  N   PHE   158      98.120  68.120 144.010  1.00  0.00            
ATOM   2328  H   PHE   158      97.330  68.030 144.640  1.00  0.00            
ATOM   2329  CA  PHE   158      97.960  68.940 142.810  1.00  0.00            
ATOM   2330  HA  PHE   158      98.900  69.020 142.260  1.00  0.00            
ATOM   2331  CB  PHE   158      96.910  68.250 141.900  1.00  0.00            
ATOM   2332  HB2 PHE   158      97.330  67.240 141.880  1.00  0.00            
ATOM   2333  HB3 PHE   158      95.890  68.210 142.280  1.00  0.00            
ATOM   2334  CG  PHE   158      96.820  68.720 140.430  1.00  0.00            
ATOM   2335  CD1 PHE   158      95.800  69.630 140.010  1.00  0.00            
ATOM   2336  HD1 PHE   158      95.280  70.270 140.730  1.00  0.00            
ATOM   2337  CE1 PHE   158      95.470  69.690 138.670  1.00  0.00            
ATOM   2338  HE1 PHE   158      94.540  70.170 138.370  1.00  0.00            
ATOM   2339  CZ  PHE   158      96.300  69.150 137.710  1.00  0.00            
ATOM   2340  HZ  PHE   158      96.140  69.370 136.650  1.00  0.00            
ATOM   2341  CE2 PHE   158      97.370  68.300 138.110  1.00  0.00            
ATOM   2342  HE2 PHE   158      98.020  67.830 137.370  1.00  0.00            
ATOM   2343  CD2 PHE   158      97.580  68.070 139.480  1.00  0.00            
ATOM   2344  HD2 PHE   158      98.350  67.370 139.800  1.00  0.00            
ATOM   2345  C   PHE   158      97.540  70.400 143.220  1.00  0.00            
ATOM   2346  O   PHE   158      97.050  71.200 142.480  1.00  0.00            
ATOM   2347  N   ARG   159      97.740  70.710 144.490  1.00  0.00            
ATOM   2348  H   ARG   159      98.090  69.970 145.080  1.00  0.00            
ATOM   2349  CA  ARG   159      97.470  72.030 145.100  1.00  0.00            
ATOM   2350  HA  ARG   159      96.470  72.360 144.810  1.00  0.00            
ATOM   2351  CB  ARG   159      97.550  71.980 146.700  1.00  0.00            
ATOM   2352  HB2 ARG   159      98.420  71.360 146.910  1.00  0.00            
ATOM   2353  HB3 ARG   159      97.750  73.010 147.000  1.00  0.00            
ATOM   2354  CG  ARG   159      96.340  71.450 147.480  1.00  0.00            
ATOM   2355  HG2 ARG   159      95.430  71.820 147.000  1.00  0.00            
ATOM   2356  HG3 ARG   159      96.350  70.360 147.430  1.00  0.00            
ATOM   2357  CD  ARG   159      96.370  71.900 148.960  1.00  0.00            
ATOM   2358  HD2 ARG   159      97.270  71.520 149.440  1.00  0.00            
ATOM   2359  HD3 ARG   159      96.350  72.990 149.020  1.00  0.00            
ATOM   2360  NE  ARG   159      95.210  71.380 149.660  1.00  0.00            
ATOM   2361  HE  ARG   159      94.720  70.610 149.220  1.00  0.00            
ATOM   2362  CZ  ARG   159      94.800  71.790 150.860  1.00  0.00            
ATOM   2363  NH1 ARG   159      95.290  72.870 151.430  1.00  0.00            
ATOM   2364 HH11 ARG   159      96.000  73.410 150.950  1.00  0.00            
ATOM   2365 HH12 ARG   159      94.960  73.150 152.340  1.00  0.00            
ATOM   2366  NH2 ARG   159      93.810  71.140 151.460  1.00  0.00            
ATOM   2367 HH21 ARG   159      93.380  70.350 151.000  1.00  0.00            
ATOM   2368 HH22 ARG   159      93.490  71.440 152.370  1.00  0.00            
ATOM   2369  C   ARG   159      98.440  73.110 144.640  1.00  0.00            
ATOM   2370  O   ARG   159      98.160  74.290 144.420  1.00  0.00            
ATOM   2371  N   THR   160      99.700  72.640 144.470  1.00  0.00            
ATOM   2372  H   THR   160      99.980  71.690 144.680  1.00  0.00            
ATOM   2373  CA  THR   160     100.730  73.580 143.940  1.00  0.00            
ATOM   2374  HA  THR   160     100.860  74.450 144.590  1.00  0.00            
ATOM   2375  CB  THR   160     102.080  72.800 143.880  1.00  0.00            
ATOM   2376  HB  THR   160     102.340  72.530 144.900  1.00  0.00            
ATOM   2377  CG2 THR   160     102.040  71.570 143.030  1.00  0.00            
ATOM   2378 HG21 THR   160     101.780  71.840 142.010  1.00  0.00            
ATOM   2379 HG22 THR   160     103.020  71.090 143.040  1.00  0.00            
ATOM   2380 HG23 THR   160     101.290  70.880 143.420  1.00  0.00            
ATOM   2381  OG1 THR   160     103.140  73.600 143.360  1.00  0.00            
ATOM   2382  HG1 THR   160     103.950  73.080 143.340  1.00  0.00            
ATOM   2383  C   THR   160     100.460  74.150 142.540  1.00  0.00            
ATOM   2384  O   THR   160      99.930  73.510 141.620  1.00  0.00            
ATOM   2385  N   PRO   161     100.710  75.430 142.330  1.00  0.00            
ATOM   2386  CD  PRO   161     100.610  76.430 143.380  1.00  0.00            
ATOM   2387  HD2 PRO   161     101.370  76.220 144.130  1.00  0.00            
ATOM   2388  HD3 PRO   161      99.620  76.360 143.830  1.00  0.00            
ATOM   2389  CG  PRO   161     100.830  77.740 142.700  1.00  0.00            
ATOM   2390  HG2 PRO   161     101.880  78.030 142.730  1.00  0.00            
ATOM   2391  HG3 PRO   161     100.220  78.520 143.150  1.00  0.00            
ATOM   2392  CB  PRO   161     100.370  77.450 141.270  1.00  0.00            
ATOM   2393  HB2 PRO   161     101.020  78.040 140.620  1.00  0.00            
ATOM   2394  HB3 PRO   161      99.340  77.770 141.130  1.00  0.00            
ATOM   2395  CA  PRO   161     100.500  76.000 140.940  1.00  0.00            
ATOM   2396  HA  PRO   161      99.600  75.540 140.530  1.00  0.00            
ATOM   2397  C   PRO   161     101.670  75.750 140.000  1.00  0.00            
ATOM   2398  O   PRO   161     101.440  76.000 138.800  1.00  0.00            
ATOM   2399  N   ALA   162     102.820  75.240 140.410  1.00  0.00            
ATOM   2400  H   ALA   162     103.040  75.350 141.390  1.00  0.00            
ATOM   2401  CA  ALA   162     103.860  74.720 139.510  1.00  0.00            
ATOM   2402  HA  ALA   162     104.130  75.640 139.000  1.00  0.00            
ATOM   2403  CB  ALA   162     105.040  74.230 140.270  1.00  0.00            
ATOM   2404  HB1 ALA   162     104.780  73.300 140.780  1.00  0.00            
ATOM   2405  HB2 ALA   162     105.870  74.050 139.580  1.00  0.00            
ATOM   2406  HB3 ALA   162     105.330  74.980 141.000  1.00  0.00            
ATOM   2407  C   ALA   162     103.450  73.700 138.430  1.00  0.00            
ATOM   2408  O   ALA   162     103.920  73.760 137.330  1.00  0.00            
ATOM   2409  N   LYS   163     102.520  72.800 138.770  1.00  0.00            
ATOM   2410  H   LYS   163     102.350  72.710 139.760  1.00  0.00            
ATOM   2411  CA  LYS   163     101.810  71.890 137.860  1.00  0.00            
ATOM   2412  HA  LYS   163     102.500  71.290 137.270  1.00  0.00            
ATOM   2413  CB  LYS   163     100.980  70.950 138.740  1.00  0.00            
ATOM   2414  HB2 LYS   163     100.360  71.500 139.440  1.00  0.00            
ATOM   2415  HB3 LYS   163     100.350  70.290 138.140  1.00  0.00            
ATOM   2416  CG  LYS   163     102.020  70.100 139.530  1.00  0.00            
ATOM   2417  HG2 LYS   163     102.720  69.660 138.810  1.00  0.00            
ATOM   2418  HG3 LYS   163     102.560  70.760 140.200  1.00  0.00            
ATOM   2419  CD  LYS   163     101.350  68.980 140.340  1.00  0.00            
ATOM   2420  HD2 LYS   163     100.890  69.490 141.190  1.00  0.00            
ATOM   2421  HD3 LYS   163     100.570  68.600 139.680  1.00  0.00            
ATOM   2422  CE  LYS   163     102.180  67.850 140.830  1.00  0.00            
ATOM   2423  HE2 LYS   163     101.480  67.080 141.150  1.00  0.00            
ATOM   2424  HE3 LYS   163     102.740  67.490 139.960  1.00  0.00            
ATOM   2425  NZ  LYS   163     103.110  68.150 141.920  1.00  0.00            
ATOM   2426  HZ1 LYS   163     102.590  68.480 142.720  1.00  0.00            
ATOM   2427  HZ2 LYS   163     103.620  67.310 142.170  1.00  0.00            
ATOM   2428  HZ3 LYS   163     103.760  68.860 141.620  1.00  0.00            
ATOM   2429  C   LYS   163     100.980  72.600 136.830  1.00  0.00            
ATOM   2430  O   LYS   163     100.880  72.260 135.650  1.00  0.00            
ATOM   2431  N   ALA   164     100.330  73.650 137.290  1.00  0.00            
ATOM   2432  H   ALA   164     100.450  73.850 138.270  1.00  0.00            
ATOM   2433  CA  ALA   164      99.370  74.430 136.540  1.00  0.00            
ATOM   2434  HA  ALA   164      98.740  73.690 136.040  1.00  0.00            
ATOM   2435  CB  ALA   164      98.510  75.260 137.450  1.00  0.00            
ATOM   2436  HB1 ALA   164      99.120  76.010 137.950  1.00  0.00            
ATOM   2437  HB2 ALA   164      97.740  75.760 136.860  1.00  0.00            
ATOM   2438  HB3 ALA   164      98.040  74.620 138.190  1.00  0.00            
ATOM   2439  C   ALA   164     100.010  75.250 135.460  1.00  0.00            
ATOM   2440  O   ALA   164      99.610  75.360 134.300  1.00  0.00            
ATOM   2441  N   LYS   165     101.230  75.740 135.740  1.00  0.00            
ATOM   2442  H   LYS   165     101.500  75.750 136.710  1.00  0.00            
ATOM   2443  CA  LYS   165     102.120  76.320 134.790  1.00  0.00            
ATOM   2444  HA  LYS   165     101.580  77.080 134.230  1.00  0.00            
ATOM   2445  CB  LYS   165     103.400  76.990 135.450  1.00  0.00            
ATOM   2446  HB2 LYS   165     103.910  76.200 135.990  1.00  0.00            
ATOM   2447  HB3 LYS   165     104.030  77.330 134.620  1.00  0.00            
ATOM   2448  CG  LYS   165     103.130  78.130 136.370  1.00  0.00            
ATOM   2449  HG2 LYS   165     102.830  79.000 135.780  1.00  0.00            
ATOM   2450  HG3 LYS   165     102.330  77.850 137.050  1.00  0.00            
ATOM   2451  CD  LYS   165     104.430  78.480 137.200  1.00  0.00            
ATOM   2452  HD2 LYS   165     104.640  77.540 137.700  1.00  0.00            
ATOM   2453  HD3 LYS   165     105.170  78.640 136.410  1.00  0.00            
ATOM   2454  CE  LYS   165     104.510  79.640 138.220  1.00  0.00            
ATOM   2455  HE2 LYS   165     104.280  80.590 137.740  1.00  0.00            
ATOM   2456  HE3 LYS   165     103.830  79.470 139.050  1.00  0.00            
ATOM   2457  NZ  LYS   165     105.900  79.660 138.720  1.00  0.00            
ATOM   2458  HZ1 LYS   165     106.530  79.810 137.950  1.00  0.00            
ATOM   2459  HZ2 LYS   165     106.000  80.400 139.390  1.00  0.00            
ATOM   2460  HZ3 LYS   165     106.110  78.770 139.160  1.00  0.00            
ATOM   2461  C   LYS   165     102.560  75.330 133.750  1.00  0.00            
ATOM   2462  O   LYS   165     102.320  75.720 132.610  1.00  0.00            
ATOM   2463  N   LEU   166     102.940  74.050 134.100  1.00  0.00            
ATOM   2464  H   LEU   166     103.250  73.920 135.050  1.00  0.00            
ATOM   2465  CA  LEU   166     103.120  72.990 133.190  1.00  0.00            
ATOM   2466  HA  LEU   166     103.860  73.270 132.440  1.00  0.00            
ATOM   2467  CB  LEU   166     103.620  71.720 133.920  1.00  0.00            
ATOM   2468  HB2 LEU   166     104.670  71.790 134.190  1.00  0.00            
ATOM   2469  HB3 LEU   166     103.020  71.670 134.830  1.00  0.00            
ATOM   2470  CG  LEU   166     103.390  70.440 133.080  1.00  0.00            
ATOM   2471  HG  LEU   166     102.340  70.380 132.770  1.00  0.00            
ATOM   2472  CD1 LEU   166     104.280  70.500 131.840  1.00  0.00            
ATOM   2473 HD11 LEU   166     105.320  70.560 132.140  1.00  0.00            
ATOM   2474 HD12 LEU   166     104.130  69.600 131.240  1.00  0.00            
ATOM   2475 HD13 LEU   166     104.020  71.380 131.250  1.00  0.00            
ATOM   2476  CD2 LEU   166     103.880  69.240 133.940  1.00  0.00            
ATOM   2477 HD21 LEU   166     103.310  69.200 134.870  1.00  0.00            
ATOM   2478 HD22 LEU   166     103.740  68.310 133.380  1.00  0.00            
ATOM   2479 HD23 LEU   166     104.940  69.360 134.170  1.00  0.00            
ATOM   2480  C   LEU   166     101.940  72.740 132.260  1.00  0.00            
ATOM   2481  O   LEU   166     102.020  72.670 131.030  1.00  0.00            
ATOM   2482  N   ILE   167     100.740  72.620 132.860  1.00  0.00            
ATOM   2483  H   ILE   167     100.700  72.710 133.860  1.00  0.00            
ATOM   2484  CA  ILE   167      99.530  72.270 132.160  1.00  0.00            
ATOM   2485  HA  ILE   167      99.590  71.330 131.600  1.00  0.00            
ATOM   2486  CB  ILE   167      98.440  72.140 133.280  1.00  0.00            
ATOM   2487  HB  ILE   167      98.590  72.910 134.040  1.00  0.00            
ATOM   2488  CG2 ILE   167      97.020  72.330 132.610  1.00  0.00            
ATOM   2489 HG21 ILE   167      96.870  71.560 131.850  1.00  0.00            
ATOM   2490 HG22 ILE   167      96.240  72.240 133.370  1.00  0.00            
ATOM   2491 HG23 ILE   167      96.960  73.310 132.140  1.00  0.00            
ATOM   2492  CG1 ILE   167      98.560  70.780 134.000  1.00  0.00            
ATOM   2493 HG12 ILE   167      98.230  69.980 133.340  1.00  0.00            
ATOM   2494 HG13 ILE   167      99.590  70.600 134.290  1.00  0.00            
ATOM   2495  CD1 ILE   167      97.700  70.810 135.210  1.00  0.00            
ATOM   2496 HD11 ILE   167      96.660  70.980 134.920  1.00  0.00            
ATOM   2497 HD12 ILE   167      97.770  69.850 135.730  1.00  0.00            
ATOM   2498 HD13 ILE   167      98.030  71.610 135.870  1.00  0.00            
ATOM   2499  C   ILE   167      99.170  73.240 131.080  1.00  0.00            
ATOM   2500  O   ILE   167      98.870  72.850 129.960  1.00  0.00            
ATOM   2501  N   ASN   168      99.220  74.530 131.380  1.00  0.00            
ATOM   2502  H   ASN   168      99.340  74.780 132.350  1.00  0.00            
ATOM   2503  CA  ASN   168      99.060  75.630 130.370  1.00  0.00            
ATOM   2504  HA  ASN   168      98.120  75.520 129.830  1.00  0.00            
ATOM   2505  CB  ASN   168      99.050  76.990 131.100  1.00  0.00            
ATOM   2506  HB2 ASN   168      99.900  77.210 131.750  1.00  0.00            
ATOM   2507  HB3 ASN   168      99.060  77.660 130.240  1.00  0.00            
ATOM   2508  CG  ASN   168      97.740  77.230 131.900  1.00  0.00            
ATOM   2509  OD1 ASN   168      96.630  77.270 131.270  1.00  0.00            
ATOM   2510  ND2 ASN   168      97.750  77.180 133.270  1.00  0.00            
ATOM   2511 HD21 ASN   168      96.890  77.340 133.780  1.00  0.00            
ATOM   2512 HD22 ASN   168      98.610  76.990 133.760  1.00  0.00            
ATOM   2513  C   ASN   168     100.150  75.670 129.270  1.00  0.00            
ATOM   2514  O   ASN   168     100.000  76.090 128.160  1.00  0.00            
ATOM   2515  N   ILE   169     101.430  75.290 129.610  1.00  0.00            
ATOM   2516  H   ILE   169     101.580  75.170 130.600  1.00  0.00            
ATOM   2517  CA  ILE   169     102.560  75.150 128.730  1.00  0.00            
ATOM   2518  HA  ILE   169     102.630  76.020 128.080  1.00  0.00            
ATOM   2519  CB  ILE   169     103.900  74.910 129.410  1.00  0.00            
ATOM   2520  HB  ILE   169     103.720  74.180 130.200  1.00  0.00            
ATOM   2521  CG2 ILE   169     105.020  74.390 128.470  1.00  0.00            
ATOM   2522 HG21 ILE   169     105.190  75.120 127.670  1.00  0.00            
ATOM   2523 HG22 ILE   169     105.940  74.250 129.040  1.00  0.00            
ATOM   2524 HG23 ILE   169     104.710  73.440 128.030  1.00  0.00            
ATOM   2525  CG1 ILE   169     104.410  76.230 130.160  1.00  0.00            
ATOM   2526 HG12 ILE   169     103.650  76.540 130.880  1.00  0.00            
ATOM   2527 HG13 ILE   169     105.340  76.000 130.680  1.00  0.00            
ATOM   2528  CD1 ILE   169     104.660  77.370 129.160  1.00  0.00            
ATOM   2529 HD11 ILE   169     103.730  77.600 128.630  1.00  0.00            
ATOM   2530 HD12 ILE   169     105.000  78.250 129.690  1.00  0.00            
ATOM   2531 HD13 ILE   169     105.420  77.060 128.440  1.00  0.00            
ATOM   2532  C   ILE   169     102.380  74.070 127.670  1.00  0.00            
ATOM   2533  O   ILE   169     102.570  74.200 126.460  1.00  0.00            
ATOM   2534  N   CYS   170     101.860  72.940 128.160  1.00  0.00            
ATOM   2535  H   CYS   170     101.850  72.870 129.170  1.00  0.00            
ATOM   2536  CA  CYS   170     101.390  71.790 127.380  1.00  0.00            
ATOM   2537  HA  CYS   170     102.210  71.430 126.760  1.00  0.00            
ATOM   2538  CB  CYS   170     100.900  70.650 128.250  1.00  0.00            
ATOM   2539  HB2 CYS   170     100.290  71.000 129.080  1.00  0.00            
ATOM   2540  HB3 CYS   170     100.340  69.910 127.680  1.00  0.00            
ATOM   2541  SG  CYS   170     102.280  69.780 128.980  1.00  0.00            
ATOM   2542  HG  CYS   170     101.550  68.890 129.640  1.00  0.00            
ATOM   2543  C   CYS   170     100.280  72.160 126.370  1.00  0.00            
ATOM   2544  O   CYS   170     100.320  71.960 125.150  1.00  0.00            
ATOM   2545  N   ILE   171      99.240  72.880 126.880  1.00  0.00            
ATOM   2546  H   ILE   171      99.100  72.820 127.880  1.00  0.00            
ATOM   2547  CA  ILE   171      98.260  73.650 126.080  1.00  0.00            
ATOM   2548  HA  ILE   171      97.720  73.020 125.370  1.00  0.00            
ATOM   2549  CB  ILE   171      97.250  74.460 126.930  1.00  0.00            
ATOM   2550  HB  ILE   171      97.850  75.050 127.620  1.00  0.00            
ATOM   2551  CG2 ILE   171      96.280  75.410 126.140  1.00  0.00            
ATOM   2552 HG21 ILE   171      95.680  74.820 125.440  1.00  0.00            
ATOM   2553 HG22 ILE   171      95.620  75.920 126.840  1.00  0.00            
ATOM   2554 HG23 ILE   171      96.860  76.140 125.580  1.00  0.00            
ATOM   2555  CG1 ILE   171      96.450  73.460 127.860  1.00  0.00            
ATOM   2556 HG12 ILE   171      95.710  72.950 127.240  1.00  0.00            
ATOM   2557 HG13 ILE   171      97.160  72.730 128.240  1.00  0.00            
ATOM   2558  CD1 ILE   171      95.770  74.120 128.980  1.00  0.00            
ATOM   2559 HD11 ILE   171      95.060  74.850 128.590  1.00  0.00            
ATOM   2560 HD12 ILE   171      95.240  73.370 129.570  1.00  0.00            
ATOM   2561 HD13 ILE   171      96.500  74.630 129.600  1.00  0.00            
ATOM   2562  C   ILE   171      98.960  74.610 125.050  1.00  0.00            
ATOM   2563  O   ILE   171      98.660  74.420 123.850  1.00  0.00            
ATOM   2564  N   TRP   172      99.850  75.530 125.540  1.00  0.00            
ATOM   2565  H   TRP   172     100.020  75.580 126.530  1.00  0.00            
ATOM   2566  CA  TRP   172     100.490  76.520 124.680  1.00  0.00            
ATOM   2567  HA  TRP   172      99.720  77.070 124.140  1.00  0.00            
ATOM   2568  CB  TRP   172     101.350  77.530 125.500  1.00  0.00            
ATOM   2569  HB2 TRP   172     100.930  78.070 126.350  1.00  0.00            
ATOM   2570  HB3 TRP   172     102.100  76.820 125.860  1.00  0.00            
ATOM   2571  CG  TRP   172     102.090  78.550 124.650  1.00  0.00            
ATOM   2572  CD1 TRP   172     101.650  79.850 124.280  1.00  0.00            
ATOM   2573  HD1 TRP   172     100.660  80.180 124.590  1.00  0.00            
ATOM   2574  NE1 TRP   172     102.680  80.460 123.540  1.00  0.00            
ATOM   2575  HE1 TRP   172     102.600  81.300 122.980  1.00  0.00            
ATOM   2576  CE2 TRP   172     103.820  79.620 123.610  1.00  0.00            
ATOM   2577  CZ2 TRP   172     105.080  79.770 122.980  1.00  0.00            
ATOM   2578  HZ2 TRP   172     105.170  80.680 122.390  1.00  0.00            
ATOM   2579  CH2 TRP   172     106.110  78.810 123.110  1.00  0.00            
ATOM   2580  HH2 TRP   172     107.120  78.900 122.720  1.00  0.00            
ATOM   2581  CZ3 TRP   172     105.750  77.650 123.810  1.00  0.00            
ATOM   2582  HZ3 TRP   172     106.430  76.800 123.830  1.00  0.00            
ATOM   2583  CE3 TRP   172     104.520  77.530 124.500  1.00  0.00            
ATOM   2584  HE3 TRP   172     104.390  76.610 125.070  1.00  0.00            
ATOM   2585  CD2 TRP   172     103.490  78.480 124.340  1.00  0.00            
ATOM   2586  C   TRP   172     101.340  75.930 123.560  1.00  0.00            
ATOM   2587  O   TRP   172     101.170  76.330 122.360  1.00  0.00            
ATOM   2588  N   VAL   173     102.180  74.910 123.840  1.00  0.00            
ATOM   2589  H   VAL   173     102.330  74.650 124.800  1.00  0.00            
ATOM   2590  CA  VAL   173     102.940  74.170 122.780  1.00  0.00            
ATOM   2591  HA  VAL   173     103.530  74.820 122.140  1.00  0.00            
ATOM   2592  CB  VAL   173     103.900  73.220 123.540  1.00  0.00            
ATOM   2593  HB  VAL   173     103.340  72.600 124.250  1.00  0.00            
ATOM   2594  CG1 VAL   173     104.570  72.330 122.520  1.00  0.00            
ATOM   2595 HG11 VAL   173     105.130  72.940 121.810  1.00  0.00            
ATOM   2596 HG12 VAL   173     105.250  71.650 123.020  1.00  0.00            
ATOM   2597 HG13 VAL   173     103.810  71.750 121.980  1.00  0.00            
ATOM   2598  CG2 VAL   173     104.960  74.030 124.350  1.00  0.00            
ATOM   2599 HG21 VAL   173     104.450  74.670 125.070  1.00  0.00            
ATOM   2600 HG22 VAL   173     105.620  73.340 124.870  1.00  0.00            
ATOM   2601 HG23 VAL   173     105.540  74.650 123.670  1.00  0.00            
ATOM   2602  C   VAL   173     102.070  73.390 121.810  1.00  0.00            
ATOM   2603  O   VAL   173     102.250  73.310 120.620  1.00  0.00            
ATOM   2604  N   LEU   174     100.990  72.760 122.340  1.00  0.00            
ATOM   2605  H   LEU   174     100.810  72.900 123.320  1.00  0.00            
ATOM   2606  CA  LEU   174     100.040  71.900 121.560  1.00  0.00            
ATOM   2607  HA  LEU   174     100.610  71.160 121.000  1.00  0.00            
ATOM   2608  CB  LEU   174      99.020  71.160 122.470  1.00  0.00            
ATOM   2609  HB2 LEU   174      99.600  70.460 123.070  1.00  0.00            
ATOM   2610  HB3 LEU   174      98.640  71.960 123.110  1.00  0.00            
ATOM   2611  CG  LEU   174      97.840  70.430 121.820  1.00  0.00            
ATOM   2612  HG  LEU   174      97.170  71.190 121.410  1.00  0.00            
ATOM   2613  CD1 LEU   174      98.240  69.470 120.720  1.00  0.00            
ATOM   2614 HD11 LEU   174      98.900  68.710 121.120  1.00  0.00            
ATOM   2615 HD12 LEU   174      97.350  68.990 120.310  1.00  0.00            
ATOM   2616 HD13 LEU   174      98.750  70.020 119.930  1.00  0.00            
ATOM   2617  CD2 LEU   174      97.140  69.570 122.870  1.00  0.00            
ATOM   2618 HD21 LEU   174      96.780  70.200 123.680  1.00  0.00            
ATOM   2619 HD22 LEU   174      96.300  69.050 122.410  1.00  0.00            
ATOM   2620 HD23 LEU   174      97.840  68.840 123.270  1.00  0.00            
ATOM   2621  C   LEU   174      99.280  72.830 120.660  1.00  0.00            
ATOM   2622  O   LEU   174      99.080  72.560 119.470  1.00  0.00            
ATOM   2623  N   ALA   175      98.800  74.000 121.110  1.00  0.00            
ATOM   2624  H   ALA   175      99.000  74.300 122.050  1.00  0.00            
ATOM   2625  CA  ALA   175      98.020  74.850 120.290  1.00  0.00            
ATOM   2626  HA  ALA   175      97.260  74.280 119.760  1.00  0.00            
ATOM   2627  CB  ALA   175      97.320  75.890 121.200  1.00  0.00            
ATOM   2628  HB1 ALA   175      98.070  76.470 121.730  1.00  0.00            
ATOM   2629  HB2 ALA   175      96.710  76.550 120.590  1.00  0.00            
ATOM   2630  HB3 ALA   175      96.690  75.370 121.920  1.00  0.00            
ATOM   2631  C   ALA   175      98.870  75.610 119.250  1.00  0.00            
ATOM   2632  O   ALA   175      98.560  75.780 118.070  1.00  0.00            
ATOM   2633  N   SER   176     100.090  75.930 119.640  1.00  0.00            
ATOM   2634  H   SER   176     100.360  75.730 120.590  1.00  0.00            
ATOM   2635  CA  SER   176     101.080  76.540 118.760  1.00  0.00            
ATOM   2636  HA  SER   176     100.560  77.350 118.250  1.00  0.00            
ATOM   2637  CB  SER   176     102.370  77.090 119.370  1.00  0.00            
ATOM   2638  HB2 SER   176     102.950  76.240 119.730  1.00  0.00            
ATOM   2639  HB3 SER   176     102.920  77.600 118.580  1.00  0.00            
ATOM   2640  OG  SER   176     102.130  78.000 120.440  1.00  0.00            
ATOM   2641  HG  SER   176     102.970  78.310 120.780  1.00  0.00            
ATOM   2642  C   SER   176     101.600  75.520 117.720  1.00  0.00            
ATOM   2643  O   SER   176     101.910  75.860 116.600  1.00  0.00            
ATOM   2644  N   GLY   177     101.560  74.210 118.020  1.00  0.00            
ATOM   2645  H   GLY   177     101.260  74.020 118.960  1.00  0.00            
ATOM   2646  CA  GLY   177     101.880  73.140 117.200  1.00  0.00            
ATOM   2647  HA2 GLY   177     102.820  73.380 116.700  1.00  0.00            
ATOM   2648  HA3 GLY   177     102.020  72.270 117.840  1.00  0.00            
ATOM   2649  C   GLY   177     100.850  72.810 116.160  1.00  0.00            
ATOM   2650  O   GLY   177     101.130  72.560 115.000  1.00  0.00            
ATOM   2651  N   VAL   178      99.510  72.870 116.490  1.00  0.00            
ATOM   2652  H   VAL   178      99.200  73.180 117.400  1.00  0.00            
ATOM   2653  CA  VAL   178      98.520  72.530 115.520  1.00  0.00            
ATOM   2654  HA  VAL   178      98.740  71.800 114.740  1.00  0.00            
ATOM   2655  CB  VAL   178      97.240  72.030 116.340  1.00  0.00            
ATOM   2656  HB  VAL   178      97.590  71.220 116.980  1.00  0.00            
ATOM   2657  CG1 VAL   178      96.520  73.080 117.200  1.00  0.00            
ATOM   2658 HG11 VAL   178      96.160  73.890 116.560  1.00  0.00            
ATOM   2659 HG12 VAL   178      95.670  72.620 117.700  1.00  0.00            
ATOM   2660 HG13 VAL   178      97.210  73.480 117.940  1.00  0.00            
ATOM   2661  CG2 VAL   178      96.300  71.260 115.400  1.00  0.00            
ATOM   2662 HG21 VAL   178      96.820  70.400 114.980  1.00  0.00            
ATOM   2663 HG22 VAL   178      95.430  70.920 115.960  1.00  0.00            
ATOM   2664 HG23 VAL   178      95.980  71.910 114.590  1.00  0.00            
ATOM   2665  C   VAL   178      98.230  73.840 114.770  1.00  0.00            
ATOM   2666  O   VAL   178      97.680  73.900 113.650  1.00  0.00            
ATOM   2667  N   GLY   179      98.770  74.980 115.310  1.00  0.00            
ATOM   2668  H   GLY   179      98.990  74.870 116.290  1.00  0.00            
ATOM   2669  CA  GLY   179      99.050  76.280 114.670  1.00  0.00            
ATOM   2670  HA2 GLY   179      98.090  76.680 114.330  1.00  0.00            
ATOM   2671  HA3 GLY   179      99.460  76.930 115.440  1.00  0.00            
ATOM   2672  C   GLY   179      99.980  76.240 113.540  1.00  0.00            
ATOM   2673  O   GLY   179      99.880  77.060 112.690  1.00  0.00            
ATOM   2674  N   VAL   180     101.000  75.310 113.540  1.00  0.00            
ATOM   2675  H   VAL   180     101.140  74.800 114.400  1.00  0.00            
ATOM   2676  CA  VAL   180     102.040  75.280 112.540  1.00  0.00            
ATOM   2677  HA  VAL   180     102.360  76.310 112.400  1.00  0.00            
ATOM   2678  CB  VAL   180     103.260  74.440 112.910  1.00  0.00            
ATOM   2679  HB  VAL   180     102.920  73.410 113.020  1.00  0.00            
ATOM   2680  CG1 VAL   180     104.370  74.490 111.910  1.00  0.00            
ATOM   2681 HG11 VAL   180     104.710  75.520 111.800  1.00  0.00            
ATOM   2682 HG12 VAL   180     105.190  73.860 112.250  1.00  0.00            
ATOM   2683 HG13 VAL   180     104.010  74.120 110.950  1.00  0.00            
ATOM   2684  CG2 VAL   180     103.900  74.890 114.160  1.00  0.00            
ATOM   2685 HG21 VAL   180     103.180  74.820 114.980  1.00  0.00            
ATOM   2686 HG22 VAL   180     104.760  74.260 114.370  1.00  0.00            
ATOM   2687 HG23 VAL   180     104.230  75.920 114.050  1.00  0.00            
ATOM   2688  C   VAL   180     101.600  75.100 111.120  1.00  0.00            
ATOM   2689  O   VAL   180     101.950  75.980 110.360  1.00  0.00            
ATOM   2690  N   PRO   181     100.700  74.170 110.710  1.00  0.00            
ATOM   2691  CD  PRO   181     100.410  72.960 111.510  1.00  0.00            
ATOM   2692  HD2 PRO   181     100.060  73.260 112.500  1.00  0.00            
ATOM   2693  HD3 PRO   181     101.320  72.370 111.610  1.00  0.00            
ATOM   2694  CG  PRO   181      99.330  72.240 110.700  1.00  0.00            
ATOM   2695  HG2 PRO   181      98.340  72.470 111.100  1.00  0.00            
ATOM   2696  HG3 PRO   181      99.490  71.160 110.740  1.00  0.00            
ATOM   2697  CB  PRO   181      99.490  72.760 109.290  1.00  0.00            
ATOM   2698  HB2 PRO   181      98.470  72.860 108.920  1.00  0.00            
ATOM   2699  HB3 PRO   181     100.050  72.100 108.630  1.00  0.00            
ATOM   2700  CA  PRO   181     100.170  74.160 109.340  1.00  0.00            
ATOM   2701  HA  PRO   181     100.990  74.280 108.630  1.00  0.00            
ATOM   2702  C   PRO   181      99.130  75.370 109.160  1.00  0.00            
ATOM   2703  O   PRO   181      98.960  75.720 108.000  1.00  0.00            
ATOM   2704  N   ILE   182      98.510  75.940 110.210  1.00  0.00            
ATOM   2705  H   ILE   182      98.540  75.520 111.120  1.00  0.00            
ATOM   2706  CA  ILE   182      97.680  77.100 110.020  1.00  0.00            
ATOM   2707  HA  ILE   182      97.020  76.860 109.180  1.00  0.00            
ATOM   2708  CB  ILE   182      96.830  77.350 111.280  1.00  0.00            
ATOM   2709  HB  ILE   182      97.450  77.480 112.170  1.00  0.00            
ATOM   2710  CG2 ILE   182      96.070  78.660 110.990  1.00  0.00            
ATOM   2711 HG21 ILE   182      95.450  78.530 110.100  1.00  0.00            
ATOM   2712 HG22 ILE   182      95.440  78.910 111.840  1.00  0.00            
ATOM   2713 HG23 ILE   182      96.780  79.460 110.820  1.00  0.00            
ATOM   2714  CG1 ILE   182      95.740  76.180 111.470  1.00  0.00            
ATOM   2715 HG12 ILE   182      96.220  75.210 111.310  1.00  0.00            
ATOM   2716 HG13 ILE   182      95.340  76.220 112.480  1.00  0.00            
ATOM   2717  CD1 ILE   182      94.590  76.350 110.460  1.00  0.00            
ATOM   2718 HD11 ILE   182      94.990  76.300 109.440  1.00  0.00            
ATOM   2719 HD12 ILE   182      93.860  75.550 110.600  1.00  0.00            
ATOM   2720 HD13 ILE   182      94.110  77.310 110.620  1.00  0.00            
ATOM   2721  C   ILE   182      98.530  78.300 109.610  1.00  0.00            
ATOM   2722  O   ILE   182      98.210  78.990 108.660  1.00  0.00            
ATOM   2723  N   MET   183      99.730  78.520 110.160  1.00  0.00            
ATOM   2724  H   MET   183      99.890  78.080 111.060  1.00  0.00            
ATOM   2725  CA  MET   183     100.760  79.400 109.630  1.00  0.00            
ATOM   2726  HA  MET   183     100.330  80.400 109.670  1.00  0.00            
ATOM   2727  CB  MET   183     102.170  79.430 110.320  1.00  0.00            
ATOM   2728  HB2 MET   183     102.710  78.540 109.980  1.00  0.00            
ATOM   2729  HB3 MET   183     102.680  80.320 109.960  1.00  0.00            
ATOM   2730  CG  MET   183     102.120  79.450 111.860  1.00  0.00            
ATOM   2731  HG2 MET   183     101.680  80.400 112.140  1.00  0.00            
ATOM   2732  HG3 MET   183     101.460  78.640 112.160  1.00  0.00            
ATOM   2733  SD  MET   183     103.720  79.260 112.700  1.00  0.00            
ATOM   2734  CE  MET   183     102.940  78.940 114.310  1.00  0.00            
ATOM   2735  HE1 MET   183     102.310  78.050 114.240  1.00  0.00            
ATOM   2736  HE2 MET   183     103.710  78.780 115.060  1.00  0.00            
ATOM   2737  HE3 MET   183     102.330  79.800 114.590  1.00  0.00            
ATOM   2738  C   MET   183     101.010  79.140 108.090  1.00  0.00            
ATOM   2739  O   MET   183     101.110  80.010 107.280  1.00  0.00            
ATOM   2740  N   VAL   184     101.170  77.830 107.690  1.00  0.00            
ATOM   2741  H   VAL   184     101.080  77.080 108.360  1.00  0.00            
ATOM   2742  CA  VAL   184     101.510  77.490 106.330  1.00  0.00            
ATOM   2743  HA  VAL   184     102.420  78.050 106.140  1.00  0.00            
ATOM   2744  CB  VAL   184     101.810  76.000 106.180  1.00  0.00            
ATOM   2745  HB  VAL   184     100.900  75.400 106.260  1.00  0.00            
ATOM   2746  CG1 VAL   184     102.400  75.840 104.780  1.00  0.00            
ATOM   2747 HG11 VAL   184     103.310  76.440 104.700  1.00  0.00            
ATOM   2748 HG12 VAL   184     102.640  74.790 104.600  1.00  0.00            
ATOM   2749 HG13 VAL   184     101.670  76.170 104.040  1.00  0.00            
ATOM   2750  CG2 VAL   184     102.930  75.630 107.170  1.00  0.00            
ATOM   2751 HG21 VAL   184     102.600  75.840 108.190  1.00  0.00            
ATOM   2752 HG22 VAL   184     103.160  74.570 107.080  1.00  0.00            
ATOM   2753 HG23 VAL   184     103.820  76.210 106.940  1.00  0.00            
ATOM   2754  C   VAL   184     100.370  77.890 105.400  1.00  0.00            
ATOM   2755  O   VAL   184     100.590  78.530 104.380  1.00  0.00            
ATOM   2756  N   MET   185      99.170  77.430 105.660  1.00  0.00            
ATOM   2757  H   MET   185      99.130  76.900 106.520  1.00  0.00            
ATOM   2758  CA  MET   185      98.000  77.480 104.830  1.00  0.00            
ATOM   2759  HA  MET   185      98.270  77.310 103.790  1.00  0.00            
ATOM   2760  CB  MET   185      96.960  76.340 105.280  1.00  0.00            
ATOM   2761  HB2 MET   185      96.840  76.490 106.350  1.00  0.00            
ATOM   2762  HB3 MET   185      96.030  76.610 104.770  1.00  0.00            
ATOM   2763  CG  MET   185      97.290  74.870 105.000  1.00  0.00            
ATOM   2764  HG2 MET   185      97.660  74.820 103.980  1.00  0.00            
ATOM   2765  HG3 MET   185      98.080  74.580 105.690  1.00  0.00            
ATOM   2766  SD  MET   185      95.870  73.700 105.190  1.00  0.00            
ATOM   2767  CE  MET   185      96.210  73.300 106.920  1.00  0.00            
ATOM   2768  HE1 MET   185      96.160  74.210 107.520  1.00  0.00            
ATOM   2769  HE2 MET   185      95.470  72.590 107.280  1.00  0.00            
ATOM   2770  HE3 MET   185      97.200  72.860 107.000  1.00  0.00            
ATOM   2771  C   MET   185      97.210  78.840 104.650  1.00  0.00            
ATOM   2772  O   MET   185      96.510  79.100 103.670  1.00  0.00            
ATOM   2773  N   ALA   186      97.370  79.750 105.640  1.00  0.00            
ATOM   2774  H   ALA   186      97.580  79.430 106.580  1.00  0.00            
ATOM   2775  CA  ALA   186      96.950  81.090 105.460  1.00  0.00            
ATOM   2776  HA  ALA   186      95.940  80.900 105.090  1.00  0.00            
ATOM   2777  CB  ALA   186      96.850  81.730 106.800  1.00  0.00            
ATOM   2778  HB1 ALA   186      97.850  81.930 107.180  1.00  0.00            
ATOM   2779  HB2 ALA   186      96.300  82.660 106.710  1.00  0.00            
ATOM   2780  HB3 ALA   186      96.330  81.060 107.480  1.00  0.00            
ATOM   2781  C   ALA   186      97.620  81.930 104.370  1.00  0.00            
ATOM   2782  O   ALA   186      98.790  82.320 104.490  1.00  0.00            
ATOM   2783  N   VAL   187      96.880  82.220 103.280  1.00  0.00            
ATOM   2784  H   VAL   187      95.930  81.870 103.340  1.00  0.00            
ATOM   2785  CA  VAL   187      97.320  82.780 102.030  1.00  0.00            
ATOM   2786  HA  VAL   187      98.280  83.230 102.260  1.00  0.00            
ATOM   2787  CB  VAL   187      97.510  81.790 100.840  1.00  0.00            
ATOM   2788  HB  VAL   187      97.750  82.340  99.930  1.00  0.00            
ATOM   2789  CG1 VAL   187      98.680  80.820 101.190  1.00  0.00            
ATOM   2790 HG11 VAL   187      98.440  80.270 102.100  1.00  0.00            
ATOM   2791 HG12 VAL   187      98.830  80.120 100.370  1.00  0.00            
ATOM   2792 HG13 VAL   187      99.590  81.390 101.350  1.00  0.00            
ATOM   2793  CG2 VAL   187      96.180  80.910 100.680  1.00  0.00            
ATOM   2794 HG21 VAL   187      95.330  81.560 100.480  1.00  0.00            
ATOM   2795 HG22 VAL   187      96.300  80.210  99.850  1.00  0.00            
ATOM   2796 HG23 VAL   187      96.000  80.350 101.600  1.00  0.00            
ATOM   2797  C   VAL   187      96.420  83.950 101.720  1.00  0.00            
ATOM   2798  O   VAL   187      95.220  83.870 101.950  1.00  0.00            
ATOM   2799  N   THR   188      97.030  85.090 101.120  1.00  0.00            
ATOM   2800  H   THR   188      98.000  85.340 101.220  1.00  0.00            
ATOM   2801  CA  THR   188      96.120  86.050 100.430  1.00  0.00            
ATOM   2802  HA  THR   188      95.160  85.830 100.910  1.00  0.00            
ATOM   2803  CB  THR   188      96.410  87.570 100.560  1.00  0.00            
ATOM   2804  HB  THR   188      95.590  88.130 100.100  1.00  0.00            
ATOM   2805  CG2 THR   188      96.530  87.960 101.990  1.00  0.00            
ATOM   2806 HG21 THR   188      97.350  87.400 102.450  1.00  0.00            
ATOM   2807 HG22 THR   188      96.730  89.030 102.060  1.00  0.00            
ATOM   2808 HG23 THR   188      95.600  87.730 102.510  1.00  0.00            
ATOM   2809  OG1 THR   188      97.720  87.750  99.960  1.00  0.00            
ATOM   2810  HG1 THR   188      97.970  88.680 100.000  1.00  0.00            
ATOM   2811  C   THR   188      95.890  85.810  98.950  1.00  0.00            
ATOM   2812  O   THR   188      96.820  85.480  98.180  1.00  0.00            
ATOM   2813  N   ARG   189      94.560  85.820  98.510  1.00  0.00            
ATOM   2814  H   ARG   189      93.840  85.870  99.210  1.00  0.00            
ATOM   2815  CA  ARG   189      94.170  85.620  97.160  1.00  0.00            
ATOM   2816  HA  ARG   189      95.030  85.900  96.550  1.00  0.00            
ATOM   2817  CB  ARG   189      93.700  84.160  96.740  1.00  0.00            
ATOM   2818  HB2 ARG   189      92.780  83.990  97.310  1.00  0.00            
ATOM   2819  HB3 ARG   189      93.460  84.250  95.680  1.00  0.00            
ATOM   2820  CG  ARG   189      94.690  82.930  96.960  1.00  0.00            
ATOM   2821  HG2 ARG   189      95.170  83.080  97.920  1.00  0.00            
ATOM   2822  HG3 ARG   189      94.070  82.030  97.000  1.00  0.00            
ATOM   2823  CD  ARG   189      95.760  82.760  95.880  1.00  0.00            
ATOM   2824  HD2 ARG   189      96.200  81.760  95.920  1.00  0.00            
ATOM   2825  HD3 ARG   189      95.340  82.930  94.890  1.00  0.00            
ATOM   2826  NE  ARG   189      96.850  83.790  96.140  1.00  0.00            
ATOM   2827  HE  ARG   189      96.710  84.420  96.910  1.00  0.00            
ATOM   2828  CZ  ARG   189      97.960  83.900  95.420  1.00  0.00            
ATOM   2829  NH1 ARG   189      98.850  84.730  95.810  1.00  0.00            
ATOM   2830 HH11 ARG   189      98.690  85.280  96.640  1.00  0.00            
ATOM   2831 HH12 ARG   189      99.700  84.830  95.280  1.00  0.00            
ATOM   2832  NH2 ARG   189      98.110  83.170  94.360  1.00  0.00            
ATOM   2833 HH21 ARG   189      97.380  82.520  94.090  1.00  0.00            
ATOM   2834 HH22 ARG   189      98.950  83.250  93.810  1.00  0.00            
ATOM   2835  C   ARG   189      93.130  86.680  96.890  1.00  0.00            
ATOM   2836  O   ARG   189      92.340  87.060  97.770  1.00  0.00            
ATOM   2837  N   PRO   190      93.000  87.230  95.750  1.00  0.00            
ATOM   2838  CD  PRO   190      94.020  87.200  94.710  1.00  0.00            
ATOM   2839  HD2 PRO   190      93.900  86.280  94.130  1.00  0.00            
ATOM   2840  HD3 PRO   190      95.000  87.210  95.180  1.00  0.00            
ATOM   2841  CG  PRO   190      93.770  88.430  93.890  1.00  0.00            
ATOM   2842  HG2 PRO   190      94.230  88.370  92.900  1.00  0.00            
ATOM   2843  HG3 PRO   190      94.100  89.340  94.390  1.00  0.00            
ATOM   2844  CB  PRO   190      92.270  88.380  93.800  1.00  0.00            
ATOM   2845  HB2 PRO   190      91.960  87.660  93.040  1.00  0.00            
ATOM   2846  HB3 PRO   190      91.850  89.360  93.560  1.00  0.00            
ATOM   2847  CA  PRO   190      91.780  87.920  95.180  1.00  0.00            
ATOM   2848  HA  PRO   190      91.560  88.770  95.820  1.00  0.00            
ATOM   2849  C   PRO   190      90.520  87.000  95.080  1.00  0.00            
ATOM   2850  O   PRO   190      90.570  85.790  94.740  1.00  0.00            
ATOM   2851  N   ARG   191      89.340  87.550  95.440  1.00  0.00            
ATOM   2852  H   ARG   191      89.420  88.480  95.820  1.00  0.00            
ATOM   2853  CA  ARG   191      88.040  86.990  95.300  1.00  0.00            
ATOM   2854  HA  ARG   191      88.120  86.170  94.590  1.00  0.00            
ATOM   2855  CB  ARG   191      87.380  86.460  96.590  1.00  0.00            
ATOM   2856  HB2 ARG   191      87.480  87.240  97.340  1.00  0.00            
ATOM   2857  HB3 ARG   191      86.320  86.310  96.360  1.00  0.00            
ATOM   2858  CG  ARG   191      87.980  85.140  97.140  1.00  0.00            
ATOM   2859  HG2 ARG   191      89.040  85.290  97.340  1.00  0.00            
ATOM   2860  HG3 ARG   191      87.470  84.880  98.070  1.00  0.00            
ATOM   2861  CD  ARG   191      87.810  84.020  96.140  1.00  0.00            
ATOM   2862  HD2 ARG   191      86.750  83.820  96.000  1.00  0.00            
ATOM   2863  HD3 ARG   191      88.250  84.320  95.190  1.00  0.00            
ATOM   2864  NE  ARG   191      88.490  82.750  96.610  1.00  0.00            
ATOM   2865  HE  ARG   191      88.150  82.370  97.480  1.00  0.00            
ATOM   2866  CZ  ARG   191      89.620  82.300  96.140  1.00  0.00            
ATOM   2867  NH1 ARG   191      90.000  81.090  96.430  1.00  0.00            
ATOM   2868 HH11 ARG   191      89.420  80.510  97.010  1.00  0.00            
ATOM   2869 HH12 ARG   191      90.870  80.740  96.070  1.00  0.00            
ATOM   2870  NH2 ARG   191      90.560  83.040  95.630  1.00  0.00            
ATOM   2871 HH21 ARG   191      90.440  84.040  95.580  1.00  0.00            
ATOM   2872 HH22 ARG   191      91.410  82.610  95.290  1.00  0.00            
ATOM   2873  C   ARG   191      87.110  88.050  94.810  1.00  0.00            
ATOM   2874  O   ARG   191      87.040  89.160  95.300  1.00  0.00            
ATOM   2875  N   ASP   192      86.240  87.700  93.780  1.00  0.00            
ATOM   2876  H   ASP   192      86.470  86.870  93.250  1.00  0.00            
ATOM   2877  CA  ASP   192      85.330  88.660  93.190  1.00  0.00            
ATOM   2878  HA  ASP   192      85.260  88.480  92.120  1.00  0.00            
ATOM   2879  CB  ASP   192      83.940  88.530  93.800  1.00  0.00            
ATOM   2880  HB2 ASP   192      83.900  88.780  94.860  1.00  0.00            
ATOM   2881  HB3 ASP   192      83.390  89.280  93.230  1.00  0.00            
ATOM   2882  CG  ASP   192      83.320  87.180  93.580  1.00  0.00            
ATOM   2883  OD1 ASP   192      83.870  86.350  92.800  1.00  0.00            
ATOM   2884  OD2 ASP   192      82.350  86.970  94.360  1.00  0.00            
ATOM   2885  C   ASP   192      85.810  90.080  92.880  1.00  0.00            
ATOM   2886  O   ASP   192      85.090  91.090  92.990  1.00  0.00            
ATOM   2887  N   GLY   193      87.020  90.250  92.420  1.00  0.00            
ATOM   2888  H   GLY   193      87.440  89.360  92.180  1.00  0.00            
ATOM   2889  CA  GLY   193      87.800  91.450  92.210  1.00  0.00            
ATOM   2890  HA2 GLY   193      88.580  91.150  91.510  1.00  0.00            
ATOM   2891  HA3 GLY   193      87.110  92.140  91.710  1.00  0.00            
ATOM   2892  C   GLY   193      88.460  92.180  93.430  1.00  0.00            
ATOM   2893  O   GLY   193      88.840  93.330  93.230  1.00  0.00            
ATOM   2894  N   ALA   194      88.500  91.500  94.550  1.00  0.00            
ATOM   2895  H   ALA   194      88.340  90.500  94.500  1.00  0.00            
ATOM   2896  CA  ALA   194      88.730  92.110  95.870  1.00  0.00            
ATOM   2897  HA  ALA   194      89.260  93.060  95.800  1.00  0.00            
ATOM   2898  CB  ALA   194      87.400  92.350  96.610  1.00  0.00            
ATOM   2899  HB1 ALA   194      86.860  91.410  96.690  1.00  0.00            
ATOM   2900  HB2 ALA   194      87.600  92.740  97.600  1.00  0.00            
ATOM   2901  HB3 ALA   194      86.800  93.070  96.050  1.00  0.00            
ATOM   2902  C   ALA   194      89.660  91.110  96.670  1.00  0.00            
ATOM   2903  O   ALA   194      89.530  89.890  96.700  1.00  0.00            
ATOM   2904  N   VAL   195      90.690  91.730  97.300  1.00  0.00            
ATOM   2905  H   VAL   195      90.930  92.680  97.050  1.00  0.00            
ATOM   2906  CA  VAL   195      91.640  90.960  98.190  1.00  0.00            
ATOM   2907  HA  VAL   195      91.920  90.010  97.740  1.00  0.00            
ATOM   2908  CB  VAL   195      92.890  91.760  98.450  1.00  0.00            
ATOM   2909  HB  VAL   195      92.620  92.710  98.900  1.00  0.00            
ATOM   2910  CG1 VAL   195      93.830  90.960  99.430  1.00  0.00            
ATOM   2911 HG11 VAL   195      94.100  90.000  98.980  1.00  0.00            
ATOM   2912 HG12 VAL   195      94.730  91.540  99.620  1.00  0.00            
ATOM   2913 HG13 VAL   195      93.310  90.780 100.370  1.00  0.00            
ATOM   2914  CG2 VAL   195      93.590  92.040  97.100  1.00  0.00            
ATOM   2915 HG21 VAL   195      92.920  92.600  96.450  1.00  0.00            
ATOM   2916 HG22 VAL   195      94.500  92.620  97.270  1.00  0.00            
ATOM   2917 HG23 VAL   195      93.850  91.090  96.620  1.00  0.00            
ATOM   2918  C   VAL   195      91.090  90.360  99.450  1.00  0.00            
ATOM   2919  O   VAL   195      90.590  91.020 100.330  1.00  0.00            
ATOM   2920  N   VAL   196      91.130  88.990  99.560  1.00  0.00            
ATOM   2921  H   VAL   196      91.530  88.530  98.760  1.00  0.00            
ATOM   2922  CA  VAL   196      90.690  88.200 100.630  1.00  0.00            
ATOM   2923  HA  VAL   196      90.140  88.820 101.330  1.00  0.00            
ATOM   2924  CB  VAL   196      89.750  87.130 100.080  1.00  0.00            
ATOM   2925  HB  VAL   196      90.200  86.750  99.160  1.00  0.00            
ATOM   2926  CG1 VAL   196      89.490  85.950 101.060  1.00  0.00            
ATOM   2927 HG11 VAL   196      89.040  86.330 101.980  1.00  0.00            
ATOM   2928 HG12 VAL   196      88.810  85.230 100.590  1.00  0.00            
ATOM   2929 HG13 VAL   196      90.430  85.460 101.290  1.00  0.00            
ATOM   2930  CG2 VAL   196      88.330  87.790  99.800  1.00  0.00            
ATOM   2931 HG21 VAL   196      88.440  88.590  99.070  1.00  0.00            
ATOM   2932 HG22 VAL   196      87.650  87.030  99.410  1.00  0.00            
ATOM   2933 HG23 VAL   196      87.930  88.190 100.730  1.00  0.00            
ATOM   2934  C   VAL   196      91.900  87.570 101.260  1.00  0.00            
ATOM   2935  O   VAL   196      92.950  87.490 100.600  1.00  0.00            
ATOM   2936  N   CYX   197      91.840  87.220 102.590  1.00  0.00            
ATOM   2937  H   CYX   197      91.090  87.670 103.090  1.00  0.00            
ATOM   2938  CA  CYX   197      92.740  86.410 103.310  1.00  0.00            
ATOM   2939  HA  CYX   197      93.590  86.120 102.700  1.00  0.00            
ATOM   2940  CB  CYX   197      93.260  87.260 104.530  1.00  0.00            
ATOM   2941  HB2 CYX   197      94.070  87.910 104.200  1.00  0.00            
ATOM   2942  HB3 CYX   197      92.450  87.870 104.920  1.00  0.00            
ATOM   2943  SG  CYX   197      93.960  86.400 105.990  1.00  0.00            
ATOM   2944  C   CYX   197      92.040  85.130 103.670  1.00  0.00            
ATOM   2945  O   CYX   197      90.860  85.240 104.040  1.00  0.00            
ATOM   2946  N   MET   198      92.700  84.010 103.510  1.00  0.00            
ATOM   2947  H   MET   198      93.680  84.050 103.250  1.00  0.00            
ATOM   2948  CA  MET   198      92.080  82.740 103.580  1.00  0.00            
ATOM   2949  HA  MET   198      91.420  82.720 104.450  1.00  0.00            
ATOM   2950  CB  MET   198      91.250  82.400 102.340  1.00  0.00            
ATOM   2951  HB2 MET   198      91.060  81.320 102.340  1.00  0.00            
ATOM   2952  HB3 MET   198      90.300  82.930 102.410  1.00  0.00            
ATOM   2953  CG  MET   198      91.950  82.790 101.040  1.00  0.00            
ATOM   2954  HG2 MET   198      92.040  83.880 101.030  1.00  0.00            
ATOM   2955  HG3 MET   198      92.940  82.340 101.060  1.00  0.00            
ATOM   2956  SD  MET   198      91.090  82.260  99.550  1.00  0.00            
ATOM   2957  CE  MET   198      92.020  80.710  99.200  1.00  0.00            
ATOM   2958  HE1 MET   198      91.920  80.030 100.040  1.00  0.00            
ATOM   2959  HE2 MET   198      91.620  80.240  98.300  1.00  0.00            
ATOM   2960  HE3 MET   198      93.070  80.940  99.050  1.00  0.00            
ATOM   2961  C   MET   198      93.030  81.530 103.850  1.00  0.00            
ATOM   2962  O   MET   198      94.240  81.670 103.610  1.00  0.00            
ATOM   2963  N   LEU   199      92.470  80.400 104.280  1.00  0.00            
ATOM   2964  H   LEU   199      91.480  80.330 104.480  1.00  0.00            
ATOM   2965  CA  LEU   199      93.270  79.180 104.300  1.00  0.00            
ATOM   2966  HA  LEU   199      94.300  79.430 104.550  1.00  0.00            
ATOM   2967  CB  LEU   199      92.730  78.150 105.350  1.00  0.00            
ATOM   2968  HB2 LEU   199      91.680  78.130 105.060  1.00  0.00            
ATOM   2969  HB3 LEU   199      93.150  77.150 105.230  1.00  0.00            
ATOM   2970  CG  LEU   199      92.850  78.580 106.800  1.00  0.00            
ATOM   2971  HG  LEU   199      92.740  79.660 106.800  1.00  0.00            
ATOM   2972  CD1 LEU   199      91.840  77.960 107.790  1.00  0.00            
ATOM   2973 HD11 LEU   199      91.950  76.870 107.790  1.00  0.00            
ATOM   2974 HD12 LEU   199      92.030  78.340 108.790  1.00  0.00            
ATOM   2975 HD13 LEU   199      90.830  78.220 107.480  1.00  0.00            
ATOM   2976  CD2 LEU   199      94.320  78.420 107.300  1.00  0.00            
ATOM   2977 HD21 LEU   199      94.980  79.040 106.690  1.00  0.00            
ATOM   2978 HD22 LEU   199      94.390  78.730 108.340  1.00  0.00            
ATOM   2979 HD23 LEU   199      94.620  77.370 107.210  1.00  0.00            
ATOM   2980  C   LEU   199      93.080  78.420 102.990  1.00  0.00            
ATOM   2981  O   LEU   199      92.000  78.240 102.420  1.00  0.00            
ATOM   2982  N   GLN   200      94.170  77.870 102.510  1.00  0.00            
ATOM   2983  H   GLN   200      94.980  78.020 103.100  1.00  0.00            
ATOM   2984  CA  GLN   200      94.340  77.060 101.290  1.00  0.00            
ATOM   2985  HA  GLN   200      93.430  77.150 100.700  1.00  0.00            
ATOM   2986  CB  GLN   200      95.530  77.480 100.420  1.00  0.00            
ATOM   2987  HB2 GLN   200      95.330  78.530 100.190  1.00  0.00            
ATOM   2988  HB3 GLN   200      96.380  77.410 101.100  1.00  0.00            
ATOM   2989  CG  GLN   200      95.850  76.730  99.120  1.00  0.00            
ATOM   2990  HG2 GLN   200      96.470  77.290  98.420  1.00  0.00            
ATOM   2991  HG3 GLN   200      96.360  75.810  99.410  1.00  0.00            
ATOM   2992  CD  GLN   200      94.530  76.350  98.410  1.00  0.00            
ATOM   2993  OE1 GLN   200      93.530  77.060  98.450  1.00  0.00            
ATOM   2994  NE2 GLN   200      94.520  75.240  97.640  1.00  0.00            
ATOM   2995 HE21 GLN   200      93.670  74.970  97.160  1.00  0.00            
ATOM   2996 HE22 GLN   200      95.360  74.690  97.540  1.00  0.00            
ATOM   2997  C   GLN   200      94.590  75.680 101.750  1.00  0.00            
ATOM   2998  O   GLN   200      95.650  75.360 102.270  1.00  0.00            
ATOM   2999  N   PHE   201      93.650  74.800 101.650  1.00  0.00            
ATOM   3000  H   PHE   201      92.750  75.030 101.250  1.00  0.00            
ATOM   3001  CA  PHE   201      93.870  73.400 102.130  1.00  0.00            
ATOM   3002  HA  PHE   201      94.550  73.390 102.980  1.00  0.00            
ATOM   3003  CB  PHE   201      92.520  72.790 102.570  1.00  0.00            
ATOM   3004  HB2 PHE   201      91.850  72.660 101.720  1.00  0.00            
ATOM   3005  HB3 PHE   201      92.750  71.810 102.990  1.00  0.00            
ATOM   3006  CG  PHE   201      91.760  73.530 103.600  1.00  0.00            
ATOM   3007  CD1 PHE   201      90.940  74.630 103.250  1.00  0.00            
ATOM   3008  HD1 PHE   201      90.750  74.890 102.210  1.00  0.00            
ATOM   3009  CE1 PHE   201      90.350  75.400 104.300  1.00  0.00            
ATOM   3010  HE1 PHE   201      89.870  76.350 104.060  1.00  0.00            
ATOM   3011  CZ  PHE   201      90.380  74.930 105.680  1.00  0.00            
ATOM   3012  HZ  PHE   201      89.860  75.440 106.490  1.00  0.00            
ATOM   3013  CE2 PHE   201      91.130  73.740 105.950  1.00  0.00            
ATOM   3014  HE2 PHE   201      91.180  73.330 106.960  1.00  0.00            
ATOM   3015  CD2 PHE   201      91.800  73.100 104.910  1.00  0.00            
ATOM   3016  HD2 PHE   201      92.390  72.210 105.110  1.00  0.00            
ATOM   3017  C   PHE   201      94.500  72.380 101.060  1.00  0.00            
ATOM   3018  O   PHE   201      94.360  72.520  99.820  1.00  0.00            
ATOM   3019  N   PRO   202      95.270  71.320 101.470  1.00  0.00            
ATOM   3020  CD  PRO   202      95.920  71.110 102.830  1.00  0.00            
ATOM   3021  HD2 PRO   202      95.130  71.110 103.580  1.00  0.00            
ATOM   3022  HD3 PRO   202      96.590  71.950 103.010  1.00  0.00            
ATOM   3023  CG  PRO   202      96.670  69.760 102.770  1.00  0.00            
ATOM   3024  HG2 PRO   202      96.560  69.230 103.710  1.00  0.00            
ATOM   3025  HG3 PRO   202      97.730  69.930 102.570  1.00  0.00            
ATOM   3026  CB  PRO   202      96.010  68.990 101.610  1.00  0.00            
ATOM   3027  HB2 PRO   202      95.130  68.420 101.900  1.00  0.00            
ATOM   3028  HB3 PRO   202      96.730  68.320 101.140  1.00  0.00            
ATOM   3029  CA  PRO   202      95.600  70.150 100.600  1.00  0.00            
ATOM   3030  HA  PRO   202      96.470  70.440 100.010  1.00  0.00            
ATOM   3031  C   PRO   202      94.510  69.690  99.690  1.00  0.00            
ATOM   3032  O   PRO   202      93.300  69.780  99.950  1.00  0.00            
ATOM   3033  N   SER   203      94.840  69.110  98.480  1.00  0.00            
ATOM   3034  H   SER   203      95.810  68.930  98.250  1.00  0.00            
ATOM   3035  CA  SER   203      93.860  68.820  97.500  1.00  0.00            
ATOM   3036  HA  SER   203      93.040  69.540  97.550  1.00  0.00            
ATOM   3037  CB  SER   203      94.510  68.900  96.090  1.00  0.00            
ATOM   3038  HB2 SER   203      93.750  68.690  95.330  1.00  0.00            
ATOM   3039  HB3 SER   203      94.900  69.900  95.930  1.00  0.00            
ATOM   3040  OG  SER   203      95.560  67.960  95.980  1.00  0.00            
ATOM   3041  HG  SER   203      95.950  68.020  95.100  1.00  0.00            
ATOM   3042  C   SER   203      93.240  67.460  97.780  1.00  0.00            
ATOM   3043  O   SER   203      93.950  66.640  98.350  1.00  0.00            
ATOM   3044  N   PRO   204      92.010  67.170  97.370  1.00  0.00            
ATOM   3045  CD  PRO   204      91.530  65.750  97.370  1.00  0.00            
ATOM   3046  HD2 PRO   204      91.430  65.410  98.400  1.00  0.00            
ATOM   3047  HD3 PRO   204      92.260  65.130  96.850  1.00  0.00            
ATOM   3048  CG  PRO   204      90.220  65.810  96.660  1.00  0.00            
ATOM   3049  HG2 PRO   204      89.530  65.100  97.120  1.00  0.00            
ATOM   3050  HG3 PRO   204      90.370  65.550  95.610  1.00  0.00            
ATOM   3051  CB  PRO   204      89.720  67.240  96.800  1.00  0.00            
ATOM   3052  HB2 PRO   204      89.070  67.310  97.670  1.00  0.00            
ATOM   3053  HB3 PRO   204      89.170  67.540  95.910  1.00  0.00            
ATOM   3054  CA  PRO   204      90.920  68.120  96.990  1.00  0.00            
ATOM   3055  HA  PRO   204      91.200  68.590  96.050  1.00  0.00            
ATOM   3056  C   PRO   204      90.680  69.170  98.010  1.00  0.00            
ATOM   3057  O   PRO   204      90.380  68.900  99.160  1.00  0.00            
ATOM   3058  N   SER   205      90.840  70.420  97.660  1.00  0.00            
ATOM   3059  H   SER   205      91.070  70.620  96.700  1.00  0.00            
ATOM   3060  CA  SER   205      90.790  71.520  98.600  1.00  0.00            
ATOM   3061  HA  SER   205      91.520  71.320  99.380  1.00  0.00            
ATOM   3062  CB  SER   205      91.090  72.930  97.970  1.00  0.00            
ATOM   3063  HB2 SER   205      90.380  73.150  97.170  1.00  0.00            
ATOM   3064  HB3 SER   205      91.030  73.700  98.730  1.00  0.00            
ATOM   3065  OG  SER   205      92.430  72.900  97.420  1.00  0.00            
ATOM   3066  HG  SER   205      92.630  73.750  97.030  1.00  0.00            
ATOM   3067  C   SER   205      89.460  71.580  99.310  1.00  0.00            
ATOM   3068  O   SER   205      89.400  71.760 100.550  1.00  0.00            
ATOM   3069  N   TRP   206      88.310  71.480  98.640  1.00  0.00            
ATOM   3070  H   TRP   206      88.330  71.660  97.650  1.00  0.00            
ATOM   3071  CA  TRP   206      87.000  71.280  99.280  1.00  0.00            
ATOM   3072  HA  TRP   206      86.800  72.110  99.960  1.00  0.00            
ATOM   3073  CB  TRP   206      85.830  71.210  98.210  1.00  0.00            
ATOM   3074  HB2 TRP   206      84.850  71.460  98.630  1.00  0.00            
ATOM   3075  HB3 TRP   206      86.130  71.980  97.500  1.00  0.00            
ATOM   3076  CG  TRP   206      85.650  69.950  97.430  1.00  0.00            
ATOM   3077  CD1 TRP   206      86.300  69.740  96.250  1.00  0.00            
ATOM   3078  HD1 TRP   206      86.910  70.560  95.870  1.00  0.00            
ATOM   3079  NE1 TRP   206      86.010  68.420  95.750  1.00  0.00            
ATOM   3080  HE1 TRP   206      86.460  67.990  94.960  1.00  0.00            
ATOM   3081  CE2 TRP   206      85.180  67.820  96.580  1.00  0.00            
ATOM   3082  CZ2 TRP   206      84.650  66.530  96.600  1.00  0.00            
ATOM   3083  HZ2 TRP   206      84.790  65.910  95.710  1.00  0.00            
ATOM   3084  CH2 TRP   206      83.990  66.110  97.730  1.00  0.00            
ATOM   3085  HH2 TRP   206      83.660  65.070  97.800  1.00  0.00            
ATOM   3086  CZ3 TRP   206      83.730  66.970  98.780  1.00  0.00            
ATOM   3087  HZ3 TRP   206      83.190  66.640  99.670  1.00  0.00            
ATOM   3088  CE3 TRP   206      84.160  68.300  98.730  1.00  0.00            
ATOM   3089  HE3 TRP   206      83.800  69.010  99.480  1.00  0.00            
ATOM   3090  CD2 TRP   206      84.990  68.680  97.640  1.00  0.00            
ATOM   3091  C   TRP   206      86.870  70.130 100.250  1.00  0.00            
ATOM   3092  O   TRP   206      86.430  70.260 101.390  1.00  0.00            
ATOM   3093  N   TYR   207      87.280  68.890  99.860  1.00  0.00            
ATOM   3094  H   TYR   207      87.700  68.760  98.950  1.00  0.00            
ATOM   3095  CA  TYR   207      87.100  67.690 100.730  1.00  0.00            
ATOM   3096  HA  TYR   207      86.040  67.590 100.970  1.00  0.00            
ATOM   3097  CB  TYR   207      87.570  66.390 100.060  1.00  0.00            
ATOM   3098  HB2 TYR   207      86.940  66.190  99.190  1.00  0.00            
ATOM   3099  HB3 TYR   207      88.570  66.680  99.730  1.00  0.00            
ATOM   3100  CG  TYR   207      87.670  65.080 100.950  1.00  0.00            
ATOM   3101  CD1 TYR   207      88.920  64.560 101.360  1.00  0.00            
ATOM   3102  HD1 TYR   207      89.840  65.040 101.030  1.00  0.00            
ATOM   3103  CE1 TYR   207      88.970  63.450 102.170  1.00  0.00            
ATOM   3104  HE1 TYR   207      89.940  62.970 102.310  1.00  0.00            
ATOM   3105  CZ  TYR   207      87.790  62.810 102.630  1.00  0.00            
ATOM   3106  OH  TYR   207      87.650  61.830 103.580  1.00  0.00            
ATOM   3107  HH  TYR   207      88.480  61.560 103.970  1.00  0.00            
ATOM   3108  CE2 TYR   207      86.530  63.330 102.250  1.00  0.00            
ATOM   3109  HE2 TYR   207      85.590  62.880 102.550  1.00  0.00            
ATOM   3110  CD2 TYR   207      86.530  64.440 101.470  1.00  0.00            
ATOM   3111  HD2 TYR   207      85.590  64.910 101.190  1.00  0.00            
ATOM   3112  C   TYR   207      87.880  67.870 102.030  1.00  0.00            
ATOM   3113  O   TYR   207      87.350  67.690 103.140  1.00  0.00            
ATOM   3114  N   TRP   208      89.170  68.220 101.890  1.00  0.00            
ATOM   3115  H   TRP   208      89.610  68.030 101.000  1.00  0.00            
ATOM   3116  CA  TRP   208      89.990  68.610 102.980  1.00  0.00            
ATOM   3117  HA  TRP   208      89.880  67.880 103.790  1.00  0.00            
ATOM   3118  CB  TRP   208      91.450  68.680 102.590  1.00  0.00            
ATOM   3119  HB2 TRP   208      91.470  69.190 101.620  1.00  0.00            
ATOM   3120  HB3 TRP   208      92.130  69.180 103.280  1.00  0.00            
ATOM   3121  CG  TRP   208      91.990  67.360 102.370  1.00  0.00            
ATOM   3122  CD1 TRP   208      92.010  66.740 101.130  1.00  0.00            
ATOM   3123  HD1 TRP   208      91.650  67.330 100.280  1.00  0.00            
ATOM   3124  NE1 TRP   208      92.500  65.470 101.240  1.00  0.00            
ATOM   3125  HE1 TRP   208      92.530  64.800 100.490  1.00  0.00            
ATOM   3126  CE2 TRP   208      92.750  65.200 102.560  1.00  0.00            
ATOM   3127  CZ2 TRP   208      93.040  64.030 103.190  1.00  0.00            
ATOM   3128  HZ2 TRP   208      93.200  63.130 102.600  1.00  0.00            
ATOM   3129  CH2 TRP   208      93.110  64.070 104.580  1.00  0.00            
ATOM   3130  HH2 TRP   208      93.370  63.160 105.130  1.00  0.00            
ATOM   3131  CZ3 TRP   208      92.860  65.200 105.270  1.00  0.00            
ATOM   3132  HZ3 TRP   208      92.870  65.180 106.360  1.00  0.00            
ATOM   3133  CE3 TRP   208      92.590  66.400 104.650  1.00  0.00            
ATOM   3134  HE3 TRP   208      92.430  67.280 105.270  1.00  0.00            
ATOM   3135  CD2 TRP   208      92.450  66.410 103.290  1.00  0.00            
ATOM   3136  C   TRP   208      89.580  69.790 103.780  1.00  0.00            
ATOM   3137  O   TRP   208      89.620  69.630 105.030  1.00  0.00            
ATOM   3138  N   ASP   209      89.080  70.870 103.200  1.00  0.00            
ATOM   3139  H   ASP   209      89.220  71.030 102.210  1.00  0.00            
ATOM   3140  CA  ASP   209      88.350  71.910 104.000  1.00  0.00            
ATOM   3141  HA  ASP   209      88.990  72.390 104.740  1.00  0.00            
ATOM   3142  CB  ASP   209      87.920  72.970 102.970  1.00  0.00            
ATOM   3143  HB2 ASP   209      88.880  73.330 102.610  1.00  0.00            
ATOM   3144  HB3 ASP   209      87.490  72.300 102.230  1.00  0.00            
ATOM   3145  CG  ASP   209      87.010  74.120 103.190  1.00  0.00            
ATOM   3146  OD1 ASP   209      86.030  74.020 103.960  1.00  0.00            
ATOM   3147  OD2 ASP   209      87.320  75.240 102.580  1.00  0.00            
ATOM   3148  C   ASP   209      87.160  71.380 104.790  1.00  0.00            
ATOM   3149  O   ASP   209      87.010  71.560 106.030  1.00  0.00            
ATOM   3150  N   THR   210      86.320  70.580 104.140  1.00  0.00            
ATOM   3151  H   THR   210      86.380  70.500 103.130  1.00  0.00            
ATOM   3152  CA  THR   210      85.270  69.820 104.840  1.00  0.00            
ATOM   3153  HA  THR   210      84.570  70.540 105.270  1.00  0.00            
ATOM   3154  CB  THR   210      84.490  68.900 103.870  1.00  0.00            
ATOM   3155  HB  THR   210      85.120  68.050 103.610  1.00  0.00            
ATOM   3156  CG2 THR   210      83.190  68.400 104.530  1.00  0.00            
ATOM   3157 HG21 THR   210      82.560  69.250 104.790  1.00  0.00            
ATOM   3158 HG22 THR   210      82.650  67.750 103.830  1.00  0.00            
ATOM   3159 HG23 THR   210      83.430  67.840 105.430  1.00  0.00            
ATOM   3160  OG1 THR   210      84.100  69.630 102.680  1.00  0.00            
ATOM   3161  HG1 THR   210      83.620  69.040 102.090  1.00  0.00            
ATOM   3162  C   THR   210      85.750  68.930 105.980  1.00  0.00            
ATOM   3163  O   THR   210      85.270  69.070 107.150  1.00  0.00            
ATOM   3164  N   VAL   211      86.740  68.050 105.690  1.00  0.00            
ATOM   3165  H   VAL   211      87.060  68.020 104.730  1.00  0.00            
ATOM   3166  CA  VAL   211      87.260  67.070 106.620  1.00  0.00            
ATOM   3167  HA  VAL   211      86.460  66.530 107.120  1.00  0.00            
ATOM   3168  CB  VAL   211      88.210  66.040 105.950  1.00  0.00            
ATOM   3169  HB  VAL   211      88.840  66.610 105.260  1.00  0.00            
ATOM   3170  CG1 VAL   211      89.110  65.220 106.910  1.00  0.00            
ATOM   3171 HG11 VAL   211      88.480  64.650 107.600  1.00  0.00            
ATOM   3172 HG12 VAL   211      89.730  64.530 106.330  1.00  0.00            
ATOM   3173 HG13 VAL   211      89.750  65.900 107.470  1.00  0.00            
ATOM   3174  CG2 VAL   211      87.260  65.190 105.150  1.00  0.00            
ATOM   3175 HG21 VAL   211      86.730  65.810 104.420  1.00  0.00            
ATOM   3176 HG22 VAL   211      87.820  64.410 104.620  1.00  0.00            
ATOM   3177 HG23 VAL   211      86.540  64.720 105.820  1.00  0.00            
ATOM   3178  C   VAL   211      87.900  67.670 107.810  1.00  0.00            
ATOM   3179  O   VAL   211      87.570  67.390 109.010  1.00  0.00            
ATOM   3180  N   THR   212      88.720  68.680 107.530  1.00  0.00            
ATOM   3181  H   THR   212      88.770  68.940 106.550  1.00  0.00            
ATOM   3182  CA  THR   212      89.460  69.430 108.460  1.00  0.00            
ATOM   3183  HA  THR   212      90.130  68.740 108.970  1.00  0.00            
ATOM   3184  CB  THR   212      90.290  70.530 107.800  1.00  0.00            
ATOM   3185  HB  THR   212      89.690  71.190 107.180  1.00  0.00            
ATOM   3186  CG2 THR   212      90.840  71.320 109.020  1.00  0.00            
ATOM   3187 HG21 THR   212      91.440  70.660 109.640  1.00  0.00            
ATOM   3188 HG22 THR   212      91.460  72.140 108.670  1.00  0.00            
ATOM   3189 HG23 THR   212      90.010  71.710 109.600  1.00  0.00            
ATOM   3190  OG1 THR   212      91.330  69.940 107.050  1.00  0.00            
ATOM   3191  HG1 THR   212      91.850  70.630 106.630  1.00  0.00            
ATOM   3192  C   THR   212      88.470  70.130 109.390  1.00  0.00            
ATOM   3193  O   THR   212      88.660  70.080 110.630  1.00  0.00            
ATOM   3194  N   LYS   213      87.340  70.750 108.990  1.00  0.00            
ATOM   3195  H   LYS   213      87.150  70.840 108.000  1.00  0.00            
ATOM   3196  CA  LYS   213      86.460  71.340 109.880  1.00  0.00            
ATOM   3197  HA  LYS   213      86.970  71.970 110.600  1.00  0.00            
ATOM   3198  CB  LYS   213      85.520  72.230 109.010  1.00  0.00            
ATOM   3199  HB2 LYS   213      85.260  71.680 108.100  1.00  0.00            
ATOM   3200  HB3 LYS   213      84.610  72.430 109.580  1.00  0.00            
ATOM   3201  CG  LYS   213      86.190  73.540 108.640  1.00  0.00            
ATOM   3202  HG2 LYS   213      86.130  74.140 109.540  1.00  0.00            
ATOM   3203  HG3 LYS   213      87.230  73.270 108.450  1.00  0.00            
ATOM   3204  CD  LYS   213      85.620  74.380 107.400  1.00  0.00            
ATOM   3205  HD2 LYS   213      85.400  73.640 106.630  1.00  0.00            
ATOM   3206  HD3 LYS   213      84.690  74.820 107.760  1.00  0.00            
ATOM   3207  CE  LYS   213      86.520  75.500 106.800  1.00  0.00            
ATOM   3208  HE2 LYS   213      86.710  76.230 107.590  1.00  0.00            
ATOM   3209  HE3 LYS   213      87.460  75.040 106.490  1.00  0.00            
ATOM   3210  NZ  LYS   213      85.890  76.200 105.610  1.00  0.00            
ATOM   3211  HZ1 LYS   213      85.020  76.630 105.890  1.00  0.00            
ATOM   3212  HZ2 LYS   213      86.520  76.910 105.270  1.00  0.00            
ATOM   3213  HZ3 LYS   213      85.710  75.530 104.880  1.00  0.00            
ATOM   3214  C   LYS   213      85.680  70.380 110.750  1.00  0.00            
ATOM   3215  O   LYS   213      85.620  70.640 111.950  1.00  0.00            
ATOM   3216  N   ILE   214      85.330  69.220 110.200  1.00  0.00            
ATOM   3217  H   ILE   214      85.370  69.100 109.200  1.00  0.00            
ATOM   3218  CA  ILE   214      84.680  68.160 111.000  1.00  0.00            
ATOM   3219  HA  ILE   214      83.900  68.600 111.610  1.00  0.00            
ATOM   3220  CB  ILE   214      84.080  67.010 110.160  1.00  0.00            
ATOM   3221  HB  ILE   214      84.830  66.620 109.470  1.00  0.00            
ATOM   3222  CG2 ILE   214      83.620  65.880 111.120  1.00  0.00            
ATOM   3223 HG21 ILE   214      82.870  66.270 111.800  1.00  0.00            
ATOM   3224 HG22 ILE   214      83.190  65.060 110.540  1.00  0.00            
ATOM   3225 HG23 ILE   214      84.470  65.510 111.690  1.00  0.00            
ATOM   3226  CG1 ILE   214      82.890  67.370 109.230  1.00  0.00            
ATOM   3227 HG12 ILE   214      82.000  67.370 109.860  1.00  0.00            
ATOM   3228 HG13 ILE   214      83.080  68.380 108.860  1.00  0.00            
ATOM   3229  CD1 ILE   214      82.670  66.440 108.050  1.00  0.00            
ATOM   3230 HD11 ILE   214      82.480  65.430 108.410  1.00  0.00            
ATOM   3231 HD12 ILE   214      81.810  66.780 107.470  1.00  0.00            
ATOM   3232 HD13 ILE   214      83.560  66.430 107.420  1.00  0.00            
ATOM   3233  C   ILE   214      85.590  67.690 112.090  1.00  0.00            
ATOM   3234  O   ILE   214      85.250  67.560 113.240  1.00  0.00            
ATOM   3235  N   CYS   215      86.830  67.370 111.800  1.00  0.00            
ATOM   3236  H   CYS   215      87.110  67.380 110.830  1.00  0.00            
ATOM   3237  CA  CYS   215      87.770  66.930 112.760  1.00  0.00            
ATOM   3238  HA  CYS   215      87.290  66.140 113.350  1.00  0.00            
ATOM   3239  CB  CYS   215      89.060  66.390 112.190  1.00  0.00            
ATOM   3240  HB2 CYS   215      89.520  67.130 111.530  1.00  0.00            
ATOM   3241  HB3 CYS   215      89.750  66.140 112.990  1.00  0.00            
ATOM   3242  SG  CYS   215      88.880  64.890 111.210  1.00  0.00            
ATOM   3243  HG  CYS   215      90.170  64.760 110.910  1.00  0.00            
ATOM   3244  C   CYS   215      88.130  68.030 113.790  1.00  0.00            
ATOM   3245  O   CYS   215      88.170  67.720 114.980  1.00  0.00            
ATOM   3246  N   VAL   216      88.400  69.330 113.360  1.00  0.00            
ATOM   3247  H   VAL   216      88.610  69.470 112.380  1.00  0.00            
ATOM   3248  CA  VAL   216      88.540  70.470 114.280  1.00  0.00            
ATOM   3249  HA  VAL   216      89.270  70.330 115.080  1.00  0.00            
ATOM   3250  CB  VAL   216      88.930  71.790 113.460  1.00  0.00            
ATOM   3251  HB  VAL   216      88.270  71.840 112.590  1.00  0.00            
ATOM   3252  CG1 VAL   216      88.800  73.070 114.270  1.00  0.00            
ATOM   3253 HG11 VAL   216      89.460  73.020 115.140  1.00  0.00            
ATOM   3254 HG12 VAL   216      89.080  73.920 113.650  1.00  0.00            
ATOM   3255 HG13 VAL   216      87.770  73.190 114.600  1.00  0.00            
ATOM   3256  CG2 VAL   216      90.340  71.580 112.880  1.00  0.00            
ATOM   3257 HG21 VAL   216      90.340  70.710 112.220  1.00  0.00            
ATOM   3258 HG22 VAL   216      90.640  72.460 112.310  1.00  0.00            
ATOM   3259 HG23 VAL   216      91.050  71.420 113.690  1.00  0.00            
ATOM   3260  C   VAL   216      87.320  70.680 115.180  1.00  0.00            
ATOM   3261  O   VAL   216      87.400  71.000 116.380  1.00  0.00            
ATOM   3262  N   PHE   217      86.080  70.480 114.640  1.00  0.00            
ATOM   3263  H   PHE   217      86.050  70.650 113.640  1.00  0.00            
ATOM   3264  CA  PHE   217      84.820  70.340 115.350  1.00  0.00            
ATOM   3265  HA  PHE   217      84.730  71.090 116.130  1.00  0.00            
ATOM   3266  CB  PHE   217      83.640  70.540 114.310  1.00  0.00            
ATOM   3267  HB2 PHE   217      83.610  71.600 114.070  1.00  0.00            
ATOM   3268  HB3 PHE   217      83.850  69.970 113.400  1.00  0.00            
ATOM   3269  CG  PHE   217      82.270  70.160 114.750  1.00  0.00            
ATOM   3270  CD1 PHE   217      81.790  70.980 115.850  1.00  0.00            
ATOM   3271  HD1 PHE   217      82.330  71.870 116.150  1.00  0.00            
ATOM   3272  CE1 PHE   217      80.610  70.610 116.530  1.00  0.00            
ATOM   3273  HE1 PHE   217      80.300  71.170 117.410  1.00  0.00            
ATOM   3274  CZ  PHE   217      79.850  69.540 116.080  1.00  0.00            
ATOM   3275  HZ  PHE   217      78.940  69.270 116.610  1.00  0.00            
ATOM   3276  CE2 PHE   217      80.240  68.810 114.950  1.00  0.00            
ATOM   3277  HE2 PHE   217      79.630  67.990 114.580  1.00  0.00            
ATOM   3278  CD2 PHE   217      81.410  69.140 114.300  1.00  0.00            
ATOM   3279  HD2 PHE   217      81.700  68.600 113.400  1.00  0.00            
ATOM   3280  C   PHE   217      84.650  69.210 116.310  1.00  0.00            
ATOM   3281  O   PHE   217      84.120  69.390 117.410  1.00  0.00            
ATOM   3282  N   LEU   218      85.140  68.070 116.020  1.00  0.00            
ATOM   3283  H   LEU   218      85.610  67.840 115.150  1.00  0.00            
ATOM   3284  CA  LEU   218      85.020  67.030 117.040  1.00  0.00            
ATOM   3285  HA  LEU   218      84.030  67.040 117.490  1.00  0.00            
ATOM   3286  CB  LEU   218      85.250  65.580 116.330  1.00  0.00            
ATOM   3287  HB2 LEU   218      86.150  65.640 115.720  1.00  0.00            
ATOM   3288  HB3 LEU   218      85.370  64.800 117.080  1.00  0.00            
ATOM   3289  CG  LEU   218      84.010  65.220 115.400  1.00  0.00            
ATOM   3290  HG  LEU   218      83.640  66.100 114.870  1.00  0.00            
ATOM   3291  CD1 LEU   218      84.560  64.170 114.360  1.00  0.00            
ATOM   3292 HD11 LEU   218      84.930  63.290 114.890  1.00  0.00            
ATOM   3293 HD12 LEU   218      83.760  63.870 113.680  1.00  0.00            
ATOM   3294 HD13 LEU   218      85.370  64.620 113.790  1.00  0.00            
ATOM   3295  CD2 LEU   218      82.830  64.660 116.150  1.00  0.00            
ATOM   3296 HD21 LEU   218      82.480  65.390 116.880  1.00  0.00            
ATOM   3297 HD22 LEU   218      82.020  64.440 115.450  1.00  0.00            
ATOM   3298 HD23 LEU   218      83.120  63.740 116.660  1.00  0.00            
ATOM   3299  C   LEU   218      86.070  67.200 118.140  1.00  0.00            
ATOM   3300  O   LEU   218      85.710  67.030 119.270  1.00  0.00            
ATOM   3301  N   PHE   219      87.330  67.670 117.870  1.00  0.00            
ATOM   3302  H   PHE   219      87.530  68.060 116.960  1.00  0.00            
ATOM   3303  CA  PHE   219      88.490  67.420 118.810  1.00  0.00            
ATOM   3304  HA  PHE   219      88.210  66.720 119.600  1.00  0.00            
ATOM   3305  CB  PHE   219      89.660  66.800 117.990  1.00  0.00            
ATOM   3306  HB2 PHE   219      89.710  67.530 117.180  1.00  0.00            
ATOM   3307  HB3 PHE   219      90.640  66.700 118.450  1.00  0.00            
ATOM   3308  CG  PHE   219      89.350  65.470 117.350  1.00  0.00            
ATOM   3309  CD1 PHE   219      88.840  64.390 118.090  1.00  0.00            
ATOM   3310  HD1 PHE   219      88.700  64.530 119.160  1.00  0.00            
ATOM   3311  CE1 PHE   219      88.510  63.130 117.480  1.00  0.00            
ATOM   3312  HE1 PHE   219      87.980  62.360 118.040  1.00  0.00            
ATOM   3313  CZ  PHE   219      88.870  62.900 116.150  1.00  0.00            
ATOM   3314  HZ  PHE   219      88.700  61.950 115.640  1.00  0.00            
ATOM   3315  CE2 PHE   219      89.490  63.980 115.450  1.00  0.00            
ATOM   3316  HE2 PHE   219      89.710  63.820 114.390  1.00  0.00            
ATOM   3317  CD2 PHE   219      89.820  65.220 116.070  1.00  0.00            
ATOM   3318  HD2 PHE   219      90.430  65.950 115.540  1.00  0.00            
ATOM   3319  C   PHE   219      88.780  68.630 119.610  1.00  0.00            
ATOM   3320  O   PHE   219      89.400  68.440 120.680  1.00  0.00            
ATOM   3321  N   ALA   220      88.440  69.810 119.160  1.00  0.00            
ATOM   3322  H   ALA   220      88.120  69.810 118.200  1.00  0.00            
ATOM   3323  CA  ALA   220      88.430  71.060 119.880  1.00  0.00            
ATOM   3324  HA  ALA   220      89.110  70.920 120.710  1.00  0.00            
ATOM   3325  CB  ALA   220      88.960  72.200 119.000  1.00  0.00            
ATOM   3326  HB1 ALA   220      88.280  72.360 118.160  1.00  0.00            
ATOM   3327  HB2 ALA   220      89.030  73.110 119.590  1.00  0.00            
ATOM   3328  HB3 ALA   220      89.950  71.940 118.620  1.00  0.00            
ATOM   3329  C   ALA   220      87.110  71.600 120.350  1.00  0.00            
ATOM   3330  O   ALA   220      86.850  72.770 120.650  1.00  0.00            
ATOM   3331  N   PHE   221      86.060  70.760 120.440  1.00  0.00            
ATOM   3332  H   PHE   221      86.190  69.850 120.030  1.00  0.00            
ATOM   3333  CA  PHE   221      84.760  71.100 120.930  1.00  0.00            
ATOM   3334  HA  PHE   221      84.860  71.780 121.780  1.00  0.00            
ATOM   3335  CB  PHE   221      83.910  71.800 119.830  1.00  0.00            
ATOM   3336  HB2 PHE   221      84.350  72.700 119.400  1.00  0.00            
ATOM   3337  HB3 PHE   221      83.720  71.070 119.040  1.00  0.00            
ATOM   3338  CG  PHE   221      82.550  72.210 120.380  1.00  0.00            
ATOM   3339  CD1 PHE   221      82.310  73.550 120.790  1.00  0.00            
ATOM   3340  HD1 PHE   221      83.150  74.250 120.840  1.00  0.00            
ATOM   3341  CE1 PHE   221      81.050  73.970 121.120  1.00  0.00            
ATOM   3342  HE1 PHE   221      80.880  75.000 121.430  1.00  0.00            
ATOM   3343  CZ  PHE   221      79.970  73.070 121.060  1.00  0.00            
ATOM   3344  HZ  PHE   221      78.960  73.440 121.240  1.00  0.00            
ATOM   3345  CE2 PHE   221      80.180  71.710 120.770  1.00  0.00            
ATOM   3346  HE2 PHE   221      79.370  70.980 120.820  1.00  0.00            
ATOM   3347  CD2 PHE   221      81.470  71.310 120.410  1.00  0.00            
ATOM   3348  HD2 PHE   221      81.660  70.270 120.140  1.00  0.00            
ATOM   3349  C   PHE   221      84.070  69.830 121.560  1.00  0.00            
ATOM   3350  O   PHE   221      83.950  69.690 122.770  1.00  0.00            
ATOM   3351  N   VAL   222      83.500  68.880 120.680  1.00  0.00            
ATOM   3352  H   VAL   222      83.590  69.120 119.700  1.00  0.00            
ATOM   3353  CA  VAL   222      82.680  67.700 121.040  1.00  0.00            
ATOM   3354  HA  VAL   222      81.830  68.150 121.550  1.00  0.00            
ATOM   3355  CB  VAL   222      82.170  66.850 119.920  1.00  0.00            
ATOM   3356  HB  VAL   222      83.020  66.310 119.500  1.00  0.00            
ATOM   3357  CG1 VAL   222      81.100  65.850 120.360  1.00  0.00            
ATOM   3358 HG11 VAL   222      80.250  66.390 120.780  1.00  0.00            
ATOM   3359 HG12 VAL   222      80.770  65.260 119.500  1.00  0.00            
ATOM   3360 HG13 VAL   222      81.510  65.180 121.110  1.00  0.00            
ATOM   3361  CG2 VAL   222      81.420  67.710 118.840  1.00  0.00            
ATOM   3362 HG21 VAL   222      82.100  68.450 118.420  1.00  0.00            
ATOM   3363 HG22 VAL   222      81.060  67.060 118.040  1.00  0.00            
ATOM   3364 HG23 VAL   222      80.570  68.220 119.300  1.00  0.00            
ATOM   3365  C   VAL   222      83.390  66.830 122.060  1.00  0.00            
ATOM   3366  O   VAL   222      82.870  66.450 123.090  1.00  0.00            
ATOM   3367  N   VAL   223      84.680  66.470 121.830  1.00  0.00            
ATOM   3368  H   VAL   223      85.020  66.570 120.880  1.00  0.00            
ATOM   3369  CA  VAL   223      85.540  65.750 122.830  1.00  0.00            
ATOM   3370  HA  VAL   223      85.000  64.970 123.370  1.00  0.00            
ATOM   3371  CB  VAL   223      86.820  65.120 122.190  1.00  0.00            
ATOM   3372  HB  VAL   223      87.290  65.870 121.560  1.00  0.00            
ATOM   3373  CG1 VAL   223      87.810  64.640 123.250  1.00  0.00            
ATOM   3374 HG11 VAL   223      87.330  63.880 123.870  1.00  0.00            
ATOM   3375 HG12 VAL   223      88.680  64.210 122.760  1.00  0.00            
ATOM   3376 HG13 VAL   223      88.120  65.480 123.870  1.00  0.00            
ATOM   3377  CG2 VAL   223      86.340  64.010 121.230  1.00  0.00            
ATOM   3378 HG21 VAL   223      85.700  64.440 120.460  1.00  0.00            
ATOM   3379 HG22 VAL   223      87.200  63.540 120.760  1.00  0.00            
ATOM   3380 HG23 VAL   223      85.780  63.260 121.790  1.00  0.00            
ATOM   3381  C   VAL   223      85.850  66.560 124.060  1.00  0.00            
ATOM   3382  O   VAL   223      85.540  65.980 125.130  1.00  0.00            
ATOM   3383  N   PRO   224      86.320  67.850 124.160  1.00  0.00            
ATOM   3384  CD  PRO   224      87.080  68.510 123.150  1.00  0.00            
ATOM   3385  HD2 PRO   224      86.400  68.800 122.350  1.00  0.00            
ATOM   3386  HD3 PRO   224      87.820  67.810 122.760  1.00  0.00            
ATOM   3387  CG  PRO   224      87.720  69.710 123.850  1.00  0.00            
ATOM   3388  HG2 PRO   224      87.870  70.550 123.170  1.00  0.00            
ATOM   3389  HG3 PRO   224      88.670  69.450 124.310  1.00  0.00            
ATOM   3390  CB  PRO   224      86.690  70.020 124.880  1.00  0.00            
ATOM   3391  HB2 PRO   224      85.840  70.530 124.420  1.00  0.00            
ATOM   3392  HB3 PRO   224      87.100  70.640 125.670  1.00  0.00            
ATOM   3393  CA  PRO   224      86.240  68.660 125.460  1.00  0.00            
ATOM   3394  HA  PRO   224      86.930  68.170 126.150  1.00  0.00            
ATOM   3395  C   PRO   224      84.890  68.790 126.110  1.00  0.00            
ATOM   3396  O   PRO   224      84.930  68.630 127.320  1.00  0.00            
ATOM   3397  N   ILE   225      83.780  69.130 125.510  1.00  0.00            
ATOM   3398  H   ILE   225      83.840  69.400 124.540  1.00  0.00            
ATOM   3399  CA  ILE   225      82.520  69.390 126.230  1.00  0.00            
ATOM   3400  HA  ILE   225      82.700  69.970 127.130  1.00  0.00            
ATOM   3401  CB  ILE   225      81.510  70.110 125.360  1.00  0.00            
ATOM   3402  HB  ILE   225      82.020  70.890 124.790  1.00  0.00            
ATOM   3403  CG2 ILE   225      80.850  69.140 124.400  1.00  0.00            
ATOM   3404 HG21 ILE   225      80.340  68.360 124.960  1.00  0.00            
ATOM   3405 HG22 ILE   225      80.130  69.670 123.780  1.00  0.00            
ATOM   3406 HG23 ILE   225      81.610  68.690 123.760  1.00  0.00            
ATOM   3407  CG1 ILE   225      80.430  70.840 126.260  1.00  0.00            
ATOM   3408 HG12 ILE   225      79.740  71.320 125.570  1.00  0.00            
ATOM   3409 HG13 ILE   225      79.910  70.050 126.810  1.00  0.00            
ATOM   3410  CD1 ILE   225      80.980  71.900 127.270  1.00  0.00            
ATOM   3411 HD11 ILE   225      81.500  72.690 126.720  1.00  0.00            
ATOM   3412 HD12 ILE   225      80.150  72.330 127.830  1.00  0.00            
ATOM   3413 HD13 ILE   225      81.670  71.420 127.960  1.00  0.00            
ATOM   3414  C   ILE   225      82.050  68.130 126.940  1.00  0.00            
ATOM   3415  O   ILE   225      81.470  68.230 128.080  1.00  0.00            
ATOM   3416  N   LEU   226      82.380  66.910 126.420  1.00  0.00            
ATOM   3417  H   LEU   226      82.640  66.940 125.440  1.00  0.00            
ATOM   3418  CA  LEU   226      82.230  65.590 127.070  1.00  0.00            
ATOM   3419  HA  LEU   226      81.250  65.530 127.540  1.00  0.00            
ATOM   3420  CB  LEU   226      82.360  64.400 126.020  1.00  0.00            
ATOM   3421  HB2 LEU   226      81.490  64.620 125.400  1.00  0.00            
ATOM   3422  HB3 LEU   226      83.270  64.620 125.460  1.00  0.00            
ATOM   3423  CG  LEU   226      82.350  62.880 126.420  1.00  0.00            
ATOM   3424  HG  LEU   226      83.130  62.730 127.160  1.00  0.00            
ATOM   3425  CD1 LEU   226      80.970  62.390 127.010  1.00  0.00            
ATOM   3426 HD11 LEU   226      80.180  62.530 126.270  1.00  0.00            
ATOM   3427 HD12 LEU   226      81.040  61.330 127.260  1.00  0.00            
ATOM   3428 HD13 LEU   226      80.730  62.960 127.900  1.00  0.00            
ATOM   3429  CD2 LEU   226      82.740  62.040 125.240  1.00  0.00            
ATOM   3430 HD21 LEU   226      83.740  62.320 124.910  1.00  0.00            
ATOM   3431 HD22 LEU   226      82.730  60.990 125.520  1.00  0.00            
ATOM   3432 HD23 LEU   226      82.030  62.200 124.430  1.00  0.00            
ATOM   3433  C   LEU   226      83.130  65.370 128.310  1.00  0.00            
ATOM   3434  O   LEU   226      82.660  64.810 129.310  1.00  0.00            
ATOM   3435  N   ILE   227      84.410  65.790 128.160  1.00  0.00            
ATOM   3436  H   ILE   227      84.840  66.060 127.290  1.00  0.00            
ATOM   3437  CA  ILE   227      85.210  65.770 129.330  1.00  0.00            
ATOM   3438  HA  ILE   227      85.190  64.850 129.910  1.00  0.00            
ATOM   3439  CB  ILE   227      86.640  66.080 128.930  1.00  0.00            
ATOM   3440  HB  ILE   227      86.680  67.010 128.360  1.00  0.00            
ATOM   3441  CG2 ILE   227      87.470  66.230 130.230  1.00  0.00            
ATOM   3442 HG21 ILE   227      87.430  65.300 130.800  1.00  0.00            
ATOM   3443 HG22 ILE   227      88.510  66.450 129.970  1.00  0.00            
ATOM   3444 HG23 ILE   227      87.060  67.040 130.830  1.00  0.00            
ATOM   3445  CG1 ILE   227      87.310  65.150 127.940  1.00  0.00            
ATOM   3446 HG12 ILE   227      87.700  64.300 128.500  1.00  0.00            
ATOM   3447 HG13 ILE   227      86.540  64.800 127.250  1.00  0.00            
ATOM   3448  CD1 ILE   227      88.440  65.800 127.160  1.00  0.00            
ATOM   3449 HD11 ILE   227      89.210  66.140 127.850  1.00  0.00            
ATOM   3450 HD12 ILE   227      88.870  65.070 126.470  1.00  0.00            
ATOM   3451 HD13 ILE   227      88.050  66.650 126.590  1.00  0.00            
ATOM   3452  C   ILE   227      84.730  66.730 130.410  1.00  0.00            
ATOM   3453  O   ILE   227      84.640  66.430 131.570  1.00  0.00            
ATOM   3454  N   ILE   228      84.320  67.940 130.060  1.00  0.00            
ATOM   3455  H   ILE   228      84.600  68.290 129.150  1.00  0.00            
ATOM   3456  CA  ILE   228      83.640  68.890 131.020  1.00  0.00            
ATOM   3457  HA  ILE   228      84.130  69.000 131.990  1.00  0.00            
ATOM   3458  CB  ILE   228      83.490  70.250 130.380  1.00  0.00            
ATOM   3459  HB  ILE   228      83.110  70.120 129.360  1.00  0.00            
ATOM   3460  CG2 ILE   228      82.510  71.130 131.190  1.00  0.00            
ATOM   3461 HG21 ILE   228      82.890  71.260 132.200  1.00  0.00            
ATOM   3462 HG22 ILE   228      82.420  72.100 130.710  1.00  0.00            
ATOM   3463 HG23 ILE   228      81.530  70.650 131.220  1.00  0.00            
ATOM   3464  CG1 ILE   228      84.900  70.850 130.180  1.00  0.00            
ATOM   3465 HG12 ILE   228      85.400  70.710 131.130  1.00  0.00            
ATOM   3466 HG13 ILE   228      85.370  70.220 129.420  1.00  0.00            
ATOM   3467  CD1 ILE   228      85.000  72.300 129.760  1.00  0.00            
ATOM   3468 HD11 ILE   228      84.530  72.930 130.510  1.00  0.00            
ATOM   3469 HD12 ILE   228      86.050  72.580 129.660  1.00  0.00            
ATOM   3470 HD13 ILE   228      84.490  72.440 128.800  1.00  0.00            
ATOM   3471  C   ILE   228      82.410  68.360 131.590  1.00  0.00            
ATOM   3472  O   ILE   228      82.210  68.470 132.840  1.00  0.00            
ATOM   3473  N   THR   229      81.570  67.680 130.760  1.00  0.00            
ATOM   3474  H   THR   229      81.720  67.630 129.760  1.00  0.00            
ATOM   3475  CA  THR   229      80.270  67.040 131.340  1.00  0.00            
ATOM   3476  HA  THR   229      79.780  67.830 131.900  1.00  0.00            
ATOM   3477  CB  THR   229      79.290  66.540 130.230  1.00  0.00            
ATOM   3478  HB  THR   229      79.810  65.780 129.640  1.00  0.00            
ATOM   3479  CG2 THR   229      77.990  65.940 130.810  1.00  0.00            
ATOM   3480 HG21 THR   229      77.470  66.700 131.400  1.00  0.00            
ATOM   3481 HG22 THR   229      77.350  65.610 129.990  1.00  0.00            
ATOM   3482 HG23 THR   229      78.230  65.090 131.450  1.00  0.00            
ATOM   3483  OG1 THR   229      78.930  67.770 129.500  1.00  0.00            
ATOM   3484  HG1 THR   229      78.320  67.550 128.790  1.00  0.00            
ATOM   3485  C   THR   229      80.540  65.900 132.310  1.00  0.00            
ATOM   3486  O   THR   229      79.870  65.790 133.350  1.00  0.00            
ATOM   3487  N   VAL   230      81.540  65.010 132.060  1.00  0.00            
ATOM   3488  H   VAL   230      81.970  65.090 131.150  1.00  0.00            
ATOM   3489  CA  VAL   230      81.970  63.940 132.920  1.00  0.00            
ATOM   3490  HA  VAL   230      81.130  63.350 133.280  1.00  0.00            
ATOM   3491  CB  VAL   230      83.020  62.980 132.280  1.00  0.00            
ATOM   3492  HB  VAL   230      83.790  63.590 131.820  1.00  0.00            
ATOM   3493  CG1 VAL   230      83.670  62.020 133.330  1.00  0.00            
ATOM   3494 HG11 VAL   230      82.890  61.410 133.790  1.00  0.00            
ATOM   3495 HG12 VAL   230      84.390  61.370 132.830  1.00  0.00            
ATOM   3496 HG13 VAL   230      84.170  62.610 134.090  1.00  0.00            
ATOM   3497  CG2 VAL   230      82.370  62.220 131.120  1.00  0.00            
ATOM   3498 HG21 VAL   230      82.020  62.930 130.370  1.00  0.00            
ATOM   3499 HG22 VAL   230      83.100  61.550 130.670  1.00  0.00            
ATOM   3500 HG23 VAL   230      81.520  61.640 131.490  1.00  0.00            
ATOM   3501  C   VAL   230      82.500  64.440 134.180  1.00  0.00            
ATOM   3502  O   VAL   230      81.970  64.040 135.220  1.00  0.00            
ATOM   3503  N   CYS   231      83.370  65.440 134.110  1.00  0.00            
ATOM   3504  H   CYS   231      83.630  65.850 133.220  1.00  0.00            
ATOM   3505  CA  CYS   231      83.880  66.070 135.360  1.00  0.00            
ATOM   3506  HA  CYS   231      84.540  65.400 135.910  1.00  0.00            
ATOM   3507  CB  CYS   231      84.690  67.310 134.920  1.00  0.00            
ATOM   3508  HB2 CYS   231      84.130  67.920 134.210  1.00  0.00            
ATOM   3509  HB3 CYS   231      84.990  67.920 135.770  1.00  0.00            
ATOM   3510  SG  CYS   231      86.220  66.840 134.080  1.00  0.00            
ATOM   3511  HG  CYS   231      86.640  68.080 133.850  1.00  0.00            
ATOM   3512  C   CYS   231      82.790  66.670 136.300  1.00  0.00            
ATOM   3513  O   CYS   231      82.840  66.370 137.490  1.00  0.00            
ATOM   3514  N   TYR   232      81.890  67.510 135.710  1.00  0.00            
ATOM   3515  H   TYR   232      82.000  67.850 134.760  1.00  0.00            
ATOM   3516  CA  TYR   232      80.890  68.200 136.610  1.00  0.00            
ATOM   3517  HA  TYR   232      81.310  68.340 137.610  1.00  0.00            
ATOM   3518  CB  TYR   232      80.540  69.620 136.000  1.00  0.00            
ATOM   3519  HB2 TYR   232      80.390  69.290 134.970  1.00  0.00            
ATOM   3520  HB3 TYR   232      79.620  70.070 136.370  1.00  0.00            
ATOM   3521  CG  TYR   232      81.700  70.680 136.040  1.00  0.00            
ATOM   3522  CD1 TYR   232      82.820  70.540 136.900  1.00  0.00            
ATOM   3523  HD1 TYR   232      82.940  69.560 137.350  1.00  0.00            
ATOM   3524  CE1 TYR   232      83.710  71.520 137.170  1.00  0.00            
ATOM   3525  HE1 TYR   232      84.530  71.410 137.880  1.00  0.00            
ATOM   3526  CZ  TYR   232      83.540  72.730 136.480  1.00  0.00            
ATOM   3527  OH  TYR   232      84.470  73.780 136.660  1.00  0.00            
ATOM   3528  HH  TYR   232      85.170  73.560 137.270  1.00  0.00            
ATOM   3529  CE2 TYR   232      82.480  72.980 135.600  1.00  0.00            
ATOM   3530  HE2 TYR   232      82.340  73.930 135.080  1.00  0.00            
ATOM   3531  CD2 TYR   232      81.580  71.950 135.410  1.00  0.00            
ATOM   3532  HD2 TYR   232      80.720  72.090 134.750  1.00  0.00            
ATOM   3533  C   TYR   232      79.720  67.380 137.090  1.00  0.00            
ATOM   3534  O   TYR   232      79.210  67.530 138.180  1.00  0.00            
ATOM   3535  N   GLY   233      79.340  66.290 136.330  1.00  0.00            
ATOM   3536  H   GLY   233      79.830  66.040 135.480  1.00  0.00            
ATOM   3537  CA  GLY   233      78.230  65.480 136.730  1.00  0.00            
ATOM   3538  HA2 GLY   233      77.360  66.110 136.910  1.00  0.00            
ATOM   3539  HA3 GLY   233      78.000  64.760 135.940  1.00  0.00            
ATOM   3540  C   GLY   233      78.550  64.770 137.940  1.00  0.00            
ATOM   3541  O   GLY   233      77.840  64.780 138.940  1.00  0.00            
ATOM   3542  N   LEU   234      79.800  64.240 137.930  1.00  0.00            
ATOM   3543  H   LEU   234      80.280  64.350 137.050  1.00  0.00            
ATOM   3544  CA  LEU   234      80.450  63.470 138.980  1.00  0.00            
ATOM   3545  HA  LEU   234      79.740  62.720 139.330  1.00  0.00            
ATOM   3546  CB  LEU   234      81.760  62.750 138.530  1.00  0.00            
ATOM   3547  HB2 LEU   234      82.500  63.460 138.160  1.00  0.00            
ATOM   3548  HB3 LEU   234      82.140  62.250 139.420  1.00  0.00            
ATOM   3549  CG  LEU   234      81.480  61.720 137.460  1.00  0.00            
ATOM   3550  HG  LEU   234      81.000  62.170 136.590  1.00  0.00            
ATOM   3551  CD1 LEU   234      82.880  61.150 137.050  1.00  0.00            
ATOM   3552 HD11 LEU   234      83.360  60.700 137.920  1.00  0.00            
ATOM   3553 HD12 LEU   234      82.750  60.390 136.270  1.00  0.00            
ATOM   3554 HD13 LEU   234      83.500  61.960 136.670  1.00  0.00            
ATOM   3555  CD2 LEU   234      80.630  60.510 137.980  1.00  0.00            
ATOM   3556 HD21 LEU   234      79.670  60.870 138.350  1.00  0.00            
ATOM   3557 HD22 LEU   234      80.460  59.800 137.160  1.00  0.00            
ATOM   3558 HD23 LEU   234      81.160  60.010 138.790  1.00  0.00            
ATOM   3559  C   LEU   234      80.720  64.290 140.170  1.00  0.00            
ATOM   3560  O   LEU   234      80.440  63.800 141.250  1.00  0.00            
ATOM   3561  N   MET   235      81.040  65.570 140.000  1.00  0.00            
ATOM   3562  H   MET   235      81.180  65.910 139.060  1.00  0.00            
ATOM   3563  CA  MET   235      81.210  66.490 141.090  1.00  0.00            
ATOM   3564  HA  MET   235      81.930  66.090 141.810  1.00  0.00            
ATOM   3565  CB  MET   235      81.750  67.860 140.550  1.00  0.00            
ATOM   3566  HB2 MET   235      82.630  67.620 139.950  1.00  0.00            
ATOM   3567  HB3 MET   235      80.970  68.250 139.900  1.00  0.00            
ATOM   3568  CG  MET   235      82.110  68.900 141.600  1.00  0.00            
ATOM   3569  HG2 MET   235      81.210  69.080 142.180  1.00  0.00            
ATOM   3570  HG3 MET   235      82.870  68.450 142.240  1.00  0.00            
ATOM   3571  SD  MET   235      82.710  70.440 140.960  1.00  0.00            
ATOM   3572  CE  MET   235      81.100  71.040 140.270  1.00  0.00            
ATOM   3573  HE1 MET   235      80.370  71.120 141.070  1.00  0.00            
ATOM   3574  HE2 MET   235      81.240  72.020 139.810  1.00  0.00            
ATOM   3575  HE3 MET   235      80.740  70.330 139.520  1.00  0.00            
ATOM   3576  C   MET   235      79.870  66.730 141.840  1.00  0.00            
ATOM   3577  O   MET   235      79.870  66.930 143.090  1.00  0.00            
ATOM   3578  N   LEU   236      78.710  66.900 141.200  1.00  0.00            
ATOM   3579  H   LEU   236      78.650  66.930 140.190  1.00  0.00            
ATOM   3580  CA  LEU   236      77.500  67.030 141.950  1.00  0.00            
ATOM   3581  HA  LEU   236      77.620  67.760 142.750  1.00  0.00            
ATOM   3582  CB  LEU   236      76.340  67.520 140.980  1.00  0.00            
ATOM   3583  HB2 LEU   236      76.240  66.610 140.390  1.00  0.00            
ATOM   3584  HB3 LEU   236      75.410  67.710 141.520  1.00  0.00            
ATOM   3585  CG  LEU   236      76.650  68.730 140.020  1.00  0.00            
ATOM   3586  HG  LEU   236      77.390  68.420 139.280  1.00  0.00            
ATOM   3587  CD1 LEU   236      75.350  69.170 139.290  1.00  0.00            
ATOM   3588 HD11 LEU   236      74.600  69.470 140.020  1.00  0.00            
ATOM   3589 HD12 LEU   236      75.570  70.010 138.630  1.00  0.00            
ATOM   3590 HD13 LEU   236      74.960  68.340 138.700  1.00  0.00            
ATOM   3591  CD2 LEU   236      77.450  69.940 140.740  1.00  0.00            
ATOM   3592 HD21 LEU   236      78.400  69.570 141.120  1.00  0.00            
ATOM   3593 HD22 LEU   236      77.630  70.740 140.020  1.00  0.00            
ATOM   3594 HD23 LEU   236      76.860  70.330 141.570  1.00  0.00            
ATOM   3595  C   LEU   236      77.030  65.650 142.600  1.00  0.00            
ATOM   3596  O   LEU   236      76.460  65.540 143.660  1.00  0.00            
ATOM   3597  N   LEU   237      77.230  64.430 141.980  1.00  0.00            
ATOM   3598  H   LEU   237      77.630  64.480 141.050  1.00  0.00            
ATOM   3599  CA  LEU   237      76.850  63.090 142.510  1.00  0.00            
ATOM   3600  HA  LEU   237      75.770  62.980 142.650  1.00  0.00            
ATOM   3601  CB  LEU   237      77.310  62.080 141.390  1.00  0.00            
ATOM   3602  HB2 LEU   237      76.820  62.390 140.470  1.00  0.00            
ATOM   3603  HB3 LEU   237      78.390  62.170 141.270  1.00  0.00            
ATOM   3604  CG  LEU   237      76.940  60.590 141.710  1.00  0.00            
ATOM   3605  HG  LEU   237      77.380  60.340 142.670  1.00  0.00            
ATOM   3606  CD1 LEU   237      75.450  60.350 141.760  1.00  0.00            
ATOM   3607 HD11 LEU   237      75.010  60.600 140.790  1.00  0.00            
ATOM   3608 HD12 LEU   237      75.260  59.300 141.980  1.00  0.00            
ATOM   3609 HD13 LEU   237      75.010  60.970 142.530  1.00  0.00            
ATOM   3610  CD2 LEU   237      77.530  59.620 140.650  1.00  0.00            
ATOM   3611 HD21 LEU   237      78.620  59.710 140.640  1.00  0.00            
ATOM   3612 HD22 LEU   237      77.250  58.590 140.900  1.00  0.00            
ATOM   3613 HD23 LEU   237      77.130  59.870 139.660  1.00  0.00            
ATOM   3614  C   LEU   237      77.470  62.810 143.870  1.00  0.00            
ATOM   3615  O   LEU   237      76.740  62.400 144.770  1.00  0.00            
ATOM   3616  N   ARG   238      78.830  63.040 144.030  1.00  0.00            
ATOM   3617  H   ARG   238      79.340  63.350 143.220  1.00  0.00            
ATOM   3618  CA  ARG   238      79.560  62.730 145.200  1.00  0.00            
ATOM   3619  HA  ARG   238      79.270  61.760 145.600  1.00  0.00            
ATOM   3620  CB  ARG   238      81.040  62.670 144.810  1.00  0.00            
ATOM   3621  HB2 ARG   238      81.300  63.650 144.420  1.00  0.00            
ATOM   3622  HB3 ARG   238      81.600  62.470 145.720  1.00  0.00            
ATOM   3623  CG  ARG   238      81.390  61.590 143.750  1.00  0.00            
ATOM   3624  HG2 ARG   238      80.830  61.830 142.840  1.00  0.00            
ATOM   3625  HG3 ARG   238      82.460  61.660 143.550  1.00  0.00            
ATOM   3626  CD  ARG   238      81.050  60.150 144.200  1.00  0.00            
ATOM   3627  HD2 ARG   238      81.360  59.990 145.230  1.00  0.00            
ATOM   3628  HD3 ARG   238      79.980  59.970 144.110  1.00  0.00            
ATOM   3629  NE  ARG   238      81.770  59.180 143.330  1.00  0.00            
ATOM   3630  HE  ARG   238      82.620  59.510 142.900  1.00  0.00            
ATOM   3631  CZ  ARG   238      81.400  57.930 143.110  1.00  0.00            
ATOM   3632  NH1 ARG   238      80.530  57.350 143.860  1.00  0.00            
ATOM   3633 HH11 ARG   238      80.120  57.850 144.630  1.00  0.00            
ATOM   3634 HH12 ARG   238      80.260  56.390 143.670  1.00  0.00            
ATOM   3635  NH2 ARG   238      81.880  57.240 142.100  1.00  0.00            
ATOM   3636 HH21 ARG   238      82.550  57.670 141.470  1.00  0.00            
ATOM   3637 HH22 ARG   238      81.580  56.290 141.950  1.00  0.00            
ATOM   3638  C   ARG   238      79.210  63.720 146.370  1.00  0.00            
ATOM   3639  O   ARG   238      79.930  63.750 147.360  1.00  0.00            
ATOM   3640  N   LEU   239      78.180  64.580 146.330  1.00  0.00            
ATOM   3641  H   LEU   239      77.620  64.580 145.490  1.00  0.00            
ATOM   3642  CA  LEU   239      77.840  65.530 147.390  1.00  0.00            
ATOM   3643  HA  LEU   239      78.740  65.820 147.940  1.00  0.00            
ATOM   3644  CB  LEU   239      77.200  66.810 146.760  1.00  0.00            
ATOM   3645  HB2 LEU   239      76.380  66.500 146.110  1.00  0.00            
ATOM   3646  HB3 LEU   239      76.810  67.430 147.560  1.00  0.00            
ATOM   3647  CG  LEU   239      78.200  67.600 145.960  1.00  0.00            
ATOM   3648  HG  LEU   239      78.300  67.110 144.990  1.00  0.00            
ATOM   3649  CD1 LEU   239      77.790  69.140 145.740  1.00  0.00            
ATOM   3650 HD11 LEU   239      77.690  69.630 146.710  1.00  0.00            
ATOM   3651 HD12 LEU   239      78.560  69.640 145.150  1.00  0.00            
ATOM   3652 HD13 LEU   239      76.840  69.190 145.210  1.00  0.00            
ATOM   3653  CD2 LEU   239      79.600  67.650 146.600  1.00  0.00            
ATOM   3654 HD21 LEU   239      79.990  66.640 146.700  1.00  0.00            
ATOM   3655 HD22 LEU   239      80.270  68.230 145.970  1.00  0.00            
ATOM   3656 HD23 LEU   239      79.530  68.110 147.580  1.00  0.00            
ATOM   3657  C   LEU   239      76.890  64.970 148.420  1.00  0.00            
ATOM   3658  O   LEU   239      76.710  65.650 149.390  1.00  0.00            
ATOM   3659  N   ARG   240      76.330  63.720 148.270  1.00  0.00            
ATOM   3660  H   ARG   240      76.550  63.150 147.460  1.00  0.00            
ATOM   3661  CA  ARG   240      75.480  63.170 149.270  1.00  0.00            
ATOM   3662  HA  ARG   240      75.100  63.940 149.940  1.00  0.00            
ATOM   3663  CB  ARG   240      74.300  62.540 148.550  1.00  0.00            
ATOM   3664  HB2 ARG   240      74.610  61.520 148.340  1.00  0.00            
ATOM   3665  HB3 ARG   240      73.490  62.530 149.280  1.00  0.00            
ATOM   3666  CG  ARG   240      73.800  63.220 147.230  1.00  0.00            
ATOM   3667  HG2 ARG   240      73.640  64.270 147.460  1.00  0.00            
ATOM   3668  HG3 ARG   240      74.610  63.120 146.500  1.00  0.00            
ATOM   3669  CD  ARG   240      72.500  62.620 146.640  1.00  0.00            
ATOM   3670  HD2 ARG   240      71.730  62.580 147.410  1.00  0.00            
ATOM   3671  HD3 ARG   240      72.150  63.230 145.810  1.00  0.00            
ATOM   3672  NE  ARG   240      72.760  61.170 146.120  1.00  0.00            
ATOM   3673  HE  ARG   240      73.710  60.840 146.080  1.00  0.00            
ATOM   3674  CZ  ARG   240      71.800  60.360 145.710  1.00  0.00            
ATOM   3675  NH1 ARG   240      71.990  59.130 145.310  1.00  0.00            
ATOM   3676 HH11 ARG   240      72.920  58.740 145.300  1.00  0.00            
ATOM   3677 HH12 ARG   240      71.200  58.570 145.010  1.00  0.00            
ATOM   3678  NH2 ARG   240      70.600  60.830 145.680  1.00  0.00            
ATOM   3679 HH21 ARG   240      70.430  61.780 145.960  1.00  0.00            
ATOM   3680 HH22 ARG   240      69.840  60.240 145.370  1.00  0.00            
ATOM   3681  C   ARG   240      76.240  62.080 150.000  1.00  0.00            
ATOM   3682  O   ARG   240      77.160  61.450 149.540  1.00  0.00            
ATOM   3683  N   SER   241      75.730  61.800 151.260  1.00  0.00            
ATOM   3684  H   SER   241      74.930  62.320 151.590  1.00  0.00            
ATOM   3685  CA  SER   241      76.280  60.770 152.120  1.00  0.00            
ATOM   3686  HA  SER   241      77.200  60.400 151.670  1.00  0.00            
ATOM   3687  CB  SER   241      76.600  61.300 153.570  1.00  0.00            
ATOM   3688  HB2 SER   241      77.030  60.460 154.120  1.00  0.00            
ATOM   3689  HB3 SER   241      77.350  62.080 153.450  1.00  0.00            
ATOM   3690  OG  SER   241      75.510  61.810 154.280  1.00  0.00            
ATOM   3691  HG  SER   241      75.800  62.100 155.140  1.00  0.00            
ATOM   3692  C   SER   241      75.160  59.720 152.180  1.00  0.00            
ATOM   3693  O   SER   241      73.940  59.930 152.330  1.00  0.00            
ATOM   3694  N   VAL   242      75.590  58.520 151.840  1.00  0.00            
ATOM   3695  H   VAL   242      76.560  58.450 151.560  1.00  0.00            
ATOM   3696  CA  VAL   242      74.760  57.370 151.690  1.00  0.00            
ATOM   3697  HA  VAL   242      74.080  57.500 150.850  1.00  0.00            
ATOM   3698  CB  VAL   242      75.680  56.140 151.400  1.00  0.00            
ATOM   3699  HB  VAL   242      76.470  56.420 150.700  1.00  0.00            
ATOM   3700  CG1 VAL   242      76.320  55.670 152.740  1.00  0.00            
ATOM   3701 HG11 VAL   242      75.530  55.390 153.440  1.00  0.00            
ATOM   3702 HG12 VAL   242      76.960  54.810 152.550  1.00  0.00            
ATOM   3703 HG13 VAL   242      76.910  56.480 153.160  1.00  0.00            
ATOM   3704  CG2 VAL   242      74.780  55.040 150.820  1.00  0.00            
ATOM   3705 HG21 VAL   242      74.310  55.400 149.900  1.00  0.00            
ATOM   3706 HG22 VAL   242      75.380  54.160 150.600  1.00  0.00            
ATOM   3707 HG23 VAL   242      74.010  54.780 151.540  1.00  0.00            
ATOM   3708  C   VAL   242      73.770  57.160 152.870  1.00  0.00            
ATOM   3709  O   VAL   242      74.120  57.130 154.020  1.00  0.00            
ATOM   3710  N   ARG   243      72.430  56.980 152.700  1.00  0.00            
ATOM   3711  H   ARG   243      72.130  56.820 151.750  1.00  0.00            
ATOM   3712  CA  ARG   243      71.440  56.980 153.740  1.00  0.00            
ATOM   3713  HA  ARG   243      71.760  57.630 154.550  1.00  0.00            
ATOM   3714  CB  ARG   243      70.070  57.500 153.190  1.00  0.00            
ATOM   3715  HB2 ARG   243      69.850  57.030 152.230  1.00  0.00            
ATOM   3716  HB3 ARG   243      69.270  57.260 153.890  1.00  0.00            
ATOM   3717  CG  ARG   243      70.160  59.090 153.000  1.00  0.00            
ATOM   3718  HG2 ARG   243      70.960  59.320 152.300  1.00  0.00            
ATOM   3719  HG3 ARG   243      69.210  59.460 152.600  1.00  0.00            
ATOM   3720  CD  ARG   243      70.450  59.780 154.380  1.00  0.00            
ATOM   3721  HD2 ARG   243      69.750  59.450 155.150  1.00  0.00            
ATOM   3722  HD3 ARG   243      71.470  59.590 154.710  1.00  0.00            
ATOM   3723  NE  ARG   243      70.270  61.270 154.170  1.00  0.00            
ATOM   3724  HE  ARG   243      69.400  61.610 154.550  1.00  0.00            
ATOM   3725  CZ  ARG   243      71.130  62.140 153.700  1.00  0.00            
ATOM   3726  NH1 ARG   243      70.800  63.410 153.720  1.00  0.00            
ATOM   3727 HH11 ARG   243      69.900  63.690 154.090  1.00  0.00            
ATOM   3728 HH12 ARG   243      71.440  64.100 153.360  1.00  0.00            
ATOM   3729  NH2 ARG   243      72.370  61.920 153.330  1.00  0.00            
ATOM   3730 HH21 ARG   243      72.750  60.990 153.390  1.00  0.00            
ATOM   3731 HH22 ARG   243      72.930  62.680 152.980  1.00  0.00            
ATOM   3732  C   ARG   243      71.180  55.530 154.320  1.00  0.00            
ATOM   3733  O   ARG   243      71.910  54.660 153.870  1.00  0.00            
ATOM   3734  N   LEU   244      70.290  55.350 155.250  1.00  0.00            
ATOM   3735  H   LEU   244      71.210  55.730 155.390  1.00  0.00            
ATOM   3736  CA  LEU   244      70.000  54.040 155.780  1.00  0.00            
ATOM   3737  HA  LEU   244      70.720  53.790 156.560  1.00  0.00            
ATOM   3738  CB  LEU   244      68.600  54.010 156.380  1.00  0.00            
ATOM   3739  HB2 LEU   244      68.390  52.940 156.470  1.00  0.00            
ATOM   3740  HB3 LEU   244      68.600  54.470 157.370  1.00  0.00            
ATOM   3741  CG  LEU   244      67.470  54.690 155.480  1.00  0.00            
ATOM   3742  HG  LEU   244      67.800  55.710 155.280  1.00  0.00            
ATOM   3743  CD1 LEU   244      67.180  53.970 154.130  1.00  0.00            
ATOM   3744 HD11 LEU   244      66.850  52.950 154.320  1.00  0.00            
ATOM   3745 HD12 LEU   244      66.400  54.510 153.590  1.00  0.00            
ATOM   3746 HD13 LEU   244      68.090  53.950 153.530  1.00  0.00            
ATOM   3747  CD2 LEU   244      66.230  54.760 156.430  1.00  0.00            
ATOM   3748 HD21 LEU   244      66.480  55.360 157.300  1.00  0.00            
ATOM   3749 HD22 LEU   244      65.390  55.210 155.900  1.00  0.00            
ATOM   3750 HD23 LEU   244      65.950  53.750 156.740  1.00  0.00            
ATOM   3751  C   LEU   244      70.990  53.500 156.820  1.00  0.00            
ATOM   3752  O   LEU   244      71.470  52.360 156.790  1.00  0.00            
ATOM   3753  N   LEU   245      71.440  54.460 157.710  1.00  0.00            
ATOM   3754  H   LEU   245      71.800  54.300 156.780  1.00  0.00            
ATOM   3755  CA  LEU   245      72.230  54.000 158.850  1.00  0.00            
ATOM   3756  HA  LEU   245      73.280  54.250 158.700  1.00  0.00            
ATOM   3757  CB  LEU   245      71.750  54.660 160.130  1.00  0.00            
ATOM   3758  HB2 LEU   245      72.270  54.110 160.910  1.00  0.00            
ATOM   3759  HB3 LEU   245      72.020  55.710 160.180  1.00  0.00            
ATOM   3760  CG  LEU   245      70.260  54.510 160.320  1.00  0.00            
ATOM   3761  HG  LEU   245      69.760  55.150 159.590  1.00  0.00            
ATOM   3762  CD1 LEU   245      69.800  53.060 160.130  1.00  0.00            
ATOM   3763 HD11 LEU   245      70.300  52.420 160.860  1.00  0.00            
ATOM   3764 HD12 LEU   245      68.720  53.000 160.270  1.00  0.00            
ATOM   3765 HD13 LEU   245      70.050  52.730 159.120  1.00  0.00            
ATOM   3766  CD2 LEU   245      69.820  55.090 161.720  1.00  0.00            
ATOM   3767 HD21 LEU   245      70.080  56.150 161.770  1.00  0.00            
ATOM   3768 HD22 LEU   245      68.740  54.970 161.840  1.00  0.00            
ATOM   3769 HD23 LEU   245      70.330  54.550 162.510  1.00  0.00            
ATOM   3770  C   LEU   245      73.690  54.320 158.580  1.00  0.00            
ATOM   3771  O   LEU   245      74.530  53.500 158.910  1.00  0.00            
ATOM   3772  N   SER   246      74.070  55.440 157.930  1.00  0.00            
ATOM   3773  H   SER   246      73.410  56.140 157.610  1.00  0.00            
ATOM   3774  CA  SER   246      75.510  55.680 157.710  1.00  0.00            
ATOM   3775  HA  SER   246      76.110  55.250 158.510  1.00  0.00            
ATOM   3776  CB  SER   246      75.890  54.970 156.370  1.00  0.00            
ATOM   3777  HB2 SER   246      75.760  53.890 156.490  1.00  0.00            
ATOM   3778  HB3 SER   246      75.230  55.320 155.580  1.00  0.00            
ATOM   3779  OG  SER   246      77.230  55.250 156.020  1.00  0.00            
ATOM   3780  HG  SER   246      77.440  54.810 155.190  1.00  0.00            
ATOM   3781  C   SER   246      75.640  57.250 157.590  1.00  0.00            
ATOM   3782  O   SER   246      76.250  57.930 158.420  1.00  0.00            
ATOM   3783  N   GLY   247      75.030  57.820 156.580  1.00  0.00            
ATOM   3784  H   GLY   247      74.430  57.250 156.000  1.00  0.00            
ATOM   3785  CA  GLY   247      75.180  59.260 156.240  1.00  0.00            
ATOM   3786  HA2 GLY   247      76.090  59.680 156.670  1.00  0.00            
ATOM   3787  HA3 GLY   247      75.190  59.410 155.160  1.00  0.00            
ATOM   3788  C   GLY   247      73.960  59.980 156.840  1.00  0.00            
ATOM   3789  O   GLY   247      73.130  59.280 157.430  1.00  0.00            
ATOM   3790  N   SER   248      73.860  61.320 156.630  1.00  0.00            
ATOM   3791  H   SER   248      74.570  61.770 156.070  1.00  0.00            
ATOM   3792  CA  SER   248      72.820  62.130 157.170  1.00  0.00            
ATOM   3793  HA  SER   248      71.860  61.660 156.930  1.00  0.00            
ATOM   3794  CB  SER   248      72.910  62.310 158.700  1.00  0.00            
ATOM   3795  HB2 SER   248      71.900  62.490 159.080  1.00  0.00            
ATOM   3796  HB3 SER   248      73.290  61.380 159.130  1.00  0.00            
ATOM   3797  OG  SER   248      73.770  63.400 159.070  1.00  0.00            
ATOM   3798  HG  SER   248      73.800  63.470 160.030  1.00  0.00            
ATOM   3799  C   SER   248      72.960  63.450 156.470  1.00  0.00            
ATOM   3800  O   SER   248      73.850  63.650 155.620  1.00  0.00            
ATOM   3801  N   LYS   249      72.070  64.440 156.670  1.00  0.00            
ATOM   3802  H   LYS   249      71.340  64.250 157.350  1.00  0.00            
ATOM   3803  CA  LYS   249      72.070  65.730 156.000  1.00  0.00            
ATOM   3804  HA  LYS   249      72.270  65.550 154.940  1.00  0.00            
ATOM   3805  CB  LYS   249      70.750  66.530 156.120  1.00  0.00            
ATOM   3806  HB2 LYS   249      70.100  66.010 155.420  1.00  0.00            
ATOM   3807  HB3 LYS   249      70.440  66.300 157.140  1.00  0.00            
ATOM   3808  CG  LYS   249      70.650  68.080 155.870  1.00  0.00            
ATOM   3809  HG2 LYS   249      71.400  68.540 156.520  1.00  0.00            
ATOM   3810  HG3 LYS   249      70.930  68.240 154.830  1.00  0.00            
ATOM   3811  CD  LYS   249      69.300  68.710 156.130  1.00  0.00            
ATOM   3812  HD2 LYS   249      68.580  68.300 155.420  1.00  0.00            
ATOM   3813  HD3 LYS   249      68.990  68.460 157.140  1.00  0.00            
ATOM   3814  CE  LYS   249      69.360  70.230 155.980  1.00  0.00            
ATOM   3815  HE2 LYS   249      70.120  70.610 156.660  1.00  0.00            
ATOM   3816  HE3 LYS   249      69.640  70.460 154.950  1.00  0.00            
ATOM   3817  NZ  LYS   249      68.030  70.890 156.300  1.00  0.00            
ATOM   3818  HZ1 LYS   249      67.770  70.680 157.250  1.00  0.00            
ATOM   3819  HZ2 LYS   249      68.110  71.890 156.190  1.00  0.00            
ATOM   3820  HZ3 LYS   249      67.320  70.540 155.670  1.00  0.00            
ATOM   3821  C   LYS   249      73.190  66.510 156.660  1.00  0.00            
ATOM   3822  O   LYS   249      73.880  67.310 156.020  1.00  0.00            
ATOM   3823  N   GLU   250      73.590  66.260 157.950  1.00  0.00            
ATOM   3824  H   GLU   250      72.920  65.810 158.560  1.00  0.00            
ATOM   3825  CA  GLU   250      74.840  66.760 158.540  1.00  0.00            
ATOM   3826  HA  GLU   250      74.870  67.840 158.420  1.00  0.00            
ATOM   3827  CB  GLU   250      74.970  66.430 160.030  1.00  0.00            
ATOM   3828  HB2 GLU   250      74.790  65.360 160.160  1.00  0.00            
ATOM   3829  HB3 GLU   250      75.990  66.670 160.340  1.00  0.00            
ATOM   3830  CG  GLU   250      73.940  67.250 160.920  1.00  0.00            
ATOM   3831  HG2 GLU   250      74.190  68.310 160.930  1.00  0.00            
ATOM   3832  HG3 GLU   250      72.930  67.120 160.520  1.00  0.00            
ATOM   3833  CD  GLU   250      74.000  66.720 162.300  1.00  0.00            
ATOM   3834  OE1 GLU   250      73.280  65.800 162.660  1.00  0.00            
ATOM   3835  OE2 GLU   250      74.870  67.290 163.080  1.00  0.00            
ATOM   3836  C   GLU   250      76.060  66.320 157.720  1.00  0.00            
ATOM   3837  O   GLU   250      77.010  67.080 157.530  1.00  0.00            
ATOM   3838  N   LYS   251      76.070  65.150 157.200  1.00  0.00            
ATOM   3839  H   LYS   251      75.270  64.540 157.250  1.00  0.00            
ATOM   3840  CA  LYS   251      77.270  64.640 156.630  1.00  0.00            
ATOM   3841  HA  LYS   251      78.130  65.130 157.070  1.00  0.00            
ATOM   3842  CB  LYS   251      77.380  63.110 156.900  1.00  0.00            
ATOM   3843  HB2 LYS   251      76.380  62.710 156.700  1.00  0.00            
ATOM   3844  HB3 LYS   251      78.080  62.740 156.150  1.00  0.00            
ATOM   3845  CG  LYS   251      77.840  62.650 158.300  1.00  0.00            
ATOM   3846  HG2 LYS   251      77.950  61.570 158.150  1.00  0.00            
ATOM   3847  HG3 LYS   251      78.820  63.110 158.370  1.00  0.00            
ATOM   3848  CD  LYS   251      77.060  62.910 159.590  1.00  0.00            
ATOM   3849  HD2 LYS   251      77.010  63.990 159.740  1.00  0.00            
ATOM   3850  HD3 LYS   251      76.050  62.520 159.460  1.00  0.00            
ATOM   3851  CE  LYS   251      77.710  62.250 160.800  1.00  0.00            
ATOM   3852  HE2 LYS   251      77.830  61.180 160.600  1.00  0.00            
ATOM   3853  HE3 LYS   251      78.690  62.700 160.970  1.00  0.00            
ATOM   3854  NZ  LYS   251      76.900  62.430 161.940  1.00  0.00            
ATOM   3855  HZ1 LYS   251      75.990  62.010 161.780  1.00  0.00            
ATOM   3856  HZ2 LYS   251      77.340  61.990 162.740  1.00  0.00            
ATOM   3857  HZ3 LYS   251      76.790  63.420 162.120  1.00  0.00            
ATOM   3858  C   LYS   251      77.430  64.940 155.120  1.00  0.00            
ATOM   3859  O   LYS   251      78.520  64.820 154.530  1.00  0.00            
ATOM   3860  N   ASP   252      76.340  65.420 154.520  1.00  0.00            
ATOM   3861  H   ASP   252      75.490  65.540 155.050  1.00  0.00            
ATOM   3862  CA  ASP   252      76.320  65.760 153.070  1.00  0.00            
ATOM   3863  HA  ASP   252      76.720  64.920 152.500  1.00  0.00            
ATOM   3864  CB  ASP   252      74.850  66.060 152.560  1.00  0.00            
ATOM   3865  HB2 ASP   252      74.490  66.870 153.190  1.00  0.00            
ATOM   3866  HB3 ASP   252      74.850  66.380 151.520  1.00  0.00            
ATOM   3867  CG  ASP   252      73.950  64.880 152.710  1.00  0.00            
ATOM   3868  OD1 ASP   252      74.460  63.740 152.860  1.00  0.00            
ATOM   3869  OD2 ASP   252      72.670  65.070 152.600  1.00  0.00            
ATOM   3870  C   ASP   252      77.150  66.970 152.620  1.00  0.00            
ATOM   3871  O   ASP   252      76.850  68.100 152.940  1.00  0.00            
ATOM   3872  N   ARG   253      78.140  66.710 151.860  1.00  0.00            
ATOM   3873  H   ARG   253      78.450  65.780 152.090  1.00  0.00            
ATOM   3874  CA  ARG   253      79.040  67.570 151.100  1.00  0.00            
ATOM   3875  HA  ARG   253      79.490  68.280 151.790  1.00  0.00            
ATOM   3876  CB  ARG   253      80.160  66.810 150.380  1.00  0.00            
ATOM   3877  HB2 ARG   253      79.720  65.900 149.960  1.00  0.00            
ATOM   3878  HB3 ARG   253      80.520  67.440 149.570  1.00  0.00            
ATOM   3879  CG  ARG   253      81.330  66.440 151.290  1.00  0.00            
ATOM   3880  HG2 ARG   253      81.950  65.760 150.710  1.00  0.00            
ATOM   3881  HG3 ARG   253      81.870  67.370 151.470  1.00  0.00            
ATOM   3882  CD  ARG   253      80.980  65.780 152.640  1.00  0.00            
ATOM   3883  HD2 ARG   253      80.440  66.480 153.280  1.00  0.00            
ATOM   3884  HD3 ARG   253      80.370  64.890 152.480  1.00  0.00            
ATOM   3885  NE  ARG   253      82.250  65.380 153.320  1.00  0.00            
ATOM   3886  HE  ARG   253      83.110  65.410 152.780  1.00  0.00            
ATOM   3887  CZ  ARG   253      82.320  65.090 154.630  1.00  0.00            
ATOM   3888  NH1 ARG   253      81.270  64.660 155.310  1.00  0.00            
ATOM   3889 HH11 ARG   253      80.380  64.540 154.840  1.00  0.00            
ATOM   3890 HH12 ARG   253      81.360  64.450 156.290  1.00  0.00            
ATOM   3891  NH2 ARG   253      83.500  65.150 155.160  1.00  0.00            
ATOM   3892 HH21 ARG   253      84.290  65.400 154.590  1.00  0.00            
ATOM   3893 HH22 ARG   253      83.620  64.940 156.140  1.00  0.00            
ATOM   3894  C   ARG   253      78.510  68.790 150.310  1.00  0.00            
ATOM   3895  O   ARG   253      77.430  68.840 149.820  1.00  0.00            
ATOM   3896  N   SER   254      79.240  70.000 150.250  1.00  0.00            
ATOM   3897  H   SER   254      80.130  70.040 150.720  1.00  0.00            
ATOM   3898  CA  SER   254      78.760  71.210 149.560  1.00  0.00            
ATOM   3899  HA  SER   254      77.940  70.910 148.910  1.00  0.00            
ATOM   3900  CB  SER   254      78.270  72.340 150.480  1.00  0.00            
ATOM   3901  HB2 SER   254      78.070  73.200 149.840  1.00  0.00            
ATOM   3902  HB3 SER   254      77.340  72.000 150.930  1.00  0.00            
ATOM   3903  OG  SER   254      79.200  72.710 151.520  1.00  0.00            
ATOM   3904  HG  SER   254      78.820  73.420 152.050  1.00  0.00            
ATOM   3905  C   SER   254      79.960  71.670 148.740  1.00  0.00            
ATOM   3906  O   SER   254      81.060  71.490 149.170  1.00  0.00            
ATOM   3907  N   LEU   255      79.730  72.250 147.560  1.00  0.00            
ATOM   3908  H   LEU   255      78.870  72.000 147.090  1.00  0.00            
ATOM   3909  CA  LEU   255      80.700  73.070 146.830  1.00  0.00            
ATOM   3910  HA  LEU   255      81.610  72.500 146.660  1.00  0.00            
ATOM   3911  CB  LEU   255      80.130  73.470 145.510  1.00  0.00            
ATOM   3912  HB2 LEU   255      79.290  74.150 145.650  1.00  0.00            
ATOM   3913  HB3 LEU   255      80.910  73.970 144.940  1.00  0.00            
ATOM   3914  CG  LEU   255      79.630  72.160 144.700  1.00  0.00            
ATOM   3915  HG  LEU   255      78.780  71.680 145.180  1.00  0.00            
ATOM   3916  CD1 LEU   255      79.180  72.730 143.240  1.00  0.00            
ATOM   3917 HD11 LEU   255      80.030  73.200 142.750  1.00  0.00            
ATOM   3918 HD12 LEU   255      78.820  71.900 142.620  1.00  0.00            
ATOM   3919 HD13 LEU   255      78.380  73.460 143.360  1.00  0.00            
ATOM   3920  CD2 LEU   255      80.640  71.070 144.470  1.00  0.00            
ATOM   3921 HD21 LEU   255      81.000  70.700 145.430  1.00  0.00            
ATOM   3922 HD22 LEU   255      80.170  70.250 143.920  1.00  0.00            
ATOM   3923 HD23 LEU   255      81.480  71.460 143.890  1.00  0.00            
ATOM   3924  C   LEU   255      81.340  74.290 147.520  1.00  0.00            
ATOM   3925  O   LEU   255      80.690  75.100 148.230  1.00  0.00            
ATOM   3926  N   ARG   256      82.670  74.400 147.370  1.00  0.00            
ATOM   3927  H   ARG   256      83.100  73.730 146.740  1.00  0.00            
ATOM   3928  CA  ARG   256      83.510  75.420 147.960  1.00  0.00            
ATOM   3929  HA  ARG   256      83.260  75.530 149.010  1.00  0.00            
ATOM   3930  CB  ARG   256      84.960  75.050 147.840  1.00  0.00            
ATOM   3931  HB2 ARG   256      85.140  74.750 146.810  1.00  0.00            
ATOM   3932  HB3 ARG   256      85.550  75.940 148.070  1.00  0.00            
ATOM   3933  CG  ARG   256      85.380  73.880 148.800  1.00  0.00            
ATOM   3934  HG2 ARG   256      84.780  73.010 148.540  1.00  0.00            
ATOM   3935  HG3 ARG   256      86.430  73.660 148.610  1.00  0.00            
ATOM   3936  CD  ARG   256      85.180  74.210 150.280  1.00  0.00            
ATOM   3937  HD2 ARG   256      85.810  75.030 150.620  1.00  0.00            
ATOM   3938  HD3 ARG   256      84.140  74.420 150.530  1.00  0.00            
ATOM   3939  NE  ARG   256      85.600  72.940 151.000  1.00  0.00            
ATOM   3940  HE  ARG   256      86.260  72.310 150.550  1.00  0.00            
ATOM   3941  CZ  ARG   256      85.250  72.700 152.270  1.00  0.00            
ATOM   3942  NH1 ARG   256      84.530  73.550 152.940  1.00  0.00            
ATOM   3943 HH11 ARG   256      84.230  74.410 152.500  1.00  0.00            
ATOM   3944 HH12 ARG   256      84.280  73.350 153.900  1.00  0.00            
ATOM   3945  NH2 ARG   256      85.520  71.500 152.780  1.00  0.00            
ATOM   3946 HH21 ARG   256      85.980  70.800 152.210  1.00  0.00            
ATOM   3947 HH22 ARG   256      85.270  71.290 153.730  1.00  0.00            
ATOM   3948  C   ARG   256      83.360  76.650 147.230  1.00  0.00            
ATOM   3949  O   ARG   256      83.050  76.620 146.080  1.00  0.00            
ATOM   3950  N   ARG   257      83.590  77.850 147.820  1.00  0.00            
ATOM   3951  H   ARG   257      83.920  77.830 148.770  1.00  0.00            
ATOM   3952  CA  ARG   257      83.370  79.160 147.190  1.00  0.00            
ATOM   3953  HA  ARG   257      82.330  79.280 146.890  1.00  0.00            
ATOM   3954  CB  ARG   257      83.720  80.260 148.210  1.00  0.00            
ATOM   3955  HB2 ARG   257      83.100  80.140 149.100  1.00  0.00            
ATOM   3956  HB3 ARG   257      84.770  80.180 148.480  1.00  0.00            
ATOM   3957  CG  ARG   257      83.450  81.640 147.580  1.00  0.00            
ATOM   3958  HG2 ARG   257      84.240  81.820 146.850  1.00  0.00            
ATOM   3959  HG3 ARG   257      82.490  81.580 147.070  1.00  0.00            
ATOM   3960  CD  ARG   257      83.420  82.780 148.590  1.00  0.00            
ATOM   3961  HD2 ARG   257      82.500  82.770 149.180  1.00  0.00            
ATOM   3962  HD3 ARG   257      84.280  82.750 149.260  1.00  0.00            
ATOM   3963  NE  ARG   257      83.470  84.070 147.790  1.00  0.00            
ATOM   3964  HE  ARG   257      82.570  84.520 147.760  1.00  0.00            
ATOM   3965  CZ  ARG   257      84.480  84.650 147.180  1.00  0.00            
ATOM   3966  NH1 ARG   257      85.710  84.320 147.440  1.00  0.00            
ATOM   3967 HH11 ARG   257      85.900  83.600 148.120  1.00  0.00            
ATOM   3968 HH12 ARG   257      86.470  84.780 146.950  1.00  0.00            
ATOM   3969  NH2 ARG   257      84.250  85.550 146.290  1.00  0.00            
ATOM   3970 HH21 ARG   257      83.300  85.800 146.070  1.00  0.00            
ATOM   3971 HH22 ARG   257      85.020  86.000 145.820  1.00  0.00            
ATOM   3972  C   ARG   257      84.220  79.330 145.940  1.00  0.00            
ATOM   3973  O   ARG   257      83.820  79.990 144.980  1.00  0.00            
ATOM   3974  N   ILE   258      85.470  78.850 145.970  1.00  0.00            
ATOM   3975  H   ILE   258      85.910  78.680 146.860  1.00  0.00            
ATOM   3976  CA  ILE   258      86.300  78.780 144.770  1.00  0.00            
ATOM   3977  HA  ILE   258      86.210  79.710 144.200  1.00  0.00            
ATOM   3978  CB  ILE   258      87.800  78.570 145.210  1.00  0.00            
ATOM   3979  HB  ILE   258      88.050  79.300 145.970  1.00  0.00            
ATOM   3980  CG2 ILE   258      88.020  77.130 145.780  1.00  0.00            
ATOM   3981 HG21 ILE   258      87.770  76.390 145.010  1.00  0.00            
ATOM   3982 HG22 ILE   258      89.060  77.010 146.070  1.00  0.00            
ATOM   3983 HG23 ILE   258      87.380  76.980 146.650  1.00  0.00            
ATOM   3984  CG1 ILE   258      88.820  78.750 144.030  1.00  0.00            
ATOM   3985 HG12 ILE   258      89.800  78.600 144.480  1.00  0.00            
ATOM   3986 HG13 ILE   258      88.610  77.930 143.350  1.00  0.00            
ATOM   3987  CD1 ILE   258      88.810  80.050 143.270  1.00  0.00            
ATOM   3988 HD11 ILE   258      89.020  80.870 143.950  1.00  0.00            
ATOM   3989 HD12 ILE   258      89.570  80.020 142.490  1.00  0.00            
ATOM   3990 HD13 ILE   258      87.830  80.200 142.820  1.00  0.00            
ATOM   3991  C   ILE   258      85.820  77.850 143.700  1.00  0.00            
ATOM   3992  O   ILE   258      85.880  78.180 142.500  1.00  0.00            
ATOM   3993  N   THR   259      85.290  76.710 143.990  1.00  0.00            
ATOM   3994  H   THR   259      85.480  76.360 144.920  1.00  0.00            
ATOM   3995  CA  THR   259      84.580  75.800 143.020  1.00  0.00            
ATOM   3996  HA  THR   259      85.140  75.670 142.090  1.00  0.00            
ATOM   3997  CB  THR   259      84.270  74.440 143.580  1.00  0.00            
ATOM   3998  HB  THR   259      83.740  74.590 144.520  1.00  0.00            
ATOM   3999  CG2 THR   259      83.430  73.580 142.650  1.00  0.00            
ATOM   4000 HG21 THR   259      83.960  73.430 141.710  1.00  0.00            
ATOM   4001 HG22 THR   259      83.240  72.610 143.120  1.00  0.00            
ATOM   4002 HG23 THR   259      82.480  74.080 142.450  1.00  0.00            
ATOM   4003  OG1 THR   259      85.410  73.730 143.950  1.00  0.00            
ATOM   4004  HG1 THR   259      85.150  72.870 144.300  1.00  0.00            
ATOM   4005  C   THR   259      83.360  76.470 142.410  1.00  0.00            
ATOM   4006  O   THR   259      83.150  76.460 141.230  1.00  0.00            
ATOM   4007  N   ARG   260      82.620  77.170 143.300  1.00  0.00            
ATOM   4008  H   ARG   260      82.750  77.030 144.290  1.00  0.00            
ATOM   4009  CA  ARG   260      81.450  77.940 142.850  1.00  0.00            
ATOM   4010  HA  ARG   260      80.880  77.310 142.160  1.00  0.00            
ATOM   4011  CB  ARG   260      80.530  78.390 143.990  1.00  0.00            
ATOM   4012  HB2 ARG   260      81.160  78.960 144.670  1.00  0.00            
ATOM   4013  HB3 ARG   260      79.790  79.050 143.530  1.00  0.00            
ATOM   4014  CG  ARG   260      79.820  77.300 144.760  1.00  0.00            
ATOM   4015  HG2 ARG   260      79.150  76.720 144.120  1.00  0.00            
ATOM   4016  HG3 ARG   260      80.520  76.630 145.250  1.00  0.00            
ATOM   4017  CD  ARG   260      79.000  78.030 145.820  1.00  0.00            
ATOM   4018  HD2 ARG   260      79.660  78.500 146.550  1.00  0.00            
ATOM   4019  HD3 ARG   260      78.370  78.790 145.360  1.00  0.00            
ATOM   4020  NE  ARG   260      78.150  77.070 146.510  1.00  0.00            
ATOM   4021  HE  ARG   260      78.130  76.130 146.130  1.00  0.00            
ATOM   4022  CZ  ARG   260      77.670  77.270 147.740  1.00  0.00            
ATOM   4023  NH1 ARG   260      77.580  78.380 148.420  1.00  0.00            
ATOM   4024 HH11 ARG   260      77.900  79.240 148.010  1.00  0.00            
ATOM   4025 HH12 ARG   260      77.190  78.370 149.350  1.00  0.00            
ATOM   4026  NH2 ARG   260      76.940  76.260 148.170  1.00  0.00            
ATOM   4027 HH21 ARG   260      76.800  75.450 147.580  1.00  0.00            
ATOM   4028 HH22 ARG   260      76.520  76.300 149.090  1.00  0.00            
ATOM   4029  C   ARG   260      81.750  79.050 141.880  1.00  0.00            
ATOM   4030  O   ARG   260      81.100  79.060 140.840  1.00  0.00            
ATOM   4031  N   MET   261      82.870  79.780 142.200  1.00  0.00            
ATOM   4032  H   MET   261      83.250  79.660 143.130  1.00  0.00            
ATOM   4033  CA  MET   261      83.530  80.740 141.280  1.00  0.00            
ATOM   4034  HA  MET   261      82.860  81.550 140.980  1.00  0.00            
ATOM   4035  CB  MET   261      84.740  81.360 142.090  1.00  0.00            
ATOM   4036  HB2 MET   261      84.460  81.460 143.140  1.00  0.00            
ATOM   4037  HB3 MET   261      85.610  80.710 142.000  1.00  0.00            
ATOM   4038  CG  MET   261      85.080  82.760 141.510  1.00  0.00            
ATOM   4039  HG2 MET   261      85.150  82.710 140.420  1.00  0.00            
ATOM   4040  HG3 MET   261      84.310  83.480 141.790  1.00  0.00            
ATOM   4041  SD  MET   261      86.650  83.300 142.180  1.00  0.00            
ATOM   4042  CE  MET   261      86.140  83.220 143.990  1.00  0.00            
ATOM   4043  HE1 MET   261      85.850  82.200 144.240  1.00  0.00            
ATOM   4044  HE2 MET   261      86.980  83.520 144.620  1.00  0.00            
ATOM   4045  HE3 MET   261      85.300  83.890 144.160  1.00  0.00            
ATOM   4046  C   MET   261      84.070  80.210 139.960  1.00  0.00            
ATOM   4047  O   MET   261      83.940  80.780 138.850  1.00  0.00            
ATOM   4048  N   VAL   262      84.740  79.030 139.940  1.00  0.00            
ATOM   4049  H   VAL   262      84.990  78.670 140.850  1.00  0.00            
ATOM   4050  CA  VAL   262      85.260  78.360 138.770  1.00  0.00            
ATOM   4051  HA  VAL   262      85.700  79.150 138.160  1.00  0.00            
ATOM   4052  CB  VAL   262      86.300  77.280 139.000  1.00  0.00            
ATOM   4053  HB  VAL   262      85.910  76.540 139.700  1.00  0.00            
ATOM   4054  CG1 VAL   262      86.630  76.580 137.650  1.00  0.00            
ATOM   4055 HG11 VAL   262      87.020  77.310 136.940  1.00  0.00            
ATOM   4056 HG12 VAL   262      87.380  75.800 137.810  1.00  0.00            
ATOM   4057 HG13 VAL   262      85.720  76.130 137.240  1.00  0.00            
ATOM   4058  CG2 VAL   262      87.560  77.960 139.530  1.00  0.00            
ATOM   4059 HG21 VAL   262      87.330  78.470 140.460  1.00  0.00            
ATOM   4060 HG22 VAL   262      88.330  77.210 139.710  1.00  0.00            
ATOM   4061 HG23 VAL   262      87.920  78.680 138.800  1.00  0.00            
ATOM   4062  C   VAL   262      84.130  77.830 137.840  1.00  0.00            
ATOM   4063  O   VAL   262      84.230  77.850 136.630  1.00  0.00            
ATOM   4064  N   LEU   263      83.120  77.320 138.480  1.00  0.00            
ATOM   4065  H   LEU   263      83.300  77.170 139.460  1.00  0.00            
ATOM   4066  CA  LEU   263      81.840  76.920 137.950  1.00  0.00            
ATOM   4067  HA  LEU   263      82.030  76.200 137.150  1.00  0.00            
ATOM   4068  CB  LEU   263      80.850  76.270 139.000  1.00  0.00            
ATOM   4069  HB2 LEU   263      81.440  75.440 139.390  1.00  0.00            
ATOM   4070  HB3 LEU   263      80.720  77.020 139.780  1.00  0.00            
ATOM   4071  CG  LEU   263      79.460  75.740 138.550  1.00  0.00            
ATOM   4072  HG  LEU   263      78.890  76.590 138.180  1.00  0.00            
ATOM   4073  CD1 LEU   263      79.530  74.650 137.450  1.00  0.00            
ATOM   4074 HD11 LEU   263      80.100  73.790 137.820  1.00  0.00            
ATOM   4075 HD12 LEU   263      78.520  74.330 137.190  1.00  0.00            
ATOM   4076 HD13 LEU   263      80.020  75.060 136.560  1.00  0.00            
ATOM   4077  CD2 LEU   263      78.800  75.200 139.890  1.00  0.00            
ATOM   4078 HD21 LEU   263      78.710  76.010 140.610  1.00  0.00            
ATOM   4079 HD22 LEU   263      77.810  74.800 139.670  1.00  0.00            
ATOM   4080 HD23 LEU   263      79.420  74.410 140.310  1.00  0.00            
ATOM   4081  C   LEU   263      81.120  78.090 137.310  1.00  0.00            
ATOM   4082  O   LEU   263      80.690  77.900 136.140  1.00  0.00            
ATOM   4083  N   VAL   264      80.960  79.250 137.900  1.00  0.00            
ATOM   4084  H   VAL   264      81.160  79.250 138.890  1.00  0.00            
ATOM   4085  CA  VAL   264      80.410  80.480 137.290  1.00  0.00            
ATOM   4086  HA  VAL   264      79.420  80.290 136.880  1.00  0.00            
ATOM   4087  CB  VAL   264      80.340  81.660 138.190  1.00  0.00            
ATOM   4088  HB  VAL   264      81.260  81.690 138.780  1.00  0.00            
ATOM   4089  CG1 VAL   264      80.180  83.010 137.410  1.00  0.00            
ATOM   4090 HG11 VAL   264      79.260  82.980 136.820  1.00  0.00            
ATOM   4091 HG12 VAL   264      80.130  83.840 138.120  1.00  0.00            
ATOM   4092 HG13 VAL   264      81.030  83.150 136.740  1.00  0.00            
ATOM   4093  CG2 VAL   264      79.190  81.510 139.240  1.00  0.00            
ATOM   4094 HG21 VAL   264      79.360  80.620 139.850  1.00  0.00            
ATOM   4095 HG22 VAL   264      79.170  82.390 139.880  1.00  0.00            
ATOM   4096 HG23 VAL   264      78.230  81.410 138.720  1.00  0.00            
ATOM   4097  C   VAL   264      81.150  80.880 135.990  1.00  0.00            
ATOM   4098  O   VAL   264      80.590  81.030 134.870  1.00  0.00            
ATOM   4099  N   VAL   265      82.500  81.040 136.050  1.00  0.00            
ATOM   4100  H   VAL   265      82.890  81.240 136.960  1.00  0.00            
ATOM   4101  CA  VAL   265      83.400  81.150 134.850  1.00  0.00            
ATOM   4102  HA  VAL   265      83.200  82.070 134.300  1.00  0.00            
ATOM   4103  CB  VAL   265      84.770  81.200 135.350  1.00  0.00            
ATOM   4104  HB  VAL   265      84.910  80.460 136.130  1.00  0.00            
ATOM   4105  CG1 VAL   265      85.700  80.890 134.180  1.00  0.00            
ATOM   4106 HG11 VAL   265      85.550  81.630 133.390  1.00  0.00            
ATOM   4107 HG12 VAL   265      86.730  80.920 134.520  1.00  0.00            
ATOM   4108 HG13 VAL   265      85.470  79.900 133.790  1.00  0.00            
ATOM   4109  CG2 VAL   265      85.080  82.600 135.890  1.00  0.00            
ATOM   4110 HG21 VAL   265      84.390  82.840 136.700  1.00  0.00            
ATOM   4111 HG22 VAL   265      86.100  82.630 136.260  1.00  0.00            
ATOM   4112 HG23 VAL   265      84.960  83.330 135.090  1.00  0.00            
ATOM   4113  C   VAL   265      83.060  80.070 133.760  1.00  0.00            
ATOM   4114  O   VAL   265      82.870  80.470 132.620  1.00  0.00            
ATOM   4115  N   VAL   266      82.970  78.710 134.090  1.00  0.00            
ATOM   4116  H   VAL   266      83.180  78.400 135.030  1.00  0.00            
ATOM   4117  CA  VAL   266      82.760  77.730 133.100  1.00  0.00            
ATOM   4118  HA  VAL   266      83.400  78.040 132.270  1.00  0.00            
ATOM   4119  CB  VAL   266      83.230  76.390 133.590  1.00  0.00            
ATOM   4120  HB  VAL   266      82.750  76.180 134.540  1.00  0.00            
ATOM   4121  CG1 VAL   266      82.890  75.280 132.600  1.00  0.00            
ATOM   4122 HG11 VAL   266      83.370  75.480 131.640  1.00  0.00            
ATOM   4123 HG12 VAL   266      83.240  74.320 132.990  1.00  0.00            
ATOM   4124 HG13 VAL   266      81.810  75.230 132.460  1.00  0.00            
ATOM   4125  CG2 VAL   266      84.740  76.300 133.640  1.00  0.00            
ATOM   4126 HG21 VAL   266      85.130  77.060 134.310  1.00  0.00            
ATOM   4127 HG22 VAL   266      85.030  75.310 134.000  1.00  0.00            
ATOM   4128 HG23 VAL   266      85.150  76.460 132.640  1.00  0.00            
ATOM   4129  C   VAL   266      81.340  77.750 132.590  1.00  0.00            
ATOM   4130  O   VAL   266      81.080  77.600 131.390  1.00  0.00            
ATOM   4131  N   GLY   267      80.380  78.240 133.410  1.00  0.00            
ATOM   4132  H   GLY   267      80.530  78.450 134.390  1.00  0.00            
ATOM   4133  CA  GLY   267      79.040  78.480 132.840  1.00  0.00            
ATOM   4134  HA2 GLY   267      78.810  77.620 132.210  1.00  0.00            
ATOM   4135  HA3 GLY   267      78.350  78.510 133.680  1.00  0.00            
ATOM   4136  C   GLY   267      78.880  79.720 132.040  1.00  0.00            
ATOM   4137  O   GLY   267      78.270  79.580 131.000  1.00  0.00            
ATOM   4138  N   ALA   268      79.450  80.900 132.390  1.00  0.00            
ATOM   4139  H   ALA   268      79.820  80.810 133.320  1.00  0.00            
ATOM   4140  CA  ALA   268      79.580  82.170 131.720  1.00  0.00            
ATOM   4141  HA  ALA   268      78.580  82.580 131.590  1.00  0.00            
ATOM   4142  CB  ALA   268      80.390  83.120 132.670  1.00  0.00            
ATOM   4143  HB1 ALA   268      81.400  82.730 132.800  1.00  0.00            
ATOM   4144  HB2 ALA   268      80.440  84.120 132.230  1.00  0.00            
ATOM   4145  HB3 ALA   268      79.890  83.170 133.640  1.00  0.00            
ATOM   4146  C   ALA   268      80.260  82.150 130.380  1.00  0.00            
ATOM   4147  O   ALA   268      80.000  82.970 129.470  1.00  0.00            
ATOM   4148  N   PHE   269      81.130  81.160 130.180  1.00  0.00            
ATOM   4149  H   PHE   269      81.320  80.630 131.020  1.00  0.00            
ATOM   4150  CA  PHE   269      81.850  80.830 128.980  1.00  0.00            
ATOM   4151  HA  PHE   269      82.090  81.720 128.410  1.00  0.00            
ATOM   4152  CB  PHE   269      83.240  80.100 129.430  1.00  0.00            
ATOM   4153  HB2 PHE   269      83.800  80.970 129.770  1.00  0.00            
ATOM   4154  HB3 PHE   269      83.290  79.310 130.180  1.00  0.00            
ATOM   4155  CG  PHE   269      83.960  79.570 128.200  1.00  0.00            
ATOM   4156  CD1 PHE   269      84.570  80.450 127.280  1.00  0.00            
ATOM   4157  HD1 PHE   269      84.610  81.510 127.530  1.00  0.00            
ATOM   4158  CE1 PHE   269      85.130  79.980 126.020  1.00  0.00            
ATOM   4159  HE1 PHE   269      85.630  80.670 125.340  1.00  0.00            
ATOM   4160  CZ  PHE   269      85.010  78.600 125.680  1.00  0.00            
ATOM   4161  HZ  PHE   269      85.460  78.210 124.760  1.00  0.00            
ATOM   4162  CE2 PHE   269      84.290  77.720 126.550  1.00  0.00            
ATOM   4163  HE2 PHE   269      84.120  76.670 126.280  1.00  0.00            
ATOM   4164  CD2 PHE   269      83.800  78.220 127.750  1.00  0.00            
ATOM   4165  HD2 PHE   269      83.250  77.570 128.430  1.00  0.00            
ATOM   4166  C   PHE   269      81.040  79.950 127.970  1.00  0.00            
ATOM   4167  O   PHE   269      80.910  80.310 126.810  1.00  0.00            
ATOM   4168  N   VAL   270      80.440  78.870 128.520  1.00  0.00            
ATOM   4169  H   VAL   270      80.380  78.710 129.510  1.00  0.00            
ATOM   4170  CA  VAL   270      79.870  77.860 127.610  1.00  0.00            
ATOM   4171  HA  VAL   270      80.550  77.640 126.780  1.00  0.00            
ATOM   4172  CB  VAL   270      79.610  76.490 128.440  1.00  0.00            
ATOM   4173  HB  VAL   270      79.280  76.810 129.430  1.00  0.00            
ATOM   4174  CG1 VAL   270      78.600  75.500 127.870  1.00  0.00            
ATOM   4175 HG11 VAL   270      78.920  75.180 126.880  1.00  0.00            
ATOM   4176 HG12 VAL   270      78.530  74.630 128.530  1.00  0.00            
ATOM   4177 HG13 VAL   270      77.620  75.980 127.790  1.00  0.00            
ATOM   4178  CG2 VAL   270      80.990  75.760 128.540  1.00  0.00            
ATOM   4179 HG21 VAL   270      81.700  76.400 129.060  1.00  0.00            
ATOM   4180 HG22 VAL   270      80.870  74.830 129.090  1.00  0.00            
ATOM   4181 HG23 VAL   270      81.360  75.540 127.540  1.00  0.00            
ATOM   4182  C   VAL   270      78.490  78.270 126.900  1.00  0.00            
ATOM   4183  O   VAL   270      78.210  77.860 125.780  1.00  0.00            
ATOM   4184  N   VAL   271      77.680  79.080 127.680  1.00  0.00            
ATOM   4185  H   VAL   271      77.890  79.220 128.660  1.00  0.00            
ATOM   4186  CA  VAL   271      76.370  79.520 127.180  1.00  0.00            
ATOM   4187  HA  VAL   271      75.770  78.690 126.800  1.00  0.00            
ATOM   4188  CB  VAL   271      75.560  80.250 128.290  1.00  0.00            
ATOM   4189  HB  VAL   271      75.380  79.510 129.070  1.00  0.00            
ATOM   4190  CG1 VAL   271      76.230  81.470 128.890  1.00  0.00            
ATOM   4191 HG11 VAL   271      76.410  82.210 128.110  1.00  0.00            
ATOM   4192 HG12 VAL   271      75.580  81.900 129.650  1.00  0.00            
ATOM   4193 HG13 VAL   271      77.180  81.180 129.340  1.00  0.00            
ATOM   4194  CG2 VAL   271      74.140  80.660 127.700  1.00  0.00            
ATOM   4195 HG21 VAL   271      73.610  79.760 127.380  1.00  0.00            
ATOM   4196 HG22 VAL   271      73.560  81.170 128.470  1.00  0.00            
ATOM   4197 HG23 VAL   271      74.280  81.320 126.840  1.00  0.00            
ATOM   4198  C   VAL   271      76.410  80.220 125.880  1.00  0.00            
ATOM   4199  O   VAL   271      75.670  79.990 124.940  1.00  0.00            
ATOM   4200  N   CYS   272      77.350  81.200 125.790  1.00  0.00            
ATOM   4201  H   CYS   272      77.970  81.350 126.570  1.00  0.00            
ATOM   4202  CA  CYS   272      77.500  82.020 124.640  1.00  0.00            
ATOM   4203  HA  CYS   272      76.500  82.230 124.260  1.00  0.00            
ATOM   4204  CB  CYS   272      78.200  83.290 124.860  1.00  0.00            
ATOM   4205  HB2 CYS   272      79.160  83.170 125.350  1.00  0.00            
ATOM   4206  HB3 CYS   272      78.320  83.880 123.950  1.00  0.00            
ATOM   4207  SG  CYS   272      77.180  84.290 125.980  1.00  0.00            
ATOM   4208  HG  CYS   272      78.000  85.340 126.010  1.00  0.00            
ATOM   4209  C   CYS   272      78.290  81.260 123.610  1.00  0.00            
ATOM   4210  O   CYS   272      78.030  81.370 122.380  1.00  0.00            
ATOM   4211  N   TRP   273      79.240  80.430 123.990  1.00  0.00            
ATOM   4212  H   TRP   273      79.370  80.240 124.970  1.00  0.00            
ATOM   4213  CA  TRP   273      80.110  79.790 123.060  1.00  0.00            
ATOM   4214  HA  TRP   273      80.530  80.500 122.350  1.00  0.00            
ATOM   4215  CB  TRP   273      81.300  79.160 123.920  1.00  0.00            
ATOM   4216  HB2 TRP   273      81.980  79.870 124.390  1.00  0.00            
ATOM   4217  HB3 TRP   273      80.700  78.660 124.680  1.00  0.00            
ATOM   4218  CG  TRP   273      82.160  78.100 123.290  1.00  0.00            
ATOM   4219  CD1 TRP   273      83.260  78.220 122.540  1.00  0.00            
ATOM   4220  HD1 TRP   273      83.490  79.170 122.060  1.00  0.00            
ATOM   4221  NE1 TRP   273      83.900  77.000 122.550  1.00  0.00            
ATOM   4222  HE1 TRP   273      84.840  76.880 122.200  1.00  0.00            
ATOM   4223  CE2 TRP   273      83.180  76.070 123.120  1.00  0.00            
ATOM   4224  CZ2 TRP   273      83.410  74.710 123.320  1.00  0.00            
ATOM   4225  HZ2 TRP   273      84.310  74.290 122.870  1.00  0.00            
ATOM   4226  CH2 TRP   273      82.500  73.970 124.060  1.00  0.00            
ATOM   4227  HH2 TRP   273      82.630  72.900 124.220  1.00  0.00            
ATOM   4228  CZ3 TRP   273      81.410  74.600 124.600  1.00  0.00            
ATOM   4229  HZ3 TRP   273      80.720  74.070 125.260  1.00  0.00            
ATOM   4230  CE3 TRP   273      81.150  75.930 124.320  1.00  0.00            
ATOM   4231  HE3 TRP   273      80.220  76.310 124.730  1.00  0.00            
ATOM   4232  CD2 TRP   273      82.030  76.710 123.630  1.00  0.00            
ATOM   4233  C   TRP   273      79.540  78.680 122.190  1.00  0.00            
ATOM   4234  O   TRP   273      79.860  78.580 120.980  1.00  0.00            
ATOM   4235  N   ALA   274      78.730  77.730 122.800  1.00  0.00            
ATOM   4236  H   ALA   274      78.650  77.770 123.800  1.00  0.00            
ATOM   4237  CA  ALA   274      78.150  76.580 122.110  1.00  0.00            
ATOM   4238  HA  ALA   274      79.040  76.080 121.730  1.00  0.00            
ATOM   4239  CB  ALA   274      77.380  75.580 123.090  1.00  0.00            
ATOM   4240  HB1 ALA   274      76.480  76.060 123.470  1.00  0.00            
ATOM   4241  HB2 ALA   274      77.110  74.670 122.540  1.00  0.00            
ATOM   4242  HB3 ALA   274      78.030  75.320 123.920  1.00  0.00            
ATOM   4243  C   ALA   274      77.230  76.960 120.810  1.00  0.00            
ATOM   4244  O   ALA   274      77.450  76.350 119.780  1.00  0.00            
ATOM   4245  N   PRO   275      76.260  77.910 120.780  1.00  0.00            
ATOM   4246  CD  PRO   275      75.740  78.700 121.950  1.00  0.00            
ATOM   4247  HD2 PRO   275      76.570  79.290 122.330  1.00  0.00            
ATOM   4248  HD3 PRO   275      75.430  77.980 122.710  1.00  0.00            
ATOM   4249  CG  PRO   275      74.610  79.550 121.470  1.00  0.00            
ATOM   4250  HG2 PRO   275      74.940  80.560 121.250  1.00  0.00            
ATOM   4251  HG3 PRO   275      73.800  79.580 122.200  1.00  0.00            
ATOM   4252  CB  PRO   275      74.160  78.800 120.170  1.00  0.00            
ATOM   4253  HB2 PRO   275      73.780  79.540 119.470  1.00  0.00            
ATOM   4254  HB3 PRO   275      73.410  78.020 120.320  1.00  0.00            
ATOM   4255  CA  PRO   275      75.490  78.160 119.600  1.00  0.00            
ATOM   4256  HA  PRO   275      75.230  77.220 119.110  1.00  0.00            
ATOM   4257  C   PRO   275      76.300  78.970 118.690  1.00  0.00            
ATOM   4258  O   PRO   275      76.110  78.770 117.490  1.00  0.00            
ATOM   4259  N   ILE   276      77.150  79.860 119.080  1.00  0.00            
ATOM   4260  H   ILE   276      77.090  80.180 120.040  1.00  0.00            
ATOM   4261  CA  ILE   276      78.020  80.580 118.160  1.00  0.00            
ATOM   4262  HA  ILE   276      77.390  80.930 117.340  1.00  0.00            
ATOM   4263  CB  ILE   276      78.760  81.790 118.790  1.00  0.00            
ATOM   4264  HB  ILE   276      79.360  81.470 119.640  1.00  0.00            
ATOM   4265  CG2 ILE   276      79.710  82.380 117.670  1.00  0.00            
ATOM   4266 HG21 ILE   276      79.110  82.690 116.810  1.00  0.00            
ATOM   4267 HG22 ILE   276      80.250  83.240 118.070  1.00  0.00            
ATOM   4268 HG23 ILE   276      80.420  81.610 117.350  1.00  0.00            
ATOM   4269  CG1 ILE   276      77.800  82.880 119.250  1.00  0.00            
ATOM   4270 HG12 ILE   276      77.420  83.330 118.330  1.00  0.00            
ATOM   4271 HG13 ILE   276      76.990  82.360 119.760  1.00  0.00            
ATOM   4272  CD1 ILE   276      78.380  84.010 120.200  1.00  0.00            
ATOM   4273 HD11 ILE   276      79.190  84.530 119.690  1.00  0.00            
ATOM   4274 HD12 ILE   276      77.590  84.720 120.450  1.00  0.00            
ATOM   4275 HD13 ILE   276      78.760  83.560 121.110  1.00  0.00            
ATOM   4276  C   ILE   276      78.930  79.610 117.410  1.00  0.00            
ATOM   4277  O   ILE   276      79.080  79.680 116.170  1.00  0.00            
ATOM   4278  N   HIE   277      79.530  78.670 118.160  1.00  0.00            
ATOM   4279  H   HIE   277      79.340  78.630 119.150  1.00  0.00            
ATOM   4280  CA  HIE   277      80.470  77.700 117.590  1.00  0.00            
ATOM   4281  HA  HIE   277      81.300  78.260 117.170  1.00  0.00            
ATOM   4282  CB  HIE   277      81.040  76.640 118.600  1.00  0.00            
ATOM   4283  HB2 HIE   277      81.480  77.290 119.350  1.00  0.00            
ATOM   4284  HB3 HIE   277      80.400  75.910 119.090  1.00  0.00            
ATOM   4285  CG  HIE   277      82.140  75.890 117.990  1.00  0.00            
ATOM   4286  ND1 HIE   277      83.400  76.450 117.820  1.00  0.00            
ATOM   4287  CE1 HIE   277      84.230  75.540 117.320  1.00  0.00            
ATOM   4288  HE1 HIE   277      85.230  75.870 117.060  1.00  0.00            
ATOM   4289  NE2 HIE   277      83.660  74.360 117.230  1.00  0.00            
ATOM   4290  HE2 HIE   277      84.040  73.480 116.910  1.00  0.00            
ATOM   4291  CD2 HIE   277      82.310  74.560 117.690  1.00  0.00            
ATOM   4292  HD2 HIE   277      81.620  73.710 117.750  1.00  0.00            
ATOM   4293  C   HIE   277      79.840  76.880 116.440  1.00  0.00            
ATOM   4294  O   HIE   277      80.180  77.020 115.300  1.00  0.00            
ATOM   4295  N   ILE   278      78.690  76.200 116.820  1.00  0.00            
ATOM   4296  H   ILE   278      78.450  76.140 117.800  1.00  0.00            
ATOM   4297  CA  ILE   278      77.920  75.430 115.880  1.00  0.00            
ATOM   4298  HA  ILE   278      78.500  74.690 115.330  1.00  0.00            
ATOM   4299  CB  ILE   278      76.790  74.720 116.650  1.00  0.00            
ATOM   4300  HB  ILE   278      76.440  75.400 117.420  1.00  0.00            
ATOM   4301  CG2 ILE   278      75.610  74.310 115.760  1.00  0.00            
ATOM   4302 HG21 ILE   278      75.960  73.620 114.980  1.00  0.00            
ATOM   4303 HG22 ILE   278      74.850  73.810 116.370  1.00  0.00            
ATOM   4304 HG23 ILE   278      75.180  75.200 115.290  1.00  0.00            
ATOM   4305  CG1 ILE   278      77.430  73.480 117.400  1.00  0.00            
ATOM   4306 HG12 ILE   278      77.710  72.750 116.630  1.00  0.00            
ATOM   4307 HG13 ILE   278      78.330  73.840 117.900  1.00  0.00            
ATOM   4308  CD1 ILE   278      76.470  72.790 118.460  1.00  0.00            
ATOM   4309 HD11 ILE   278      75.570  72.430 117.960  1.00  0.00            
ATOM   4310 HD12 ILE   278      76.990  71.950 118.930  1.00  0.00            
ATOM   4311 HD13 ILE   278      76.190  73.510 119.220  1.00  0.00            
ATOM   4312  C   ILE   278      77.410  76.170 114.630  1.00  0.00            
ATOM   4313  O   ILE   278      77.590  75.710 113.510  1.00  0.00            
ATOM   4314  N   PHE   279      76.860  77.410 114.870  1.00  0.00            
ATOM   4315  H   PHE   279      76.690  77.650 115.830  1.00  0.00            
ATOM   4316  CA  PHE   279      76.410  78.360 113.810  1.00  0.00            
ATOM   4317  HA  PHE   279      75.700  77.890 113.120  1.00  0.00            
ATOM   4318  CB  PHE   279      75.700  79.530 114.530  1.00  0.00            
ATOM   4319  HB2 PHE   279      74.880  79.140 115.130  1.00  0.00            
ATOM   4320  HB3 PHE   279      76.440  79.990 115.180  1.00  0.00            
ATOM   4321  CG  PHE   279      75.100  80.690 113.650  1.00  0.00            
ATOM   4322  CD1 PHE   279      74.430  80.380 112.440  1.00  0.00            
ATOM   4323  HD1 PHE   279      74.190  79.340 112.200  1.00  0.00            
ATOM   4324  CE1 PHE   279      74.080  81.400 111.550  1.00  0.00            
ATOM   4325  HE1 PHE   279      73.810  81.130 110.530  1.00  0.00            
ATOM   4326  CZ  PHE   279      74.070  82.750 111.950  1.00  0.00            
ATOM   4327  HZ  PHE   279      73.620  83.550 111.360  1.00  0.00            
ATOM   4328  CE2 PHE   279      74.680  83.030 113.180  1.00  0.00            
ATOM   4329  HE2 PHE   279      74.760  84.080 113.460  1.00  0.00            
ATOM   4330  CD2 PHE   279      75.180  82.020 114.050  1.00  0.00            
ATOM   4331  HD2 PHE   279      75.610  82.290 115.010  1.00  0.00            
ATOM   4332  C   PHE   279      77.500  78.840 112.880  1.00  0.00            
ATOM   4333  O   PHE   279      77.240  78.860 111.700  1.00  0.00            
ATOM   4334  N   VAL   280      78.710  79.210 113.340  1.00  0.00            
ATOM   4335  H   VAL   280      78.770  79.370 114.330  1.00  0.00            
ATOM   4336  CA  VAL   280      79.910  79.460 112.510  1.00  0.00            
ATOM   4337  HA  VAL   280      79.600  80.180 111.750  1.00  0.00            
ATOM   4338  CB  VAL   280      81.100  80.030 113.260  1.00  0.00            
ATOM   4339  HB  VAL   280      81.360  79.390 114.110  1.00  0.00            
ATOM   4340  CG1 VAL   280      82.300  80.080 112.260  1.00  0.00            
ATOM   4341 HG11 VAL   280      82.040  80.710 111.410  1.00  0.00            
ATOM   4342 HG12 VAL   280      83.180  80.480 112.760  1.00  0.00            
ATOM   4343 HG13 VAL   280      82.520  79.070 111.900  1.00  0.00            
ATOM   4344  CG2 VAL   280      80.760  81.460 113.710  1.00  0.00            
ATOM   4345 HG21 VAL   280      79.890  81.440 114.360  1.00  0.00            
ATOM   4346 HG22 VAL   280      81.610  81.880 114.250  1.00  0.00            
ATOM   4347 HG23 VAL   280      80.540  82.070 112.830  1.00  0.00            
ATOM   4348  C   VAL   280      80.340  78.190 111.810  1.00  0.00            
ATOM   4349  O   VAL   280      80.600  78.290 110.610  1.00  0.00            
ATOM   4350  N   ILE   281      80.330  76.980 112.480  1.00  0.00            
ATOM   4351  H   ILE   281      80.210  77.050 113.480  1.00  0.00            
ATOM   4352  CA  ILE   281      80.700  75.620 111.890  1.00  0.00            
ATOM   4353  HA  ILE   281      81.590  75.650 111.260  1.00  0.00            
ATOM   4354  CB  ILE   281      80.860  74.530 112.930  1.00  0.00            
ATOM   4355  HB  ILE   281      80.170  74.730 113.750  1.00  0.00            
ATOM   4356  CG2 ILE   281      80.560  73.110 112.320  1.00  0.00            
ATOM   4357 HG21 ILE   281      81.250  72.910 111.500  1.00  0.00            
ATOM   4358 HG22 ILE   281      80.680  72.350 113.090  1.00  0.00            
ATOM   4359 HG23 ILE   281      79.540  73.080 111.940  1.00  0.00            
ATOM   4360  CG1 ILE   281      82.200  74.560 113.660  1.00  0.00            
ATOM   4361 HG12 ILE   281      82.240  75.490 114.220  1.00  0.00            
ATOM   4362 HG13 ILE   281      82.220  73.710 114.350  1.00  0.00            
ATOM   4363  CD1 ILE   281      83.370  74.480 112.750  1.00  0.00            
ATOM   4364 HD11 ILE   281      83.350  75.320 112.060  1.00  0.00            
ATOM   4365 HD12 ILE   281      84.290  74.510 113.330  1.00  0.00            
ATOM   4366 HD13 ILE   281      83.330  73.550 112.180  1.00  0.00            
ATOM   4367  C   ILE   281      79.730  75.290 110.710  1.00  0.00            
ATOM   4368  O   ILE   281      80.140  74.830 109.630  1.00  0.00            
ATOM   4369  N   VAL   282      78.450  75.570 110.900  1.00  0.00            
ATOM   4370  H   VAL   282      78.140  75.840 111.820  1.00  0.00            
ATOM   4371  CA  VAL   282      77.420  75.350 109.850  1.00  0.00            
ATOM   4372  HA  VAL   282      77.470  74.370 109.380  1.00  0.00            
ATOM   4373  CB  VAL   282      76.020  75.500 110.550  1.00  0.00            
ATOM   4374  HB  VAL   282      76.100  76.280 111.300  1.00  0.00            
ATOM   4375  CG1 VAL   282      74.880  75.870 109.520  1.00  0.00            
ATOM   4376 HG11 VAL   282      74.800  75.080 108.770  1.00  0.00            
ATOM   4377 HG12 VAL   282      73.930  75.960 110.050  1.00  0.00            
ATOM   4378 HG13 VAL   282      75.120  76.810 109.030  1.00  0.00            
ATOM   4379  CG2 VAL   282      75.540  74.250 111.340  1.00  0.00            
ATOM   4380 HG21 VAL   282      76.260  74.020 112.130  1.00  0.00            
ATOM   4381 HG22 VAL   282      74.570  74.450 111.780  1.00  0.00            
ATOM   4382 HG23 VAL   282      75.460  73.400 110.660  1.00  0.00            
ATOM   4383  C   VAL   282      77.630  76.190 108.700  1.00  0.00            
ATOM   4384  O   VAL   282      77.720  75.760 107.520  1.00  0.00            
ATOM   4385  N   TRP   283      77.950  77.530 108.960  1.00  0.00            
ATOM   4386  H   TRP   283      77.970  77.770 109.940  1.00  0.00            
ATOM   4387  CA  TRP   283      78.150  78.610 107.960  1.00  0.00            
ATOM   4388  HA  TRP   283      77.280  78.650 107.300  1.00  0.00            
ATOM   4389  CB  TRP   283      78.340  80.040 108.650  1.00  0.00            
ATOM   4390  HB2 TRP   283      77.410  80.290 109.160  1.00  0.00            
ATOM   4391  HB3 TRP   283      79.150  79.990 109.380  1.00  0.00            
ATOM   4392  CG  TRP   283      78.650  81.170 107.750  1.00  0.00            
ATOM   4393  CD1 TRP   283      77.970  81.680 106.720  1.00  0.00            
ATOM   4394  HD1 TRP   283      77.050  81.190 106.390  1.00  0.00            
ATOM   4395  NE1 TRP   283      78.650  82.810 106.280  1.00  0.00            
ATOM   4396  HE1 TRP   283      78.430  83.320 105.430  1.00  0.00            
ATOM   4397  CE2 TRP   283      79.730  82.970 107.010  1.00  0.00            
ATOM   4398  CZ2 TRP   283      80.770  83.940 106.820  1.00  0.00            
ATOM   4399  HZ2 TRP   283      80.700  84.620 105.970  1.00  0.00            
ATOM   4400  CH2 TRP   283      81.820  83.940 107.750  1.00  0.00            
ATOM   4401  HH2 TRP   283      82.480  84.800 107.850  1.00  0.00            
ATOM   4402  CZ3 TRP   283      82.020  82.860 108.540  1.00  0.00            
ATOM   4403  HZ3 TRP   283      82.970  82.710 109.050  1.00  0.00            
ATOM   4404  CE3 TRP   283      81.020  81.900 108.720  1.00  0.00            
ATOM   4405  HE3 TRP   283      81.110  81.230 109.580  1.00  0.00            
ATOM   4406  CD2 TRP   283      79.860  81.930 107.870  1.00  0.00            
ATOM   4407  C   TRP   283      79.320  78.250 107.050  1.00  0.00            
ATOM   4408  O   TRP   283      79.230  78.520 105.880  1.00  0.00            
ATOM   4409  N   THR   284      80.480  77.850 107.610  1.00  0.00            
ATOM   4410  H   THR   284      80.460  77.690 108.610  1.00  0.00            
ATOM   4411  CA  THR   284      81.800  77.720 106.890  1.00  0.00            
ATOM   4412  HA  THR   284      81.770  78.210 105.920  1.00  0.00            
ATOM   4413  CB  THR   284      82.990  78.240 107.660  1.00  0.00            
ATOM   4414  HB  THR   284      82.730  79.240 108.000  1.00  0.00            
ATOM   4415  CG2 THR   284      83.410  77.350 108.900  1.00  0.00            
ATOM   4416 HG21 THR   284      83.670  76.350 108.560  1.00  0.00            
ATOM   4417 HG22 THR   284      84.270  77.800 109.390  1.00  0.00            
ATOM   4418 HG23 THR   284      82.580  77.290 109.600  1.00  0.00            
ATOM   4419  OG1 THR   284      84.090  78.420 106.830  1.00  0.00            
ATOM   4420  HG1 THR   284      84.830  78.750 107.340  1.00  0.00            
ATOM   4421  C   THR   284      82.170  76.320 106.430  1.00  0.00            
ATOM   4422  O   THR   284      83.010  76.120 105.590  1.00  0.00            
ATOM   4423  N   LEU   285      81.390  75.280 106.940  1.00  0.00            
ATOM   4424  H   LEU   285      80.640  75.420 107.610  1.00  0.00            
ATOM   4425  CA  LEU   285      81.670  73.900 106.490  1.00  0.00            
ATOM   4426  HA  LEU   285      82.740  73.680 106.450  1.00  0.00            
ATOM   4427  CB  LEU   285      81.010  73.000 107.570  1.00  0.00            
ATOM   4428  HB2 LEU   285      81.660  73.160 108.430  1.00  0.00            
ATOM   4429  HB3 LEU   285      80.020  73.400 107.790  1.00  0.00            
ATOM   4430  CG  LEU   285      80.900  71.460 107.270  1.00  0.00            
ATOM   4431  HG  LEU   285      80.440  71.320 106.290  1.00  0.00            
ATOM   4432  CD1 LEU   285      82.300  70.820 107.280  1.00  0.00            
ATOM   4433 HD11 LEU   285      82.760  70.960 108.260  1.00  0.00            
ATOM   4434 HD12 LEU   285      82.210  69.750 107.070  1.00  0.00            
ATOM   4435 HD13 LEU   285      82.920  71.290 106.520  1.00  0.00            
ATOM   4436  CD2 LEU   285      80.020  70.710 108.160  1.00  0.00            
ATOM   4437 HD21 LEU   285      79.010  71.110 108.090  1.00  0.00            
ATOM   4438 HD22 LEU   285      80.010  69.660 107.870  1.00  0.00            
ATOM   4439 HD23 LEU   285      80.380  70.800 109.180  1.00  0.00            
ATOM   4440  C   LEU   285      81.070  73.610 105.070  1.00  0.00            
ATOM   4441  O   LEU   285      81.560  72.740 104.370  1.00  0.00            
ATOM   4442  N   VAL   286      79.990  74.350 104.730  1.00  0.00            
ATOM   4443  H   VAL   286      79.750  75.040 105.430  1.00  0.00            
ATOM   4444  CA  VAL   286      79.110  74.220 103.530  1.00  0.00            
ATOM   4445  HA  VAL   286      79.480  73.430 102.880  1.00  0.00            
ATOM   4446  CB  VAL   286      77.660  73.890 103.920  1.00  0.00            
ATOM   4447  HB  VAL   286      77.380  74.550 104.740  1.00  0.00            
ATOM   4448  CG1 VAL   286      76.610  74.080 102.710  1.00  0.00            
ATOM   4449 HG11 VAL   286      76.880  73.420 101.880  1.00  0.00            
ATOM   4450 HG12 VAL   286      75.610  73.830 103.050  1.00  0.00            
ATOM   4451 HG13 VAL   286      76.630  75.110 102.370  1.00  0.00            
ATOM   4452  CG2 VAL   286      77.670  72.440 104.380  1.00  0.00            
ATOM   4453 HG21 VAL   286      78.340  72.330 105.230  1.00  0.00            
ATOM   4454 HG22 VAL   286      76.660  72.140 104.670  1.00  0.00            
ATOM   4455 HG23 VAL   286      78.010  71.800 103.560  1.00  0.00            
ATOM   4456  C   VAL   286      79.200  75.510 102.730  1.00  0.00            
ATOM   4457  O   VAL   286      79.350  76.620 103.280  1.00  0.00            
ATOM   4458  N   ASP   287      79.090  75.460 101.400  1.00  0.00            
ATOM   4459  H   ASP   287      78.880  74.540 101.040  1.00  0.00            
ATOM   4460  CA  ASP   287      79.380  76.510 100.450  1.00  0.00            
ATOM   4461  HA  ASP   287      79.680  77.420 100.960  1.00  0.00            
ATOM   4462  CB  ASP   287      80.580  76.030  99.510  1.00  0.00            
ATOM   4463  HB2 ASP   287      81.340  76.060 100.290  1.00  0.00            
ATOM   4464  HB3 ASP   287      80.410  74.990  99.210  1.00  0.00            
ATOM   4465  CG  ASP   287      81.040  76.820  98.330  1.00  0.00            
ATOM   4466  OD1 ASP   287      80.430  77.870  97.930  1.00  0.00            
ATOM   4467  OD2 ASP   287      81.960  76.270  97.640  1.00  0.00            
ATOM   4468  C   ASP   287      78.080  76.860  99.800  1.00  0.00            
ATOM   4469  O   ASP   287      77.470  76.100  99.020  1.00  0.00            
ATOM   4470  N   ILE   288      77.570  78.060 100.060  1.00  0.00            
ATOM   4471  H   ILE   288      77.880  78.500 100.910  1.00  0.00            
ATOM   4472  CA  ILE   288      76.470  78.670  99.330  1.00  0.00            
ATOM   4473  HA  ILE   288      76.550  78.650  98.240  1.00  0.00            
ATOM   4474  CB  ILE   288      75.100  78.150  99.750  1.00  0.00            
ATOM   4475  HB  ILE   288      74.980  77.120  99.390  1.00  0.00            
ATOM   4476  CG2 ILE   288      74.960  78.180 101.250  1.00  0.00            
ATOM   4477 HG21 ILE   288      75.070  79.200 101.600  1.00  0.00            
ATOM   4478 HG22 ILE   288      73.970  77.800 101.530  1.00  0.00            
ATOM   4479 HG23 ILE   288      75.730  77.550 101.700  1.00  0.00            
ATOM   4480  CG1 ILE   288      73.920  78.720  99.030  1.00  0.00            
ATOM   4481 HG12 ILE   288      74.200  78.750  97.980  1.00  0.00            
ATOM   4482 HG13 ILE   288      73.110  78.000  99.170  1.00  0.00            
ATOM   4483  CD1 ILE   288      73.430  80.190  99.500  1.00  0.00            
ATOM   4484 HD11 ILE   288      74.240  80.900  99.360  1.00  0.00            
ATOM   4485 HD12 ILE   288      72.570  80.490  98.900  1.00  0.00            
ATOM   4486 HD13 ILE   288      73.150  80.160 100.550  1.00  0.00            
ATOM   4487  C   ILE   288      76.600  80.210  99.350  1.00  0.00            
ATOM   4488  O   ILE   288      76.750  80.870 100.360  1.00  0.00            
ATOM   4489  N   ASP   289      76.750  80.830  98.160  1.00  0.00            
ATOM   4490  H   ASP   289      76.560  80.210  97.390  1.00  0.00            
ATOM   4491  CA  ASP   289      77.130  82.160  97.870  1.00  0.00            
ATOM   4492  HA  ASP   289      77.840  82.500  98.620  1.00  0.00            
ATOM   4493  CB  ASP   289      77.800  82.270  96.470  1.00  0.00            
ATOM   4494  HB2 ASP   289      77.240  81.710  95.720  1.00  0.00            
ATOM   4495  HB3 ASP   289      77.850  83.320  96.180  1.00  0.00            
ATOM   4496  CG  ASP   289      79.170  81.720  96.570  1.00  0.00            
ATOM   4497  OD1 ASP   289      79.920  81.960  97.570  1.00  0.00            
ATOM   4498  OD2 ASP   289      79.560  81.010  95.680  1.00  0.00            
ATOM   4499  C   ASP   289      75.910  83.150  97.890  1.00  0.00            
ATOM   4500  O   ASP   289      74.800  82.870  97.560  1.00  0.00            
ATOM   4501  N   ARG   290      76.210  84.420  98.280  1.00  0.00            
ATOM   4502  H   ARG   290      77.090  84.530  98.750  1.00  0.00            
ATOM   4503  CA  ARG   290      75.240  85.460  98.410  1.00  0.00            
ATOM   4504  HA  ARG   290      75.710  86.270  98.970  1.00  0.00            
ATOM   4505  CB  ARG   290      74.660  86.050  97.060  1.00  0.00            
ATOM   4506  HB2 ARG   290      74.220  85.240  96.470  1.00  0.00            
ATOM   4507  HB3 ARG   290      73.890  86.790  97.290  1.00  0.00            
ATOM   4508  CG  ARG   290      75.790  86.710  96.260  1.00  0.00            
ATOM   4509  HG2 ARG   290      76.100  87.630  96.750  1.00  0.00            
ATOM   4510  HG3 ARG   290      76.640  86.030  96.190  1.00  0.00            
ATOM   4511  CD  ARG   290      75.270  87.040  94.840  1.00  0.00            
ATOM   4512  HD2 ARG   290      74.970  86.150  94.280  1.00  0.00            
ATOM   4513  HD3 ARG   290      74.450  87.760  94.840  1.00  0.00            
ATOM   4514  NE  ARG   290      76.460  87.660  94.160  1.00  0.00            
ATOM   4515  HE  ARG   290      77.150  87.030  93.780  1.00  0.00            
ATOM   4516  CZ  ARG   290      76.640  88.960  94.010  1.00  0.00            
ATOM   4517  NH1 ARG   290      77.890  89.440  93.820  1.00  0.00            
ATOM   4518 HH11 ARG   290      78.670  88.800  93.790  1.00  0.00            
ATOM   4519 HH12 ARG   290      78.030  90.430  93.700  1.00  0.00            
ATOM   4520  NH2 ARG   290      75.640  89.810  94.020  1.00  0.00            
ATOM   4521 HH21 ARG   290      74.700  89.470  94.140  1.00  0.00            
ATOM   4522 HH22 ARG   290      75.820  90.800  93.900  1.00  0.00            
ATOM   4523  C   ARG   290      74.280  85.140  99.560  1.00  0.00            
ATOM   4524  O   ARG   290      73.100  84.930  99.290  1.00  0.00            
ATOM   4525  N   ARG   291      74.770  85.060 100.820  1.00  0.00            
ATOM   4526  H   ARG   291      75.770  85.090 100.980  1.00  0.00            
ATOM   4527  CA  ARG   291      73.930  84.840 101.910  1.00  0.00            
ATOM   4528  HA  ARG   291      73.390  83.900 101.810  1.00  0.00            
ATOM   4529  CB  ARG   291      74.830  84.760 103.190  1.00  0.00            
ATOM   4530  HB2 ARG   291      75.370  85.710 103.240  1.00  0.00            
ATOM   4531  HB3 ARG   291      74.150  84.680 104.040  1.00  0.00            
ATOM   4532  CG  ARG   291      75.870  83.560 103.230  1.00  0.00            
ATOM   4533  HG2 ARG   291      76.450  83.630 102.310  1.00  0.00            
ATOM   4534  HG3 ARG   291      76.520  83.750 104.080  1.00  0.00            
ATOM   4535  CD  ARG   291      75.270  82.170 103.350  1.00  0.00            
ATOM   4536  HD2 ARG   291      74.780  82.090 104.320  1.00  0.00            
ATOM   4537  HD3 ARG   291      74.530  82.040 102.550  1.00  0.00            
ATOM   4538  NE  ARG   291      76.280  81.100 103.240  1.00  0.00            
ATOM   4539  HE  ARG   291      77.070  81.310 102.650  1.00  0.00            
ATOM   4540  CZ  ARG   291      76.270  79.950 103.910  1.00  0.00            
ATOM   4541  NH1 ARG   291      77.360  79.280 103.950  1.00  0.00            
ATOM   4542 HH11 ARG   291      78.180  79.630 103.480  1.00  0.00            
ATOM   4543 HH12 ARG   291      77.390  78.400 104.450  1.00  0.00            
ATOM   4544  NH2 ARG   291      75.220  79.530 104.600  1.00  0.00            
ATOM   4545 HH21 ARG   291      74.380  80.090 104.630  1.00  0.00            
ATOM   4546 HH22 ARG   291      75.260  78.650 105.090  1.00  0.00            
ATOM   4547  C   ARG   291      72.770  85.880 102.130  1.00  0.00            
ATOM   4548  O   ARG   291      72.890  87.040 101.830  1.00  0.00            
ATOM   4549  N   ASP   292      71.610  85.490 102.610  1.00  0.00            
ATOM   4550  H   ASP   292      71.440  84.520 102.850  1.00  0.00            
ATOM   4551  CA  ASP   292      70.560  86.420 102.800  1.00  0.00            
ATOM   4552  HA  ASP   292      70.370  86.980 101.880  1.00  0.00            
ATOM   4553  CB  ASP   292      69.260  85.650 103.190  1.00  0.00            
ATOM   4554  HB2 ASP   292      69.480  85.040 104.060  1.00  0.00            
ATOM   4555  HB3 ASP   292      68.580  86.450 103.470  1.00  0.00            
ATOM   4556  CG  ASP   292      68.610  84.800 102.140  1.00  0.00            
ATOM   4557  OD1 ASP   292      67.950  83.800 102.430  1.00  0.00            
ATOM   4558  OD2 ASP   292      68.740  85.230 100.990  1.00  0.00            
ATOM   4559  C   ASP   292      70.800  87.500 103.920  1.00  0.00            
ATOM   4560  O   ASP   292      71.360  87.080 104.900  1.00  0.00            
ATOM   4561  N   PRO   293      70.510  88.870 103.830  1.00  0.00            
ATOM   4562  CD  PRO   293      69.860  89.490 102.700  1.00  0.00            
ATOM   4563  HD2 PRO   293      68.800  89.220 102.720  1.00  0.00            
ATOM   4564  HD3 PRO   293      70.320  89.100 101.790  1.00  0.00            
ATOM   4565  CG  PRO   293      70.080  90.990 102.870  1.00  0.00            
ATOM   4566  HG2 PRO   293      69.220  91.550 102.500  1.00  0.00            
ATOM   4567  HG3 PRO   293      70.970  91.310 102.330  1.00  0.00            
ATOM   4568  CB  PRO   293      70.260  91.170 104.400  1.00  0.00            
ATOM   4569  HB2 PRO   293      69.410  91.310 105.070  1.00  0.00            
ATOM   4570  HB3 PRO   293      70.930  92.020 104.490  1.00  0.00            
ATOM   4571  CA  PRO   293      70.990  89.890 104.750  1.00  0.00            
ATOM   4572  HA  PRO   293      72.010  90.080 104.410  1.00  0.00            
ATOM   4573  C   PRO   293      70.990  89.640 106.200  1.00  0.00            
ATOM   4574  O   PRO   293      71.960  89.910 106.970  1.00  0.00            
ATOM   4575  N   LEU   294      69.880  89.100 106.740  1.00  0.00            
ATOM   4576  H   LEU   294      68.990  89.100 106.260  1.00  0.00            
ATOM   4577  CA  LEU   294      69.900  88.730 108.180  1.00  0.00            
ATOM   4578  HA  LEU   294      70.300  89.580 108.740  1.00  0.00            
ATOM   4579  CB  LEU   294      68.490  88.360 108.770  1.00  0.00            
ATOM   4580  HB2 LEU   294      68.050  89.350 108.680  1.00  0.00            
ATOM   4581  HB3 LEU   294      67.940  87.660 108.140  1.00  0.00            
ATOM   4582  CG  LEU   294      68.420  87.900 110.250  1.00  0.00            
ATOM   4583  HG  LEU   294      69.090  87.050 110.370  1.00  0.00            
ATOM   4584  CD1 LEU   294      68.820  88.990 111.220  1.00  0.00            
ATOM   4585 HD11 LEU   294      68.150  89.840 111.100  1.00  0.00            
ATOM   4586 HD12 LEU   294      68.750  88.610 112.240  1.00  0.00            
ATOM   4587 HD13 LEU   294      69.840  89.300 111.010  1.00  0.00            
ATOM   4588  CD2 LEU   294      67.040  87.240 110.410  1.00  0.00            
ATOM   4589 HD21 LEU   294      66.960  86.390 109.720  1.00  0.00            
ATOM   4590 HD22 LEU   294      66.920  86.890 111.430  1.00  0.00            
ATOM   4591 HD23 LEU   294      66.260  87.970 110.180  1.00  0.00            
ATOM   4592  C   LEU   294      70.970  87.710 108.560  1.00  0.00            
ATOM   4593  O   LEU   294      71.590  87.850 109.630  1.00  0.00            
ATOM   4594  N   VAL   295      71.180  86.690 107.770  1.00  0.00            
ATOM   4595  H   VAL   295      70.670  86.650 106.890  1.00  0.00            
ATOM   4596  CA  VAL   295      72.090  85.610 108.080  1.00  0.00            
ATOM   4597  HA  VAL   295      71.850  85.090 109.010  1.00  0.00            
ATOM   4598  CB  VAL   295      72.120  84.580 106.940  1.00  0.00            
ATOM   4599  HB  VAL   295      72.320  85.100 106.000  1.00  0.00            
ATOM   4600  CG1 VAL   295      73.180  83.550 107.170  1.00  0.00            
ATOM   4601 HG11 VAL   295      72.980  83.030 108.100  1.00  0.00            
ATOM   4602 HG12 VAL   295      73.180  82.830 106.350  1.00  0.00            
ATOM   4603 HG13 VAL   295      74.150  84.040 107.220  1.00  0.00            
ATOM   4604  CG2 VAL   295      70.670  83.980 106.820  1.00  0.00            
ATOM   4605 HG21 VAL   295      69.960  84.780 106.600  1.00  0.00            
ATOM   4606 HG22 VAL   295      70.650  83.240 106.020  1.00  0.00            
ATOM   4607 HG23 VAL   295      70.390  83.500 107.760  1.00  0.00            
ATOM   4608  C   VAL   295      73.580  86.000 108.320  1.00  0.00            
ATOM   4609  O   VAL   295      74.190  85.640 109.320  1.00  0.00            
ATOM   4610  N   VAL   296      74.140  86.820 107.440  1.00  0.00            
ATOM   4611  H   VAL   296      73.650  86.970 106.570  1.00  0.00            
ATOM   4612  CA  VAL   296      75.450  87.420 107.610  1.00  0.00            
ATOM   4613  HA  VAL   296      76.130  86.640 107.950  1.00  0.00            
ATOM   4614  CB  VAL   296      76.020  88.050 106.310  1.00  0.00            
ATOM   4615  HB  VAL   296      76.720  88.840 106.560  1.00  0.00            
ATOM   4616  CG1 VAL   296      76.720  87.010 105.530  1.00  0.00            
ATOM   4617 HG11 VAL   296      76.020  86.210 105.270  1.00  0.00            
ATOM   4618 HG12 VAL   296      77.120  87.450 104.620  1.00  0.00            
ATOM   4619 HG13 VAL   296      77.530  86.600 106.120  1.00  0.00            
ATOM   4620  CG2 VAL   296      74.910  88.630 105.440  1.00  0.00            
ATOM   4621 HG21 VAL   296      74.380  89.400 105.990  1.00  0.00            
ATOM   4622 HG22 VAL   296      75.340  89.060 104.540  1.00  0.00            
ATOM   4623 HG23 VAL   296      74.210  87.840 105.160  1.00  0.00            
ATOM   4624  C   VAL   296      75.470  88.430 108.720  1.00  0.00            
ATOM   4625  O   VAL   296      76.430  88.500 109.560  1.00  0.00            
ATOM   4626  N   ALA   297      74.420  89.270 108.830  1.00  0.00            
ATOM   4627  H   ALA   297      73.660  89.260 108.170  1.00  0.00            
ATOM   4628  CA  ALA   297      74.400  90.240 109.860  1.00  0.00            
ATOM   4629  HA  ALA   297      75.300  90.840 109.770  1.00  0.00            
ATOM   4630  CB  ALA   297      73.230  91.100 109.610  1.00  0.00            
ATOM   4631  HB1 ALA   297      72.320  90.510 109.700  1.00  0.00            
ATOM   4632  HB2 ALA   297      73.210  91.910 110.340  1.00  0.00            
ATOM   4633  HB3 ALA   297      73.290  91.520 108.600  1.00  0.00            
ATOM   4634  C   ALA   297      74.350  89.680 111.300  1.00  0.00            
ATOM   4635  O   ALA   297      75.190  90.080 112.090  1.00  0.00            
ATOM   4636  N   ALA   298      73.440  88.700 111.510  1.00  0.00            
ATOM   4637  H   ALA   298      72.750  88.590 110.780  1.00  0.00            
ATOM   4638  CA  ALA   298      73.340  87.850 112.690  1.00  0.00            
ATOM   4639  HA  ALA   298      73.100  88.460 113.560  1.00  0.00            
ATOM   4640  CB  ALA   298      72.180  86.830 112.470  1.00  0.00            
ATOM   4641  HB1 ALA   298      72.400  86.200 111.610  1.00  0.00            
ATOM   4642  HB2 ALA   298      72.070  86.200 113.350  1.00  0.00            
ATOM   4643  HB3 ALA   298      71.250  87.370 112.290  1.00  0.00            
ATOM   4644  C   ALA   298      74.660  87.110 112.990  1.00  0.00            
ATOM   4645  O   ALA   298      75.120  87.010 114.110  1.00  0.00            
ATOM   4646  N   LEU   299      75.260  86.470 111.990  1.00  0.00            
ATOM   4647  H   LEU   299      74.710  86.220 111.180  1.00  0.00            
ATOM   4648  CA  LEU   299      76.530  85.850 112.160  1.00  0.00            
ATOM   4649  HA  LEU   299      76.520  85.330 113.120  1.00  0.00            
ATOM   4650  CB  LEU   299      76.910  84.830 111.040  1.00  0.00            
ATOM   4651  HB2 LEU   299      76.130  84.070 111.010  1.00  0.00            
ATOM   4652  HB3 LEU   299      76.980  85.310 110.060  1.00  0.00            
ATOM   4653  CG  LEU   299      78.280  84.160 111.400  1.00  0.00            
ATOM   4654  HG  LEU   299      78.520  84.400 112.430  1.00  0.00            
ATOM   4655  CD1 LEU   299      78.210  82.650 111.230  1.00  0.00            
ATOM   4656 HD11 LEU   299      77.960  82.410 110.190  1.00  0.00            
ATOM   4657 HD12 LEU   299      79.170  82.210 111.480  1.00  0.00            
ATOM   4658 HD13 LEU   299      77.440  82.240 111.890  1.00  0.00            
ATOM   4659  CD2 LEU   299      79.400  84.770 110.510  1.00  0.00            
ATOM   4660 HD21 LEU   299      79.460  85.840 110.690  1.00  0.00            
ATOM   4661 HD22 LEU   299      80.350  84.310 110.760  1.00  0.00            
ATOM   4662 HD23 LEU   299      79.170  84.590 109.460  1.00  0.00            
ATOM   4663  C   LEU   299      77.650  86.920 112.570  1.00  0.00            
ATOM   4664  O   LEU   299      78.430  86.760 113.510  1.00  0.00            
ATOM   4665  N   HIE   300      77.680  88.160 111.920  1.00  0.00            
ATOM   4666  H   HIE   300      77.130  88.330 111.090  1.00  0.00            
ATOM   4667  CA  HIE   300      78.610  89.200 112.370  1.00  0.00            
ATOM   4668  HA  HIE   300      79.590  88.750 112.510  1.00  0.00            
ATOM   4669  CB  HIE   300      78.740  90.380 111.350  1.00  0.00            
ATOM   4670  HB2 HIE   300      78.910  90.040 110.330  1.00  0.00            
ATOM   4671  HB3 HIE   300      77.790  90.920 111.390  1.00  0.00            
ATOM   4672  CG  HIE   300      79.820  91.380 111.660  1.00  0.00            
ATOM   4673  ND1 HIE   300      80.010  92.660 111.190  1.00  0.00            
ATOM   4674  CE1 HIE   300      81.190  93.130 111.620  1.00  0.00            
ATOM   4675  HE1 HIE   300      81.510  94.130 111.340  1.00  0.00            
ATOM   4676  NE2 HIE   300      81.770  92.220 112.350  1.00  0.00            
ATOM   4677  HE2 HIE   300      82.680  92.260 112.780  1.00  0.00            
ATOM   4678  CD2 HIE   300      80.920  91.190 112.440  1.00  0.00            
ATOM   4679  HD2 HIE   300      81.160  90.340 113.080  1.00  0.00            
ATOM   4680  C   HIE   300      78.320  89.760 113.720  1.00  0.00            
ATOM   4681  O   HIE   300      79.180  90.050 114.560  1.00  0.00            
ATOM   4682  N   LEU   301      77.000  90.000 114.020  1.00  0.00            
ATOM   4683  H   LEU   301      76.350  90.040 113.240  1.00  0.00            
ATOM   4684  CA  LEU   301      76.510  90.360 115.360  1.00  0.00            
ATOM   4685  HA  LEU   301      77.050  91.230 115.720  1.00  0.00            
ATOM   4686  CB  LEU   301      75.000  90.690 115.350  1.00  0.00            
ATOM   4687  HB2 LEU   301      74.520  89.830 114.890  1.00  0.00            
ATOM   4688  HB3 LEU   301      74.690  90.770 116.390  1.00  0.00            
ATOM   4689  CG  LEU   301      74.590  91.960 114.600  1.00  0.00            
ATOM   4690  HG  LEU   301      75.170  92.030 113.680  1.00  0.00            
ATOM   4691  CD1 LEU   301      73.120  91.910 114.270  1.00  0.00            
ATOM   4692 HD11 LEU   301      72.540  91.830 115.190  1.00  0.00            
ATOM   4693 HD12 LEU   301      72.830  92.820 113.730  1.00  0.00            
ATOM   4694 HD13 LEU   301      72.920  91.040 113.640  1.00  0.00            
ATOM   4695  CD2 LEU   301      74.900  93.160 115.490  1.00  0.00            
ATOM   4696 HD21 LEU   301      75.970  93.180 115.710  1.00  0.00            
ATOM   4697 HD22 LEU   301      74.610  94.080 114.970  1.00  0.00            
ATOM   4698 HD23 LEU   301      74.340  93.080 116.420  1.00  0.00            
ATOM   4699  C   LEU   301      76.890  89.280 116.450  1.00  0.00            
ATOM   4700  O   LEU   301      77.200  89.420 117.630  1.00  0.00            
ATOM   4701  N   CYS   302      76.840  87.980 116.000  1.00  0.00            
ATOM   4702  H   CYS   302      76.270  87.720 115.200  1.00  0.00            
ATOM   4703  CA  CYS   302      77.500  86.910 116.760  1.00  0.00            
ATOM   4704  HA  CYS   302      77.150  86.940 117.790  1.00  0.00            
ATOM   4705  CB  CYS   302      77.200  85.480 116.170  1.00  0.00            
ATOM   4706  HB2 CYS   302      77.420  85.440 115.100  1.00  0.00            
ATOM   4707  HB3 CYS   302      77.780  84.720 116.680  1.00  0.00            
ATOM   4708  SG  CYS   302      75.470  84.990 116.340  1.00  0.00            
ATOM   4709  HG  CYS   302      75.600  83.800 115.760  1.00  0.00            
ATOM   4710  C   CYS   302      78.980  87.060 116.950  1.00  0.00            
ATOM   4711  O   CYS   302      79.480  86.950 118.090  1.00  0.00            
ATOM   4712  N   ILE   303      79.700  87.490 115.870  1.00  0.00            
ATOM   4713  H   ILE   303      79.380  87.580 114.920  1.00  0.00            
ATOM   4714  CA  ILE   303      81.160  87.580 116.130  1.00  0.00            
ATOM   4715  HA  ILE   303      81.400  86.760 116.810  1.00  0.00            
ATOM   4716  CB  ILE   303      82.020  87.450 114.860  1.00  0.00            
ATOM   4717  HB  ILE   303      81.840  88.310 114.210  1.00  0.00            
ATOM   4718  CG2 ILE   303      83.550  87.400 115.260  1.00  0.00            
ATOM   4719 HG21 ILE   303      83.730  86.540 115.910  1.00  0.00            
ATOM   4720 HG22 ILE   303      84.160  87.310 114.360  1.00  0.00            
ATOM   4721 HG23 ILE   303      83.820  88.310 115.790  1.00  0.00            
ATOM   4722  CG1 ILE   303      81.710  86.110 114.060  1.00  0.00            
ATOM   4723 HG12 ILE   303      80.820  86.300 113.460  1.00  0.00            
ATOM   4724 HG13 ILE   303      82.560  85.930 113.400  1.00  0.00            
ATOM   4725  CD1 ILE   303      81.490  84.910 114.920  1.00  0.00            
ATOM   4726 HD11 ILE   303      80.640  85.090 115.580  1.00  0.00            
ATOM   4727 HD12 ILE   303      81.280  84.040 114.290  1.00  0.00            
ATOM   4728 HD13 ILE   303      82.380  84.720 115.520  1.00  0.00            
ATOM   4729  C   ILE   303      81.540  88.770 116.990  1.00  0.00            
ATOM   4730  O   ILE   303      82.370  88.710 117.920  1.00  0.00            
ATOM   4731  N   ALA   304      80.690  89.800 116.920  1.00  0.00            
ATOM   4732  H   ALA   304      80.030  89.760 116.160  1.00  0.00            
ATOM   4733  CA  ALA   304      80.680  90.950 117.770  1.00  0.00            
ATOM   4734  HA  ALA   304      81.660  91.410 117.740  1.00  0.00            
ATOM   4735  CB  ALA   304      79.680  91.930 117.280  1.00  0.00            
ATOM   4736  HB1 ALA   304      78.690  91.480 117.310  1.00  0.00            
ATOM   4737  HB2 ALA   304      79.700  92.810 117.910  1.00  0.00            
ATOM   4738  HB3 ALA   304      79.920  92.210 116.250  1.00  0.00            
ATOM   4739  C   ALA   304      80.400  90.570 119.210  1.00  0.00            
ATOM   4740  O   ALA   304      81.100  90.930 120.140  1.00  0.00            
ATOM   4741  N   LEU   305      79.400  89.620 119.410  1.00  0.00            
ATOM   4742  H   LEU   305      78.810  89.320 118.650  1.00  0.00            
ATOM   4743  CA  LEU   305      79.120  89.080 120.790  1.00  0.00            
ATOM   4744  HA  LEU   305      78.940  89.930 121.450  1.00  0.00            
ATOM   4745  CB  LEU   305      77.890  88.120 120.860  1.00  0.00            
ATOM   4746  HB2 LEU   305      77.110  88.730 120.400  1.00  0.00            
ATOM   4747  HB3 LEU   305      78.110  87.270 120.210  1.00  0.00            
ATOM   4748  CG  LEU   305      77.390  87.600 122.240  1.00  0.00            
ATOM   4749  HG  LEU   305      77.890  86.650 122.440  1.00  0.00            
ATOM   4750  CD1 LEU   305      77.690  88.620 123.420  1.00  0.00            
ATOM   4751 HD11 LEU   305      77.190  89.570 123.220  1.00  0.00            
ATOM   4752 HD12 LEU   305      77.320  88.210 124.360  1.00  0.00            
ATOM   4753 HD13 LEU   305      78.760  88.780 123.490  1.00  0.00            
ATOM   4754  CD2 LEU   305      75.840  87.250 122.230  1.00  0.00            
ATOM   4755 HD21 LEU   305      75.650  86.470 121.490  1.00  0.00            
ATOM   4756 HD22 LEU   305      75.540  86.890 123.210  1.00  0.00            
ATOM   4757 HD23 LEU   305      75.270  88.140 121.980  1.00  0.00            
ATOM   4758  C   LEU   305      80.380  88.360 121.330  1.00  0.00            
ATOM   4759  O   LEU   305      80.970  88.680 122.380  1.00  0.00            
ATOM   4760  N   GLY   306      80.960  87.500 120.480  1.00  0.00            
ATOM   4761  H   GLY   306      80.460  87.420 119.600  1.00  0.00            
ATOM   4762  CA  GLY   306      82.180  86.690 120.660  1.00  0.00            
ATOM   4763  HA2 GLY   306      81.930  85.990 121.460  1.00  0.00            
ATOM   4764  HA3 GLY   306      82.280  86.140 119.720  1.00  0.00            
ATOM   4765  C   GLY   306      83.510  87.370 120.990  1.00  0.00            
ATOM   4766  O   GLY   306      84.360  86.780 121.610  1.00  0.00            
ATOM   4767  N   TYR   307      83.710  88.520 120.420  1.00  0.00            
ATOM   4768  H   TYR   307      83.300  88.630 119.500  1.00  0.00            
ATOM   4769  CA  TYR   307      84.640  89.490 120.860  1.00  0.00            
ATOM   4770  HA  TYR   307      85.520  88.970 121.220  1.00  0.00            
ATOM   4771  CB  TYR   307      85.060  90.460 119.800  1.00  0.00            
ATOM   4772  HB2 TYR   307      84.100  90.800 119.420  1.00  0.00            
ATOM   4773  HB3 TYR   307      85.620  91.310 120.180  1.00  0.00            
ATOM   4774  CG  TYR   307      85.870  89.780 118.640  1.00  0.00            
ATOM   4775  CD1 TYR   307      87.020  88.980 118.960  1.00  0.00            
ATOM   4776  HD1 TYR   307      87.260  88.760 120.000  1.00  0.00            
ATOM   4777  CE1 TYR   307      87.850  88.470 117.920  1.00  0.00            
ATOM   4778  HE1 TYR   307      88.640  87.760 118.150  1.00  0.00            
ATOM   4779  CZ  TYR   307      87.560  88.770 116.610  1.00  0.00            
ATOM   4780  OH  TYR   307      88.440  88.360 115.570  1.00  0.00            
ATOM   4781  HH  TYR   307      89.200  87.880 115.890  1.00  0.00            
ATOM   4782  CE2 TYR   307      86.540  89.550 116.250  1.00  0.00            
ATOM   4783  HE2 TYR   307      86.340  89.860 115.220  1.00  0.00            
ATOM   4784  CD2 TYR   307      85.670  89.990 117.310  1.00  0.00            
ATOM   4785  HD2 TYR   307      84.760  90.540 117.070  1.00  0.00            
ATOM   4786  C   TYR   307      84.310  90.180 122.180  1.00  0.00            
ATOM   4787  O   TYR   307      85.190  90.350 123.030  1.00  0.00            
ATOM   4788  N   ALA   308      83.060  90.670 122.330  1.00  0.00            
ATOM   4789  H   ALA   308      82.400  90.730 121.560  1.00  0.00            
ATOM   4790  CA  ALA   308      82.690  91.280 123.610  1.00  0.00            
ATOM   4791  HA  ALA   308      83.310  92.160 123.780  1.00  0.00            
ATOM   4792  CB  ALA   308      81.220  91.740 123.460  1.00  0.00            
ATOM   4793  HB1 ALA   308      80.580  90.870 123.300  1.00  0.00            
ATOM   4794  HB2 ALA   308      80.910  92.260 124.360  1.00  0.00            
ATOM   4795  HB3 ALA   308      81.130  92.410 122.610  1.00  0.00            
ATOM   4796  C   ALA   308      82.970  90.360 124.800  1.00  0.00            
ATOM   4797  O   ALA   308      83.230  90.900 125.920  1.00  0.00            
ATOM   4798  N   ASN   309      82.790  89.030 124.740  1.00  0.00            
ATOM   4799  H   ASN   309      82.330  88.690 123.910  1.00  0.00            
ATOM   4800  CA  ASN   309      83.140  88.050 125.810  1.00  0.00            
ATOM   4801  HA  ASN   309      82.440  88.190 126.630  1.00  0.00            
ATOM   4802  CB  ASN   309      83.080  86.590 125.360  1.00  0.00            
ATOM   4803  HB2 ASN   309      83.710  86.240 124.540  1.00  0.00            
ATOM   4804  HB3 ASN   309      83.370  86.080 126.280  1.00  0.00            
ATOM   4805  CG  ASN   309      81.570  86.230 125.030  1.00  0.00            
ATOM   4806  OD1 ASN   309      81.240  85.720 123.960  1.00  0.00            
ATOM   4807  ND2 ASN   309      80.630  86.260 126.020  1.00  0.00            
ATOM   4808 HD21 ASN   309      79.670  86.030 125.810  1.00  0.00            
ATOM   4809 HD22 ASN   309      80.900  86.510 126.960  1.00  0.00            
ATOM   4810  C   ASN   309      84.570  88.360 126.380  1.00  0.00            
ATOM   4811  O   ASN   309      84.830  88.280 127.570  1.00  0.00            
ATOM   4812  N   SER   310      85.490  88.710 125.490  1.00  0.00            
ATOM   4813  H   SER   310      85.230  88.740 124.510  1.00  0.00            
ATOM   4814  CA  SER   310      86.850  89.070 125.850  1.00  0.00            
ATOM   4815  HA  SER   310      87.270  88.330 126.530  1.00  0.00            
ATOM   4816  CB  SER   310      87.740  89.130 124.560  1.00  0.00            
ATOM   4817  HB2 SER   310      87.330  89.870 123.870  1.00  0.00            
ATOM   4818  HB3 SER   310      88.750  89.410 124.830  1.00  0.00            
ATOM   4819  OG  SER   310      87.760  87.840 123.920  1.00  0.00            
ATOM   4820  HG  SER   310      88.300  87.880 123.130  1.00  0.00            
ATOM   4821  C   SER   310      87.040  90.470 126.550  1.00  0.00            
ATOM   4822  O   SER   310      87.930  90.800 127.300  1.00  0.00            
ATOM   4823  N   SER   311      85.980  91.380 126.360  1.00  0.00            
ATOM   4824  H   SER   311      85.260  91.140 125.690  1.00  0.00            
ATOM   4825  CA  SER   311      85.890  92.700 127.040  1.00  0.00            
ATOM   4826  HA  SER   311      86.890  93.030 127.300  1.00  0.00            
ATOM   4827  CB  SER   311      85.220  93.810 126.120  1.00  0.00            
ATOM   4828  HB2 SER   311      85.880  93.940 125.260  1.00  0.00            
ATOM   4829  HB3 SER   311      84.270  93.390 125.780  1.00  0.00            
ATOM   4830  OG  SER   311      84.990  95.070 126.740  1.00  0.00            
ATOM   4831  HG  SER   311      84.580  95.670 126.110  1.00  0.00            
ATOM   4832  C   SER   311      85.090  92.480 128.350  1.00  0.00            
ATOM   4833  O   SER   311      85.070  93.310 129.280  1.00  0.00            
ATOM   4834  N   LEU   312      84.220  91.470 128.460  1.00  0.00            
ATOM   4835  H   LEU   312      84.110  90.920 127.620  1.00  0.00            
ATOM   4836  CA  LEU   312      83.460  91.090 129.640  1.00  0.00            
ATOM   4837  HA  LEU   312      82.940  91.950 130.050  1.00  0.00            
ATOM   4838  CB  LEU   312      82.400  90.010 129.240  1.00  0.00            
ATOM   4839  HB2 LEU   312      81.870  90.660 128.540  1.00  0.00            
ATOM   4840  HB3 LEU   312      82.890  89.210 128.680  1.00  0.00            
ATOM   4841  CG  LEU   312      81.400  89.400 130.240  1.00  0.00            
ATOM   4842  HG  LEU   312      81.980  88.810 130.940  1.00  0.00            
ATOM   4843  CD1 LEU   312      80.550  90.420 131.010  1.00  0.00            
ATOM   4844 HD11 LEU   312      79.960  91.010 130.300  1.00  0.00            
ATOM   4845 HD12 LEU   312      79.880  89.890 131.690  1.00  0.00            
ATOM   4846 HD13 LEU   312      81.200  91.080 131.580  1.00  0.00            
ATOM   4847  CD2 LEU   312      80.670  88.310 129.400  1.00  0.00            
ATOM   4848 HD21 LEU   312      81.390  87.580 129.040  1.00  0.00            
ATOM   4849 HD22 LEU   312      79.930  87.810 130.020  1.00  0.00            
ATOM   4850 HD23 LEU   312      80.170  88.780 128.550  1.00  0.00            
ATOM   4851  C   LEU   312      84.270  90.480 130.760  1.00  0.00            
ATOM   4852  O   LEU   312      83.990  90.700 131.970  1.00  0.00            
ATOM   4853  N   ASN   313      85.300  89.660 130.430  1.00  0.00            
ATOM   4854  H   ASN   313      85.250  89.310 129.480  1.00  0.00            
ATOM   4855  CA  ASN   313      86.200  89.020 131.350  1.00  0.00            
ATOM   4856  HA  ASN   313      85.640  88.430 132.070  1.00  0.00            
ATOM   4857  CB  ASN   313      87.180  88.050 130.540  1.00  0.00            
ATOM   4858  HB2 ASN   313      87.580  88.430 129.600  1.00  0.00            
ATOM   4859  HB3 ASN   313      88.000  87.880 131.240  1.00  0.00            
ATOM   4860  CG  ASN   313      86.470  86.680 130.260  1.00  0.00            
ATOM   4861  OD1 ASN   313      85.410  86.400 130.820  1.00  0.00            
ATOM   4862  ND2 ASN   313      87.030  85.980 129.260  1.00  0.00            
ATOM   4863 HD21 ASN   313      86.650  85.080 129.000  1.00  0.00            
ATOM   4864 HD22 ASN   313      87.830  86.350 128.770  1.00  0.00            
ATOM   4865  C   ASN   313      86.860  89.810 132.470  1.00  0.00            
ATOM   4866  O   ASN   313      86.800  89.450 133.620  1.00  0.00            
ATOM   4867  N   PRO   314      87.430  90.990 132.290  1.00  0.00            
ATOM   4868  CD  PRO   314      87.970  91.460 130.970  1.00  0.00            
ATOM   4869  HD2 PRO   314      87.250  91.200 130.190  1.00  0.00            
ATOM   4870  HD3 PRO   314      88.910  90.940 130.780  1.00  0.00            
ATOM   4871  CG  PRO   314      88.160  93.020 131.120  1.00  0.00            
ATOM   4872  HG2 PRO   314      87.280  93.530 130.720  1.00  0.00            
ATOM   4873  HG3 PRO   314      89.040  93.330 130.560  1.00  0.00            
ATOM   4874  CB  PRO   314      88.340  93.300 132.630  1.00  0.00            
ATOM   4875  HB2 PRO   314      87.720  94.130 132.960  1.00  0.00            
ATOM   4876  HB3 PRO   314      89.380  93.500 132.880  1.00  0.00            
ATOM   4877  CA  PRO   314      87.860  91.950 133.330  1.00  0.00            
ATOM   4878  HA  PRO   314      88.670  91.470 133.890  1.00  0.00            
ATOM   4879  C   PRO   314      86.780  92.360 134.270  1.00  0.00            
ATOM   4880  O   PRO   314      87.070  92.410 135.470  1.00  0.00            
ATOM   4881  N   VAL   315      85.550  92.720 133.770  1.00  0.00            
ATOM   4882  H   VAL   315      85.490  92.740 132.760  1.00  0.00            
ATOM   4883  CA  VAL   315      84.390  93.130 134.540  1.00  0.00            
ATOM   4884  HA  VAL   315      84.640  93.870 135.300  1.00  0.00            
ATOM   4885  CB  VAL   315      83.370  93.710 133.640  1.00  0.00            
ATOM   4886  HB  VAL   315      83.030  92.930 132.950  1.00  0.00            
ATOM   4887  CG1 VAL   315      82.160  94.250 134.440  1.00  0.00            
ATOM   4888 HG11 VAL   315      82.500  95.020 135.130  1.00  0.00            
ATOM   4889 HG12 VAL   315      81.430  94.670 133.750  1.00  0.00            
ATOM   4890 HG13 VAL   315      81.700  93.440 135.000  1.00  0.00            
ATOM   4891  CG2 VAL   315      83.920  94.870 132.730  1.00  0.00            
ATOM   4892 HG21 VAL   315      84.730  94.490 132.100  1.00  0.00            
ATOM   4893 HG22 VAL   315      83.120  95.250 132.100  1.00  0.00            
ATOM   4894 HG23 VAL   315      84.300  95.680 133.360  1.00  0.00            
ATOM   4895  C   VAL   315      83.850  92.030 135.310  1.00  0.00            
ATOM   4896  O   VAL   315      83.730  92.170 136.520  1.00  0.00            
ATOM   4897  N   LEU   316      83.670  90.830 134.710  1.00  0.00            
ATOM   4898  H   LEU   316      83.820  90.800 133.710  1.00  0.00            
ATOM   4899  CA  LEU   316      83.340  89.620 135.370  1.00  0.00            
ATOM   4900  HA  LEU   316      82.340  89.680 135.800  1.00  0.00            
ATOM   4901  CB  LEU   316      83.370  88.460 134.340  1.00  0.00            
ATOM   4902  HB2 LEU   316      82.870  88.820 133.440  1.00  0.00            
ATOM   4903  HB3 LEU   316      84.440  88.360 134.140  1.00  0.00            
ATOM   4904  CG  LEU   316      82.790  87.070 134.740  1.00  0.00            
ATOM   4905  HG  LEU   316      83.130  86.810 135.740  1.00  0.00            
ATOM   4906  CD1 LEU   316      81.220  87.110 134.720  1.00  0.00            
ATOM   4907 HD11 LEU   316      80.870  87.360 133.720  1.00  0.00            
ATOM   4908 HD12 LEU   316      80.830  86.130 135.000  1.00  0.00            
ATOM   4909 HD13 LEU   316      80.870  87.860 135.430  1.00  0.00            
ATOM   4910  CD2 LEU   316      83.200  85.980 133.690  1.00  0.00            
ATOM   4911 HD21 LEU   316      84.290  85.910 133.640  1.00  0.00            
ATOM   4912 HD22 LEU   316      82.790  85.010 133.980  1.00  0.00            
ATOM   4913 HD23 LEU   316      82.810  86.250 132.710  1.00  0.00            
ATOM   4914  C   LEU   316      84.280  89.170 136.460  1.00  0.00            
ATOM   4915  O   LEU   316      83.780  88.970 137.590  1.00  0.00            
ATOM   4916  N   TYR   317      85.600  89.090 136.260  1.00  0.00            
ATOM   4917  H   TYR   317      85.990  89.370 135.370  1.00  0.00            
ATOM   4918  CA  TYR   317      86.500  88.600 137.290  1.00  0.00            
ATOM   4919  HA  TYR   317      86.160  87.630 137.670  1.00  0.00            
ATOM   4920  CB  TYR   317      87.880  88.430 136.690  1.00  0.00            
ATOM   4921  HB2 TYR   317      87.890  89.420 136.230  1.00  0.00            
ATOM   4922  HB3 TYR   317      88.670  88.370 137.430  1.00  0.00            
ATOM   4923  CG  TYR   317      88.110  87.360 135.600  1.00  0.00            
ATOM   4924  CD1 TYR   317      89.290  87.490 134.830  1.00  0.00            
ATOM   4925  HD1 TYR   317      90.040  88.210 135.150  1.00  0.00            
ATOM   4926  CE1 TYR   317      89.510  86.720 133.680  1.00  0.00            
ATOM   4927  HE1 TYR   317      90.350  86.960 133.020  1.00  0.00            
ATOM   4928  CZ  TYR   317      88.590  85.760 133.300  1.00  0.00            
ATOM   4929  OH  TYR   317      88.770  84.840 132.310  1.00  0.00            
ATOM   4930  HH  TYR   317      89.620  84.910 131.880  1.00  0.00            
ATOM   4931  CE2 TYR   317      87.430  85.610 134.070  1.00  0.00            
ATOM   4932  HE2 TYR   317      86.720  84.820 133.830  1.00  0.00            
ATOM   4933  CD2 TYR   317      87.180  86.490 135.160  1.00  0.00            
ATOM   4934  HD2 TYR   317      86.210  86.470 135.660  1.00  0.00            
ATOM   4935  C   TYR   317      86.580  89.550 138.420  1.00  0.00            
ATOM   4936  O   TYR   317      86.710  89.200 139.570  1.00  0.00            
ATOM   4937  N   ALA   318      86.480  90.910 138.250  1.00  0.00            
ATOM   4938  H   ALA   318      86.530  91.280 137.310  1.00  0.00            
ATOM   4939  CA  ALA   318      86.320  91.810 139.310  1.00  0.00            
ATOM   4940  HA  ALA   318      87.240  91.710 139.880  1.00  0.00            
ATOM   4941  CB  ALA   318      86.190  93.270 138.820  1.00  0.00            
ATOM   4942  HB1 ALA   318      85.260  93.380 138.260  1.00  0.00            
ATOM   4943  HB2 ALA   318      86.180  93.940 139.680  1.00  0.00            
ATOM   4944  HB3 ALA   318      87.040  93.510 138.180  1.00  0.00            
ATOM   4945  C   ALA   318      85.120  91.620 140.220  1.00  0.00            
ATOM   4946  O   ALA   318      85.230  91.580 141.450  1.00  0.00            
ATOM   4947  N   PHE   319      83.940  91.360 139.610  1.00  0.00            
ATOM   4948  H   PHE   319      84.010  91.370 138.600  1.00  0.00            
ATOM   4949  CA  PHE   319      82.640  91.100 140.210  1.00  0.00            
ATOM   4950  HA  PHE   319      82.350  91.920 140.860  1.00  0.00            
ATOM   4951  CB  PHE   319      81.580  90.960 139.090  1.00  0.00            
ATOM   4952  HB2 PHE   319      81.550  91.930 138.580  1.00  0.00            
ATOM   4953  HB3 PHE   319      81.670  90.170 138.350  1.00  0.00            
ATOM   4954  CG  PHE   319      80.190  90.770 139.780  1.00  0.00            
ATOM   4955  CD1 PHE   319      79.430  91.850 140.240  1.00  0.00            
ATOM   4956  HD1 PHE   319      79.810  92.860 140.130  1.00  0.00            
ATOM   4957  CE1 PHE   319      78.220  91.640 140.820  1.00  0.00            
ATOM   4958  HE1 PHE   319      77.630  92.510 141.110  1.00  0.00            
ATOM   4959  CZ  PHE   319      77.730  90.370 141.040  1.00  0.00            
ATOM   4960  HZ  PHE   319      76.760  90.260 141.520  1.00  0.00            
ATOM   4961  CE2 PHE   319      78.470  89.210 140.650  1.00  0.00            
ATOM   4962  HE2 PHE   319      78.100  88.190 140.740  1.00  0.00            
ATOM   4963  CD2 PHE   319      79.740  89.450 140.120  1.00  0.00            
ATOM   4964  HD2 PHE   319      80.430  88.620 139.950  1.00  0.00            
ATOM   4965  C   PHE   319      82.700  89.860 141.030  1.00  0.00            
ATOM   4966  O   PHE   319      82.260  89.820 142.200  1.00  0.00            
ATOM   4967  N   LEU   320      83.240  88.830 140.470  1.00  0.00            
ATOM   4968  H   LEU   320      83.210  88.790 139.460  1.00  0.00            
ATOM   4969  CA  LEU   320      83.660  87.660 141.180  1.00  0.00            
ATOM   4970  HA  LEU   320      82.880  87.330 141.870  1.00  0.00            
ATOM   4971  CB  LEU   320      83.930  86.520 140.150  1.00  0.00            
ATOM   4972  HB2 LEU   320      84.750  86.910 139.550  1.00  0.00            
ATOM   4973  HB3 LEU   320      84.290  85.690 140.760  1.00  0.00            
ATOM   4974  CG  LEU   320      82.780  86.010 139.190  1.00  0.00            
ATOM   4975  HG  LEU   320      82.450  86.800 138.510  1.00  0.00            
ATOM   4976  CD1 LEU   320      83.360  84.880 138.390  1.00  0.00            
ATOM   4977 HD11 LEU   320      83.680  84.090 139.060  1.00  0.00            
ATOM   4978 HD12 LEU   320      82.600  84.490 137.710  1.00  0.00            
ATOM   4979 HD13 LEU   320      84.210  85.240 137.810  1.00  0.00            
ATOM   4980  CD2 LEU   320      81.640  85.570 140.140  1.00  0.00            
ATOM   4981 HD21 LEU   320      81.320  86.420 140.740  1.00  0.00            
ATOM   4982 HD22 LEU   320      80.800  85.200 139.550  1.00  0.00            
ATOM   4983 HD23 LEU   320      82.000  84.780 140.800  1.00  0.00            
ATOM   4984  C   LEU   320      84.760  87.630 142.260  1.00  0.00            
ATOM   4985  O   LEU   320      84.490  87.000 143.280  1.00  0.00            
ATOM   4986  N   ASP   321      85.880  88.300 142.100  1.00  0.00            
ATOM   4987  H   ASP   321      86.130  88.710 141.210  1.00  0.00            
ATOM   4988  CA  ASP   321      86.830  88.280 143.110  1.00  0.00            
ATOM   4989  HA  ASP   321      86.350  88.030 144.050  1.00  0.00            
ATOM   4990  CB  ASP   321      87.940  87.220 142.810  1.00  0.00            
ATOM   4991  HB2 ASP   321      87.380  86.320 142.530  1.00  0.00            
ATOM   4992  HB3 ASP   321      88.520  87.570 141.960  1.00  0.00            
ATOM   4993  CG  ASP   321      88.860  86.900 143.940  1.00  0.00            
ATOM   4994  OD1 ASP   321      88.870  87.590 144.990  1.00  0.00            
ATOM   4995  OD2 ASP   321      89.590  85.970 143.700  1.00  0.00            
ATOM   4996  C   ASP   321      87.380  89.710 143.450  1.00  0.00            
ATOM   4997  O   ASP   321      87.820  90.470 142.590  1.00  0.00            
ATOM   4998  N   GLU   322      87.460  90.130 144.680  1.00  0.00            
ATOM   4999  H   GLU   322      87.110  89.470 145.360  1.00  0.00            
ATOM   5000  CA  GLU   322      87.960  91.400 145.140  1.00  0.00            
ATOM   5001  HA  GLU   322      87.370  92.220 144.710  1.00  0.00            
ATOM   5002  CB  GLU   322      87.850  91.460 146.640  1.00  0.00            
ATOM   5003  HB2 GLU   322      88.360  90.570 147.020  1.00  0.00            
ATOM   5004  HB3 GLU   322      88.390  92.350 146.950  1.00  0.00            
ATOM   5005  CG  GLU   322      86.400  91.510 147.210  1.00  0.00            
ATOM   5006  HG2 GLU   322      85.740  92.260 146.780  1.00  0.00            
ATOM   5007  HG3 GLU   322      86.070  90.520 146.890  1.00  0.00            
ATOM   5008  CD  GLU   322      86.350  91.590 148.720  1.00  0.00            
ATOM   5009  OE1 GLU   322      87.170  92.360 149.300  1.00  0.00            
ATOM   5010  OE2 GLU   322      85.330  91.050 149.280  1.00  0.00            
ATOM   5011  C   GLU   322      89.420  91.760 144.800  1.00  0.00            
ATOM   5012  O   GLU   322      89.720  92.960 144.750  1.00  0.00            
ATOM   5013  N   ASN   323      90.240  90.800 144.510  1.00  0.00            
ATOM   5014  H   ASN   323      89.870  89.860 144.600  1.00  0.00            
ATOM   5015  CA  ASN   323      91.620  90.950 144.140  1.00  0.00            
ATOM   5016  HA  ASN   323      92.140  91.570 144.860  1.00  0.00            
ATOM   5017  CB  ASN   323      92.290  89.560 144.110  1.00  0.00            
ATOM   5018  HB2 ASN   323      91.700  88.930 143.440  1.00  0.00            
ATOM   5019  HB3 ASN   323      93.310  89.650 143.730  1.00  0.00            
ATOM   5020  CG  ASN   323      92.340  88.900 145.480  1.00  0.00            
ATOM   5021  OD1 ASN   323      92.180  89.410 146.590  1.00  0.00            
ATOM   5022  ND2 ASN   323      92.630  87.580 145.450  1.00  0.00            
ATOM   5023 HD21 ASN   323      92.680  87.060 146.310  1.00  0.00            
ATOM   5024 HD22 ASN   323      92.790  87.120 144.560  1.00  0.00            
ATOM   5025  C   ASN   323      91.720  91.640 142.840  1.00  0.00            
ATOM   5026  O   ASN   323      92.370  92.720 142.690  1.00  0.00            
ATOM   5027  N   PHE   324      90.950  91.210 141.790  1.00  0.00            
ATOM   5028  H   PHE   324      90.300  90.450 141.950  1.00  0.00            
ATOM   5029  CA  PHE   324      90.980  91.860 140.400  1.00  0.00            
ATOM   5030  HA  PHE   324      92.020  91.890 140.070  1.00  0.00            
ATOM   5031  CB  PHE   324      90.140  91.110 139.330  1.00  0.00            
ATOM   5032  HB2 PHE   324      89.060  91.110 139.480  1.00  0.00            
ATOM   5033  HB3 PHE   324      90.370  91.550 138.360  1.00  0.00            
ATOM   5034  CG  PHE   324      90.550  89.700 139.260  1.00  0.00            
ATOM   5035  CD1 PHE   324      89.810  88.620 139.770  1.00  0.00            
ATOM   5036  HD1 PHE   324      88.910  88.860 140.340  1.00  0.00            
ATOM   5037  CE1 PHE   324      90.160  87.330 139.580  1.00  0.00            
ATOM   5038  HE1 PHE   324      89.540  86.520 139.980  1.00  0.00            
ATOM   5039  CZ  PHE   324      91.370  87.020 138.840  1.00  0.00            
ATOM   5040  HZ  PHE   324      91.640  85.990 138.600  1.00  0.00            
ATOM   5041  CE2 PHE   324      92.170  88.050 138.440  1.00  0.00            
ATOM   5042  HE2 PHE   324      93.160  87.840 138.030  1.00  0.00            
ATOM   5043  CD2 PHE   324      91.710  89.420 138.550  1.00  0.00            
ATOM   5044  HD2 PHE   324      92.270  90.220 138.080  1.00  0.00            
ATOM   5045  C   PHE   324      90.320  93.340 140.540  1.00  0.00            
ATOM   5046  O   PHE   324      90.670  94.270 139.850  1.00  0.00            
ATOM   5047  N   LYS   325      89.350  93.500 141.490  1.00  0.00            
ATOM   5048  H   LYS   325      88.980  92.660 141.910  1.00  0.00            
ATOM   5049  CA  LYS   325      88.680  94.790 141.780  1.00  0.00            
ATOM   5050  HA  LYS   325      88.450  95.290 140.840  1.00  0.00            
ATOM   5051  CB  LYS   325      87.330  94.580 142.580  1.00  0.00            
ATOM   5052  HB2 LYS   325      86.690  93.960 141.950  1.00  0.00            
ATOM   5053  HB3 LYS   325      87.590  94.040 143.490  1.00  0.00            
ATOM   5054  CG  LYS   325      86.600  95.850 142.940  1.00  0.00            
ATOM   5055  HG2 LYS   325      85.790  95.580 143.620  1.00  0.00            
ATOM   5056  HG3 LYS   325      87.310  96.500 143.450  1.00  0.00            
ATOM   5057  CD  LYS   325      86.020  96.590 141.730  1.00  0.00            
ATOM   5058  HD2 LYS   325      86.830  96.840 141.050  1.00  0.00            
ATOM   5059  HD3 LYS   325      85.310  95.930 141.220  1.00  0.00            
ATOM   5060  CE  LYS   325      85.320  97.850 142.150  1.00  0.00            
ATOM   5061  HE2 LYS   325      84.620  97.660 142.960  1.00  0.00
[truncated: 5,818,757 more chars]
