# Supplementary material for: Descriptive molecular pharmacology of the δ opioid receptor (DOR): A computational study with structural approach
Source: PLoS One. 2024 Jul 11;19(7):e0304068. doi: 10.1371/journal.pone.0304068 (PMC11239112; doi:10.1371/journal.pone.0304068)
Supplement: S1 File — (ZIP) [file pone.0304068.s025.zip › DORCmp4_0.pdb]

TITLE     Title
REMARK    THIS IS A SIMULATION BOX
CRYST1   81.195   81.195  116.561  90.00  90.00  90.00 P 1           1
MODEL        1
ATOM      1  N   GLU A   2      68.740  49.250  29.120  1.00  0.00           N
ATOM      2  HT1 GLU A   2      68.210  50.140  29.150  1.00  0.00           H
ATOM      3  HT2 GLU A   2      69.350  49.320  28.270  1.00  0.00           H
ATOM      4  HT3 GLU A   2      69.380  49.420  29.920  1.00  0.00           H
ATOM      5  CA  GLU A   2      67.740  47.990  29.240  1.00  0.00           C
ATOM      6  HA  GLU A   2      66.990  48.250  29.970  1.00  0.00           H
ATOM      7  CB  GLU A   2      66.940  47.840  27.870  1.00  0.00           C
ATOM      8  HB1 GLU A   2      66.530  46.810  27.720  1.00  0.00           H
ATOM      9  HB2 GLU A   2      67.610  48.190  27.060  1.00  0.00           H
ATOM     10  CG  GLU A   2      65.720  48.750  27.800  1.00  0.00           C
ATOM     11  HG1 GLU A   2      66.000  49.800  28.000  1.00  0.00           H
ATOM     12  HG2 GLU A   2      64.920  48.460  28.510  1.00  0.00           H
ATOM     13  CD  GLU A   2      65.130  48.580  26.350  1.00  0.00           C
ATOM     14  OE1 GLU A   2      65.900  48.760  25.420  1.00  0.00           O
ATOM     15  OE2 GLU A   2      63.900  48.190  26.220  1.00  0.00           O
ATOM     16  C   GLU A   2      68.230  46.630  29.710  1.00  0.00           C
ATOM     17  O   GLU A   2      67.730  46.300  30.770  1.00  0.00           O
ATOM     18  N   PRO A   3      69.240  45.870  29.270  1.00  0.00           N
ATOM     19  CD  PRO A   3      69.940  46.130  27.990  1.00  0.00           C
ATOM     20  HD1 PRO A   3      70.330  47.170  27.930  1.00  0.00           H
ATOM     21  HD2 PRO A   3      69.210  46.100  27.150  1.00  0.00           H
ATOM     22  CA  PRO A   3      69.350  44.460  29.710  1.00  0.00           C
ATOM     23  HA  PRO A   3      68.400  43.960  29.660  1.00  0.00           H
ATOM     24  CB  PRO A   3      70.230  43.810  28.670  1.00  0.00           C
ATOM     25  HB1 PRO A   3      69.570  43.370  27.890  1.00  0.00           H
ATOM     26  HB2 PRO A   3      70.830  42.930  28.990  1.00  0.00           H
ATOM     27  CG  PRO A   3      70.960  44.990  27.980  1.00  0.00           C
ATOM     28  HG1 PRO A   3      71.790  45.260  28.660  1.00  0.00           H
ATOM     29  HG2 PRO A   3      71.360  44.900  26.950  1.00  0.00           H
ATOM     30  C   PRO A   3      69.920  44.340  31.140  1.00  0.00           C
ATOM     31  O   PRO A   3      69.280  43.670  31.920  1.00  0.00           O
ATOM     32  N   ALA A   4      71.080  44.880  31.470  1.00  0.00           N
ATOM     33  HN  ALA A   4      71.570  45.360  30.750  1.00  0.00           H
ATOM     34  CA  ALA A   4      71.720  44.760  32.790  1.00  0.00           C
ATOM     35  HA  ALA A   4      71.860  43.690  32.900  1.00  0.00           H
ATOM     36  CB  ALA A   4      73.200  45.230  32.760  1.00  0.00           C
ATOM     37  HB1 ALA A   4      73.800  44.800  33.590  1.00  0.00           H
ATOM     38  HB2 ALA A   4      73.260  46.330  32.910  1.00  0.00           H
ATOM     39  HB3 ALA A   4      73.700  44.940  31.810  1.00  0.00           H
ATOM     40  C   ALA A   4      70.910  45.200  34.080  1.00  0.00           C
ATOM     41  O   ALA A   4      70.960  44.570  35.150  1.00  0.00           O
ATOM     42  N   PRO A   5      70.150  46.360  34.010  1.00  0.00           N
ATOM     43  CD  PRO A   5      70.260  47.470  33.050  1.00  0.00           C
ATOM     44  HD1 PRO A   5      69.710  47.110  32.160  1.00  0.00           H
ATOM     45  HD2 PRO A   5      71.330  47.730  32.870  1.00  0.00           H
ATOM     46  CA  PRO A   5      69.110  46.590  35.030  1.00  0.00           C
ATOM     47  HA  PRO A   5      69.510  46.730  36.020  1.00  0.00           H
ATOM     48  CB  PRO A   5      68.610  47.990  34.690  1.00  0.00           C
ATOM     49  HB1 PRO A   5      68.440  48.520  35.650  1.00  0.00           H
ATOM     50  HB2 PRO A   5      67.600  47.910  34.230  1.00  0.00           H
ATOM     51  CG  PRO A   5      69.630  48.640  33.810  1.00  0.00           C
ATOM     52  HG1 PRO A   5      69.270  49.440  33.130  1.00  0.00           H
ATOM     53  HG2 PRO A   5      70.380  49.120  34.480  1.00  0.00           H
ATOM     54  C   PRO A   5      68.020  45.530  35.040  1.00  0.00           C
ATOM     55  O   PRO A   5      67.710  45.120  36.180  1.00  0.00           O
ATOM     56  N   SER A   6      67.480  45.110  33.850  1.00  0.00           N
ATOM     57  HN  SER A   6      67.700  45.670  33.060  1.00  0.00           H
ATOM     58  CA  SER A   6      66.450  44.090  33.900  1.00  0.00           C
ATOM     59  HA  SER A   6      65.690  44.510  34.540  1.00  0.00           H
ATOM     60  CB  SER A   6      65.810  43.700  32.490  1.00  0.00           C
ATOM     61  HB1 SER A   6      64.870  43.180  32.770  1.00  0.00           H
ATOM     62  HB2 SER A   6      66.370  43.020  31.820  1.00  0.00           H
ATOM     63  OG  SER A   6      65.490  44.930  31.850  1.00  0.00           O
ATOM     64  HG1 SER A   6      66.270  45.370  31.540  1.00  0.00           H
ATOM     65  C   SER A   6      66.890  42.840  34.610  1.00  0.00           C
ATOM     66  O   SER A   6      66.200  42.350  35.510  1.00  0.00           O
ATOM     67  N   ALA A   7      68.160  42.420  34.260  1.00  0.00           N
ATOM     68  HN  ALA A   7      68.520  42.770  33.400  1.00  0.00           H
ATOM     69  CA  ALA A   7      68.810  41.240  34.780  1.00  0.00           C
ATOM     70  HA  ALA A   7      68.090  40.440  34.690  1.00  0.00           H
ATOM     71  CB  ALA A   7      70.160  40.970  34.100  1.00  0.00           C
ATOM     72  HB1 ALA A   7      70.700  40.100  34.520  1.00  0.00           H
ATOM     73  HB2 ALA A   7      70.770  41.890  34.240  1.00  0.00           H
ATOM     74  HB3 ALA A   7      69.960  40.800  33.020  1.00  0.00           H
ATOM     75  C   ALA A   7      69.030  41.340  36.230  1.00  0.00           C
ATOM     76  O   ALA A   7      68.750  40.390  36.890  1.00  0.00           O
ATOM     77  N   GLY A   8      69.490  42.530  36.720  1.00  0.00           N
ATOM     78  HN  GLY A   8      69.660  43.300  36.110  1.00  0.00           H
ATOM     79  CA  GLY A   8      69.790  42.780  38.140  1.00  0.00           C
ATOM     80  HA1 GLY A   8      70.440  43.640  38.230  1.00  0.00           H
ATOM     81  HA2 GLY A   8      70.230  41.870  38.510  1.00  0.00           H
ATOM     82  C   GLY A   8      68.570  43.090  38.910  1.00  0.00           C
ATOM     83  O   GLY A   8      68.590  43.020  40.130  1.00  0.00           O
ATOM     84  N   ALA A   9      67.390  43.370  38.240  1.00  0.00           N
ATOM     85  HN  ALA A   9      67.230  43.790  37.350  1.00  0.00           H
ATOM     86  CA  ALA A   9      66.150  43.290  38.980  1.00  0.00           C
ATOM     87  HA  ALA A   9      66.290  43.590  40.010  1.00  0.00           H
ATOM     88  CB  ALA A   9      65.190  44.390  38.450  1.00  0.00           C
ATOM     89  HB1 ALA A   9      64.930  44.210  37.380  1.00  0.00           H
ATOM     90  HB2 ALA A   9      65.700  45.380  38.540  1.00  0.00           H
ATOM     91  HB3 ALA A   9      64.260  44.580  39.030  1.00  0.00           H
ATOM     92  C   ALA A   9      65.510  41.980  39.020  1.00  0.00           C
ATOM     93  O   ALA A   9      64.800  41.730  40.000  1.00  0.00           O
ATOM     94  N   GLU A  10      65.720  41.140  38.000  1.00  0.00           N
ATOM     95  HN  GLU A  10      66.280  41.540  37.280  1.00  0.00           H
ATOM     96  CA  GLU A  10      65.330  39.730  37.890  1.00  0.00           C
ATOM     97  HA  GLU A  10      64.430  39.530  38.440  1.00  0.00           H
ATOM     98  CB  GLU A  10      65.180  39.270  36.340  1.00  0.00           C
ATOM     99  HB1 GLU A  10      65.010  38.180  36.260  1.00  0.00           H
ATOM    100  HB2 GLU A  10      66.120  39.570  35.820  1.00  0.00           H
ATOM    101  CG  GLU A  10      63.960  39.990  35.730  1.00  0.00           C
ATOM    102  HG1 GLU A  10      64.260  41.020  35.450  1.00  0.00           H
ATOM    103  HG2 GLU A  10      63.220  39.990  36.560  1.00  0.00           H
ATOM    104  CD  GLU A  10      63.390  39.180  34.560  1.00  0.00           C
ATOM    105  OE1 GLU A  10      62.250  38.690  34.680  1.00  0.00           O
ATOM    106  OE2 GLU A  10      64.050  38.880  33.520  1.00  0.00           O
ATOM    107  C   GLU A  10      66.350  38.770  38.430  1.00  0.00           C
ATOM    108  O   GLU A  10      66.200  37.550  38.330  1.00  0.00           O
ATOM    109  N   LEU A  11      67.280  39.290  39.180  1.00  0.00           N
ATOM    110  HN  LEU A  11      67.380  40.280  39.280  1.00  0.00           H
ATOM    111  CA  LEU A  11      68.150  38.470  40.070  1.00  0.00           C
ATOM    112  HA  LEU A  11      68.910  39.150  40.430  1.00  0.00           H
ATOM    113  CB  LEU A  11      67.320  37.820  41.310  1.00  0.00           C
ATOM    114  HB1 LEU A  11      67.960  37.240  42.000  1.00  0.00           H
ATOM    115  HB2 LEU A  11      66.580  37.060  40.980  1.00  0.00           H
ATOM    116  CG  LEU A  11      66.530  38.880  42.180  1.00  0.00           C
ATOM    117  HG  LEU A  11      65.790  39.420  41.550  1.00  0.00           H
ATOM    118  CD1 LEU A  11      65.860  38.200  43.400  1.00  0.00           C
ATOM    119 HD11 LEU A  11      65.300  37.300  43.070  1.00  0.00           H
ATOM    120 HD12 LEU A  11      65.120  38.850  43.920  1.00  0.00           H
ATOM    121 HD13 LEU A  11      66.670  37.830  44.070  1.00  0.00           H
ATOM    122  CD2 LEU A  11      67.560  40.030  42.620  1.00  0.00           C
ATOM    123 HD21 LEU A  11      67.020  40.780  43.250  1.00  0.00           H
ATOM    124 HD22 LEU A  11      67.820  40.630  41.720  1.00  0.00           H
ATOM    125 HD23 LEU A  11      68.510  39.720  43.100  1.00  0.00           H
ATOM    126  C   LEU A  11      68.980  37.420  39.370  1.00  0.00           C
ATOM    127  O   LEU A  11      69.160  36.310  39.820  1.00  0.00           O
ATOM    128  N   GLN A  12      69.510  37.770  38.190  1.00  0.00           N
ATOM    129  HN  GLN A  12      69.290  38.650  37.780  1.00  0.00           H
ATOM    130  CA  GLN A  12      70.360  37.000  37.390  1.00  0.00           C
ATOM    131  HA  GLN A  12      70.410  35.980  37.740  1.00  0.00           H
ATOM    132  CB  GLN A  12      69.580  36.990  36.010  1.00  0.00           C
ATOM    133  HB1 GLN A  12      69.390  38.040  35.700  1.00  0.00           H
ATOM    134  HB2 GLN A  12      68.600  36.570  36.320  1.00  0.00           H
ATOM    135  CG  GLN A  12      70.090  36.210  34.780  1.00  0.00           C
ATOM    136  HG1 GLN A  12      70.840  36.880  34.320  1.00  0.00           H
ATOM    137  HG2 GLN A  12      69.280  36.270  34.020  1.00  0.00           H
ATOM    138  CD  GLN A  12      70.420  34.710  35.020  1.00  0.00           C
ATOM    139  OE1 GLN A  12      70.370  34.120  36.100  1.00  0.00           O
ATOM    140  NE2 GLN A  12      70.710  33.980  33.910  1.00  0.00           N
ATOM    141 HE21 GLN A  12      70.850  33.000  34.070  1.00  0.00           H
ATOM    142 HE22 GLN A  12      70.650  34.330  32.980  1.00  0.00           H
ATOM    143  C   GLN A  12      71.730  37.500  37.170  1.00  0.00           C
ATOM    144  O   GLN A  12      71.870  38.400  36.340  1.00  0.00           O
ATOM    145  N   PRO A  13      72.670  36.910  37.850  1.00  0.00           N
ATOM    146  CD  PRO A  13      72.440  36.480  39.230  1.00  0.00           C
ATOM    147  HD1 PRO A  13      71.710  35.650  39.250  1.00  0.00           H
ATOM    148  HD2 PRO A  13      71.990  37.320  39.800  1.00  0.00           H
ATOM    149  CA  PRO A  13      74.110  37.080  37.510  1.00  0.00           C
ATOM    150  HA  PRO A  13      74.290  38.070  37.120  1.00  0.00           H
ATOM    151  CB  PRO A  13      74.730  37.000  38.910  1.00  0.00           C
ATOM    152  HB1 PRO A  13      74.640  37.980  39.430  1.00  0.00           H
ATOM    153  HB2 PRO A  13      75.810  36.720  38.960  1.00  0.00           H
ATOM    154  CG  PRO A  13      73.850  36.050  39.700  1.00  0.00           C
ATOM    155  HG1 PRO A  13      73.980  34.980  39.420  1.00  0.00           H
ATOM    156  HG2 PRO A  13      73.880  36.170  40.800  1.00  0.00           H
ATOM    157  C   PRO A  13      74.530  36.030  36.520  1.00  0.00           C
ATOM    158  O   PRO A  13      74.640  34.820  36.860  1.00  0.00           O
ATOM    159  N   PRO A  14      74.720  36.330  35.280  1.00  0.00           N
ATOM    160  CD  PRO A  14      74.700  37.660  34.750  1.00  0.00           C
ATOM    161  HD1 PRO A  14      75.410  38.250  35.370  1.00  0.00           H
ATOM    162  HD2 PRO A  14      73.730  38.200  34.790  1.00  0.00           H
ATOM    163  CA  PRO A  14      74.660  35.310  34.230  1.00  0.00           C
ATOM    164  HA  PRO A  14      73.830  34.630  34.330  1.00  0.00           H
ATOM    165  CB  PRO A  14      74.450  36.160  33.010  1.00  0.00           C
ATOM    166  HB1 PRO A  14      73.350  36.290  32.920  1.00  0.00           H
ATOM    167  HB2 PRO A  14      74.670  35.700  32.020  1.00  0.00           H
ATOM    168  CG  PRO A  14      75.170  37.440  33.300  1.00  0.00           C
ATOM    169  HG1 PRO A  14      76.280  37.510  33.320  1.00  0.00           H
ATOM    170  HG2 PRO A  14      74.760  38.200  32.600  1.00  0.00           H
ATOM    171  C   PRO A  14      75.920  34.390  34.200  1.00  0.00           C
ATOM    172  O   PRO A  14      75.820  33.260  33.780  1.00  0.00           O
ATOM    173  N   LEU A  15      77.150  34.800  34.550  1.00  0.00           N
ATOM    174  HN  LEU A  15      77.310  35.750  34.830  1.00  0.00           H
ATOM    175  CA  LEU A  15      78.440  34.040  34.610  1.00  0.00           C
ATOM    176  HA  LEU A  15      78.570  33.660  33.610  1.00  0.00           H
ATOM    177  CB  LEU A  15      79.600  34.990  34.910  1.00  0.00           C
ATOM    178  HB1 LEU A  15      79.390  35.510  35.870  1.00  0.00           H
ATOM    179  HB2 LEU A  15      79.540  35.780  34.140  1.00  0.00           H
ATOM    180  CG  LEU A  15      81.010  34.400  34.960  1.00  0.00           C
ATOM    181  HG  LEU A  15      80.990  33.480  35.580  1.00  0.00           H
ATOM    182  CD1 LEU A  15       0.330  33.830  33.590  1.00  0.00           C
ATOM    183 HD11 LEU A  15       0.360  34.750  32.970  1.00  0.00           H
ATOM    184 HD12 LEU A  15      80.900  33.040  33.120  1.00  0.00           H
ATOM    185 HD13 LEU A  15       1.340  33.430  33.780  1.00  0.00           H
ATOM    186  CD2 LEU A  15       0.750  35.420  35.580  1.00  0.00           C
ATOM    187 HD21 LEU A  15       1.820  35.130  35.590  1.00  0.00           H
ATOM    188 HD22 LEU A  15       0.420  35.760  36.580  1.00  0.00           H
ATOM    189 HD23 LEU A  15       0.690  36.320  34.930  1.00  0.00           H
ATOM    190  C   LEU A  15      78.330  32.880  35.600  1.00  0.00           C
ATOM    191  O   LEU A  15      78.610  31.700  35.360  1.00  0.00           O
ATOM    192  N   PHE A  16      77.740  33.180  36.770  1.00  0.00           N
ATOM    193  HN  PHE A  16      77.480  34.130  36.900  1.00  0.00           H
ATOM    194  CA  PHE A  16      77.430  32.230  37.850  1.00  0.00           C
ATOM    195  HA  PHE A  16      78.360  31.730  38.080  1.00  0.00           H
ATOM    196  CB  PHE A  16      76.850  32.960  39.200  1.00  0.00           C
ATOM    197  HB1 PHE A  16      76.440  32.170  39.870  1.00  0.00           H
ATOM    198  HB2 PHE A  16      75.970  33.590  38.950  1.00  0.00           H
ATOM    199  CG  PHE A  16      77.770  33.920  40.020  1.00  0.00           C
ATOM    200  CD1 PHE A  16      79.140  33.920  39.690  1.00  0.00           C
ATOM    201  HD1 PHE A  16      79.560  33.310  38.900  1.00  0.00           H
ATOM    202  CE1 PHE A  16      79.940  34.690  40.610  1.00  0.00           C
ATOM    203  HE1 PHE A  16      80.990  34.780  40.360  1.00  0.00           H
ATOM    204  CZ  PHE A  16      79.430  35.570  41.570  1.00  0.00           C
ATOM    205  HZ  PHE A  16      80.110  36.070  42.240  1.00  0.00           H
ATOM    206  CD2 PHE A  16      77.220  34.740  41.050  1.00  0.00           C
ATOM    207  HD2 PHE A  16      76.180  34.760  41.330  1.00  0.00           H
ATOM    208  CE2 PHE A  16      78.040  35.570  41.810  1.00  0.00           C
ATOM    209  HE2 PHE A  16      77.570  36.210  42.550  1.00  0.00           H
ATOM    210  C   PHE A  16      76.350  31.240  37.490  1.00  0.00           C
ATOM    211  O   PHE A  16      76.530  30.040  37.860  1.00  0.00           O
ATOM    212  N   ALA A  17      75.220  31.690  36.760  1.00  0.00           N
ATOM    213  HN  ALA A  17      75.040  32.680  36.750  1.00  0.00           H
ATOM    214  CA  ALA A  17      74.120  30.880  36.240  1.00  0.00           C
ATOM    215  HA  ALA A  17      73.790  30.310  37.090  1.00  0.00           H
ATOM    216  CB  ALA A  17      72.970  31.790  35.740  1.00  0.00           C
ATOM    217  HB1 ALA A  17      72.050  31.180  35.570  1.00  0.00           H
ATOM    218  HB2 ALA A  17      73.220  32.350  34.820  1.00  0.00           H
ATOM    219  HB3 ALA A  17      72.760  32.510  36.550  1.00  0.00           H
ATOM    220  C   ALA A  17      74.570  29.780  35.280  1.00  0.00           C
ATOM    221  O   ALA A  17      74.260  28.570  35.510  1.00  0.00           O
ATOM    222  N   ASN A  18      75.400  30.140  34.340  1.00  0.00           N
ATOM    223  HN  ASN A  18      75.590  31.120  34.310  1.00  0.00           H
ATOM    224  CA  ASN A  18      76.100  29.260  33.360  1.00  0.00           C
ATOM    225  HA  ASN A  18      75.330  28.580  33.020  1.00  0.00           H
ATOM    226  CB  ASN A  18      76.860  30.000  32.230  1.00  0.00           C
ATOM    227  HB1 ASN A  18      77.370  29.210  31.630  1.00  0.00           H
ATOM    228  HB2 ASN A  18      77.550  30.730  32.700  1.00  0.00           H
ATOM    229  CG  ASN A  18      75.850  30.700  31.350  1.00  0.00           C
ATOM    230  OD1 ASN A  18      74.680  30.370  31.320  1.00  0.00           O
ATOM    231  ND2 ASN A  18      76.420  31.520  30.470  1.00  0.00           N
ATOM    232 HD22 ASN A  18      77.410  31.560  30.630  1.00  0.00           H
ATOM    233  C   ASN A  18      77.100  28.330  34.190  1.00  0.00           C
ATOM    234  O   ASN A  18      77.290  27.190  33.750  1.00  0.00           O
ATOM    235  N   ALA A  19      77.700  28.770  35.290  1.00  0.00           N
ATOM    236  HN  ALA A  19      77.480  29.670  35.650  1.00  0.00           H
ATOM    237  CA  ALA A  19      78.690  27.970  35.930  1.00  0.00           C
ATOM    238  HA  ALA A  19      79.360  27.510  35.230  1.00  0.00           H
ATOM    239  CB  ALA A  19      79.530  28.970  36.820  1.00  0.00           C
ATOM    240  HB1 ALA A  19      80.120  29.640  36.160  1.00  0.00           H
ATOM    241  HB2 ALA A  19      80.140  28.410  37.560  1.00  0.00           H
ATOM    242  HB3 ALA A  19      78.840  29.590  37.430  1.00  0.00           H
ATOM    243  C   ALA A  19      78.040  26.900  36.790  1.00  0.00           C
ATOM    244  O   ALA A  19      78.730  26.120  37.420  1.00  0.00           O
ATOM    245  N   SER A  20      76.750  26.870  36.980  1.00  0.00           N
ATOM    246  HN  SER A  20      76.260  27.600  36.510  1.00  0.00           H
ATOM    247  CA  SER A  20      76.000  26.010  37.900  1.00  0.00           C
ATOM    248  HA  SER A  20      76.650  25.340  38.450  1.00  0.00           H
ATOM    249  CB  SER A  20      75.140  26.900  38.870  1.00  0.00           C
ATOM    250  HB1 SER A  20      74.280  27.420  38.410  1.00  0.00           H
ATOM    251  HB2 SER A  20      75.780  27.780  39.080  1.00  0.00           H
ATOM    252  OG  SER A  20      74.690  26.120  40.030  1.00  0.00           O
ATOM    253  HG1 SER A  20      74.050  26.630  40.540  1.00  0.00           H
ATOM    254  C   SER A  20      74.990  25.220  37.060  1.00  0.00           C
ATOM    255  O   SER A  20      74.070  24.620  37.560  1.00  0.00           O
ATOM    256  N   ASP A  21      75.160  25.100  35.740  1.00  0.00           N
ATOM    257  HN  ASP A  21      76.020  25.480  35.400  1.00  0.00           H
ATOM    258  CA  ASP A  21      74.190  24.600  34.810  1.00  0.00           C
ATOM    259  HA  ASP A  21      73.230  24.900  35.210  1.00  0.00           H
ATOM    260  CB  ASP A  21      74.350  25.430  33.410  1.00  0.00           C
ATOM    261  HB1 ASP A  21      75.370  25.350  32.980  1.00  0.00           H
ATOM    262  HB2 ASP A  21      74.260  26.510  33.680  1.00  0.00           H
ATOM    263  CG  ASP A  21      73.390  25.140  32.370  1.00  0.00           C
ATOM    264  OD1 ASP A  21      73.830  24.950  31.220  1.00  0.00           O
ATOM    265  OD2 ASP A  21      72.140  25.010  32.570  1.00  0.00           O
ATOM    266  C   ASP A  21      74.230  23.080  34.760  1.00  0.00           C
ATOM    267  O   ASP A  21      73.210  22.440  34.730  1.00  0.00           O
ATOM    268  N   ALA A  22      75.410  22.440  34.800  1.00  0.00           N
ATOM    269  HN  ALA A  22      76.240  22.960  34.950  1.00  0.00           H
ATOM    270  CA  ALA A  22      75.670  21.040  34.480  1.00  0.00           C
ATOM    271  HA  ALA A  22      75.430  21.000  33.430  1.00  0.00           H
ATOM    272  CB  ALA A  22      77.160  20.630  34.580  1.00  0.00           C
ATOM    273  HB1 ALA A  22      77.900  21.230  34.010  1.00  0.00           H
ATOM    274  HB2 ALA A  22      77.310  19.580  34.270  1.00  0.00           H
ATOM    275  HB3 ALA A  22      77.340  20.710  35.680  1.00  0.00           H
ATOM    276  C   ALA A  22      74.860  19.960  35.070  1.00  0.00           C
ATOM    277  O   ALA A  22      74.100  19.250  34.370  1.00  0.00           O
ATOM    278  N   TYR A  23      74.880  19.820  36.430  1.00  0.00           N
ATOM    279  HN  TYR A  23      75.470  20.520  36.840  1.00  0.00           H
ATOM    280  CA  TYR A  23      74.060  18.850  37.200  1.00  0.00           C
ATOM    281  HA  TYR A  23      74.110  17.880  36.730  1.00  0.00           H
ATOM    282  CB  TYR A  23      74.610  18.770  38.610  1.00  0.00           C
ATOM    283  HB1 TYR A  23      74.830  19.750  39.080  1.00  0.00           H
ATOM    284  HB2 TYR A  23      75.640  18.360  38.490  1.00  0.00           H
ATOM    285  CG  TYR A  23      74.060  17.840  39.680  1.00  0.00           C
ATOM    286  CD1 TYR A  23      73.990  18.180  41.060  1.00  0.00           C
ATOM    287  HD1 TYR A  23      74.450  19.100  41.370  1.00  0.00           H
ATOM    288  CE1 TYR A  23      73.340  17.320  41.950  1.00  0.00           C
ATOM    289  HE1 TYR A  23      73.210  17.680  42.960  1.00  0.00           H
ATOM    290  CZ  TYR A  23      72.850  16.100  41.480  1.00  0.00           C
ATOM    291  OH  TYR A  23      72.200  15.190  42.310  1.00  0.00           O
ATOM    292  HH  TYR A  23      71.910  14.410  41.840  1.00  0.00           H
ATOM    293  CD2 TYR A  23      73.530  16.630  39.270  1.00  0.00           C
ATOM    294  HD2 TYR A  23      73.500  16.440  38.210  1.00  0.00           H
ATOM    295  CE2 TYR A  23      73.000  15.750  40.160  1.00  0.00           C
ATOM    296  HE2 TYR A  23      72.550  14.850  39.760  1.00  0.00           H
ATOM    297  C   TYR A  23      72.540  19.030  37.050  1.00  0.00           C
ATOM    298  O   TYR A  23      71.870  18.000  36.760  1.00  0.00           O
ATOM    299  N   PRO A  24      71.930  20.230  37.150  1.00  0.00           N
ATOM    300  CD  PRO A  24      72.460  21.450  37.900  1.00  0.00           C
ATOM    301  HD1 PRO A  24      73.130  22.110  37.320  1.00  0.00           H
ATOM    302  HD2 PRO A  24      73.080  21.200  38.790  1.00  0.00           H
ATOM    303  CA  PRO A  24      70.570  20.350  36.820  1.00  0.00           C
ATOM    304  HA  PRO A  24      69.920  19.630  37.290  1.00  0.00           H
ATOM    305  CB  PRO A  24      70.180  21.750  37.310  1.00  0.00           C
ATOM    306  HB1 PRO A  24      69.130  21.770  37.650  1.00  0.00           H
ATOM    307  HB2 PRO A  24      70.170  22.490  36.490  1.00  0.00           H
ATOM    308  CG  PRO A  24      71.200  22.220  38.340  1.00  0.00           C
ATOM    309  HG1 PRO A  24      71.340  23.320  38.340  1.00  0.00           H
ATOM    310  HG2 PRO A  24      70.980  21.970  39.400  1.00  0.00           H
ATOM    311  C   PRO A  24      70.280  20.040  35.400  1.00  0.00           C
ATOM    312  O   PRO A  24      69.220  19.560  35.140  1.00  0.00           O
ATOM    313  N   SER A  25      71.090  20.530  34.450  1.00  0.00           N
ATOM    314  HN  SER A  25      71.950  20.960  34.690  1.00  0.00           H
ATOM    315  CA  SER A  25      70.860  20.220  33.050  1.00  0.00           C
ATOM    316  HA  SER A  25      69.850  20.590  32.910  1.00  0.00           H
ATOM    317  CB  SER A  25      71.850  21.040  32.100  1.00  0.00           C
ATOM    318  HB1 SER A  25      72.820  20.790  32.580  1.00  0.00           H
ATOM    319  HB2 SER A  25      71.760  22.140  32.270  1.00  0.00           H
ATOM    320  OG  SER A  25      71.730  20.630  30.710  1.00  0.00           O
ATOM    321  HG1 SER A  25      72.370  21.150  30.220  1.00  0.00           H
ATOM    322  C   SER A  25      70.790  18.760  32.780  1.00  0.00           C
ATOM    323  O   SER A  25      69.770  18.260  32.420  1.00  0.00           O
ATOM    324  N   ALA A  26      71.900  18.110  33.030  1.00  0.00           N
ATOM    325  HN  ALA A  26      72.710  18.600  33.360  1.00  0.00           H
ATOM    326  CA  ALA A  26      72.130  16.690  32.830  1.00  0.00           C
ATOM    327  HA  ALA A  26      71.980  16.470  31.780  1.00  0.00           H
ATOM    328  CB  ALA A  26      73.560  16.330  33.200  1.00  0.00           C
ATOM    329  HB1 ALA A  26      73.730  15.270  32.930  1.00  0.00           H
ATOM    330  HB2 ALA A  26      73.690  16.460  34.300  1.00  0.00           H
ATOM    331  HB3 ALA A  26      74.250  16.980  32.620  1.00  0.00           H
ATOM    332  C   ALA A  26      71.110  15.810  33.590  1.00  0.00           C
ATOM    333  O   ALA A  26      70.690  14.810  32.930  1.00  0.00           O
ATOM    334  N   CYS A  27      70.740  16.100  34.880  1.00  0.00           N
ATOM    335  HN  CYS A  27      71.080  16.880  35.390  1.00  0.00           H
ATOM    336  CA  CYS A  27      70.080  15.080  35.690  1.00  0.00           C
ATOM    337  HA  CYS A  27      70.690  14.190  35.670  1.00  0.00           H
ATOM    338  CB  CYS A  27      70.040  15.580  37.160  1.00  0.00           C
ATOM    339  HB1 CYS A  27      69.670  16.620  37.190  1.00  0.00           H
ATOM    340  HB2 CYS A  27      71.110  15.670  37.460  1.00  0.00           H
ATOM    341  SG  CYS A  27      69.390  14.320  38.340  1.00  0.00           S
ATOM    342  HG1 CYS A  27      70.070  13.240  37.970  1.00  0.00           H
ATOM    343  C   CYS A  27      68.700  14.580  35.220  1.00  0.00           C
ATOM    344  O   CYS A  27      68.570  13.330  35.310  1.00  0.00           O
ATOM    345  N   PRO A  28      67.740  15.280  34.530  1.00  0.00           N
ATOM    346  CD  PRO A  28      67.480  16.660  34.780  1.00  0.00           C
ATOM    347  HD1 PRO A  28      68.060  17.290  34.070  1.00  0.00           H
ATOM    348  HD2 PRO A  28      67.680  16.870  35.850  1.00  0.00           H
ATOM    349  CA  PRO A  28      66.570  14.630  34.100  1.00  0.00           C
ATOM    350  HA  PRO A  28      66.100  14.010  34.850  1.00  0.00           H
ATOM    351  CB  PRO A  28      65.640  15.750  33.590  1.00  0.00           C
ATOM    352  HB1 PRO A  28      64.560  15.500  33.670  1.00  0.00           H
ATOM    353  HB2 PRO A  28      66.050  16.090  32.610  1.00  0.00           H
ATOM    354  CG  PRO A  28      65.900  16.790  34.690  1.00  0.00           C
ATOM    355  HG1 PRO A  28      65.480  17.770  34.370  1.00  0.00           H
ATOM    356  HG2 PRO A  28      65.440  16.350  35.600  1.00  0.00           H
ATOM    357  C   PRO A  28      66.800  13.710  33.010  1.00  0.00           C
ATOM    358  O   PRO A  28      66.420  12.520  33.150  1.00  0.00           O
ATOM    359  N   SER A  29      67.510  14.200  31.960  1.00  0.00           N
ATOM    360  HN  SER A  29      67.720  15.170  32.010  1.00  0.00           H
ATOM    361  CA  SER A  29      67.870  13.410  30.780  1.00  0.00           C
ATOM    362  HA  SER A  29      67.910  14.150  29.990  1.00  0.00           H
ATOM    363  CB  SER A  29      69.160  12.560  30.890  1.00  0.00           C
ATOM    364  HB1 SER A  29      69.330  11.740  30.150  1.00  0.00           H
ATOM    365  HB2 SER A  29      69.140  11.980  31.840  1.00  0.00           H
ATOM    366  OG  SER A  29      70.340  13.400  30.860  1.00  0.00           O
ATOM    367  HG1 SER A  29      70.370  14.000  31.600  1.00  0.00           H
ATOM    368  C   SER A  29      66.800  12.490  30.180  1.00  0.00           C
ATOM    369  O   SER A  29      67.010  11.330  30.020  1.00  0.00           O
ATOM    370  N   ALA A  30      65.530  13.040  30.020  1.00  0.00           N
ATOM    371  HN  ALA A  30      65.460  14.020  30.140  1.00  0.00           H
ATOM    372  CA  ALA A  30      64.470  12.250  29.610  1.00  0.00           C
ATOM    373  HA  ALA A  30      63.640  12.940  29.560  1.00  0.00           H
ATOM    374  CB  ALA A  30      64.660  11.700  28.150  1.00  0.00           C
ATOM    375  HB1 ALA A  30      65.160  12.370  27.420  1.00  0.00           H
ATOM    376  HB2 ALA A  30      63.700  11.280  27.780  1.00  0.00           H
ATOM    377  HB3 ALA A  30      65.420  10.900  28.240  1.00  0.00           H
ATOM    378  C   ALA A  30      63.930  11.330  30.710  1.00  0.00           C
ATOM    379  O   ALA A  30      63.510  10.210  30.450  1.00  0.00           O
ATOM    380  N   GLY A  31      63.940  11.710  32.020  1.00  0.00           N
ATOM    381  HN  GLY A  31      64.410  12.550  32.300  1.00  0.00           H
ATOM    382  CA  GLY A  31      63.400  11.090  33.190  1.00  0.00           C
ATOM    383  HA1 GLY A  31      63.320  11.870  33.920  1.00  0.00           H
ATOM    384  HA2 GLY A  31      64.240  10.440  33.430  1.00  0.00           H
ATOM    385  C   GLY A  31      62.040  10.450  33.140  1.00  0.00           C
ATOM    386  O   GLY A  31      61.050  11.040  32.690  1.00  0.00           O
ATOM    387  N   ALA A  32      61.910   9.160  33.630  1.00  0.00           N
ATOM    388  HN  ALA A  32      62.620   8.720  34.170  1.00  0.00           H
ATOM    389  CA  ALA A  32      60.670   8.370  33.490  1.00  0.00           C
ATOM    390  HA  ALA A  32      61.050   7.380  33.710  1.00  0.00           H
ATOM    391  CB  ALA A  32      59.570   8.770  34.460  1.00  0.00           C
ATOM    392  HB1 ALA A  32      59.990   8.790  35.490  1.00  0.00           H
ATOM    393  HB2 ALA A  32      58.750   8.020  34.530  1.00  0.00           H
ATOM    394  HB3 ALA A  32      59.180   9.760  34.150  1.00  0.00           H
ATOM    395  C   ALA A  32      60.130   8.180  32.020  1.00  0.00           C
ATOM    396  O   ALA A  32      60.760   7.440  31.280  1.00  0.00           O
ATOM    397  N   ASN A  33      59.060   8.810  31.590  1.00  0.00           N
ATOM    398  HN  ASN A  33      58.440   9.340  32.160  1.00  0.00           H
ATOM    399  CA  ASN A  33      58.690   8.660  30.190  1.00  0.00           C
ATOM    400  HA  ASN A  33      59.210   7.860  29.690  1.00  0.00           H
ATOM    401  CB  ASN A  33      57.120   8.400  30.130  1.00  0.00           C
ATOM    402  HB1 ASN A  33      56.850   8.120  29.090  1.00  0.00           H
ATOM    403  HB2 ASN A  33      56.520   9.240  30.540  1.00  0.00           H
ATOM    404  CG  ASN A  33      56.790   7.100  30.960  1.00  0.00           C
ATOM    405  OD1 ASN A  33      56.250   7.060  32.080  1.00  0.00           O
ATOM    406  ND2 ASN A  33      57.270   6.000  30.390  1.00  0.00           N
ATOM    407 HD22 ASN A  33      58.010   6.150  29.730  1.00  0.00           H
ATOM    408  C   ASN A  33      58.990   9.870  29.440  1.00  0.00           C
ATOM    409  O   ASN A  33      58.570   9.910  28.220  1.00  0.00           O
ATOM    410  N   ALA A  34      59.600  10.910  29.980  1.00  0.00           N
ATOM    411  HN  ALA A  34      59.840  10.860  30.950  1.00  0.00           H
ATOM    412  CA  ALA A  34      59.930  12.290  29.490  1.00  0.00           C
ATOM    413  HA  ALA A  34      60.710  12.680  30.130  1.00  0.00           H
ATOM    414  CB  ALA A  34      60.530  12.210  28.070  1.00  0.00           C
ATOM    415  HB1 ALA A  34      61.280  13.010  27.880  1.00  0.00           H
ATOM    416  HB2 ALA A  34      59.760  12.210  27.280  1.00  0.00           H
ATOM    417  HB3 ALA A  34      61.100  11.260  28.080  1.00  0.00           H
ATOM    418  C   ALA A  34      58.820  13.330  29.440  1.00  0.00           C
ATOM    419  O   ALA A  34      58.910  14.460  29.000  1.00  0.00           O
ATOM    420  N   SER A  35      57.720  13.000  30.150  1.00  0.00           N
ATOM    421  HN  SER A  35      57.670  12.100  30.580  1.00  0.00           H
ATOM    422  CA  SER A  35      56.620  13.830  30.330  1.00  0.00           C
ATOM    423  HA  SER A  35      57.080  14.750  30.650  1.00  0.00           H
ATOM    424  CB  SER A  35      55.740  13.960  29.080  1.00  0.00           C
ATOM    425  HB1 SER A  35      55.490  12.910  28.830  1.00  0.00           H
ATOM    426  HB2 SER A  35      56.280  14.310  28.170  1.00  0.00           H
ATOM    427  OG  SER A  35      54.630  14.730  29.350  1.00  0.00           O
ATOM    428  HG1 SER A  35      54.900  15.640  29.210  1.00  0.00           H
ATOM    429  C   SER A  35      55.790  13.260  31.540  1.00  0.00           C
ATOM    430  O   SER A  35      55.790  12.040  31.820  1.00  0.00           O
ATOM    431  N   GLY A  36      55.210  14.210  32.410  1.00  0.00           N
ATOM    432  HN  GLY A  36      55.340  15.170  32.190  1.00  0.00           H
ATOM    433  CA  GLY A  36      54.490  13.840  33.650  1.00  0.00           C
ATOM    434  HA1 GLY A  36      54.010  14.700  34.090  1.00  0.00           H
ATOM    435  HA2 GLY A  36      55.180  13.380  34.330  1.00  0.00           H
ATOM    436  C   GLY A  36      53.260  12.940  33.340  1.00  0.00           C
ATOM    437  O   GLY A  36      52.920  12.700  32.170  1.00  0.00           O
ATOM    438  N   PRO A  37      52.610  12.430  34.380  1.00  0.00           N
ATOM    439  CD  PRO A  37      52.910  12.740  35.840  1.00  0.00           C
ATOM    440  HD1 PRO A  37      52.670  13.790  36.110  1.00  0.00           H
ATOM    441  HD2 PRO A  37      53.950  12.520  36.150  1.00  0.00           H
ATOM    442  CA  PRO A  37      51.420  11.640  34.300  1.00  0.00           C
ATOM    443  HA  PRO A  37      51.720  10.770  33.720  1.00  0.00           H
ATOM    444  CB  PRO A  37      50.890  11.520  35.770  1.00  0.00           C
ATOM    445  HB1 PRO A  37      50.440  10.520  35.960  1.00  0.00           H
ATOM    446  HB2 PRO A  37      50.110  12.220  36.130  1.00  0.00           H
ATOM    447  CG  PRO A  37      52.060  11.700  36.670  1.00  0.00           C
ATOM    448  HG1 PRO A  37      51.790  11.920  37.730  1.00  0.00           H
ATOM    449  HG2 PRO A  37      52.600  10.740  36.800  1.00  0.00           H
ATOM    450  C   PRO A  37      50.270  12.280  33.550  1.00  0.00           C
ATOM    451  O   PRO A  37      50.190  13.490  33.610  1.00  0.00           O
ATOM    452  N   PRO A  38      49.350  11.560  32.830  1.00  0.00           N
ATOM    453  CD  PRO A  38      49.560  10.230  32.340  1.00  0.00           C
ATOM    454  HD1 PRO A  38      49.210   9.560  33.160  1.00  0.00           H
ATOM    455  HD2 PRO A  38      50.570  10.090  31.890  1.00  0.00           H
ATOM    456  CA  PRO A  38      48.130  12.190  32.260  1.00  0.00           C
ATOM    457  HA  PRO A  38      48.410  12.950  31.540  1.00  0.00           H
ATOM    458  CB  PRO A  38      47.400  11.000  31.520  1.00  0.00           C
ATOM    459  HB1 PRO A  38      46.870  11.430  30.640  1.00  0.00           H
ATOM    460  HB2 PRO A  38      46.610  10.510  32.120  1.00  0.00           H
ATOM    461  CG  PRO A  38      48.570  10.130  31.100  1.00  0.00           C
ATOM    462  HG1 PRO A  38      48.340   9.040  31.010  1.00  0.00           H
ATOM    463  HG2 PRO A  38      49.150  10.470  30.220  1.00  0.00           H
ATOM    464  C   PRO A  38      47.320  12.780  33.360  1.00  0.00           C
ATOM    465  O   PRO A  38      46.990  12.060  34.330  1.00  0.00           O
ATOM    466  N   GLY A  39      47.040  14.080  33.220  1.00  0.00           N
ATOM    467  HN  GLY A  39      47.460  14.550  32.460  1.00  0.00           H
ATOM    468  CA  GLY A  39      46.180  14.800  34.160  1.00  0.00           C
ATOM    469  HA1 GLY A  39      45.290  14.230  34.370  1.00  0.00           H
ATOM    470  HA2 GLY A  39      45.820  15.690  33.670  1.00  0.00           H
ATOM    471  C   GLY A  39      46.860  15.280  35.450  1.00  0.00           C
ATOM    472  O   GLY A  39      46.190  15.730  36.340  1.00  0.00           O
ATOM    473  N   ALA A  40      48.210  15.270  35.390  1.00  0.00           N
ATOM    474  HN  ALA A  40      48.550  14.840  34.560  1.00  0.00           H
ATOM    475  CA  ALA A  40      49.120  15.590  36.430  1.00  0.00           C
ATOM    476  HA  ALA A  40      49.130  14.760  37.110  1.00  0.00           H
ATOM    477  CB  ALA A  40      50.500  15.630  35.840  1.00  0.00           C
ATOM    478  HB1 ALA A  40      50.540  16.290  34.950  1.00  0.00           H
ATOM    479  HB2 ALA A  40      50.810  14.620  35.470  1.00  0.00           H
ATOM    480  HB3 ALA A  40      51.340  15.970  36.480  1.00  0.00           H
ATOM    481  C   ALA A  40      48.840  16.830  37.240  1.00  0.00           C
ATOM    482  O   ALA A  40      48.540  16.790  38.450  1.00  0.00           O
ATOM    483  N   ARG A  41      48.910  18.010  36.580  1.00  0.00           N
ATOM    484  HN  ARG A  41      49.230  18.060  35.630  1.00  0.00           H
ATOM    485  CA  ARG A  41      48.610  19.350  37.110  1.00  0.00           C
ATOM    486  HA  ARG A  41      49.200  19.450  38.010  1.00  0.00           H
ATOM    487  CB  ARG A  41      49.070  20.450  36.090  1.00  0.00           C
ATOM    488  HB1 ARG A  41      48.710  20.230  35.070  1.00  0.00           H
ATOM    489  HB2 ARG A  41      50.180  20.440  35.990  1.00  0.00           H
ATOM    490  CG  ARG A  41      48.670  21.940  36.340  1.00  0.00           C
ATOM    491  HG1 ARG A  41      47.560  21.910  36.380  1.00  0.00           H
ATOM    492  HG2 ARG A  41      49.000  22.580  35.500  1.00  0.00           H
ATOM    493  CD  ARG A  41      49.260  22.450  37.670  1.00  0.00           C
ATOM    494  HD1 ARG A  41      50.310  22.760  37.500  1.00  0.00           H
ATOM    495  HD2 ARG A  41      49.050  21.730  38.490  1.00  0.00           H
ATOM    496  NE  ARG A  41      48.510  23.750  37.910  1.00  0.00           N
ATOM    497  HE  ARG A  41      47.840  24.070  37.240  1.00  0.00           H
ATOM    498  CZ  ARG A  41      48.360  24.390  39.060  1.00  0.00           C
ATOM    499  NH1 ARG A  41      48.910  23.920  40.170  1.00  0.00           N
ATOM    500 HH11 ARG A  41      49.330  23.010  40.200  1.00  0.00           H
ATOM    501 HH12 ARG A  41      48.550  24.310  41.020  1.00  0.00           H
ATOM    502  NH2 ARG A  41      47.690  25.500  39.030  1.00  0.00           N
ATOM    503 HH21 ARG A  41      46.980  25.510  38.320  1.00  0.00           H
ATOM    504 HH22 ARG A  41      47.350  25.920  39.870  1.00  0.00           H
ATOM    505  C   ARG A  41      47.250  19.530  37.550  1.00  0.00           C
ATOM    506  O   ARG A  41      47.020  20.030  38.650  1.00  0.00           O
ATOM    507  N   SER A  42      46.300  18.980  36.820  1.00  0.00           N
ATOM    508  HN  SER A  42      46.550  18.520  35.970  1.00  0.00           H
ATOM    509  CA  SER A  42      44.850  19.030  37.150  1.00  0.00           C
ATOM    510  HA  SER A  42      44.590  20.050  37.370  1.00  0.00           H
ATOM    511  CB  SER A  42      44.030  18.530  35.920  1.00  0.00           C
ATOM    512  HB1 SER A  42      42.950  18.330  36.130  1.00  0.00           H
ATOM    513  HB2 SER A  42      44.470  17.590  35.540  1.00  0.00           H
ATOM    514  OG  SER A  42      44.000  19.440  34.820  1.00  0.00           O
ATOM    515  HG1 SER A  42      43.470  19.020  34.140  1.00  0.00           H
ATOM    516  C   SER A  42      44.530  18.310  38.410  1.00  0.00           C
ATOM    517  O   SER A  42      44.140  18.910  39.420  1.00  0.00           O
ATOM    518  N   ALA A  43      44.910  17.090  38.580  1.00  0.00           N
ATOM    519  HN  ALA A  43      45.330  16.610  37.800  1.00  0.00           H
ATOM    520  CA  ALA A  43      44.840  16.270  39.820  1.00  0.00           C
ATOM    521  HA  ALA A  43      43.830  16.180  40.180  1.00  0.00           H
ATOM    522  CB  ALA A  43      45.460  14.910  39.500  1.00  0.00           C
ATOM    523  HB1 ALA A  43      44.720  14.260  38.980  1.00  0.00           H
ATOM    524  HB2 ALA A  43      45.510  14.380  40.480  1.00  0.00           H
ATOM    525  HB3 ALA A  43      46.430  14.990  38.970  1.00  0.00           H
ATOM    526  C   ALA A  43      45.600  16.990  41.050  1.00  0.00           C
ATOM    527  O   ALA A  43      44.970  17.090  42.110  1.00  0.00           O
ATOM    528  N   SER A  44      46.830  17.410  40.910  1.00  0.00           N
ATOM    529  HN  SER A  44      47.170  17.350  39.970  1.00  0.00           H
ATOM    530  CA  SER A  44      47.600  18.140  41.940  1.00  0.00           C
ATOM    531  HA  SER A  44      47.590  17.640  42.890  1.00  0.00           H
ATOM    532  CB  SER A  44      49.050  18.290  41.620  1.00  0.00           C
ATOM    533  HB1 SER A  44      49.500  17.280  41.520  1.00  0.00           H
ATOM    534  HB2 SER A  44      49.550  18.940  42.360  1.00  0.00           H
ATOM    535  OG  SER A  44      49.160  18.860  40.330  1.00  0.00           O
ATOM    536  HG1 SER A  44      48.920  18.170  39.700  1.00  0.00           H
ATOM    537  C   SER A  44      46.950  19.460  42.360  1.00  0.00           C
ATOM    538  O   SER A  44      46.780  19.750  43.550  1.00  0.00           O
ATOM    539  N   SER A  45      46.400  20.260  41.450  1.00  0.00           N
ATOM    540  HN  SER A  45      46.390  19.980  40.500  1.00  0.00           H
ATOM    541  CA  SER A  45      45.580  21.410  41.630  1.00  0.00           C
ATOM    542  HA  SER A  45      46.120  22.040  42.330  1.00  0.00           H
ATOM    543  CB  SER A  45      45.180  22.040  40.260  1.00  0.00           C
ATOM    544  HB1 SER A  45      44.710  21.310  39.560  1.00  0.00           H
ATOM    545  HB2 SER A  45      46.100  22.410  39.750  1.00  0.00           H
ATOM    546  OG  SER A  45      44.390  23.250  40.430  1.00  0.00           O
ATOM    547  HG1 SER A  45      44.680  23.680  41.230  1.00  0.00           H
ATOM    548  C   SER A  45      44.290  21.020  42.350  1.00  0.00           C
ATOM    549  O   SER A  45      43.910  21.700  43.320  1.00  0.00           O
ATOM    550  N   LEU A  46      43.520  19.960  41.930  1.00  0.00           N
ATOM    551  HN  LEU A  46      43.690  19.550  41.030  1.00  0.00           H
ATOM    552  CA  LEU A  46      42.390  19.440  42.650  1.00  0.00           C
ATOM    553  HA  LEU A  46      41.640  20.200  42.790  1.00  0.00           H
ATOM    554  CB  LEU A  46      41.560  18.400  41.700  1.00  0.00           C
ATOM    555  HB1 LEU A  46      40.880  17.870  42.400  1.00  0.00           H
ATOM    556  HB2 LEU A  46      42.280  17.660  41.300  1.00  0.00           H
ATOM    557  CG  LEU A  46      40.880  19.130  40.530  1.00  0.00           C
ATOM    558  HG  LEU A  46      41.640  19.710  39.960  1.00  0.00           H
ATOM    559  CD1 LEU A  46      40.420  18.080  39.510  1.00  0.00           C
ATOM    560 HD11 LEU A  46      40.000  18.510  38.580  1.00  0.00           H
ATOM    561 HD12 LEU A  46      39.660  17.420  39.990  1.00  0.00           H
ATOM    562 HD13 LEU A  46      41.240  17.410  39.180  1.00  0.00           H
ATOM    563  CD2 LEU A  46      39.690  20.080  40.830  1.00  0.00           C
ATOM    564 HD21 LEU A  46      38.950  19.430  41.350  1.00  0.00           H
ATOM    565 HD22 LEU A  46      39.280  20.510  39.900  1.00  0.00           H
ATOM    566 HD23 LEU A  46      40.000  20.830  41.590  1.00  0.00           H
ATOM    567  C   LEU A  46      42.700  19.040  44.030  1.00  0.00           C
ATOM    568  O   LEU A  46      41.990  19.430  44.920  1.00  0.00           O
ATOM    569  N   ALA A  47      43.760  18.250  44.320  1.00  0.00           N
ATOM    570  HN  ALA A  47      44.410  17.920  43.640  1.00  0.00           H
ATOM    571  CA  ALA A  47      44.270  17.890  45.640  1.00  0.00           C
ATOM    572  HA  ALA A  47      43.480  17.200  45.910  1.00  0.00           H
ATOM    573  CB  ALA A  47      45.620  17.080  45.470  1.00  0.00           C
ATOM    574  HB1 ALA A  47      46.450  17.690  45.060  1.00  0.00           H
ATOM    575  HB2 ALA A  47      45.520  16.250  44.730  1.00  0.00           H
ATOM    576  HB3 ALA A  47      45.960  16.590  46.410  1.00  0.00           H
ATOM    577  C   ALA A  47      44.460  19.030  46.640  1.00  0.00           C
ATOM    578  O   ALA A  47      43.750  19.020  47.640  1.00  0.00           O
ATOM    579  N   LEU A  48      45.210  20.030  46.190  1.00  0.00           N
ATOM    580  HN  LEU A  48      45.780  20.030  45.370  1.00  0.00           H
ATOM    581  CA  LEU A  48      45.380  21.240  46.960  1.00  0.00           C
ATOM    582  HA  LEU A  48      45.700  21.000  47.960  1.00  0.00           H
ATOM    583  CB  LEU A  48      46.520  22.110  46.340  1.00  0.00           C
ATOM    584  HB1 LEU A  48      46.330  22.300  45.260  1.00  0.00           H
ATOM    585  HB2 LEU A  48      47.500  21.590  46.370  1.00  0.00           H
ATOM    586  CG  LEU A  48      46.850  23.460  46.940  1.00  0.00           C
ATOM    587  HG  LEU A  48      45.960  24.120  47.070  1.00  0.00           H
ATOM    588  CD1 LEU A  48      47.640  23.370  48.340  1.00  0.00           C
ATOM    589 HD11 LEU A  48      47.890  24.390  48.700  1.00  0.00           H
ATOM    590 HD12 LEU A  48      48.650  22.970  48.130  1.00  0.00           H
ATOM    591 HD13 LEU A  48      46.980  22.820  49.040  1.00  0.00           H
ATOM    592  CD2 LEU A  48      47.680  24.310  45.970  1.00  0.00           C
ATOM    593 HD21 LEU A  48      48.610  23.700  45.890  1.00  0.00           H
ATOM    594 HD22 LEU A  48      47.890  25.340  46.330  1.00  0.00           H
ATOM    595 HD23 LEU A  48      47.180  24.370  44.980  1.00  0.00           H
ATOM    596  C   LEU A  48      44.010  21.980  47.190  1.00  0.00           C
ATOM    597  O   LEU A  48      43.730  22.350  48.350  1.00  0.00           O
ATOM    598  N   ALA A  49      43.120  22.070  46.220  1.00  0.00           N
ATOM    599  HN  ALA A  49      43.180  21.720  45.290  1.00  0.00           H
ATOM    600  CA  ALA A  49      41.780  22.560  46.360  1.00  0.00           C
ATOM    601  HA  ALA A  49      41.960  23.490  46.880  1.00  0.00           H
ATOM    602  CB  ALA A  49      41.250  22.760  44.870  1.00  0.00           C
ATOM    603  HB1 ALA A  49      40.200  23.120  44.760  1.00  0.00           H
ATOM    604  HB2 ALA A  49      41.270  21.830  44.270  1.00  0.00           H
ATOM    605  HB3 ALA A  49      41.970  23.480  44.420  1.00  0.00           H
ATOM    606  C   ALA A  49      40.860  21.830  47.260  1.00  0.00           C
ATOM    607  O   ALA A  49      40.170  22.400  48.140  1.00  0.00           O
ATOM    608  N   ILE A  50      40.840  20.440  47.210  1.00  0.00           N
ATOM    609  HN  ILE A  50      41.280  19.870  46.530  1.00  0.00           H
ATOM    610  CA  ILE A  50      40.240  19.600  48.210  1.00  0.00           C
ATOM    611  HA  ILE A  50      39.190  19.840  48.310  1.00  0.00           H
ATOM    612  CB  ILE A  50      40.280  18.170  47.800  1.00  0.00           C
ATOM    613  HB  ILE A  50      41.320  17.890  47.520  1.00  0.00           H
ATOM    614  CG2 ILE A  50      39.890  17.230  48.920  1.00  0.00           C
ATOM    615 HG21 ILE A  50      39.750  16.170  48.600  1.00  0.00           H
ATOM    616 HG22 ILE A  50      38.980  17.570  49.460  1.00  0.00           H
ATOM    617 HG23 ILE A  50      40.710  17.190  49.660  1.00  0.00           H
ATOM    618  CG1 ILE A  50      39.280  18.080  46.590  1.00  0.00           C
ATOM    619 HG11 ILE A  50      39.580  18.760  45.760  1.00  0.00           H
ATOM    620 HG12 ILE A  50      38.210  18.140  46.880  1.00  0.00           H
ATOM    621  CD  ILE A  50      39.340  16.810  45.800  1.00  0.00           C
ATOM    622  HD1 ILE A  50      40.430  16.670  45.630  1.00  0.00           H
ATOM    623  HD2 ILE A  50      38.760  16.880  44.850  1.00  0.00           H
ATOM    624  HD3 ILE A  50      38.910  15.930  46.310  1.00  0.00           H
ATOM    625  C   ILE A  50      40.700  19.930  49.620  1.00  0.00           C
ATOM    626  O   ILE A  50      39.920  20.320  50.490  1.00  0.00           O
ATOM    627  N   ALA A  51      42.020  19.800  49.900  1.00  0.00           N
ATOM    628  HN  ALA A  51      42.710  19.470  49.260  1.00  0.00           H
ATOM    629  CA  ALA A  51      42.600  20.090  51.160  1.00  0.00           C
ATOM    630  HA  ALA A  51      42.310  19.330  51.870  1.00  0.00           H
ATOM    631  CB  ALA A  51      44.170  20.010  50.960  1.00  0.00           C
ATOM    632  HB1 ALA A  51      44.480  20.620  50.080  1.00  0.00           H
ATOM    633  HB2 ALA A  51      44.430  18.950  50.760  1.00  0.00           H
ATOM    634  HB3 ALA A  51      44.650  20.390  51.890  1.00  0.00           H
ATOM    635  C   ALA A  51      42.300  21.510  51.660  1.00  0.00           C
ATOM    636  O   ALA A  51      41.950  21.720  52.780  1.00  0.00           O
ATOM    637  N   ILE A  52      42.230  22.510  50.750  1.00  0.00           N
ATOM    638  HN  ILE A  52      42.530  22.370  49.810  1.00  0.00           H
ATOM    639  CA  ILE A  52      41.620  23.830  50.970  1.00  0.00           C
ATOM    640  HA  ILE A  52      42.160  24.330  51.760  1.00  0.00           H
ATOM    641  CB  ILE A  52      41.940  24.790  49.750  1.00  0.00           C
ATOM    642  HB  ILE A  52      41.960  24.160  48.830  1.00  0.00           H
ATOM    643  CG2 ILE A  52      40.740  25.750  49.590  1.00  0.00           C
ATOM    644 HG21 ILE A  52      40.950  26.420  48.730  1.00  0.00           H
ATOM    645 HG22 ILE A  52      40.640  26.370  50.510  1.00  0.00           H
ATOM    646 HG23 ILE A  52      39.720  25.340  49.440  1.00  0.00           H
ATOM    647  CG1 ILE A  52      43.300  25.490  49.810  1.00  0.00           C
ATOM    648 HG11 ILE A  52      43.980  24.630  49.980  1.00  0.00           H
ATOM    649 HG12 ILE A  52      43.460  26.210  50.640  1.00  0.00           H
ATOM    650  CD  ILE A  52      43.700  26.150  48.460  1.00  0.00           C
ATOM    651  HD1 ILE A  52      43.010  26.920  48.060  1.00  0.00           H
ATOM    652  HD2 ILE A  52      43.780  25.330  47.700  1.00  0.00           H
ATOM    653  HD3 ILE A  52      44.740  26.530  48.520  1.00  0.00           H
ATOM    654  C   ILE A  52      40.130  23.880  51.480  1.00  0.00           C
ATOM    655  O   ILE A  52      39.810  24.460  52.500  1.00  0.00           O
ATOM    656  N   THR A  53      39.300  23.110  50.750  1.00  0.00           N
ATOM    657  HN  THR A  53      39.630  22.640  49.930  1.00  0.00           H
ATOM    658  CA  THR A  53      37.900  22.950  51.020  1.00  0.00           C
ATOM    659  HA  THR A  53      37.480  23.940  51.090  1.00  0.00           H
ATOM    660  CB  THR A  53      37.060  22.170  49.910  1.00  0.00           C
ATOM    661  HB  THR A  53      37.380  21.110  49.870  1.00  0.00           H
ATOM    662  OG1 THR A  53      37.330  22.760  48.630  1.00  0.00           O
ATOM    663  HG1 THR A  53      38.070  22.250  48.300  1.00  0.00           H
ATOM    664  CG2 THR A  53      35.540  22.280  50.160  1.00  0.00           C
ATOM    665 HG21 THR A  53      35.340  21.950  51.210  1.00  0.00           H
ATOM    666 HG22 THR A  53      34.950  21.670  49.450  1.00  0.00           H
ATOM    667 HG23 THR A  53      35.240  23.340  50.090  1.00  0.00           H
ATOM    668  C   THR A  53      37.550  22.370  52.400  1.00  0.00           C
ATOM    669  O   THR A  53      36.580  22.840  53.070  1.00  0.00           O
ATOM    670  N   ALA A  54      38.360  21.350  52.770  1.00  0.00           N
ATOM    671  HN  ALA A  54      38.980  21.040  52.060  1.00  0.00           H
ATOM    672  CA  ALA A  54      38.350  20.660  53.920  1.00  0.00           C
ATOM    673  HA  ALA A  54      37.400  20.140  53.930  1.00  0.00           H
ATOM    674  CB  ALA A  54      39.560  19.730  53.930  1.00  0.00           C
ATOM    675  HB1 ALA A  54      40.420  20.430  53.810  1.00  0.00           H
ATOM    676  HB2 ALA A  54      39.490  18.900  53.200  1.00  0.00           H
ATOM    677  HB3 ALA A  54      39.540  19.260  54.930  1.00  0.00           H
ATOM    678  C   ALA A  54      38.510  21.710  55.140  1.00  0.00           C
ATOM    679  O   ALA A  54      37.780  21.780  56.090  1.00  0.00           O
ATOM    680  N   LEU A  55      39.550  22.550  54.970  1.00  0.00           N
ATOM    681  HN  LEU A  55      40.060  22.490  54.110  1.00  0.00           H
ATOM    682  CA  LEU A  55      40.000  23.510  55.800  1.00  0.00           C
ATOM    683  HA  LEU A  55      40.060  23.160  56.820  1.00  0.00           H
ATOM    684  CB  LEU A  55      41.340  23.930  55.300  1.00  0.00           C
ATOM    685  HB1 LEU A  55      41.330  24.100  54.210  1.00  0.00           H
ATOM    686  HB2 LEU A  55      41.920  23.010  55.480  1.00  0.00           H
ATOM    687  CG  LEU A  55      41.960  25.150  56.010  1.00  0.00           C
ATOM    688  HG  LEU A  55      41.250  25.920  56.360  1.00  0.00           H
ATOM    689  CD1 LEU A  55      42.820  24.620  57.190  1.00  0.00           C
ATOM    690 HD11 LEU A  55      43.640  23.990  56.770  1.00  0.00           H
ATOM    691 HD12 LEU A  55      42.170  24.000  57.840  1.00  0.00           H
ATOM    692 HD13 LEU A  55      43.310  25.310  57.920  1.00  0.00           H
ATOM    693  CD2 LEU A  55      42.940  25.900  55.020  1.00  0.00           C
ATOM    694 HD21 LEU A  55      43.850  25.260  54.910  1.00  0.00           H
ATOM    695 HD22 LEU A  55      43.200  26.920  55.380  1.00  0.00           H
ATOM    696 HD23 LEU A  55      42.360  25.980  54.080  1.00  0.00           H
ATOM    697  C   LEU A  55      39.040  24.650  55.950  1.00  0.00           C
ATOM    698  O   LEU A  55      38.650  24.990  57.060  1.00  0.00           O
ATOM    699  N   TYR A  56      38.570  25.200  54.840  1.00  0.00           N
ATOM    700  HN  TYR A  56      38.980  24.880  53.980  1.00  0.00           H
ATOM    701  CA  TYR A  56      37.570  26.270  54.820  1.00  0.00           C
ATOM    702  HA  TYR A  56      37.860  27.120  55.420  1.00  0.00           H
ATOM    703  CB  TYR A  56      37.210  26.640  53.360  1.00  0.00           C
ATOM    704  HB1 TYR A  56      36.190  27.080  53.280  1.00  0.00           H
ATOM    705  HB2 TYR A  56      37.190  25.690  52.790  1.00  0.00           H
ATOM    706  CG  TYR A  56      38.260  27.520  52.620  1.00  0.00           C
ATOM    707  CD1 TYR A  56      39.620  27.600  52.970  1.00  0.00           C
ATOM    708  HD1 TYR A  56      40.020  26.980  53.760  1.00  0.00           H
ATOM    709  CE1 TYR A  56      40.550  28.370  52.250  1.00  0.00           C
ATOM    710  HE1 TYR A  56      41.590  28.310  52.530  1.00  0.00           H
ATOM    711  CZ  TYR A  56      40.030  29.110  51.180  1.00  0.00           C
ATOM    712  OH  TYR A  56      41.010  29.810  50.400  1.00  0.00           O
ATOM    713  HH  TYR A  56      41.910  29.560  50.650  1.00  0.00           H
ATOM    714  CD2 TYR A  56      37.880  28.210  51.480  1.00  0.00           C
ATOM    715  HD2 TYR A  56      36.890  28.150  51.050  1.00  0.00           H
ATOM    716  CE2 TYR A  56      38.710  29.080  50.800  1.00  0.00           C
ATOM    717  HE2 TYR A  56      38.460  29.520  49.850  1.00  0.00           H
ATOM    718  C   TYR A  56      36.350  25.900  55.550  1.00  0.00           C
ATOM    719  O   TYR A  56      35.750  26.680  56.280  1.00  0.00           O
ATOM    720  N   SER A  57      35.980  24.640  55.490  1.00  0.00           N
ATOM    721  HN  SER A  57      36.510  24.020  54.920  1.00  0.00           H
ATOM    722  CA  SER A  57      34.750  24.040  56.250  1.00  0.00           C
ATOM    723  HA  SER A  57      33.850  24.610  56.040  1.00  0.00           H
ATOM    724  CB  SER A  57      34.350  22.640  55.670  1.00  0.00           C
ATOM    725  HB1 SER A  57      33.490  22.280  56.260  1.00  0.00           H
ATOM    726  HB2 SER A  57      35.140  21.900  55.930  1.00  0.00           H
ATOM    727  OG  SER A  57      34.050  22.600  54.240  1.00  0.00           O
ATOM    728  HG1 SER A  57      34.900  22.660  53.800  1.00  0.00           H
ATOM    729  C   SER A  57      34.890  23.960  57.740  1.00  0.00           C
ATOM    730  O   SER A  57      33.900  24.260  58.450  1.00  0.00           O
ATOM    731  N   ALA A  58      36.070  23.530  58.280  1.00  0.00           N
ATOM    732  HN  ALA A  58      36.740  23.220  57.610  1.00  0.00           H
ATOM    733  CA  ALA A  58      36.400  23.540  59.670  1.00  0.00           C
ATOM    734  HA  ALA A  58      35.620  23.020  60.210  1.00  0.00           H
ATOM    735  CB  ALA A  58      37.760  22.800  59.840  1.00  0.00           C
ATOM    736  HB1 ALA A  58      38.570  23.280  59.240  1.00  0.00           H
ATOM    737  HB2 ALA A  58      37.630  21.800  59.370  1.00  0.00           H
ATOM    738  HB3 ALA A  58      38.100  22.640  60.880  1.00  0.00           H
ATOM    739  C   ALA A  58      36.690  24.920  60.300  1.00  0.00           C
ATOM    740  O   ALA A  58      36.240  25.170  61.400  1.00  0.00           O
ATOM    741  N   VAL A  59      37.450  25.760  59.540  1.00  0.00           N
ATOM    742  HN  VAL A  59      37.760  25.540  58.620  1.00  0.00           H
ATOM    743  CA  VAL A  59      37.660  27.230  59.960  1.00  0.00           C
ATOM    744  HA  VAL A  59      38.050  27.270  60.960  1.00  0.00           H
ATOM    745  CB  VAL A  59      38.630  27.840  58.970  1.00  0.00           C
ATOM    746  HB  VAL A  59      38.300  27.560  57.950  1.00  0.00           H
ATOM    747  CG1 VAL A  59      38.680  29.350  59.020  1.00  0.00           C
ATOM    748 HG11 VAL A  59      39.530  29.810  58.470  1.00  0.00           H
ATOM    749 HG12 VAL A  59      38.730  29.690  60.080  1.00  0.00           H
ATOM    750 HG13 VAL A  59      37.760  29.810  58.600  1.00  0.00           H
ATOM    751  CG2 VAL A  59      39.990  27.170  59.320  1.00  0.00           C
ATOM    752 HG21 VAL A  59      40.450  27.750  60.160  1.00  0.00           H
ATOM    753 HG22 VAL A  59      40.670  27.360  58.460  1.00  0.00           H
ATOM    754 HG23 VAL A  59      39.800  26.080  59.410  1.00  0.00           H
ATOM    755  C   VAL A  59      36.310  27.980  59.950  1.00  0.00           C
ATOM    756  O   VAL A  59      36.070  28.800  60.850  1.00  0.00           O
ATOM    757  N   CYS A  60      35.380  27.790  59.030  1.00  0.00           N
ATOM    758  HN  CYS A  60      35.560  27.300  58.170  1.00  0.00           H
ATOM    759  CA  CYS A  60      34.070  28.320  59.100  1.00  0.00           C
ATOM    760  HA  CYS A  60      34.060  29.390  59.210  1.00  0.00           H
ATOM    761  CB  CYS A  60      33.290  28.020  57.830  1.00  0.00           C
ATOM    762  HB1 CYS A  60      33.330  26.950  57.500  1.00  0.00           H
ATOM    763  HB2 CYS A  60      33.920  28.440  57.020  1.00  0.00           H
ATOM    764  SG  CYS A  60      31.560  28.710  57.660  1.00  0.00           S
ATOM    765  HG1 CYS A  60      31.880  29.990  57.770  1.00  0.00           H
ATOM    766  C   CYS A  60      33.230  27.710  60.320  1.00  0.00           C
ATOM    767  O   CYS A  60      32.610  28.460  61.080  1.00  0.00           O
ATOM    768  N   ALA A  61      33.160  26.430  60.560  1.00  0.00           N
ATOM    769  HN  ALA A  61      33.660  25.800  59.960  1.00  0.00           H
ATOM    770  CA  ALA A  61      32.530  25.850  61.730  1.00  0.00           C
ATOM    771  HA  ALA A  61      31.490  26.140  61.690  1.00  0.00           H
ATOM    772  CB  ALA A  61      32.520  24.310  61.690  1.00  0.00           C
ATOM    773  HB1 ALA A  61      33.570  23.990  61.840  1.00  0.00           H
ATOM    774  HB2 ALA A  61      32.360  23.960  60.640  1.00  0.00           H
ATOM    775  HB3 ALA A  61      31.780  23.900  62.400  1.00  0.00           H
ATOM    776  C   ALA A  61      33.120  26.380  63.050  1.00  0.00           C
ATOM    777  O   ALA A  61      32.380  26.880  63.890  1.00  0.00           O
ATOM    778  N   VAL A  62      34.430  26.440  63.160  1.00  0.00           N
ATOM    779  HN  VAL A  62      34.980  26.220  62.370  1.00  0.00           H
ATOM    780  CA  VAL A  62      35.080  27.030  64.360  1.00  0.00           C
ATOM    781  HA  VAL A  62      34.740  26.460  65.210  1.00  0.00           H
ATOM    782  CB  VAL A  62      36.590  26.870  64.390  1.00  0.00           C
ATOM    783  HB  VAL A  62      36.960  27.280  63.430  1.00  0.00           H
ATOM    784  CG1 VAL A  62      37.140  27.560  65.650  1.00  0.00           C
ATOM    785 HG11 VAL A  62      36.740  26.940  66.480  1.00  0.00           H
ATOM    786 HG12 VAL A  62      36.880  28.640  65.750  1.00  0.00           H
ATOM    787 HG13 VAL A  62      38.250  27.530  65.630  1.00  0.00           H
ATOM    788  CG2 VAL A  62      37.030  25.330  64.390  1.00  0.00           C
ATOM    789 HG21 VAL A  62      36.470  24.640  63.720  1.00  0.00           H
ATOM    790 HG22 VAL A  62      36.860  24.910  65.410  1.00  0.00           H
ATOM    791 HG23 VAL A  62      38.120  25.320  64.200  1.00  0.00           H
ATOM    792  C   VAL A  62      34.720  28.510  64.500  1.00  0.00           C
ATOM    793  O   VAL A  62      34.270  29.020  65.520  1.00  0.00           O
ATOM    794  N   GLY A  63      34.800  29.140  63.340  1.00  0.00           N
ATOM    795  HN  GLY A  63      35.100  28.710  62.490  1.00  0.00           H
ATOM    796  CA  GLY A  63      34.580  30.660  63.270  1.00  0.00           C
ATOM    797  HA1 GLY A  63      34.740  31.050  62.280  1.00  0.00           H
ATOM    798  HA2 GLY A  63      35.240  31.090  64.010  1.00  0.00           H
ATOM    799  C   GLY A  63      33.230  31.280  63.570  1.00  0.00           C
ATOM    800  O   GLY A  63      33.010  32.130  64.390  1.00  0.00           O
ATOM    801  N   LEU A  64      32.200  30.950  62.740  1.00  0.00           N
ATOM    802  HN  LEU A  64      32.350  30.150  62.160  1.00  0.00           H
ATOM    803  CA  LEU A  64      30.920  31.580  62.830  1.00  0.00           C
ATOM    804  HA  LEU A  64      31.030  32.650  62.870  1.00  0.00           H
ATOM    805  CB  LEU A  64      30.050  31.180  61.550  1.00  0.00           C
ATOM    806  HB1 LEU A  64      29.890  30.090  61.510  1.00  0.00           H
ATOM    807  HB2 LEU A  64      30.670  31.430  60.660  1.00  0.00           H
ATOM    808  CG  LEU A  64      28.600  31.690  61.530  1.00  0.00           C
ATOM    809  HG  LEU A  64      28.000  31.220  62.340  1.00  0.00           H
ATOM    810  CD1 LEU A  64      28.630  33.190  61.640  1.00  0.00           C
ATOM    811 HD11 LEU A  64      29.200  33.620  60.800  1.00  0.00           H
ATOM    812 HD12 LEU A  64      29.050  33.470  62.630  1.00  0.00           H
ATOM    813 HD13 LEU A  64      27.620  33.650  61.660  1.00  0.00           H
ATOM    814  CD2 LEU A  64      27.990  31.290  60.150  1.00  0.00           C
ATOM    815 HD21 LEU A  64      27.070  31.870  59.920  1.00  0.00           H
ATOM    816 HD22 LEU A  64      27.740  30.210  60.110  1.00  0.00           H
ATOM    817 HD23 LEU A  64      28.640  31.570  59.300  1.00  0.00           H
ATOM    818  C   LEU A  64      30.270  31.170  64.200  1.00  0.00           C
ATOM    819  O   LEU A  64      29.710  31.910  64.960  1.00  0.00           O
ATOM    820  N   LEU A  65      30.310  29.820  64.530  1.00  0.00           N
ATOM    821  HN  LEU A  65      30.690  29.160  63.890  1.00  0.00           H
ATOM    822  CA  LEU A  65      29.530  29.200  65.520  1.00  0.00           C
ATOM    823  HA  LEU A  65      28.540  29.590  65.380  1.00  0.00           H
ATOM    824  CB  LEU A  65      29.590  27.630  65.380  1.00  0.00           C
ATOM    825  HB1 LEU A  65      28.960  27.150  66.150  1.00  0.00           H
ATOM    826  HB2 LEU A  65      30.660  27.360  65.540  1.00  0.00           H
ATOM    827  CG  LEU A  65      29.040  27.040  64.020  1.00  0.00           C
ATOM    828  HG  LEU A  65      29.690  27.300  63.160  1.00  0.00           H
ATOM    829  CD1 LEU A  65      29.130  25.520  64.190  1.00  0.00           C
ATOM    830 HD11 LEU A  65      30.190  25.250  64.340  1.00  0.00           H
ATOM    831 HD12 LEU A  65      28.690  25.030  63.290  1.00  0.00           H
ATOM    832 HD13 LEU A  65      28.490  25.050  64.970  1.00  0.00           H
ATOM    833  CD2 LEU A  65      27.620  27.490  63.740  1.00  0.00           C
ATOM    834 HD21 LEU A  65      27.310  26.810  62.920  1.00  0.00           H
ATOM    835 HD22 LEU A  65      27.560  28.520  63.330  1.00  0.00           H
ATOM    836 HD23 LEU A  65      27.020  27.270  64.650  1.00  0.00           H
ATOM    837  C   LEU A  65      30.000  29.570  66.870  1.00  0.00           C
ATOM    838  O   LEU A  65      29.210  29.720  67.790  1.00  0.00           O
ATOM    839  N   GLY A  66      31.320  29.740  67.020  1.00  0.00           N
ATOM    840  HN  GLY A  66      31.800  29.620  66.150  1.00  0.00           H
ATOM    841  CA  GLY A  66      31.980  30.200  68.210  1.00  0.00           C
ATOM    842  HA1 GLY A  66      33.020  29.910  68.280  1.00  0.00           H
ATOM    843  HA2 GLY A  66      31.420  29.870  69.070  1.00  0.00           H
ATOM    844  C   GLY A  66      31.900  31.660  68.370  1.00  0.00           C
ATOM    845  O   GLY A  66      31.670  32.140  69.480  1.00  0.00           O
ATOM    846  N   ASN A  67      32.070  32.460  67.280  1.00  0.00           N
ATOM    847  HN  ASN A  67      32.180  31.980  66.420  1.00  0.00           H
ATOM    848  CA  ASN A  67      31.870  33.960  67.330  1.00  0.00           C
ATOM    849  HA  ASN A  67      32.420  34.400  68.150  1.00  0.00           H
ATOM    850  CB  ASN A  67      32.310  34.630  66.020  1.00  0.00           C
ATOM    851  HB1 ASN A  67      31.870  35.650  65.950  1.00  0.00           H
ATOM    852  HB2 ASN A  67      31.930  34.090  65.130  1.00  0.00           H
ATOM    853  CG  ASN A  67      33.830  34.870  65.900  1.00  0.00           C
ATOM    854  OD1 ASN A  67      34.450  35.500  66.770  1.00  0.00           O
ATOM    855  ND2 ASN A  67      34.410  34.580  64.710  1.00  0.00           N
ATOM    856 HD21 ASN A  67      35.240  35.050  64.420  1.00  0.00           H
ATOM    857 HD22 ASN A  67      33.970  33.880  64.150  1.00  0.00           H
ATOM    858  C   ASN A  67      30.420  34.350  67.630  1.00  0.00           C
ATOM    859  O   ASN A  67      30.170  35.340  68.290  1.00  0.00           O
ATOM    860  N   VAL A  68      29.430  33.510  67.200  1.00  0.00           N
ATOM    861  HN  VAL A  68      29.650  32.750  66.610  1.00  0.00           H
ATOM    862  CA  VAL A  68      27.970  33.720  67.530  1.00  0.00           C
ATOM    863  HA  VAL A  68      27.740  34.760  67.360  1.00  0.00           H
ATOM    864  CB  VAL A  68      27.060  32.780  66.630  1.00  0.00           C
ATOM    865  HB  VAL A  68      27.600  31.810  66.620  1.00  0.00           H
ATOM    866  CG1 VAL A  68      25.720  32.560  67.380  1.00  0.00           C
ATOM    867 HG11 VAL A  68      25.130  31.780  66.860  1.00  0.00           H
ATOM    868 HG12 VAL A  68      25.110  33.500  67.370  1.00  0.00           H
ATOM    869 HG13 VAL A  68      25.800  32.240  68.440  1.00  0.00           H
ATOM    870  CG2 VAL A  68      26.830  33.330  65.280  1.00  0.00           C
ATOM    871 HG21 VAL A  68      26.180  32.620  64.730  1.00  0.00           H
ATOM    872 HG22 VAL A  68      27.810  33.410  64.770  1.00  0.00           H
ATOM    873 HG23 VAL A  68      26.330  34.320  65.430  1.00  0.00           H
ATOM    874  C   VAL A  68      27.770  33.510  69.040  1.00  0.00           C
ATOM    875  O   VAL A  68      26.920  34.240  69.610  1.00  0.00           O
ATOM    876  N   LEU A  69      28.380  32.520  69.670  1.00  0.00           N
ATOM    877  HN  LEU A  69      28.840  31.840  69.110  1.00  0.00           H
ATOM    878  CA  LEU A  69      28.360  32.290  71.130  1.00  0.00           C
ATOM    879  HA  LEU A  69      27.320  32.270  71.440  1.00  0.00           H
ATOM    880  CB  LEU A  69      29.120  31.040  71.630  1.00  0.00           C
ATOM    881  HB1 LEU A  69      30.160  31.040  71.230  1.00  0.00           H
ATOM    882  HB2 LEU A  69      28.630  30.140  71.200  1.00  0.00           H
ATOM    883  CG  LEU A  69      29.260  30.700  73.100  1.00  0.00           C
ATOM    884  HG  LEU A  69      29.770  31.530  73.640  1.00  0.00           H
ATOM    885  CD1 LEU A  69      27.930  30.470  73.850  1.00  0.00           C
ATOM    886 HD11 LEU A  69      27.400  29.620  73.380  1.00  0.00           H
ATOM    887 HD12 LEU A  69      27.260  31.350  73.960  1.00  0.00           H
ATOM    888 HD13 LEU A  69      28.150  30.140  74.890  1.00  0.00           H
ATOM    889  CD2 LEU A  69      30.180  29.470  73.360  1.00  0.00           C
ATOM    890 HD21 LEU A  69      30.540  29.470  74.410  1.00  0.00           H
ATOM    891 HD22 LEU A  69      31.100  29.450  72.740  1.00  0.00           H
ATOM    892 HD23 LEU A  69      29.550  28.630  73.000  1.00  0.00           H
ATOM    893  C   LEU A  69      28.840  33.520  71.940  1.00  0.00           C
ATOM    894  O   LEU A  69      28.100  33.870  72.850  1.00  0.00           O
ATOM    895  N   VAL A  70      30.020  34.080  71.520  1.00  0.00           N
ATOM    896  HN  VAL A  70      30.520  33.570  70.820  1.00  0.00           H
ATOM    897  CA  VAL A  70      30.710  35.250  72.080  1.00  0.00           C
ATOM    898  HA  VAL A  70      30.950  35.070  73.120  1.00  0.00           H
ATOM    899  CB  VAL A  70      32.030  35.580  71.370  1.00  0.00           C
ATOM    900  HB  VAL A  70      31.970  35.790  70.280  1.00  0.00           H
ATOM    901  CG1 VAL A  70      32.810  36.670  72.060  1.00  0.00           C
ATOM    902 HG11 VAL A  70      32.970  36.520  73.140  1.00  0.00           H
ATOM    903 HG12 VAL A  70      32.520  37.700  71.770  1.00  0.00           H
ATOM    904 HG13 VAL A  70      33.860  36.750  71.680  1.00  0.00           H
ATOM    905  CG2 VAL A  70      32.890  34.310  71.460  1.00  0.00           C
ATOM    906 HG21 VAL A  70      33.120  33.910  72.470  1.00  0.00           H
ATOM    907 HG22 VAL A  70      33.880  34.580  71.020  1.00  0.00           H
ATOM    908 HG23 VAL A  70      32.500  33.500  70.810  1.00  0.00           H
ATOM    909  C   VAL A  70      29.760  36.480  72.010  1.00  0.00           C
ATOM    910  O   VAL A  70      29.490  37.180  73.000  1.00  0.00           O
ATOM    911  N   MET A  71      29.130  36.740  70.880  1.00  0.00           N
ATOM    912  HN  MET A  71      29.380  36.300  70.030  1.00  0.00           H
ATOM    913  CA  MET A  71      28.090  37.820  70.810  1.00  0.00           C
ATOM    914  HA  MET A  71      28.440  38.760  71.220  1.00  0.00           H
ATOM    915  CB  MET A  71      27.730  37.970  69.320  1.00  0.00           C
ATOM    916  HB1 MET A  71      26.860  38.650  69.210  1.00  0.00           H
ATOM    917  HB2 MET A  71      27.410  36.970  68.960  1.00  0.00           H
ATOM    918  CG  MET A  71      28.910  38.500  68.410  1.00  0.00           C
ATOM    919  HG1 MET A  71      29.640  37.670  68.340  1.00  0.00           H
ATOM    920  HG2 MET A  71      29.400  39.340  68.950  1.00  0.00           H
ATOM    921  SD  MET A  71      28.370  38.870  66.650  1.00  0.00           S
ATOM    922  CE  MET A  71      28.170  37.120  66.180  1.00  0.00           C
ATOM    923  HE1 MET A  71      27.310  36.660  66.700  1.00  0.00           H
ATOM    924  HE2 MET A  71      29.040  36.520  66.510  1.00  0.00           H
ATOM    925  HE3 MET A  71      28.080  36.960  65.080  1.00  0.00           H
ATOM    926  C   MET A  71      26.810  37.540  71.550  1.00  0.00           C
ATOM    927  O   MET A  71      26.200  38.440  72.170  1.00  0.00           O
ATOM    928  N   PHE A  72      26.270  36.280  71.510  1.00  0.00           N
ATOM    929  HN  PHE A  72      26.610  35.520  70.960  1.00  0.00           H
ATOM    930  CA  PHE A  72      25.140  36.000  72.310  1.00  0.00           C
ATOM    931  HA  PHE A  72      24.450  36.820  72.160  1.00  0.00           H
ATOM    932  CB  PHE A  72      24.390  34.740  71.750  1.00  0.00           C
ATOM    933  HB1 PHE A  72      25.140  33.960  71.470  1.00  0.00           H
ATOM    934  HB2 PHE A  72      23.820  35.060  70.860  1.00  0.00           H
ATOM    935  CG  PHE A  72      23.450  34.090  72.670  1.00  0.00           C
ATOM    936  CD1 PHE A  72      22.110  34.460  72.620  1.00  0.00           C
ATOM    937  HD1 PHE A  72      21.790  35.260  71.970  1.00  0.00           H
ATOM    938  CE1 PHE A  72      21.230  33.930  73.590  1.00  0.00           C
ATOM    939  HE1 PHE A  72      20.300  34.460  73.740  1.00  0.00           H
ATOM    940  CZ  PHE A  72      21.560  32.810  74.340  1.00  0.00           C
ATOM    941  HZ  PHE A  72      20.770  32.460  75.000  1.00  0.00           H
ATOM    942  CD2 PHE A  72      23.900  33.040  73.490  1.00  0.00           C
ATOM    943  HD2 PHE A  72      24.920  32.730  73.350  1.00  0.00           H
ATOM    944  CE2 PHE A  72      22.940  32.360  74.290  1.00  0.00           C
ATOM    945  HE2 PHE A  72      23.340  31.560  74.900  1.00  0.00           H
ATOM    946  C   PHE A  72      25.400  36.180  73.880  1.00  0.00           C
ATOM    947  O   PHE A  72      24.610  36.760  74.640  1.00  0.00           O
ATOM    948  N   GLY A  73      26.530  35.700  74.430  1.00  0.00           N
ATOM    949  HN  GLY A  73      27.160  35.240  73.810  1.00  0.00           H
ATOM    950  CA  GLY A  73      26.840  35.700  75.820  1.00  0.00           C
ATOM    951  HA1 GLY A  73      27.780  35.200  75.990  1.00  0.00           H
ATOM    952  HA2 GLY A  73      26.020  35.390  76.450  1.00  0.00           H
ATOM    953  C   GLY A  73      27.030  37.130  76.270  1.00  0.00           C
ATOM    954  O   GLY A  73      26.530  37.500  77.300  1.00  0.00           O
ATOM    955  N   ILE A  74      27.800  37.910  75.460  1.00  0.00           N
ATOM    956  HN  ILE A  74      28.200  37.560  74.620  1.00  0.00           H
ATOM    957  CA  ILE A  74      28.130  39.360  75.780  1.00  0.00           C
ATOM    958  HA  ILE A  74      28.620  39.310  76.740  1.00  0.00           H
ATOM    959  CB  ILE A  74      29.260  39.930  74.930  1.00  0.00           C
ATOM    960  HB  ILE A  74      29.100  39.760  73.850  1.00  0.00           H
ATOM    961  CG2 ILE A  74      29.480  41.410  75.170  1.00  0.00           C
ATOM    962 HG21 ILE A  74      29.450  41.680  76.250  1.00  0.00           H
ATOM    963 HG22 ILE A  74      28.700  42.040  74.700  1.00  0.00           H
ATOM    964 HG23 ILE A  74      30.450  41.760  74.760  1.00  0.00           H
ATOM    965  CG1 ILE A  74      30.600  39.220  75.340  1.00  0.00           C
ATOM    966 HG11 ILE A  74      30.430  38.120  75.390  1.00  0.00           H
ATOM    967 HG12 ILE A  74      30.880  39.500  76.380  1.00  0.00           H
ATOM    968  CD  ILE A  74      31.740  39.480  74.370  1.00  0.00           C
ATOM    969  HD1 ILE A  74      32.120  40.530  74.340  1.00  0.00           H
ATOM    970  HD2 ILE A  74      31.280  39.220  73.400  1.00  0.00           H
ATOM    971  HD3 ILE A  74      32.640  38.920  74.710  1.00  0.00           H
ATOM    972  C   ILE A  74      26.900  40.260  75.910  1.00  0.00           C
ATOM    973  O   ILE A  74      26.810  41.020  76.880  1.00  0.00           O
ATOM    974  N   VAL A  75      25.960  40.120  74.970  1.00  0.00           N
ATOM    975  HN  VAL A  75      26.120  39.660  74.100  1.00  0.00           H
ATOM    976  CA  VAL A  75      24.670  40.930  74.980  1.00  0.00           C
ATOM    977  HA  VAL A  75      24.990  41.930  75.250  1.00  0.00           H
ATOM    978  CB  VAL A  75      24.150  41.010  73.590  1.00  0.00           C
ATOM    979  HB  VAL A  75      23.880  39.990  73.230  1.00  0.00           H
ATOM    980  CG1 VAL A  75      22.830  41.840  73.680  1.00  0.00           C
ATOM    981 HG11 VAL A  75      22.000  41.250  74.120  1.00  0.00           H
ATOM    982 HG12 VAL A  75      22.550  41.950  72.610  1.00  0.00           H
ATOM    983 HG13 VAL A  75      22.850  42.840  74.160  1.00  0.00           H
ATOM    984  CG2 VAL A  75      25.180  41.750  72.710  1.00  0.00           C
ATOM    985 HG21 VAL A  75      25.100  41.580  71.610  1.00  0.00           H
ATOM    986 HG22 VAL A  75      26.250  41.550  72.910  1.00  0.00           H
ATOM    987 HG23 VAL A  75      25.080  42.850  72.850  1.00  0.00           H
ATOM    988  C   VAL A  75      23.710  40.350  75.920  1.00  0.00           C
ATOM    989  O   VAL A  75      22.950  41.080  76.590  1.00  0.00           O
ATOM    990  N   ARG A  76      23.650  39.000  76.200  1.00  0.00           N
ATOM    991  HN  ARG A  76      24.040  38.300  75.610  1.00  0.00           H
ATOM    992  CA  ARG A  76      22.910  38.270  77.220  1.00  0.00           C
ATOM    993  HA  ARG A  76      21.900  38.660  77.210  1.00  0.00           H
ATOM    994  CB  ARG A  76      22.920  36.730  76.960  1.00  0.00           C
ATOM    995  HB1 ARG A  76      24.010  36.530  76.950  1.00  0.00           H
ATOM    996  HB2 ARG A  76      22.470  36.560  75.960  1.00  0.00           H
ATOM    997  CG  ARG A  76      22.310  35.700  77.900  1.00  0.00           C
ATOM    998  HG1 ARG A  76      21.230  35.970  77.870  1.00  0.00           H
ATOM    999  HG2 ARG A  76      22.620  35.970  78.940  1.00  0.00           H
ATOM   1000  CD  ARG A  76      22.590  34.220  77.630  1.00  0.00           C
ATOM   1001  HD1 ARG A  76      23.610  33.920  77.930  1.00  0.00           H
ATOM   1002  HD2 ARG A  76      22.530  33.920  76.560  1.00  0.00           H
ATOM   1003  NE  ARG A  76      21.660  33.410  78.480  1.00  0.00           N
ATOM   1004  HE  ARG A  76      21.270  33.790  79.320  1.00  0.00           H
ATOM   1005  CZ  ARG A  76      21.460  32.160  78.410  1.00  0.00           C
ATOM   1006  NH1 ARG A  76      22.200  31.310  77.700  1.00  0.00           N
ATOM   1007 HH11 ARG A  76      23.150  31.550  77.490  1.00  0.00           H
ATOM   1008 HH12 ARG A  76      22.010  30.350  77.940  1.00  0.00           H
ATOM   1009  NH2 ARG A  76      20.380  31.740  79.040  1.00  0.00           N
ATOM   1010 HH21 ARG A  76      19.780  32.340  79.570  1.00  0.00           H
ATOM   1011 HH22 ARG A  76      19.980  30.830  78.980  1.00  0.00           H
ATOM   1012  C   ARG A  76      23.130  38.500  78.740  1.00  0.00           C
ATOM   1013  O   ARG A  76      22.120  38.630  79.520  1.00  0.00           O
ATOM   1014  N   TYR A  77      24.310  38.550  79.240  1.00  0.00           N
ATOM   1015  HN  TYR A  77      25.060  38.380  78.600  1.00  0.00           H
ATOM   1016  CA  TYR A  77      24.670  38.540  80.650  1.00  0.00           C
ATOM   1017  HA  TYR A  77      23.820  38.260  81.250  1.00  0.00           H
ATOM   1018  CB  TYR A  77      25.690  37.470  81.060  1.00  0.00           C
ATOM   1019  HB1 TYR A  77      25.940  37.450  82.140  1.00  0.00           H
ATOM   1020  HB2 TYR A  77      26.610  37.670  80.460  1.00  0.00           H
ATOM   1021  CG  TYR A  77      25.220  36.100  80.720  1.00  0.00           C
ATOM   1022  CD1 TYR A  77      24.130  35.650  81.520  1.00  0.00           C
ATOM   1023  HD1 TYR A  77      23.750  36.250  82.330  1.00  0.00           H
ATOM   1024  CE1 TYR A  77      23.740  34.270  81.520  1.00  0.00           C
ATOM   1025  HE1 TYR A  77      23.000  34.150  82.300  1.00  0.00           H
ATOM   1026  CZ  TYR A  77      24.340  33.400  80.670  1.00  0.00           C
ATOM   1027  OH  TYR A  77      24.140  32.010  80.740  1.00  0.00           O
ATOM   1028  HH  TYR A  77      24.520  31.560  79.980  1.00  0.00           H
ATOM   1029  CD2 TYR A  77      25.840  35.160  79.890  1.00  0.00           C
ATOM   1030  HD2 TYR A  77      26.690  35.520  79.320  1.00  0.00           H
ATOM   1031  CE2 TYR A  77      25.370  33.850  79.830  1.00  0.00           C
ATOM   1032  HE2 TYR A  77      25.860  33.300  79.030  1.00  0.00           H
ATOM   1033  C   TYR A  77      25.160  39.940  81.090  1.00  0.00           C
ATOM   1034  O   TYR A  77      25.960  40.600  80.410  1.00  0.00           O
ATOM   1035  N   THR A  78      24.770  40.370  82.320  1.00  0.00           N
ATOM   1036  HN  THR A  78      24.360  39.660  82.890  1.00  0.00           H
ATOM   1037  CA  THR A  78      24.950  41.760  82.710  1.00  0.00           C
ATOM   1038  HA  THR A  78      24.470  42.350  81.940  1.00  0.00           H
ATOM   1039  CB  THR A  78      24.360  42.000  84.010  1.00  0.00           C
ATOM   1040  HB  THR A  78      24.690  41.360  84.850  1.00  0.00           H
ATOM   1041  OG1 THR A  78      22.960  41.920  83.890  1.00  0.00           O
ATOM   1042  HG1 THR A  78      22.670  41.020  84.070  1.00  0.00           H
ATOM   1043  CG2 THR A  78      24.580  43.450  84.470  1.00  0.00           C
ATOM   1044 HG21 THR A  78      25.660  43.430  84.750  1.00  0.00           H
ATOM   1045 HG22 THR A  78      23.990  43.640  85.380  1.00  0.00           H
ATOM   1046 HG23 THR A  78      24.380  44.120  83.610  1.00  0.00           H
ATOM   1047  C   THR A  78      26.350  42.290  82.720  1.00  0.00           C
ATOM   1048  O   THR A  78      26.710  43.300  82.140  1.00  0.00           O
ATOM   1049  N   LYS A  79      27.330  41.480  83.260  1.00  0.00           N
ATOM   1050  HN  LYS A  79      27.100  40.550  83.530  1.00  0.00           H
ATOM   1051  CA  LYS A  79      28.680  42.090  83.460  1.00  0.00           C
ATOM   1052  HA  LYS A  79      28.640  43.160  83.620  1.00  0.00           H
ATOM   1053  CB  LYS A  79      29.230  41.480  84.690  1.00  0.00           C
ATOM   1054  HB1 LYS A  79      30.190  42.000  84.910  1.00  0.00           H
ATOM   1055  HB2 LYS A  79      29.420  40.390  84.620  1.00  0.00           H
ATOM   1056  CG  LYS A  79      28.350  41.620  85.920  1.00  0.00           C
ATOM   1057  HG1 LYS A  79      27.510  40.900  85.920  1.00  0.00           H
ATOM   1058  HG2 LYS A  79      27.780  42.570  85.980  1.00  0.00           H
ATOM   1059  CD  LYS A  79      29.260  41.420  87.160  1.00  0.00           C
ATOM   1060  HD1 LYS A  79      30.030  42.220  87.060  1.00  0.00           H
ATOM   1061  HD2 LYS A  79      29.770  40.440  87.110  1.00  0.00           H
ATOM   1062  CE  LYS A  79      28.590  41.640  88.540  1.00  0.00           C
ATOM   1063  HE1 LYS A  79      27.720  40.960  88.670  1.00  0.00           H
ATOM   1064  HE2 LYS A  79      28.160  42.660  88.720  1.00  0.00           H
ATOM   1065  NZ  LYS A  79      29.680  41.460  89.570  1.00  0.00           N
ATOM   1066  HZ1 LYS A  79      29.280  41.820  90.460  1.00  0.00           H
ATOM   1067  HZ2 LYS A  79      30.570  41.910  89.270  1.00  0.00           H
ATOM   1068  HZ3 LYS A  79      29.670  40.430  89.710  1.00  0.00           H
ATOM   1069  C   LYS A  79      29.710  41.860  82.340  1.00  0.00           C
ATOM   1070  O   LYS A  79      30.840  42.290  82.360  1.00  0.00           O
ATOM   1071  N   MET A  80      29.240  41.140  81.300  1.00  0.00           N
ATOM   1072  HN  MET A  80      28.530  40.450  81.410  1.00  0.00           H
ATOM   1073  CA  MET A  80      30.010  41.020  80.100  1.00  0.00           C
ATOM   1074  HA  MET A  80      31.060  41.030  80.360  1.00  0.00           H
ATOM   1075  CB  MET A  80      29.650  39.750  79.400  1.00  0.00           C
ATOM   1076  HB1 MET A  80      30.320  39.610  78.530  1.00  0.00           H
ATOM   1077  HB2 MET A  80      28.590  39.860  79.080  1.00  0.00           H
ATOM   1078  CG  MET A  80      29.650  38.440  80.220  1.00  0.00           C
ATOM   1079  HG1 MET A  80      28.970  38.540  81.100  1.00  0.00           H
ATOM   1080  HG2 MET A  80      30.690  38.370  80.610  1.00  0.00           H
ATOM   1081  SD  MET A  80      29.010  37.030  79.200  1.00  0.00           S
ATOM   1082  CE  MET A  80      30.300  36.210  78.290  1.00  0.00           C
ATOM   1083  HE1 MET A  80      31.060  35.760  78.970  1.00  0.00           H
ATOM   1084  HE2 MET A  80      30.720  36.870  77.510  1.00  0.00           H
ATOM   1085  HE3 MET A  80      29.740  35.380  77.810  1.00  0.00           H
ATOM   1086  C   MET A  80      29.910  42.280  79.190  1.00  0.00           C
ATOM   1087  O   MET A  80      30.540  42.360  78.150  1.00  0.00           O
ATOM   1088  N   LYS A  81      28.990  43.180  79.530  1.00  0.00           N
ATOM   1089  HN  LYS A  81      28.420  43.040  80.340  1.00  0.00           H
ATOM   1090  CA  LYS A  81      28.750  44.460  78.850  1.00  0.00           C
ATOM   1091  HA  LYS A  81      28.890  44.400  77.780  1.00  0.00           H
ATOM   1092  CB  LYS A  81      27.340  44.890  79.180  1.00  0.00           C
ATOM   1093  HB1 LYS A  81      27.210  45.900  78.720  1.00  0.00           H
ATOM   1094  HB2 LYS A  81      27.270  45.020  80.280  1.00  0.00           H
ATOM   1095  CG  LYS A  81      26.410  43.840  78.640  1.00  0.00           C
ATOM   1096  HG1 LYS A  81      26.550  42.840  79.100  1.00  0.00           H
ATOM   1097  HG2 LYS A  81      26.570  43.760  77.540  1.00  0.00           H
ATOM   1098  CD  LYS A  81      24.960  44.150  79.000  1.00  0.00           C
ATOM   1099  HD1 LYS A  81      24.810  45.230  78.820  1.00  0.00           H
ATOM   1100  HD2 LYS A  81      24.840  43.980  80.100  1.00  0.00           H
ATOM   1101  CE  LYS A  81      24.020  43.300  78.210  1.00  0.00           C
ATOM   1102  HE1 LYS A  81      24.130  42.210  78.380  1.00  0.00           H
ATOM   1103  HE2 LYS A  81      24.060  43.380  77.110  1.00  0.00           H
ATOM   1104  NZ  LYS A  81      22.680  43.710  78.640  1.00  0.00           N
ATOM   1105  HZ1 LYS A  81      22.440  44.630  78.210  1.00  0.00           H
ATOM   1106  HZ2 LYS A  81      22.670  43.730  79.680  1.00  0.00           H
ATOM   1107  HZ3 LYS A  81      21.980  43.000  78.360  1.00  0.00           H
ATOM   1108  C   LYS A  81      29.850  45.500  79.110  1.00  0.00           C
ATOM   1109  O   LYS A  81      29.530  46.650  79.220  1.00  0.00           O
ATOM   1110  N   THR A  82      31.100  45.140  79.190  1.00  0.00           N
ATOM   1111  HN  THR A  82      31.320  44.190  78.960  1.00  0.00           H
ATOM   1112  CA  THR A  82      32.250  46.000  79.510  1.00  0.00           C
ATOM   1113  HA  THR A  82      31.850  46.860  80.040  1.00  0.00           H
ATOM   1114  CB  THR A  82      33.450  45.470  80.450  1.00  0.00           C
ATOM   1115  HB  THR A  82      34.340  46.130  80.450  1.00  0.00           H
ATOM   1116  OG1 THR A  82      33.620  44.070  80.050  1.00  0.00           O
ATOM   1117  HG1 THR A  82      34.020  43.670  80.820  1.00  0.00           H
ATOM   1118  CG2 THR A  82      32.920  45.380  81.880  1.00  0.00           C
ATOM   1119 HG21 THR A  82      32.580  46.390  82.200  1.00  0.00           H
ATOM   1120 HG22 THR A  82      33.740  45.090  82.570  1.00  0.00           H
ATOM   1121 HG23 THR A  82      32.090  44.650  82.000  1.00  0.00           H
ATOM   1122  C   THR A  82      32.910  46.560  78.200  1.00  0.00           C
ATOM   1123  O   THR A  82      32.810  45.970  77.190  1.00  0.00           O
ATOM   1124  N   ALA A  83      33.470  47.800  78.310  1.00  0.00           N
ATOM   1125  HN  ALA A  83      33.560  48.250  79.200  1.00  0.00           H
ATOM   1126  CA  ALA A  83      34.150  48.430  77.220  1.00  0.00           C
ATOM   1127  HA  ALA A  83      33.460  48.860  76.510  1.00  0.00           H
ATOM   1128  CB  ALA A  83      35.050  49.530  77.960  1.00  0.00           C
ATOM   1129  HB1 ALA A  83      34.400  50.100  78.660  1.00  0.00           H
ATOM   1130  HB2 ALA A  83      35.420  50.320  77.270  1.00  0.00           H
ATOM   1131  HB3 ALA A  83      35.930  49.150  78.510  1.00  0.00           H
ATOM   1132  C   ALA A  83      35.030  47.480  76.290  1.00  0.00           C
ATOM   1133  O   ALA A  83      34.740  47.310  75.120  1.00  0.00           O
ATOM   1134  N   THR A  84      36.070  46.850  76.880  1.00  0.00           N
ATOM   1135  HN  THR A  84      36.310  46.900  77.840  1.00  0.00           H
ATOM   1136  CA  THR A  84      36.870  45.940  76.130  1.00  0.00           C
ATOM   1137  HA  THR A  84      37.250  46.440  75.250  1.00  0.00           H
ATOM   1138  CB  THR A  84      38.240  45.600  76.680  1.00  0.00           C
ATOM   1139  HB  THR A  84      38.090  45.020  77.610  1.00  0.00           H
ATOM   1140  OG1 THR A  84      39.110  46.700  76.910  1.00  0.00           O
ATOM   1141  HG1 THR A  84      39.420  46.730  77.820  1.00  0.00           H
ATOM   1142  CG2 THR A  84      38.960  44.710  75.610  1.00  0.00           C
ATOM   1143 HG21 THR A  84      40.060  44.650  75.760  1.00  0.00           H
ATOM   1144 HG22 THR A  84      38.630  45.010  74.590  1.00  0.00           H
ATOM   1145 HG23 THR A  84      38.530  43.700  75.760  1.00  0.00           H
ATOM   1146  C   THR A  84      36.090  44.740  75.550  1.00  0.00           C
ATOM   1147  O   THR A  84      36.270  44.410  74.390  1.00  0.00           O
ATOM   1148  N   ASN A  85      35.180  44.090  76.320  1.00  0.00           N
ATOM   1149  HN  ASN A  85      35.160  44.270  77.300  1.00  0.00           H
ATOM   1150  CA  ASN A  85      34.220  43.090  75.870  1.00  0.00           C
ATOM   1151  HA  ASN A  85      34.710  42.280  75.360  1.00  0.00           H
ATOM   1152  CB  ASN A  85      33.350  42.460  76.980  1.00  0.00           C
ATOM   1153  HB1 ASN A  85      32.490  41.970  76.470  1.00  0.00           H
ATOM   1154  HB2 ASN A  85      33.040  43.280  77.660  1.00  0.00           H
ATOM   1155  CG  ASN A  85      34.050  41.440  77.870  1.00  0.00           C
ATOM   1156  OD1 ASN A  85      35.280  41.200  77.750  1.00  0.00           O
ATOM   1157  ND2 ASN A  85      33.260  40.820  78.780  1.00  0.00           N
ATOM   1158 HD21 ASN A  85      32.420  41.250  79.110  1.00  0.00           H
ATOM   1159 HD22 ASN A  85      33.570  40.030  79.300  1.00  0.00           H
ATOM   1160  C   ASN A  85      33.390  43.650  74.680  1.00  0.00           C
ATOM   1161  O   ASN A  85      33.150  42.860  73.740  1.00  0.00           O
ATOM   1162  N   ILE A  86      32.940  44.930  74.650  1.00  0.00           N
ATOM   1163  HN  ILE A  86      32.890  45.410  75.520  1.00  0.00           H
ATOM   1164  CA  ILE A  86      32.260  45.660  73.560  1.00  0.00           C
ATOM   1165  HA  ILE A  86      31.430  45.060  73.220  1.00  0.00           H
ATOM   1166  CB  ILE A  86      31.600  46.870  74.180  1.00  0.00           C
ATOM   1167  HB  ILE A  86      32.410  47.450  74.670  1.00  0.00           H
ATOM   1168  CG2 ILE A  86      31.020  47.880  73.140  1.00  0.00           C
ATOM   1169 HG21 ILE A  86      30.220  47.340  72.580  1.00  0.00           H
ATOM   1170 HG22 ILE A  86      31.890  48.180  72.520  1.00  0.00           H
ATOM   1171 HG23 ILE A  86      30.680  48.810  73.630  1.00  0.00           H
ATOM   1172  CG1 ILE A  86      30.440  46.300  75.120  1.00  0.00           C
ATOM   1173 HG11 ILE A  86      30.720  45.500  75.840  1.00  0.00           H
ATOM   1174 HG12 ILE A  86      29.730  45.880  74.370  1.00  0.00           H
ATOM   1175  CD  ILE A  86      29.860  47.390  76.060  1.00  0.00           C
ATOM   1176  HD1 ILE A  86      28.960  47.130  76.660  1.00  0.00           H
ATOM   1177  HD2 ILE A  86      29.700  48.340  75.500  1.00  0.00           H
ATOM   1178  HD3 ILE A  86      30.550  47.580  76.910  1.00  0.00           H
ATOM   1179  C   ILE A  86      33.140  45.760  72.300  1.00  0.00           C
ATOM   1180  O   ILE A  86      32.640  45.570  71.180  1.00  0.00           O
ATOM   1181  N   TYR A  87      34.470  45.900  72.530  1.00  0.00           N
ATOM   1182  HN  TYR A  87      34.790  46.040  73.460  1.00  0.00           H
ATOM   1183  CA  TYR A  87      35.440  45.790  71.380  1.00  0.00           C
ATOM   1184  HA  TYR A  87      34.970  46.400  70.630  1.00  0.00           H
ATOM   1185  CB  TYR A  87      36.850  46.280  71.660  1.00  0.00           C
ATOM   1186  HB1 TYR A  87      37.580  46.080  70.840  1.00  0.00           H
ATOM   1187  HB2 TYR A  87      37.220  45.760  72.570  1.00  0.00           H
ATOM   1188  CG  TYR A  87      37.010  47.760  71.990  1.00  0.00           C
ATOM   1189  CD1 TYR A  87      36.360  48.760  71.190  1.00  0.00           C
ATOM   1190  HD1 TYR A  87      35.770  48.410  70.360  1.00  0.00           H
ATOM   1191  CE1 TYR A  87      36.570  50.080  71.570  1.00  0.00           C
ATOM   1192  HE1 TYR A  87      36.070  50.860  71.020  1.00  0.00           H
ATOM   1193  CZ  TYR A  87      37.380  50.390  72.600  1.00  0.00           C
ATOM   1194  OH  TYR A  87      37.490  51.710  73.060  1.00  0.00           O
ATOM   1195  HH  TYR A  87      37.790  51.640  73.970  1.00  0.00           H
ATOM   1196  CD2 TYR A  87      37.830  48.120  73.020  1.00  0.00           C
ATOM   1197  HD2 TYR A  87      38.340  47.320  73.540  1.00  0.00           H
ATOM   1198  CE2 TYR A  87      38.000  49.440  73.400  1.00  0.00           C
ATOM   1199  HE2 TYR A  87      38.560  49.620  74.310  1.00  0.00           H
ATOM   1200  C   TYR A  87      35.470  44.390  70.850  1.00  0.00           C
ATOM   1201  O   TYR A  87      35.450  44.150  69.630  1.00  0.00           O
ATOM   1202  N   ILE A  88      35.490  43.360  71.690  1.00  0.00           N
ATOM   1203  HN  ILE A  88      35.110  43.450  72.600  1.00  0.00           H
ATOM   1204  CA  ILE A  88      35.590  41.950  71.350  1.00  0.00           C
ATOM   1205  HA  ILE A  88      36.350  41.850  70.590  1.00  0.00           H
ATOM   1206  CB  ILE A  88      35.910  41.230  72.650  1.00  0.00           C
ATOM   1207  HB  ILE A  88      35.390  41.840  73.420  1.00  0.00           H
ATOM   1208  CG2 ILE A  88      35.450  39.780  72.700  1.00  0.00           C
ATOM   1209 HG21 ILE A  88      35.900  39.230  71.840  1.00  0.00           H
ATOM   1210 HG22 ILE A  88      34.360  39.630  72.770  1.00  0.00           H
ATOM   1211 HG23 ILE A  88      35.920  39.320  73.600  1.00  0.00           H
ATOM   1212  CG1 ILE A  88      37.440  41.310  73.010  1.00  0.00           C
ATOM   1213 HG11 ILE A  88      37.910  42.280  72.750  1.00  0.00           H
ATOM   1214 HG12 ILE A  88      37.940  40.500  72.430  1.00  0.00           H
ATOM   1215  CD  ILE A  88      37.750  41.070  74.440  1.00  0.00           C
ATOM   1216  HD1 ILE A  88      37.330  41.890  75.070  1.00  0.00           H
ATOM   1217  HD2 ILE A  88      38.840  40.950  74.640  1.00  0.00           H
ATOM   1218  HD3 ILE A  88      37.240  40.200  74.910  1.00  0.00           H
ATOM   1219  C   ILE A  88      34.340  41.470  70.690  1.00  0.00           C
ATOM   1220  O   ILE A  88      34.350  40.610  69.810  1.00  0.00           O
ATOM   1221  N   PHE A  89      33.240  41.990  71.120  1.00  0.00           N
ATOM   1222  HN  PHE A  89      33.200  42.590  71.910  1.00  0.00           H
ATOM   1223  CA  PHE A  89      32.000  41.680  70.520  1.00  0.00           C
ATOM   1224  HA  PHE A  89      32.000  40.600  70.510  1.00  0.00           H
ATOM   1225  CB  PHE A  89      30.880  42.410  71.360  1.00  0.00           C
ATOM   1226  HB1 PHE A  89      31.170  43.470  71.580  1.00  0.00           H
ATOM   1227  HB2 PHE A  89      30.720  41.850  72.310  1.00  0.00           H
ATOM   1228  CG  PHE A  89      29.520  42.480  70.590  1.00  0.00           C
ATOM   1229  CD1 PHE A  89      28.560  41.490  70.840  1.00  0.00           C
ATOM   1230  HD1 PHE A  89      28.860  40.700  71.520  1.00  0.00           H
ATOM   1231  CE1 PHE A  89      27.320  41.530  70.120  1.00  0.00           C
ATOM   1232  HE1 PHE A  89      26.650  40.710  70.330  1.00  0.00           H
ATOM   1233  CZ  PHE A  89      27.020  42.580  69.280  1.00  0.00           C
ATOM   1234  HZ  PHE A  89      26.060  42.550  68.790  1.00  0.00           H
ATOM   1235  CD2 PHE A  89      29.230  43.610  69.780  1.00  0.00           C
ATOM   1236  HD2 PHE A  89      29.830  44.490  69.580  1.00  0.00           H
ATOM   1237  CE2 PHE A  89      27.980  43.570  69.110  1.00  0.00           C
ATOM   1238  HE2 PHE A  89      27.690  44.430  68.520  1.00  0.00           H
ATOM   1239  C   PHE A  89      32.000  42.160  69.040  1.00  0.00           C
ATOM   1240  O   PHE A  89      31.540  41.390  68.190  1.00  0.00           O
ATOM   1241  N   ASN A  90      32.520  43.390  68.810  1.00  0.00           N
ATOM   1242  HN  ASN A  90      32.840  43.910  69.600  1.00  0.00           H
ATOM   1243  CA  ASN A  90      32.660  43.950  67.510  1.00  0.00           C
ATOM   1244  HA  ASN A  90      31.680  43.850  67.070  1.00  0.00           H
ATOM   1245  CB  ASN A  90      33.100  45.450  67.640  1.00  0.00           C
ATOM   1246  HB1 ASN A  90      34.180  45.400  67.920  1.00  0.00           H
ATOM   1247  HB2 ASN A  90      32.530  45.900  68.470  1.00  0.00           H
ATOM   1248  CG  ASN A  90      32.900  46.300  66.390  1.00  0.00           C
ATOM   1249  OD1 ASN A  90      31.930  46.190  65.700  1.00  0.00           O
ATOM   1250  ND2 ASN A  90      33.920  47.140  66.070  1.00  0.00           N
ATOM   1251 HD21 ASN A  90      33.920  47.710  65.250  1.00  0.00           H
ATOM   1252 HD22 ASN A  90      34.780  47.070  66.590  1.00  0.00           H
ATOM   1253  C   ASN A  90      33.610  43.170  66.590  1.00  0.00           C
ATOM   1254  O   ASN A  90      33.310  42.820  65.440  1.00  0.00           O
ATOM   1255  N   LEU A  91      34.750  42.760  67.120  1.00  0.00           N
ATOM   1256  HN  LEU A  91      35.080  43.110  68.000  1.00  0.00           H
ATOM   1257  CA  LEU A  91      35.720  41.880  66.550  1.00  0.00           C
ATOM   1258  HA  LEU A  91      36.060  42.430  65.690  1.00  0.00           H
ATOM   1259  CB  LEU A  91      36.860  41.650  67.590  1.00  0.00           C
ATOM   1260  HB1 LEU A  91      36.570  40.920  68.370  1.00  0.00           H
ATOM   1261  HB2 LEU A  91      37.060  42.560  68.190  1.00  0.00           H
ATOM   1262  CG  LEU A  91      38.220  41.250  66.910  1.00  0.00           C
ATOM   1263  HG  LEU A  91      38.100  40.310  66.320  1.00  0.00           H
ATOM   1264  CD1 LEU A  91      38.780  42.350  65.990  1.00  0.00           C
ATOM   1265 HD11 LEU A  91      38.180  42.450  65.070  1.00  0.00           H
ATOM   1266 HD12 LEU A  91      39.890  42.280  65.920  1.00  0.00           H
ATOM   1267 HD13 LEU A  91      38.660  43.300  66.560  1.00  0.00           H
ATOM   1268  CD2 LEU A  91      39.300  41.040  67.990  1.00  0.00           C
ATOM   1269 HD21 LEU A  91      40.170  40.450  67.630  1.00  0.00           H
ATOM   1270 HD22 LEU A  91      38.920  40.340  68.770  1.00  0.00           H
ATOM   1271 HD23 LEU A  91      39.720  41.820  68.670  1.00  0.00           H
ATOM   1272  C   LEU A  91      35.200  40.510  66.140  1.00  0.00           C
ATOM   1273  O   LEU A  91      35.510  40.080  65.060  1.00  0.00           O
ATOM   1274  N   ALA A  92      34.440  39.830  66.980  1.00  0.00           N
ATOM   1275  HN  ALA A  92      34.200  40.220  67.860  1.00  0.00           H
ATOM   1276  CA  ALA A  92      33.650  38.620  66.670  1.00  0.00           C
ATOM   1277  HA  ALA A  92      34.350  37.920  66.240  1.00  0.00           H
ATOM   1278  CB  ALA A  92      33.020  38.080  68.000  1.00  0.00           C
ATOM   1279  HB1 ALA A  92      32.550  37.090  67.820  1.00  0.00           H
ATOM   1280  HB2 ALA A  92      32.320  38.820  68.440  1.00  0.00           H
ATOM   1281  HB3 ALA A  92      33.920  37.880  68.620  1.00  0.00           H
ATOM   1282  C   ALA A  92      32.580  38.780  65.590  1.00  0.00           C
ATOM   1283  O   ALA A  92      32.370  38.000  64.620  1.00  0.00           O
ATOM   1284  N   LEU A  93      31.820  39.930  65.740  1.00  0.00           N
ATOM   1285  HN  LEU A  93      31.800  40.480  66.570  1.00  0.00           H
ATOM   1286  CA  LEU A  93      30.840  40.350  64.710  1.00  0.00           C
ATOM   1287  HA  LEU A  93      30.070  39.630  64.490  1.00  0.00           H
ATOM   1288  CB  LEU A  93      30.170  41.570  65.220  1.00  0.00           C
ATOM   1289  HB1 LEU A  93      30.950  42.360  65.330  1.00  0.00           H
ATOM   1290  HB2 LEU A  93      29.870  41.370  66.270  1.00  0.00           H
ATOM   1291  CG  LEU A  93      28.930  42.120  64.460  1.00  0.00           C
ATOM   1292  HG  LEU A  93      28.560  41.160  64.040  1.00  0.00           H
ATOM   1293  CD1 LEU A  93      27.930  42.740  65.360  1.00  0.00           C
ATOM   1294 HD11 LEU A  93      27.470  42.050  66.100  1.00  0.00           H
ATOM   1295 HD12 LEU A  93      27.110  43.200  64.780  1.00  0.00           H
ATOM   1296 HD13 LEU A  93      28.510  43.430  66.010  1.00  0.00           H
ATOM   1297  CD2 LEU A  93      29.190  43.120  63.360  1.00  0.00           C
ATOM   1298 HD21 LEU A  93      30.140  42.920  62.820  1.00  0.00           H
ATOM   1299 HD22 LEU A  93      29.230  44.160  63.760  1.00  0.00           H
ATOM   1300 HD23 LEU A  93      28.420  43.010  62.570  1.00  0.00           H
ATOM   1301  C   LEU A  93      31.450  40.650  63.290  1.00  0.00           C
ATOM   1302  O   LEU A  93      30.890  40.080  62.380  1.00  0.00           O
ATOM   1303  N   ALA A  94      32.530  41.460  63.110  1.00  0.00           N
ATOM   1304  HN  ALA A  94      32.830  42.030  63.870  1.00  0.00           H
ATOM   1305  CA  ALA A  94      33.280  41.610  61.920  1.00  0.00           C
ATOM   1306  HA  ALA A  94      32.650  42.180  61.250  1.00  0.00           H
ATOM   1307  CB  ALA A  94      34.410  42.590  62.170  1.00  0.00           C
ATOM   1308  HB1 ALA A  94      34.970  42.260  63.070  1.00  0.00           H
ATOM   1309  HB2 ALA A  94      34.000  43.620  62.290  1.00  0.00           H
ATOM   1310  HB3 ALA A  94      35.090  42.660  61.290  1.00  0.00           H
ATOM   1311  C   ALA A  94      33.780  40.320  61.250  1.00  0.00           C
ATOM   1312  O   ALA A  94      33.820  40.240  60.030  1.00  0.00           O
ATOM   1313  N   ASP A  95      34.290  39.400  62.080  1.00  0.00           N
ATOM   1314  HN  ASP A  95      34.220  39.640  63.050  1.00  0.00           H
ATOM   1315  CA  ASP A  95      34.750  38.110  61.740  1.00  0.00           C
ATOM   1316  HA  ASP A  95      35.450  38.190  60.920  1.00  0.00           H
ATOM   1317  CB  ASP A  95      35.520  37.520  63.010  1.00  0.00           C
ATOM   1318  HB1 ASP A  95      34.840  37.020  63.730  1.00  0.00           H
ATOM   1319  HB2 ASP A  95      36.110  38.250  63.600  1.00  0.00           H
ATOM   1320  CG  ASP A  95      36.480  36.470  62.490  1.00  0.00           C
ATOM   1321  OD1 ASP A  95      36.770  35.590  63.360  1.00  0.00           O
ATOM   1322  OD2 ASP A  95      36.990  36.480  61.370  1.00  0.00           O
ATOM   1323  C   ASP A  95      33.540  37.290  61.250  1.00  0.00           C
ATOM   1324  O   ASP A  95      33.630  36.740  60.140  1.00  0.00           O
ATOM   1325  N   ALA A  96      32.380  37.300  61.930  1.00  0.00           N
ATOM   1326  HN  ALA A  96      32.380  37.830  62.780  1.00  0.00           H
ATOM   1327  CA  ALA A  96      31.150  36.450  61.690  1.00  0.00           C
ATOM   1328  HA  ALA A  96      31.380  35.420  61.920  1.00  0.00           H
ATOM   1329  CB  ALA A  96      30.040  36.800  62.740  1.00  0.00           C
ATOM   1330  HB1 ALA A  96      29.900  37.900  62.790  1.00  0.00           H
ATOM   1331  HB2 ALA A  96      30.350  36.570  63.780  1.00  0.00           H
ATOM   1332  HB3 ALA A  96      29.110  36.280  62.420  1.00  0.00           H
ATOM   1333  C   ALA A  96      30.490  36.620  60.340  1.00  0.00           C
ATOM   1334  O   ALA A  96      30.210  35.670  59.650  1.00  0.00           O
ATOM   1335  N   LEU A  97      30.350  37.850  59.900  1.00  0.00           N
ATOM   1336  HN  LEU A  97      30.630  38.700  60.330  1.00  0.00           H
ATOM   1337  CA  LEU A  97      29.930  38.160  58.500  1.00  0.00           C
ATOM   1338  HA  LEU A  97      28.960  37.750  58.270  1.00  0.00           H
ATOM   1339  CB  LEU A  97      29.780  39.670  58.530  1.00  0.00           C
ATOM   1340  HB1 LEU A  97      29.410  40.040  57.550  1.00  0.00           H
ATOM   1341  HB2 LEU A  97      30.740  40.090  58.900  1.00  0.00           H
ATOM   1342  CG  LEU A  97      28.770  40.280  59.640  1.00  0.00           C
ATOM   1343  HG  LEU A  97      29.090  39.970  60.660  1.00  0.00           H
ATOM   1344  CD1 LEU A  97      28.750  41.890  59.710  1.00  0.00           C
ATOM   1345 HD11 LEU A  97      29.750  42.290  59.950  1.00  0.00           H
ATOM   1346 HD12 LEU A  97      27.980  42.250  60.420  1.00  0.00           H
ATOM   1347 HD13 LEU A  97      28.500  42.370  58.740  1.00  0.00           H
ATOM   1348  CD2 LEU A  97      27.280  39.890  59.400  1.00  0.00           C
ATOM   1349 HD21 LEU A  97      27.010  38.840  59.610  1.00  0.00           H
ATOM   1350 HD22 LEU A  97      26.960  40.140  58.370  1.00  0.00           H
ATOM   1351 HD23 LEU A  97      26.630  40.460  60.100  1.00  0.00           H
ATOM   1352  C   LEU A  97      30.880  37.720  57.410  1.00  0.00           C
ATOM   1353  O   LEU A  97      30.430  37.390  56.320  1.00  0.00           O
ATOM   1354  N   ALA A  98      32.190  37.690  57.600  1.00  0.00           N
ATOM   1355  HN  ALA A  98      32.560  37.910  58.490  1.00  0.00           H
ATOM   1356  CA  ALA A  98      33.150  37.280  56.580  1.00  0.00           C
ATOM   1357  HA  ALA A  98      32.650  37.580  55.670  1.00  0.00           H
ATOM   1358  CB  ALA A  98      34.420  38.060  56.870  1.00  0.00           C
ATOM   1359  HB1 ALA A  98      34.180  39.140  56.740  1.00  0.00           H
ATOM   1360  HB2 ALA A  98      35.240  37.820  56.160  1.00  0.00           H
ATOM   1361  HB3 ALA A  98      34.780  37.820  57.890  1.00  0.00           H
ATOM   1362  C   ALA A  98      33.420  35.840  56.560  1.00  0.00           C
ATOM   1363  O   ALA A  98      33.510  35.270  55.500  1.00  0.00           O
ATOM   1364  N   THR A  99      33.390  35.200  57.740  1.00  0.00           N
ATOM   1365  HN  THR A  99      33.450  35.810  58.530  1.00  0.00           H
ATOM   1366  CA  THR A  99      33.410  33.770  58.040  1.00  0.00           C
ATOM   1367  HA  THR A  99      34.230  33.390  57.450  1.00  0.00           H
ATOM   1368  CB  THR A  99      33.870  33.430  59.530  1.00  0.00           C
ATOM   1369  HB  THR A  99      34.710  34.150  59.640  1.00  0.00           H
ATOM   1370  OG1 THR A  99      34.350  32.110  59.680  1.00  0.00           O
ATOM   1371  HG1 THR A  99      35.130  32.160  60.250  1.00  0.00           H
ATOM   1372  CG2 THR A  99      32.750  33.610  60.570  1.00  0.00           C
ATOM   1373 HG21 THR A  99      32.130  34.460  60.220  1.00  0.00           H
ATOM   1374 HG22 THR A  99      33.190  33.910  61.550  1.00  0.00           H
ATOM   1375 HG23 THR A  99      31.980  32.810  60.680  1.00  0.00           H
ATOM   1376  C   THR A  99      32.170  32.970  57.720  1.00  0.00           C
ATOM   1377  O   THR A  99      32.120  31.760  57.510  1.00  0.00           O
ATOM   1378  N   SER A 100      31.090  33.740  57.590  1.00  0.00           N
ATOM   1379  HN  SER A 100      31.000  34.630  58.040  1.00  0.00           H
ATOM   1380  CA  SER A 100      29.840  33.230  57.000  1.00  0.00           C
ATOM   1381  HA  SER A 100      29.490  32.430  57.640  1.00  0.00           H
ATOM   1382  CB  SER A 100      28.650  34.240  57.090  1.00  0.00           C
ATOM   1383  HB1 SER A 100      28.560  34.670  58.120  1.00  0.00           H
ATOM   1384  HB2 SER A 100      27.740  33.690  56.770  1.00  0.00           H
ATOM   1385  OG  SER A 100      28.910  35.290  56.160  1.00  0.00           O
ATOM   1386  HG1 SER A 100      29.670  35.780  56.490  1.00  0.00           H
ATOM   1387  C   SER A 100      29.920  32.760  55.500  1.00  0.00           C
ATOM   1388  O   SER A 100      29.160  31.890  55.080  1.00  0.00           O
ATOM   1389  N   THR A 101      30.990  33.200  54.750  1.00  0.00           N
ATOM   1390  HN  THR A 101      31.590  33.810  55.250  1.00  0.00           H
ATOM   1391  CA  THR A 101      30.940  33.070  53.270  1.00  0.00           C
ATOM   1392  HA  THR A 101      29.980  32.790  52.850  1.00  0.00           H
ATOM   1393  CB  THR A 101      31.620  34.260  52.540  1.00  0.00           C
ATOM   1394  HB  THR A 101      31.560  34.120  51.440  1.00  0.00           H
ATOM   1395  OG1 THR A 101      32.960  34.540  52.950  1.00  0.00           O
ATOM   1396  HG1 THR A 101      32.990  34.780  53.870  1.00  0.00           H
ATOM   1397  CG2 THR A 101      30.790  35.520  52.900  1.00  0.00           C
ATOM   1398 HG21 THR A 101      30.930  35.990  53.900  1.00  0.00           H
ATOM   1399 HG22 THR A 101      29.710  35.300  52.790  1.00  0.00           H
ATOM   1400 HG23 THR A 101      31.050  36.310  52.170  1.00  0.00           H
ATOM   1401  C   THR A 101      31.770  31.850  52.830  1.00  0.00           C
ATOM   1402  O   THR A 101      31.860  31.580  51.630  1.00  0.00           O
ATOM   1403  N   LEU A 102      32.500  31.160  53.720  1.00  0.00           N
ATOM   1404  HN  LEU A 102      32.190  31.240  54.660  1.00  0.00           H
ATOM   1405  CA  LEU A 102      33.690  30.430  53.380  1.00  0.00           C
ATOM   1406  HA  LEU A 102      34.190  31.090  52.690  1.00  0.00           H
ATOM   1407  CB  LEU A 102      34.670  30.200  54.600  1.00  0.00           C
ATOM   1408  HB1 LEU A 102      35.590  29.860  54.070  1.00  0.00           H
ATOM   1409  HB2 LEU A 102      34.300  29.380  55.240  1.00  0.00           H
ATOM   1410  CG  LEU A 102      34.910  31.390  55.450  1.00  0.00           C
ATOM   1411  HG  LEU A 102      34.000  31.730  56.000  1.00  0.00           H
ATOM   1412  CD1 LEU A 102      35.830  31.130  56.660  1.00  0.00           C
ATOM   1413 HD11 LEU A 102      36.680  30.480  56.340  1.00  0.00           H
ATOM   1414 HD12 LEU A 102      35.270  30.520  57.400  1.00  0.00           H
ATOM   1415 HD13 LEU A 102      36.250  32.050  57.120  1.00  0.00           H
ATOM   1416  CD2 LEU A 102      35.460  32.630  54.700  1.00  0.00           C
ATOM   1417 HD21 LEU A 102      36.560  32.630  54.620  1.00  0.00           H
ATOM   1418 HD22 LEU A 102      35.300  33.580  55.260  1.00  0.00           H
ATOM   1419 HD23 LEU A 102      34.970  32.840  53.720  1.00  0.00           H
ATOM   1420  C   LEU A 102      33.580  29.260  52.480  1.00  0.00           C
ATOM   1421  O   LEU A 102      34.370  29.120  51.480  1.00  0.00           O
ATOM   1422  N   PRO A 103      32.490  28.490  52.570  1.00  0.00           N
ATOM   1423  CD  PRO A 103      31.840  28.250  53.860  1.00  0.00           C
ATOM   1424  HD1 PRO A 103      31.180  29.110  54.080  1.00  0.00           H
ATOM   1425  HD2 PRO A 103      32.620  28.010  54.620  1.00  0.00           H
ATOM   1426  CA  PRO A 103      32.080  27.520  51.570  1.00  0.00           C
ATOM   1427  HA  PRO A 103      32.890  26.820  51.690  1.00  0.00           H
ATOM   1428  CB  PRO A 103      30.740  26.920  52.180  1.00  0.00           C
ATOM   1429  HB1 PRO A 103      30.450  26.000  51.640  1.00  0.00           H
ATOM   1430  HB2 PRO A 103      30.010  27.690  51.860  1.00  0.00           H
ATOM   1431  CG  PRO A 103      31.000  26.950  53.660  1.00  0.00           C
ATOM   1432  HG1 PRO A 103      30.060  26.910  54.250  1.00  0.00           H
ATOM   1433  HG2 PRO A 103      31.690  26.130  53.940  1.00  0.00           H
ATOM   1434  C   PRO A 103      32.040  27.900  50.110  1.00  0.00           C
ATOM   1435  O   PRO A 103      32.450  27.070  49.270  1.00  0.00           O
ATOM   1436  N   PHE A 104      31.490  29.060  49.770  1.00  0.00           N
ATOM   1437  HN  PHE A 104      30.980  29.620  50.420  1.00  0.00           H
ATOM   1438  CA  PHE A 104      31.560  29.650  48.400  1.00  0.00           C
ATOM   1439  HA  PHE A 104      31.320  28.870  47.700  1.00  0.00           H
ATOM   1440  CB  PHE A 104      30.620  30.910  48.290  1.00  0.00           C
ATOM   1441  HB1 PHE A 104      30.620  31.200  47.220  1.00  0.00           H
ATOM   1442  HB2 PHE A 104      30.940  31.740  48.960  1.00  0.00           H
ATOM   1443  CG  PHE A 104      29.200  30.550  48.770  1.00  0.00           C
ATOM   1444  CD1 PHE A 104      28.530  29.380  48.190  1.00  0.00           C
ATOM   1445  HD1 PHE A 104      28.890  28.760  47.390  1.00  0.00           H
ATOM   1446  CE1 PHE A 104      27.260  29.080  48.600  1.00  0.00           C
ATOM   1447  HE1 PHE A 104      26.760  28.200  48.230  1.00  0.00           H
ATOM   1448  CZ  PHE A 104      26.690  29.760  49.700  1.00  0.00           C
ATOM   1449  HZ  PHE A 104      25.730  29.460  50.080  1.00  0.00           H
ATOM   1450  CD2 PHE A 104      28.600  31.210  49.830  1.00  0.00           C
ATOM   1451  HD2 PHE A 104      29.140  32.020  50.320  1.00  0.00           H
ATOM   1452  CE2 PHE A 104      27.370  30.770  50.340  1.00  0.00           C
ATOM   1453  HE2 PHE A 104      26.870  31.180  51.200  1.00  0.00           H
ATOM   1454  C   PHE A 104      32.940  29.990  47.890  1.00  0.00           C
ATOM   1455  O   PHE A 104      33.240  29.930  46.690  1.00  0.00           O
ATOM   1456  N   GLN A 105      33.830  30.420  48.870  1.00  0.00           N
ATOM   1457  HN  GLN A 105      33.610  30.400  49.840  1.00  0.00           H
ATOM   1458  CA  GLN A 105      35.180  30.760  48.580  1.00  0.00           C
ATOM   1459  HA  GLN A 105      35.170  31.510  47.810  1.00  0.00           H
ATOM   1460  CB  GLN A 105      35.950  31.330  49.780  1.00  0.00           C
ATOM   1461  HB1 GLN A 105      36.910  31.690  49.360  1.00  0.00           H
ATOM   1462  HB2 GLN A 105      36.150  30.500  50.500  1.00  0.00           H
ATOM   1463  CG  GLN A 105      35.220  32.470  50.460  1.00  0.00           C
ATOM   1464  HG1 GLN A 105      35.830  32.930  51.270  1.00  0.00           H
ATOM   1465  HG2 GLN A 105      34.360  32.090  51.060  1.00  0.00           H
ATOM   1466  CD  GLN A 105      34.770  33.650  49.550  1.00  0.00           C
ATOM   1467  OE1 GLN A 105      35.230  33.860  48.440  1.00  0.00           O
ATOM   1468  NE2 GLN A 105      33.800  34.460  50.080  1.00  0.00           N
ATOM   1469 HE21 GLN A 105      33.520  35.270  49.560  1.00  0.00           H
ATOM   1470 HE22 GLN A 105      33.630  34.310  51.050  1.00  0.00           H
ATOM   1471  C   GLN A 105      35.980  29.560  48.070  1.00  0.00           C
ATOM   1472  O   GLN A 105      36.660  29.610  47.070  1.00  0.00           O
ATOM   1473  N   SER A 106      35.730  28.490  48.770  1.00  0.00           N
ATOM   1474  HN  SER A 106      35.260  28.310  49.640  1.00  0.00           H
ATOM   1475  CA  SER A 106      36.210  27.170  48.270  1.00  0.00           C
ATOM   1476  HA  SER A 106      37.220  27.240  47.890  1.00  0.00           H
ATOM   1477  CB  SER A 106      36.280  26.040  49.300  1.00  0.00           C
ATOM   1478  HB1 SER A 106      37.180  26.160  49.950  1.00  0.00           H
ATOM   1479  HB2 SER A 106      36.470  25.100  48.730  1.00  0.00           H
ATOM   1480  OG  SER A 106      35.120  26.000  50.120  1.00  0.00           O
ATOM   1481  HG1 SER A 106      34.260  26.220  49.740  1.00  0.00           H
ATOM   1482  C   SER A 106      35.400  26.530  47.100  1.00  0.00           C
ATOM   1483  O   SER A 106      36.000  25.800  46.300  1.00  0.00           O
ATOM   1484  N   ALA A 107      34.090  26.790  46.920  1.00  0.00           N
ATOM   1485  HN  ALA A 107      33.560  27.360  47.540  1.00  0.00           H
ATOM   1486  CA  ALA A 107      33.260  26.220  45.810  1.00  0.00           C
ATOM   1487  HA  ALA A 107      33.390  25.150  45.720  1.00  0.00           H
ATOM   1488  CB  ALA A 107      31.730  26.490  45.990  1.00  0.00           C
ATOM   1489  HB1 ALA A 107      31.300  26.050  46.910  1.00  0.00           H
ATOM   1490  HB2 ALA A 107      31.200  26.160  45.070  1.00  0.00           H
ATOM   1491  HB3 ALA A 107      31.650  27.600  46.110  1.00  0.00           H
ATOM   1492  C   ALA A 107      33.750  26.780  44.510  1.00  0.00           C
ATOM   1493  O   ALA A 107      33.710  26.160  43.510  1.00  0.00           O
ATOM   1494  N   LYS A 108      34.140  28.050  44.570  1.00  0.00           N
ATOM   1495  HN  LYS A 108      33.850  28.570  45.360  1.00  0.00           H
ATOM   1496  CA  LYS A 108      34.920  28.820  43.600  1.00  0.00           C
ATOM   1497  HA  LYS A 108      34.360  28.910  42.690  1.00  0.00           H
ATOM   1498  CB  LYS A 108      35.120  30.320  44.130  1.00  0.00           C
ATOM   1499  HB1 LYS A 108      35.350  30.310  45.210  1.00  0.00           H
ATOM   1500  HB2 LYS A 108      34.200  30.930  44.010  1.00  0.00           H
ATOM   1501  CG  LYS A 108      36.200  31.090  43.510  1.00  0.00           C
ATOM   1502  HG1 LYS A 108      35.890  31.330  42.470  1.00  0.00           H
ATOM   1503  HG2 LYS A 108      37.160  30.550  43.650  1.00  0.00           H
ATOM   1504  CD  LYS A 108      36.420  32.470  44.100  1.00  0.00           C
ATOM   1505  HD1 LYS A 108      36.920  32.360  45.090  1.00  0.00           H
ATOM   1506  HD2 LYS A 108      35.460  33.000  44.260  1.00  0.00           H
ATOM   1507  CE  LYS A 108      37.390  33.320  43.170  1.00  0.00           C
ATOM   1508  HE1 LYS A 108      36.890  33.260  42.180  1.00  0.00           H
ATOM   1509  HE2 LYS A 108      38.450  33.020  43.050  1.00  0.00           H
ATOM   1510  NZ  LYS A 108      37.210  34.730  43.570  1.00  0.00           N
ATOM   1511  HZ1 LYS A 108      37.860  35.040  44.330  1.00  0.00           H
ATOM   1512  HZ2 LYS A 108      36.240  34.980  43.860  1.00  0.00           H
ATOM   1513  HZ3 LYS A 108      37.570  35.320  42.790  1.00  0.00           H
ATOM   1514  C   LYS A 108      36.260  28.250  43.110  1.00  0.00           C
ATOM   1515  O   LYS A 108      36.440  28.180  41.880  1.00  0.00           O
ATOM   1516  N   TYR A 109      37.190  27.710  43.960  1.00  0.00           N
ATOM   1517  HN  TYR A 109      36.900  27.650  44.920  1.00  0.00           H
ATOM   1518  CA  TYR A 109      38.490  27.220  43.660  1.00  0.00           C
ATOM   1519  HA  TYR A 109      38.880  27.960  42.990  1.00  0.00           H
ATOM   1520  CB  TYR A 109      39.500  26.890  44.820  1.00  0.00           C
ATOM   1521  HB1 TYR A 109      40.230  26.150  44.430  1.00  0.00           H
ATOM   1522  HB2 TYR A 109      39.070  26.340  45.680  1.00  0.00           H
ATOM   1523  CG  TYR A 109      40.160  28.180  45.230  1.00  0.00           C
ATOM   1524  CD1 TYR A 109      39.840  28.820  46.410  1.00  0.00           C
ATOM   1525  HD1 TYR A 109      38.880  28.610  46.860  1.00  0.00           H
ATOM   1526  CE1 TYR A 109      40.720  29.800  46.920  1.00  0.00           C
ATOM   1527  HE1 TYR A 109      40.510  30.350  47.830  1.00  0.00           H
ATOM   1528  CZ  TYR A 109      41.930  30.070  46.270  1.00  0.00           C
ATOM   1529  OH  TYR A 109      42.870  31.050  46.750  1.00  0.00           O
ATOM   1530  HH  TYR A 109      42.310  31.560  47.350  1.00  0.00           H
ATOM   1531  CD2 TYR A 109      41.420  28.440  44.640  1.00  0.00           C
ATOM   1532  HD2 TYR A 109      41.580  27.930  43.700  1.00  0.00           H
ATOM   1533  CE2 TYR A 109      42.220  29.500  45.100  1.00  0.00           C
ATOM   1534  HE2 TYR A 109      43.080  29.740  44.500  1.00  0.00           H
ATOM   1535  C   TYR A 109      38.390  25.870  42.860  1.00  0.00           C
ATOM   1536  O   TYR A 109      39.170  25.700  41.940  1.00  0.00           O
ATOM   1537  N   LEU A 110      37.390  24.940  43.110  1.00  0.00           N
ATOM   1538  HN  LEU A 110      36.760  25.110  43.870  1.00  0.00           H
ATOM   1539  CA  LEU A 110      37.390  23.610  42.490  1.00  0.00           C
ATOM   1540  HA  LEU A 110      38.370  23.200  42.700  1.00  0.00           H
ATOM   1541  CB  LEU A 110      36.380  22.630  43.210  1.00  0.00           C
ATOM   1542  HB1 LEU A 110      36.300  21.660  42.670  1.00  0.00           H
ATOM   1543  HB2 LEU A 110      35.370  23.090  43.190  1.00  0.00           H
ATOM   1544  CG  LEU A 110      36.810  22.280  44.560  1.00  0.00           C
ATOM   1545  HG  LEU A 110      37.490  23.030  45.020  1.00  0.00           H
ATOM   1546  CD1 LEU A 110      35.540  22.150  45.420  1.00  0.00           C
ATOM   1547 HD11 LEU A 110      34.960  23.090  45.320  1.00  0.00           H
ATOM   1548 HD12 LEU A 110      35.850  21.960  46.470  1.00  0.00           H
ATOM   1549 HD13 LEU A 110      34.940  21.270  45.100  1.00  0.00           H
ATOM   1550  CD2 LEU A 110      37.700  21.000  44.530  1.00  0.00           C
ATOM   1551 HD21 LEU A 110      38.130  20.740  45.520  1.00  0.00           H
ATOM   1552 HD22 LEU A 110      38.620  21.120  43.920  1.00  0.00           H
ATOM   1553 HD23 LEU A 110      37.120  20.100  44.240  1.00  0.00           H
ATOM   1554  C   LEU A 110      37.080  23.600  40.960  1.00  0.00           C
ATOM   1555  O   LEU A 110      37.600  22.790  40.240  1.00  0.00           O
ATOM   1556  N   MET A 111      36.300  24.620  40.480  1.00  0.00           N
ATOM   1557  HN  MET A 111      36.080  25.390  41.070  1.00  0.00           H
ATOM   1558  CA  MET A 111      35.930  24.860  39.030  1.00  0.00           C
ATOM   1559  HA  MET A 111      36.210  23.990  38.460  1.00  0.00           H
ATOM   1560  CB  MET A 111      34.350  24.890  38.920  1.00  0.00           C
ATOM   1561  HB1 MET A 111      33.920  25.040  37.910  1.00  0.00           H
ATOM   1562  HB2 MET A 111      33.980  25.760  39.510  1.00  0.00           H
ATOM   1563  CG  MET A 111      33.720  23.640  39.610  1.00  0.00           C
ATOM   1564  HG1 MET A 111      34.520  22.880  39.640  1.00  0.00           H
ATOM   1565  HG2 MET A 111      32.890  23.320  38.940  1.00  0.00           H
ATOM   1566  SD  MET A 111      33.130  23.920  41.290  1.00  0.00           S
ATOM   1567  CE  MET A 111      31.800  25.140  41.030  1.00  0.00           C
ATOM   1568  HE1 MET A 111      32.210  26.170  41.070  1.00  0.00           H
ATOM   1569  HE2 MET A 111      31.020  25.100  41.830  1.00  0.00           H
ATOM   1570  HE3 MET A 111      31.210  24.960  40.110  1.00  0.00           H
ATOM   1571  C   MET A 111      36.660  26.130  38.520  1.00  0.00           C
ATOM   1572  O   MET A 111      36.550  26.470  37.350  1.00  0.00           O
ATOM   1573  N   GLU A 112      37.460  26.780  39.350  1.00  0.00           N
ATOM   1574  HN  GLU A 112      37.780  26.260  40.130  1.00  0.00           H
ATOM   1575  CA  GLU A 112      38.290  27.950  38.990  1.00  0.00           C
ATOM   1576  HA  GLU A 112      38.720  28.260  39.920  1.00  0.00           H
ATOM   1577  CB  GLU A 112      39.460  27.520  38.040  1.00  0.00           C
ATOM   1578  HB1 GLU A 112      40.050  28.430  37.770  1.00  0.00           H
ATOM   1579  HB2 GLU A 112      39.080  27.200  37.050  1.00  0.00           H
ATOM   1580  CG  GLU A 112      40.500  26.500  38.650  1.00  0.00           C
ATOM   1581  HG1 GLU A 112      39.960  25.550  38.850  1.00  0.00           H
ATOM   1582  HG2 GLU A 112      40.650  26.920  39.660  1.00  0.00           H
ATOM   1583  CD  GLU A 112      41.670  26.180  37.880  1.00  0.00           C
ATOM   1584  OE1 GLU A 112      41.810  26.580  36.690  1.00  0.00           O
ATOM   1585  OE2 GLU A 112      42.510  25.370  38.400  1.00  0.00           O
ATOM   1586  C   GLU A 112      37.440  29.070  38.340  1.00  0.00           C
ATOM   1587  O   GLU A 112      37.960  29.940  37.660  1.00  0.00           O
ATOM   1588  N   THR A 113      36.100  29.060  38.500  1.00  0.00           N
ATOM   1589  HN  THR A 113      35.820  28.500  39.280  1.00  0.00           H
ATOM   1590  CA  THR A 113      35.110  29.960  37.910  1.00  0.00           C
ATOM   1591  HA  THR A 113      35.520  30.850  37.460  1.00  0.00           H
ATOM   1592  CB  THR A 113      34.330  29.190  36.810  1.00  0.00           C
ATOM   1593  HB  THR A 113      35.130  28.590  36.330  1.00  0.00           H
ATOM   1594  OG1 THR A 113      33.730  30.050  35.830  1.00  0.00           O
ATOM   1595  HG1 THR A 113      33.120  29.490  35.340  1.00  0.00           H
ATOM   1596  CG2 THR A 113      33.270  28.330  37.460  1.00  0.00           C
ATOM   1597 HG21 THR A 113      33.720  27.640  38.210  1.00  0.00           H
ATOM   1598 HG22 THR A 113      32.710  27.780  36.670  1.00  0.00           H
ATOM   1599 HG23 THR A 113      32.410  28.870  37.930  1.00  0.00           H
ATOM   1600  C   THR A 113      34.230  30.480  38.940  1.00  0.00           C
ATOM   1601  O   THR A 113      34.240  30.050  40.080  1.00  0.00           O
ATOM   1602  N   TRP A 114      33.460  31.500  38.600  1.00  0.00           N
ATOM   1603  HN  TRP A 114      33.420  31.800  37.650  1.00  0.00           H
ATOM   1604  CA  TRP A 114      32.410  31.990  39.500  1.00  0.00           C
ATOM   1605  HA  TRP A 114      32.490  31.550  40.490  1.00  0.00           H
ATOM   1606  CB  TRP A 114      32.530  33.520  39.800  1.00  0.00           C
ATOM   1607  HB1 TRP A 114      32.520  34.010  38.810  1.00  0.00           H
ATOM   1608  HB2 TRP A 114      33.530  33.840  40.170  1.00  0.00           H
ATOM   1609  CG  TRP A 114      31.510  34.090  40.790  1.00  0.00           C
ATOM   1610  CD1 TRP A 114      30.300  34.730  40.520  1.00  0.00           C
ATOM   1611  HD1 TRP A 114      30.000  34.970  39.510  1.00  0.00           H
ATOM   1612  NE1 TRP A 114      29.770  35.110  41.700  1.00  0.00           N
ATOM   1613  HE1 TRP A 114      29.110  35.830  41.720  1.00  0.00           H
ATOM   1614  CE2 TRP A 114      30.540  34.660  42.770  1.00  0.00           C
ATOM   1615  CD2 TRP A 114      31.610  33.940  42.250  1.00  0.00           C
ATOM   1616  CE3 TRP A 114      32.580  33.370  43.060  1.00  0.00           C
ATOM   1617  HE3 TRP A 114      33.470  32.980  42.610  1.00  0.00           H
ATOM   1618  CZ3 TRP A 114      32.350  33.420  44.480  1.00  0.00           C
ATOM   1619  HZ3 TRP A 114      32.940  32.900  45.220  1.00  0.00           H
ATOM   1620  CZ2 TRP A 114      30.450  34.860  44.140  1.00  0.00           C
ATOM   1621  HZ2 TRP A 114      29.590  35.410  44.500  1.00  0.00           H
ATOM   1622  CH2 TRP A 114      31.310  34.140  44.930  1.00  0.00           C
ATOM   1623  HH2 TRP A 114      31.090  34.150  45.980  1.00  0.00           H
ATOM   1624  C   TRP A 114      30.980  31.730  38.980  1.00  0.00           C
ATOM   1625  O   TRP A 114      30.530  32.210  37.900  1.00  0.00           O
ATOM   1626  N   PRO A 115      30.170  30.930  39.670  1.00  0.00           N
ATOM   1627  CD  PRO A 115      30.660  29.810  40.490  1.00  0.00           C
ATOM   1628  HD1 PRO A 115      30.740  30.120  41.560  1.00  0.00           H
ATOM   1629  HD2 PRO A 115      31.630  29.430  40.090  1.00  0.00           H
ATOM   1630  CA  PRO A 115      28.910  30.580  39.070  1.00  0.00           C
ATOM   1631  HA  PRO A 115      28.680  31.060  38.130  1.00  0.00           H
ATOM   1632  CB  PRO A 115      28.910  29.040  39.070  1.00  0.00           C
ATOM   1633  HB1 PRO A 115      29.460  28.600  38.210  1.00  0.00           H
ATOM   1634  HB2 PRO A 115      27.860  28.710  38.920  1.00  0.00           H
ATOM   1635  CG  PRO A 115      29.550  28.730  40.350  1.00  0.00           C
ATOM   1636  HG1 PRO A 115      28.780  28.980  41.120  1.00  0.00           H
ATOM   1637  HG2 PRO A 115      29.980  27.700  40.420  1.00  0.00           H
ATOM   1638  C   PRO A 115      27.740  31.020  40.050  1.00  0.00           C
ATOM   1639  O   PRO A 115      26.670  30.550  39.790  1.00  0.00           O
ATOM   1640  N   PHE A 116      27.980  31.840  41.050  1.00  0.00           N
ATOM   1641  HN  PHE A 116      28.910  32.180  41.150  1.00  0.00           H
ATOM   1642  CA  PHE A 116      27.060  32.240  42.040  1.00  0.00           C
ATOM   1643  HA  PHE A 116      26.260  31.530  42.130  1.00  0.00           H
ATOM   1644  CB  PHE A 116      27.640  32.410  43.480  1.00  0.00           C
ATOM   1645  HB1 PHE A 116      26.830  32.620  44.210  1.00  0.00           H
ATOM   1646  HB2 PHE A 116      28.450  33.170  43.440  1.00  0.00           H
ATOM   1647  CG  PHE A 116      28.210  31.030  43.890  1.00  0.00           C
ATOM   1648  CD1 PHE A 116      27.280  30.090  44.440  1.00  0.00           C
ATOM   1649  HD1 PHE A 116      26.270  30.440  44.610  1.00  0.00           H
ATOM   1650  CE1 PHE A 116      27.640  28.780  44.750  1.00  0.00           C
ATOM   1651  HE1 PHE A 116      26.910  28.100  45.150  1.00  0.00           H
ATOM   1652  CZ  PHE A 116      29.040  28.530  44.650  1.00  0.00           C
ATOM   1653  HZ  PHE A 116      29.240  27.490  44.850  1.00  0.00           H
ATOM   1654  CD2 PHE A 116      29.590  30.680  43.800  1.00  0.00           C
ATOM   1655  HD2 PHE A 116      30.390  31.350  43.520  1.00  0.00           H
ATOM   1656  CE2 PHE A 116      29.970  29.450  44.270  1.00  0.00           C
ATOM   1657  HE2 PHE A 116      31.030  29.240  44.360  1.00  0.00           H
ATOM   1658  C   PHE A 116      26.420  33.570  41.680  1.00  0.00           C
ATOM   1659  O   PHE A 116      25.670  34.180  42.440  1.00  0.00           O
ATOM   1660  N   GLY A 117      26.680  34.020  40.460  1.00  0.00           N
ATOM   1661  HN  GLY A 117      27.280  33.520  39.850  1.00  0.00           H
ATOM   1662  CA  GLY A 117      26.250  35.280  39.870  1.00  0.00           C
ATOM   1663  HA1 GLY A 117      25.170  35.280  39.800  1.00  0.00           H
ATOM   1664  HA2 GLY A 117      26.800  35.510  38.980  1.00  0.00           H
ATOM   1665  C   GLY A 117      26.680  36.590  40.590  1.00  0.00           C
ATOM   1666  O   GLY A 117      27.260  36.620  41.670  1.00  0.00           O
ATOM   1667  N   GLU A 118      26.390  37.800  40.000  1.00  0.00           N
ATOM   1668  HN  GLU A 118      25.780  37.790  39.210  1.00  0.00           H
ATOM   1669  CA  GLU A 118      26.860  39.130  40.490  1.00  0.00           C
ATOM   1670  HA  GLU A 118      27.940  39.160  40.570  1.00  0.00           H
ATOM   1671  CB  GLU A 118      26.520  40.250  39.490  1.00  0.00           C
ATOM   1672  HB1 GLU A 118      25.460  40.550  39.630  1.00  0.00           H
ATOM   1673  HB2 GLU A 118      26.730  39.750  38.530  1.00  0.00           H
ATOM   1674  CG  GLU A 118      27.350  41.560  39.590  1.00  0.00           C
ATOM   1675  HG1 GLU A 118      28.320  41.170  39.230  1.00  0.00           H
ATOM   1676  HG2 GLU A 118      27.410  41.900  40.650  1.00  0.00           H
ATOM   1677  CD  GLU A 118      26.910  42.650  38.670  1.00  0.00           C
ATOM   1678  OE1 GLU A 118      26.220  42.330  37.630  1.00  0.00           O
ATOM   1679  OE2 GLU A 118      27.140  43.840  38.860  1.00  0.00           O
ATOM   1680  C   GLU A 118      26.500  39.660  41.880  1.00  0.00           C
ATOM   1681  O   GLU A 118      27.440  40.080  42.550  1.00  0.00           O
ATOM   1682  N   LEU A 119      25.250  39.640  42.330  1.00  0.00           N
ATOM   1683  HN  LEU A 119      24.520  39.090  41.920  1.00  0.00           H
ATOM   1684  CA  LEU A 119      24.850  40.230  43.600  1.00  0.00           C
ATOM   1685  HA  LEU A 119      25.150  41.270  43.630  1.00  0.00           H
ATOM   1686  CB  LEU A 119      23.350  39.930  43.860  1.00  0.00           C
ATOM   1687  HB1 LEU A 119      23.150  40.330  44.880  1.00  0.00           H
ATOM   1688  HB2 LEU A 119      23.190  38.840  43.990  1.00  0.00           H
ATOM   1689  CG  LEU A 119      22.400  40.510  42.760  1.00  0.00           C
ATOM   1690  HG  LEU A 119      22.620  39.960  41.820  1.00  0.00           H
ATOM   1691  CD1 LEU A 119      20.930  40.330  43.090  1.00  0.00           C
ATOM   1692 HD11 LEU A 119      20.600  40.620  44.110  1.00  0.00           H
ATOM   1693 HD12 LEU A 119      20.640  39.280  42.850  1.00  0.00           H
ATOM   1694 HD13 LEU A 119      20.300  41.040  42.520  1.00  0.00           H
ATOM   1695  CD2 LEU A 119      22.680  42.010  42.560  1.00  0.00           C
ATOM   1696 HD21 LEU A 119      22.020  42.320  41.720  1.00  0.00           H
ATOM   1697 HD22 LEU A 119      23.760  42.230  42.490  1.00  0.00           H
ATOM   1698 HD23 LEU A 119      22.220  42.640  43.350  1.00  0.00           H
ATOM   1699  C   LEU A 119      25.700  39.650  44.860  1.00  0.00           C
ATOM   1700  O   LEU A 119      26.130  40.350  45.810  1.00  0.00           O
ATOM   1701  N   LEU A 120      25.810  38.310  44.850  1.00  0.00           N
ATOM   1702  HN  LEU A 120      25.350  37.750  44.160  1.00  0.00           H
ATOM   1703  CA  LEU A 120      26.780  37.720  45.760  1.00  0.00           C
ATOM   1704  HA  LEU A 120      26.420  38.020  46.730  1.00  0.00           H
ATOM   1705  CB  LEU A 120      26.770  36.120  45.780  1.00  0.00           C
ATOM   1706  HB1 LEU A 120      27.110  35.790  44.770  1.00  0.00           H
ATOM   1707  HB2 LEU A 120      25.720  35.780  45.940  1.00  0.00           H
ATOM   1708  CG  LEU A 120      27.670  35.420  46.870  1.00  0.00           C
ATOM   1709  HG  LEU A 120      28.700  35.820  46.760  1.00  0.00           H
ATOM   1710  CD1 LEU A 120      26.970  35.710  48.240  1.00  0.00           C
ATOM   1711 HD11 LEU A 120      27.700  35.410  49.020  1.00  0.00           H
ATOM   1712 HD12 LEU A 120      26.010  35.170  48.400  1.00  0.00           H
ATOM   1713 HD13 LEU A 120      26.880  36.800  48.460  1.00  0.00           H
ATOM   1714  CD2 LEU A 120      27.650  33.920  46.670  1.00  0.00           C
ATOM   1715 HD21 LEU A 120      26.610  33.560  46.470  1.00  0.00           H
ATOM   1716 HD22 LEU A 120      28.020  33.440  47.600  1.00  0.00           H
ATOM   1717 HD23 LEU A 120      28.410  33.620  45.920  1.00  0.00           H
ATOM   1718  C   LEU A 120      28.220  38.110  45.570  1.00  0.00           C
ATOM   1719  O   LEU A 120      28.870  38.390  46.590  1.00  0.00           O
ATOM   1720  N   CYS A 121      28.810  38.130  44.340  1.00  0.00           N
ATOM   1721  HN  CYS A 121      28.220  37.900  43.560  1.00  0.00           H
ATOM   1722  CA  CYS A 121      30.170  38.670  44.140  1.00  0.00           C
ATOM   1723  HA  CYS A 121      30.840  38.040  44.710  1.00  0.00           H
ATOM   1724  CB  CYS A 121      30.610  38.480  42.640  1.00  0.00           C
ATOM   1725  HB1 CYS A 121      29.840  38.800  41.900  1.00  0.00           H
ATOM   1726  HB2 CYS A 121      30.860  37.410  42.460  1.00  0.00           H
ATOM   1727  SG  CYS A 121      31.980  39.370  42.090  1.00  0.00           S
ATOM   1728  C   CYS A 121      30.450  40.100  44.650  1.00  0.00           C
ATOM   1729  O   CYS A 121      31.460  40.330  45.200  1.00  0.00           O
ATOM   1730  N   LYS A 122      29.490  41.010  44.380  1.00  0.00           N
ATOM   1731  HN  LYS A 122      28.710  40.860  43.780  1.00  0.00           H
ATOM   1732  CA  LYS A 122      29.370  42.300  45.020  1.00  0.00           C
ATOM   1733  HA  LYS A 122      30.270  42.850  44.790  1.00  0.00           H
ATOM   1734  CB  LYS A 122      28.190  43.210  44.530  1.00  0.00           C
ATOM   1735  HB1 LYS A 122      27.860  43.960  45.290  1.00  0.00           H
ATOM   1736  HB2 LYS A 122      27.360  42.470  44.440  1.00  0.00           H
ATOM   1737  CG  LYS A 122      28.370  43.900  43.220  1.00  0.00           C
ATOM   1738  HG1 LYS A 122      28.690  43.240  42.390  1.00  0.00           H
ATOM   1739  HG2 LYS A 122      29.140  44.690  43.370  1.00  0.00           H
ATOM   1740  CD  LYS A 122      27.070  44.560  42.790  1.00  0.00           C
ATOM   1741  HD1 LYS A 122      26.530  44.990  43.670  1.00  0.00           H
ATOM   1742  HD2 LYS A 122      26.370  43.920  42.210  1.00  0.00           H
ATOM   1743  CE  LYS A 122      27.200  45.830  41.860  1.00  0.00           C
ATOM   1744  HE1 LYS A 122      27.880  46.540  42.380  1.00  0.00           H
ATOM   1745  HE2 LYS A 122      26.190  46.240  41.650  1.00  0.00           H
ATOM   1746  NZ  LYS A 122      27.940  45.620  40.560  1.00  0.00           N
ATOM   1747  HZ1 LYS A 122      27.640  44.730  40.120  1.00  0.00           H
ATOM   1748  HZ2 LYS A 122      28.950  45.540  40.780  1.00  0.00           H
ATOM   1749  HZ3 LYS A 122      27.740  46.470  40.000  1.00  0.00           H
ATOM   1750  C   LYS A 122      29.340  42.270  46.490  1.00  0.00           C
ATOM   1751  O   LYS A 122      30.090  43.090  47.100  1.00  0.00           O
ATOM   1752  N   ALA A 123      28.590  41.390  47.190  1.00  0.00           N
ATOM   1753  HN  ALA A 123      27.930  40.880  46.640  1.00  0.00           H
ATOM   1754  CA  ALA A 123      28.670  41.210  48.610  1.00  0.00           C
ATOM   1755  HA  ALA A 123      28.530  42.200  49.020  1.00  0.00           H
ATOM   1756  CB  ALA A 123      27.600  40.240  49.150  1.00  0.00           C
ATOM   1757  HB1 ALA A 123      27.770  39.240  48.680  1.00  0.00           H
ATOM   1758  HB2 ALA A 123      26.580  40.570  48.860  1.00  0.00           H
ATOM   1759  HB3 ALA A 123      27.560  40.070  50.240  1.00  0.00           H
ATOM   1760  C   ALA A 123      30.070  40.750  49.140  1.00  0.00           C
ATOM   1761  O   ALA A 123      30.660  41.330  50.060  1.00  0.00           O
ATOM   1762  N   VAL A 124      30.620  39.740  48.360  1.00  0.00           N
ATOM   1763  HN  VAL A 124      30.050  39.530  47.570  1.00  0.00           H
ATOM   1764  CA  VAL A 124      31.840  39.000  48.570  1.00  0.00           C
ATOM   1765  HA  VAL A 124      31.780  38.590  49.560  1.00  0.00           H
ATOM   1766  CB  VAL A 124      31.960  37.810  47.580  1.00  0.00           C
ATOM   1767  HB  VAL A 124      31.350  38.070  46.690  1.00  0.00           H
ATOM   1768  CG1 VAL A 124      33.450  37.450  47.160  1.00  0.00           C
ATOM   1769 HG11 VAL A 124      34.180  37.440  47.990  1.00  0.00           H
ATOM   1770 HG12 VAL A 124      33.820  38.180  46.410  1.00  0.00           H
ATOM   1771 HG13 VAL A 124      33.480  36.420  46.770  1.00  0.00           H
ATOM   1772  CG2 VAL A 124      31.280  36.600  48.280  1.00  0.00           C
ATOM   1773 HG21 VAL A 124      31.990  36.130  49.000  1.00  0.00           H
ATOM   1774 HG22 VAL A 124      31.120  35.740  47.590  1.00  0.00           H
ATOM   1775 HG23 VAL A 124      30.360  36.980  48.770  1.00  0.00           H
ATOM   1776  C   VAL A 124      33.100  39.930  48.390  1.00  0.00           C
ATOM   1777  O   VAL A 124      34.000  39.850  49.240  1.00  0.00           O
ATOM   1778  N   LEU A 125      33.200  40.870  47.440  1.00  0.00           N
ATOM   1779  HN  LEU A 125      32.650  40.740  46.610  1.00  0.00           H
ATOM   1780  CA  LEU A 125      34.370  41.770  47.320  1.00  0.00           C
ATOM   1781  HA  LEU A 125      35.190  41.220  47.760  1.00  0.00           H
ATOM   1782  CB  LEU A 125      34.660  42.130  45.820  1.00  0.00           C
ATOM   1783  HB1 LEU A 125      35.620  42.690  45.760  1.00  0.00           H
ATOM   1784  HB2 LEU A 125      33.780  42.730  45.510  1.00  0.00           H
ATOM   1785  CG  LEU A 125      34.890  40.880  44.950  1.00  0.00           C
ATOM   1786  HG  LEU A 125      34.060  40.150  45.050  1.00  0.00           H
ATOM   1787  CD1 LEU A 125      35.030  41.370  43.500  1.00  0.00           C
ATOM   1788 HD11 LEU A 125      34.860  40.470  42.870  1.00  0.00           H
ATOM   1789 HD12 LEU A 125      36.020  41.810  43.270  1.00  0.00           H
ATOM   1790 HD13 LEU A 125      34.280  42.150  43.220  1.00  0.00           H
ATOM   1791  CD2 LEU A 125      36.130  40.110  45.280  1.00  0.00           C
ATOM   1792 HD21 LEU A 125      36.220  39.250  44.580  1.00  0.00           H
ATOM   1793 HD22 LEU A 125      36.170  39.600  46.270  1.00  0.00           H
ATOM   1794 HD23 LEU A 125      37.030  40.760  45.200  1.00  0.00           H
ATOM   1795  C   LEU A 125      34.220  43.040  48.150  1.00  0.00           C
ATOM   1796  O   LEU A 125      35.160  43.810  48.260  1.00  0.00           O
ATOM   1797  N   SER A 126      33.130  43.180  48.900  1.00  0.00           N
ATOM   1798  HN  SER A 126      32.380  42.530  48.830  1.00  0.00           H
ATOM   1799  CA  SER A 126      33.030  44.140  49.930  1.00  0.00           C
ATOM   1800  HA  SER A 126      33.810  44.880  49.940  1.00  0.00           H
ATOM   1801  CB  SER A 126      31.630  44.770  49.690  1.00  0.00           C
ATOM   1802  HB1 SER A 126      30.720  44.150  49.830  1.00  0.00           H
ATOM   1803  HB2 SER A 126      31.540  44.950  48.600  1.00  0.00           H
ATOM   1804  OG  SER A 126      31.390  45.970  50.380  1.00  0.00           O
ATOM   1805  HG1 SER A 126      31.930  46.680  50.030  1.00  0.00           H
ATOM   1806  C   SER A 126      33.160  43.570  51.320  1.00  0.00           C
ATOM   1807  O   SER A 126      33.640  44.280  52.110  1.00  0.00           O
ATOM   1808  N   ILE A 127      32.760  42.280  51.610  1.00  0.00           N
ATOM   1809  HN  ILE A 127      32.440  41.740  50.840  1.00  0.00           H
ATOM   1810  CA  ILE A 127      32.860  41.680  52.960  1.00  0.00           C
ATOM   1811  HA  ILE A 127      32.440  42.520  53.510  1.00  0.00           H
ATOM   1812  CB  ILE A 127      32.060  40.410  53.140  1.00  0.00           C
ATOM   1813  HB  ILE A 127      31.110  40.550  52.580  1.00  0.00           H
ATOM   1814  CG2 ILE A 127      32.820  39.200  52.600  1.00  0.00           C
ATOM   1815 HG21 ILE A 127      33.640  39.030  53.330  1.00  0.00           H
ATOM   1816 HG22 ILE A 127      33.320  39.340  51.620  1.00  0.00           H
ATOM   1817 HG23 ILE A 127      32.200  38.270  52.670  1.00  0.00           H
ATOM   1818  CG1 ILE A 127      31.710  40.250  54.630  1.00  0.00           C
ATOM   1819 HG11 ILE A 127      32.490  39.950  55.360  1.00  0.00           H
ATOM   1820 HG12 ILE A 127      31.070  39.350  54.630  1.00  0.00           H
ATOM   1821  CD  ILE A 127      30.940  41.400  55.190  1.00  0.00           C
ATOM   1822  HD1 ILE A 127      30.380  41.090  56.100  1.00  0.00           H
ATOM   1823  HD2 ILE A 127      30.040  41.680  54.610  1.00  0.00           H
ATOM   1824  HD3 ILE A 127      31.560  42.260  55.500  1.00  0.00           H
ATOM   1825  C   ILE A 127      34.280  41.650  53.590  1.00  0.00           C
ATOM   1826  O   ILE A 127      34.520  41.950  54.750  1.00  0.00           O
ATOM   1827  N   ASP A 128      35.330  41.240  52.810  1.00  0.00           N
ATOM   1828  HN  ASP A 128      35.210  40.950  51.860  1.00  0.00           H
ATOM   1829  CA  ASP A 128      36.720  41.140  53.330  1.00  0.00           C
ATOM   1830  HA  ASP A 128      36.620  40.550  54.230  1.00  0.00           H
ATOM   1831  CB  ASP A 128      37.530  40.410  52.280  1.00  0.00           C
ATOM   1832  HB1 ASP A 128      37.100  39.400  52.140  1.00  0.00           H
ATOM   1833  HB2 ASP A 128      38.550  40.310  52.710  1.00  0.00           H
ATOM   1834  CG  ASP A 128      37.720  41.050  50.960  1.00  0.00           C
ATOM   1835  OD1 ASP A 128      37.300  42.220  50.620  1.00  0.00           O
ATOM   1836  OD2 ASP A 128      38.360  40.380  50.060  1.00  0.00           O
ATOM   1837  C   ASP A 128      37.260  42.480  53.770  1.00  0.00           C
ATOM   1838  O   ASP A 128      37.890  42.650  54.810  1.00  0.00           O
ATOM   1839  N   TYR A 129      37.150  43.560  52.950  1.00  0.00           N
ATOM   1840  HN  TYR A 129      36.990  43.270  52.010  1.00  0.00           H
ATOM   1841  CA  TYR A 129      37.440  44.940  53.270  1.00  0.00           C
ATOM   1842  HA  TYR A 129      38.450  44.960  53.630  1.00  0.00           H
ATOM   1843  CB  TYR A 129      37.460  46.020  52.090  1.00  0.00           C
ATOM   1844  HB1 TYR A 129      37.460  47.010  52.590  1.00  0.00           H
ATOM   1845  HB2 TYR A 129      36.510  46.010  51.510  1.00  0.00           H
ATOM   1846  CG  TYR A 129      38.670  45.820  51.220  1.00  0.00           C
ATOM   1847  CD1 TYR A 129      38.810  46.700  50.080  1.00  0.00           C
ATOM   1848  HD1 TYR A 129      37.960  47.310  49.810  1.00  0.00           H
ATOM   1849  CE1 TYR A 129      39.880  46.680  49.240  1.00  0.00           C
ATOM   1850  HE1 TYR A 129      39.840  47.420  48.450  1.00  0.00           H
ATOM   1851  CZ  TYR A 129      40.910  45.830  49.460  1.00  0.00           C
ATOM   1852  OH  TYR A 129      42.000  45.800  48.540  1.00  0.00           O
ATOM   1853  HH  TYR A 129      41.810  46.380  47.800  1.00  0.00           H
ATOM   1854  CD2 TYR A 129      39.680  44.850  51.410  1.00  0.00           C
ATOM   1855  HD2 TYR A 129      39.750  44.150  52.230  1.00  0.00           H
ATOM   1856  CE2 TYR A 129      40.820  44.910  50.570  1.00  0.00           C
ATOM   1857  HE2 TYR A 129      41.690  44.330  50.830  1.00  0.00           H
ATOM   1858  C   TYR A 129      36.610  45.450  54.420  1.00  0.00           C
ATOM   1859  O   TYR A 129      37.080  46.170  55.240  1.00  0.00           O
ATOM   1860  N   TYR A 130      35.310  45.120  54.560  1.00  0.00           N
ATOM   1861  HN  TYR A 130      34.780  44.770  53.790  1.00  0.00           H
ATOM   1862  CA  TYR A 130      34.660  45.470  55.810  1.00  0.00           C
ATOM   1863  HA  TYR A 130      34.770  46.530  55.940  1.00  0.00           H
ATOM   1864  CB  TYR A 130      33.180  45.130  55.830  1.00  0.00           C
ATOM   1865  HB1 TYR A 130      32.730  44.940  56.820  1.00  0.00           H
ATOM   1866  HB2 TYR A 130      33.020  44.220  55.210  1.00  0.00           H
ATOM   1867  CG  TYR A 130      32.330  46.320  55.340  1.00  0.00           C
ATOM   1868  CD1 TYR A 130      31.580  46.310  54.110  1.00  0.00           C
ATOM   1869  HD1 TYR A 130      31.690  45.440  53.490  1.00  0.00           H
ATOM   1870  CE1 TYR A 130      30.620  47.320  53.830  1.00  0.00           C
ATOM   1871  HE1 TYR A 130      30.250  47.390  52.820  1.00  0.00           H
ATOM   1872  CZ  TYR A 130      30.350  48.280  54.760  1.00  0.00           C
ATOM   1873  OH  TYR A 130      29.390  49.280  54.410  1.00  0.00           O
ATOM   1874  HH  TYR A 130      29.390  49.910  55.130  1.00  0.00           H
ATOM   1875  CD2 TYR A 130      31.960  47.350  56.280  1.00  0.00           C
ATOM   1876  HD2 TYR A 130      32.330  47.330  57.290  1.00  0.00           H
ATOM   1877  CE2 TYR A 130      31.000  48.280  55.970  1.00  0.00           C
ATOM   1878  HE2 TYR A 130      30.550  48.880  56.750  1.00  0.00           H
ATOM   1879  C   TYR A 130      35.320  44.920  57.050  1.00  0.00           C
ATOM   1880  O   TYR A 130      35.520  45.580  58.030  1.00  0.00           O
ATOM   1881  N   ASN A 131      35.630  43.600  56.990  1.00  0.00           N
ATOM   1882  HN  ASN A 131      35.410  43.120  56.140  1.00  0.00           H
ATOM   1883  CA  ASN A 131      36.270  42.770  58.050  1.00  0.00           C
ATOM   1884  HA  ASN A 131      35.600  42.790  58.900  1.00  0.00           H
ATOM   1885  CB  ASN A 131      36.340  41.290  57.490  1.00  0.00           C
ATOM   1886  HB1 ASN A 131      36.760  41.150  56.470  1.00  0.00           H
ATOM   1887  HB2 ASN A 131      35.300  41.010  57.240  1.00  0.00           H
ATOM   1888  CG  ASN A 131      37.110  40.230  58.360  1.00  0.00           C
ATOM   1889  OD1 ASN A 131      38.040  39.610  57.840  1.00  0.00           O
ATOM   1890  ND2 ASN A 131      36.650  40.010  59.610  1.00  0.00           N
ATOM   1891 HD21 ASN A 131      37.010  39.160  60.000  1.00  0.00           H
ATOM   1892 HD22 ASN A 131      35.680  40.240  59.730  1.00  0.00           H
ATOM   1893  C   ASN A 131      37.680  43.230  58.440  1.00  0.00           C
ATOM   1894  O   ASN A 131      37.920  43.400  59.630  1.00  0.00           O
ATOM   1895  N   MET A 132      38.620  43.480  57.430  1.00  0.00           N
ATOM   1896  HN  MET A 132      38.370  43.170  56.520  1.00  0.00           H
ATOM   1897  CA  MET A 132      40.050  43.860  57.630  1.00  0.00           C
ATOM   1898  HA  MET A 132      40.470  43.160  58.330  1.00  0.00           H
ATOM   1899  CB  MET A 132      40.810  44.030  56.320  1.00  0.00           C
ATOM   1900  HB1 MET A 132      41.790  44.470  56.590  1.00  0.00           H
ATOM   1901  HB2 MET A 132      40.150  44.680  55.700  1.00  0.00           H
ATOM   1902  CG  MET A 132      41.110  42.720  55.570  1.00  0.00           C
ATOM   1903  HG1 MET A 132      40.230  42.070  55.390  1.00  0.00           H
ATOM   1904  HG2 MET A 132      41.940  42.120  56.030  1.00  0.00           H
ATOM   1905  SD  MET A 132      41.720  43.090  53.910  1.00  0.00           S
ATOM   1906  CE  MET A 132      42.610  44.670  54.140  1.00  0.00           C
ATOM   1907  HE1 MET A 132      43.440  44.590  54.870  1.00  0.00           H
ATOM   1908  HE2 MET A 132      41.970  45.440  54.610  1.00  0.00           H
ATOM   1909  HE3 MET A 132      43.020  45.050  53.180  1.00  0.00           H
ATOM   1910  C   MET A 132      40.180  45.250  58.390  1.00  0.00           C
ATOM   1911  O   MET A 132      40.610  45.400  59.560  1.00  0.00           O
ATOM   1912  N   PHE A 133      39.550  46.260  57.750  1.00  0.00           N
ATOM   1913  HN  PHE A 133      39.140  46.140  56.850  1.00  0.00           H
ATOM   1914  CA  PHE A 133      39.470  47.560  58.300  1.00  0.00           C
ATOM   1915  HA  PHE A 133      40.500  47.830  58.470  1.00  0.00           H
ATOM   1916  CB  PHE A 133      39.000  48.610  57.250  1.00  0.00           C
ATOM   1917  HB1 PHE A 133      38.780  49.620  57.670  1.00  0.00           H
ATOM   1918  HB2 PHE A 133      38.010  48.360  56.810  1.00  0.00           H
ATOM   1919  CG  PHE A 133      39.980  48.990  56.140  1.00  0.00           C
ATOM   1920  CD1 PHE A 133      40.810  50.140  56.370  1.00  0.00           C
ATOM   1921  HD1 PHE A 133      40.760  50.590  57.340  1.00  0.00           H
ATOM   1922  CE1 PHE A 133      41.620  50.640  55.400  1.00  0.00           C
ATOM   1923  HE1 PHE A 133      42.160  51.570  55.540  1.00  0.00           H
ATOM   1924  CZ  PHE A 133      41.690  49.960  54.150  1.00  0.00           C
ATOM   1925  HZ  PHE A 133      42.340  50.290  53.350  1.00  0.00           H
ATOM   1926  CD2 PHE A 133      40.060  48.280  54.870  1.00  0.00           C
ATOM   1927  HD2 PHE A 133      39.390  47.460  54.630  1.00  0.00           H
ATOM   1928  CE2 PHE A 133      40.990  48.800  53.910  1.00  0.00           C
ATOM   1929  HE2 PHE A 133      41.100  48.300  52.960  1.00  0.00           H
ATOM   1930  C   PHE A 133      38.710  47.740  59.590  1.00  0.00           C
ATOM   1931  O   PHE A 133      39.180  48.430  60.490  1.00  0.00           O
ATOM   1932  N   THR A 134      37.520  47.010  59.780  1.00  0.00           N
ATOM   1933  HN  THR A 134      37.140  46.490  59.020  1.00  0.00           H
ATOM   1934  CA  THR A 134      36.800  46.950  61.040  1.00  0.00           C
ATOM   1935  HA  THR A 134      36.630  47.980  61.310  1.00  0.00           H
ATOM   1936  CB  THR A 134      35.350  46.490  61.030  1.00  0.00           C
ATOM   1937  HB  THR A 134      34.930  46.510  62.060  1.00  0.00           H
ATOM   1938  OG1 THR A 134      35.060  45.150  60.550  1.00  0.00           O
ATOM   1939  HG1 THR A 134      35.130  45.230  59.600  1.00  0.00           H
ATOM   1940  CG2 THR A 134      34.530  47.510  60.200  1.00  0.00           C
ATOM   1941 HG21 THR A 134      33.450  47.260  60.130  1.00  0.00           H
ATOM   1942 HG22 THR A 134      34.860  47.640  59.150  1.00  0.00           H
ATOM   1943 HG23 THR A 134      34.630  48.440  60.790  1.00  0.00           H
ATOM   1944  C   THR A 134      37.530  46.260  62.130  1.00  0.00           C
ATOM   1945  O   THR A 134      37.500  46.660  63.290  1.00  0.00           O
ATOM   1946  N   SER A 135      38.250  45.220  61.750  1.00  0.00           N
ATOM   1947  HN  SER A 135      38.180  44.830  60.840  1.00  0.00           H
ATOM   1948  CA  SER A 135      39.100  44.450  62.600  1.00  0.00           C
ATOM   1949  HA  SER A 135      38.560  44.230  63.510  1.00  0.00           H
ATOM   1950  CB  SER A 135      39.680  43.190  61.980  1.00  0.00           C
ATOM   1951  HB1 SER A 135      40.560  42.840  62.560  1.00  0.00           H
ATOM   1952  HB2 SER A 135      39.960  43.370  60.920  1.00  0.00           H
ATOM   1953  OG  SER A 135      38.690  42.170  61.950  1.00  0.00           O
ATOM   1954  HG1 SER A 135      38.140  42.370  61.190  1.00  0.00           H
ATOM   1955  C   SER A 135      40.270  45.290  63.130  1.00  0.00           C
ATOM   1956  O   SER A 135      40.320  45.560  64.320  1.00  0.00           O
ATOM   1957  N   ILE A 136      41.070  45.820  62.180  1.00  0.00           N
ATOM   1958  HN  ILE A 136      40.780  45.740  61.230  1.00  0.00           H
ATOM   1959  CA  ILE A 136      42.340  46.430  62.500  1.00  0.00           C
ATOM   1960  HA  ILE A 136      42.890  45.720  63.090  1.00  0.00           H
ATOM   1961  CB  ILE A 136      43.250  46.670  61.280  1.00  0.00           C
ATOM   1962  HB  ILE A 136      43.330  45.720  60.710  1.00  0.00           H
ATOM   1963  CG2 ILE A 136      42.770  47.860  60.480  1.00  0.00           C
ATOM   1964 HG21 ILE A 136      41.740  47.560  60.190  1.00  0.00           H
ATOM   1965 HG22 ILE A 136      43.230  47.960  59.470  1.00  0.00           H
ATOM   1966 HG23 ILE A 136      42.740  48.780  61.100  1.00  0.00           H
ATOM   1967  CG1 ILE A 136      44.760  46.860  61.640  1.00  0.00           C
ATOM   1968 HG11 ILE A 136      44.900  47.690  62.360  1.00  0.00           H
ATOM   1969 HG12 ILE A 136      45.230  47.110  60.670  1.00  0.00           H
ATOM   1970  CD  ILE A 136      45.420  45.630  62.360  1.00  0.00           C
ATOM   1971  HD1 ILE A 136      46.350  45.410  61.780  1.00  0.00           H
ATOM   1972  HD2 ILE A 136      44.740  44.750  62.260  1.00  0.00           H
ATOM   1973  HD3 ILE A 136      45.560  45.920  63.420  1.00  0.00           H
ATOM   1974  C   ILE A 136      42.140  47.690  63.430  1.00  0.00           C
ATOM   1975  O   ILE A 136      42.860  47.830  64.390  1.00  0.00           O
ATOM   1976  N   PHE A 137      41.200  48.530  63.130  1.00  0.00           N
ATOM   1977  HN  PHE A 137      40.630  48.430  62.320  1.00  0.00           H
ATOM   1978  CA  PHE A 137      40.870  49.720  63.940  1.00  0.00           C
ATOM   1979  HA  PHE A 137      41.790  50.190  64.260  1.00  0.00           H
ATOM   1980  CB  PHE A 137      39.910  50.790  63.240  1.00  0.00           C
ATOM   1981  HB1 PHE A 137      39.830  51.680  63.910  1.00  0.00           H
ATOM   1982  HB2 PHE A 137      38.980  50.200  63.160  1.00  0.00           H
ATOM   1983  CG  PHE A 137      40.600  51.280  61.990  1.00  0.00           C
ATOM   1984  CD1 PHE A 137      41.920  51.710  61.860  1.00  0.00           C
ATOM   1985  HD1 PHE A 137      42.630  51.600  62.670  1.00  0.00           H
ATOM   1986  CE1 PHE A 137      42.360  52.280  60.660  1.00  0.00           C
ATOM   1987  HE1 PHE A 137      43.350  52.690  60.570  1.00  0.00           H
ATOM   1988  CZ  PHE A 137      41.510  52.270  59.560  1.00  0.00           C
ATOM   1989  HZ  PHE A 137      41.930  52.670  58.650  1.00  0.00           H
ATOM   1990  CD2 PHE A 137      39.690  51.550  60.980  1.00  0.00           C
ATOM   1991  HD2 PHE A 137      38.650  51.320  61.160  1.00  0.00           H
ATOM   1992  CE2 PHE A 137      40.200  52.060  59.830  1.00  0.00           C
ATOM   1993  HE2 PHE A 137      39.560  52.180  58.970  1.00  0.00           H
ATOM   1994  C   PHE A 137      40.320  49.260  65.330  1.00  0.00           C
ATOM   1995  O   PHE A 137      40.510  49.960  66.350  1.00  0.00           O
ATOM   1996  N   THR A 138      39.500  48.110  65.450  1.00  0.00           N
ATOM   1997  HN  THR A 138      39.210  47.540  64.680  1.00  0.00           H
ATOM   1998  CA  THR A 138      38.960  47.530  66.700  1.00  0.00           C
ATOM   1999  HA  THR A 138      38.460  48.390  67.120  1.00  0.00           H
ATOM   2000  CB  THR A 138      38.030  46.440  66.530  1.00  0.00           C
ATOM   2001  HB  THR A 138      38.390  45.530  65.990  1.00  0.00           H
ATOM   2002  OG1 THR A 138      36.890  46.920  65.800  1.00  0.00           O
ATOM   2003  HG1 THR A 138      37.100  47.140  64.890  1.00  0.00           H
ATOM   2004  CG2 THR A 138      37.500  45.990  67.870  1.00  0.00           C
ATOM   2005 HG21 THR A 138      36.730  45.190  67.740  1.00  0.00           H
ATOM   2006 HG22 THR A 138      37.100  46.850  68.450  1.00  0.00           H
ATOM   2007 HG23 THR A 138      38.290  45.560  68.530  1.00  0.00           H
ATOM   2008  C   THR A 138      40.090  47.140  67.590  1.00  0.00           C
ATOM   2009  O   THR A 138      40.140  47.440  68.750  1.00  0.00           O
ATOM   2010  N   LEU A 139      41.120  46.450  66.990  1.00  0.00           N
ATOM   2011  HN  LEU A 139      41.030  46.160  66.040  1.00  0.00           H
ATOM   2012  CA  LEU A 139      42.360  45.990  67.620  1.00  0.00           C
ATOM   2013  HA  LEU A 139      42.090  45.430  68.510  1.00  0.00           H
ATOM   2014  CB  LEU A 139      43.210  45.120  66.700  1.00  0.00           C
ATOM   2015  HB1 LEU A 139      44.200  45.020  67.190  1.00  0.00           H
ATOM   2016  HB2 LEU A 139      43.500  45.620  65.750  1.00  0.00           H
ATOM   2017  CG  LEU A 139      42.610  43.810  66.140  1.00  0.00           C
ATOM   2018  HG  LEU A 139      41.650  44.180  65.720  1.00  0.00           H
ATOM   2019  CD1 LEU A 139      43.350  43.260  64.930  1.00  0.00           C
ATOM   2020 HD11 LEU A 139      44.440  43.200  65.140  1.00  0.00           H
ATOM   2021 HD12 LEU A 139      43.140  43.960  64.090  1.00  0.00           H
ATOM   2022 HD13 LEU A 139      43.010  42.240  64.640  1.00  0.00           H
ATOM   2023  CD2 LEU A 139      42.300  42.790  67.230  1.00  0.00           C
ATOM   2024 HD21 LEU A 139      43.230  42.550  67.790  1.00  0.00           H
ATOM   2025 HD22 LEU A 139      41.810  41.910  66.760  1.00  0.00           H
ATOM   2026 HD23 LEU A 139      41.490  43.070  67.920  1.00  0.00           H
ATOM   2027  C   LEU A 139      43.240  47.180  68.180  1.00  0.00           C
ATOM   2028  O   LEU A 139      43.700  47.250  69.330  1.00  0.00           O
ATOM   2029  N   THR A 140      43.310  48.230  67.340  1.00  0.00           N
ATOM   2030  HN  THR A 140      43.060  48.130  66.380  1.00  0.00           H
ATOM   2031  CA  THR A 140      43.880  49.580  67.640  1.00  0.00           C
ATOM   2032  HA  THR A 140      44.910  49.490  67.960  1.00  0.00           H
ATOM   2033  CB  THR A 140      43.930  50.470  66.420  1.00  0.00           C
ATOM   2034  HB  THR A 140      42.900  50.850  66.230  1.00  0.00           H
ATOM   2035  OG1 THR A 140      44.550  49.910  65.300  1.00  0.00           O
ATOM   2036  HG1 THR A 140      44.120  49.110  64.990  1.00  0.00           H
ATOM   2037  CG2 THR A 140      44.740  51.710  66.590  1.00  0.00           C
ATOM   2038 HG21 THR A 140      45.800  51.480  66.810  1.00  0.00           H
ATOM   2039 HG22 THR A 140      44.270  52.380  67.350  1.00  0.00           H
ATOM   2040 HG23 THR A 140      44.740  52.310  65.650  1.00  0.00           H
ATOM   2041  C   THR A 140      43.120  50.270  68.790  1.00  0.00           C
ATOM   2042  O   THR A 140      43.810  50.790  69.690  1.00  0.00           O
ATOM   2043  N   MET A 141      41.770  50.280  68.790  1.00  0.00           N
ATOM   2044  HN  MET A 141      41.300  49.860  68.010  1.00  0.00           H
ATOM   2045  CA  MET A 141      40.920  50.950  69.740  1.00  0.00           C
ATOM   2046  HA  MET A 141      41.310  51.920  70.020  1.00  0.00           H
ATOM   2047  CB  MET A 141      39.490  51.230  69.240  1.00  0.00           C
ATOM   2048  HB1 MET A 141      38.740  51.360  70.050  1.00  0.00           H
ATOM   2049  HB2 MET A 141      39.170  50.350  68.650  1.00  0.00           H
ATOM   2050  CG  MET A 141      39.320  52.370  68.240  1.00  0.00           C
ATOM   2051  HG1 MET A 141      38.350  52.330  67.700  1.00  0.00           H
ATOM   2052  HG2 MET A 141      40.110  52.180  67.490  1.00  0.00           H
ATOM   2053  SD  MET A 141      39.630  53.910  69.050  1.00  0.00           S
ATOM   2054  CE  MET A 141      41.360  54.260  68.750  1.00  0.00           C
ATOM   2055  HE1 MET A 141      42.060  53.960  69.550  1.00  0.00           H
ATOM   2056  HE2 MET A 141      41.610  55.340  68.720  1.00  0.00           H
ATOM   2057  HE3 MET A 141      41.660  53.720  67.830  1.00  0.00           H
ATOM   2058  C   MET A 141      40.990  50.350  71.060  1.00  0.00           C
ATOM   2059  O   MET A 141      41.160  51.030  72.090  1.00  0.00           O
ATOM   2060  N   MET A 142      40.960  48.980  71.180  1.00  0.00           N
ATOM   2061  HN  MET A 142      40.820  48.340  70.430  1.00  0.00           H
ATOM   2062  CA  MET A 142      41.130  48.280  72.470  1.00  0.00           C
ATOM   2063  HA  MET A 142      40.320  48.650  73.080  1.00  0.00           H
ATOM   2064  CB  MET A 142      40.930  46.750  72.530  1.00  0.00           C
ATOM   2065  HB1 MET A 142      39.850  46.680  72.280  1.00  0.00           H
ATOM   2066  HB2 MET A 142      41.140  46.290  73.520  1.00  0.00           H
ATOM   2067  CG  MET A 142      41.750  45.970  71.490  1.00  0.00           C
ATOM   2068  HG1 MET A 142      42.830  46.160  71.680  1.00  0.00           H
ATOM   2069  HG2 MET A 142      41.460  46.400  70.510  1.00  0.00           H
ATOM   2070  SD  MET A 142      41.590  44.160  71.520  1.00  0.00           S
ATOM   2071  CE  MET A 142      39.820  43.990  71.210  1.00  0.00           C
ATOM   2072  HE1 MET A 142      39.450  42.950  71.130  1.00  0.00           H
ATOM   2073  HE2 MET A 142      39.530  44.580  70.310  1.00  0.00           H
ATOM   2074  HE3 MET A 142      39.110  44.350  71.990  1.00  0.00           H
ATOM   2075  C   MET A 142      42.460  48.540  73.140  1.00  0.00           C
ATOM   2076  O   MET A 142      42.510  48.810  74.300  1.00  0.00           O
ATOM   2077  N   SER A 143      43.570  48.500  72.330  1.00  0.00           N
ATOM   2078  HN  SER A 143      43.430  48.310  71.360  1.00  0.00           H
ATOM   2079  CA  SER A 143      44.960  48.880  72.710  1.00  0.00           C
ATOM   2080  HA  SER A 143      45.130  48.280  73.580  1.00  0.00           H
ATOM   2081  CB  SER A 143      45.900  48.730  71.430  1.00  0.00           C
ATOM   2082  HB1 SER A 143      46.890  49.110  71.760  1.00  0.00           H
ATOM   2083  HB2 SER A 143      45.570  49.400  70.610  1.00  0.00           H
ATOM   2084  OG  SER A 143      45.970  47.330  71.040  1.00  0.00           O
ATOM   2085  HG1 SER A 143      45.250  47.160  70.430  1.00  0.00           H
ATOM   2086  C   SER A 143      45.040  50.350  73.130  1.00  0.00           C
ATOM   2087  O   SER A 143      45.540  50.610  74.240  1.00  0.00           O
ATOM   2088  N   VAL A 144      44.580  51.360  72.340  1.00  0.00           N
ATOM   2089  HN  VAL A 144      44.220  51.190  71.430  1.00  0.00           H
ATOM   2090  CA  VAL A 144      44.540  52.770  72.720  1.00  0.00           C
ATOM   2091  HA  VAL A 144      45.570  53.010  72.940  1.00  0.00           H
ATOM   2092  CB  VAL A 144      43.970  53.810  71.720  1.00  0.00           C
ATOM   2093  HB  VAL A 144      42.980  53.430  71.400  1.00  0.00           H
ATOM   2094  CG1 VAL A 144      43.920  55.180  72.320  1.00  0.00           C
ATOM   2095 HG11 VAL A 144      43.080  55.290  73.040  1.00  0.00           H
ATOM   2096 HG12 VAL A 144      43.590  55.900  71.540  1.00  0.00           H
ATOM   2097 HG13 VAL A 144      44.880  55.500  72.780  1.00  0.00           H
ATOM   2098  CG2 VAL A 144      44.840  54.010  70.450  1.00  0.00           C
ATOM   2099 HG21 VAL A 144      45.810  54.380  70.840  1.00  0.00           H
ATOM   2100 HG22 VAL A 144      44.500  54.930  69.940  1.00  0.00           H
ATOM   2101 HG23 VAL A 144      44.950  53.030  69.930  1.00  0.00           H
ATOM   2102  C   VAL A 144      43.850  53.040  74.100  1.00  0.00           C
ATOM   2103  O   VAL A 144      44.300  53.740  74.990  1.00  0.00           O
ATOM   2104  N   ASP A 145      42.690  52.440  74.210  1.00  0.00           N
ATOM   2105  HN  ASP A 145      42.310  51.870  73.470  1.00  0.00           H
ATOM   2106  CA  ASP A 145      41.840  52.430  75.380  1.00  0.00           C
ATOM   2107  HA  ASP A 145      41.700  53.470  75.640  1.00  0.00           H
ATOM   2108  CB  ASP A 145      40.440  51.770  75.030  1.00  0.00           C
ATOM   2109  HB1 ASP A 145      40.370  50.710  75.360  1.00  0.00           H
ATOM   2110  HB2 ASP A 145      40.280  51.860  73.930  1.00  0.00           H
ATOM   2111  CG  ASP A 145      39.280  52.490  75.530  1.00  0.00           C
ATOM   2112  OD1 ASP A 145      39.330  53.750  75.550  1.00  0.00           O
ATOM   2113  OD2 ASP A 145      38.170  51.920  75.750  1.00  0.00           O
ATOM   2114  C   ASP A 145      42.530  51.750  76.620  1.00  0.00           C
ATOM   2115  O   ASP A 145      42.510  52.320  77.750  1.00  0.00           O
ATOM   2116  N   ARG A 146      43.160  50.610  76.420  1.00  0.00           N
ATOM   2117  HN  ARG A 146      42.960  49.960  75.690  1.00  0.00           H
ATOM   2118  CA  ARG A 146      43.970  49.890  77.550  1.00  0.00           C
ATOM   2119  HA  ARG A 146      43.310  49.680  78.380  1.00  0.00           H
ATOM   2120  CB  ARG A 146      44.520  48.560  76.980  1.00  0.00           C
ATOM   2121  HB1 ARG A 146      45.390  48.770  76.320  1.00  0.00           H
ATOM   2122  HB2 ARG A 146      43.800  48.060  76.300  1.00  0.00           H
ATOM   2123  CG  ARG A 146      45.020  47.490  78.060  1.00  0.00           C
ATOM   2124  HG1 ARG A 146      45.670  47.940  78.840  1.00  0.00           H
ATOM   2125  HG2 ARG A 146      45.710  46.940  77.390  1.00  0.00           H
ATOM   2126  CD  ARG A 146      43.940  46.520  78.590  1.00  0.00           C
ATOM   2127  HD1 ARG A 146      44.370  45.600  79.040  1.00  0.00           H
ATOM   2128  HD2 ARG A 146      43.210  46.110  77.860  1.00  0.00           H
ATOM   2129  NE  ARG A 146      43.150  47.220  79.600  1.00  0.00           N
ATOM   2130  HE  ARG A 146      42.180  47.430  79.450  1.00  0.00           H
ATOM   2131  CZ  ARG A 146      43.300  47.430  80.840  1.00  0.00           C
ATOM   2132  NH1 ARG A 146      44.490  47.320  81.420  1.00  0.00           N
ATOM   2133 HH11 ARG A 146      45.220  46.800  80.980  1.00  0.00           H
ATOM   2134 HH12 ARG A 146      44.520  47.500  82.410  1.00  0.00           H
ATOM   2135  NH2 ARG A 146      42.320  47.900  81.540  1.00  0.00           N
ATOM   2136 HH21 ARG A 146      41.420  47.950  81.090  1.00  0.00           H
ATOM   2137 HH22 ARG A 146      42.510  48.240  82.460  1.00  0.00           H
ATOM   2138  C   ARG A 146      45.160  50.680  77.960  1.00  0.00           C
ATOM   2139  O   ARG A 146      45.470  50.810  79.100  1.00  0.00           O
ATOM   2140  N   TYR A 147      45.850  51.310  76.960  1.00  0.00           N
ATOM   2141  HN  TYR A 147      45.690  51.140  75.990  1.00  0.00           H
ATOM   2142  CA  TYR A 147      46.930  52.220  77.230  1.00  0.00           C
ATOM   2143  HA  TYR A 147      47.680  51.790  77.880  1.00  0.00           H
ATOM   2144  CB  TYR A 147      47.680  52.490  75.910  1.00  0.00           C
ATOM   2145  HB1 TYR A 147      47.000  52.280  75.060  1.00  0.00           H
ATOM   2146  HB2 TYR A 147      48.560  51.860  75.660  1.00  0.00           H
ATOM   2147  CG  TYR A 147      48.180  53.960  75.780  1.00  0.00           C
ATOM   2148  CD1 TYR A 147      49.290  54.480  76.430  1.00  0.00           C
ATOM   2149  HD1 TYR A 147      49.940  53.810  76.970  1.00  0.00           H
ATOM   2150  CE1 TYR A 147      49.620  55.830  76.280  1.00  0.00           C
ATOM   2151  HE1 TYR A 147      50.500  56.270  76.720  1.00  0.00           H
ATOM   2152  CZ  TYR A 147      48.690  56.710  75.760  1.00  0.00           C
ATOM   2153  OH  TYR A 147      48.840  58.110  75.810  1.00  0.00           O
ATOM   2154  HH  TYR A 147      48.100  58.500  75.350  1.00  0.00           H
ATOM   2155  CD2 TYR A 147      47.350  54.840  75.080  1.00  0.00           C
ATOM   2156  HD2 TYR A 147      46.440  54.510  74.600  1.00  0.00           H
ATOM   2157  CE2 TYR A 147      47.570  56.210  75.150  1.00  0.00           C
ATOM   2158  HE2 TYR A 147      46.840  56.830  74.640  1.00  0.00           H
ATOM   2159  C   TYR A 147      46.530  53.440  78.120  1.00  0.00           C
ATOM   2160  O   TYR A 147      47.200  53.730  79.040  1.00  0.00           O
ATOM   2161  N   ILE A 148      45.380  54.060  77.830  1.00  0.00           N
ATOM   2162  HN  ILE A 148      45.050  54.000  76.890  1.00  0.00           H
ATOM   2163  CA  ILE A 148      44.760  55.030  78.700  1.00  0.00           C
ATOM   2164  HA  ILE A 148      45.620  55.660  78.890  1.00  0.00           H
ATOM   2165  CB  ILE A 148      43.720  55.760  77.940  1.00  0.00           C
ATOM   2166  HB  ILE A 148      43.020  55.020  77.510  1.00  0.00           H
ATOM   2167  CG2 ILE A 148      42.850  56.570  78.960  1.00  0.00           C
ATOM   2168 HG21 ILE A 148      42.120  57.210  78.420  1.00  0.00           H
ATOM   2169 HG22 ILE A 148      43.510  57.190  79.610  1.00  0.00           H
ATOM   2170 HG23 ILE A 148      42.100  56.000  79.530  1.00  0.00           H
ATOM   2171  CG1 ILE A 148      44.190  56.750  76.830  1.00  0.00           C
ATOM   2172 HG11 ILE A 148      43.370  57.170  76.200  1.00  0.00           H
ATOM   2173 HG12 ILE A 148      44.850  56.140  76.180  1.00  0.00           H
ATOM   2174  CD  ILE A 148      44.890  57.960  77.400  1.00  0.00           C
ATOM   2175  HD1 ILE A 148      44.190  58.570  78.010  1.00  0.00           H
ATOM   2176  HD2 ILE A 148      45.330  58.630  76.640  1.00  0.00           H
ATOM   2177  HD3 ILE A 148      45.750  57.750  78.090  1.00  0.00           H
ATOM   2178  C   ILE A 148      44.260  54.480  80.080  1.00  0.00           C
ATOM   2179  O   ILE A 148      44.460  55.140  81.110  1.00  0.00           O
ATOM   2180  N   ALA A 149      43.680  53.250  80.160  1.00  0.00           N
ATOM   2181  HN  ALA A 149      43.560  52.610  79.410  1.00  0.00           H
ATOM   2182  CA  ALA A 149      43.440  52.550  81.450  1.00  0.00           C
ATOM   2183  HA  ALA A 149      42.760  53.100  82.070  1.00  0.00           H
ATOM   2184  CB  ALA A 149      42.800  51.240  81.180  1.00  0.00           C
ATOM   2185  HB1 ALA A 149      43.470  50.700  80.470  1.00  0.00           H
ATOM   2186  HB2 ALA A 149      41.840  51.430  80.650  1.00  0.00           H
ATOM   2187  HB3 ALA A 149      42.620  50.560  82.040  1.00  0.00           H
ATOM   2188  C   ALA A 149      44.690  52.320  82.230  1.00  0.00           C
ATOM   2189  O   ALA A 149      44.710  52.430  83.430  1.00  0.00           O
ATOM   2190  N   VAL A 150      45.860  52.060  81.550  1.00  0.00           N
ATOM   2191  HN  VAL A 150      45.870  51.970  80.560  1.00  0.00           H
ATOM   2192  CA  VAL A 150      47.060  51.770  82.160  1.00  0.00           C
ATOM   2193  HA  VAL A 150      46.900  51.220  83.080  1.00  0.00           H
ATOM   2194  CB  VAL A 150      47.960  50.870  81.360  1.00  0.00           C
ATOM   2195  HB  VAL A 150      47.980  51.240  80.320  1.00  0.00           H
ATOM   2196  CG1 VAL A 150      49.370  50.830  81.950  1.00  0.00           C
ATOM   2197 HG11 VAL A 150      49.970  50.080  81.390  1.00  0.00           H
ATOM   2198 HG12 VAL A 150      49.320  50.580  83.030  1.00  0.00           H
ATOM   2199 HG13 VAL A 150      49.890  51.800  81.830  1.00  0.00           H
ATOM   2200  CG2 VAL A 150      47.320  49.460  81.290  1.00  0.00           C
ATOM   2201 HG21 VAL A 150      47.410  49.080  82.340  1.00  0.00           H
ATOM   2202 HG22 VAL A 150      47.910  48.780  80.640  1.00  0.00           H
ATOM   2203 HG23 VAL A 150      46.250  49.410  81.000  1.00  0.00           H
ATOM   2204  C   VAL A 150      47.710  53.060  82.580  1.00  0.00           C
ATOM   2205  O   VAL A 150      47.850  53.280  83.800  1.00  0.00           O
ATOM   2206  N   CYS A 151      48.080  53.940  81.560  1.00  0.00           N
ATOM   2207  HN  CYS A 151      48.000  53.770  80.580  1.00  0.00           H
ATOM   2208  CA  CYS A 151      48.920  55.090  81.820  1.00  0.00           C
ATOM   2209  HA  CYS A 151      49.700  54.650  82.410  1.00  0.00           H
ATOM   2210  CB  CYS A 151      49.450  55.710  80.580  1.00  0.00           C
ATOM   2211  HB1 CYS A 151      49.990  56.630  80.890  1.00  0.00           H
ATOM   2212  HB2 CYS A 151      48.640  55.860  79.840  1.00  0.00           H
ATOM   2213  SG  CYS A 151      50.820  54.730  79.920  1.00  0.00           S
ATOM   2214  HG1 CYS A 151      51.670  55.740  79.770  1.00  0.00           H
ATOM   2215  C   CYS A 151      48.250  56.200  82.670  1.00  0.00           C
ATOM   2216  O   CYS A 151      48.990  56.800  83.440  1.00  0.00           O
ATOM   2217  N   HSD A 152      46.880  56.250  82.620  1.00  0.00           N
ATOM   2218  HN  HSD A 152      46.380  55.560  82.100  1.00  0.00           H
ATOM   2219  CA  HSD A 152      46.190  57.360  83.330  1.00  0.00           C
ATOM   2220  HA  HSD A 152      46.920  57.850  83.950  1.00  0.00           H
ATOM   2221  CB  HSD A 152      45.750  58.410  82.260  1.00  0.00           C
ATOM   2222  HB1 HSD A 152      44.970  59.170  82.480  1.00  0.00           H
ATOM   2223  HB2 HSD A 152      45.270  57.770  81.490  1.00  0.00           H
ATOM   2224  ND1 HSD A 152      47.350  60.380  82.360  1.00  0.00           N
ATOM   2225  HD1 HSD A 152      46.830  60.860  83.070  1.00  0.00           H
ATOM   2226  CG  HSD A 152      46.900  59.250  81.700  1.00  0.00           C
ATOM   2227  CE1 HSD A 152      48.460  60.820  81.750  1.00  0.00           C
ATOM   2228  HE1 HSD A 152      48.890  61.750  82.110  1.00  0.00           H
ATOM   2229  NE2 HSD A 152      48.830  60.050  80.740  1.00  0.00           N
ATOM   2230  CD2 HSD A 152      47.830  59.030  80.730  1.00  0.00           C
ATOM   2231  HD2 HSD A 152      47.850  58.290  79.940  1.00  0.00           H
ATOM   2232  C   HSD A 152      44.970  56.890  84.200  1.00  0.00           C
ATOM   2233  O   HSD A 152      43.860  57.110  83.870  1.00  0.00           O
ATOM   2234  N   PRO A 153      45.150  56.230  85.290  1.00  0.00           N
ATOM   2235  CD  PRO A 153      46.470  55.870  85.760  1.00  0.00           C
ATOM   2236  HD1 PRO A 153      47.080  56.800  85.850  1.00  0.00           H
ATOM   2237  HD2 PRO A 153      46.970  55.110  85.120  1.00  0.00           H
ATOM   2238  CA  PRO A 153      44.030  55.440  85.840  1.00  0.00           C
ATOM   2239  HA  PRO A 153      43.580  54.730  85.160  1.00  0.00           H
ATOM   2240  CB  PRO A 153      44.790  54.580  86.870  1.00  0.00           C
ATOM   2241  HB1 PRO A 153      45.120  53.620  86.400  1.00  0.00           H
ATOM   2242  HB2 PRO A 153      44.280  54.470  87.850  1.00  0.00           H
ATOM   2243  CG  PRO A 153      46.140  55.300  87.110  1.00  0.00           C
ATOM   2244  HG1 PRO A 153      45.890  56.150  87.770  1.00  0.00           H
ATOM   2245  HG2 PRO A 153      47.010  54.680  87.420  1.00  0.00           H
ATOM   2246  C   PRO A 153      42.900  56.210  86.520  1.00  0.00           C
ATOM   2247  O   PRO A 153      41.790  55.960  86.010  1.00  0.00           O
ATOM   2248  N   VAL A 154      43.150  57.160  87.440  1.00  0.00           N
ATOM   2249  HN  VAL A 154      44.050  57.540  87.600  1.00  0.00           H
ATOM   2250  CA  VAL A 154      42.010  57.860  87.940  1.00  0.00           C
ATOM   2251  HA  VAL A 154      41.310  57.090  88.220  1.00  0.00           H
ATOM   2252  CB  VAL A 154      42.220  58.610  89.260  1.00  0.00           C
ATOM   2253  HB  VAL A 154      43.000  59.400  89.240  1.00  0.00           H
ATOM   2254  CG1 VAL A 154      40.840  59.210  89.780  1.00  0.00           C
ATOM   2255 HG11 VAL A 154      40.000  58.790  89.180  1.00  0.00           H
ATOM   2256 HG12 VAL A 154      40.780  60.320  89.790  1.00  0.00           H
ATOM   2257 HG13 VAL A 154      40.600  58.850  90.800  1.00  0.00           H
ATOM   2258  CG2 VAL A 154      42.760  57.500  90.210  1.00  0.00           C
ATOM   2259 HG21 VAL A 154      43.800  57.180  89.980  1.00  0.00           H
ATOM   2260 HG22 VAL A 154      42.250  56.520  90.130  1.00  0.00           H
ATOM   2261 HG23 VAL A 154      42.710  57.880  91.250  1.00  0.00           H
ATOM   2262  C   VAL A 154      41.480  58.830  86.820  1.00  0.00           C
ATOM   2263  O   VAL A 154      40.250  58.990  86.680  1.00  0.00           O
ATOM   2264  N   LYS A 155      42.360  59.330  85.950  1.00  0.00           N
ATOM   2265  HN  LYS A 155      43.340  59.130  85.950  1.00  0.00           H
ATOM   2266  CA  LYS A 155      41.980  60.270  84.880  1.00  0.00           C
ATOM   2267  HA  LYS A 155      41.370  61.030  85.350  1.00  0.00           H
ATOM   2268  CB  LYS A 155      43.160  60.940  84.130  1.00  0.00           C
ATOM   2269  HB1 LYS A 155      43.880  60.170  83.780  1.00  0.00           H
ATOM   2270  HB2 LYS A 155      43.670  61.630  84.830  1.00  0.00           H
ATOM   2271  CG  LYS A 155      42.850  61.660  82.760  1.00  0.00           C
ATOM   2272  HG1 LYS A 155      42.150  61.080  82.120  1.00  0.00           H
ATOM   2273  HG2 LYS A 155      43.780  61.640  82.140  1.00  0.00           H
ATOM   2274  CD  LYS A 155      42.460  63.080  82.970  1.00  0.00           C
ATOM   2275  HD1 LYS A 155      43.270  63.440  83.650  1.00  0.00           H
ATOM   2276  HD2 LYS A 155      41.460  63.170  83.450  1.00  0.00           H
ATOM   2277  CE  LYS A 155      42.570  63.860  81.690  1.00  0.00           C
ATOM   2278  HE1 LYS A 155      41.870  63.330  81.010  1.00  0.00           H
ATOM   2279  HE2 LYS A 155      43.590  63.860  81.270  1.00  0.00           H
ATOM   2280  NZ  LYS A 155      42.190  65.250  81.770  1.00  0.00           N
ATOM   2281  HZ1 LYS A 155      43.040  65.810  81.550  1.00  0.00           H
ATOM   2282  HZ2 LYS A 155      41.850  65.590  82.690  1.00  0.00           H
ATOM   2283  HZ3 LYS A 155      41.480  65.590  81.090  1.00  0.00           H
ATOM   2284  C   LYS A 155      41.060  59.650  83.840  1.00  0.00           C
ATOM   2285  O   LYS A 155      40.120  60.360  83.430  1.00  0.00           O
ATOM   2286  N   ALA A 156      41.260  58.380  83.450  1.00  0.00           N
ATOM   2287  HN  ALA A 156      42.100  57.980  83.800  1.00  0.00           H
ATOM   2288  CA  ALA A 156      40.420  57.510  82.590  1.00  0.00           C
ATOM   2289  HA  ALA A 156      40.400  58.050  81.660  1.00  0.00           H
ATOM   2290  CB  ALA A 156      40.940  56.050  82.410  1.00  0.00           C
ATOM   2291  HB1 ALA A 156      41.860  55.990  81.800  1.00  0.00           H
ATOM   2292  HB2 ALA A 156      40.130  55.390  82.040  1.00  0.00           H
ATOM   2293  HB3 ALA A 156      41.210  55.620  83.400  1.00  0.00           H
ATOM   2294  C   ALA A 156      38.990  57.380  83.100  1.00  0.00           C
ATOM   2295  O   ALA A 156      38.060  57.230  82.350  1.00  0.00           O
ATOM   2296  N   LEU A 157      38.700  57.450  84.400  1.00  0.00           N
ATOM   2297  HN  LEU A 157      39.440  57.610  85.050  1.00  0.00           H
ATOM   2298  CA  LEU A 157      37.470  57.030  85.060  1.00  0.00           C
ATOM   2299  HA  LEU A 157      37.290  56.020  84.710  1.00  0.00           H
ATOM   2300  CB  LEU A 157      37.530  57.000  86.540  1.00  0.00           C
ATOM   2301  HB1 LEU A 157      36.560  56.730  87.010  1.00  0.00           H
ATOM   2302  HB2 LEU A 157      37.770  57.990  86.980  1.00  0.00           H
ATOM   2303  CG  LEU A 157      38.620  56.030  87.050  1.00  0.00           C
ATOM   2304  HG  LEU A 157      39.590  56.100  86.500  1.00  0.00           H
ATOM   2305  CD1 LEU A 157      38.600  56.070  88.560  1.00  0.00           C
ATOM   2306 HD11 LEU A 157      39.250  55.310  89.030  1.00  0.00           H
ATOM   2307 HD12 LEU A 157      37.630  56.160  89.100  1.00  0.00           H
ATOM   2308 HD13 LEU A 157      39.020  57.060  88.830  1.00  0.00           H
ATOM   2309  CD2 LEU A 157      38.210  54.540  86.660  1.00  0.00           C
ATOM   2310 HD21 LEU A 157      37.300  54.290  87.240  1.00  0.00           H
ATOM   2311 HD22 LEU A 157      39.130  53.950  86.860  1.00  0.00           H
ATOM   2312 HD23 LEU A 157      38.050  54.210  85.620  1.00  0.00           H
ATOM   2313  C   LEU A 157      36.230  57.780  84.710  1.00  0.00           C
ATOM   2314  O   LEU A 157      35.130  57.190  84.600  1.00  0.00           O
ATOM   2315  N   ASP A 158      36.340  59.110  84.320  1.00  0.00           N
ATOM   2316  HN  ASP A 158      37.090  59.610  84.730  1.00  0.00           H
ATOM   2317  CA  ASP A 158      35.320  60.030  83.820  1.00  0.00           C
ATOM   2318  HA  ASP A 158      34.320  59.820  84.170  1.00  0.00           H
ATOM   2319  CB  ASP A 158      35.690  61.490  84.380  1.00  0.00           C
ATOM   2320  HB1 ASP A 158      35.070  62.220  83.820  1.00  0.00           H
ATOM   2321  HB2 ASP A 158      36.740  61.650  84.050  1.00  0.00           H
ATOM   2322  CG  ASP A 158      35.570  61.690  85.870  1.00  0.00           C
ATOM   2323  OD1 ASP A 158      35.090  60.740  86.530  1.00  0.00           O
ATOM   2324  OD2 ASP A 158      36.060  62.720  86.340  1.00  0.00           O
ATOM   2325  C   ASP A 158      35.250  60.120  82.270  1.00  0.00           C
ATOM   2326  O   ASP A 158      34.490  60.920  81.620  1.00  0.00           O
ATOM   2327  N   PHE A 159      35.950  59.180  81.610  1.00  0.00           N
ATOM   2328  HN  PHE A 159      36.460  58.600  82.240  1.00  0.00           H
ATOM   2329  CA  PHE A 159      36.030  59.010  80.190  1.00  0.00           C
ATOM   2330  HA  PHE A 159      35.300  59.600  79.670  1.00  0.00           H
ATOM   2331  CB  PHE A 159      37.400  59.590  79.700  1.00  0.00           C
ATOM   2332  HB1 PHE A 159      38.170  59.100  80.330  1.00  0.00           H
ATOM   2333  HB2 PHE A 159      37.480  60.690  79.810  1.00  0.00           H
ATOM   2334  CG  PHE A 159      37.770  59.260  78.290  1.00  0.00           C
ATOM   2335  CD1 PHE A 159      36.930  59.590  77.210  1.00  0.00           C
ATOM   2336  HD1 PHE A 159      36.040  60.160  77.400  1.00  0.00           H
ATOM   2337  CE1 PHE A 159      37.170  59.130  75.920  1.00  0.00           C
ATOM   2338  HE1 PHE A 159      36.470  59.410  75.150  1.00  0.00           H
ATOM   2339  CZ  PHE A 159      38.300  58.390  75.710  1.00  0.00           C
ATOM   2340  HZ  PHE A 159      38.530  58.060  74.710  1.00  0.00           H
ATOM   2341  CD2 PHE A 159      38.900  58.410  78.050  1.00  0.00           C
ATOM   2342  HD2 PHE A 159      39.570  58.180  78.870  1.00  0.00           H
ATOM   2343  CE2 PHE A 159      39.130  58.000  76.720  1.00  0.00           C
ATOM   2344  HE2 PHE A 159      39.930  57.320  76.490  1.00  0.00           H
ATOM   2345  C   PHE A 159      35.810  57.590  79.570  1.00  0.00           C
ATOM   2346  O   PHE A 159      35.280  57.460  78.470  1.00  0.00           O
ATOM   2347  N   ARG A 160      36.260  56.520  80.200  1.00  0.00           N
ATOM   2348  HN  ARG A 160      36.790  56.560  81.050  1.00  0.00           H
ATOM   2349  CA  ARG A 160      35.890  55.240  79.610  1.00  0.00           C
ATOM   2350  HA  ARG A 160      35.840  55.380  78.540  1.00  0.00           H
ATOM   2351  CB  ARG A 160      37.060  54.260  79.870  1.00  0.00           C
ATOM   2352  HB1 ARG A 160      36.690  53.390  79.290  1.00  0.00           H
ATOM   2353  HB2 ARG A 160      37.190  53.980  80.930  1.00  0.00           H
ATOM   2354  CG  ARG A 160      38.350  54.740  79.160  1.00  0.00           C
ATOM   2355  HG1 ARG A 160      38.680  55.690  79.620  1.00  0.00           H
ATOM   2356  HG2 ARG A 160      38.120  55.020  78.110  1.00  0.00           H
ATOM   2357  CD  ARG A 160      39.370  53.550  79.270  1.00  0.00           C
ATOM   2358  HD1 ARG A 160      39.690  53.200  80.280  1.00  0.00           H
ATOM   2359  HD2 ARG A 160      40.260  53.960  78.730  1.00  0.00           H
ATOM   2360  NE  ARG A 160      38.840  52.350  78.510  1.00  0.00           N
ATOM   2361  HE  ARG A 160      38.680  52.370  77.520  1.00  0.00           H
ATOM   2362  CZ  ARG A 160      38.990  51.110  78.860  1.00  0.00           C
ATOM   2363  NH1 ARG A 160      39.560  50.610  79.920  1.00  0.00           N
ATOM   2364 HH11 ARG A 160      39.830  51.320  80.580  1.00  0.00           H
ATOM   2365 HH12 ARG A 160      39.580  49.640  80.150  1.00  0.00           H
ATOM   2366  NH2 ARG A 160      38.720  50.160  77.920  1.00  0.00           N
ATOM   2367 HH21 ARG A 160      38.130  50.410  77.150  1.00  0.00           H
ATOM   2368 HH22 ARG A 160      38.850  49.240  78.280  1.00  0.00           H
ATOM   2369  C   ARG A 160      34.580  54.630  80.190  1.00  0.00           C
ATOM   2370  O   ARG A 160      34.490  54.200  81.340  1.00  0.00           O
ATOM   2371  N   THR A 161      33.570  54.490  79.300  1.00  0.00           N
ATOM   2372  HN  THR A 161      33.690  54.990  78.450  1.00  0.00           H
ATOM   2373  CA  THR A 161      32.280  53.960  79.600  1.00  0.00           C
ATOM   2374  HA  THR A 161      32.340  53.460  80.550  1.00  0.00           H
ATOM   2375  CB  THR A 161      31.200  55.000  79.700  1.00  0.00           C
ATOM   2376  HB  THR A 161      30.220  54.530  79.950  1.00  0.00           H
ATOM   2377  OG1 THR A 161      31.000  55.690  78.460  1.00  0.00           O
ATOM   2378  HG1 THR A 161      30.490  56.450  78.720  1.00  0.00           H
ATOM   2379  CG2 THR A 161      31.510  56.110  80.730  1.00  0.00           C
ATOM   2380 HG21 THR A 161      30.720  56.890  80.790  1.00  0.00           H
ATOM   2381 HG22 THR A 161      32.420  56.690  80.450  1.00  0.00           H
ATOM   2382 HG23 THR A 161      31.680  55.680  81.730  1.00  0.00           H
ATOM   2383  C   THR A 161      31.810  52.930  78.540  1.00  0.00           C
ATOM   2384  O   THR A 161      32.310  53.080  77.400  1.00  0.00           O
ATOM   2385  N   PRO A 162      30.960  51.930  78.600  1.00  0.00           N
ATOM   2386  CD  PRO A 162      30.560  51.340  79.900  1.00  0.00           C
ATOM   2387  HD1 PRO A 162      29.910  52.070  80.420  1.00  0.00           H
ATOM   2388  HD2 PRO A 162      31.540  51.170  80.400  1.00  0.00           H
ATOM   2389  CA  PRO A 162      30.390  51.150  77.490  1.00  0.00           C
ATOM   2390  HA  PRO A 162      31.190  50.500  77.170  1.00  0.00           H
ATOM   2391  CB  PRO A 162      29.340  50.370  78.160  1.00  0.00           C
ATOM   2392  HB1 PRO A 162      28.960  49.490  77.600  1.00  0.00           H
ATOM   2393  HB2 PRO A 162      28.330  50.810  78.300  1.00  0.00           H
ATOM   2394  CG  PRO A 162      30.010  50.000  79.440  1.00  0.00           C
ATOM   2395  HG1 PRO A 162      29.380  49.710  80.310  1.00  0.00           H
ATOM   2396  HG2 PRO A 162      30.830  49.250  79.480  1.00  0.00           H
ATOM   2397  C   PRO A 162      29.890  51.850  76.310  1.00  0.00           C
ATOM   2398  O   PRO A 162      30.340  51.520  75.210  1.00  0.00           O
ATOM   2399  N   ALA A 163      29.040  52.870  76.520  1.00  0.00           N
ATOM   2400  HN  ALA A 163      28.700  52.980  77.450  1.00  0.00           H
ATOM   2401  CA  ALA A 163      28.600  53.880  75.630  1.00  0.00           C
ATOM   2402  HA  ALA A 163      27.910  53.380  74.970  1.00  0.00           H
ATOM   2403  CB  ALA A 163      27.680  54.820  76.410  1.00  0.00           C
ATOM   2404  HB1 ALA A 163      28.240  55.410  77.160  1.00  0.00           H
ATOM   2405  HB2 ALA A 163      26.910  54.230  76.960  1.00  0.00           H
ATOM   2406  HB3 ALA A 163      27.280  55.500  75.630  1.00  0.00           H
ATOM   2407  C   ALA A 163      29.680  54.580  74.790  1.00  0.00           C
ATOM   2408  O   ALA A 163      29.470  54.750  73.570  1.00  0.00           O
ATOM   2409  N   LYS A 164      30.810  55.000  75.460  1.00  0.00           N
ATOM   2410  HN  LYS A 164      30.980  54.860  76.430  1.00  0.00           H
ATOM   2411  CA  LYS A 164      31.930  55.590  74.730  1.00  0.00           C
ATOM   2412  HA  LYS A 164      31.530  56.430  74.190  1.00  0.00           H
ATOM   2413  CB  LYS A 164      32.960  56.120  75.740  1.00  0.00           C
ATOM   2414  HB1 LYS A 164      33.430  55.320  76.350  1.00  0.00           H
ATOM   2415  HB2 LYS A 164      32.300  56.760  76.360  1.00  0.00           H
ATOM   2416  CG  LYS A 164      34.200  56.960  75.190  1.00  0.00           C
ATOM   2417  HG1 LYS A 164      34.640  57.510  76.050  1.00  0.00           H
ATOM   2418  HG2 LYS A 164      33.850  57.770  74.520  1.00  0.00           H
ATOM   2419  CD  LYS A 164      35.240  56.220  74.400  1.00  0.00           C
ATOM   2420  HD1 LYS A 164      36.010  56.990  74.210  1.00  0.00           H
ATOM   2421  HD2 LYS A 164      34.860  56.000  73.380  1.00  0.00           H
ATOM   2422  CE  LYS A 164      35.970  55.110  75.100  1.00  0.00           C
ATOM   2423  HE1 LYS A 164      35.300  54.300  75.480  1.00  0.00           H
ATOM   2424  HE2 LYS A 164      36.430  55.460  76.040  1.00  0.00           H
ATOM   2425  NZ  LYS A 164      37.120  54.550  74.350  1.00  0.00           N
ATOM   2426  HZ1 LYS A 164      38.000  54.290  74.840  1.00  0.00           H
ATOM   2427  HZ2 LYS A 164      37.350  55.270  73.640  1.00  0.00           H
ATOM   2428  HZ3 LYS A 164      36.910  53.710  73.780  1.00  0.00           H
ATOM   2429  C   LYS A 164      32.500  54.530  73.740  1.00  0.00           C
ATOM   2430  O   LYS A 164      32.760  54.920  72.600  1.00  0.00           O
ATOM   2431  N   ALA A 165      32.780  53.310  74.160  1.00  0.00           N
ATOM   2432  HN  ALA A 165      32.590  53.110  75.120  1.00  0.00           H
ATOM   2433  CA  ALA A 165      33.360  52.340  73.240  1.00  0.00           C
ATOM   2434  HA  ALA A 165      34.300  52.610  72.780  1.00  0.00           H
ATOM   2435  CB  ALA A 165      33.800  51.130  74.060  1.00  0.00           C
ATOM   2436  HB1 ALA A 165      32.970  50.760  74.700  1.00  0.00           H
ATOM   2437  HB2 ALA A 165      34.600  51.400  74.770  1.00  0.00           H
ATOM   2438  HB3 ALA A 165      34.240  50.280  73.480  1.00  0.00           H
ATOM   2439  C   ALA A 165      32.410  51.820  72.250  1.00  0.00           C
ATOM   2440  O   ALA A 165      32.720  51.470  71.120  1.00  0.00           O
ATOM   2441  N   LYS A 166      31.100  51.710  72.640  1.00  0.00           N
ATOM   2442  HN  LYS A 166      30.880  51.860  73.600  1.00  0.00           H
ATOM   2443  CA  LYS A 166      30.010  51.380  71.780  1.00  0.00           C
ATOM   2444  HA  LYS A 166      30.200  50.450  71.260  1.00  0.00           H
ATOM   2445  CB  LYS A 166      28.710  51.370  72.570  1.00  0.00           C
ATOM   2446  HB1 LYS A 166      28.590  52.270  73.200  1.00  0.00           H
ATOM   2447  HB2 LYS A 166      28.660  50.400  73.100  1.00  0.00           H
ATOM   2448  CG  LYS A 166      27.420  51.270  71.700  1.00  0.00           C
ATOM   2449  HG1 LYS A 166      27.510  50.520  70.880  1.00  0.00           H
ATOM   2450  HG2 LYS A 166      27.290  52.290  71.280  1.00  0.00           H
ATOM   2451  CD  LYS A 166      26.210  51.040  72.700  1.00  0.00           C
ATOM   2452  HD1 LYS A 166      26.170  51.860  73.440  1.00  0.00           H
ATOM   2453  HD2 LYS A 166      26.380  50.080  73.250  1.00  0.00           H
ATOM   2454  CE  LYS A 166      24.880  51.070  71.980  1.00  0.00           C
ATOM   2455  HE1 LYS A 166      24.920  50.290  71.190  1.00  0.00           H
ATOM   2456  HE2 LYS A 166      24.630  52.090  71.600  1.00  0.00           H
ATOM   2457  NZ  LYS A 166      23.830  50.720  72.960  1.00  0.00           N
ATOM   2458  HZ1 LYS A 166      23.790  51.340  73.790  1.00  0.00           H
ATOM   2459  HZ2 LYS A 166      23.880  49.750  73.340  1.00  0.00           H
ATOM   2460  HZ3 LYS A 166      22.910  50.800  72.490  1.00  0.00           H
ATOM   2461  C   LYS A 166      29.820  52.370  70.630  1.00  0.00           C
ATOM   2462  O   LYS A 166      29.680  51.970  69.490  1.00  0.00           O
ATOM   2463  N   LEU A 167      29.760  53.710  70.820  1.00  0.00           N
ATOM   2464  HN  LEU A 167      29.720  54.040  71.760  1.00  0.00           H
ATOM   2465  CA  LEU A 167      29.900  54.670  69.750  1.00  0.00           C
ATOM   2466  HA  LEU A 167      29.020  54.710  69.120  1.00  0.00           H
ATOM   2467  CB  LEU A 167      29.700  56.060  70.380  1.00  0.00           C
ATOM   2468  HB1 LEU A 167      30.320  56.130  71.290  1.00  0.00           H
ATOM   2469  HB2 LEU A 167      28.650  56.060  70.760  1.00  0.00           H
ATOM   2470  CG  LEU A 167      29.920  57.300  69.540  1.00  0.00           C
ATOM   2471  HG  LEU A 167      30.990  57.350  69.240  1.00  0.00           H
ATOM   2472  CD1 LEU A 167      29.010  57.260  68.240  1.00  0.00           C
ATOM   2473 HD11 LEU A 167      27.960  57.210  68.590  1.00  0.00           H
ATOM   2474 HD12 LEU A 167      29.160  56.320  67.660  1.00  0.00           H
ATOM   2475 HD13 LEU A 167      29.260  58.050  67.500  1.00  0.00           H
ATOM   2476  CD2 LEU A 167      29.640  58.580  70.340  1.00  0.00           C
ATOM   2477 HD21 LEU A 167      29.970  59.410  69.690  1.00  0.00           H
ATOM   2478 HD22 LEU A 167      30.200  58.590  71.300  1.00  0.00           H
ATOM   2479 HD23 LEU A 167      28.540  58.680  70.470  1.00  0.00           H
ATOM   2480  C   LEU A 167      31.240  54.640  68.980  1.00  0.00           C
ATOM   2481  O   LEU A 167      31.270  54.770  67.760  1.00  0.00           O
ATOM   2482  N   ILE A 168      32.400  54.380  69.590  1.00  0.00           N
ATOM   2483  HN  ILE A 168      32.330  54.610  70.550  1.00  0.00           H
ATOM   2484  CA  ILE A 168      33.670  54.210  68.950  1.00  0.00           C
ATOM   2485  HA  ILE A 168      33.820  55.040  68.270  1.00  0.00           H
ATOM   2486  CB  ILE A 168      34.790  54.210  69.950  1.00  0.00           C
ATOM   2487  HB  ILE A 168      34.430  53.700  70.860  1.00  0.00           H
ATOM   2488  CG2 ILE A 168      36.060  53.350  69.530  1.00  0.00           C
ATOM   2489 HG21 ILE A 168      36.550  53.560  68.560  1.00  0.00           H
ATOM   2490 HG22 ILE A 168      35.880  52.260  69.430  1.00  0.00           H
ATOM   2491 HG23 ILE A 168      36.800  53.430  70.350  1.00  0.00           H
ATOM   2492  CG1 ILE A 168      35.150  55.650  70.440  1.00  0.00           C
ATOM   2493 HG11 ILE A 168      36.030  55.370  71.040  1.00  0.00           H
ATOM   2494 HG12 ILE A 168      34.480  56.070  71.230  1.00  0.00           H
ATOM   2495  CD  ILE A 168      35.600  56.670  69.440  1.00  0.00           C
ATOM   2496  HD1 ILE A 168      36.130  57.530  69.910  1.00  0.00           H
ATOM   2497  HD2 ILE A 168      34.690  57.130  69.010  1.00  0.00           H
ATOM   2498  HD3 ILE A 168      36.260  56.290  68.620  1.00  0.00           H
ATOM   2499  C   ILE A 168      33.670  53.110  67.890  1.00  0.00           C
ATOM   2500  O   ILE A 168      34.080  53.350  66.800  1.00  0.00           O
ATOM   2501  N   ASN A 169      33.050  51.970  68.160  1.00  0.00           N
ATOM   2502  HN  ASN A 169      32.680  51.930  69.080  1.00  0.00           H
ATOM   2503  CA  ASN A 169      32.750  50.900  67.280  1.00  0.00           C
ATOM   2504  HA  ASN A 169      33.730  50.570  66.960  1.00  0.00           H
ATOM   2505  CB  ASN A 169      32.190  49.720  68.070  1.00  0.00           C
ATOM   2506  HB1 ASN A 169      31.780  48.920  67.420  1.00  0.00           H
ATOM   2507  HB2 ASN A 169      31.480  50.040  68.860  1.00  0.00           H
ATOM   2508  CG  ASN A 169      33.350  49.070  68.830  1.00  0.00           C
ATOM   2509  OD1 ASN A 169      34.520  49.250  68.670  1.00  0.00           O
ATOM   2510  ND2 ASN A 169      32.990  48.200  69.820  1.00  0.00           N
ATOM   2511 HD21 ASN A 169      33.630  47.750  70.440  1.00  0.00           H
ATOM   2512 HD22 ASN A 169      32.040  47.920  69.930  1.00  0.00           H
ATOM   2513  C   ASN A 169      31.850  51.290  66.100  1.00  0.00           C
ATOM   2514  O   ASN A 169      31.950  50.800  64.980  1.00  0.00           O
ATOM   2515  N   ILE A 170      30.840  52.120  66.220  1.00  0.00           N
ATOM   2516  HN  ILE A 170      30.530  52.310  67.150  1.00  0.00           H
ATOM   2517  CA  ILE A 170      30.010  52.850  65.180  1.00  0.00           C
ATOM   2518  HA  ILE A 170      29.580  52.130  64.500  1.00  0.00           H
ATOM   2519  CB  ILE A 170      28.860  53.670  65.720  1.00  0.00           C
ATOM   2520  HB  ILE A 170      29.160  54.550  66.320  1.00  0.00           H
ATOM   2521  CG2 ILE A 170      27.950  54.230  64.540  1.00  0.00           C
ATOM   2522 HG21 ILE A 170      28.450  55.060  64.010  1.00  0.00           H
ATOM   2523 HG22 ILE A 170      27.100  54.620  65.150  1.00  0.00           H
ATOM   2524 HG23 ILE A 170      27.500  53.480  63.860  1.00  0.00           H
ATOM   2525  CG1 ILE A 170      27.940  52.790  66.620  1.00  0.00           C
ATOM   2526 HG11 ILE A 170      27.440  53.480  67.330  1.00  0.00           H
ATOM   2527 HG12 ILE A 170      28.510  52.190  67.360  1.00  0.00           H
ATOM   2528  CD  ILE A 170      26.840  51.860  65.960  1.00  0.00           C
ATOM   2529  HD1 ILE A 170      27.240  51.380  65.040  1.00  0.00           H
ATOM   2530  HD2 ILE A 170      25.950  52.460  65.670  1.00  0.00           H
ATOM   2531  HD3 ILE A 170      26.430  51.150  66.700  1.00  0.00           H
ATOM   2532  C   ILE A 170      30.890  53.670  64.250  1.00  0.00           C
ATOM   2533  O   ILE A 170      30.800  53.570  62.990  1.00  0.00           O
ATOM   2534  N   CYS A 171      31.840  54.470  64.770  1.00  0.00           N
ATOM   2535  HN  CYS A 171      32.010  54.580  65.740  1.00  0.00           H
ATOM   2536  CA  CYS A 171      32.870  55.200  64.070  1.00  0.00           C
ATOM   2537  HA  CYS A 171      32.310  55.760  63.330  1.00  0.00           H
ATOM   2538  CB  CYS A 171      33.640  56.070  65.080  1.00  0.00           C
ATOM   2539  HB1 CYS A 171      34.260  56.760  64.460  1.00  0.00           H
ATOM   2540  HB2 CYS A 171      34.430  55.600  65.700  1.00  0.00           H
ATOM   2541  SG  CYS A 171      32.530  57.020  66.230  1.00  0.00           S
ATOM   2542  HG1 CYS A 171      32.100  56.050  67.020  1.00  0.00           H
ATOM   2543  C   CYS A 171      33.830  54.270  63.380  1.00  0.00           C
ATOM   2544  O   CYS A 171      34.160  54.510  62.220  1.00  0.00           O
ATOM   2545  N   ILE A 172      34.300  53.150  63.940  1.00  0.00           N
ATOM   2546  HN  ILE A 172      34.110  53.030  64.920  1.00  0.00           H
ATOM   2547  CA  ILE A 172      35.010  52.060  63.180  1.00  0.00           C
ATOM   2548  HA  ILE A 172      35.900  52.520  62.790  1.00  0.00           H
ATOM   2549  CB  ILE A 172      35.550  51.020  64.130  1.00  0.00           C
ATOM   2550  HB  ILE A 172      34.760  50.480  64.710  1.00  0.00           H
ATOM   2551  CG2 ILE A 172      36.230  49.800  63.390  1.00  0.00           C
ATOM   2552 HG21 ILE A 172      36.900  49.210  64.050  1.00  0.00           H
ATOM   2553 HG22 ILE A 172      36.910  50.210  62.610  1.00  0.00           H
ATOM   2554 HG23 ILE A 172      35.440  49.190  62.890  1.00  0.00           H
ATOM   2555  CG1 ILE A 172      36.630  51.510  65.130  1.00  0.00           C
ATOM   2556 HG11 ILE A 172      36.320  52.540  65.410  1.00  0.00           H
ATOM   2557 HG12 ILE A 172      37.630  51.390  64.670  1.00  0.00           H
ATOM   2558  CD  ILE A 172      36.660  50.650  66.350  1.00  0.00           C
ATOM   2559  HD1 ILE A 172      37.640  50.700  66.870  1.00  0.00           H
ATOM   2560  HD2 ILE A 172      36.400  49.580  66.160  1.00  0.00           H
ATOM   2561  HD3 ILE A 172      35.920  51.080  67.060  1.00  0.00           H
ATOM   2562  C   ILE A 172      34.320  51.500  62.050  1.00  0.00           C
ATOM   2563  O   ILE A 172      34.870  51.280  61.000  1.00  0.00           O
ATOM   2564  N   TRP A 173      32.950  51.100  62.130  1.00  0.00           N
ATOM   2565  HN  TRP A 173      32.610  50.790  63.020  1.00  0.00           H
ATOM   2566  CA  TRP A 173      32.090  50.750  61.000  1.00  0.00           C
ATOM   2567  HA  TRP A 173      32.600  50.000  60.420  1.00  0.00           H
ATOM   2568  CB  TRP A 173      30.690  50.280  61.600  1.00  0.00           C
ATOM   2569  HB1 TRP A 173      29.970  50.290  60.750  1.00  0.00           H
ATOM   2570  HB2 TRP A 173      30.450  50.930  62.460  1.00  0.00           H
ATOM   2571  CG  TRP A 173      30.990  48.850  62.000  1.00  0.00           C
ATOM   2572  CD1 TRP A 173      31.240  48.250  63.190  1.00  0.00           C
ATOM   2573  HD1 TRP A 173      31.240  48.850  64.090  1.00  0.00           H
ATOM   2574  NE1 TRP A 173      31.480  46.920  63.070  1.00  0.00           N
ATOM   2575  HE1 TRP A 173      31.640  46.280  63.790  1.00  0.00           H
ATOM   2576  CE2 TRP A 173      31.340  46.600  61.770  1.00  0.00           C
ATOM   2577  CD2 TRP A 173      30.980  47.730  61.020  1.00  0.00           C
ATOM   2578  CE3 TRP A 173      30.600  47.570  59.710  1.00  0.00           C
ATOM   2579  HE3 TRP A 173      30.310  48.430  59.120  1.00  0.00           H
ATOM   2580  CZ3 TRP A 173      30.720  46.340  59.140  1.00  0.00           C
ATOM   2581  HZ3 TRP A 173      30.380  46.070  58.150  1.00  0.00           H
ATOM   2582  CZ2 TRP A 173      31.550  45.360  61.210  1.00  0.00           C
ATOM   2583  HZ2 TRP A 173      31.800  44.490  61.810  1.00  0.00           H
ATOM   2584  CH2 TRP A 173      31.150  45.280  59.910  1.00  0.00           C
ATOM   2585  HH2 TRP A 173      31.110  44.250  59.600  1.00  0.00           H
ATOM   2586  C   TRP A 173      31.900  51.750  59.920  1.00  0.00           C
ATOM   2587  O   TRP A 173      32.050  51.460  58.710  1.00  0.00           O
ATOM   2588  N   VAL A 174      31.570  53.040  60.340  1.00  0.00           N
ATOM   2589  HN  VAL A 174      31.540  53.050  61.340  1.00  0.00           H
ATOM   2590  CA  VAL A 174      31.380  54.240  59.500  1.00  0.00           C
ATOM   2591  HA  VAL A 174      30.680  54.010  58.710  1.00  0.00           H
ATOM   2592  CB  VAL A 174      30.870  55.480  60.310  1.00  0.00           C
ATOM   2593  HB  VAL A 174      31.480  55.730  61.200  1.00  0.00           H
ATOM   2594  CG1 VAL A 174      30.810  56.720  59.430  1.00  0.00           C
ATOM   2595 HG11 VAL A 174      30.560  57.570  60.090  1.00  0.00           H
ATOM   2596 HG12 VAL A 174      30.000  56.540  58.690  1.00  0.00           H
ATOM   2597 HG13 VAL A 174      31.760  56.850  58.860  1.00  0.00           H
ATOM   2598  CG2 VAL A 174      29.450  55.120  60.710  1.00  0.00           C
ATOM   2599 HG21 VAL A 174      29.310  54.210  61.340  1.00  0.00           H
ATOM   2600 HG22 VAL A 174      28.870  54.900  59.790  1.00  0.00           H
ATOM   2601 HG23 VAL A 174      28.920  55.940  61.250  1.00  0.00           H
ATOM   2602  C   VAL A 174      32.620  54.550  58.660  1.00  0.00           C
ATOM   2603  O   VAL A 174      32.450  54.800  57.440  1.00  0.00           O
ATOM   2604  N   LEU A 175      33.840  54.540  59.280  1.00  0.00           N
ATOM   2605  HN  LEU A 175      33.850  54.370  60.260  1.00  0.00           H
ATOM   2606  CA  LEU A 175      35.120  54.810  58.590  1.00  0.00           C
ATOM   2607  HA  LEU A 175      35.060  55.780  58.110  1.00  0.00           H
ATOM   2608  CB  LEU A 175      36.150  54.970  59.640  1.00  0.00           C
ATOM   2609  HB1 LEU A 175      36.230  54.100  60.320  1.00  0.00           H
ATOM   2610  HB2 LEU A 175      35.860  55.930  60.120  1.00  0.00           H
ATOM   2611  CG  LEU A 175      37.600  55.270  59.070  1.00  0.00           C
ATOM   2612  HG  LEU A 175      37.850  54.350  58.490  1.00  0.00           H
ATOM   2613  CD1 LEU A 175      37.630  56.460  58.060  1.00  0.00           C
ATOM   2614 HD11 LEU A 175      36.910  56.190  57.250  1.00  0.00           H
ATOM   2615 HD12 LEU A 175      38.650  56.470  57.620  1.00  0.00           H
ATOM   2616 HD13 LEU A 175      37.180  57.350  58.540  1.00  0.00           H
ATOM   2617  CD2 LEU A 175      38.500  55.380  60.300  1.00  0.00           C
ATOM   2618 HD21 LEU A 175      38.130  56.140  61.030  1.00  0.00           H
ATOM   2619 HD22 LEU A 175      39.510  55.660  59.940  1.00  0.00           H
ATOM   2620 HD23 LEU A 175      38.660  54.400  60.790  1.00  0.00           H
ATOM   2621  C   LEU A 175      35.390  53.740  57.500  1.00  0.00           C
ATOM   2622  O   LEU A 175      35.680  54.040  56.360  1.00  0.00           O
ATOM   2623  N   ALA A 176      35.180  52.440  57.850  1.00  0.00           N
ATOM   2624  HN  ALA A 176      34.830  52.240  58.760  1.00  0.00           H
ATOM   2625  CA  ALA A 176      35.430  51.260  57.010  1.00  0.00           C
ATOM   2626  HA  ALA A 176      36.420  51.450  56.610  1.00  0.00           H
ATOM   2627  CB  ALA A 176      35.400  49.970  57.900  1.00  0.00           C
ATOM   2628  HB1 ALA A 176      36.120  50.010  58.740  1.00  0.00           H
ATOM   2629  HB2 ALA A 176      35.540  49.070  57.270  1.00  0.00           H
ATOM   2630  HB3 ALA A 176      34.390  50.040  58.350  1.00  0.00           H
ATOM   2631  C   ALA A 176      34.470  51.110  55.820  1.00  0.00           C
ATOM   2632  O   ALA A 176      34.730  50.490  54.790  1.00  0.00           O
ATOM   2633  N   SER A 177      33.390  51.800  55.930  1.00  0.00           N
ATOM   2634  HN  SER A 177      33.200  52.190  56.830  1.00  0.00           H
ATOM   2635  CA  SER A 177      32.360  51.880  54.910  1.00  0.00           C
ATOM   2636  HA  SER A 177      32.290  50.970  54.330  1.00  0.00           H
ATOM   2637  CB  SER A 177      31.010  52.300  55.540  1.00  0.00           C
ATOM   2638  HB1 SER A 177      30.290  52.550  54.730  1.00  0.00           H
ATOM   2639  HB2 SER A 177      31.280  53.240  56.080  1.00  0.00           H
ATOM   2640  OG  SER A 177      30.340  51.310  56.300  1.00  0.00           O
ATOM   2641  HG1 SER A 177      30.840  51.250  57.110  1.00  0.00           H
ATOM   2642  C   SER A 177      32.690  53.120  53.950  1.00  0.00           C
ATOM   2643  O   SER A 177      32.220  53.130  52.810  1.00  0.00           O
ATOM   2644  N   GLY A 178      33.650  53.970  54.270  1.00  0.00           N
ATOM   2645  HN  GLY A 178      34.160  53.920  55.120  1.00  0.00           H
ATOM   2646  CA  GLY A 178      34.360  54.890  53.430  1.00  0.00           C
ATOM   2647  HA1 GLY A 178      35.180  55.290  54.010  1.00  0.00           H
ATOM   2648  HA2 GLY A 178      33.710  55.670  53.080  1.00  0.00           H
ATOM   2649  C   GLY A 178      35.030  54.280  52.190  1.00  0.00           C
ATOM   2650  O   GLY A 178      35.030  54.950  51.120  1.00  0.00           O
ATOM   2651  N   VAL A 179      35.460  52.970  52.220  1.00  0.00           N
ATOM   2652  HN  VAL A 179      35.380  52.560  53.130  1.00  0.00           H
ATOM   2653  CA  VAL A 179      36.240  52.240  51.210  1.00  0.00           C
ATOM   2654  HA  VAL A 179      36.450  52.860  50.350  1.00  0.00           H
ATOM   2655  CB  VAL A 179      37.530  51.700  51.830  1.00  0.00           C
ATOM   2656  HB  VAL A 179      37.330  50.850  52.530  1.00  0.00           H
ATOM   2657  CG1 VAL A 179      38.340  51.080  50.590  1.00  0.00           C
ATOM   2658 HG11 VAL A 179      39.360  50.850  50.970  1.00  0.00           H
ATOM   2659 HG12 VAL A 179      38.190  51.690  49.670  1.00  0.00           H
ATOM   2660 HG13 VAL A 179      38.000  50.070  50.260  1.00  0.00           H
ATOM   2661  CG2 VAL A 179      38.500  52.760  52.430  1.00  0.00           C
ATOM   2662 HG21 VAL A 179      38.870  53.360  51.570  1.00  0.00           H
ATOM   2663 HG22 VAL A 179      39.470  52.350  52.780  1.00  0.00           H
ATOM   2664 HG23 VAL A 179      38.060  53.330  53.270  1.00  0.00           H
ATOM   2665  C   VAL A 179      35.450  50.970  50.790  1.00  0.00           C
ATOM   2666  O   VAL A 179      35.370  50.630  49.640  1.00  0.00           O
ATOM   2667  N   GLY A 180      34.660  50.380  51.690  1.00  0.00           N
ATOM   2668  HN  GLY A 180      34.860  50.590  52.640  1.00  0.00           H
ATOM   2669  CA  GLY A 180      33.790  49.250  51.480  1.00  0.00           C
ATOM   2670  HA1 GLY A 180      33.300  49.170  52.440  1.00  0.00           H
ATOM   2671  HA2 GLY A 180      34.320  48.340  51.250  1.00  0.00           H
ATOM   2672  C   GLY A 180      32.800  49.580  50.390  1.00  0.00           C
ATOM   2673  O   GLY A 180      32.640  48.860  49.380  1.00  0.00           O
ATOM   2674  N   VAL A 181      32.070  50.670  50.620  1.00  0.00           N
ATOM   2675  HN  VAL A 181      32.200  51.280  51.400  1.00  0.00           H
ATOM   2676  CA  VAL A 181      31.000  51.150  49.750  1.00  0.00           C
ATOM   2677  HA  VAL A 181      30.290  50.330  49.740  1.00  0.00           H
ATOM   2678  CB  VAL A 181      30.030  52.260  50.280  1.00  0.00           C
ATOM   2679  HB  VAL A 181      30.660  53.170  50.430  1.00  0.00           H
ATOM   2680  CG1 VAL A 181      28.810  52.540  49.340  1.00  0.00           C
ATOM   2681 HG11 VAL A 181      29.160  52.700  48.300  1.00  0.00           H
ATOM   2682 HG12 VAL A 181      28.390  53.500  49.700  1.00  0.00           H
ATOM   2683 HG13 VAL A 181      28.080  51.710  49.330  1.00  0.00           H
ATOM   2684  CG2 VAL A 181      29.440  51.910  51.650  1.00  0.00           C
ATOM   2685 HG21 VAL A 181      28.490  51.350  51.540  1.00  0.00           H
ATOM   2686 HG22 VAL A 181      29.310  52.830  52.260  1.00  0.00           H
ATOM   2687 HG23 VAL A 181      30.080  51.280  52.290  1.00  0.00           H
ATOM   2688  C   VAL A 181      31.450  51.510  48.320  1.00  0.00           C
ATOM   2689  O   VAL A 181      30.840  50.960  47.400  1.00  0.00           O
ATOM   2690  N   PRO A 182      32.550  52.260  48.000  1.00  0.00           N
ATOM   2691  CD  PRO A 182      33.220  53.270  48.840  1.00  0.00           C
ATOM   2692  HD1 PRO A 182      33.480  52.910  49.860  1.00  0.00           H
ATOM   2693  HD2 PRO A 182      32.600  54.190  48.940  1.00  0.00           H
ATOM   2694  CA  PRO A 182      33.000  52.310  46.620  1.00  0.00           C
ATOM   2695  HA  PRO A 182      32.120  52.530  46.040  1.00  0.00           H
ATOM   2696  CB  PRO A 182      33.990  53.480  46.600  1.00  0.00           C
ATOM   2697  HB1 PRO A 182      33.310  54.310  46.300  1.00  0.00           H
ATOM   2698  HB2 PRO A 182      34.870  53.420  45.930  1.00  0.00           H
ATOM   2699  CG  PRO A 182      34.440  53.690  48.050  1.00  0.00           C
ATOM   2700  HG1 PRO A 182      35.280  52.980  48.260  1.00  0.00           H
ATOM   2701  HG2 PRO A 182      34.780  54.740  48.180  1.00  0.00           H
ATOM   2702  C   PRO A 182      33.600  50.990  46.100  1.00  0.00           C
ATOM   2703  O   PRO A 182      33.460  50.780  44.870  1.00  0.00           O
ATOM   2704  N   ILE A 183      34.300  50.150  46.880  1.00  0.00           N
ATOM   2705  HN  ILE A 183      34.330  50.470  47.820  1.00  0.00           H
ATOM   2706  CA  ILE A 183      34.890  48.840  46.370  1.00  0.00           C
ATOM   2707  HA  ILE A 183      35.420  49.090  45.460  1.00  0.00           H
ATOM   2708  CB  ILE A 183      35.930  48.290  47.300  1.00  0.00           C
ATOM   2709  HB  ILE A 183      35.470  48.280  48.310  1.00  0.00           H
ATOM   2710  CG2 ILE A 183      36.190  46.790  47.030  1.00  0.00           C
ATOM   2711 HG21 ILE A 183      37.090  46.410  47.550  1.00  0.00           H
ATOM   2712 HG22 ILE A 183      36.450  46.610  45.960  1.00  0.00           H
ATOM   2713 HG23 ILE A 183      35.320  46.170  47.330  1.00  0.00           H
ATOM   2714  CG1 ILE A 183      37.360  49.020  47.380  1.00  0.00           C
ATOM   2715 HG11 ILE A 183      37.900  48.520  48.210  1.00  0.00           H
ATOM   2716 HG12 ILE A 183      37.130  50.040  47.750  1.00  0.00           H
ATOM   2717  CD  ILE A 183      38.110  49.110  46.090  1.00  0.00           C
ATOM   2718  HD1 ILE A 183      38.840  49.950  46.040  1.00  0.00           H
ATOM   2719  HD2 ILE A 183      37.450  49.260  45.210  1.00  0.00           H
ATOM   2720  HD3 ILE A 183      38.650  48.150  45.940  1.00  0.00           H
ATOM   2721  C   ILE A 183      33.770  47.930  45.860  1.00  0.00           C
ATOM   2722  O   ILE A 183      33.900  47.220  44.860  1.00  0.00           O
ATOM   2723  N   MET A 184      32.620  47.900  46.610  1.00  0.00           N
ATOM   2724  HN  MET A 184      32.570  48.380  47.490  1.00  0.00           H
ATOM   2725  CA  MET A 184      31.430  47.290  46.170  1.00  0.00           C
ATOM   2726  HA  MET A 184      31.690  46.250  46.090  1.00  0.00           H
ATOM   2727  CB  MET A 184      30.280  47.390  47.230  1.00  0.00           C
ATOM   2728  HB1 MET A 184      30.090  48.460  47.490  1.00  0.00           H
ATOM   2729  HB2 MET A 184      30.390  46.850  48.190  1.00  0.00           H
ATOM   2730  CG  MET A 184      28.890  46.800  46.690  1.00  0.00           C
ATOM   2731  HG1 MET A 184      29.020  45.780  46.280  1.00  0.00           H
ATOM   2732  HG2 MET A 184      28.520  47.380  45.820  1.00  0.00           H
ATOM   2733  SD  MET A 184      27.550  46.640  47.970  1.00  0.00           S
ATOM   2734  CE  MET A 184      27.970  45.040  48.840  1.00  0.00           C
ATOM   2735  HE1 MET A 184      27.390  44.940  49.780  1.00  0.00           H
ATOM   2736  HE2 MET A 184      28.990  45.180  49.250  1.00  0.00           H
ATOM   2737  HE3 MET A 184      27.900  44.130  48.200  1.00  0.00           H
ATOM   2738  C   MET A 184      30.830  47.730  44.890  1.00  0.00           C
ATOM   2739  O   MET A 184      30.420  46.920  44.060  1.00  0.00           O
ATOM   2740  N   VAL A 185      30.770  49.040  44.590  1.00  0.00           N
ATOM   2741  HN  VAL A 185      31.090  49.620  45.330  1.00  0.00           H
ATOM   2742  CA  VAL A 185      30.200  49.660  43.400  1.00  0.00           C
ATOM   2743  HA  VAL A 185      29.190  49.310  43.220  1.00  0.00           H
ATOM   2744  CB  VAL A 185      30.070  51.190  43.630  1.00  0.00           C
ATOM   2745  HB  VAL A 185      31.030  51.570  44.030  1.00  0.00           H
ATOM   2746  CG1 VAL A 185      29.660  51.920  42.360  1.00  0.00           C
ATOM   2747 HG11 VAL A 185      30.460  51.960  41.580  1.00  0.00           H
ATOM   2748 HG12 VAL A 185      29.520  53.010  42.480  1.00  0.00           H
ATOM   2749 HG13 VAL A 185      28.800  51.430  41.850  1.00  0.00           H
ATOM   2750  CG2 VAL A 185      28.980  51.330  44.710  1.00  0.00           C
ATOM   2751 HG21 VAL A 185      29.070  50.680  45.610  1.00  0.00           H
ATOM   2752 HG22 VAL A 185      28.000  51.070  44.250  1.00  0.00           H
ATOM   2753 HG23 VAL A 185      28.840  52.390  45.020  1.00  0.00           H
ATOM   2754  C   VAL A 185      31.050  49.260  42.170  1.00  0.00           C
ATOM   2755  O   VAL A 185      30.530  49.100  41.080  1.00  0.00           O
ATOM   2756  N   MET A 186      32.360  49.010  42.330  1.00  0.00           N
ATOM   2757  HN  MET A 186      32.630  49.260  43.260  1.00  0.00           H
ATOM   2758  CA  MET A 186      33.300  48.420  41.420  1.00  0.00           C
ATOM   2759  HA  MET A 186      33.100  48.810  40.430  1.00  0.00           H
ATOM   2760  CB  MET A 186      34.650  48.900  41.720  1.00  0.00           C
ATOM   2761  HB1 MET A 186      35.500  48.280  41.350  1.00  0.00           H
ATOM   2762  HB2 MET A 186      34.790  48.740  42.810  1.00  0.00           H
ATOM   2763  CG  MET A 186      34.910  50.420  41.290  1.00  0.00           C
ATOM   2764  HG1 MET A 186      34.170  51.160  41.680  1.00  0.00           H
ATOM   2765  HG2 MET A 186      34.700  50.430  40.200  1.00  0.00           H
ATOM   2766  SD  MET A 186      36.640  50.950  41.560  1.00  0.00           S
ATOM   2767  CE  MET A 186      36.510  51.050  43.370  1.00  0.00           C
ATOM   2768  HE1 MET A 186      36.460  50.010  43.770  1.00  0.00           H
ATOM   2769  HE2 MET A 186      35.640  51.670  43.650  1.00  0.00           H
ATOM   2770  HE3 MET A 186      37.480  51.390  43.800  1.00  0.00           H
ATOM   2771  C   MET A 186      33.290  46.940  41.220  1.00  0.00           C
ATOM   2772  O   MET A 186      33.590  46.550  40.170  1.00  0.00           O
ATOM   2773  N   ALA A 187      32.780  46.130  42.140  1.00  0.00           N
ATOM   2774  HN  ALA A 187      32.780  46.370  43.100  1.00  0.00           H
ATOM   2775  CA  ALA A 187      32.590  44.640  41.920  1.00  0.00           C
ATOM   2776  HA  ALA A 187      33.570  44.330  41.600  1.00  0.00           H
ATOM   2777  CB  ALA A 187      32.310  44.090  43.290  1.00  0.00           C
ATOM   2778  HB1 ALA A 187      31.440  44.580  43.780  1.00  0.00           H
ATOM   2779  HB2 ALA A 187      33.140  44.330  44.000  1.00  0.00           H
ATOM   2780  HB3 ALA A 187      32.000  43.030  43.230  1.00  0.00           H
ATOM   2781  C   ALA A 187      31.610  44.220  40.820  1.00  0.00           C
ATOM   2782  O   ALA A 187      30.500  44.680  40.690  1.00  0.00           O
ATOM   2783  N   VAL A 188      32.090  43.180  40.050  1.00  0.00           N
ATOM   2784  HN  VAL A 188      33.030  42.880  40.180  1.00  0.00           H
ATOM   2785  CA  VAL A 188      31.360  42.760  38.880  1.00  0.00           C
ATOM   2786  HA  VAL A 188      30.280  42.740  39.000  1.00  0.00           H
ATOM   2787  CB  VAL A 188      31.440  43.800  37.780  1.00  0.00           C
ATOM   2788  HB  VAL A 188      31.150  44.820  38.100  1.00  0.00           H
ATOM   2789  CG1 VAL A 188      32.830  43.900  37.200  1.00  0.00           C
ATOM   2790 HG11 VAL A 188      33.080  44.680  36.450  1.00  0.00           H
ATOM   2791 HG12 VAL A 188      33.260  42.970  36.760  1.00  0.00           H
ATOM   2792 HG13 VAL A 188      33.490  44.160  38.050  1.00  0.00           H
ATOM   2793  CG2 VAL A 188      30.420  43.490  36.650  1.00  0.00           C
ATOM   2794 HG21 VAL A 188      29.410  43.210  37.010  1.00  0.00           H
ATOM   2795 HG22 VAL A 188      30.690  42.670  35.940  1.00  0.00           H
ATOM   2796 HG23 VAL A 188      30.410  44.430  36.060  1.00  0.00           H
ATOM   2797  C   VAL A 188      31.800  41.390  38.520  1.00  0.00           C
ATOM   2798  O   VAL A 188      32.910  40.970  38.740  1.00  0.00           O
ATOM   2799  N   THR A 189      31.040  40.570  37.820  1.00  0.00           N
ATOM   2800  HN  THR A 189      30.160  40.780  37.420  1.00  0.00           H
ATOM   2801  CA  THR A 189      31.540  39.320  37.310  1.00  0.00           C
ATOM   2802  HA  THR A 189      32.480  38.990  37.720  1.00  0.00           H
ATOM   2803  CB  THR A 189      30.700  38.100  37.660  1.00  0.00           C
ATOM   2804  HB  THR A 189      31.170  37.140  37.360  1.00  0.00           H
ATOM   2805  OG1 THR A 189      29.450  38.120  37.010  1.00  0.00           O
ATOM   2806  HG1 THR A 189      29.040  38.950  37.250  1.00  0.00           H
ATOM   2807  CG2 THR A 189      30.390  38.010  39.150  1.00  0.00           C
ATOM   2808 HG21 THR A 189      29.650  37.200  39.320  1.00  0.00           H
ATOM   2809 HG22 THR A 189      30.020  38.950  39.600  1.00  0.00           H
ATOM   2810 HG23 THR A 189      31.260  37.610  39.720  1.00  0.00           H
ATOM   2811  C   THR A 189      31.900  39.430  35.820  1.00  0.00           C
ATOM   2812  O   THR A 189      31.010  39.900  35.130  1.00  0.00           O
ATOM   2813  N   ARG A 190      33.100  39.020  35.340  1.00  0.00           N
ATOM   2814  HN  ARG A 190      33.760  38.650  35.990  1.00  0.00           H
ATOM   2815  CA  ARG A 190      33.480  39.110  33.970  1.00  0.00           C
ATOM   2816  HA  ARG A 190      32.620  39.550  33.490  1.00  0.00           H
ATOM   2817  CB  ARG A 190      34.800  39.920  33.720  1.00  0.00           C
ATOM   2818  HB1 ARG A 190      34.870  40.110  32.630  1.00  0.00           H
ATOM   2819  HB2 ARG A 190      35.690  39.360  34.080  1.00  0.00           H
ATOM   2820  CG  ARG A 190      34.820  41.310  34.430  1.00  0.00           C
ATOM   2821  HG1 ARG A 190      35.670  41.900  34.030  1.00  0.00           H
ATOM   2822  HG2 ARG A 190      34.910  41.240  35.530  1.00  0.00           H
ATOM   2823  CD  ARG A 190      33.560  42.190  34.060  1.00  0.00           C
ATOM   2824  HD1 ARG A 190      32.850  42.150  34.910  1.00  0.00           H
ATOM   2825  HD2 ARG A 190      33.140  41.770  33.120  1.00  0.00           H
ATOM   2826  NE  ARG A 190      33.960  43.600  33.780  1.00  0.00           N
ATOM   2827  HE  ARG A 190      34.880  43.850  33.470  1.00  0.00           H
ATOM   2828  CZ  ARG A 190      32.980  44.400  33.380  1.00  0.00           C
ATOM   2829  NH1 ARG A 190      33.270  45.650  33.090  1.00  0.00           N
ATOM   2830 HH11 ARG A 190      34.130  46.070  33.370  1.00  0.00           H
ATOM   2831 HH12 ARG A 190      32.460  46.230  33.130  1.00  0.00           H
ATOM   2832  NH2 ARG A 190      31.670  44.150  33.370  1.00  0.00           N
ATOM   2833 HH21 ARG A 190      31.450  43.180  33.320  1.00  0.00           H
ATOM   2834 HH22 ARG A 190      30.940  44.760  33.070  1.00  0.00           H
ATOM   2835  C   ARG A 190      33.700  37.680  33.400  1.00  0.00           C
ATOM   2836  O   ARG A 190      34.740  37.120  33.670  1.00  0.00           O
ATOM   2837  N   PRO A 191      32.820  37.110  32.580  1.00  0.00           N
ATOM   2838  CD  PRO A 191      31.430  37.500  32.340  1.00  0.00           C
ATOM   2839  HD1 PRO A 191      31.330  38.500  31.860  1.00  0.00           H
ATOM   2840  HD2 PRO A 191      30.950  37.640  33.330  1.00  0.00           H
ATOM   2841  CA  PRO A 191      33.230  36.140  31.610  1.00  0.00           C
ATOM   2842  HA  PRO A 191      33.330  35.200  32.140  1.00  0.00           H
ATOM   2843  CB  PRO A 191      32.000  36.020  30.680  1.00  0.00           C
ATOM   2844  HB1 PRO A 191      31.690  35.040  30.270  1.00  0.00           H
ATOM   2845  HB2 PRO A 191      32.110  36.710  29.820  1.00  0.00           H
ATOM   2846  CG  PRO A 191      30.860  36.460  31.490  1.00  0.00           C
ATOM   2847  HG1 PRO A 191      29.980  36.680  30.840  1.00  0.00           H
ATOM   2848  HG2 PRO A 191      30.590  35.710  32.260  1.00  0.00           H
ATOM   2849  C   PRO A 191      34.520  36.440  30.850  1.00  0.00           C
ATOM   2850  O   PRO A 191      34.480  37.270  29.990  1.00  0.00           O
ATOM   2851  N   ARG A 192      35.620  35.740  31.100  1.00  0.00           N
ATOM   2852  HN  ARG A 192      35.430  35.060  31.800  1.00  0.00           H
ATOM   2853  CA  ARG A 192      36.740  35.660  30.180  1.00  0.00           C
ATOM   2854  HA  ARG A 192      36.720  36.570  29.590  1.00  0.00           H
ATOM   2855  CB  ARG A 192      38.220  35.550  30.720  1.00  0.00           C
ATOM   2856  HB1 ARG A 192      38.560  36.460  31.270  1.00  0.00           H
ATOM   2857  HB2 ARG A 192      38.880  35.450  29.830  1.00  0.00           H
ATOM   2858  CG  ARG A 192      38.410  34.340  31.650  1.00  0.00           C
ATOM   2859  HG1 ARG A 192      38.380  33.400  31.050  1.00  0.00           H
ATOM   2860  HG2 ARG A 192      37.510  34.330  32.300  1.00  0.00           H
ATOM   2861  CD  ARG A 192      39.670  34.340  32.450  1.00  0.00           C
ATOM   2862  HD1 ARG A 192      39.710  35.160  33.190  1.00  0.00           H
ATOM   2863  HD2 ARG A 192      40.600  34.300  31.840  1.00  0.00           H
ATOM   2864  NE  ARG A 192      39.720  33.130  33.350  1.00  0.00           N
ATOM   2865  HE  ARG A 192      39.350  33.300  34.270  1.00  0.00           H
ATOM   2866  CZ  ARG A 192      40.220  31.850  33.150  1.00  0.00           C
ATOM   2867  NH1 ARG A 192      39.930  30.920  34.020  1.00  0.00           N
ATOM   2868 HH11 ARG A 192      39.360  31.260  34.760  1.00  0.00           H
ATOM   2869 HH12 ARG A 192      40.450  30.060  34.050  1.00  0.00           H
ATOM   2870  NH2 ARG A 192      40.850  31.530  32.070  1.00  0.00           N
ATOM   2871 HH21 ARG A 192      40.770  32.110  31.260  1.00  0.00           H
ATOM   2872 HH22 ARG A 192      40.970  30.560  31.860  1.00  0.00           H
ATOM   2873  C   ARG A 192      36.500  34.450  29.170  1.00  0.00           C
ATOM   2874  O   ARG A 192      35.360  34.000  29.100  1.00  0.00           O
ATOM   2875  N   ASP A 193      37.440  33.820  28.470  1.00  0.00           N
ATOM   2876  HN  ASP A 193      38.390  34.030  28.640  1.00  0.00           H
ATOM   2877  CA  ASP A 193      37.170  32.740  27.500  1.00  0.00           C
ATOM   2878  HA  ASP A 193      36.160  32.870  27.130  1.00  0.00           H
ATOM   2879  CB  ASP A 193      38.110  32.650  26.210  1.00  0.00           C
ATOM   2880  HB1 ASP A 193      37.960  31.720  25.630  1.00  0.00           H
ATOM   2881  HB2 ASP A 193      39.180  32.690  26.520  1.00  0.00           H
ATOM   2882  CG  ASP A 193      37.980  33.780  25.250  1.00  0.00           C
ATOM   2883  OD1 ASP A 193      38.700  33.760  24.230  1.00  0.00           O
ATOM   2884  OD2 ASP A 193      37.140  34.740  25.400  1.00  0.00           O
ATOM   2885  C   ASP A 193      37.190  31.420  28.210  1.00  0.00           C
ATOM   2886  O   ASP A 193      38.240  30.740  28.430  1.00  0.00           O
ATOM   2887  N   GLY A 194      35.950  30.950  28.410  1.00  0.00           N
ATOM   2888  HN  GLY A 194      35.120  31.450  28.150  1.00  0.00           H
ATOM   2889  CA  GLY A 194      35.730  29.560  28.950  1.00  0.00           C
ATOM   2890  HA1 GLY A 194      36.500  28.850  28.680  1.00  0.00           H
ATOM   2891  HA2 GLY A 194      34.810  29.200  28.510  1.00  0.00           H
ATOM   2892  C   GLY A 194      35.590  29.470  30.470  1.00  0.00           C
ATOM   2893  O   GLY A 194      35.340  28.360  31.020  1.00  0.00           O
ATOM   2894  N   ALA A 195      35.660  30.550  31.190  1.00  0.00           N
ATOM   2895  HN  ALA A 195      35.780  31.410  30.710  1.00  0.00           H
ATOM   2896  CA  ALA A 195      35.330  30.570  32.610  1.00  0.00           C
ATOM   2897  HA  ALA A 195      34.430  29.990  32.750  1.00  0.00           H
ATOM   2898  CB  ALA A 195      36.440  29.960  33.400  1.00  0.00           C
ATOM   2899  HB1 ALA A 195      36.260  29.850  34.490  1.00  0.00           H
ATOM   2900  HB2 ALA A 195      37.260  30.710  33.280  1.00  0.00           H
ATOM   2901  HB3 ALA A 195      36.650  28.920  33.060  1.00  0.00           H
ATOM   2902  C   ALA A 195      35.140  32.010  33.080  1.00  0.00           C
ATOM   2903  O   ALA A 195      35.220  32.970  32.320  1.00  0.00           O
ATOM   2904  N   VAL A 196      34.680  32.170  34.310  1.00  0.00           N
ATOM   2905  HN  VAL A 196      34.560  31.410  34.940  1.00  0.00           H
ATOM   2906  CA  VAL A 196      34.170  33.400  34.830  1.00  0.00           C
ATOM   2907  HA  VAL A 196      34.080  34.120  34.030  1.00  0.00           H
ATOM   2908  CB  VAL A 196      32.660  33.340  35.180  1.00  0.00           C
ATOM   2909  HB  VAL A 196      32.600  32.590  36.000  1.00  0.00           H
ATOM   2910  CG1 VAL A 196      32.110  34.710  35.700  1.00  0.00           C
ATOM   2911 HG11 VAL A 196      32.230  35.590  35.040  1.00  0.00           H
ATOM   2912 HG12 VAL A 196      32.480  35.070  36.680  1.00  0.00           H
ATOM   2913 HG13 VAL A 196      31.010  34.570  35.770  1.00  0.00           H
ATOM   2914  CG2 VAL A 196      31.820  32.850  33.940  1.00  0.00           C
ATOM   2915 HG21 VAL A 196      31.690  33.730  33.280  1.00  0.00           H
ATOM   2916 HG22 VAL A 196      30.910  32.510  34.480  1.00  0.00           H
ATOM   2917 HG23 VAL A 196      32.450  32.060  33.480  1.00  0.00           H
ATOM   2918  C   VAL A 196      35.020  33.900  35.980  1.00  0.00           C
ATOM   2919  O   VAL A 196      35.310  33.160  36.910  1.00  0.00           O
ATOM   2920  N   VAL A 197      35.370  35.230  36.000  1.00  0.00           N
ATOM   2921  HN  VAL A 197      35.170  35.780  35.190  1.00  0.00           H
ATOM   2922  CA  VAL A 197      36.130  35.880  37.010  1.00  0.00           C
ATOM   2923  HA  VAL A 197      36.450  35.170  37.760  1.00  0.00           H
ATOM   2924  CB  VAL A 197      37.340  36.690  36.470  1.00  0.00           C
ATOM   2925  HB  VAL A 197      37.000  37.440  35.730  1.00  0.00           H
ATOM   2926  CG1 VAL A 197      38.110  37.320  37.610  1.00  0.00           C
ATOM   2927 HG11 VAL A 197      38.540  36.550  38.270  1.00  0.00           H
ATOM   2928 HG12 VAL A 197      37.510  38.040  38.210  1.00  0.00           H
ATOM   2929 HG13 VAL A 197      38.950  37.870  37.150  1.00  0.00           H
ATOM   2930  CG2 VAL A 197      38.320  35.780  35.610  1.00  0.00           C
ATOM   2931 HG21 VAL A 197      39.140  36.400  35.190  1.00  0.00           H
ATOM   2932 HG22 VAL A 197      37.660  35.510  34.770  1.00  0.00           H
ATOM   2933 HG23 VAL A 197      38.630  34.940  36.260  1.00  0.00           H
ATOM   2934  C   VAL A 197      35.240  36.830  37.870  1.00  0.00           C
ATOM   2935  O   VAL A 197      34.630  37.730  37.310  1.00  0.00           O
ATOM   2936  N   CYS A 198      35.260  36.800  39.290  1.00  0.00           N
ATOM   2937  HN  CYS A 198      35.730  36.090  39.810  1.00  0.00           H
ATOM   2938  CA  CYS A 198      34.600  37.830  40.100  1.00  0.00           C
ATOM   2939  HA  CYS A 198      33.800  38.300  39.560  1.00  0.00           H
ATOM   2940  CB  CYS A 198      34.130  37.250  41.440  1.00  0.00           C
ATOM   2941  HB1 CYS A 198      34.910  36.530  41.770  1.00  0.00           H
ATOM   2942  HB2 CYS A 198      33.290  36.580  41.150  1.00  0.00           H
ATOM   2943  SG  CYS A 198      33.620  38.380  42.810  1.00  0.00           S
ATOM   2944  C   CYS A 198      35.760  38.840  40.330  1.00  0.00           C
ATOM   2945  O   CYS A 198      36.860  38.510  40.750  1.00  0.00           O
ATOM   2946  N   MET A 199      35.460  40.120  39.890  1.00  0.00           N
ATOM   2947  HN  MET A 199      34.680  40.310  39.300  1.00  0.00           H
ATOM   2948  CA  MET A 199      36.480  41.190  39.930  1.00  0.00           C
ATOM   2949  HA  MET A 199      37.050  40.930  40.810  1.00  0.00           H
ATOM   2950  CB  MET A 199      37.390  41.220  38.660  1.00  0.00           C
ATOM   2951  HB1 MET A 199      37.860  40.230  38.500  1.00  0.00           H
ATOM   2952  HB2 MET A 199      38.250  41.910  38.840  1.00  0.00           H
ATOM   2953  CG  MET A 199      36.820  41.500  37.290  1.00  0.00           C
ATOM   2954  HG1 MET A 199      35.840  40.970  37.370  1.00  0.00           H
ATOM   2955  HG2 MET A 199      37.460  41.030  36.510  1.00  0.00           H
ATOM   2956  SD  MET A 199      36.500  43.230  36.740  1.00  0.00           S
ATOM   2957  CE  MET A 199      38.290  43.730  36.490  1.00  0.00           C
ATOM   2958  HE1 MET A 199      38.430  44.820  36.360  1.00  0.00           H
ATOM   2959  HE2 MET A 199      38.710  43.150  35.630  1.00  0.00           H
ATOM   2960  HE3 MET A 199      38.850  43.480  37.410  1.00  0.00           H
ATOM   2961  C   MET A 199      36.100  42.630  40.040  1.00  0.00           C
ATOM   2962  O   MET A 199      34.950  43.050  39.810  1.00  0.00           O
ATOM   2963  N   LEU A 200      37.020  43.530  40.570  1.00  0.00           N
ATOM   2964  HN  LEU A 200      37.920  43.170  40.790  1.00  0.00           H
ATOM   2965  CA  LEU A 200      36.830  44.950  40.780  1.00  0.00           C
ATOM   2966  HA  LEU A 200      35.860  45.210  41.180  1.00  0.00           H
ATOM   2967  CB  LEU A 200      37.880  45.510  41.850  1.00  0.00           C
ATOM   2968  HB1 LEU A 200      37.770  46.600  42.020  1.00  0.00           H
ATOM   2969  HB2 LEU A 200      38.940  45.340  41.540  1.00  0.00           H
ATOM   2970  CG  LEU A 200      37.650  44.920  43.260  1.00  0.00           C
ATOM   2971  HG  LEU A 200      37.840  43.830  43.150  1.00  0.00           H
ATOM   2972  CD1 LEU A 200      38.690  45.500  44.180  1.00  0.00           C
ATOM   2973 HD11 LEU A 200      38.660  45.010  45.180  1.00  0.00           H
ATOM   2974 HD12 LEU A 200      38.580  46.600  44.280  1.00  0.00           H
ATOM   2975 HD13 LEU A 200      39.750  45.280  43.900  1.00  0.00           H
ATOM   2976  CD2 LEU A 200      36.160  45.130  43.710  1.00  0.00           C
ATOM   2977 HD21 LEU A 200      35.490  44.550  43.040  1.00  0.00           H
ATOM   2978 HD22 LEU A 200      35.840  46.200  43.700  1.00  0.00           H
ATOM   2979 HD23 LEU A 200      36.030  44.850  44.780  1.00  0.00           H
ATOM   2980  C   LEU A 200      37.040  45.700  39.410  1.00  0.00           C
ATOM   2981  O   LEU A 200      38.050  45.700  38.740  1.00  0.00           O
ATOM   2982  N   GLN A 201      36.040  46.480  38.980  1.00  0.00           N
ATOM   2983  HN  GLN A 201      35.150  46.430  39.420  1.00  0.00           H
ATOM   2984  CA  GLN A 201      36.140  47.290  37.730  1.00  0.00           C
ATOM   2985  HA  GLN A 201      36.890  46.770  37.160  1.00  0.00           H
ATOM   2986  CB  GLN A 201      34.840  47.440  36.830  1.00  0.00           C
ATOM   2987  HB1 GLN A 201      34.120  47.940  37.520  1.00  0.00           H
ATOM   2988  HB2 GLN A 201      34.540  46.380  36.640  1.00  0.00           H
ATOM   2989  CG  GLN A 201      34.970  48.220  35.510  1.00  0.00           C
ATOM   2990  HG1 GLN A 201      35.240  49.300  35.530  1.00  0.00           H
ATOM   2991  HG2 GLN A 201      33.950  48.300  35.080  1.00  0.00           H
ATOM   2992  CD  GLN A 201      35.920  47.530  34.520  1.00  0.00           C
ATOM   2993  OE1 GLN A 201      35.480  47.140  33.440  1.00  0.00           O
ATOM   2994  NE2 GLN A 201      37.220  47.460  34.840  1.00  0.00           N
ATOM   2995 HE21 GLN A 201      37.770  46.850  34.260  1.00  0.00           H
ATOM   2996 HE22 GLN A 201      37.520  48.060  35.580  1.00  0.00           H
ATOM   2997  C   GLN A 201      36.710  48.680  38.050  1.00  0.00           C
ATOM   2998  O   GLN A 201      35.980  49.690  38.030  1.00  0.00           O
ATOM   2999  N   PHE A 202      38.000  48.740  38.390  1.00  0.00           N
ATOM   3000  HN  PHE A 202      38.570  47.930  38.340  1.00  0.00           H
ATOM   3001  CA  PHE A 202      38.650  49.970  38.750  1.00  0.00           C
ATOM   3002  HA  PHE A 202      38.160  50.490  39.560  1.00  0.00           H
ATOM   3003  CB  PHE A 202      40.170  49.710  39.140  1.00  0.00           C
ATOM   3004  HB1 PHE A 202      40.780  50.640  39.070  1.00  0.00           H
ATOM   3005  HB2 PHE A 202      40.780  48.960  38.590  1.00  0.00           H
ATOM   3006  CG  PHE A 202      40.230  49.450  40.660  1.00  0.00           C
ATOM   3007  CD1 PHE A 202      40.160  50.370  41.740  1.00  0.00           C
ATOM   3008  HD1 PHE A 202      39.910  51.390  41.490  1.00  0.00           H
ATOM   3009  CE1 PHE A 202      40.160  49.960  43.020  1.00  0.00           C
ATOM   3010  HE1 PHE A 202      40.170  50.720  43.780  1.00  0.00           H
ATOM   3011  CZ  PHE A 202      40.430  48.670  43.410  1.00  0.00           C
ATOM   3012  HZ  PHE A 202      40.500  48.430  44.460  1.00  0.00           H
ATOM   3013  CD2 PHE A 202      40.530  48.140  41.030  1.00  0.00           C
ATOM   3014  HD2 PHE A 202      40.550  47.340  40.290  1.00  0.00           H
ATOM   3015  CE2 PHE A 202      40.580  47.740  42.330  1.00  0.00           C
ATOM   3016  HE2 PHE A 202      40.720  46.680  42.530  1.00  0.00           H
ATOM   3017  C   PHE A 202      38.770  50.930  37.400  1.00  0.00           C
ATOM   3018  O   PHE A 202      39.020  50.350  36.380  1.00  0.00           O
ATOM   3019  N   PRO A 203      38.630  52.280  37.500  1.00  0.00           N
ATOM   3020  CD  PRO A 203      38.190  52.910  38.730  1.00  0.00           C
ATOM   3021  HD1 PRO A 203      39.020  53.090  39.450  1.00  0.00           H
ATOM   3022  HD2 PRO A 203      37.310  52.500  39.260  1.00  0.00           H
ATOM   3023  CA  PRO A 203      38.780  53.190  36.340  1.00  0.00           C
ATOM   3024  HA  PRO A 203      37.990  53.060  35.620  1.00  0.00           H
ATOM   3025  CB  PRO A 203      38.740  54.560  37.050  1.00  0.00           C
ATOM   3026  HB1 PRO A 203      38.250  55.300  36.380  1.00  0.00           H
ATOM   3027  HB2 PRO A 203      39.780  54.790  37.380  1.00  0.00           H
ATOM   3028  CG  PRO A 203      37.820  54.300  38.250  1.00  0.00           C
ATOM   3029  HG1 PRO A 203      37.800  55.010  39.100  1.00  0.00           H
ATOM   3030  HG2 PRO A 203      36.850  54.290  37.700  1.00  0.00           H
ATOM   3031  C   PRO A 203      40.050  53.050  35.470  1.00  0.00           C
ATOM   3032  O   PRO A 203      41.050  52.690  36.090  1.00  0.00           O
ATOM   3033  N   SER A 204      39.970  53.320  34.130  1.00  0.00           N
ATOM   3034  HN  SER A 204      39.170  53.700  33.660  1.00  0.00           H
ATOM   3035  CA  SER A 204      41.150  53.310  33.290  1.00  0.00           C
ATOM   3036  HA  SER A 204      41.540  52.300  33.300  1.00  0.00           H
ATOM   3037  CB  SER A 204      40.670  53.480  31.810  1.00  0.00           C
ATOM   3038  HB1 SER A 204      40.010  54.370  31.770  1.00  0.00           H
ATOM   3039  HB2 SER A 204      40.060  52.610  31.470  1.00  0.00           H
ATOM   3040  OG  SER A 204      41.750  53.560  30.880  1.00  0.00           O
ATOM   3041  HG1 SER A 204      41.920  52.630  30.670  1.00  0.00           H
ATOM   3042  C   SER A 204      42.130  54.460  33.710  1.00  0.00           C
ATOM   3043  O   SER A 204      41.690  55.620  33.790  1.00  0.00           O
ATOM   3044  N   PRO A 205      43.420  54.190  33.900  1.00  0.00           N
ATOM   3045  CD  PRO A 205      44.300  55.310  34.230  1.00  0.00           C
ATOM   3046  HD1 PRO A 205      43.890  55.750  35.170  1.00  0.00           H
ATOM   3047  HD2 PRO A 205      44.350  56.050  33.400  1.00  0.00           H
ATOM   3048  CA  PRO A 205      44.120  52.980  33.620  1.00  0.00           C
ATOM   3049  HA  PRO A 205      43.600  52.410  32.860  1.00  0.00           H
ATOM   3050  CB  PRO A 205      45.570  53.440  33.370  1.00  0.00           C
ATOM   3051  HB1 PRO A 205      45.580  53.660  32.280  1.00  0.00           H
ATOM   3052  HB2 PRO A 205      46.340  52.670  33.560  1.00  0.00           H
ATOM   3053  CG  PRO A 205      45.680  54.690  34.180  1.00  0.00           C
ATOM   3054  HG1 PRO A 205      45.950  54.500  35.240  1.00  0.00           H
ATOM   3055  HG2 PRO A 205      46.320  55.450  33.690  1.00  0.00           H
ATOM   3056  C   PRO A 205      43.960  52.050  34.830  1.00  0.00           C
ATOM   3057  O   PRO A 205      44.400  52.420  35.940  1.00  0.00           O
ATOM   3058  N   SER A 206      43.330  50.940  34.670  1.00  0.00           N
ATOM   3059  HN  SER A 206      43.100  50.740  33.720  1.00  0.00           H
ATOM   3060  CA  SER A 206      42.790  50.150  35.770  1.00  0.00           C
ATOM   3061  HA  SER A 206      42.300  50.820  36.450  1.00  0.00           H
ATOM   3062  CB  SER A 206      41.710  49.100  35.310  1.00  0.00           C
ATOM   3063  HB1 SER A 206      40.780  49.590  34.960  1.00  0.00           H
ATOM   3064  HB2 SER A 206      41.380  48.550  36.220  1.00  0.00           H
ATOM   3065  OG  SER A 206      42.130  48.180  34.310  1.00  0.00           O
ATOM   3066  HG1 SER A 206      42.460  48.710  33.580  1.00  0.00           H
ATOM   3067  C   SER A 206      43.860  49.440  36.590  1.00  0.00           C
ATOM   3068  O   SER A 206      43.830  49.410  37.830  1.00  0.00           O
ATOM   3069  N   TRP A 207      44.860  48.910  35.840  1.00  0.00           N
ATOM   3070  HN  TRP A 207      44.900  48.890  34.840  1.00  0.00           H
ATOM   3071  CA  TRP A 207      46.020  48.220  36.390  1.00  0.00           C
ATOM   3072  HA  TRP A 207      45.670  47.280  36.780  1.00  0.00           H
ATOM   3073  CB  TRP A 207      46.960  47.790  35.120  1.00  0.00           C
ATOM   3074  HB1 TRP A 207      46.200  47.340  34.440  1.00  0.00           H
ATOM   3075  HB2 TRP A 207      47.700  47.030  35.440  1.00  0.00           H
ATOM   3076  CG  TRP A 207      47.650  48.950  34.340  1.00  0.00           C
ATOM   3077  CD1 TRP A 207      47.220  49.550  33.180  1.00  0.00           C
ATOM   3078  HD1 TRP A 207      46.300  49.330  32.660  1.00  0.00           H
ATOM   3079  NE1 TRP A 207      48.200  50.500  32.730  1.00  0.00           N
ATOM   3080  HE1 TRP A 207      48.220  50.860  31.820  1.00  0.00           H
ATOM   3081  CE2 TRP A 207      49.190  50.530  33.550  1.00  0.00           C
ATOM   3082  CD2 TRP A 207      48.870  49.610  34.650  1.00  0.00           C
ATOM   3083  CE3 TRP A 207      49.710  49.400  35.680  1.00  0.00           C
ATOM   3084  HE3 TRP A 207      49.530  48.650  36.440  1.00  0.00           H
ATOM   3085  CZ3 TRP A 207      50.890  50.180  35.730  1.00  0.00           C
ATOM   3086  HZ3 TRP A 207      51.610  50.190  36.530  1.00  0.00           H
ATOM   3087  CZ2 TRP A 207      50.240  51.370  33.580  1.00  0.00           C
ATOM   3088  HZ2 TRP A 207      50.300  52.220  32.910  1.00  0.00           H
ATOM   3089  CH2 TRP A 207      51.090  51.160  34.700  1.00  0.00           C
ATOM   3090  HH2 TRP A 207      51.830  51.920  34.920  1.00  0.00           H
ATOM   3091  C   TRP A 207      46.820  49.050  37.420  1.00  0.00           C
ATOM   3092  O   TRP A 207      47.110  48.610  38.570  1.00  0.00           O
ATOM   3093  N   TYR A 208      47.110  50.330  37.070  1.00  0.00           N
ATOM   3094  HN  TYR A 208      47.080  50.650  36.130  1.00  0.00           H
ATOM   3095  CA  TYR A 208      47.520  51.380  38.000  1.00  0.00           C
ATOM   3096  HA  TYR A 208      48.450  51.020  38.410  1.00  0.00           H
ATOM   3097  CB  TYR A 208      47.890  52.730  37.180  1.00  0.00           C
ATOM   3098  HB1 TYR A 208      46.990  52.950  36.570  1.00  0.00           H
ATOM   3099  HB2 TYR A 208      48.810  52.650  36.560  1.00  0.00           H
ATOM   3100  CG  TYR A 208      48.150  54.020  38.050  1.00  0.00           C
ATOM   3101  CD1 TYR A 208      49.430  54.430  38.450  1.00  0.00           C
ATOM   3102  HD1 TYR A 208      50.320  53.870  38.200  1.00  0.00           H
ATOM   3103  CE1 TYR A 208      49.680  55.660  39.100  1.00  0.00           C
ATOM   3104  HE1 TYR A 208      50.680  56.010  39.310  1.00  0.00           H
ATOM   3105  CZ  TYR A 208      48.570  56.490  39.460  1.00  0.00           C
ATOM   3106  OH  TYR A 208      48.700  57.780  40.070  1.00  0.00           O
ATOM   3107  HH  TYR A 208      47.850  58.240  40.070  1.00  0.00           H
ATOM   3108  CD2 TYR A 208      47.110  54.890  38.340  1.00  0.00           C
ATOM   3109  HD2 TYR A 208      46.150  54.610  37.920  1.00  0.00           H
ATOM   3110  CE2 TYR A 208      47.290  56.110  39.000  1.00  0.00           C
ATOM   3111  HE2 TYR A 208      46.450  56.760  39.140  1.00  0.00           H
ATOM   3112  C   TYR A 208      46.500  51.720  39.130  1.00  0.00           C
ATOM   3113  O   TYR A 208      46.850  51.750  40.280  1.00  0.00           O
ATOM   3114  N   TRP A 209      45.190  51.990  38.840  1.00  0.00           N
ATOM   3115  HN  TRP A 209      44.830  51.850  37.920  1.00  0.00           H
ATOM   3116  CA  TRP A 209      44.250  52.300  39.970  1.00  0.00           C
ATOM   3117  HA  TRP A 209      44.710  53.070  40.570  1.00  0.00           H
ATOM   3118  CB  TRP A 209      42.930  52.810  39.310  1.00  0.00           C
ATOM   3119  HB1 TRP A 209      42.080  52.800  40.030  1.00  0.00           H
ATOM   3120  HB2 TRP A 209      42.750  52.110  38.470  1.00  0.00           H
ATOM   3121  CG  TRP A 209      42.950  54.280  38.920  1.00  0.00           C
ATOM   3122  CD1 TRP A 209      42.800  54.790  37.630  1.00  0.00           C
ATOM   3123  HD1 TRP A 209      42.900  54.150  36.760  1.00  0.00           H
ATOM   3124  NE1 TRP A 209      42.880  56.160  37.660  1.00  0.00           N
ATOM   3125  HE1 TRP A 209      43.180  56.670  36.890  1.00  0.00           H
ATOM   3126  CE2 TRP A 209      43.230  56.580  38.930  1.00  0.00           C
ATOM   3127  CD2 TRP A 209      43.250  55.430  39.740  1.00  0.00           C
ATOM   3128  CE3 TRP A 209      43.700  55.500  41.080  1.00  0.00           C
ATOM   3129  HE3 TRP A 209      43.860  54.620  41.690  1.00  0.00           H
ATOM   3130  CZ3 TRP A 209      44.030  56.720  41.590  1.00  0.00           C
ATOM   3131  HZ3 TRP A 209      44.410  56.750  42.600  1.00  0.00           H
ATOM   3132  CZ2 TRP A 209      43.560  57.810  39.450  1.00  0.00           C
ATOM   3133  HZ2 TRP A 209      43.650  58.610  38.740  1.00  0.00           H
ATOM   3134  CH2 TRP A 209      44.020  57.900  40.790  1.00  0.00           C
ATOM   3135  HH2 TRP A 209      44.320  58.900  41.090  1.00  0.00           H
ATOM   3136  C   TRP A 209      43.940  51.160  40.960  1.00  0.00           C
ATOM   3137  O   TRP A 209      44.000  51.380  42.170  1.00  0.00           O
ATOM   3138  N   ASP A 210      43.970  49.860  40.480  1.00  0.00           N
ATOM   3139  HN  ASP A 210      43.920  49.680  39.510  1.00  0.00           H
ATOM   3140  CA  ASP A 210      44.090  48.750  41.370  1.00  0.00           C
ATOM   3141  HA  ASP A 210      43.260  48.770  42.070  1.00  0.00           H
ATOM   3142  CB  ASP A 210      43.970  47.420  40.510  1.00  0.00           C
ATOM   3143  HB1 ASP A 210      44.750  47.510  39.710  1.00  0.00           H
ATOM   3144  HB2 ASP A 210      42.960  47.410  40.050  1.00  0.00           H
ATOM   3145  CG  ASP A 210      44.350  46.140  41.150  1.00  0.00           C
ATOM   3146  OD1 ASP A 210      45.260  45.410  40.740  1.00  0.00           O
ATOM   3147  OD2 ASP A 210      43.700  45.750  42.160  1.00  0.00           O
ATOM   3148  C   ASP A 210      45.420  48.830  42.220  1.00  0.00           C
ATOM   3149  O   ASP A 210      45.410  48.710  43.460  1.00  0.00           O
ATOM   3150  N   THR A 211      46.590  49.050  41.520  1.00  0.00           N
ATOM   3151  HN  THR A 211      46.680  49.210  40.540  1.00  0.00           H
ATOM   3152  CA  THR A 211      47.920  49.160  42.230  1.00  0.00           C
ATOM   3153  HA  THR A 211      48.030  48.280  42.840  1.00  0.00           H
ATOM   3154  CB  THR A 211      49.110  49.120  41.190  1.00  0.00           C
ATOM   3155  HB  THR A 211      49.170  50.060  40.600  1.00  0.00           H
ATOM   3156  OG1 THR A 211      48.970  48.040  40.270  1.00  0.00           O
ATOM   3157  HG1 THR A 211      48.370  48.330  39.570  1.00  0.00           H
ATOM   3158  CG2 THR A 211      50.460  48.980  41.990  1.00  0.00           C
ATOM   3159 HG21 THR A 211      50.800  49.840  42.600  1.00  0.00           H
ATOM   3160 HG22 THR A 211      51.240  48.750  41.230  1.00  0.00           H
ATOM   3161 HG23 THR A 211      50.390  48.130  42.700  1.00  0.00           H
ATOM   3162  C   THR A 211      47.950  50.300  43.220  1.00  0.00           C
ATOM   3163  O   THR A 211      48.390  50.070  44.370  1.00  0.00           O
ATOM   3164  N   VAL A 212      47.430  51.510  42.920  1.00  0.00           N
ATOM   3165  HN  VAL A 212      47.210  51.690  41.960  1.00  0.00           H
ATOM   3166  CA  VAL A 212      47.260  52.510  43.950  1.00  0.00           C
ATOM   3167  HA  VAL A 212      48.220  52.690  44.410  1.00  0.00           H
ATOM   3168  CB  VAL A 212      46.790  53.770  43.210  1.00  0.00           C
ATOM   3169  HB  VAL A 212      45.930  53.550  42.550  1.00  0.00           H
ATOM   3170  CG1 VAL A 212      46.420  54.920  44.210  1.00  0.00           C
ATOM   3171 HG11 VAL A 212      45.540  54.740  44.870  1.00  0.00           H
ATOM   3172 HG12 VAL A 212      46.250  55.850  43.620  1.00  0.00           H
ATOM   3173 HG13 VAL A 212      47.320  55.120  44.830  1.00  0.00           H
ATOM   3174  CG2 VAL A 212      48.000  54.220  42.380  1.00  0.00           C
ATOM   3175 HG21 VAL A 212      48.970  54.130  42.920  1.00  0.00           H
ATOM   3176 HG22 VAL A 212      47.790  55.260  42.030  1.00  0.00           H
ATOM   3177 HG23 VAL A 212      48.050  53.700  41.410  1.00  0.00           H
ATOM   3178  C   VAL A 212      46.410  52.170  45.110  1.00  0.00           C
ATOM   3179  O   VAL A 212      46.760  52.390  46.260  1.00  0.00           O
ATOM   3180  N   THR A 213      45.300  51.450  44.810  1.00  0.00           N
ATOM   3181  HN  THR A 213      45.000  51.280  43.870  1.00  0.00           H
ATOM   3182  CA  THR A 213      44.430  51.070  45.880  1.00  0.00           C
ATOM   3183  HA  THR A 213      44.260  51.960  46.460  1.00  0.00           H
ATOM   3184  CB  THR A 213      43.120  50.550  45.470  1.00  0.00           C
ATOM   3185  HB  THR A 213      43.130  49.690  44.770  1.00  0.00           H
ATOM   3186  OG1 THR A 213      42.480  51.510  44.600  1.00  0.00           O
ATOM   3187  HG1 THR A 213      42.860  51.460  43.720  1.00  0.00           H
ATOM   3188  CG2 THR A 213      42.120  50.250  46.590  1.00  0.00           C
ATOM   3189 HG21 THR A 213      41.120  49.900  46.250  1.00  0.00           H
ATOM   3190 HG22 THR A 213      41.950  51.110  47.280  1.00  0.00           H
ATOM   3191 HG23 THR A 213      42.550  49.450  47.230  1.00  0.00           H
ATOM   3192  C   THR A 213      45.020  50.110  46.800  1.00  0.00           C
ATOM   3193  O   THR A 213      44.880  50.310  48.010  1.00  0.00           O
ATOM   3194  N   LYS A 214      45.750  49.170  46.260  1.00  0.00           N
ATOM   3195  HN  LYS A 214      45.740  49.200  45.270  1.00  0.00           H
ATOM   3196  CA  LYS A 214      46.520  48.170  47.000  1.00  0.00           C
ATOM   3197  HA  LYS A 214      45.820  47.590  47.580  1.00  0.00           H
ATOM   3198  CB  LYS A 214      47.190  47.230  46.020  1.00  0.00           C
ATOM   3199  HB1 LYS A 214      48.250  47.020  46.300  1.00  0.00           H
ATOM   3200  HB2 LYS A 214      47.300  47.800  45.070  1.00  0.00           H
ATOM   3201  CG  LYS A 214      46.370  46.010  45.940  1.00  0.00           C
ATOM   3202  HG1 LYS A 214      45.280  46.220  45.990  1.00  0.00           H
ATOM   3203  HG2 LYS A 214      46.640  45.380  46.820  1.00  0.00           H
ATOM   3204  CD  LYS A 214      46.530  45.260  44.630  1.00  0.00           C
ATOM   3205  HD1 LYS A 214      47.550  44.810  44.650  1.00  0.00           H
ATOM   3206  HD2 LYS A 214      46.530  46.000  43.810  1.00  0.00           H
ATOM   3207  CE  LYS A 214      45.470  44.270  44.240  1.00  0.00           C
ATOM   3208  HE1 LYS A 214      44.510  44.840  44.230  1.00  0.00           H
ATOM   3209  HE2 LYS A 214      45.220  43.450  44.940  1.00  0.00           H
ATOM   3210  NZ  LYS A 214      45.580  43.660  42.830  1.00  0.00           N
ATOM   3211  HZ1 LYS A 214      45.160  42.720  42.680  1.00  0.00           H
ATOM   3212  HZ2 LYS A 214      46.570  43.390  42.660  1.00  0.00           H
ATOM   3213  HZ3 LYS A 214      45.260  44.250  42.030  1.00  0.00           H
ATOM   3214  C   LYS A 214      47.560  48.780  47.900  1.00  0.00           C
ATOM   3215  O   LYS A 214      47.740  48.450  49.050  1.00  0.00           O
ATOM   3216  N   ILE A 215      48.280  49.760  47.370  1.00  0.00           N
ATOM   3217  HN  ILE A 215      48.230  49.950  46.390  1.00  0.00           H
ATOM   3218  CA  ILE A 215      49.370  50.410  48.110  1.00  0.00           C
ATOM   3219  HA  ILE A 215      49.920  49.640  48.620  1.00  0.00           H
ATOM   3220  CB  ILE A 215      50.350  51.280  47.160  1.00  0.00           C
ATOM   3221  HB  ILE A 215      49.680  51.800  46.440  1.00  0.00           H
ATOM   3222  CG2 ILE A 215      51.140  52.290  48.050  1.00  0.00           C
ATOM   3223 HG21 ILE A 215      51.870  52.910  47.490  1.00  0.00           H
ATOM   3224 HG22 ILE A 215      51.780  51.800  48.820  1.00  0.00           H
ATOM   3225 HG23 ILE A 215      50.410  52.910  48.590  1.00  0.00           H
ATOM   3226  CG1 ILE A 215      51.290  50.400  46.310  1.00  0.00           C
ATOM   3227 HG11 ILE A 215      50.700  49.600  45.820  1.00  0.00           H
ATOM   3228 HG12 ILE A 215      52.080  49.940  46.940  1.00  0.00           H
ATOM   3229  CD  ILE A 215      51.810  51.280  45.090  1.00  0.00           C
ATOM   3230  HD1 ILE A 215      51.020  51.770  44.500  1.00  0.00           H
ATOM   3231  HD2 ILE A 215      52.410  50.630  44.420  1.00  0.00           H
ATOM   3232  HD3 ILE A 215      52.500  52.090  45.430  1.00  0.00           H
ATOM   3233  C   ILE A 215      48.820  51.210  49.210  1.00  0.00           C
ATOM   3234  O   ILE A 215      49.460  51.180  50.300  1.00  0.00           O
ATOM   3235  N   CYS A 216      47.710  51.990  49.030  1.00  0.00           N
ATOM   3236  HN  CYS A 216      47.360  52.110  48.110  1.00  0.00           H
ATOM   3237  CA  CYS A 216      47.020  52.740  50.040  1.00  0.00           C
ATOM   3238  HA  CYS A 216      47.720  53.330  50.620  1.00  0.00           H
ATOM   3239  CB  CYS A 216      45.940  53.660  49.430  1.00  0.00           C
ATOM   3240  HB1 CYS A 216      45.370  54.150  50.260  1.00  0.00           H
ATOM   3241  HB2 CYS A 216      45.260  52.980  48.870  1.00  0.00           H
ATOM   3242  SG  CYS A 216      46.680  54.950  48.290  1.00  0.00           S
ATOM   3243  HG1 CYS A 216      46.780  55.870  49.240  1.00  0.00           H
ATOM   3244  C   CYS A 216      46.250  51.950  51.050  1.00  0.00           C
ATOM   3245  O   CYS A 216      46.070  52.370  52.180  1.00  0.00           O
ATOM   3246  N   VAL A 217      45.720  50.810  50.650  1.00  0.00           N
ATOM   3247  HN  VAL A 217      45.680  50.620  49.670  1.00  0.00           H
ATOM   3248  CA  VAL A 217      45.220  49.830  51.500  1.00  0.00           C
ATOM   3249  HA  VAL A 217      44.560  50.450  52.090  1.00  0.00           H
ATOM   3250  CB  VAL A 217      44.440  48.700  50.780  1.00  0.00           C
ATOM   3251  HB  VAL A 217      44.940  48.360  49.850  1.00  0.00           H
ATOM   3252  CG1 VAL A 217      44.230  47.410  51.620  1.00  0.00           C
ATOM   3253 HG11 VAL A 217      45.150  46.810  51.750  1.00  0.00           H
ATOM   3254 HG12 VAL A 217      43.520  46.720  51.120  1.00  0.00           H
ATOM   3255 HG13 VAL A 217      43.850  47.700  52.620  1.00  0.00           H
ATOM   3256  CG2 VAL A 217      43.060  49.240  50.380  1.00  0.00           C
ATOM   3257 HG21 VAL A 217      42.460  48.470  49.850  1.00  0.00           H
ATOM   3258 HG22 VAL A 217      43.340  50.000  49.620  1.00  0.00           H
ATOM   3259 HG23 VAL A 217      42.460  49.690  51.200  1.00  0.00           H
ATOM   3260  C   VAL A 217      46.230  49.220  52.460  1.00  0.00           C
ATOM   3261  O   VAL A 217      46.050  49.140  53.660  1.00  0.00           O
ATOM   3262  N   PHE A 218      47.420  48.860  52.010  1.00  0.00           N
ATOM   3263  HN  PHE A 218      47.540  48.930  51.020  1.00  0.00           H
ATOM   3264  CA  PHE A 218      48.530  48.380  52.820  1.00  0.00           C
ATOM   3265  HA  PHE A 218      48.190  47.470  53.300  1.00  0.00           H
ATOM   3266  CB  PHE A 218      49.600  47.910  51.780  1.00  0.00           C
ATOM   3267  HB1 PHE A 218      49.650  48.770  51.080  1.00  0.00           H
ATOM   3268  HB2 PHE A 218      49.270  47.030  51.190  1.00  0.00           H
ATOM   3269  CG  PHE A 218      50.900  47.630  52.390  1.00  0.00           C
ATOM   3270  CD1 PHE A 218      51.030  46.290  52.690  1.00  0.00           C
ATOM   3271  HD1 PHE A 218      50.220  45.580  52.690  1.00  0.00           H
ATOM   3272  CE1 PHE A 218      52.270  45.830  53.120  1.00  0.00           C
ATOM   3273  HE1 PHE A 218      52.490  44.810  53.370  1.00  0.00           H
ATOM   3274  CZ  PHE A 218      53.310  46.680  53.410  1.00  0.00           C
ATOM   3275  HZ  PHE A 218      54.270  46.310  53.730  1.00  0.00           H
ATOM   3276  CD2 PHE A 218      51.930  48.510  52.520  1.00  0.00           C
ATOM   3277  HD2 PHE A 218      51.820  49.540  52.190  1.00  0.00           H
ATOM   3278  CE2 PHE A 218      53.130  48.080  53.060  1.00  0.00           C
ATOM   3279  HE2 PHE A 218      53.940  48.750  53.300  1.00  0.00           H
ATOM   3280  C   PHE A 218      49.020  49.490  53.750  1.00  0.00           C
ATOM   3281  O   PHE A 218      49.440  49.290  54.920  1.00  0.00           O
ATOM   3282  N   LEU A 219      49.140  50.780  53.270  1.00  0.00           N
ATOM   3283  HN  LEU A 219      48.990  51.020  52.310  1.00  0.00           H
ATOM   3284  CA  LEU A 219      49.330  51.840  54.190  1.00  0.00           C
ATOM   3285  HA  LEU A 219      50.310  51.770  54.630  1.00  0.00           H
ATOM   3286  CB  LEU A 219      49.250  53.240  53.380  1.00  0.00           C
ATOM   3287  HB1 LEU A 219      48.190  53.380  53.070  1.00  0.00           H
ATOM   3288  HB2 LEU A 219      49.870  53.150  52.470  1.00  0.00           H
ATOM   3289  CG  LEU A 219      49.540  54.570  54.020  1.00  0.00           C
ATOM   3290  HG  LEU A 219      48.770  54.820  54.790  1.00  0.00           H
ATOM   3291  CD1 LEU A 219      50.960  54.750  54.590  1.00  0.00           C
ATOM   3292 HD11 LEU A 219      51.120  53.960  55.360  1.00  0.00           H
ATOM   3293 HD12 LEU A 219      51.050  55.700  55.170  1.00  0.00           H
ATOM   3294 HD13 LEU A 219      51.680  54.670  53.750  1.00  0.00           H
ATOM   3295  CD2 LEU A 219      49.320  55.640  52.900  1.00  0.00           C
ATOM   3296 HD21 LEU A 219      48.300  55.630  52.470  1.00  0.00           H
ATOM   3297 HD22 LEU A 219      50.020  55.330  52.090  1.00  0.00           H
ATOM   3298 HD23 LEU A 219      49.530  56.660  53.300  1.00  0.00           H
ATOM   3299  C   LEU A 219      48.380  51.950  55.380  1.00  0.00           C
ATOM   3300  O   LEU A 219      48.840  51.810  56.520  1.00  0.00           O
ATOM   3301  N   PHE A 220      47.060  52.150  55.110  1.00  0.00           N
ATOM   3302  HN  PHE A 220      46.750  52.260  54.170  1.00  0.00           H
ATOM   3303  CA  PHE A 220      46.050  52.400  56.120  1.00  0.00           C
ATOM   3304  HA  PHE A 220      46.460  53.050  56.870  1.00  0.00           H
ATOM   3305  CB  PHE A 220      44.810  53.180  55.580  1.00  0.00           C
ATOM   3306  HB1 PHE A 220      44.030  53.360  56.350  1.00  0.00           H
ATOM   3307  HB2 PHE A 220      44.270  52.670  54.760  1.00  0.00           H
ATOM   3308  CG  PHE A 220      45.210  54.550  55.030  1.00  0.00           C
ATOM   3309  CD1 PHE A 220      46.030  55.370  55.770  1.00  0.00           C
ATOM   3310  HD1 PHE A 220      46.470  55.200  56.740  1.00  0.00           H
ATOM   3311  CE1 PHE A 220      46.340  56.690  55.220  1.00  0.00           C
ATOM   3312  HE1 PHE A 220      47.030  57.340  55.740  1.00  0.00           H
ATOM   3313  CZ  PHE A 220      45.930  57.010  53.930  1.00  0.00           C
ATOM   3314  HZ  PHE A 220      46.140  58.040  53.670  1.00  0.00           H
ATOM   3315  CD2 PHE A 220      44.790  54.860  53.730  1.00  0.00           C
ATOM   3316  HD2 PHE A 220      44.240  54.080  53.220  1.00  0.00           H
ATOM   3317  CE2 PHE A 220      45.090  56.150  53.210  1.00  0.00           C
ATOM   3318  HE2 PHE A 220      44.750  56.500  52.240  1.00  0.00           H
ATOM   3319  C   PHE A 220      45.610  51.230  56.930  1.00  0.00           C
ATOM   3320  O   PHE A 220      45.050  51.440  57.990  1.00  0.00           O
ATOM   3321  N   ALA A 221      45.770  49.940  56.420  1.00  0.00           N
ATOM   3322  HN  ALA A 221      46.250  49.830  55.550  1.00  0.00           H
ATOM   3323  CA  ALA A 221      45.170  48.760  57.080  1.00  0.00           C
ATOM   3324  HA  ALA A 221      44.460  49.080  57.840  1.00  0.00           H
ATOM   3325  CB  ALA A 221      44.400  47.880  56.030  1.00  0.00           C
ATOM   3326  HB1 ALA A 221      44.070  46.900  56.450  1.00  0.00           H
ATOM   3327  HB2 ALA A 221      45.010  47.540  55.160  1.00  0.00           H
ATOM   3328  HB3 ALA A 221      43.460  48.390  55.750  1.00  0.00           H
ATOM   3329  C   ALA A 221      46.280  47.930  57.800  1.00  0.00           C
ATOM   3330  O   ALA A 221      46.030  46.880  58.310  1.00  0.00           O
ATOM   3331  N   PHE A 222      47.540  48.390  57.750  1.00  0.00           N
ATOM   3332  HN  PHE A 222      47.710  49.270  57.310  1.00  0.00           H
ATOM   3333  CA  PHE A 222      48.580  47.620  58.370  1.00  0.00           C
ATOM   3334  HA  PHE A 222      48.160  47.090  59.220  1.00  0.00           H
ATOM   3335  CB  PHE A 222      48.980  46.600  57.270  1.00  0.00           C
ATOM   3336  HB1 PHE A 222      49.250  47.160  56.340  1.00  0.00           H
ATOM   3337  HB2 PHE A 222      48.240  45.830  56.950  1.00  0.00           H
ATOM   3338  CG  PHE A 222      50.280  45.860  57.680  1.00  0.00           C
ATOM   3339  CD1 PHE A 222      50.330  45.020  58.790  1.00  0.00           C
ATOM   3340  HD1 PHE A 222      49.400  44.870  59.320  1.00  0.00           H
ATOM   3341  CE1 PHE A 222      51.440  44.140  58.980  1.00  0.00           C
ATOM   3342  HE1 PHE A 222      51.360  43.380  59.750  1.00  0.00           H
ATOM   3343  CZ  PHE A 222      52.600  44.250  58.170  1.00  0.00           C
ATOM   3344  HZ  PHE A 222      53.370  43.520  58.360  1.00  0.00           H
ATOM   3345  CD2 PHE A 222      51.410  45.920  56.870  1.00  0.00           C
ATOM   3346  HD2 PHE A 222      51.450  46.620  56.040  1.00  0.00           H
ATOM   3347  CE2 PHE A 222      52.540  45.150  57.080  1.00  0.00           C
ATOM   3348  HE2 PHE A 222      53.340  45.180  56.360  1.00  0.00           H
ATOM   3349  C   PHE A 222      49.680  48.540  58.920  1.00  0.00           C
ATOM   3350  O   PHE A 222      49.880  48.540  60.110  1.00  0.00           O
ATOM   3351  N   VAL A 223      50.370  49.310  58.080  1.00  0.00           N
ATOM   3352  HN  VAL A 223      50.200  49.220  57.100  1.00  0.00           H
ATOM   3353  CA  VAL A 223      51.410  50.250  58.460  1.00  0.00           C
ATOM   3354  HA  VAL A 223      52.130  49.670  59.020  1.00  0.00           H
ATOM   3355  CB  VAL A 223      52.210  50.690  57.250  1.00  0.00           C
ATOM   3356  HB  VAL A 223      51.590  51.320  56.580  1.00  0.00           H
ATOM   3357  CG1 VAL A 223      53.460  51.510  57.700  1.00  0.00           C
ATOM   3358 HG11 VAL A 223      54.050  51.850  56.820  1.00  0.00           H
ATOM   3359 HG12 VAL A 223      54.070  50.940  58.440  1.00  0.00           H
ATOM   3360 HG13 VAL A 223      53.120  52.420  58.240  1.00  0.00           H
ATOM   3361  CG2 VAL A 223      52.550  49.440  56.390  1.00  0.00           C
ATOM   3362 HG21 VAL A 223      51.660  49.030  55.870  1.00  0.00           H
ATOM   3363 HG22 VAL A 223      52.900  48.700  57.140  1.00  0.00           H
ATOM   3364 HG23 VAL A 223      53.370  49.720  55.690  1.00  0.00           H
ATOM   3365  C   VAL A 223      51.040  51.340  59.490  1.00  0.00           C
ATOM   3366  O   VAL A 223      51.550  51.330  60.590  1.00  0.00           O
ATOM   3367  N   VAL A 224      49.960  52.120  59.200  1.00  0.00           N
ATOM   3368  HN  VAL A 224      49.450  51.960  58.360  1.00  0.00           H
ATOM   3369  CA  VAL A 224      49.420  53.050  60.100  1.00  0.00           C
ATOM   3370  HA  VAL A 224      50.220  53.740  60.340  1.00  0.00           H
ATOM   3371  CB  VAL A 224      48.350  54.010  59.560  1.00  0.00           C
ATOM   3372  HB  VAL A 224      47.620  53.350  59.040  1.00  0.00           H
ATOM   3373  CG1 VAL A 224      47.700  54.830  60.720  1.00  0.00           C
ATOM   3374 HG11 VAL A 224      48.370  55.370  61.430  1.00  0.00           H
ATOM   3375 HG12 VAL A 224      46.980  54.230  61.310  1.00  0.00           H
ATOM   3376 HG13 VAL A 224      47.000  55.500  60.180  1.00  0.00           H
ATOM   3377  CG2 VAL A 224      49.090  54.940  58.570  1.00  0.00           C
ATOM   3378 HG21 VAL A 224      49.980  55.450  59.000  1.00  0.00           H
ATOM   3379 HG22 VAL A 224      48.380  55.670  58.140  1.00  0.00           H
ATOM   3380 HG23 VAL A 224      49.550  54.380  57.720  1.00  0.00           H
ATOM   3381  C   VAL A 224      48.930  52.400  61.440  1.00  0.00           C
ATOM   3382  O   VAL A 224      49.380  52.890  62.460  1.00  0.00           O
ATOM   3383  N   PRO A 225      48.040  51.450  61.620  1.00  0.00           N
ATOM   3384  CD  PRO A 225      47.240  50.840  60.600  1.00  0.00           C
ATOM   3385  HD1 PRO A 225      47.870  50.730  59.690  1.00  0.00           H
ATOM   3386  HD2 PRO A 225      46.350  51.470  60.400  1.00  0.00           H
ATOM   3387  CA  PRO A 225      47.490  51.110  62.930  1.00  0.00           C
ATOM   3388  HA  PRO A 225      47.120  51.940  63.520  1.00  0.00           H
ATOM   3389  CB  PRO A 225      46.330  50.090  62.650  1.00  0.00           C
ATOM   3390  HB1 PRO A 225      45.380  50.660  62.670  1.00  0.00           H
ATOM   3391  HB2 PRO A 225      46.330  49.280  63.420  1.00  0.00           H
ATOM   3392  CG  PRO A 225      46.600  49.590  61.220  1.00  0.00           C
ATOM   3393  HG1 PRO A 225      47.320  48.760  61.110  1.00  0.00           H
ATOM   3394  HG2 PRO A 225      45.620  49.310  60.790  1.00  0.00           H
ATOM   3395  C   PRO A 225      48.500  50.220  63.780  1.00  0.00           C
ATOM   3396  O   PRO A 225      48.520  50.400  64.900  1.00  0.00           O
ATOM   3397  N   ILE A 226      49.350  49.410  63.170  1.00  0.00           N
ATOM   3398  HN  ILE A 226      49.340  49.310  62.180  1.00  0.00           H
ATOM   3399  CA  ILE A 226      50.280  48.590  64.010  1.00  0.00           C
ATOM   3400  HA  ILE A 226      49.730  48.230  64.870  1.00  0.00           H
ATOM   3401  CB  ILE A 226      50.810  47.410  63.240  1.00  0.00           C
ATOM   3402  HB  ILE A 226      51.340  47.730  62.320  1.00  0.00           H
ATOM   3403  CG2 ILE A 226      51.820  46.540  64.060  1.00  0.00           C
ATOM   3404 HG21 ILE A 226      51.690  46.750  65.150  1.00  0.00           H
ATOM   3405 HG22 ILE A 226      52.820  46.930  63.740  1.00  0.00           H
ATOM   3406 HG23 ILE A 226      51.630  45.490  63.770  1.00  0.00           H
ATOM   3407  CG1 ILE A 226      49.690  46.520  62.740  1.00  0.00           C
ATOM   3408 HG11 ILE A 226      50.190  45.730  62.150  1.00  0.00           H
ATOM   3409 HG12 ILE A 226      49.040  47.070  62.030  1.00  0.00           H
ATOM   3410  CD  ILE A 226      48.830  45.880  63.850  1.00  0.00           C
ATOM   3411  HD1 ILE A 226      49.480  45.390  64.610  1.00  0.00           H
ATOM   3412  HD2 ILE A 226      48.090  45.180  63.410  1.00  0.00           H
ATOM   3413  HD3 ILE A 226      48.190  46.560  64.450  1.00  0.00           H
ATOM   3414  C   ILE A 226      51.460  49.530  64.550  1.00  0.00           C
ATOM   3415  O   ILE A 226      51.890  49.390  65.740  1.00  0.00           O
ATOM   3416  N   LEU A 227      51.870  50.500  63.740  1.00  0.00           N
ATOM   3417  HN  LEU A 227      51.580  50.470  62.790  1.00  0.00           H
ATOM   3418  CA  LEU A 227      52.740  51.650  64.190  1.00  0.00           C
ATOM   3419  HA  LEU A 227      53.720  51.240  64.390  1.00  0.00           H
ATOM   3420  CB  LEU A 227      53.030  52.600  63.000  1.00  0.00           C
ATOM   3421  HB1 LEU A 227      52.050  53.080  62.790  1.00  0.00           H
ATOM   3422  HB2 LEU A 227      53.360  51.890  62.210  1.00  0.00           H
ATOM   3423  CG  LEU A 227      54.070  53.780  63.200  1.00  0.00           C
ATOM   3424  HG  LEU A 227      53.800  54.370  64.100  1.00  0.00           H
ATOM   3425  CD1 LEU A 227      55.590  53.270  63.340  1.00  0.00           C
ATOM   3426 HD11 LEU A 227      55.860  52.740  64.280  1.00  0.00           H
ATOM   3427 HD12 LEU A 227      56.220  54.180  63.430  1.00  0.00           H
ATOM   3428 HD13 LEU A 227      55.890  52.730  62.420  1.00  0.00           H
ATOM   3429  CD2 LEU A 227      53.980  54.760  62.040  1.00  0.00           C
ATOM   3430 HD21 LEU A 227      54.670  55.600  62.270  1.00  0.00           H
ATOM   3431 HD22 LEU A 227      52.950  55.140  61.910  1.00  0.00           H
ATOM   3432 HD23 LEU A 227      54.370  54.420  61.060  1.00  0.00           H
ATOM   3433  C   LEU A 227      52.140  52.350  65.400  1.00  0.00           C
ATOM   3434  O   LEU A 227      52.860  52.490  66.420  1.00  0.00           O
ATOM   3435  N   ILE A 228      50.870  52.730  65.320  1.00  0.00           N
ATOM   3436  HN  ILE A 228      50.370  52.730  64.450  1.00  0.00           H
ATOM   3437  CA  ILE A 228      50.110  53.310  66.430  1.00  0.00           C
ATOM   3438  HA  ILE A 228      50.650  54.210  66.670  1.00  0.00           H
ATOM   3439  CB  ILE A 228      48.690  53.730  66.120  1.00  0.00           C
ATOM   3440  HB  ILE A 228      48.180  52.900  65.580  1.00  0.00           H
ATOM   3441  CG2 ILE A 228      47.840  54.080  67.380  1.00  0.00           C
ATOM   3442 HG21 ILE A 228      47.560  53.180  67.970  1.00  0.00           H
ATOM   3443 HG22 ILE A 228      46.900  54.480  66.960  1.00  0.00           H
ATOM   3444 HG23 ILE A 228      48.380  54.770  68.070  1.00  0.00           H
ATOM   3445  CG1 ILE A 228      48.900  55.060  65.240  1.00  0.00           C
ATOM   3446 HG11 ILE A 228      49.690  54.920  64.470  1.00  0.00           H
ATOM   3447 HG12 ILE A 228      49.230  55.860  65.940  1.00  0.00           H
ATOM   3448  CD  ILE A 228      47.750  55.650  64.460  1.00  0.00           C
ATOM   3449  HD1 ILE A 228      47.580  54.860  63.690  1.00  0.00           H
ATOM   3450  HD2 ILE A 228      47.930  56.650  64.030  1.00  0.00           H
ATOM   3451  HD3 ILE A 228      46.810  55.750  65.040  1.00  0.00           H
ATOM   3452  C   ILE A 228      50.130  52.420  67.670  1.00  0.00           C
ATOM   3453  O   ILE A 228      50.390  52.890  68.790  1.00  0.00           O
ATOM   3454  N   ILE A 229      49.810  51.080  67.510  1.00  0.00           N
ATOM   3455  HN  ILE A 229      49.510  50.700  66.640  1.00  0.00           H
ATOM   3456  CA  ILE A 229      49.820  50.090  68.630  1.00  0.00           C
ATOM   3457  HA  ILE A 229      49.140  50.470  69.390  1.00  0.00           H
ATOM   3458  CB  ILE A 229      49.260  48.740  68.070  1.00  0.00           C
ATOM   3459  HB  ILE A 229      49.780  48.480  67.120  1.00  0.00           H
ATOM   3460  CG2 ILE A 229      49.350  47.720  69.160  1.00  0.00           C
ATOM   3461 HG21 ILE A 229      48.840  48.040  70.090  1.00  0.00           H
ATOM   3462 HG22 ILE A 229      50.400  47.400  69.350  1.00  0.00           H
ATOM   3463 HG23 ILE A 229      48.930  46.750  68.800  1.00  0.00           H
ATOM   3464  CG1 ILE A 229      47.720  49.000  67.750  1.00  0.00           C
ATOM   3465 HG11 ILE A 229      47.560  49.940  67.180  1.00  0.00           H
ATOM   3466 HG12 ILE A 229      47.280  49.260  68.750  1.00  0.00           H
ATOM   3467  CD  ILE A 229      47.020  47.870  67.070  1.00  0.00           C
ATOM   3468  HD1 ILE A 229      46.600  47.200  67.850  1.00  0.00           H
ATOM   3469  HD2 ILE A 229      47.710  47.320  66.400  1.00  0.00           H
ATOM   3470  HD3 ILE A 229      46.140  48.240  66.500  1.00  0.00           H
ATOM   3471  C   ILE A 229      51.130  49.900  69.310  1.00  0.00           C
ATOM   3472  O   ILE A 229      51.250  49.870  70.540  1.00  0.00           O
ATOM   3473  N   THR A 230      52.180  49.800  68.510  1.00  0.00           N
ATOM   3474  HN  THR A 230      52.160  49.910  67.520  1.00  0.00           H
ATOM   3475  CA  THR A 230      53.500  49.510  69.020  1.00  0.00           C
ATOM   3476  HA  THR A 230      53.480  48.570  69.560  1.00  0.00           H
ATOM   3477  CB  THR A 230      54.450  49.540  67.810  1.00  0.00           C
ATOM   3478  HB  THR A 230      54.380  50.430  67.150  1.00  0.00           H
ATOM   3479  OG1 THR A 230      54.250  48.420  66.870  1.00  0.00           O
ATOM   3480  HG1 THR A 230      53.400  48.560  66.440  1.00  0.00           H
ATOM   3481  CG2 THR A 230      55.970  49.380  68.250  1.00  0.00           C
ATOM   3482 HG21 THR A 230      56.760  49.230  67.480  1.00  0.00           H
ATOM   3483 HG22 THR A 230      56.030  48.460  68.870  1.00  0.00           H
ATOM   3484 HG23 THR A 230      56.130  50.280  68.870  1.00  0.00           H
ATOM   3485  C   THR A 230      54.010  50.590  69.930  1.00  0.00           C
ATOM   3486  O   THR A 230      54.640  50.230  70.900  1.00  0.00           O
ATOM   3487  N   VAL A 231      53.660  51.870  69.710  1.00  0.00           N
ATOM   3488  HN  VAL A 231      53.190  52.050  68.850  1.00  0.00           H
ATOM   3489  CA  VAL A 231      53.760  53.080  70.520  1.00  0.00           C
ATOM   3490  HA  VAL A 231      54.800  53.180  70.780  1.00  0.00           H
ATOM   3491  CB  VAL A 231      53.250  54.300  69.710  1.00  0.00           C
ATOM   3492  HB  VAL A 231      52.250  54.120  69.260  1.00  0.00           H
ATOM   3493  CG1 VAL A 231      53.130  55.600  70.600  1.00  0.00           C
ATOM   3494 HG11 VAL A 231      54.090  55.790  71.140  1.00  0.00           H
ATOM   3495 HG12 VAL A 231      52.360  55.450  71.390  1.00  0.00           H
ATOM   3496 HG13 VAL A 231      52.940  56.520  70.010  1.00  0.00           H
ATOM   3497  CG2 VAL A 231      54.160  54.570  68.550  1.00  0.00           C
ATOM   3498 HG21 VAL A 231      54.410  53.630  68.030  1.00  0.00           H
ATOM   3499 HG22 VAL A 231      55.070  55.160  68.790  1.00  0.00           H
ATOM   3500 HG23 VAL A 231      53.650  55.220  67.800  1.00  0.00           H
ATOM   3501  C   VAL A 231      52.910  53.000  71.810  1.00  0.00           C
ATOM   3502  O   VAL A 231      53.460  53.120  72.910  1.00  0.00           O
ATOM   3503  N   CYS A 232      51.630  52.570  71.740  1.00  0.00           N
ATOM   3504  HN  CYS A 232      51.300  52.310  70.840  1.00  0.00           H
ATOM   3505  CA  CYS A 232      50.790  52.360  72.930  1.00  0.00           C
ATOM   3506  HA  CYS A 232      50.800  53.330  73.420  1.00  0.00           H
ATOM   3507  CB  CYS A 232      49.400  51.780  72.640  1.00  0.00           C
ATOM   3508  HB1 CYS A 232      48.840  51.310  73.480  1.00  0.00           H
ATOM   3509  HB2 CYS A 232      49.560  50.910  71.970  1.00  0.00           H
ATOM   3510  SG  CYS A 232      48.430  53.120  71.850  1.00  0.00           S
ATOM   3511  HG1 CYS A 232      49.150  53.300  70.760  1.00  0.00           H
ATOM   3512  C   CYS A 232      51.350  51.380  73.940  1.00  0.00           C
ATOM   3513  O   CYS A 232      51.360  51.670  75.180  1.00  0.00           O
ATOM   3514  N   TYR A 233      51.910  50.270  73.430  1.00  0.00           N
ATOM   3515  HN  TYR A 233      51.880  50.010  72.470  1.00  0.00           H
ATOM   3516  CA  TYR A 233      52.620  49.230  74.190  1.00  0.00           C
ATOM   3517  HA  TYR A 233      52.160  48.900  75.110  1.00  0.00           H
ATOM   3518  CB  TYR A 233      52.800  47.900  73.360  1.00  0.00           C
ATOM   3519  HB1 TYR A 233      53.160  47.070  73.990  1.00  0.00           H
ATOM   3520  HB2 TYR A 233      53.350  48.220  72.440  1.00  0.00           H
ATOM   3521  CG  TYR A 233      51.460  47.330  72.930  1.00  0.00           C
ATOM   3522  CD1 TYR A 233      50.170  47.920  73.280  1.00  0.00           C
ATOM   3523  HD1 TYR A 233      50.040  48.750  73.950  1.00  0.00           H
ATOM   3524  CE1 TYR A 233      49.010  47.300  72.730  1.00  0.00           C
ATOM   3525  HE1 TYR A 233      48.030  47.560  73.110  1.00  0.00           H
ATOM   3526  CZ  TYR A 233      49.080  46.170  71.910  1.00  0.00           C
ATOM   3527  OH  TYR A 233      47.930  45.430  71.630  1.00  0.00           O
ATOM   3528  HH  TYR A 233      47.230  46.090  71.590  1.00  0.00           H
ATOM   3529  CD2 TYR A 233      51.510  46.240  72.070  1.00  0.00           C
ATOM   3530  HD2 TYR A 233      52.430  45.840  71.670  1.00  0.00           H
ATOM   3531  CE2 TYR A 233      50.340  45.650  71.570  1.00  0.00           C
ATOM   3532  HE2 TYR A 233      50.400  44.700  71.070  1.00  0.00           H
ATOM   3533  C   TYR A 233      54.000  49.690  74.670  1.00  0.00           C
ATOM   3534  O   TYR A 233      54.480  49.210  75.680  1.00  0.00           O
ATOM   3535  N   GLY A 234      54.660  50.520  73.830  1.00  0.00           N
ATOM   3536  HN  GLY A 234      54.340  50.580  72.880  1.00  0.00           H
ATOM   3537  CA  GLY A 234      55.920  51.160  74.180  1.00  0.00           C
ATOM   3538  HA1 GLY A 234      56.190  51.720  73.300  1.00  0.00           H
ATOM   3539  HA2 GLY A 234      56.620  50.360  74.370  1.00  0.00           H
ATOM   3540  C   GLY A 234      55.830  52.070  75.360  1.00  0.00           C
ATOM   3541  O   GLY A 234      56.690  52.040  76.290  1.00  0.00           O
ATOM   3542  N   LEU A 235      54.790  52.930  75.370  1.00  0.00           N
ATOM   3543  HN  LEU A 235      54.120  52.980  74.630  1.00  0.00           H
ATOM   3544  CA  LEU A 235      54.350  53.740  76.520  1.00  0.00           C
ATOM   3545  HA  LEU A 235      55.260  54.250  76.780  1.00  0.00           H
ATOM   3546  CB  LEU A 235      53.250  54.800  76.230  1.00  0.00           C
ATOM   3547  HB1 LEU A 235      53.060  55.450  77.110  1.00  0.00           H
ATOM   3548  HB2 LEU A 235      52.350  54.220  75.940  1.00  0.00           H
ATOM   3549  CG  LEU A 235      53.620  55.930  75.210  1.00  0.00           C
ATOM   3550  HG  LEU A 235      53.900  55.370  74.290  1.00  0.00           H
ATOM   3551  CD1 LEU A 235      52.420  56.800  74.840  1.00  0.00           C
ATOM   3552 HD11 LEU A 235      52.660  57.570  74.070  1.00  0.00           H
ATOM   3553 HD12 LEU A 235      51.940  57.350  75.680  1.00  0.00           H
ATOM   3554 HD13 LEU A 235      51.680  56.120  74.380  1.00  0.00           H
ATOM   3555  CD2 LEU A 235      54.790  56.770  75.670  1.00  0.00           C
ATOM   3556 HD21 LEU A 235      55.030  57.520  74.880  1.00  0.00           H
ATOM   3557 HD22 LEU A 235      55.710  56.190  75.900  1.00  0.00           H
ATOM   3558 HD23 LEU A 235      54.390  57.390  76.500  1.00  0.00           H
ATOM   3559  C   LEU A 235      53.960  52.920  77.730  1.00  0.00           C
ATOM   3560  O   LEU A 235      54.410  53.170  78.860  1.00  0.00           O
ATOM   3561  N   MET A 236      53.200  51.800  77.490  1.00  0.00           N
ATOM   3562  HN  MET A 236      52.670  51.740  76.650  1.00  0.00           H
ATOM   3563  CA  MET A 236      52.830  50.920  78.560  1.00  0.00           C
ATOM   3564  HA  MET A 236      52.270  51.500  79.290  1.00  0.00           H
ATOM   3565  CB  MET A 236      51.780  49.960  78.090  1.00  0.00           C
ATOM   3566  HB1 MET A 236      51.710  49.100  78.790  1.00  0.00           H
ATOM   3567  HB2 MET A 236      52.070  49.530  77.110  1.00  0.00           H
ATOM   3568  CG  MET A 236      50.310  50.390  77.980  1.00  0.00           C
ATOM   3569  HG1 MET A 236      50.320  51.470  77.710  1.00  0.00           H
ATOM   3570  HG2 MET A 236      49.790  50.340  78.950  1.00  0.00           H
ATOM   3571  SD  MET A 236      49.340  49.590  76.700  1.00  0.00           S
ATOM   3572  CE  MET A 236      49.530  47.780  77.100  1.00  0.00           C
ATOM   3573  HE1 MET A 236      49.490  47.110  76.220  1.00  0.00           H
ATOM   3574  HE2 MET A 236      48.740  47.480  77.820  1.00  0.00           H
ATOM   3575  HE3 MET A 236      50.560  47.640  77.500  1.00  0.00           H
ATOM   3576  C   MET A 236      54.020  50.190  79.320  1.00  0.00           C
ATOM   3577  O   MET A 236      54.070  50.140  80.500  1.00  0.00           O
ATOM   3578  N   LEU A 237      54.930  49.740  78.470  1.00  0.00           N
ATOM   3579  HN  LEU A 237      54.700  49.750  77.500  1.00  0.00           H
ATOM   3580  CA  LEU A 237      56.100  48.930  78.770  1.00  0.00           C
ATOM   3581  HA  LEU A 237      55.760  48.120  79.390  1.00  0.00           H
ATOM   3582  CB  LEU A 237      56.840  48.400  77.530  1.00  0.00           C
ATOM   3583  HB1 LEU A 237      56.910  49.270  76.840  1.00  0.00           H
ATOM   3584  HB2 LEU A 237      56.090  47.690  77.120  1.00  0.00           H
ATOM   3585  CG  LEU A 237      58.110  47.490  77.730  1.00  0.00           C
ATOM   3586  HG  LEU A 237      58.990  48.140  77.900  1.00  0.00           H
ATOM   3587  CD1 LEU A 237      58.120  46.380  78.710  1.00  0.00           C
ATOM   3588 HD11 LEU A 237      57.860  46.760  79.720  1.00  0.00           H
ATOM   3589 HD12 LEU A 237      59.130  45.930  78.850  1.00  0.00           H
ATOM   3590 HD13 LEU A 237      57.340  45.630  78.470  1.00  0.00           H
ATOM   3591  CD2 LEU A 237      58.310  46.930  76.360  1.00  0.00           C
ATOM   3592 HD21 LEU A 237      57.800  45.950  76.230  1.00  0.00           H
ATOM   3593 HD22 LEU A 237      59.360  46.750  76.040  1.00  0.00           H
ATOM   3594 HD23 LEU A 237      57.930  47.600  75.560  1.00  0.00           H
ATOM   3595  C   LEU A 237      57.160  49.750  79.560  1.00  0.00           C
ATOM   3596  O   LEU A 237      57.680  49.240  80.520  1.00  0.00           O
ATOM   3597  N   LEU A 238      57.440  51.030  79.150  1.00  0.00           N
ATOM   3598  HN  LEU A 238      56.970  51.370  78.340  1.00  0.00           H
ATOM   3599  CA  LEU A 238      58.500  51.770  79.870  1.00  0.00           C
ATOM   3600  HA  LEU A 238      59.310  51.060  79.860  1.00  0.00           H
ATOM   3601  CB  LEU A 238      58.930  53.010  79.000  1.00  0.00           C
ATOM   3602  HB1 LEU A 238      58.950  52.640  77.960  1.00  0.00           H
ATOM   3603  HB2 LEU A 238      59.970  53.250  79.290  1.00  0.00           H
ATOM   3604  CG  LEU A 238      57.890  54.190  78.880  1.00  0.00           C
ATOM   3605  HG  LEU A 238      56.940  53.670  78.640  1.00  0.00           H
ATOM   3606  CD1 LEU A 238      58.020  55.130  80.080  1.00  0.00           C
ATOM   3607 HD11 LEU A 238      57.360  56.010  79.940  1.00  0.00           H
ATOM   3608 HD12 LEU A 238      59.060  55.510  80.190  1.00  0.00           H
ATOM   3609 HD13 LEU A 238      57.760  54.580  81.010  1.00  0.00           H
ATOM   3610  CD2 LEU A 238      58.400  55.030  77.630  1.00  0.00           C
ATOM   3611 HD21 LEU A 238      58.560  54.380  76.750  1.00  0.00           H
ATOM   3612 HD22 LEU A 238      59.320  55.500  78.050  1.00  0.00           H
ATOM   3613 HD23 LEU A 238      57.610  55.760  77.370  1.00  0.00           H
ATOM   3614  C   LEU A 238      58.200  52.120  81.280  1.00  0.00           C
ATOM   3615  O   LEU A 238      59.020  52.370  82.120  1.00  0.00           O
ATOM   3616  N   ARG A 239      56.900  52.320  81.500  1.00  0.00           N
ATOM   3617  HN  ARG A 239      56.350  52.240  80.680  1.00  0.00           H
ATOM   3618  CA  ARG A 239      56.230  52.590  82.660  1.00  0.00           C
ATOM   3619  HA  ARG A 239      56.710  53.320  83.300  1.00  0.00           H
ATOM   3620  CB  ARG A 239      54.820  53.210  82.270  1.00  0.00           C
ATOM   3621  HB1 ARG A 239      54.240  52.680  81.490  1.00  0.00           H
ATOM   3622  HB2 ARG A 239      54.940  54.260  81.930  1.00  0.00           H
ATOM   3623  CG  ARG A 239      53.810  53.340  83.460  1.00  0.00           C
ATOM   3624  HG1 ARG A 239      53.790  54.430  83.690  1.00  0.00           H
ATOM   3625  HG2 ARG A 239      54.190  52.860  84.390  1.00  0.00           H
ATOM   3626  CD  ARG A 239      52.460  52.770  83.060  1.00  0.00           C
ATOM   3627  HD1 ARG A 239      52.020  53.100  82.090  1.00  0.00           H
ATOM   3628  HD2 ARG A 239      51.720  53.010  83.850  1.00  0.00           H
ATOM   3629  NE  ARG A 239      52.610  51.210  82.920  1.00  0.00           N
ATOM   3630  HE  ARG A 239      52.940  50.850  82.050  1.00  0.00           H
ATOM   3631  CZ  ARG A 239      52.520  50.290  83.870  1.00  0.00           C
ATOM   3632  NH1 ARG A 239      52.270  50.660  85.120  1.00  0.00           N
ATOM   3633 HH11 ARG A 239      52.070  51.620  85.300  1.00  0.00           H
ATOM   3634 HH12 ARG A 239      52.180  50.020  85.880  1.00  0.00           H
ATOM   3635  NH2 ARG A 239      52.520  49.010  83.630  1.00  0.00           N
ATOM   3636 HH21 ARG A 239      52.260  48.680  82.730  1.00  0.00           H
ATOM   3637 HH22 ARG A 239      52.240  48.510  84.450  1.00  0.00           H
ATOM   3638  C   ARG A 239      56.100  51.360  83.600  1.00  0.00           C
ATOM   3639  O   ARG A 239      56.170  51.510  84.830  1.00  0.00           O
ATOM   3640  N   LEU A 240      55.980  50.130  82.970  1.00  0.00           N
ATOM   3641  HN  LEU A 240      55.790  50.110  82.000  1.00  0.00           H
ATOM   3642  CA  LEU A 240      55.860  48.860  83.660  1.00  0.00           C
ATOM   3643  HA  LEU A 240      55.060  48.930  84.380  1.00  0.00           H
ATOM   3644  CB  LEU A 240      55.550  47.790  82.620  1.00  0.00           C
ATOM   3645  HB1 LEU A 240      56.240  47.860  81.750  1.00  0.00           H
ATOM   3646  HB2 LEU A 240      54.520  48.060  82.300  1.00  0.00           H
ATOM   3647  CG  LEU A 240      55.500  46.300  83.070  1.00  0.00           C
ATOM   3648  HG  LEU A 240      56.410  46.000  83.630  1.00  0.00           H
ATOM   3649  CD1 LEU A 240      54.340  45.990  84.020  1.00  0.00           C
ATOM   3650 HD11 LEU A 240      53.440  45.960  83.370  1.00  0.00           H
ATOM   3651 HD12 LEU A 240      54.290  46.750  84.830  1.00  0.00           H
ATOM   3652 HD13 LEU A 240      54.510  44.980  84.470  1.00  0.00           H
ATOM   3653  CD2 LEU A 240      55.530  45.380  81.870  1.00  0.00           C
ATOM   3654 HD21 LEU A 240      54.700  45.550  81.150  1.00  0.00           H
ATOM   3655 HD22 LEU A 240      55.390  44.320  82.180  1.00  0.00           H
ATOM   3656 HD23 LEU A 240      56.430  45.550  81.240  1.00  0.00           H
ATOM   3657  C   LEU A 240      57.220  48.470  84.310  1.00  0.00           C
ATOM   3658  O   LEU A 240      57.320  47.950  85.450  1.00  0.00           O
ATOM   3659  N   ARG A 241      58.350  48.780  83.640  1.00  0.00           N
ATOM   3660  HN  ARG A 241      58.170  49.200  82.750  1.00  0.00           H
ATOM   3661  CA  ARG A 241      59.690  48.260  84.060  1.00  0.00           C
ATOM   3662  HA  ARG A 241      59.560  47.360  84.640  1.00  0.00           H
ATOM   3663  CB  ARG A 241      60.640  47.930  82.880  1.00  0.00           C
ATOM   3664  HB1 ARG A 241      60.130  47.010  82.520  1.00  0.00           H
ATOM   3665  HB2 ARG A 241      61.530  47.480  83.370  1.00  0.00           H
ATOM   3666  CG  ARG A 241      60.830  49.030  81.840  1.00  0.00           C
ATOM   3667  HG1 ARG A 241      61.340  49.870  82.350  1.00  0.00           H
ATOM   3668  HG2 ARG A 241      59.830  49.410  81.520  1.00  0.00           H
ATOM   3669  CD  ARG A 241      61.690  48.660  80.630  1.00  0.00           C
ATOM   3670  HD1 ARG A 241      61.620  49.340  79.750  1.00  0.00           H
ATOM   3671  HD2 ARG A 241      61.430  47.680  80.180  1.00  0.00           H
ATOM   3672  NE  ARG A 241      63.160  48.600  81.060  1.00  0.00           N
ATOM   3673  HE  ARG A 241      63.450  49.080  81.890  1.00  0.00           H
ATOM   3674  CZ  ARG A 241      64.020  47.960  80.320  1.00  0.00           C
ATOM   3675  NH1 ARG A 241      65.190  47.750  80.820  1.00  0.00           N
ATOM   3676 HH11 ARG A 241      65.280  47.850  81.810  1.00  0.00           H
ATOM   3677 HH12 ARG A 241      65.760  47.080  80.350  1.00  0.00           H
ATOM   3678  NH2 ARG A 241      63.690  47.730  79.070  1.00  0.00           N
ATOM   3679 HH21 ARG A 241      62.820  48.030  78.670  1.00  0.00           H
ATOM   3680 HH22 ARG A 241      64.250  47.010  78.660  1.00  0.00           H
ATOM   3681  C   ARG A 241      60.390  49.260  85.010  1.00  0.00           C
ATOM   3682  O   ARG A 241      61.610  49.420  85.170  1.00  0.00           O
ATOM   3683  N   SER A 242      59.560  49.930  85.810  1.00  0.00           N
ATOM   3684  HN  SER A 242      58.590  49.680  85.790  1.00  0.00           H
ATOM   3685  CA  SER A 242      59.980  50.940  86.790  1.00  0.00           C
ATOM   3686  HA  SER A 242      59.160  51.640  86.750  1.00  0.00           H
ATOM   3687  CB  SER A 242      60.070  50.500  88.270  1.00  0.00           C
ATOM   3688  HB1 SER A 242      59.030  50.220  88.530  1.00  0.00           H
ATOM   3689  HB2 SER A 242      60.490  51.250  88.980  1.00  0.00           H
ATOM   3690  OG  SER A 242      60.750  49.270  88.510  1.00  0.00           O
ATOM   3691  HG1 SER A 242      61.610  49.470  88.870  1.00  0.00           H
ATOM   3692  C   SER A 242      61.030  52.000  86.420  1.00  0.00           C
ATOM   3693  O   SER A 242      61.000  52.520  85.300  1.00  0.00           O
ATOM   3694  N   VAL A 243      61.950  52.460  87.350  1.00  0.00           N
ATOM   3695  HN  VAL A 243      62.020  52.000  88.230  1.00  0.00           H
ATOM   3696  CA  VAL A 243      62.920  53.540  87.030  1.00  0.00           C
ATOM   3697  HA  VAL A 243      62.320  54.380  86.700  1.00  0.00           H
ATOM   3698  CB  VAL A 243      63.640  53.940  88.320  1.00  0.00           C
ATOM   3699  HB  VAL A 243      64.420  53.190  88.540  1.00  0.00           H
ATOM   3700  CG1 VAL A 243      64.380  55.270  88.330  1.00  0.00           C
ATOM   3701 HG11 VAL A 243      64.820  55.510  89.330  1.00  0.00           H
ATOM   3702 HG12 VAL A 243      63.620  56.020  88.010  1.00  0.00           H
ATOM   3703 HG13 VAL A 243      65.150  55.340  87.530  1.00  0.00           H
ATOM   3704  CG2 VAL A 243      62.650  53.950  89.530  1.00  0.00           C
ATOM   3705 HG21 VAL A 243      62.350  52.900  89.710  1.00  0.00           H
ATOM   3706 HG22 VAL A 243      61.760  54.620  89.520  1.00  0.00           H
ATOM   3707 HG23 VAL A 243      63.110  54.310  90.470  1.00  0.00           H
ATOM   3708  C   VAL A 243      63.860  53.170  85.940  1.00  0.00           C
ATOM   3709  O   VAL A 243      64.700  52.340  86.200  1.00  0.00           O
ATOM   3710  N   ARG A 244      63.690  53.750  84.810  1.00  0.00           N
ATOM   3711  HN  ARG A 244      62.900  54.330  84.970  1.00  0.00           H
ATOM   3712  CA  ARG A 244      64.310  53.670  83.550  1.00  0.00           C
ATOM   3713  HA  ARG A 244      64.810  52.730  83.410  1.00  0.00           H
ATOM   3714  CB  ARG A 244      63.390  53.650  82.280  1.00  0.00           C
ATOM   3715  HB1 ARG A 244      62.780  52.720  82.330  1.00  0.00           H
ATOM   3716  HB2 ARG A 244      64.070  53.550  81.400  1.00  0.00           H
ATOM   3717  CG  ARG A 244      62.450  54.790  82.240  1.00  0.00           C
ATOM   3718  HG1 ARG A 244      62.720  55.540  83.010  1.00  0.00           H
ATOM   3719  HG2 ARG A 244      61.420  54.430  82.420  1.00  0.00           H
ATOM   3720  CD  ARG A 244      62.480  55.480  80.830  1.00  0.00           C
ATOM   3721  HD1 ARG A 244      62.130  54.720  80.100  1.00  0.00           H
ATOM   3722  HD2 ARG A 244      63.460  55.810  80.420  1.00  0.00           H
ATOM   3723  NE  ARG A 244      61.490  56.580  80.910  1.00  0.00           N
ATOM   3724  HE  ARG A 244      61.010  56.850  81.740  1.00  0.00           H
ATOM   3725  CZ  ARG A 244      61.330  57.410  79.870  1.00  0.00           C
ATOM   3726  NH1 ARG A 244      60.710  58.600  80.030  1.00  0.00           N
ATOM   3727 HH11 ARG A 244      60.300  58.670  80.940  1.00  0.00           H
ATOM   3728 HH12 ARG A 244      60.530  59.320  79.350  1.00  0.00           H
ATOM   3729  NH2 ARG A 244      61.790  57.160  78.640  1.00  0.00           N
ATOM   3730 HH21 ARG A 244      62.260  56.290  78.460  1.00  0.00           H
ATOM   3731 HH22 ARG A 244      61.710  57.710  77.810  1.00  0.00           H
ATOM   3732  C   ARG A 244      65.390  54.710  83.220  1.00  0.00           C
ATOM   3733  O   ARG A 244      65.790  55.510  84.060  1.00  0.00           O
ATOM   3734  N   LEU A 245      65.900  54.750  81.970  1.00  0.00           N
ATOM   3735  HN  LEU A 245      65.540  54.140  81.260  1.00  0.00           H
ATOM   3736  CA  LEU A 245      67.000  55.650  81.650  1.00  0.00           C
ATOM   3737  HA  LEU A 245      67.360  56.160  82.530  1.00  0.00           H
ATOM   3738  CB  LEU A 245      66.510  56.760  80.660  1.00  0.00           C
ATOM   3739  HB1 LEU A 245      65.940  56.270  79.840  1.00  0.00           H
ATOM   3740  HB2 LEU A 245      67.350  57.310  80.180  1.00  0.00           H
ATOM   3741  CG  LEU A 245      65.640  57.850  81.210  1.00  0.00           C
ATOM   3742  HG  LEU A 245      64.910  57.320  81.860  1.00  0.00           H
ATOM   3743  CD1 LEU A 245      66.370  58.830  82.130  1.00  0.00           C
ATOM   3744 HD11 LEU A 245      67.350  59.180  81.750  1.00  0.00           H
ATOM   3745 HD12 LEU A 245      66.680  58.480  83.140  1.00  0.00           H
ATOM   3746 HD13 LEU A 245      65.830  59.760  82.380  1.00  0.00           H
ATOM   3747  CD2 LEU A 245      64.900  58.690  80.170  1.00  0.00           C
ATOM   3748 HD21 LEU A 245      65.600  59.190  79.470  1.00  0.00           H
ATOM   3749 HD22 LEU A 245      64.410  59.570  80.630  1.00  0.00           H
ATOM   3750 HD23 LEU A 245      64.160  58.140  79.540  1.00  0.00           H
ATOM   3751  C   LEU A 245      68.170  54.910  81.110  1.00  0.00           C
ATOM   3752  O   LEU A 245      69.350  55.350  81.250  1.00  0.00           O
ATOM   3753  N   LEU A 246      67.950  53.750  80.480  1.00  0.00           N
ATOM   3754  HN  LEU A 246      67.010  53.480  80.250  1.00  0.00           H
ATOM   3755  CA  LEU A 246      68.970  52.740  80.040  1.00  0.00           C
ATOM   3756  HA  LEU A 246      69.740  53.240  79.470  1.00  0.00           H
ATOM   3757  CB  LEU A 246      68.370  51.730  79.010  1.00  0.00           C
ATOM   3758  HB1 LEU A 246      69.160  51.190  78.440  1.00  0.00           H
ATOM   3759  HB2 LEU A 246      67.820  52.380  78.300  1.00  0.00           H
ATOM   3760  CG  LEU A 246      67.420  50.590  79.530  1.00  0.00           C
ATOM   3761  HG  LEU A 246      68.000  50.020  80.290  1.00  0.00           H
ATOM   3762  CD1 LEU A 246      66.150  51.140  80.190  1.00  0.00           C
ATOM   3763 HD11 LEU A 246      66.380  51.720  81.110  1.00  0.00           H
ATOM   3764 HD12 LEU A 246      65.420  50.350  80.460  1.00  0.00           H
ATOM   3765 HD13 LEU A 246      65.530  51.780  79.520  1.00  0.00           H
ATOM   3766  CD2 LEU A 246      67.090  49.610  78.390  1.00  0.00           C
ATOM   3767 HD21 LEU A 246      66.660  50.250  77.590  1.00  0.00           H
ATOM   3768 HD22 LEU A 246      66.350  48.880  78.760  1.00  0.00           H
ATOM   3769 HD23 LEU A 246      67.980  49.130  77.920  1.00  0.00           H
ATOM   3770  C   LEU A 246      69.770  52.120  81.130  1.00  0.00           C
ATOM   3771  O   LEU A 246      69.390  52.090  82.290  1.00  0.00           O
ATOM   3772  N   SER A 247      70.930  51.680  80.770  1.00  0.00           N
ATOM   3773  HN  SER A 247      71.180  51.650  79.800  1.00  0.00           H
ATOM   3774  CA  SER A 247      71.940  51.130  81.620  1.00  0.00           C
ATOM   3775  HA  SER A 247      71.460  50.280  82.080  1.00  0.00           H
ATOM   3776  CB  SER A 247      73.100  50.510  80.830  1.00  0.00           C
ATOM   3777  HB1 SER A 247      73.680  51.300  80.300  1.00  0.00           H
ATOM   3778  HB2 SER A 247      72.600  49.830  80.110  1.00  0.00           H
ATOM   3779  OG  SER A 247      73.940  49.790  81.770  1.00  0.00           O
ATOM   3780  HG1 SER A 247      73.510  48.940  81.900  1.00  0.00           H
ATOM   3781  C   SER A 247      72.410  52.080  82.720  1.00  0.00           C
ATOM   3782  O   SER A 247      72.690  53.270  82.480  1.00  0.00           O
ATOM   3783  N   GLY A 248      72.630  51.570  83.950  1.00  0.00           N
ATOM   3784  HN  GLY A 248      72.600  50.580  83.990  1.00  0.00           H
ATOM   3785  CA  GLY A 248      73.030  52.250  85.180  1.00  0.00           C
ATOM   3786  HA1 GLY A 248      73.590  53.140  84.920  1.00  0.00           H
ATOM   3787  HA2 GLY A 248      73.610  51.540  85.750  1.00  0.00           H
ATOM   3788  C   GLY A 248      71.850  52.640  86.050  1.00  0.00           C
ATOM   3789  O   GLY A 248      71.980  53.040  87.200  1.00  0.00           O
ATOM   3790  N   SER A 249      70.620  52.410  85.510  1.00  0.00           N
ATOM   3791  HN  SER A 249      70.540  52.080  84.570  1.00  0.00           H
ATOM   3792  CA  SER A 249      69.390  52.400  86.210  1.00  0.00           C
ATOM   3793  HA  SER A 249      69.470  53.360  86.700  1.00  0.00           H
ATOM   3794  CB  SER A 249      68.080  52.230  85.340  1.00  0.00           C
ATOM   3795  HB1 SER A 249      67.130  52.350  85.900  1.00  0.00           H
ATOM   3796  HB2 SER A 249      68.130  51.180  84.980  1.00  0.00           H
ATOM   3797  OG  SER A 249      68.050  53.170  84.280  1.00  0.00           O
ATOM   3798  HG1 SER A 249      68.540  52.790  83.540  1.00  0.00           H
ATOM   3799  C   SER A 249      69.290  51.330  87.280  1.00  0.00           C
ATOM   3800  O   SER A 249      69.890  50.280  87.280  1.00  0.00           O
ATOM   3801  N   LYS A 250      68.510  51.660  88.320  1.00  0.00           N
ATOM   3802  HN  LYS A 250      68.270  52.620  88.330  1.00  0.00           H
ATOM   3803  CA  LYS A 250      68.190  50.820  89.420  1.00  0.00           C
ATOM   3804  HA  LYS A 250      69.080  50.260  89.670  1.00  0.00           H
ATOM   3805  CB  LYS A 250      67.950  51.600  90.760  1.00  0.00           C
ATOM   3806  HB1 LYS A 250      67.590  50.860  91.510  1.00  0.00           H
ATOM   3807  HB2 LYS A 250      67.270  52.420  90.450  1.00  0.00           H
ATOM   3808  CG  LYS A 250      69.180  52.290  91.350  1.00  0.00           C
ATOM   3809  HG1 LYS A 250      68.840  52.900  92.210  1.00  0.00           H
ATOM   3810  HG2 LYS A 250      69.570  53.030  90.620  1.00  0.00           H
ATOM   3811  CD  LYS A 250      70.310  51.240  91.660  1.00  0.00           C
ATOM   3812  HD1 LYS A 250      70.930  51.180  90.740  1.00  0.00           H
ATOM   3813  HD2 LYS A 250      69.830  50.310  92.030  1.00  0.00           H
ATOM   3814  CE  LYS A 250      71.350  51.770  92.680  1.00  0.00           C
ATOM   3815  HE1 LYS A 250      70.760  52.180  93.540  1.00  0.00           H
ATOM   3816  HE2 LYS A 250      72.050  52.520  92.260  1.00  0.00           H
ATOM   3817  NZ  LYS A 250      72.060  50.570  93.060  1.00  0.00           N
ATOM   3818  HZ1 LYS A 250      71.470  49.820  93.470  1.00  0.00           H
ATOM   3819  HZ2 LYS A 250      72.650  50.710  93.900  1.00  0.00           H
ATOM   3820  HZ3 LYS A 250      72.600  50.130  92.280  1.00  0.00           H
ATOM   3821  C   LYS A 250      66.970  49.880  89.230  1.00  0.00           C
ATOM   3822  O   LYS A 250      65.890  50.320  88.850  1.00  0.00           O
ATOM   3823  N   GLU A 251      67.030  48.550  89.610  1.00  0.00           N
ATOM   3824  HN  GLU A 251      67.750  48.140  90.170  1.00  0.00           H
ATOM   3825  CA  GLU A 251      66.220  47.500  88.990  1.00  0.00           C
ATOM   3826  HA  GLU A 251      65.500  48.010  88.370  1.00  0.00           H
ATOM   3827  CB  GLU A 251      67.210  46.550  88.170  1.00  0.00           C
ATOM   3828  HB1 GLU A 251      66.610  45.730  87.700  1.00  0.00           H
ATOM   3829  HB2 GLU A 251      67.970  46.070  88.820  1.00  0.00           H
ATOM   3830  CG  GLU A 251      68.140  47.240  87.230  1.00  0.00           C
ATOM   3831  HG1 GLU A 251      68.590  48.050  87.850  1.00  0.00           H
ATOM   3832  HG2 GLU A 251      67.660  47.860  86.440  1.00  0.00           H
ATOM   3833  CD  GLU A 251      69.190  46.370  86.600  1.00  0.00           C
ATOM   3834  OE1 GLU A 251      70.390  46.640  86.730  1.00  0.00           O
ATOM   3835  OE2 GLU A 251      68.790  45.350  85.970  1.00  0.00           O
ATOM   3836  C   GLU A 251      65.370  46.600  89.880  1.00  0.00           C
ATOM   3837  O   GLU A 251      65.780  45.900  90.750  1.00  0.00           O
ATOM   3838  N   LYS A 252      64.040  46.640  89.650  1.00  0.00           N
ATOM   3839  HN  LYS A 252      63.700  47.390  89.080  1.00  0.00           H
ATOM   3840  CA  LYS A 252      63.070  45.590  89.960  1.00  0.00           C
ATOM   3841  HA  LYS A 252      63.670  44.780  90.370  1.00  0.00           H
ATOM   3842  CB  LYS A 252      61.910  45.940  90.890  1.00  0.00           C
ATOM   3843  HB1 LYS A 252      61.210  45.100  91.070  1.00  0.00           H
ATOM   3844  HB2 LYS A 252      61.310  46.770  90.450  1.00  0.00           H
ATOM   3845  CG  LYS A 252      62.410  46.300  92.240  1.00  0.00           C
ATOM   3846  HG1 LYS A 252      61.610  46.860  92.770  1.00  0.00           H
ATOM   3847  HG2 LYS A 252      63.290  46.980  92.170  1.00  0.00           H
ATOM   3848  CD  LYS A 252      62.780  45.030  93.070  1.00  0.00           C
ATOM   3849  HD1 LYS A 252      63.560  44.390  92.610  1.00  0.00           H
ATOM   3850  HD2 LYS A 252      61.860  44.410  93.110  1.00  0.00           H
ATOM   3851  CE  LYS A 252      63.180  45.300  94.520  1.00  0.00           C
ATOM   3852  HE1 LYS A 252      64.050  45.980  94.570  1.00  0.00           H
ATOM   3853  HE2 LYS A 252      63.420  44.310  94.960  1.00  0.00           H
ATOM   3854  NZ  LYS A 252      62.030  45.870  95.330  1.00  0.00           N
ATOM   3855  HZ1 LYS A 252      61.130  45.400  95.100  1.00  0.00           H
ATOM   3856  HZ2 LYS A 252      61.770  46.800  94.950  1.00  0.00           H
ATOM   3857  HZ3 LYS A 252      62.170  45.920  96.360  1.00  0.00           H
ATOM   3858  C   LYS A 252      62.410  45.120  88.730  1.00  0.00           C
ATOM   3859  O   LYS A 252      62.140  45.920  87.800  1.00  0.00           O
ATOM   3860  N   ASP A 253      62.010  43.850  88.650  1.00  0.00           N
ATOM   3861  HN  ASP A 253      62.280  43.190  89.340  1.00  0.00           H
ATOM   3862  CA  ASP A 253      61.260  43.320  87.520  1.00  0.00           C
ATOM   3863  HA  ASP A 253      61.520  43.880  86.640  1.00  0.00           H
ATOM   3864  CB  ASP A 253      61.610  41.830  87.310  1.00  0.00           C
ATOM   3865  HB1 ASP A 253      60.870  41.390  86.610  1.00  0.00           H
ATOM   3866  HB2 ASP A 253      61.490  41.230  88.240  1.00  0.00           H
ATOM   3867  CG  ASP A 253      63.010  41.590  86.820  1.00  0.00           C
ATOM   3868  OD1 ASP A 253      63.540  42.460  86.120  1.00  0.00           O
ATOM   3869  OD2 ASP A 253      63.620  40.470  86.950  1.00  0.00           O
ATOM   3870  C   ASP A 253      59.740  43.390  87.730  1.00  0.00           C
ATOM   3871  O   ASP A 253      59.240  43.320  88.890  1.00  0.00           O
ATOM   3872  N   ARG A 254      58.970  43.620  86.680  1.00  0.00           N
ATOM   3873  HN  ARG A 254      59.350  43.490  85.770  1.00  0.00           H
ATOM   3874  CA  ARG A 254      57.520  43.710  86.820  1.00  0.00           C
ATOM   3875  HA  ARG A 254      57.210  43.050  87.610  1.00  0.00           H
ATOM   3876  CB  ARG A 254      57.020  45.100  87.200  1.00  0.00           C
ATOM   3877  HB1 ARG A 254      57.460  45.840  86.500  1.00  0.00           H
ATOM   3878  HB2 ARG A 254      57.440  45.280  88.210  1.00  0.00           H
ATOM   3879  CG  ARG A 254      55.510  45.450  87.310  1.00  0.00           C
ATOM   3880  HG1 ARG A 254      54.850  44.890  86.620  1.00  0.00           H
ATOM   3881  HG2 ARG A 254      55.500  46.520  87.010  1.00  0.00           H
ATOM   3882  CD  ARG A 254      54.910  45.270  88.780  1.00  0.00           C
ATOM   3883  HD1 ARG A 254      55.630  45.660  89.540  1.00  0.00           H
ATOM   3884  HD2 ARG A 254      54.780  44.180  88.950  1.00  0.00           H
ATOM   3885  NE  ARG A 254      53.610  45.940  88.810  1.00  0.00           N
ATOM   3886  HE  ARG A 254      53.050  46.250  88.040  1.00  0.00           H
ATOM   3887  CZ  ARG A 254      53.000  46.250  89.960  1.00  0.00           C
ATOM   3888  NH1 ARG A 254      53.300  45.740  91.110  1.00  0.00           N
ATOM   3889 HH11 ARG A 254      53.970  45.000  91.150  1.00  0.00           H
ATOM   3890 HH12 ARG A 254      52.930  46.050  91.990  1.00  0.00           H
ATOM   3891  NH2 ARG A 254      51.930  47.050  89.890  1.00  0.00           N
ATOM   3892 HH21 ARG A 254      51.670  47.330  88.960  1.00  0.00           H
ATOM   3893 HH22 ARG A 254      51.470  47.250  90.750  1.00  0.00           H
ATOM   3894  C   ARG A 254      56.700  43.160  85.560  1.00  0.00           C
ATOM   3895  O   ARG A 254      57.150  43.390  84.400  1.00  0.00           O
ATOM   3896  N   SER A 255      55.600  42.400  85.820  1.00  0.00           N
ATOM   3897  HN  SER A 255      55.250  42.360  86.750  1.00  0.00           H
ATOM   3898  CA  SER A 255      54.930  41.580  84.850  1.00  0.00           C
ATOM   3899  HA  SER A 255      55.540  41.680  83.970  1.00  0.00           H
ATOM   3900  CB  SER A 255      54.960  40.140  85.210  1.00  0.00           C
ATOM   3901  HB1 SER A 255      55.990  39.760  85.020  1.00  0.00           H
ATOM   3902  HB2 SER A 255      54.410  39.440  84.550  1.00  0.00           H
ATOM   3903  OG  SER A 255      54.560  39.870  86.580  1.00  0.00           O
ATOM   3904  HG1 SER A 255      53.610  39.990  86.610  1.00  0.00           H
ATOM   3905  C   SER A 255      53.620  42.060  84.350  1.00  0.00           C
ATOM   3906  O   SER A 255      53.000  42.920  84.920  1.00  0.00           O
ATOM   3907  N   LEU A 256      53.180  41.630  83.140  1.00  0.00           N
ATOM   3908  HN  LEU A 256      53.700  40.970  82.600  1.00  0.00           H
ATOM   3909  CA  LEU A 256      51.890  41.920  82.650  1.00  0.00           C
ATOM   3910  HA  LEU A 256      51.880  42.990  82.490  1.00  0.00           H
ATOM   3911  CB  LEU A 256      51.540  41.160  81.300  1.00  0.00           C
ATOM   3912  HB1 LEU A 256      50.490  41.310  80.980  1.00  0.00           H
ATOM   3913  HB2 LEU A 256      51.750  40.110  81.630  1.00  0.00           H
ATOM   3914  CG  LEU A 256      52.540  41.400  80.160  1.00  0.00           C
ATOM   3915  HG  LEU A 256      53.570  41.250  80.550  1.00  0.00           H
ATOM   3916  CD1 LEU A 256      52.310  40.240  79.100  1.00  0.00           C
ATOM   3917 HD11 LEU A 256      52.240  39.290  79.670  1.00  0.00           H
ATOM   3918 HD12 LEU A 256      53.110  40.220  78.330  1.00  0.00           H
ATOM   3919 HD13 LEU A 256      51.340  40.460  78.600  1.00  0.00           H
ATOM   3920  CD2 LEU A 256      52.450  42.810  79.510  1.00  0.00           C
ATOM   3921 HD21 LEU A 256      53.230  42.990  78.740  1.00  0.00           H
ATOM   3922 HD22 LEU A 256      52.470  43.640  80.250  1.00  0.00           H
ATOM   3923 HD23 LEU A 256      51.410  42.850  79.110  1.00  0.00           H
ATOM   3924  C   LEU A 256      50.660  41.610  83.550  1.00  0.00           C
ATOM   3925  O   LEU A 256      50.710  40.630  84.250  1.00  0.00           O
ATOM   3926  N   ARG A 257      49.660  42.480  83.670  1.00  0.00           N
ATOM   3927  HN  ARG A 257      49.630  43.370  83.230  1.00  0.00           H
ATOM   3928  CA  ARG A 257      48.380  42.170  84.360  1.00  0.00           C
ATOM   3929  HA  ARG A 257      48.570  41.410  85.100  1.00  0.00           H
ATOM   3930  CB  ARG A 257      48.020  43.420  85.220  1.00  0.00           C
ATOM   3931  HB1 ARG A 257      46.950  43.470  85.520  1.00  0.00           H
ATOM   3932  HB2 ARG A 257      48.240  44.260  84.520  1.00  0.00           H
ATOM   3933  CG  ARG A 257      48.750  43.480  86.530  1.00  0.00           C
ATOM   3934  HG1 ARG A 257      49.820  43.600  86.250  1.00  0.00           H
ATOM   3935  HG2 ARG A 257      48.650  42.500  87.050  1.00  0.00           H
ATOM   3936  CD  ARG A 257      48.370  44.570  87.600  1.00  0.00           C
ATOM   3937  HD1 ARG A 257      47.350  44.320  87.960  1.00  0.00           H
ATOM   3938  HD2 ARG A 257      48.370  45.530  87.050  1.00  0.00           H
ATOM   3939  NE  ARG A 257      49.430  44.500  88.650  1.00  0.00           N
ATOM   3940  HE  ARG A 257      50.350  44.340  88.290  1.00  0.00           H
ATOM   3941  CZ  ARG A 257      49.280  44.050  89.920  1.00  0.00           C
ATOM   3942  NH1 ARG A 257      48.180  43.890  90.590  1.00  0.00           N
ATOM   3943 HH11 ARG A 257      47.430  44.490  90.290  1.00  0.00           H
ATOM   3944 HH12 ARG A 257      48.270  43.650  91.550  1.00  0.00           H
ATOM   3945  NH2 ARG A 257      50.450  43.790  90.540  1.00  0.00           N
ATOM   3946 HH21 ARG A 257      51.310  43.690  90.040  1.00  0.00           H
ATOM   3947 HH22 ARG A 257      50.470  43.320  91.420  1.00  0.00           H
ATOM   3948  C   ARG A 257      47.260  41.670  83.430  1.00  0.00           C
ATOM   3949  O   ARG A 257      47.420  41.750  82.170  1.00  0.00           O
ATOM   3950  N   ARG A 258      46.150  40.980  83.940  1.00  0.00           N
ATOM   3951  HN  ARG A 258      46.310  40.820  84.910  1.00  0.00           H
ATOM   3952  CA  ARG A 258      45.120  40.230  83.240  1.00  0.00           C
ATOM   3953  HA  ARG A 258      45.610  39.350  82.850  1.00  0.00           H
ATOM   3954  CB  ARG A 258      43.930  39.640  84.210  1.00  0.00           C
ATOM   3955  HB1 ARG A 258      44.260  38.700  84.700  1.00  0.00           H
ATOM   3956  HB2 ARG A 258      43.100  39.300  83.560  1.00  0.00           H
ATOM   3957  CG  ARG A 258      43.500  40.570  85.350  1.00  0.00           C
ATOM   3958  HG1 ARG A 258      43.390  41.620  84.990  1.00  0.00           H
ATOM   3959  HG2 ARG A 258      44.360  40.750  86.030  1.00  0.00           H
ATOM   3960  CD  ARG A 258      42.340  40.200  86.270  1.00  0.00           C
ATOM   3961  HD1 ARG A 258      42.540  39.410  87.030  1.00  0.00           H
ATOM   3962  HD2 ARG A 258      41.400  39.860  85.780  1.00  0.00           H
ATOM   3963  NE  ARG A 258      41.940  41.470  87.060  1.00  0.00           N
ATOM   3964  HE  ARG A 258      42.270  41.650  87.990  1.00  0.00           H
ATOM   3965  CZ  ARG A 258      40.970  42.270  86.820  1.00  0.00           C
ATOM   3966  NH1 ARG A 258      40.200  42.210  85.790  1.00  0.00           N
ATOM   3967 HH11 ARG A 258      40.380  41.550  85.060  1.00  0.00           H
ATOM   3968 HH12 ARG A 258      39.410  42.830  85.790  1.00  0.00           H
ATOM   3969  NH2 ARG A 258      40.730  43.250  87.640  1.00  0.00           N
ATOM   3970 HH21 ARG A 258      41.080  43.000  88.550  1.00  0.00           H
ATOM   3971 HH22 ARG A 258      39.900  43.800  87.560  1.00  0.00           H
ATOM   3972  C   ARG A 258      44.570  40.820  81.940  1.00  0.00           C
ATOM   3973  O   ARG A 258      44.630  40.190  80.910  1.00  0.00           O
ATOM   3974  N   ILE A 259      43.880  41.920  82.030  1.00  0.00           N
ATOM   3975  HN  ILE A 259      43.810  42.430  82.880  1.00  0.00           H
ATOM   3976  CA  ILE A 259      43.230  42.530  80.800  1.00  0.00           C
ATOM   3977  HA  ILE A 259      42.650  41.750  80.340  1.00  0.00           H
ATOM   3978  CB  ILE A 259      42.320  43.620  81.180  1.00  0.00           C
ATOM   3979  HB  ILE A 259      42.880  44.560  81.390  1.00  0.00           H
ATOM   3980  CG2 ILE A 259      41.370  43.910  79.940  1.00  0.00           C
ATOM   3981 HG21 ILE A 259      41.960  44.060  79.010  1.00  0.00           H
ATOM   3982 HG22 ILE A 259      40.720  44.800  80.010  1.00  0.00           H
ATOM   3983 HG23 ILE A 259      40.660  43.050  79.910  1.00  0.00           H
ATOM   3984  CG1 ILE A 259      41.420  43.400  82.450  1.00  0.00           C
ATOM   3985 HG11 ILE A 259      41.910  42.990  83.360  1.00  0.00           H
ATOM   3986 HG12 ILE A 259      40.730  42.590  82.130  1.00  0.00           H
ATOM   3987  CD  ILE A 259      40.530  44.660  82.770  1.00  0.00           C
ATOM   3988  HD1 ILE A 259      41.120  45.370  83.400  1.00  0.00           H
ATOM   3989  HD2 ILE A 259      39.650  44.190  83.260  1.00  0.00           H
ATOM   3990  HD3 ILE A 259      40.120  45.210  81.900  1.00  0.00           H
ATOM   3991  C   ILE A 259      44.220  43.000  79.740  1.00  0.00           C
ATOM   3992  O   ILE A 259      44.090  42.810  78.500  1.00  0.00           O
ATOM   3993  N   THR A 260      45.370  43.550  80.250  1.00  0.00           N
ATOM   3994  HN  THR A 260      45.410  43.650  81.240  1.00  0.00           H
ATOM   3995  CA  THR A 260      46.510  43.930  79.430  1.00  0.00           C
ATOM   3996  HA  THR A 260      46.160  44.590  78.660  1.00  0.00           H
ATOM   3997  CB  THR A 260      47.660  44.570  80.310  1.00  0.00           C
ATOM   3998  HB  THR A 260      47.860  43.970  81.220  1.00  0.00           H
ATOM   3999  OG1 THR A 260      47.340  45.830  80.740  1.00  0.00           O
ATOM   4000  HG1 THR A 260      48.070  46.120  81.290  1.00  0.00           H
ATOM   4001  CG2 THR A 260      49.040  44.600  79.540  1.00  0.00           C
ATOM   4002 HG21 THR A 260      49.840  45.170  80.060  1.00  0.00           H
ATOM   4003 HG22 THR A 260      49.090  44.940  78.490  1.00  0.00           H
ATOM   4004 HG23 THR A 260      49.430  43.560  79.430  1.00  0.00           H
ATOM   4005  C   THR A 260      47.080  42.670  78.790  1.00  0.00           C
ATOM   4006  O   THR A 260      47.230  42.680  77.560  1.00  0.00           O
ATOM   4007  N   ARG A 261      47.250  41.530  79.510  1.00  0.00           N
ATOM   4008  HN  ARG A 261      47.150  41.490  80.500  1.00  0.00           H
ATOM   4009  CA  ARG A 261      47.760  40.280  78.880  1.00  0.00           C
ATOM   4010  HA  ARG A 261      48.700  40.520  78.410  1.00  0.00           H
ATOM   4011  CB  ARG A 261      48.210  39.420  80.050  1.00  0.00           C
ATOM   4012  HB1 ARG A 261      47.320  39.250  80.700  1.00  0.00           H
ATOM   4013  HB2 ARG A 261      48.980  40.000  80.600  1.00  0.00           H
ATOM   4014  CG  ARG A 261      48.810  38.030  79.680  1.00  0.00           C
ATOM   4015  HG1 ARG A 261      49.540  37.700  80.440  1.00  0.00           H
ATOM   4016  HG2 ARG A 261      49.430  38.170  78.770  1.00  0.00           H
ATOM   4017  CD  ARG A 261      47.880  36.850  79.510  1.00  0.00           C
ATOM   4018  HD1 ARG A 261      47.040  37.060  78.810  1.00  0.00           H
ATOM   4019  HD2 ARG A 261      47.530  36.620  80.540  1.00  0.00           H
ATOM   4020  NE  ARG A 261      48.690  35.690  78.980  1.00  0.00           N
ATOM   4021  HE  ARG A 261      49.610  35.990  78.750  1.00  0.00           H
ATOM   4022  CZ  ARG A 261      48.500  34.430  79.250  1.00  0.00           C
ATOM   4023  NH1 ARG A 261      47.450  33.990  79.850  1.00  0.00           N
ATOM   4024 HH11 ARG A 261      46.730  34.630  80.120  1.00  0.00           H
ATOM   4025 HH12 ARG A 261      47.220  33.070  80.180  1.00  0.00           H
ATOM   4026  NH2 ARG A 261      49.410  33.620  78.790  1.00  0.00           N
ATOM   4027 HH21 ARG A 261      50.230  34.140  78.540  1.00  0.00           H
ATOM   4028 HH22 ARG A 261      49.570  32.730  79.220  1.00  0.00           H
ATOM   4029  C   ARG A 261      46.790  39.650  77.870  1.00  0.00           C
ATOM   4030  O   ARG A 261      47.130  39.280  76.700  1.00  0.00           O
ATOM   4031  N   MET A 262      45.490  39.630  78.170  1.00  0.00           N
ATOM   4032  HN  MET A 262      45.190  40.170  78.950  1.00  0.00           H
ATOM   4033  CA  MET A 262      44.430  39.210  77.250  1.00  0.00           C
ATOM   4034  HA  MET A 262      44.580  38.150  77.130  1.00  0.00           H
ATOM   4035  CB  MET A 262      43.020  39.230  77.930  1.00  0.00           C
ATOM   4036  HB1 MET A 262      42.870  40.120  78.580  1.00  0.00           H
ATOM   4037  HB2 MET A 262      43.030  38.360  78.620  1.00  0.00           H
ATOM   4038  CG  MET A 262      41.750  39.130  77.010  1.00  0.00           C
ATOM   4039  HG1 MET A 262      40.820  38.870  77.550  1.00  0.00           H
ATOM   4040  HG2 MET A 262      41.930  38.230  76.380  1.00  0.00           H
ATOM   4041  SD  MET A 262      41.280  40.460  75.970  1.00  0.00           S
ATOM   4042  CE  MET A 262      40.910  41.720  77.200  1.00  0.00           C
ATOM   4043  HE1 MET A 262      40.670  42.680  76.690  1.00  0.00           H
ATOM   4044  HE2 MET A 262      41.660  41.900  77.990  1.00  0.00           H
ATOM   4045  HE3 MET A 262      40.010  41.460  77.800  1.00  0.00           H
ATOM   4046  C   MET A 262      44.460  39.930  75.920  1.00  0.00           C
ATOM   4047  O   MET A 262      44.400  39.340  74.830  1.00  0.00           O
ATOM   4048  N   VAL A 263      44.530  41.300  75.990  1.00  0.00           N
ATOM   4049  HN  VAL A 263      44.200  41.780  76.790  1.00  0.00           H
ATOM   4050  CA  VAL A 263      44.750  42.160  74.780  1.00  0.00           C
ATOM   4051  HA  VAL A 263      43.910  42.000  74.110  1.00  0.00           H
ATOM   4052  CB  VAL A 263      44.840  43.600  75.140  1.00  0.00           C
ATOM   4053  HB  VAL A 263      45.450  43.770  76.060  1.00  0.00           H
ATOM   4054  CG1 VAL A 263      45.480  44.510  74.080  1.00  0.00           C
ATOM   4055 HG11 VAL A 263      46.560  44.250  74.020  1.00  0.00           H
ATOM   4056 HG12 VAL A 263      45.330  45.580  74.340  1.00  0.00           H
ATOM   4057 HG13 VAL A 263      45.010  44.400  73.080  1.00  0.00           H
ATOM   4058  CG2 VAL A 263      43.450  44.120  75.510  1.00  0.00           C
ATOM   4059 HG21 VAL A 263      43.060  43.440  76.300  1.00  0.00           H
ATOM   4060 HG22 VAL A 263      42.770  44.060  74.630  1.00  0.00           H
ATOM   4061 HG23 VAL A 263      43.530  45.130  75.960  1.00  0.00           H
ATOM   4062  C   VAL A 263      45.990  41.840  73.890  1.00  0.00           C
ATOM   4063  O   VAL A 263      45.870  41.740  72.660  1.00  0.00           O
ATOM   4064  N   LEU A 264      47.160  41.680  74.490  1.00  0.00           N
ATOM   4065  HN  LEU A 264      47.230  41.640  75.480  1.00  0.00           H
ATOM   4066  CA  LEU A 264      48.420  41.530  73.800  1.00  0.00           C
ATOM   4067  HA  LEU A 264      48.540  42.350  73.110  1.00  0.00           H
ATOM   4068  CB  LEU A 264      49.620  41.640  74.850  1.00  0.00           C
ATOM   4069  HB1 LEU A 264      50.260  40.740  74.760  1.00  0.00           H
ATOM   4070  HB2 LEU A 264      49.180  41.650  75.870  1.00  0.00           H
ATOM   4071  CG  LEU A 264      50.400  43.020  74.790  1.00  0.00           C
ATOM   4072  HG  LEU A 264      50.710  43.090  73.730  1.00  0.00           H
ATOM   4073  CD1 LEU A 264      49.500  44.290  75.220  1.00  0.00           C
ATOM   4074 HD11 LEU A 264      50.150  45.180  75.330  1.00  0.00           H
ATOM   4075 HD12 LEU A 264      48.850  44.120  76.110  1.00  0.00           H
ATOM   4076 HD13 LEU A 264      48.850  44.460  74.340  1.00  0.00           H
ATOM   4077  CD2 LEU A 264      51.580  42.710  75.720  1.00  0.00           C
ATOM   4078 HD21 LEU A 264      51.190  42.220  76.640  1.00  0.00           H
ATOM   4079 HD22 LEU A 264      52.060  43.630  76.110  1.00  0.00           H
ATOM   4080 HD23 LEU A 264      52.430  42.110  75.340  1.00  0.00           H
ATOM   4081  C   LEU A 264      48.580  40.230  73.110  1.00  0.00           C
ATOM   4082  O   LEU A 264      49.200  40.080  72.040  1.00  0.00           O
ATOM   4083  N   VAL A 265      48.010  39.150  73.640  1.00  0.00           N
ATOM   4084  HN  VAL A 265      47.490  39.140  74.490  1.00  0.00           H
ATOM   4085  CA  VAL A 265      47.900  37.920  72.880  1.00  0.00           C
ATOM   4086  HA  VAL A 265      48.860  37.690  72.450  1.00  0.00           H
ATOM   4087  CB  VAL A 265      47.480  36.800  73.850  1.00  0.00           C
ATOM   4088  HB  VAL A 265      46.510  37.140  74.280  1.00  0.00           H
ATOM   4089  CG1 VAL A 265      47.300  35.530  73.060  1.00  0.00           C
ATOM   4090 HG11 VAL A 265      46.350  35.410  72.510  1.00  0.00           H
ATOM   4091 HG12 VAL A 265      47.330  34.650  73.730  1.00  0.00           H
ATOM   4092 HG13 VAL A 265      48.100  35.310  72.320  1.00  0.00           H
ATOM   4093  CG2 VAL A 265      48.600  36.650  74.920  1.00  0.00           C
ATOM   4094 HG21 VAL A 265      48.280  35.830  75.590  1.00  0.00           H
ATOM   4095 HG22 VAL A 265      48.610  37.610  75.480  1.00  0.00           H
ATOM   4096 HG23 VAL A 265      49.590  36.510  74.440  1.00  0.00           H
ATOM   4097  C   VAL A 265      46.930  38.140  71.710  1.00  0.00           C
ATOM   4098  O   VAL A 265      47.060  37.650  70.600  1.00  0.00           O
ATOM   4099  N   VAL A 266      45.760  38.700  72.060  1.00  0.00           N
ATOM   4100  HN  VAL A 266      45.640  39.150  72.950  1.00  0.00           H
ATOM   4101  CA  VAL A 266      44.670  38.830  71.080  1.00  0.00           C
ATOM   4102  HA  VAL A 266      44.530  37.830  70.680  1.00  0.00           H
ATOM   4103  CB  VAL A 266      43.350  39.410  71.670  1.00  0.00           C
ATOM   4104  HB  VAL A 266      43.450  40.090  72.540  1.00  0.00           H
ATOM   4105  CG1 VAL A 266      42.470  40.030  70.540  1.00  0.00           C
ATOM   4106 HG11 VAL A 266      43.020  40.850  70.030  1.00  0.00           H
ATOM   4107 HG12 VAL A 266      41.540  40.580  70.800  1.00  0.00           H
ATOM   4108 HG13 VAL A 266      42.370  39.260  69.750  1.00  0.00           H
ATOM   4109  CG2 VAL A 266      42.680  38.180  72.320  1.00  0.00           C
ATOM   4110 HG21 VAL A 266      43.340  37.800  73.130  1.00  0.00           H
ATOM   4111 HG22 VAL A 266      42.350  37.430  71.580  1.00  0.00           H
ATOM   4112 HG23 VAL A 266      41.700  38.480  72.750  1.00  0.00           H
ATOM   4113  C   VAL A 266      45.120  39.630  69.840  1.00  0.00           C
ATOM   4114  O   VAL A 266      45.040  39.200  68.690  1.00  0.00           O
ATOM   4115  N   VAL A 267      45.670  40.780  70.030  1.00  0.00           N
ATOM   4116  HN  VAL A 267      45.730  41.070  70.980  1.00  0.00           H
ATOM   4117  CA  VAL A 267      46.220  41.670  69.040  1.00  0.00           C
ATOM   4118  HA  VAL A 267      45.510  41.700  68.230  1.00  0.00           H
ATOM   4119  CB  VAL A 267      46.340  43.130  69.570  1.00  0.00           C
ATOM   4120  HB  VAL A 267      47.100  43.160  70.390  1.00  0.00           H
ATOM   4121  CG1 VAL A 267      46.850  44.030  68.390  1.00  0.00           C
ATOM   4122 HG11 VAL A 267      46.790  45.130  68.560  1.00  0.00           H
ATOM   4123 HG12 VAL A 267      46.120  43.800  67.590  1.00  0.00           H
ATOM   4124 HG13 VAL A 267      47.900  43.740  68.160  1.00  0.00           H
ATOM   4125  CG2 VAL A 267      44.970  43.540  70.100  1.00  0.00           C
ATOM   4126 HG21 VAL A 267      45.040  44.650  70.200  1.00  0.00           H
ATOM   4127 HG22 VAL A 267      44.640  43.010  71.010  1.00  0.00           H
ATOM   4128 HG23 VAL A 267      44.180  43.380  69.340  1.00  0.00           H
ATOM   4129  C   VAL A 267      47.480  41.190  68.450  1.00  0.00           C
ATOM   4130  O   VAL A 267      47.780  41.370  67.270  1.00  0.00           O
ATOM   4131  N   GLY A 268      48.210  40.290  69.150  1.00  0.00           N
ATOM   4132  HN  GLY A 268      48.070  40.040  70.110  1.00  0.00           H
ATOM   4133  CA  GLY A 268      49.470  39.620  68.790  1.00  0.00           C
ATOM   4134  HA1 GLY A 268      49.990  39.140  69.600  1.00  0.00           H
ATOM   4135  HA2 GLY A 268      50.070  40.320  68.240  1.00  0.00           H
ATOM   4136  C   GLY A 268      49.180  38.580  67.750  1.00  0.00           C
ATOM   4137  O   GLY A 268      49.980  38.420  66.760  1.00  0.00           O
ATOM   4138  N   ALA A 269      48.030  37.930  67.790  1.00  0.00           N
ATOM   4139  HN  ALA A 269      47.350  38.090  68.490  1.00  0.00           H
ATOM   4140  CA  ALA A 269      47.550  37.010  66.850  1.00  0.00           C
ATOM   4141  HA  ALA A 269      48.260  36.200  66.820  1.00  0.00           H
ATOM   4142  CB  ALA A 269      46.180  36.460  67.340  1.00  0.00           C
ATOM   4143  HB1 ALA A 269      45.470  37.320  67.400  1.00  0.00           H
ATOM   4144  HB2 ALA A 269      46.180  35.810  68.240  1.00  0.00           H
ATOM   4145  HB3 ALA A 269      45.750  35.890  66.490  1.00  0.00           H
ATOM   4146  C   ALA A 269      47.340  37.600  65.430  1.00  0.00           C
ATOM   4147  O   ALA A 269      47.840  37.060  64.420  1.00  0.00           O
ATOM   4148  N   PHE A 270      46.650  38.760  65.360  1.00  0.00           N
ATOM   4149  HN  PHE A 270      46.170  39.090  66.170  1.00  0.00           H
ATOM   4150  CA  PHE A 270      46.370  39.450  64.080  1.00  0.00           C
ATOM   4151  HA  PHE A 270      46.070  38.630  63.440  1.00  0.00           H
ATOM   4152  CB  PHE A 270      45.210  40.530  64.230  1.00  0.00           C
ATOM   4153  HB1 PHE A 270      44.970  41.090  63.310  1.00  0.00           H
ATOM   4154  HB2 PHE A 270      45.450  41.240  65.050  1.00  0.00           H
ATOM   4155  CG  PHE A 270      43.780  39.980  64.410  1.00  0.00           C
ATOM   4156  CD1 PHE A 270      43.530  39.480  65.700  1.00  0.00           C
ATOM   4157  HD1 PHE A 270      44.310  39.500  66.440  1.00  0.00           H
ATOM   4158  CE1 PHE A 270      42.330  39.000  66.120  1.00  0.00           C
ATOM   4159  HE1 PHE A 270      42.230  38.650  67.140  1.00  0.00           H
ATOM   4160  CZ  PHE A 270      41.250  39.090  65.170  1.00  0.00           C
ATOM   4161  HZ  PHE A 270      40.260  38.710  65.380  1.00  0.00           H
ATOM   4162  CD2 PHE A 270      42.760  39.940  63.470  1.00  0.00           C
ATOM   4163  HD2 PHE A 270      43.000  40.200  62.450  1.00  0.00           H
ATOM   4164  CE2 PHE A 270      41.500  39.490  63.860  1.00  0.00           C
ATOM   4165  HE2 PHE A 270      40.670  39.380  63.190  1.00  0.00           H
ATOM   4166  C   PHE A 270      47.610  40.010  63.480  1.00  0.00           C
ATOM   4167  O   PHE A 270      47.810  40.040  62.230  1.00  0.00           O
ATOM   4168  N   VAL A 271      48.580  40.420  64.310  1.00  0.00           N
ATOM   4169  HN  VAL A 271      48.420  40.180  65.260  1.00  0.00           H
ATOM   4170  CA  VAL A 271      49.920  40.680  63.900  1.00  0.00           C
ATOM   4171  HA  VAL A 271      49.960  41.360  63.060  1.00  0.00           H
ATOM   4172  CB  VAL A 271      50.600  41.270  65.130  1.00  0.00           C
ATOM   4173  HB  VAL A 271      50.420  40.680  66.050  1.00  0.00           H
ATOM   4174  CG1 VAL A 271      52.150  41.320  64.850  1.00  0.00           C
ATOM   4175 HG11 VAL A 271      52.260  41.910  63.920  1.00  0.00           H
ATOM   4176 HG12 VAL A 271      52.650  40.340  64.740  1.00  0.00           H
ATOM   4177 HG13 VAL A 271      52.670  41.760  65.730  1.00  0.00           H
ATOM   4178  CG2 VAL A 271      50.100  42.640  65.190  1.00  0.00           C
ATOM   4179 HG21 VAL A 271      50.510  43.070  66.130  1.00  0.00           H
ATOM   4180 HG22 VAL A 271      49.010  42.570  65.370  1.00  0.00           H
ATOM   4181 HG23 VAL A 271      50.420  43.280  64.340  1.00  0.00           H
ATOM   4182  C   VAL A 271      50.650  39.530  63.240  1.00  0.00           C
ATOM   4183  O   VAL A 271      51.220  39.710  62.180  1.00  0.00           O
ATOM   4184  N   VAL A 272      50.660  38.390  63.810  1.00  0.00           N
ATOM   4185  HN  VAL A 272      50.260  38.280  64.710  1.00  0.00           H
ATOM   4186  CA  VAL A 272      51.270  37.270  63.280  1.00  0.00           C
ATOM   4187  HA  VAL A 272      52.310  37.460  63.050  1.00  0.00           H
ATOM   4188  CB  VAL A 272      51.350  36.100  64.320  1.00  0.00           C
ATOM   4189  HB  VAL A 272      50.340  36.040  64.780  1.00  0.00           H
ATOM   4190  CG1 VAL A 272      51.600  34.740  63.640  1.00  0.00           C
ATOM   4191 HG11 VAL A 272      50.650  34.240  63.360  1.00  0.00           H
ATOM   4192 HG12 VAL A 272      52.200  34.040  64.260  1.00  0.00           H
ATOM   4193 HG13 VAL A 272      52.290  34.770  62.780  1.00  0.00           H
ATOM   4194  CG2 VAL A 272      52.500  36.410  65.330  1.00  0.00           C
ATOM   4195 HG21 VAL A 272      52.240  37.360  65.830  1.00  0.00           H
ATOM   4196 HG22 VAL A 272      53.500  36.570  64.860  1.00  0.00           H
ATOM   4197 HG23 VAL A 272      52.590  35.630  66.120  1.00  0.00           H
ATOM   4198  C   VAL A 272      50.580  36.610  61.970  1.00  0.00           C
ATOM   4199  O   VAL A 272      51.230  36.320  60.960  1.00  0.00           O
ATOM   4200  N   CYS A 273      49.200  36.600  61.860  1.00  0.00           N
ATOM   4201  HN  CYS A 273      48.670  36.820  62.680  1.00  0.00           H
ATOM   4202  CA  CYS A 273      48.500  36.400  60.620  1.00  0.00           C
ATOM   4203  HA  CYS A 273      48.880  35.450  60.280  1.00  0.00           H
ATOM   4204  CB  CYS A 273      46.950  36.250  60.820  1.00  0.00           C
ATOM   4205  HB1 CYS A 273      46.450  36.120  59.840  1.00  0.00           H
ATOM   4206  HB2 CYS A 273      46.420  37.160  61.200  1.00  0.00           H
ATOM   4207  SG  CYS A 273      46.400  34.850  61.790  1.00  0.00           S
ATOM   4208  HG1 CYS A 273      45.950  34.180  60.740  1.00  0.00           H
ATOM   4209  C   CYS A 273      48.560  37.290  59.470  1.00  0.00           C
ATOM   4210  O   CYS A 273      49.000  36.870  58.390  1.00  0.00           O
ATOM   4211  N   TRP A 274      48.360  38.610  59.660  1.00  0.00           N
ATOM   4212  HN  TRP A 274      48.110  38.880  60.590  1.00  0.00           H
ATOM   4213  CA  TRP A 274      48.320  39.600  58.680  1.00  0.00           C
ATOM   4214  HA  TRP A 274      47.820  39.170  57.830  1.00  0.00           H
ATOM   4215  CB  TRP A 274      47.430  40.750  59.090  1.00  0.00           C
ATOM   4216  HB1 TRP A 274      47.390  41.510  58.280  1.00  0.00           H
ATOM   4217  HB2 TRP A 274      47.590  41.310  60.040  1.00  0.00           H
ATOM   4218  CG  TRP A 274      46.010  40.240  59.260  1.00  0.00           C
ATOM   4219  CD1 TRP A 274      45.260  39.840  60.350  1.00  0.00           C
ATOM   4220  HD1 TRP A 274      45.600  39.660  61.370  1.00  0.00           H
ATOM   4221  NE1 TRP A 274      44.040  39.340  59.790  1.00  0.00           N
ATOM   4222  HE1 TRP A 274      43.600  38.570  60.190  1.00  0.00           H
ATOM   4223  CE2 TRP A 274      43.980  39.520  58.420  1.00  0.00           C
ATOM   4224  CD2 TRP A 274      45.180  40.120  58.060  1.00  0.00           C
ATOM   4225  CE3 TRP A 274      45.340  40.320  56.660  1.00  0.00           C
ATOM   4226  HE3 TRP A 274      46.300  40.580  56.230  1.00  0.00           H
ATOM   4227  CZ3 TRP A 274      44.330  39.980  55.760  1.00  0.00           C
ATOM   4228  HZ3 TRP A 274      44.420  40.160  54.700  1.00  0.00           H
ATOM   4229  CZ2 TRP A 274      42.900  39.280  57.550  1.00  0.00           C
ATOM   4230  HZ2 TRP A 274      41.990  38.780  57.850  1.00  0.00           H
ATOM   4231  CH2 TRP A 274      43.140  39.470  56.200  1.00  0.00           C
ATOM   4232  HH2 TRP A 274      42.350  39.210  55.520  1.00  0.00           H
ATOM   4233  C   TRP A 274      49.680  40.070  58.140  1.00  0.00           C
ATOM   4234  O   TRP A 274      49.840  40.480  56.980  1.00  0.00           O
ATOM   4235  N   ALA A 275      50.790  40.060  58.940  1.00  0.00           N
ATOM   4236  HN  ALA A 275      50.730  39.830  59.900  1.00  0.00           H
ATOM   4237  CA  ALA A 275      52.110  40.440  58.390  1.00  0.00           C
ATOM   4238  HA  ALA A 275      51.810  41.410  58.010  1.00  0.00           H
ATOM   4239  CB  ALA A 275      53.190  40.720  59.410  1.00  0.00           C
ATOM   4240  HB1 ALA A 275      52.920  41.130  60.410  1.00  0.00           H
ATOM   4241  HB2 ALA A 275      53.870  41.450  58.920  1.00  0.00           H
ATOM   4242  HB3 ALA A 275      53.820  39.830  59.620  1.00  0.00           H
ATOM   4243  C   ALA A 275      52.640  39.620  57.160  1.00  0.00           C
ATOM   4244  O   ALA A 275      52.980  40.270  56.150  1.00  0.00           O
ATOM   4245  N   PRO A 276      52.580  38.260  57.150  1.00  0.00           N
ATOM   4246  CD  PRO A 276      52.400  37.420  58.280  1.00  0.00           C
ATOM   4247  HD1 PRO A 276      51.480  37.560  58.890  1.00  0.00           H
ATOM   4248  HD2 PRO A 276      53.320  37.430  58.900  1.00  0.00           H
ATOM   4249  CA  PRO A 276      53.200  37.560  56.030  1.00  0.00           C
ATOM   4250  HA  PRO A 276      54.200  37.910  55.830  1.00  0.00           H
ATOM   4251  CB  PRO A 276      53.260  36.090  56.450  1.00  0.00           C
ATOM   4252  HB1 PRO A 276      54.240  35.890  56.940  1.00  0.00           H
ATOM   4253  HB2 PRO A 276      53.110  35.400  55.590  1.00  0.00           H
ATOM   4254  CG  PRO A 276      52.210  36.050  57.580  1.00  0.00           C
ATOM   4255  HG1 PRO A 276      51.180  36.000  57.160  1.00  0.00           H
ATOM   4256  HG2 PRO A 276      52.190  35.240  58.340  1.00  0.00           H
ATOM   4257  C   PRO A 276      52.280  37.660  54.720  1.00  0.00           C
ATOM   4258  O   PRO A 276      52.740  37.650  53.600  1.00  0.00           O
ATOM   4259  N   ILE A 277      50.910  37.710  54.900  1.00  0.00           N
ATOM   4260  HN  ILE A 277      50.490  37.630  55.800  1.00  0.00           H
ATOM   4261  CA  ILE A 277      50.120  37.900  53.730  1.00  0.00           C
ATOM   4262  HA  ILE A 277      50.480  37.220  52.970  1.00  0.00           H
ATOM   4263  CB  ILE A 277      48.690  37.380  53.920  1.00  0.00           C
ATOM   4264  HB  ILE A 277      48.570  36.320  54.230  1.00  0.00           H
ATOM   4265  CG2 ILE A 277      47.910  38.130  55.040  1.00  0.00           C
ATOM   4266 HG21 ILE A 277      48.390  37.910  56.020  1.00  0.00           H
ATOM   4267 HG22 ILE A 277      46.830  37.850  55.070  1.00  0.00           H
ATOM   4268 HG23 ILE A 277      48.050  39.210  54.840  1.00  0.00           H
ATOM   4269  CG1 ILE A 277      47.870  37.490  52.630  1.00  0.00           C
ATOM   4270 HG11 ILE A 277      48.550  37.480  51.760  1.00  0.00           H
ATOM   4271 HG12 ILE A 277      47.360  38.470  52.570  1.00  0.00           H
ATOM   4272  CD  ILE A 277      46.830  36.380  52.450  1.00  0.00           C
ATOM   4273  HD1 ILE A 277      46.420  36.330  51.410  1.00  0.00           H
ATOM   4274  HD2 ILE A 277      45.990  36.590  53.150  1.00  0.00           H
ATOM   4275  HD3 ILE A 277      47.320  35.410  52.650  1.00  0.00           H
ATOM   4276  C   ILE A 277      50.250  39.260  53.120  1.00  0.00           C
ATOM   4277  O   ILE A 277      50.300  39.300  51.930  1.00  0.00           O
ATOM   4278  N   HSD A 278      50.070  40.340  53.850  1.00  0.00           N
ATOM   4279  HN  HSD A 278      49.830  40.310  54.820  1.00  0.00           H
ATOM   4280  CA  HSD A 278      50.140  41.680  53.240  1.00  0.00           C
ATOM   4281  HA  HSD A 278      49.380  41.770  52.480  1.00  0.00           H
ATOM   4282  CB  HSD A 278      49.860  42.740  54.290  1.00  0.00           C
ATOM   4283  HB1 HSD A 278      50.470  43.630  54.030  1.00  0.00           H
ATOM   4284  HB2 HSD A 278      50.190  42.470  55.320  1.00  0.00           H
ATOM   4285  ND1 HSD A 278      47.700  42.570  55.600  1.00  0.00           N
ATOM   4286  HD1 HSD A 278      48.080  41.930  56.280  1.00  0.00           H
ATOM   4287  CG  HSD A 278      48.420  43.030  54.480  1.00  0.00           C
ATOM   4288  CE1 HSD A 278      46.490  43.150  55.660  1.00  0.00           C
ATOM   4289  HE1 HSD A 278      45.770  42.860  56.420  1.00  0.00           H
ATOM   4290  NE2 HSD A 278      46.360  44.030  54.730  1.00  0.00           N
ATOM   4291  CD2 HSD A 278      47.570  43.940  53.990  1.00  0.00           C
ATOM   4292  HD2 HSD A 278      47.610  44.670  53.190  1.00  0.00           H
ATOM   4293  C   HSD A 278      51.470  41.950  52.550  1.00  0.00           C
ATOM   4294  O   HSD A 278      51.520  42.420  51.400  1.00  0.00           O
ATOM   4295  N   ILE A 279      52.540  41.610  53.240  1.00  0.00           N
ATOM   4296  HN  ILE A 279      52.650  41.320  54.190  1.00  0.00           H
ATOM   4297  CA  ILE A 279      53.910  41.670  52.660  1.00  0.00           C
ATOM   4298  HA  ILE A 279      53.920  42.680  52.270  1.00  0.00           H
ATOM   4299  CB  ILE A 279      55.030  41.570  53.750  1.00  0.00           C
ATOM   4300  HB  ILE A 279      54.600  40.730  54.330  1.00  0.00           H
ATOM   4301  CG2 ILE A 279      56.420  41.000  53.280  1.00  0.00           C
ATOM   4302 HG21 ILE A 279      56.940  41.790  52.700  1.00  0.00           H
ATOM   4303 HG22 ILE A 279      56.420  40.070  52.680  1.00  0.00           H
ATOM   4304 HG23 ILE A 279      57.100  40.780  54.130  1.00  0.00           H
ATOM   4305  CG1 ILE A 279      55.090  42.910  54.510  1.00  0.00           C
ATOM   4306 HG11 ILE A 279      54.020  43.160  54.660  1.00  0.00           H
ATOM   4307 HG12 ILE A 279      55.570  43.730  53.940  1.00  0.00           H
ATOM   4308  CD  ILE A 279      55.690  42.750  55.960  1.00  0.00           C
ATOM   4309  HD1 ILE A 279      55.540  41.830  56.570  1.00  0.00           H
ATOM   4310  HD2 ILE A 279      55.380  43.660  56.520  1.00  0.00           H
ATOM   4311  HD3 ILE A 279      56.790  42.770  55.880  1.00  0.00           H
ATOM   4312  C   ILE A 279      54.160  40.740  51.420  1.00  0.00           C
ATOM   4313  O   ILE A 279      54.620  41.200  50.420  1.00  0.00           O
ATOM   4314  N   PHE A 280      53.680  39.470  51.470  1.00  0.00           N
ATOM   4315  HN  PHE A 280      53.470  38.960  52.300  1.00  0.00           H
ATOM   4316  CA  PHE A 280      53.840  38.610  50.340  1.00  0.00           C
ATOM   4317  HA  PHE A 280      54.880  38.680  50.070  1.00  0.00           H
ATOM   4318  CB  PHE A 280      53.450  37.200  50.670  1.00  0.00           C
ATOM   4319  HB1 PHE A 280      52.450  36.950  51.080  1.00  0.00           H
ATOM   4320  HB2 PHE A 280      54.030  37.000  51.600  1.00  0.00           H
ATOM   4321  CG  PHE A 280      53.860  36.100  49.710  1.00  0.00           C
ATOM   4322  CD1 PHE A 280      55.060  35.430  49.800  1.00  0.00           C
ATOM   4323  HD1 PHE A 280      55.810  35.770  50.500  1.00  0.00           H
ATOM   4324  CE1 PHE A 280      55.310  34.290  49.040  1.00  0.00           C
ATOM   4325  HE1 PHE A 280      56.270  33.810  49.170  1.00  0.00           H
ATOM   4326  CZ  PHE A 280      54.350  33.790  48.150  1.00  0.00           C
ATOM   4327  HZ  PHE A 280      54.570  32.880  47.610  1.00  0.00           H
ATOM   4328  CD2 PHE A 280      52.850  35.610  48.850  1.00  0.00           C
ATOM   4329  HD2 PHE A 280      51.950  36.190  48.860  1.00  0.00           H
ATOM   4330  CE2 PHE A 280      53.160  34.450  48.080  1.00  0.00           C
ATOM   4331  HE2 PHE A 280      52.400  34.100  47.390  1.00  0.00           H
ATOM   4332  C   PHE A 280      53.030  39.110  49.160  1.00  0.00           C
ATOM   4333  O   PHE A 280      53.440  39.150  47.990  1.00  0.00           O
ATOM   4334  N   VAL A 281      51.790  39.630  49.480  1.00  0.00           N
ATOM   4335  HN  VAL A 281      51.430  39.460  50.400  1.00  0.00           H
ATOM   4336  CA  VAL A 281      50.890  40.130  48.430  1.00  0.00           C
ATOM   4337  HA  VAL A 281      50.760  39.400  47.630  1.00  0.00           H
ATOM   4338  CB  VAL A 281      49.450  40.320  48.990  1.00  0.00           C
ATOM   4339  HB  VAL A 281      49.560  40.900  49.930  1.00  0.00           H
ATOM   4340  CG1 VAL A 281      48.540  41.190  48.030  1.00  0.00           C
ATOM   4341 HG11 VAL A 281      48.940  42.210  47.910  1.00  0.00           H
ATOM   4342 HG12 VAL A 281      47.580  41.200  48.590  1.00  0.00           H
ATOM   4343 HG13 VAL A 281      48.510  40.670  47.050  1.00  0.00           H
ATOM   4344  CG2 VAL A 281      48.870  38.940  49.150  1.00  0.00           C
ATOM   4345 HG21 VAL A 281      48.700  38.530  48.140  1.00  0.00           H
ATOM   4346 HG22 VAL A 281      47.920  39.120  49.700  1.00  0.00           H
ATOM   4347 HG23 VAL A 281      49.540  38.300  49.770  1.00  0.00           H
ATOM   4348  C   VAL A 281      51.500  41.420  47.780  1.00  0.00           C
ATOM   4349  O   VAL A 281      51.440  41.580  46.580  1.00  0.00           O
ATOM   4350  N   ILE A 282      52.100  42.290  48.510  1.00  0.00           N
ATOM   4351  HN  ILE A 282      52.090  42.030  49.480  1.00  0.00           H
ATOM   4352  CA  ILE A 282      53.010  43.320  48.000  1.00  0.00           C
ATOM   4353  HA  ILE A 282      52.440  44.000  47.380  1.00  0.00           H
ATOM   4354  CB  ILE A 282      53.480  44.250  49.130  1.00  0.00           C
ATOM   4355  HB  ILE A 282      53.760  43.690  50.050  1.00  0.00           H
ATOM   4356  CG2 ILE A 282      54.770  45.120  48.750  1.00  0.00           C
ATOM   4357 HG21 ILE A 282      54.680  45.710  47.820  1.00  0.00           H
ATOM   4358 HG22 ILE A 282      55.620  44.420  48.590  1.00  0.00           H
ATOM   4359 HG23 ILE A 282      54.960  45.870  49.550  1.00  0.00           H
ATOM   4360  CG1 ILE A 282      52.300  45.100  49.510  1.00  0.00           C
ATOM   4361 HG11 ILE A 282      52.590  45.480  50.520  1.00  0.00           H
ATOM   4362 HG12 ILE A 282      51.410  44.460  49.710  1.00  0.00           H
ATOM   4363  CD  ILE A 282      51.820  46.320  48.670  1.00  0.00           C
ATOM   4364  HD1 ILE A 282      52.640  47.060  48.600  1.00  0.00           H
ATOM   4365  HD2 ILE A 282      50.940  46.740  49.200  1.00  0.00           H
ATOM   4366  HD3 ILE A 282      51.520  45.930  47.680  1.00  0.00           H
ATOM   4367  C   ILE A 282      54.130  42.860  47.120  1.00  0.00           C
ATOM   4368  O   ILE A 282      54.370  43.510  46.110  1.00  0.00           O
ATOM   4369  N   VAL A 283      54.870  41.770  47.560  1.00  0.00           N
ATOM   4370  HN  VAL A 283      54.610  41.400  48.450  1.00  0.00           H
ATOM   4371  CA  VAL A 283      55.970  41.260  46.810  1.00  0.00           C
ATOM   4372  HA  VAL A 283      56.540  42.090  46.420  1.00  0.00           H
ATOM   4373  CB  VAL A 283      56.830  40.220  47.540  1.00  0.00           C
ATOM   4374  HB  VAL A 283      56.150  39.460  47.980  1.00  0.00           H
ATOM   4375  CG1 VAL A 283      57.890  39.490  46.760  1.00  0.00           C
ATOM   4376 HG11 VAL A 283      57.560  38.960  45.840  1.00  0.00           H
ATOM   4377 HG12 VAL A 283      58.410  38.880  47.530  1.00  0.00           H
ATOM   4378 HG13 VAL A 283      58.590  40.260  46.370  1.00  0.00           H
ATOM   4379  CG2 VAL A 283      57.460  40.970  48.710  1.00  0.00           C
ATOM   4380 HG21 VAL A 283      57.920  40.340  49.500  1.00  0.00           H
ATOM   4381 HG22 VAL A 283      56.920  41.740  49.320  1.00  0.00           H
ATOM   4382 HG23 VAL A 283      58.390  41.460  48.350  1.00  0.00           H
ATOM   4383  C   VAL A 283      55.420  40.690  45.500  1.00  0.00           C
ATOM   4384  O   VAL A 283      55.950  40.850  44.380  1.00  0.00           O
ATOM   4385  N   TRP A 284      54.300  39.950  45.580  1.00  0.00           N
ATOM   4386  HN  TRP A 284      54.000  39.620  46.470  1.00  0.00           H
ATOM   4387  CA  TRP A 284      53.620  39.350  44.440  1.00  0.00           C
ATOM   4388  HA  TRP A 284      54.310  38.850  43.770  1.00  0.00           H
ATOM   4389  CB  TRP A 284      52.450  38.470  45.010  1.00  0.00           C
ATOM   4390  HB1 TRP A 284      51.810  39.310  45.340  1.00  0.00           H
ATOM   4391  HB2 TRP A 284      52.640  37.820  45.890  1.00  0.00           H
ATOM   4392  CG  TRP A 284      51.740  37.660  44.090  1.00  0.00           C
ATOM   4393  CD1 TRP A 284      50.790  38.140  43.260  1.00  0.00           C
ATOM   4394  HD1 TRP A 284      50.320  39.120  43.300  1.00  0.00           H
ATOM   4395  NE1 TRP A 284      50.150  37.050  42.620  1.00  0.00           N
ATOM   4396  HE1 TRP A 284      49.220  36.980  42.320  1.00  0.00           H
ATOM   4397  CE2 TRP A 284      50.880  35.860  42.900  1.00  0.00           C
ATOM   4398  CD2 TRP A 284      51.850  36.290  43.830  1.00  0.00           C
ATOM   4399  CE3 TRP A 284      52.730  35.300  44.310  1.00  0.00           C
ATOM   4400  HE3 TRP A 284      53.580  35.570  44.900  1.00  0.00           H
ATOM   4401  CZ3 TRP A 284      52.480  33.920  44.000  1.00  0.00           C
ATOM   4402  HZ3 TRP A 284      53.170  33.170  44.370  1.00  0.00           H
ATOM   4403  CZ2 TRP A 284      50.670  34.580  42.540  1.00  0.00           C
ATOM   4404  HZ2 TRP A 284      49.920  34.370  41.790  1.00  0.00           H
ATOM   4405  CH2 TRP A 284      51.560  33.570  43.020  1.00  0.00           C
ATOM   4406  HH2 TRP A 284      51.400  32.540  42.740  1.00  0.00           H
ATOM   4407  C   TRP A 284      53.120  40.480  43.450  1.00  0.00           C
ATOM   4408  O   TRP A 284      53.150  40.370  42.250  1.00  0.00           O
ATOM   4409  N   THR A 285      52.640  41.650  43.920  1.00  0.00           N
ATOM   4410  HN  THR A 285      52.620  41.720  44.920  1.00  0.00           H
ATOM   4411  CA  THR A 285      52.280  42.870  43.260  1.00  0.00           C
ATOM   4412  HA  THR A 285      51.670  42.620  42.400  1.00  0.00           H
ATOM   4413  CB  THR A 285      51.460  43.850  44.190  1.00  0.00           C
ATOM   4414  HB  THR A 285      52.170  44.110  45.010  1.00  0.00           H
ATOM   4415  OG1 THR A 285      50.330  43.190  44.760  1.00  0.00           O
ATOM   4416  HG1 THR A 285      50.710  42.530  45.350  1.00  0.00           H
ATOM   4417  CG2 THR A 285      51.070  45.140  43.480  1.00  0.00           C
ATOM   4418 HG21 THR A 285      50.370  45.640  44.190  1.00  0.00           H
ATOM   4419 HG22 THR A 285      50.640  44.760  42.530  1.00  0.00           H
ATOM   4420 HG23 THR A 285      51.940  45.790  43.280  1.00  0.00           H
ATOM   4421  C   THR A 285      53.470  43.630  42.620  1.00  0.00           C
ATOM   4422  O   THR A 285      53.330  44.030  41.440  1.00  0.00           O
ATOM   4423  N   LEU A 286      54.530  43.850  43.370  1.00  0.00           N
ATOM   4424  HN  LEU A 286      54.520  43.460  44.290  1.00  0.00           H
ATOM   4425  CA  LEU A 286      55.590  44.820  43.030  1.00  0.00           C
ATOM   4426  HA  LEU A 286      55.210  45.450  42.230  1.00  0.00           H
ATOM   4427  CB  LEU A 286      56.150  45.670  44.210  1.00  0.00           C
ATOM   4428  HB1 LEU A 286      57.190  46.000  44.020  1.00  0.00           H
ATOM   4429  HB2 LEU A 286      56.130  44.900  45.010  1.00  0.00           H
ATOM   4430  CG  LEU A 286      55.270  46.850  44.580  1.00  0.00           C
ATOM   4431  HG  LEU A 286      54.280  46.450  44.880  1.00  0.00           H
ATOM   4432  CD1 LEU A 286      55.810  47.500  45.840  1.00  0.00           C
ATOM   4433 HD11 LEU A 286      55.910  46.760  46.660  1.00  0.00           H
ATOM   4434 HD12 LEU A 286      54.950  48.070  46.270  1.00  0.00           H
ATOM   4435 HD13 LEU A 286      56.690  48.160  45.690  1.00  0.00           H
ATOM   4436  CD2 LEU A 286      55.100  47.720  43.340  1.00  0.00           C
ATOM   4437 HD21 LEU A 286      55.070  48.790  43.630  1.00  0.00           H
ATOM   4438 HD22 LEU A 286      54.180  47.480  42.770  1.00  0.00           H
ATOM   4439 HD23 LEU A 286      55.990  47.620  42.690  1.00  0.00           H
ATOM   4440  C   LEU A 286      56.790  44.080  42.390  1.00  0.00           C
ATOM   4441  O   LEU A 286      57.730  44.770  41.930  1.00  0.00           O
ATOM   4442  N   VAL A 287      56.850  42.730  42.320  1.00  0.00           N
ATOM   4443  HN  VAL A 287      56.140  42.110  42.650  1.00  0.00           H
ATOM   4444  CA  VAL A 287      58.090  42.130  41.840  1.00  0.00           C
ATOM   4445  HA  VAL A 287      58.650  42.730  41.140  1.00  0.00           H
ATOM   4446  CB  VAL A 287      58.930  41.680  43.020  1.00  0.00           C
ATOM   4447  HB  VAL A 287      58.320  40.990  43.650  1.00  0.00           H
ATOM   4448  CG1 VAL A 287      60.280  41.020  42.500  1.00  0.00           C
ATOM   4449 HG11 VAL A 287      60.670  41.630  41.660  1.00  0.00           H
ATOM   4450 HG12 VAL A 287      60.020  40.050  42.020  1.00  0.00           H
ATOM   4451 HG13 VAL A 287      61.000  40.780  43.310  1.00  0.00           H
ATOM   4452  CG2 VAL A 287      59.260  42.890  43.890  1.00  0.00           C
ATOM   4453 HG21 VAL A 287      58.350  43.150  44.460  1.00  0.00           H
ATOM   4454 HG22 VAL A 287      59.550  43.730  43.220  1.00  0.00           H
ATOM   4455 HG23 VAL A 287      60.240  42.810  44.410  1.00  0.00           H
ATOM   4456  C   VAL A 287      57.680  40.940  40.990  1.00  0.00           C
ATOM   4457  O   VAL A 287      56.600  40.310  41.110  1.00  0.00           O
ATOM   4458  N   ASP A 288      58.500  40.670  39.980  1.00  0.00           N
ATOM   4459  HN  ASP A 288      59.310  41.240  39.890  1.00  0.00           H
ATOM   4460  CA  ASP A 288      58.210  39.670  38.900  1.00  0.00           C
ATOM   4461  HA  ASP A 288      57.130  39.690  38.850  1.00  0.00           H
ATOM   4462  CB  ASP A 288      58.810  39.940  37.520  1.00  0.00           C
ATOM   4463  HB1 ASP A 288      58.850  39.020  36.910  1.00  0.00           H
ATOM   4464  HB2 ASP A 288      59.890  40.180  37.510  1.00  0.00           H
ATOM   4465  CG  ASP A 288      57.990  41.030  36.840  1.00  0.00           C
ATOM   4466  OD1 ASP A 288      58.440  41.540  35.770  1.00  0.00           O
ATOM   4467  OD2 ASP A 288      56.860  41.290  37.280  1.00  0.00           O
ATOM   4468  C   ASP A 288      58.450  38.220  39.330  1.00  0.00           C
ATOM   4469  O   ASP A 288      59.400  37.530  38.890  1.00  0.00           O
ATOM   4470  N   ILE A 289      57.640  37.710  40.230  1.00  0.00           N
ATOM   4471  HN  ILE A 289      56.980  38.340  40.620  1.00  0.00           H
ATOM   4472  CA  ILE A 289      57.880  36.460  40.930  1.00  0.00           C
ATOM   4473  HA  ILE A 289      58.530  35.850  40.320  1.00  0.00           H
ATOM   4474  CB  ILE A 289      58.530  36.710  42.290  1.00  0.00           C
ATOM   4475  HB  ILE A 289      59.490  37.250  42.140  1.00  0.00           H
ATOM   4476  CG2 ILE A 289      57.750  37.640  43.230  1.00  0.00           C
ATOM   4477 HG21 ILE A 289      57.070  38.320  42.680  1.00  0.00           H
ATOM   4478 HG22 ILE A 289      58.500  38.170  43.850  1.00  0.00           H
ATOM   4479 HG23 ILE A 289      57.110  37.060  43.930  1.00  0.00           H
ATOM   4480  CG1 ILE A 289      59.000  35.400  42.960  1.00  0.00           C
ATOM   4481 HG11 ILE A 289      58.100  35.000  43.480  1.00  0.00           H
ATOM   4482 HG12 ILE A 289      59.770  35.640  43.720  1.00  0.00           H
ATOM   4483  CD  ILE A 289      59.540  34.410  42.100  1.00  0.00           C
ATOM   4484  HD1 ILE A 289      60.460  34.800  41.620  1.00  0.00           H
ATOM   4485  HD2 ILE A 289      59.020  33.860  41.290  1.00  0.00           H
ATOM   4486  HD3 ILE A 289      59.900  33.550  42.700  1.00  0.00           H
ATOM   4487  C   ILE A 289      56.480  35.800  41.110  1.00  0.00           C
ATOM   4488  O   ILE A 289      56.310  34.680  41.500  1.00  0.00           O
ATOM   4489  N   ASP A 290      55.440  36.540  40.680  1.00  0.00           N
ATOM   4490  HN  ASP A 290      55.520  37.470  40.340  1.00  0.00           H
ATOM   4491  CA  ASP A 290      54.030  36.030  40.650  1.00  0.00           C
ATOM   4492  HA  ASP A 290      53.760  35.640  41.620  1.00  0.00           H
ATOM   4493  CB  ASP A 290      53.020  37.170  40.290  1.00  0.00           C
ATOM   4494  HB1 ASP A 290      52.860  37.800  41.190  1.00  0.00           H
ATOM   4495  HB2 ASP A 290      52.030  36.690  40.150  1.00  0.00           H
ATOM   4496  CG  ASP A 290      53.390  38.010  39.060  1.00  0.00           C
ATOM   4497  OD1 ASP A 290      52.440  38.370  38.350  1.00  0.00           O
ATOM   4498  OD2 ASP A 290      54.560  38.350  38.760  1.00  0.00           O
ATOM   4499  C   ASP A 290      53.810  34.870  39.690  1.00  0.00           C
ATOM   4500  O   ASP A 290      54.020  35.000  38.500  1.00  0.00           O
ATOM   4501  N   ARG A 291      53.290  33.750  40.230  1.00  0.00           N
ATOM   4502  HN  ARG A 291      53.180  33.610  41.210  1.00  0.00           H
ATOM   4503  CA  ARG A 291      53.060  32.490  39.540  1.00  0.00           C
ATOM   4504  HA  ARG A 291      52.980  31.770  40.340  1.00  0.00           H
ATOM   4505  CB  ARG A 291      51.780  32.480  38.740  1.00  0.00           C
ATOM   4506  HB1 ARG A 291      51.670  31.400  38.480  1.00  0.00           H
ATOM   4507  HB2 ARG A 291      51.830  33.230  37.920  1.00  0.00           H
ATOM   4508  CG  ARG A 291      50.650  32.950  39.620  1.00  0.00           C
ATOM   4509  HG1 ARG A 291      50.810  34.020  39.870  1.00  0.00           H
ATOM   4510  HG2 ARG A 291      50.580  32.510  40.630  1.00  0.00           H
ATOM   4511  CD  ARG A 291      49.250  32.790  38.890  1.00  0.00           C
ATOM   4512  HD1 ARG A 291      49.350  33.050  37.820  1.00  0.00           H
ATOM   4513  HD2 ARG A 291      48.520  33.420  39.440  1.00  0.00           H
ATOM   4514  NE  ARG A 291      48.900  31.360  38.920  1.00  0.00           N
ATOM   4515  HE  ARG A 291      49.040  30.810  38.100  1.00  0.00           H
ATOM   4516  CZ  ARG A 291      48.050  30.710  39.750  1.00  0.00           C
ATOM   4517  NH1 ARG A 291      47.820  29.460  39.550  1.00  0.00           N
ATOM   4518 HH11 ARG A 291      48.280  28.920  38.850  1.00  0.00           H
ATOM   4519 HH12 ARG A 291      47.240  29.000  40.220  1.00  0.00           H
ATOM   4520  NH2 ARG A 291      47.510  31.270  40.770  1.00  0.00           N
ATOM   4521 HH21 ARG A 291      47.580  32.270  40.820  1.00  0.00           H
ATOM   4522 HH22 ARG A 291      46.840  30.740  41.270  1.00  0.00           H
ATOM   4523  C   ARG A 291      54.220  31.970  38.660  1.00  0.00           C
ATOM   4524  O   ARG A 291      54.020  31.570  37.490  1.00  0.00           O
ATOM   4525  N   ARG A 292      55.430  32.040  39.180  1.00  0.00           N
ATOM   4526  HN  ARG A 292      55.600  32.600  39.980  1.00  0.00           H
ATOM   4527  CA  ARG A 292      56.640  31.520  38.450  1.00  0.00           C
ATOM   4528  HA  ARG A 292      56.800  32.200  37.620  1.00  0.00           H
ATOM   4529  CB  ARG A 292      57.820  31.590  39.470  1.00  0.00           C
ATOM   4530  HB1 ARG A 292      57.790  30.900  40.340  1.00  0.00           H
ATOM   4531  HB2 ARG A 292      57.900  32.590  39.930  1.00  0.00           H
ATOM   4532  CG  ARG A 292      59.190  31.350  38.760  1.00  0.00           C
ATOM   4533  HG1 ARG A 292      59.240  32.050  37.910  1.00  0.00           H
ATOM   4534  HG2 ARG A 292      59.300  30.310  38.370  1.00  0.00           H
ATOM   4535  CD  ARG A 292      60.420  31.660  39.610  1.00  0.00           C
ATOM   4536  HD1 ARG A 292      60.170  32.640  40.050  1.00  0.00           H
ATOM   4537  HD2 ARG A 292      61.370  31.650  39.030  1.00  0.00           H
ATOM   4538  NE  ARG A 292      60.620  30.540  40.680  1.00  0.00           N
ATOM   4539  HE  ARG A 292      59.960  29.780  40.670  1.00  0.00           H
ATOM   4540  CZ  ARG A 292      61.560  30.470  41.630  1.00  0.00           C
ATOM   4541  NH1 ARG A 292      61.540  29.430  42.430  1.00  0.00           N
ATOM   4542 HH11 ARG A 292      62.370  29.090  42.880  1.00  0.00           H
ATOM   4543 HH12 ARG A 292      60.780  28.790  42.350  1.00  0.00           H
ATOM   4544  NH2 ARG A 292      62.460  31.430  41.820  1.00  0.00           N
ATOM   4545 HH21 ARG A 292      62.590  32.100  41.090  1.00  0.00           H
ATOM   4546 HH22 ARG A 292      63.210  31.220  42.450  1.00  0.00           H
ATOM   4547  C   ARG A 292      56.550  30.040  38.080  1.00  0.00           C
ATOM   4548  O   ARG A 292      57.030  29.520  37.070  1.00  0.00           O
ATOM   4549  N   ASP A 293      55.940  29.270  39.010  1.00  0.00           N
ATOM   4550  HN  ASP A 293      55.700  29.550  39.940  1.00  0.00           H
ATOM   4551  CA  ASP A 293      55.810  27.860  39.020  1.00  0.00           C
ATOM   4552  HA  ASP A 293      55.360  27.650  38.070  1.00  0.00           H
ATOM   4553  CB  ASP A 293      57.210  27.180  39.240  1.00  0.00           C
ATOM   4554  HB1 ASP A 293      57.850  27.520  38.400  1.00  0.00           H
ATOM   4555  HB2 ASP A 293      57.070  26.080  39.230  1.00  0.00           H
ATOM   4556  CG  ASP A 293      57.900  27.660  40.480  1.00  0.00           C
ATOM   4557  OD1 ASP A 293      59.040  28.270  40.530  1.00  0.00           O
ATOM   4558  OD2 ASP A 293      57.390  27.280  41.520  1.00  0.00           O
ATOM   4559  C   ASP A 293      54.760  27.510  40.090  1.00  0.00           C
ATOM   4560  O   ASP A 293      54.400  28.440  40.860  1.00  0.00           O
ATOM   4561  N   PRO A 294      54.210  26.200  40.180  1.00  0.00           N
ATOM   4562  CD  PRO A 294      54.260  25.370  38.970  1.00  0.00           C
ATOM   4563  HD1 PRO A 294      55.080  24.640  39.130  1.00  0.00           H
ATOM   4564  HD2 PRO A 294      54.400  25.850  37.980  1.00  0.00           H
ATOM   4565  CA  PRO A 294      53.220  25.760  41.120  1.00  0.00           C
ATOM   4566  HA  PRO A 294      52.360  26.410  41.090  1.00  0.00           H
ATOM   4567  CB  PRO A 294      52.750  24.410  40.650  1.00  0.00           C
ATOM   4568  HB1 PRO A 294      51.750  24.050  40.970  1.00  0.00           H
ATOM   4569  HB2 PRO A 294      53.380  23.550  40.980  1.00  0.00           H
ATOM   4570  CG  PRO A 294      52.940  24.540  39.130  1.00  0.00           C
ATOM   4571  HG1 PRO A 294      52.900  23.560  38.630  1.00  0.00           H
ATOM   4572  HG2 PRO A 294      52.170  25.220  38.710  1.00  0.00           H
ATOM   4573  C   PRO A 294      53.710  25.760  42.550  1.00  0.00           C
ATOM   4574  O   PRO A 294      52.850  26.020  43.410  1.00  0.00           O
ATOM   4575  N   LEU A 295      55.050  25.540  42.730  1.00  0.00           N
ATOM   4576  HN  LEU A 295      55.650  25.350  41.960  1.00  0.00           H
ATOM   4577  CA  LEU A 295      55.600  25.720  44.100  1.00  0.00           C
ATOM   4578  HA  LEU A 295      54.970  25.110  44.730  1.00  0.00           H
ATOM   4579  CB  LEU A 295      57.030  25.110  44.180  1.00  0.00           C
ATOM   4580  HB1 LEU A 295      57.580  25.750  43.470  1.00  0.00           H
ATOM   4581  HB2 LEU A 295      56.980  24.080  43.770  1.00  0.00           H
ATOM   4582  CG  LEU A 295      57.770  25.230  45.530  1.00  0.00           C
ATOM   4583  HG  LEU A 295      57.900  26.320  45.710  1.00  0.00           H
ATOM   4584  CD1 LEU A 295      56.870  24.530  46.560  1.00  0.00           C
ATOM   4585 HD11 LEU A 295      56.010  25.210  46.780  1.00  0.00           H
ATOM   4586 HD12 LEU A 295      57.460  24.220  47.450  1.00  0.00           H
ATOM   4587 HD13 LEU A 295      56.410  23.620  46.120  1.00  0.00           H
ATOM   4588  CD2 LEU A 295      59.230  24.640  45.600  1.00  0.00           C
ATOM   4589 HD21 LEU A 295      59.800  25.000  46.480  1.00  0.00           H
ATOM   4590 HD22 LEU A 295      59.850  25.030  44.760  1.00  0.00           H
ATOM   4591 HD23 LEU A 295      59.300  23.540  45.650  1.00  0.00           H
ATOM   4592  C   LEU A 295      55.550  27.180  44.620  1.00  0.00           C
ATOM   4593  O   LEU A 295      55.160  27.340  45.760  1.00  0.00           O
ATOM   4594  N   VAL A 296      55.760  28.220  43.800  1.00  0.00           N
ATOM   4595  HN  VAL A 296      56.300  28.160  42.960  1.00  0.00           H
ATOM   4596  CA  VAL A 296      55.600  29.540  44.150  1.00  0.00           C
ATOM   4597  HA  VAL A 296      56.050  29.740  45.110  1.00  0.00           H
ATOM   4598  CB  VAL A 296      56.210  30.430  43.080  1.00  0.00           C
ATOM   4599  HB  VAL A 296      55.870  29.970  42.130  1.00  0.00           H
ATOM   4600  CG1 VAL A 296      55.530  31.880  43.140  1.00  0.00           C
ATOM   4601 HG11 VAL A 296      55.940  32.480  43.990  1.00  0.00           H
ATOM   4602 HG12 VAL A 296      54.420  31.890  43.120  1.00  0.00           H
ATOM   4603 HG13 VAL A 296      55.840  32.420  42.230  1.00  0.00           H
ATOM   4604  CG2 VAL A 296      57.700  30.430  43.100  1.00  0.00           C
ATOM   4605 HG21 VAL A 296      58.080  30.610  44.120  1.00  0.00           H
ATOM   4606 HG22 VAL A 296      58.110  31.150  42.360  1.00  0.00           H
ATOM   4607 HG23 VAL A 296      58.130  29.430  42.910  1.00  0.00           H
ATOM   4608  C   VAL A 296      54.090  29.810  44.370  1.00  0.00           C
ATOM   4609  O   VAL A 296      53.660  30.460  45.300  1.00  0.00           O
ATOM   4610  N   VAL A 297      53.160  29.180  43.600  1.00  0.00           N
ATOM   4611  HN  VAL A 297      53.330  28.520  42.870  1.00  0.00           H
ATOM   4612  CA  VAL A 297      51.670  29.170  43.870  1.00  0.00           C
ATOM   4613  HA  VAL A 297      51.390  30.190  44.060  1.00  0.00           H
ATOM   4614  CB  VAL A 297      50.970  28.690  42.710  1.00  0.00           C
ATOM   4615  HB  VAL A 297      51.380  27.720  42.360  1.00  0.00           H
ATOM   4616  CG1 VAL A 297      49.430  28.480  42.900  1.00  0.00           C
ATOM   4617 HG11 VAL A 297      49.300  27.730  43.720  1.00  0.00           H
ATOM   4618 HG12 VAL A 297      49.050  27.910  42.020  1.00  0.00           H
ATOM   4619 HG13 VAL A 297      48.870  29.390  43.230  1.00  0.00           H
ATOM   4620  CG2 VAL A 297      51.150  29.720  41.570  1.00  0.00           C
ATOM   4621 HG21 VAL A 297      50.620  30.670  41.770  1.00  0.00           H
ATOM   4622 HG22 VAL A 297      50.830  29.290  40.590  1.00  0.00           H
ATOM   4623 HG23 VAL A 297      52.200  29.930  41.280  1.00  0.00           H
ATOM   4624  C   VAL A 297      51.240  28.520  45.140  1.00  0.00           C
ATOM   4625  O   VAL A 297      50.310  28.980  45.820  1.00  0.00           O
ATOM   4626  N   ALA A 298      51.940  27.380  45.550  1.00  0.00           N
ATOM   4627  HN  ALA A 298      52.550  26.940  44.900  1.00  0.00           H
ATOM   4628  CA  ALA A 298      51.810  26.870  46.890  1.00  0.00           C
ATOM   4629  HA  ALA A 298      50.750  26.750  47.050  1.00  0.00           H
ATOM   4630  CB  ALA A 298      52.270  25.410  46.910  1.00  0.00           C
ATOM   4631  HB1 ALA A 298      52.060  24.860  47.850  1.00  0.00           H
ATOM   4632  HB2 ALA A 298      53.360  25.370  46.720  1.00  0.00           H
ATOM   4633  HB3 ALA A 298      51.710  24.840  46.140  1.00  0.00           H
ATOM   4634  C   ALA A 298      52.130  27.820  48.000  1.00  0.00           C
ATOM   4635  O   ALA A 298      51.520  27.790  49.080  1.00  0.00           O
ATOM   4636  N   ALA A 299      53.060  28.680  47.910  1.00  0.00           N
ATOM   4637  HN  ALA A 299      53.570  28.720  47.060  1.00  0.00           H
ATOM   4638  CA  ALA A 299      53.460  29.540  49.050  1.00  0.00           C
ATOM   4639  HA  ALA A 299      53.650  28.910  49.910  1.00  0.00           H
ATOM   4640  CB  ALA A 299      54.700  30.260  48.710  1.00  0.00           C
ATOM   4641  HB1 ALA A 299      54.970  30.950  49.540  1.00  0.00           H
ATOM   4642  HB2 ALA A 299      54.490  30.830  47.790  1.00  0.00           H
ATOM   4643  HB3 ALA A 299      55.620  29.670  48.490  1.00  0.00           H
ATOM   4644  C   ALA A 299      52.430  30.670  49.210  1.00  0.00           C
ATOM   4645  O   ALA A 299      52.290  31.250  50.270  1.00  0.00           O
ATOM   4646  N   LEU A 300      51.630  31.000  48.180  1.00  0.00           N
ATOM   4647  HN  LEU A 300      51.880  30.630  47.290  1.00  0.00           H
ATOM   4648  CA  LEU A 300      50.470  31.860  48.230  1.00  0.00           C
ATOM   4649  HA  LEU A 300      50.650  32.800  48.730  1.00  0.00           H
ATOM   4650  CB  LEU A 300      49.910  32.250  46.850  1.00  0.00           C
ATOM   4651  HB1 LEU A 300      49.630  31.360  46.240  1.00  0.00           H
ATOM   4652  HB2 LEU A 300      50.590  32.790  46.170  1.00  0.00           H
ATOM   4653  CG  LEU A 300      48.620  33.140  46.920  1.00  0.00           C
ATOM   4654  HG  LEU A 300      47.930  32.640  47.620  1.00  0.00           H
ATOM   4655  CD1 LEU A 300      48.880  34.580  47.440  1.00  0.00           C
ATOM   4656 HD11 LEU A 300      49.370  34.670  48.430  1.00  0.00           H
ATOM   4657 HD12 LEU A 300      47.950  35.190  47.400  1.00  0.00           H
ATOM   4658 HD13 LEU A 300      49.620  34.990  46.710  1.00  0.00           H
ATOM   4659  CD2 LEU A 300      47.940  33.340  45.560  1.00  0.00           C
ATOM   4660 HD21 LEU A 300      48.670  33.720  44.820  1.00  0.00           H
ATOM   4661 HD22 LEU A 300      47.060  34.020  45.590  1.00  0.00           H
ATOM   4662 HD23 LEU A 300      47.580  32.350  45.210  1.00  0.00           H
ATOM   4663  C   LEU A 300      49.460  31.090  49.100  1.00  0.00           C
ATOM   4664  O   LEU A 300      48.940  31.540  50.090  1.00  0.00           O
ATOM   4665  N   HSD A 301      49.160  29.870  48.700  1.00  0.00           N
ATOM   4666  HN  HSD A 301      49.560  29.470  47.880  1.00  0.00           H
ATOM   4667  CA  HSD A 301      48.270  29.070  49.600  1.00  0.00           C
ATOM   4668  HA  HSD A 301      47.440  29.740  49.760  1.00  0.00           H
ATOM   4669  CB  HSD A 301      47.700  27.840  48.840  1.00  0.00           C
ATOM   4670  HB1 HSD A 301      47.110  27.300  49.600  1.00  0.00           H
ATOM   4671  HB2 HSD A 301      48.450  27.110  48.480  1.00  0.00           H
ATOM   4672  ND1 HSD A 301      45.650  28.990  47.610  1.00  0.00           N
ATOM   4673  HD1 HSD A 301      44.940  29.040  48.320  1.00  0.00           H
ATOM   4674  CG  HSD A 301      46.880  28.310  47.690  1.00  0.00           C
ATOM   4675  CE1 HSD A 301      45.290  29.120  46.310  1.00  0.00           C
ATOM   4676  HE1 HSD A 301      44.270  29.340  46.010  1.00  0.00           H
ATOM   4677  NE2 HSD A 301      46.220  28.580  45.510  1.00  0.00           N
ATOM   4678  CD2 HSD A 301      47.230  28.150  46.340  1.00  0.00           C
ATOM   4679  HD2 HSD A 301      48.180  27.710  46.040  1.00  0.00           H
ATOM   4680  C   HSD A 301      48.750  28.780  51.080  1.00  0.00           C
ATOM   4681  O   HSD A 301      47.920  28.700  51.960  1.00  0.00           O
ATOM   4682  N   LEU A 302      50.090  28.580  51.260  1.00  0.00           N
ATOM   4683  HN  LEU A 302      50.680  28.430  50.460  1.00  0.00           H
ATOM   4684  CA  LEU A 302      50.750  28.730  52.530  1.00  0.00           C
ATOM   4685  HA  LEU A 302      50.330  27.910  53.090  1.00  0.00           H
ATOM   4686  CB  LEU A 302      52.240  28.630  52.400  1.00  0.00           C
ATOM   4687  HB1 LEU A 302      52.740  29.450  51.840  1.00  0.00           H
ATOM   4688  HB2 LEU A 302      52.480  27.700  51.840  1.00  0.00           H
ATOM   4689  CG  LEU A 302      53.100  28.530  53.700  1.00  0.00           C
ATOM   4690  HG  LEU A 302      54.080  28.160  53.340  1.00  0.00           H
ATOM   4691  CD1 LEU A 302      53.280  29.850  54.400  1.00  0.00           C
ATOM   4692 HD11 LEU A 302      54.130  29.870  55.120  1.00  0.00           H
ATOM   4693 HD12 LEU A 302      52.400  30.150  55.010  1.00  0.00           H
ATOM   4694 HD13 LEU A 302      53.510  30.730  53.770  1.00  0.00           H
ATOM   4695  CD2 LEU A 302      52.510  27.480  54.730  1.00  0.00           C
ATOM   4696 HD21 LEU A 302      51.540  27.950  55.000  1.00  0.00           H
ATOM   4697 HD22 LEU A 302      53.150  27.520  55.640  1.00  0.00           H
ATOM   4698 HD23 LEU A 302      52.230  26.550  54.190  1.00  0.00           H
ATOM   4699  C   LEU A 302      50.360  30.040  53.290  1.00  0.00           C
ATOM   4700  O   LEU A 302      50.000  30.050  54.460  1.00  0.00           O
ATOM   4701  N   CYS A 303      50.540  31.240  52.630  1.00  0.00           N
ATOM   4702  HN  CYS A 303      50.910  31.270  51.700  1.00  0.00           H
ATOM   4703  CA  CYS A 303      50.250  32.570  53.250  1.00  0.00           C
ATOM   4704  HA  CYS A 303      50.540  32.550  54.290  1.00  0.00           H
ATOM   4705  CB  CYS A 303      50.860  33.630  52.360  1.00  0.00           C
ATOM   4706  HB1 CYS A 303      50.300  34.580  52.470  1.00  0.00           H
ATOM   4707  HB2 CYS A 303      50.600  33.310  51.330  1.00  0.00           H
ATOM   4708  SG  CYS A 303      52.620  34.050  52.590  1.00  0.00           S
ATOM   4709  HG1 CYS A 303      53.120  34.270  51.380  1.00  0.00           H
ATOM   4710  C   CYS A 303      48.730  32.840  53.420  1.00  0.00           C
ATOM   4711  O   CYS A 303      48.330  33.420  54.460  1.00  0.00           O
ATOM   4712  N   ILE A 304      47.870  32.370  52.590  1.00  0.00           N
ATOM   4713  HN  ILE A 304      48.120  31.980  51.710  1.00  0.00           H
ATOM   4714  CA  ILE A 304      46.370  32.360  52.810  1.00  0.00           C
ATOM   4715  HA  ILE A 304      46.000  33.370  52.950  1.00  0.00           H
ATOM   4716  CB  ILE A 304      45.730  31.780  51.540  1.00  0.00           C
ATOM   4717  HB  ILE A 304      46.270  30.900  51.120  1.00  0.00           H
ATOM   4718  CG2 ILE A 304      44.290  31.300  51.860  1.00  0.00           C
ATOM   4719 HG21 ILE A 304      43.770  32.050  52.480  1.00  0.00           H
ATOM   4720 HG22 ILE A 304      44.280  30.400  52.510  1.00  0.00           H
ATOM   4721 HG23 ILE A 304      43.680  31.020  50.970  1.00  0.00           H
ATOM   4722  CG1 ILE A 304      45.650  32.830  50.450  1.00  0.00           C
ATOM   4723 HG11 ILE A 304      46.580  33.430  50.350  1.00  0.00           H
ATOM   4724 HG12 ILE A 304      44.810  33.480  50.760  1.00  0.00           H
ATOM   4725  CD  ILE A 304      45.340  32.220  49.110  1.00  0.00           C
ATOM   4726  HD1 ILE A 304      44.760  31.270  49.050  1.00  0.00           H
ATOM   4727  HD2 ILE A 304      46.320  31.910  48.680  1.00  0.00           H
ATOM   4728  HD3 ILE A 304      44.940  33.050  48.480  1.00  0.00           H
ATOM   4729  C   ILE A 304      46.010  31.620  54.080  1.00  0.00           C
ATOM   4730  O   ILE A 304      45.100  31.930  54.740  1.00  0.00           O
ATOM   4731  N   ALA A 305      46.710  30.500  54.290  1.00  0.00           N
ATOM   4732  HN  ALA A 305      47.290  30.060  53.610  1.00  0.00           H
ATOM   4733  CA  ALA A 305      46.570  29.750  55.550  1.00  0.00           C
ATOM   4734  HA  ALA A 305      45.540  29.440  55.680  1.00  0.00           H
ATOM   4735  CB  ALA A 305      47.340  28.390  55.440  1.00  0.00           C
ATOM   4736  HB1 ALA A 305      47.000  27.720  56.250  1.00  0.00           H
ATOM   4737  HB2 ALA A 305      48.440  28.540  55.370  1.00  0.00           H
ATOM   4738  HB3 ALA A 305      46.890  27.990  54.500  1.00  0.00           H
ATOM   4739  C   ALA A 305      46.910  30.450  56.760  1.00  0.00           C
ATOM   4740  O   ALA A 305      46.260  30.230  57.790  1.00  0.00           O
ATOM   4741  N   LEU A 306      48.010  31.330  56.750  1.00  0.00           N
ATOM   4742  HN  LEU A 306      48.520  31.490  55.910  1.00  0.00           H
ATOM   4743  CA  LEU A 306      48.320  32.240  57.850  1.00  0.00           C
ATOM   4744  HA  LEU A 306      48.350  31.680  58.770  1.00  0.00           H
ATOM   4745  CB  LEU A 306      49.750  32.890  57.700  1.00  0.00           C
ATOM   4746  HB1 LEU A 306      50.060  33.520  58.550  1.00  0.00           H
ATOM   4747  HB2 LEU A 306      49.890  33.490  56.770  1.00  0.00           H
ATOM   4748  CG  LEU A 306      50.890  31.900  57.420  1.00  0.00           C
ATOM   4749  HG  LEU A 306      50.610  31.180  56.630  1.00  0.00           H
ATOM   4750  CD1 LEU A 306      52.180  32.570  56.890  1.00  0.00           C
ATOM   4751 HD11 LEU A 306      52.710  33.100  57.710  1.00  0.00           H
ATOM   4752 HD12 LEU A 306      51.980  33.200  56.000  1.00  0.00           H
ATOM   4753 HD13 LEU A 306      52.720  31.690  56.480  1.00  0.00           H
ATOM   4754  CD2 LEU A 306      51.290  31.300  58.840  1.00  0.00           C
ATOM   4755 HD21 LEU A 306      51.870  30.380  58.600  1.00  0.00           H
ATOM   4756 HD22 LEU A 306      50.410  31.050  59.480  1.00  0.00           H
ATOM   4757 HD23 LEU A 306      51.900  32.020  59.420  1.00  0.00           H
ATOM   4758  C   LEU A 306      47.290  33.280  58.030  1.00  0.00           C
ATOM   4759  O   LEU A 306      46.890  33.550  59.150  1.00  0.00           O
ATOM   4760  N   GLY A 307      46.850  33.930  56.920  1.00  0.00           N
ATOM   4761  HN  GLY A 307      47.240  33.600  56.060  1.00  0.00           H
ATOM   4762  CA  GLY A 307      46.090  35.170  56.810  1.00  0.00           C
ATOM   4763  HA1 GLY A 307      45.880  35.360  55.760  1.00  0.00           H
ATOM   4764  HA2 GLY A 307      46.790  35.920  57.150  1.00  0.00           H
ATOM   4765  C   GLY A 307      44.820  35.360  57.540  1.00  0.00           C
ATOM   4766  O   GLY A 307      44.610  36.350  58.230  1.00  0.00           O
ATOM   4767  N   TYR A 308      43.960  34.380  57.480  1.00  0.00           N
ATOM   4768  HN  TYR A 308      44.190  33.560  56.960  1.00  0.00           H
ATOM   4769  CA  TYR A 308      42.650  34.470  58.010  1.00  0.00           C
ATOM   4770  HA  TYR A 308      42.490  35.220  58.770  1.00  0.00           H
ATOM   4771  CB  TYR A 308      41.690  34.670  56.800  1.00  0.00           C
ATOM   4772  HB1 TYR A 308      41.570  33.690  56.280  1.00  0.00           H
ATOM   4773  HB2 TYR A 308      42.000  35.520  56.160  1.00  0.00           H
ATOM   4774  CG  TYR A 308      40.320  35.130  57.230  1.00  0.00           C
ATOM   4775  CD1 TYR A 308      40.180  36.150  58.180  1.00  0.00           C
ATOM   4776  HD1 TYR A 308      41.050  36.690  58.520  1.00  0.00           H
ATOM   4777  CE1 TYR A 308      38.890  36.410  58.790  1.00  0.00           C
ATOM   4778  HE1 TYR A 308      38.730  37.160  59.550  1.00  0.00           H
ATOM   4779  CZ  TYR A 308      37.780  35.670  58.330  1.00  0.00           C
ATOM   4780  OH  TYR A 308      36.500  35.960  58.770  1.00  0.00           O
ATOM   4781  HH  TYR A 308      36.540  36.100  59.720  1.00  0.00           H
ATOM   4782  CD2 TYR A 308      39.190  34.500  56.710  1.00  0.00           C
ATOM   4783  HD2 TYR A 308      39.150  33.800  55.900  1.00  0.00           H
ATOM   4784  CE2 TYR A 308      37.890  34.740  57.270  1.00  0.00           C
ATOM   4785  HE2 TYR A 308      37.040  34.180  56.910  1.00  0.00           H
ATOM   4786  C   TYR A 308      42.490  33.190  58.710  1.00  0.00           C
ATOM   4787  O   TYR A 308      41.410  32.620  58.810  1.00  0.00           O
ATOM   4788  N   ALA A 309      43.610  32.750  59.360  1.00  0.00           N
ATOM   4789  HN  ALA A 309      44.490  33.120  59.080  1.00  0.00           H
ATOM   4790  CA  ALA A 309      43.590  31.740  60.440  1.00  0.00           C
ATOM   4791  HA  ALA A 309      42.960  30.960  60.040  1.00  0.00           H
ATOM   4792  CB  ALA A 309      44.980  31.270  60.830  1.00  0.00           C
ATOM   4793  HB1 ALA A 309      45.470  31.010  59.870  1.00  0.00           H
ATOM   4794  HB2 ALA A 309      44.860  30.390  61.480  1.00  0.00           H
ATOM   4795  HB3 ALA A 309      45.630  31.990  61.380  1.00  0.00           H
ATOM   4796  C   ALA A 309      43.010  32.280  61.730  1.00  0.00           C
ATOM   4797  O   ALA A 309      42.540  31.530  62.590  1.00  0.00           O
ATOM   4798  N   ASN A 310      42.970  33.650  61.840  1.00  0.00           N
ATOM   4799  HN  ASN A 310      43.240  34.220  61.070  1.00  0.00           H
ATOM   4800  CA  ASN A 310      42.450  34.240  63.030  1.00  0.00           C
ATOM   4801  HA  ASN A 310      43.030  33.790  63.830  1.00  0.00           H
ATOM   4802  CB  ASN A 310      42.560  35.820  63.100  1.00  0.00           C
ATOM   4803  HB1 ASN A 310      43.650  36.050  63.170  1.00  0.00           H
ATOM   4804  HB2 ASN A 310      42.080  36.230  64.020  1.00  0.00           H
ATOM   4805  CG  ASN A 310      42.090  36.500  61.760  1.00  0.00           C
ATOM   4806  OD1 ASN A 310      43.010  36.930  61.020  1.00  0.00           O
ATOM   4807  ND2 ASN A 310      40.780  36.720  61.560  1.00  0.00           N
ATOM   4808 HD21 ASN A 310      40.520  37.220  60.740  1.00  0.00           H
ATOM   4809 HD22 ASN A 310      40.170  36.540  62.340  1.00  0.00           H
ATOM   4810  C   ASN A 310      40.950  33.930  63.300  1.00  0.00           C
ATOM   4811  O   ASN A 310      40.610  33.900  64.460  1.00  0.00           O
ATOM   4812  N   SER A 311      40.150  33.700  62.240  1.00  0.00           N
ATOM   4813  HN  SER A 311      40.550  33.850  61.340  1.00  0.00           H
ATOM   4814  CA  SER A 311      38.800  33.250  62.410  1.00  0.00           C
ATOM   4815  HA  SER A 311      38.370  33.980  63.080  1.00  0.00           H
ATOM   4816  CB  SER A 311      38.020  33.260  61.040  1.00  0.00           C
ATOM   4817  HB1 SER A 311      38.280  32.510  60.270  1.00  0.00           H
ATOM   4818  HB2 SER A 311      38.350  34.200  60.560  1.00  0.00           H
ATOM   4819  OG  SER A 311      36.610  33.220  61.380  1.00  0.00           O
ATOM   4820  HG1 SER A 311      36.470  34.060  61.820  1.00  0.00           H
ATOM   4821  C   SER A 311      38.680  31.950  63.190  1.00  0.00           C
ATOM   4822  O   SER A 311      37.870  31.860  64.090  1.00  0.00           O
ATOM   4823  N   SER A 312      39.700  31.090  63.100  1.00  0.00           N
ATOM   4824  HN  SER A 312      40.500  31.230  62.530  1.00  0.00           H
ATOM   4825  CA  SER A 312      39.810  29.870  63.900  1.00  0.00           C
ATOM   4826  HA  SER A 312      38.770  29.620  64.030  1.00  0.00           H
ATOM   4827  CB  SER A 312      40.540  28.780  63.100  1.00  0.00           C
ATOM   4828  HB1 SER A 312      41.620  29.010  63.010  1.00  0.00           H
ATOM   4829  HB2 SER A 312      40.100  28.760  62.080  1.00  0.00           H
ATOM   4830  OG  SER A 312      40.250  27.440  63.630  1.00  0.00           O
ATOM   4831  HG1 SER A 312      40.360  27.390  64.580  1.00  0.00           H
ATOM   4832  C   SER A 312      40.520  30.060  65.210  1.00  0.00           C
ATOM   4833  O   SER A 312      40.630  29.090  65.980  1.00  0.00           O
ATOM   4834  N   LEU A 313      41.080  31.220  65.560  1.00  0.00           N
ATOM   4835  HN  LEU A 313      40.900  32.110  65.140  1.00  0.00           H
ATOM   4836  CA  LEU A 313      41.750  31.440  66.830  1.00  0.00           C
ATOM   4837  HA  LEU A 313      41.930  30.540  67.400  1.00  0.00           H
ATOM   4838  CB  LEU A 313      43.130  32.010  66.450  1.00  0.00           C
ATOM   4839  HB1 LEU A 313      43.150  32.900  65.790  1.00  0.00           H
ATOM   4840  HB2 LEU A 313      43.630  31.210  65.850  1.00  0.00           H
ATOM   4841  CG  LEU A 313      44.120  32.300  67.610  1.00  0.00           C
ATOM   4842  HG  LEU A 313      43.710  33.180  68.130  1.00  0.00           H
ATOM   4843  CD1 LEU A 313      44.400  31.190  68.560  1.00  0.00           C
ATOM   4844 HD11 LEU A 313      44.790  30.300  68.030  1.00  0.00           H
ATOM   4845 HD12 LEU A 313      43.520  30.860  69.160  1.00  0.00           H
ATOM   4846 HD13 LEU A 313      45.170  31.520  69.290  1.00  0.00           H
ATOM   4847  CD2 LEU A 313      45.450  32.770  66.960  1.00  0.00           C
ATOM   4848 HD21 LEU A 313      45.230  33.290  66.010  1.00  0.00           H
ATOM   4849 HD22 LEU A 313      46.150  31.920  66.820  1.00  0.00           H
ATOM   4850 HD23 LEU A 313      46.060  33.490  67.540  1.00  0.00           H
ATOM   4851  C   LEU A 313      40.960  32.420  67.660  1.00  0.00           C
ATOM   4852  O   LEU A 313      40.820  32.180  68.850  1.00  0.00           O
ATOM   4853  N   ASN A 314      40.470  33.440  67.050  1.00  0.00           N
ATOM   4854  HN  ASN A 314      40.470  33.550  66.060  1.00  0.00           H
ATOM   4855  CA  ASN A 314      39.590  34.460  67.750  1.00  0.00           C
ATOM   4856  HA  ASN A 314      40.240  35.100  68.330  1.00  0.00           H
ATOM   4857  CB  ASN A 314      39.080  35.450  66.610  1.00  0.00           C
ATOM   4858  HB1 ASN A 314      38.680  34.770  65.830  1.00  0.00           H
ATOM   4859  HB2 ASN A 314      39.980  35.930  66.160  1.00  0.00           H
ATOM   4860  CG  ASN A 314      38.010  36.450  67.020  1.00  0.00           C
ATOM   4861  OD1 ASN A 314      37.950  36.860  68.180  1.00  0.00           O
ATOM   4862  ND2 ASN A 314      37.180  36.890  66.010  1.00  0.00           N
ATOM   4863 HD21 ASN A 314      36.430  37.520  66.210  1.00  0.00           H
ATOM   4864 HD22 ASN A 314      37.240  36.510  65.090  1.00  0.00           H
ATOM   4865  C   ASN A 314      38.560  33.960  68.830  1.00  0.00           C
ATOM   4866  O   ASN A 314      38.730  34.210  70.010  1.00  0.00           O
ATOM   4867  N   PRO A 315      37.490  33.190  68.530  1.00  0.00           N
ATOM   4868  CD  PRO A 315      37.170  32.720  67.200  1.00  0.00           C
ATOM   4869  HD1 PRO A 315      38.070  32.350  66.660  1.00  0.00           H
ATOM   4870  HD2 PRO A 315      36.650  33.510  66.620  1.00  0.00           H
ATOM   4871  CA  PRO A 315      36.500  32.670  69.540  1.00  0.00           C
ATOM   4872  HA  PRO A 315      35.990  33.440  70.100  1.00  0.00           H
ATOM   4873  CB  PRO A 315      35.390  32.100  68.590  1.00  0.00           C
ATOM   4874  HB1 PRO A 315      34.800  32.880  68.070  1.00  0.00           H
ATOM   4875  HB2 PRO A 315      34.700  31.370  69.080  1.00  0.00           H
ATOM   4876  CG  PRO A 315      36.180  31.510  67.390  1.00  0.00           C
ATOM   4877  HG1 PRO A 315      36.880  30.700  67.690  1.00  0.00           H
ATOM   4878  HG2 PRO A 315      35.770  31.260  66.390  1.00  0.00           H
ATOM   4879  C   PRO A 315      37.030  31.610  70.530  1.00  0.00           C
ATOM   4880  O   PRO A 315      36.430  31.330  71.570  1.00  0.00           O
ATOM   4881  N   VAL A 316      38.240  31.010  70.340  1.00  0.00           N
ATOM   4882  HN  VAL A 316      38.800  31.300  69.560  1.00  0.00           H
ATOM   4883  CA  VAL A 316      38.830  30.070  71.200  1.00  0.00           C
ATOM   4884  HA  VAL A 316      38.020  29.530  71.680  1.00  0.00           H
ATOM   4885  CB  VAL A 316      39.610  29.130  70.220  1.00  0.00           C
ATOM   4886  HB  VAL A 316      40.350  29.700  69.610  1.00  0.00           H
ATOM   4887  CG1 VAL A 316      40.390  28.020  70.940  1.00  0.00           C
ATOM   4888 HG11 VAL A 316      39.810  27.380  71.640  1.00  0.00           H
ATOM   4889 HG12 VAL A 316      41.250  28.440  71.500  1.00  0.00           H
ATOM   4890 HG13 VAL A 316      40.830  27.330  70.180  1.00  0.00           H
ATOM   4891  CG2 VAL A 316      38.670  28.460  69.110  1.00  0.00           C
ATOM   4892 HG21 VAL A 316      37.870  27.860  69.600  1.00  0.00           H
ATOM   4893 HG22 VAL A 316      39.200  27.710  68.490  1.00  0.00           H
ATOM   4894 HG23 VAL A 316      38.170  29.170  68.420  1.00  0.00           H
ATOM   4895  C   VAL A 316      39.810  30.620  72.200  1.00  0.00           C
ATOM   4896  O   VAL A 316      40.070  30.160  73.310  1.00  0.00           O
ATOM   4897  N   LEU A 317      40.360  31.860  71.910  1.00  0.00           N
ATOM   4898  HN  LEU A 317      40.080  32.360  71.090  1.00  0.00           H
ATOM   4899  CA  LEU A 317      41.250  32.520  72.820  1.00  0.00           C
ATOM   4900  HA  LEU A 317      41.970  31.770  73.120  1.00  0.00           H
ATOM   4901  CB  LEU A 317      41.910  33.740  72.100  1.00  0.00           C
ATOM   4902  HB1 LEU A 317      42.220  34.500  72.850  1.00  0.00           H
ATOM   4903  HB2 LEU A 317      41.180  34.170  71.380  1.00  0.00           H
ATOM   4904  CG  LEU A 317      43.190  33.510  71.220  1.00  0.00           C
ATOM   4905  HG  LEU A 317      42.770  32.850  70.430  1.00  0.00           H
ATOM   4906  CD1 LEU A 317      43.520  34.790  70.670  1.00  0.00           C
ATOM   4907 HD11 LEU A 317      44.360  34.630  69.960  1.00  0.00           H
ATOM   4908 HD12 LEU A 317      43.850  35.420  71.520  1.00  0.00           H
ATOM   4909 HD13 LEU A 317      42.690  35.250  70.090  1.00  0.00           H
ATOM   4910  CD2 LEU A 317      44.290  32.700  71.870  1.00  0.00           C
ATOM   4911 HD21 LEU A 317      44.560  32.880  72.930  1.00  0.00           H
ATOM   4912 HD22 LEU A 317      45.160  32.800  71.180  1.00  0.00           H
ATOM   4913 HD23 LEU A 317      44.010  31.630  71.900  1.00  0.00           H
ATOM   4914  C   LEU A 317      40.670  32.960  74.170  1.00  0.00           C
ATOM   4915  O   LEU A 317      41.280  32.650  75.200  1.00  0.00           O
ATOM   4916  N   TYR A 318      39.470  33.570  74.190  1.00  0.00           N
ATOM   4917  HN  TYR A 318      38.970  33.600  73.330  1.00  0.00           H
ATOM   4918  CA  TYR A 318      38.970  34.350  75.320  1.00  0.00           C
ATOM   4919  HA  TYR A 318      39.810  35.000  75.530  1.00  0.00           H
ATOM   4920  CB  TYR A 318      37.630  35.080  75.020  1.00  0.00           C
ATOM   4921  HB1 TYR A 318      37.370  35.780  75.850  1.00  0.00           H
ATOM   4922  HB2 TYR A 318      36.790  34.380  74.810  1.00  0.00           H
ATOM   4923  CG  TYR A 318      37.840  35.970  73.760  1.00  0.00           C
ATOM   4924  CD1 TYR A 318      37.000  35.770  72.620  1.00  0.00           C
ATOM   4925  HD1 TYR A 318      36.310  34.940  72.610  1.00  0.00           H
ATOM   4926  CE1 TYR A 318      37.080  36.630  71.540  1.00  0.00           C
ATOM   4927  HE1 TYR A 318      36.500  36.500  70.640  1.00  0.00           H
ATOM   4928  CZ  TYR A 318      38.100  37.590  71.530  1.00  0.00           C
ATOM   4929  OH  TYR A 318      38.410  38.390  70.420  1.00  0.00           O
ATOM   4930  HH  TYR A 318      38.070  37.920  69.650  1.00  0.00           H
ATOM   4931  CD2 TYR A 318      38.770  37.010  73.760  1.00  0.00           C
ATOM   4932  HD2 TYR A 318      39.330  37.290  74.640  1.00  0.00           H
ATOM   4933  CE2 TYR A 318      38.920  37.760  72.660  1.00  0.00           C
ATOM   4934  HE2 TYR A 318      39.560  38.640  72.610  1.00  0.00           H
ATOM   4935  C   TYR A 318      38.870  33.640  76.650  1.00  0.00           C
ATOM   4936  O   TYR A 318      39.180  34.230  77.700  1.00  0.00           O
ATOM   4937  N   ALA A 319      38.540  32.350  76.680  1.00  0.00           N
ATOM   4938  HN  ALA A 319      38.380  31.880  75.810  1.00  0.00           H
ATOM   4939  CA  ALA A 319      38.350  31.540  77.920  1.00  0.00           C
ATOM   4940  HA  ALA A 319      37.990  32.120  78.760  1.00  0.00           H
ATOM   4941  CB  ALA A 319      37.220  30.530  77.740  1.00  0.00           C
ATOM   4942  HB1 ALA A 319      37.440  29.830  76.910  1.00  0.00           H
ATOM   4943  HB2 ALA A 319      36.290  31.050  77.450  1.00  0.00           H
ATOM   4944  HB3 ALA A 319      37.090  29.920  78.660  1.00  0.00           H
ATOM   4945  C   ALA A 319      39.640  30.880  78.450  1.00  0.00           C
ATOM   4946  O   ALA A 319      39.650  30.170  79.410  1.00  0.00           O
ATOM   4947  N   PHE A 320      40.810  31.060  77.800  1.00  0.00           N
ATOM   4948  HN  PHE A 320      40.860  31.550  76.940  1.00  0.00           H
ATOM   4949  CA  PHE A 320      42.050  30.750  78.310  1.00  0.00           C
ATOM   4950  HA  PHE A 320      41.900  30.100  79.160  1.00  0.00           H
ATOM   4951  CB  PHE A 320      43.050  30.240  77.260  1.00  0.00           C
ATOM   4952  HB1 PHE A 320      44.080  30.470  77.600  1.00  0.00           H
ATOM   4953  HB2 PHE A 320      43.020  30.780  76.290  1.00  0.00           H
ATOM   4954  CG  PHE A 320      42.890  28.740  77.080  1.00  0.00           C
ATOM   4955  CD1 PHE A 320      43.680  27.820  77.800  1.00  0.00           C
ATOM   4956  HD1 PHE A 320      44.380  28.180  78.540  1.00  0.00           H
ATOM   4957  CE1 PHE A 320      43.510  26.380  77.590  1.00  0.00           C
ATOM   4958  HE1 PHE A 320      44.050  25.610  78.120  1.00  0.00           H
ATOM   4959  CZ  PHE A 320      42.590  25.910  76.690  1.00  0.00           C
ATOM   4960  HZ  PHE A 320      42.500  24.850  76.480  1.00  0.00           H
ATOM   4961  CD2 PHE A 320      41.960  28.240  76.190  1.00  0.00           C
ATOM   4962  HD2 PHE A 320      41.360  28.900  75.580  1.00  0.00           H
ATOM   4963  CE2 PHE A 320      41.760  26.860  76.080  1.00  0.00           C
ATOM   4964  HE2 PHE A 320      41.070  26.540  75.320  1.00  0.00           H
ATOM   4965  C   PHE A 320      42.620  32.040  78.960  1.00  0.00           C
ATOM   4966  O   PHE A 320      43.530  31.920  79.830  1.00  0.00           O
ATOM   4967  N   LEU A 321      42.170  33.280  78.560  1.00  0.00           N
ATOM   4968  HN  LEU A 321      41.480  33.280  77.840  1.00  0.00           H
ATOM   4969  CA  LEU A 321      42.830  34.500  78.850  1.00  0.00           C
ATOM   4970  HA  LEU A 321      43.840  34.270  79.150  1.00  0.00           H
ATOM   4971  CB  LEU A 321      43.020  35.390  77.570  1.00  0.00           C
ATOM   4972  HB1 LEU A 321      43.490  36.400  77.640  1.00  0.00           H
ATOM   4973  HB2 LEU A 321      42.020  35.550  77.120  1.00  0.00           H
ATOM   4974  CG  LEU A 321      43.760  34.690  76.370  1.00  0.00           C
ATOM   4975  HG  LEU A 321      43.530  33.610  76.250  1.00  0.00           H
ATOM   4976  CD1 LEU A 321      43.620  35.440  74.990  1.00  0.00           C
ATOM   4977 HD11 LEU A 321      42.550  35.700  74.840  1.00  0.00           H
ATOM   4978 HD12 LEU A 321      43.880  34.760  74.150  1.00  0.00           H
ATOM   4979 HD13 LEU A 321      44.250  36.350  74.970  1.00  0.00           H
ATOM   4980  CD2 LEU A 321      45.230  34.580  76.760  1.00  0.00           C
ATOM   4981 HD21 LEU A 321      45.780  35.520  76.610  1.00  0.00           H
ATOM   4982 HD22 LEU A 321      45.720  33.900  76.020  1.00  0.00           H
ATOM   4983 HD23 LEU A 321      45.410  34.060  77.720  1.00  0.00           H
ATOM   4984  C   LEU A 321      42.010  35.290  79.870  1.00  0.00           C
ATOM   4985  O   LEU A 321      42.580  36.210  80.500  1.00  0.00           O
ATOM   4986  N   ASP A 322      40.750  34.950  80.200  1.00  0.00           N
ATOM   4987  HN  ASP A 322      40.320  34.140  79.800  1.00  0.00           H
ATOM   4988  CA  ASP A 322      40.070  35.620  81.270  1.00  0.00           C
ATOM   4989  HA  ASP A 322      40.740  36.020  82.020  1.00  0.00           H
ATOM   4990  CB  ASP A 322      39.230  36.800  80.660  1.00  0.00           C
ATOM   4991  HB1 ASP A 322      38.490  36.380  79.950  1.00  0.00           H
ATOM   4992  HB2 ASP A 322      39.890  37.460  80.060  1.00  0.00           H
ATOM   4993  CG  ASP A 322      38.370  37.620  81.650  1.00  0.00           C
ATOM   4994  OD1 ASP A 322      37.290  38.070  81.210  1.00  0.00           O
ATOM   4995  OD2 ASP A 322      38.740  37.710  82.880  1.00  0.00           O
ATOM   4996  C   ASP A 322      39.230  34.530  81.970  1.00  0.00           C
ATOM   4997  O   ASP A 322      38.530  33.790  81.290  1.00  0.00           O
ATOM   4998  N   GLU A 323      39.240  34.570  83.310  1.00  0.00           N
ATOM   4999  HN  GLU A 323      39.750  35.220  83.860  1.00  0.00           H
ATOM   5000  CA  GLU A 323      38.410  33.840  84.220  1.00  0.00           C
ATOM   5001  HA  GLU A 323      38.570  32.780  84.100  1.00  0.00           H
ATOM   5002  CB  GLU A 323      38.670  34.140  85.760  1.00  0.00           C
ATOM   5003  HB1 GLU A 323      37.960  33.530  86.360  1.00  0.00           H
ATOM   5004  HB2 GLU A 323      38.430  35.220  85.860  1.00  0.00           H
ATOM   5005  CG  GLU A 323      40.050  33.790  86.170  1.00  0.00           C
ATOM   5006  HG1 GLU A 323      40.810  34.430  85.670  1.00  0.00           H
ATOM   5007  HG2 GLU A 323      40.280  32.740  85.880  1.00  0.00           H
ATOM   5008  CD  GLU A 323      40.150  33.920  87.650  1.00  0.00           C
ATOM   5009  OE1 GLU A 323      39.800  32.940  88.360  1.00  0.00           O
ATOM   5010  OE2 GLU A 323      40.750  34.940  88.140  1.00  0.00           O
ATOM   5011  C   GLU A 323      36.900  34.120  84.010  1.00  0.00           C
ATOM   5012  O   GLU A 323      36.150  33.150  84.120  1.00  0.00           O
ATOM   5013  N   ASN A 324      36.390  35.320  83.600  1.00  0.00           N
ATOM   5014  HN  ASN A 324      37.030  36.050  83.400  1.00  0.00           H
ATOM   5015  CA  ASN A 324      34.990  35.480  83.390  1.00  0.00           C
ATOM   5016  HA  ASN A 324      34.480  35.100  84.260  1.00  0.00           H
ATOM   5017  CB  ASN A 324      34.640  36.980  83.200  1.00  0.00           C
ATOM   5018  HB1 ASN A 324      35.390  37.300  82.450  1.00  0.00           H
ATOM   5019  HB2 ASN A 324      34.880  37.520  84.140  1.00  0.00           H
ATOM   5020  CG  ASN A 324      33.320  37.300  82.570  1.00  0.00           C
ATOM   5021  OD1 ASN A 324      32.280  36.860  83.180  1.00  0.00           O
ATOM   5022  ND2 ASN A 324      33.270  38.120  81.410  1.00  0.00           N
ATOM   5023 HD21 ASN A 324      34.010  38.740  81.180  1.00  0.00           H
ATOM   5024 HD22 ASN A 324      32.400  38.190  80.920  1.00  0.00           H
ATOM   5025  C   ASN A 324      34.430  34.590  82.220  1.00  0.00           C
ATOM   5026  O   ASN A 324      33.450  33.880  82.430  1.00  0.00           O
ATOM   5027  N   PHE A 325      35.140  34.500  81.030  1.00  0.00           N
ATOM   5028  HN  PHE A 325      35.890  35.150  80.930  1.00  0.00           H
ATOM   5029  CA  PHE A 325      34.990  33.580  79.900  1.00  0.00           C
ATOM   5030  HA  PHE A 325      33.940  33.730  79.690  1.00  0.00           H
ATOM   5031  CB  PHE A 325      35.700  34.020  78.560  1.00  0.00           C
ATOM   5032  HB1 PHE A 325      35.760  33.210  77.810  1.00  0.00           H
ATOM   5033  HB2 PHE A 325      36.700  34.460  78.760  1.00  0.00           H
ATOM   5034  CG  PHE A 325      35.030  35.230  77.960  1.00  0.00           C
ATOM   5035  CD1 PHE A 325      34.150  35.100  76.820  1.00  0.00           C
ATOM   5036  HD1 PHE A 325      33.710  34.170  76.490  1.00  0.00           H
ATOM   5037  CE1 PHE A 325      33.760  36.270  76.110  1.00  0.00           C
ATOM   5038  HE1 PHE A 325      33.030  36.210  75.320  1.00  0.00           H
ATOM   5039  CZ  PHE A 325      34.210  37.490  76.540  1.00  0.00           C
ATOM   5040  HZ  PHE A 325      33.940  38.380  75.980  1.00  0.00           H
ATOM   5041  CD2 PHE A 325      35.450  36.510  78.350  1.00  0.00           C
ATOM   5042  HD2 PHE A 325      36.150  36.620  79.170  1.00  0.00           H
ATOM   5043  CE2 PHE A 325      35.080  37.630  77.640  1.00  0.00           C
ATOM   5044  HE2 PHE A 325      35.380  38.640  77.910  1.00  0.00           H
ATOM   5045  C   PHE A 325      35.180  32.070  80.250  1.00  0.00           C
ATOM   5046  O   PHE A 325      34.410  31.180  79.880  1.00  0.00           O
ATOM   5047  N   LYS A 326      36.230  31.780  81.080  1.00  0.00           N
ATOM   5048  HN  LYS A 326      36.810  32.570  81.250  1.00  0.00           H
ATOM   5049  CA  LYS A 326      36.410  30.390  81.640  1.00  0.00           C
ATOM   5050  HA  LYS A 326      36.310  29.700  80.820  1.00  0.00           H
ATOM   5051  CB  LYS A 326      37.760  30.130  82.400  1.00  0.00           C
ATOM   5052  HB1 LYS A 326      37.650  30.620  83.390  1.00  0.00           H
ATOM   5053  HB2 LYS A 326      38.510  30.760  81.870  1.00  0.00           H
ATOM   5054  CG  LYS A 326      38.190  28.670  82.610  1.00  0.00           C
ATOM   5055  HG1 LYS A 326      38.290  28.280  81.570  1.00  0.00           H
ATOM   5056  HG2 LYS A 326      37.460  28.060  83.180  1.00  0.00           H
ATOM   5057  CD  LYS A 326      39.580  28.670  83.340  1.00  0.00           C
ATOM   5058  HD1 LYS A 326      39.890  27.620  83.490  1.00  0.00           H
ATOM   5059  HD2 LYS A 326      39.430  29.070  84.370  1.00  0.00           H
ATOM   5060  CE  LYS A 326      40.680  29.460  82.650  1.00  0.00           C
ATOM   5061  HE1 LYS A 326      40.430  30.530  82.810  1.00  0.00           H
[truncated: 5,829,817 more chars]
