# Supplementary material for: Descriptive molecular pharmacology of the δ opioid receptor (DOR): A computational study with structural approach
Source: PLoS One. 2024 Jul 11;19(7):e0304068. doi: 10.1371/journal.pone.0304068 (PMC11239112; doi:10.1371/journal.pone.0304068)
Supplement: S1 File — (ZIP) [file pone.0304068.s025.zip › apoDOR_cMD_0.pdb]

TITLE     Title
REMARK    THIS IS A SIMULATION BOX
CRYST1   80.588   80.588  127.137  90.00  90.00  90.00 P 1           1
MODEL        1
ATOM      1  N   GLU A   2      10.720  25.170  43.600  1.00  0.00           N
ATOM      2  HT1 GLU A   2      10.190  25.080  44.490  1.00  0.00           H
ATOM      3  HT2 GLU A   2      11.440  24.420  43.590  1.00  0.00           H
ATOM      4  HT3 GLU A   2      10.070  25.070  42.800  1.00  0.00           H
ATOM      5  CA  GLU A   2      11.400  26.590  43.560  1.00  0.00           C
ATOM      6  HA  GLU A   2      12.170  26.340  44.270  1.00  0.00           H
ATOM      7  CB  GLU A   2      11.900  26.960  42.120  1.00  0.00           C
ATOM      8  HB1 GLU A   2      12.600  27.820  42.240  1.00  0.00           H
ATOM      9  HB2 GLU A   2      11.010  27.210  41.500  1.00  0.00           H
ATOM     10  CG  GLU A   2      12.780  25.890  41.380  1.00  0.00           C
ATOM     11  HG1 GLU A   2      12.380  24.850  41.360  1.00  0.00           H
ATOM     12  HG2 GLU A   2      13.800  25.810  41.820  1.00  0.00           H
ATOM     13  CD  GLU A   2      13.130  26.170  39.960  1.00  0.00           C
ATOM     14  OE1 GLU A   2      12.200  26.410  39.160  1.00  0.00           O
ATOM     15  OE2 GLU A   2      14.360  25.970  39.600  1.00  0.00           O
ATOM     16  C   GLU A   2      10.670  27.840  44.090  1.00  0.00           C
ATOM     17  O   GLU A   2      11.230  28.610  44.870  1.00  0.00           O
ATOM     18  N   PRO A   3       9.410  28.230  43.660  1.00  0.00           N
ATOM     19  CD  PRO A   3       8.480  27.490  42.750  1.00  0.00           C
ATOM     20  HD1 PRO A   3       7.750  26.940  43.370  1.00  0.00           H
ATOM     21  HD2 PRO A   3       8.990  26.750  42.100  1.00  0.00           H
ATOM     22  CA  PRO A   3       8.950  29.640  43.930  1.00  0.00           C
ATOM     23  HA  PRO A   3       9.770  30.270  43.640  1.00  0.00           H
ATOM     24  CB  PRO A   3       7.680  29.710  43.060  1.00  0.00           C
ATOM     25  HB1 PRO A   3       7.600  30.700  42.560  1.00  0.00           H
ATOM     26  HB2 PRO A   3       6.810  29.460  43.700  1.00  0.00           H
ATOM     27  CG  PRO A   3       7.870  28.620  41.950  1.00  0.00           C
ATOM     28  HG1 PRO A   3       6.870  28.330  41.560  1.00  0.00           H
ATOM     29  HG2 PRO A   3       8.560  29.060  41.200  1.00  0.00           H
ATOM     30  C   PRO A   3       8.640  29.970  45.380  1.00  0.00           C
ATOM     31  O   PRO A   3       8.800  31.080  45.860  1.00  0.00           O
ATOM     32  N   ALA A   4       8.230  29.020  46.220  1.00  0.00           N
ATOM     33  HN  ALA A   4       8.230  28.090  45.860  1.00  0.00           H
ATOM     34  CA  ALA A   4       7.970  29.290  47.630  1.00  0.00           C
ATOM     35  HA  ALA A   4       7.440  30.220  47.640  1.00  0.00           H
ATOM     36  CB  ALA A   4       7.120  28.090  48.180  1.00  0.00           C
ATOM     37  HB1 ALA A   4       6.160  28.000  47.630  1.00  0.00           H
ATOM     38  HB2 ALA A   4       6.870  28.400  49.220  1.00  0.00           H
ATOM     39  HB3 ALA A   4       7.690  27.130  48.140  1.00  0.00           H
ATOM     40  C   ALA A   4       9.190  29.770  48.530  1.00  0.00           C
ATOM     41  O   ALA A   4       9.110  30.720  49.320  1.00  0.00           O
ATOM     42  N   PRO A   5      10.420  29.300  48.370  1.00  0.00           N
ATOM     43  CD  PRO A   5      10.680  27.870  48.170  1.00  0.00           C
ATOM     44  HD1 PRO A   5      10.670  27.580  47.100  1.00  0.00           H
ATOM     45  HD2 PRO A   5       9.940  27.150  48.580  1.00  0.00           H
ATOM     46  CA  PRO A   5      11.580  29.940  48.930  1.00  0.00           C
ATOM     47  HA  PRO A   5      11.400  30.130  49.980  1.00  0.00           H
ATOM     48  CB  PRO A   5      12.700  28.880  48.810  1.00  0.00           C
ATOM     49  HB1 PRO A   5      13.290  28.950  49.750  1.00  0.00           H
ATOM     50  HB2 PRO A   5      13.350  29.050  47.940  1.00  0.00           H
ATOM     51  CG  PRO A   5      12.010  27.500  48.800  1.00  0.00           C
ATOM     52  HG1 PRO A   5      12.620  26.770  48.220  1.00  0.00           H
ATOM     53  HG2 PRO A   5      11.900  27.110  49.840  1.00  0.00           H
ATOM     54  C   PRO A   5      11.890  31.110  48.220  1.00  0.00           C
ATOM     55  O   PRO A   5      12.120  32.170  48.810  1.00  0.00           O
ATOM     56  N   SER A   6      11.940  31.150  46.880  1.00  0.00           N
ATOM     57  HN  SER A   6      11.570  30.370  46.380  1.00  0.00           H
ATOM     58  CA  SER A   6      12.230  32.290  45.990  1.00  0.00           C
ATOM     59  HA  SER A   6      13.240  32.550  46.270  1.00  0.00           H
ATOM     60  CB  SER A   6      12.220  32.000  44.450  1.00  0.00           C
ATOM     61  HB1 SER A   6      12.520  32.880  43.850  1.00  0.00           H
ATOM     62  HB2 SER A   6      11.170  31.760  44.190  1.00  0.00           H
ATOM     63  OG  SER A   6      13.030  30.840  44.090  1.00  0.00           O
ATOM     64  HG1 SER A   6      13.860  30.930  44.550  1.00  0.00           H
ATOM     65  C   SER A   6      11.470  33.610  46.110  1.00  0.00           C
ATOM     66  O   SER A   6      12.120  34.630  45.990  1.00  0.00           O
ATOM     67  N   ALA A   7      10.160  33.600  46.460  1.00  0.00           N
ATOM     68  HN  ALA A   7       9.730  32.700  46.540  1.00  0.00           H
ATOM     69  CA  ALA A   7       9.380  34.670  46.990  1.00  0.00           C
ATOM     70  HA  ALA A   7       9.160  35.310  46.150  1.00  0.00           H
ATOM     71  CB  ALA A   7       8.070  34.120  47.480  1.00  0.00           C
ATOM     72  HB1 ALA A   7       7.570  34.790  48.220  1.00  0.00           H
ATOM     73  HB2 ALA A   7       8.190  33.160  48.010  1.00  0.00           H
ATOM     74  HB3 ALA A   7       7.420  33.930  46.600  1.00  0.00           H
ATOM     75  C   ALA A   7       9.990  35.510  48.100  1.00  0.00           C
ATOM     76  O   ALA A   7      10.270  36.660  47.940  1.00  0.00           O
ATOM     77  N   GLY A   8      10.260  34.820  49.190  1.00  0.00           N
ATOM     78  HN  GLY A   8      10.110  33.830  49.160  1.00  0.00           H
ATOM     79  CA  GLY A   8      10.870  35.310  50.450  1.00  0.00           C
ATOM     80  HA1 GLY A   8      10.930  34.470  51.130  1.00  0.00           H
ATOM     81  HA2 GLY A   8      10.330  36.170  50.830  1.00  0.00           H
ATOM     82  C   GLY A   8      12.220  35.930  50.290  1.00  0.00           C
ATOM     83  O   GLY A   8      12.530  37.030  50.710  1.00  0.00           O
ATOM     84  N   ALA A   9      13.040  35.090  49.610  1.00  0.00           N
ATOM     85  HN  ALA A   9      12.780  34.140  49.420  1.00  0.00           H
ATOM     86  CA  ALA A   9      14.480  35.250  49.180  1.00  0.00           C
ATOM     87  HA  ALA A   9      15.100  35.410  50.050  1.00  0.00           H
ATOM     88  CB  ALA A   9      14.810  33.980  48.420  1.00  0.00           C
ATOM     89  HB1 ALA A   9      14.340  33.990  47.410  1.00  0.00           H
ATOM     90  HB2 ALA A   9      14.380  33.070  48.890  1.00  0.00           H
ATOM     91  HB3 ALA A   9      15.860  33.870  48.050  1.00  0.00           H
ATOM     92  C   ALA A   9      14.760  36.500  48.300  1.00  0.00           C
ATOM     93  O   ALA A   9      15.660  37.240  48.510  1.00  0.00           O
ATOM     94  N   GLU A  10      13.920  36.820  47.330  1.00  0.00           N
ATOM     95  HN  GLU A  10      13.130  36.250  47.110  1.00  0.00           H
ATOM     96  CA  GLU A  10      13.900  38.090  46.580  1.00  0.00           C
ATOM     97  HA  GLU A  10      14.910  38.390  46.320  1.00  0.00           H
ATOM     98  CB  GLU A  10      13.140  37.950  45.250  1.00  0.00           C
ATOM     99  HB1 GLU A  10      13.140  38.970  44.790  1.00  0.00           H
ATOM    100  HB2 GLU A  10      12.100  37.750  45.580  1.00  0.00           H
ATOM    101  CG  GLU A  10      13.730  36.940  44.280  1.00  0.00           C
ATOM    102  HG1 GLU A  10      13.630  35.920  44.710  1.00  0.00           H
ATOM    103  HG2 GLU A  10      14.800  37.070  44.020  1.00  0.00           H
ATOM    104  CD  GLU A  10      13.110  36.950  42.840  1.00  0.00           C
ATOM    105  OE1 GLU A  10      13.630  36.290  41.940  1.00  0.00           O
ATOM    106  OE2 GLU A  10      12.060  37.610  42.570  1.00  0.00           O
ATOM    107  C   GLU A  10      13.390  39.300  47.320  1.00  0.00           C
ATOM    108  O   GLU A  10      13.890  40.340  47.130  1.00  0.00           O
ATOM    109  N   LEU A  11      12.410  39.130  48.250  1.00  0.00           N
ATOM    110  HN  LEU A  11      12.060  38.200  48.390  1.00  0.00           H
ATOM    111  CA  LEU A  11      11.990  40.110  49.240  1.00  0.00           C
ATOM    112  HA  LEU A  11      11.500  39.580  50.040  1.00  0.00           H
ATOM    113  CB  LEU A  11      13.110  40.890  49.890  1.00  0.00           C
ATOM    114  HB1 LEU A  11      12.740  41.570  50.690  1.00  0.00           H
ATOM    115  HB2 LEU A  11      13.800  41.440  49.210  1.00  0.00           H
ATOM    116  CG  LEU A  11      14.020  40.030  50.810  1.00  0.00           C
ATOM    117  HG  LEU A  11      14.280  39.160  50.160  1.00  0.00           H
ATOM    118  CD1 LEU A  11      15.290  40.830  51.060  1.00  0.00           C
ATOM    119 HD11 LEU A  11      15.780  41.130  50.110  1.00  0.00           H
ATOM    120 HD12 LEU A  11      16.060  40.240  51.590  1.00  0.00           H
ATOM    121 HD13 LEU A  11      15.120  41.800  51.570  1.00  0.00           H
ATOM    122  CD2 LEU A  11      13.300  39.740  52.050  1.00  0.00           C
ATOM    123 HD21 LEU A  11      13.750  38.930  52.670  1.00  0.00           H
ATOM    124 HD22 LEU A  11      12.280  39.400  51.800  1.00  0.00           H
ATOM    125 HD23 LEU A  11      13.150  40.700  52.600  1.00  0.00           H
ATOM    126  C   LEU A  11      10.890  41.030  48.650  1.00  0.00           C
ATOM    127  O   LEU A  11      10.640  42.120  49.130  1.00  0.00           O
ATOM    128  N   GLN A  12      10.150  40.490  47.660  1.00  0.00           N
ATOM    129  HN  GLN A  12      10.350  39.580  47.330  1.00  0.00           H
ATOM    130  CA  GLN A  12       9.110  41.090  46.980  1.00  0.00           C
ATOM    131  HA  GLN A  12       9.230  42.160  47.090  1.00  0.00           H
ATOM    132  CB  GLN A  12       9.220  40.940  45.400  1.00  0.00           C
ATOM    133  HB1 GLN A  12       8.210  40.800  44.980  1.00  0.00           H
ATOM    134  HB2 GLN A  12       9.800  40.020  45.180  1.00  0.00           H
ATOM    135  CG  GLN A  12       9.820  42.190  44.750  1.00  0.00           C
ATOM    136  HG1 GLN A  12       9.310  43.120  45.090  1.00  0.00           H
ATOM    137  HG2 GLN A  12       9.600  42.210  43.660  1.00  0.00           H
ATOM    138  CD  GLN A  12      11.320  42.350  44.990  1.00  0.00           C
ATOM    139  OE1 GLN A  12      12.110  41.860  44.200  1.00  0.00           O
ATOM    140  NE2 GLN A  12      11.700  43.190  45.980  1.00  0.00           N
ATOM    141 HE21 GLN A  12      12.680  43.200  46.180  1.00  0.00           H
ATOM    142 HE22 GLN A  12      11.090  43.490  46.710  1.00  0.00           H
ATOM    143  C   GLN A  12       7.760  40.550  47.430  1.00  0.00           C
ATOM    144  O   GLN A  12       7.500  39.380  47.130  1.00  0.00           O
ATOM    145  N   PRO A  13       6.950  41.290  48.250  1.00  0.00           N
ATOM    146  CD  PRO A  13       7.230  42.640  48.630  1.00  0.00           C
ATOM    147  HD1 PRO A  13       7.170  43.400  47.820  1.00  0.00           H
ATOM    148  HD2 PRO A  13       8.230  42.830  49.090  1.00  0.00           H
ATOM    149  CA  PRO A  13       5.700  40.780  48.840  1.00  0.00           C
ATOM    150  HA  PRO A  13       5.900  40.190  49.720  1.00  0.00           H
ATOM    151  CB  PRO A  13       4.960  42.040  49.300  1.00  0.00           C
ATOM    152  HB1 PRO A  13       4.380  41.770  50.200  1.00  0.00           H
ATOM    153  HB2 PRO A  13       4.250  42.480  48.570  1.00  0.00           H
ATOM    154  CG  PRO A  13       6.140  42.940  49.690  1.00  0.00           C
ATOM    155  HG1 PRO A  13       5.980  44.040  49.730  1.00  0.00           H
ATOM    156  HG2 PRO A  13       6.560  42.530  50.640  1.00  0.00           H
ATOM    157  C   PRO A  13       4.830  39.770  48.060  1.00  0.00           C
ATOM    158  O   PRO A  13       4.550  38.740  48.640  1.00  0.00           O
ATOM    159  N   PRO A  14       4.390  39.960  46.810  1.00  0.00           N
ATOM    160  CD  PRO A  14       4.060  38.790  45.960  1.00  0.00           C
ATOM    161  HD1 PRO A  14       3.020  38.600  46.300  1.00  0.00           H
ATOM    162  HD2 PRO A  14       4.750  37.930  46.040  1.00  0.00           H
ATOM    163  CA  PRO A  14       4.410  41.220  46.040  1.00  0.00           C
ATOM    164  HA  PRO A  14       5.080  41.990  46.400  1.00  0.00           H
ATOM    165  CB  PRO A  14       4.730  40.670  44.570  1.00  0.00           C
ATOM    166  HB1 PRO A  14       5.820  40.710  44.320  1.00  0.00           H
ATOM    167  HB2 PRO A  14       4.220  41.360  43.860  1.00  0.00           H
ATOM    168  CG  PRO A  14       4.010  39.290  44.520  1.00  0.00           C
ATOM    169  HG1 PRO A  14       2.960  39.620  44.370  1.00  0.00           H
ATOM    170  HG2 PRO A  14       4.260  38.620  43.670  1.00  0.00           H
ATOM    171  C   PRO A  14       3.120  41.960  46.160  1.00  0.00           C
ATOM    172  O   PRO A  14       3.080  43.070  45.720  1.00  0.00           O
ATOM    173  N   LEU A  15       2.040  41.350  46.780  1.00  0.00           N
ATOM    174  HN  LEU A  15       2.170  40.570  47.390  1.00  0.00           H
ATOM    175  CA  LEU A  15       0.750  41.960  46.750  1.00  0.00           C
ATOM    176  HA  LEU A  15       0.670  42.210  45.700  1.00  0.00           H
ATOM    177  CB  LEU A  15      80.240  40.970  47.290  1.00  0.00           C
ATOM    178  HB1 LEU A  15      80.390  40.790  48.380  1.00  0.00           H
ATOM    179  HB2 LEU A  15      80.290  40.020  46.710  1.00  0.00           H
ATOM    180  CG  LEU A  15      78.800  41.590  47.290  1.00  0.00           C
ATOM    181  HG  LEU A  15      78.820  42.420  48.030  1.00  0.00           H
ATOM    182  CD1 LEU A  15      78.520  42.160  45.870  1.00  0.00           C
ATOM    183 HD11 LEU A  15      77.570  42.740  45.870  1.00  0.00           H
ATOM    184 HD12 LEU A  15      78.720  41.310  45.180  1.00  0.00           H
ATOM    185 HD13 LEU A  15      79.350  42.810  45.510  1.00  0.00           H
ATOM    186  CD2 LEU A  15      77.690  40.580  47.770  1.00  0.00           C
ATOM    187 HD21 LEU A  15      77.440  39.940  46.900  1.00  0.00           H
ATOM    188 HD22 LEU A  15      76.740  41.080  48.040  1.00  0.00           H
ATOM    189 HD23 LEU A  15      77.970  40.060  48.720  1.00  0.00           H
ATOM    190  C   LEU A  15       0.780  43.270  47.540  1.00  0.00           C
ATOM    191  O   LEU A  15       0.150  44.220  47.180  1.00  0.00           O
ATOM    192  N   PHE A  16       1.570  43.390  48.630  1.00  0.00           N
ATOM    193  HN  PHE A  16       1.990  42.590  49.030  1.00  0.00           H
ATOM    194  CA  PHE A  16       1.850  44.710  49.240  1.00  0.00           C
ATOM    195  HA  PHE A  16       0.960  45.190  49.610  1.00  0.00           H
ATOM    196  CB  PHE A  16       2.650  44.570  50.600  1.00  0.00           C
ATOM    197  HB1 PHE A  16       2.960  45.590  50.930  1.00  0.00           H
ATOM    198  HB2 PHE A  16       3.570  44.020  50.310  1.00  0.00           H
ATOM    199  CG  PHE A  16       1.870  43.870  51.690  1.00  0.00           C
ATOM    200  CD1 PHE A  16       0.490  43.520  51.580  1.00  0.00           C
ATOM    201  HD1 PHE A  16       0.010  43.630  50.620  1.00  0.00           H
ATOM    202  CE1 PHE A  16      80.420  42.940  52.680  1.00  0.00           C
ATOM    203  HE1 PHE A  16      79.480  42.430  52.540  1.00  0.00           H
ATOM    204  CZ  PHE A  16       0.620  42.700  53.920  1.00  0.00           C
ATOM    205  HZ  PHE A  16       0.180  42.190  54.770  1.00  0.00           H
ATOM    206  CD2 PHE A  16       2.540  43.750  52.910  1.00  0.00           C
ATOM    207  HD2 PHE A  16       3.530  44.150  53.070  1.00  0.00           H
ATOM    208  CE2 PHE A  16       1.910  43.180  54.010  1.00  0.00           C
ATOM    209  HE2 PHE A  16       2.460  43.170  54.940  1.00  0.00           H
ATOM    210  C   PHE A  16       2.420  45.790  48.320  1.00  0.00           C
ATOM    211  O   PHE A  16       2.000  46.920  48.340  1.00  0.00           O
ATOM    212  N   ALA A  17       3.410  45.510  47.480  1.00  0.00           N
ATOM    213  HN  ALA A  17       3.810  44.600  47.500  1.00  0.00           H
ATOM    214  CA  ALA A  17       4.080  46.340  46.550  1.00  0.00           C
ATOM    215  HA  ALA A  17       4.390  47.240  47.050  1.00  0.00           H
ATOM    216  CB  ALA A  17       5.320  45.570  46.040  1.00  0.00           C
ATOM    217  HB1 ALA A  17       5.910  45.230  46.920  1.00  0.00           H
ATOM    218  HB2 ALA A  17       5.910  46.250  45.380  1.00  0.00           H
ATOM    219  HB3 ALA A  17       5.130  44.700  45.380  1.00  0.00           H
ATOM    220  C   ALA A  17       3.210  46.780  45.310  1.00  0.00           C
ATOM    221  O   ALA A  17       3.230  47.940  44.940  1.00  0.00           O
ATOM    222  N   ASN A  18       2.340  45.890  44.790  1.00  0.00           N
ATOM    223  HN  ASN A  18       2.530  44.960  45.090  1.00  0.00           H
ATOM    224  CA  ASN A  18       1.160  46.190  43.910  1.00  0.00           C
ATOM    225  HA  ASN A  18       1.560  46.800  43.110  1.00  0.00           H
ATOM    226  CB  ASN A  18       0.600  44.910  43.230  1.00  0.00           C
ATOM    227  HB1 ASN A  18      80.530  45.200  42.380  1.00  0.00           H
ATOM    228  HB2 ASN A  18       0.100  44.310  44.020  1.00  0.00           H
ATOM    229  CG  ASN A  18       1.710  44.070  42.570  1.00  0.00           C
ATOM    230  OD1 ASN A  18       1.940  42.960  42.950  1.00  0.00           O
ATOM    231  ND2 ASN A  18       2.270  44.600  41.450  1.00  0.00           N
ATOM    232 HD22 ASN A  18       1.940  45.520  41.240  1.00  0.00           H
ATOM    233  C   ASN A  18       0.090  47.090  44.520  1.00  0.00           C
ATOM    234  O   ASN A  18      80.190  48.030  43.960  1.00  0.00           O
ATOM    235  N   ALA A  19      80.240  46.760  45.820  1.00  0.00           N
ATOM    236  HN  ALA A  19      80.470  45.880  46.240  1.00  0.00           H
ATOM    237  CA  ALA A  19      79.210  47.510  46.520  1.00  0.00           C
ATOM    238  HA  ALA A  19      78.340  47.460  45.880  1.00  0.00           H
ATOM    239  CB  ALA A  19      78.890  46.710  47.800  1.00  0.00           C
ATOM    240  HB1 ALA A  19      78.220  47.270  48.480  1.00  0.00           H
ATOM    241  HB2 ALA A  19      79.730  46.440  48.480  1.00  0.00           H
ATOM    242  HB3 ALA A  19      78.370  45.790  47.460  1.00  0.00           H
ATOM    243  C   ALA A  19      79.660  48.960  46.740  1.00  0.00           C
ATOM    244  O   ALA A  19      78.810  49.830  46.460  1.00  0.00           O
ATOM    245  N   SER A  20       0.280  49.360  47.140  1.00  0.00           N
ATOM    246  HN  SER A  20       0.930  48.700  47.520  1.00  0.00           H
ATOM    247  CA  SER A  20       0.640  50.810  47.120  1.00  0.00           C
ATOM    248  HA  SER A  20      80.440  51.290  47.670  1.00  0.00           H
ATOM    249  CB  SER A  20       1.880  51.190  48.000  1.00  0.00           C
ATOM    250  HB1 SER A  20       2.740  50.630  47.570  1.00  0.00           H
ATOM    251  HB2 SER A  20       1.510  50.920  49.010  1.00  0.00           H
ATOM    252  OG  SER A  20       2.200  52.570  48.020  1.00  0.00           O
ATOM    253  HG1 SER A  20       2.950  52.750  47.460  1.00  0.00           H
ATOM    254  C   SER A  20       0.770  51.390  45.730  1.00  0.00           C
ATOM    255  O   SER A  20       1.530  50.970  44.870  1.00  0.00           O
ATOM    256  N   ASP A  21       0.050  52.510  45.590  1.00  0.00           N
ATOM    257  HN  ASP A  21      79.970  52.770  46.280  1.00  0.00           H
ATOM    258  CA  ASP A  21       0.080  53.320  44.430  1.00  0.00           C
ATOM    259  HA  ASP A  21       0.760  52.950  43.670  1.00  0.00           H
ATOM    260  CB  ASP A  21      79.200  53.300  43.920  1.00  0.00           C
ATOM    261  HB1 ASP A  21      78.450  53.810  44.570  1.00  0.00           H
ATOM    262  HB2 ASP A  21      79.020  52.200  43.930  1.00  0.00           H
ATOM    263  CG  ASP A  21      79.120  53.670  42.470  1.00  0.00           C
ATOM    264  OD1 ASP A  21      78.000  54.050  42.030  1.00  0.00           O
ATOM    265  OD2 ASP A  21      80.100  53.620  41.670  1.00  0.00           O
ATOM    266  C   ASP A  21       0.490  54.800  44.730  1.00  0.00           C
ATOM    267  O   ASP A  21       0.060  55.830  44.200  1.00  0.00           O
ATOM    268  N   ALA A  22       1.510  54.840  45.600  1.00  0.00           N
ATOM    269  HN  ALA A  22       1.830  53.950  45.900  1.00  0.00           H
ATOM    270  CA  ALA A  22       1.930  56.080  46.290  1.00  0.00           C
ATOM    271  HA  ALA A  22       1.030  56.540  46.670  1.00  0.00           H
ATOM    272  CB  ALA A  22       3.030  55.750  47.290  1.00  0.00           C
ATOM    273  HB1 ALA A  22       3.810  55.120  46.800  1.00  0.00           H
ATOM    274  HB2 ALA A  22       2.550  55.100  48.050  1.00  0.00           H
ATOM    275  HB3 ALA A  22       3.490  56.590  47.850  1.00  0.00           H
ATOM    276  C   ALA A  22       2.530  57.170  45.430  1.00  0.00           C
ATOM    277  O   ALA A  22       2.880  56.910  44.280  1.00  0.00           O
ATOM    278  N   TYR A  23       2.470  58.450  45.800  1.00  0.00           N
ATOM    279  HN  TYR A  23       1.970  58.670  46.630  1.00  0.00           H
ATOM    280  CA  TYR A  23       2.850  59.600  44.880  1.00  0.00           C
ATOM    281  HA  TYR A  23       2.380  59.330  43.950  1.00  0.00           H
ATOM    282  CB  TYR A  23       2.200  60.900  45.450  1.00  0.00           C
ATOM    283  HB1 TYR A  23       2.760  61.190  46.360  1.00  0.00           H
ATOM    284  HB2 TYR A  23       1.150  60.850  45.780  1.00  0.00           H
ATOM    285  CG  TYR A  23       2.340  62.040  44.520  1.00  0.00           C
ATOM    286  CD1 TYR A  23       3.220  63.180  44.690  1.00  0.00           C
ATOM    287  HD1 TYR A  23       3.970  63.060  45.460  1.00  0.00           H
ATOM    288  CE1 TYR A  23       3.300  64.170  43.730  1.00  0.00           C
ATOM    289  HE1 TYR A  23       3.970  65.020  43.810  1.00  0.00           H
ATOM    290  CZ  TYR A  23       2.430  64.130  42.610  1.00  0.00           C
ATOM    291  OH  TYR A  23       2.330  65.110  41.590  1.00  0.00           O
ATOM    292  HH  TYR A  23       2.920  65.860  41.720  1.00  0.00           H
ATOM    293  CD2 TYR A  23       1.500  61.980  43.410  1.00  0.00           C
ATOM    294  HD2 TYR A  23       0.730  61.230  43.440  1.00  0.00           H
ATOM    295  CE2 TYR A  23       1.540  63.060  42.440  1.00  0.00           C
ATOM    296  HE2 TYR A  23       0.910  63.030  41.560  1.00  0.00           H
ATOM    297  C   TYR A  23       4.370  59.720  44.600  1.00  0.00           C
ATOM    298  O   TYR A  23       4.770  60.080  43.500  1.00  0.00           O
ATOM    299  N   PRO A  24       5.370  59.410  45.530  1.00  0.00           N
ATOM    300  CD  PRO A  24       5.210  59.340  47.010  1.00  0.00           C
ATOM    301  HD1 PRO A  24       5.220  58.260  47.250  1.00  0.00           H
ATOM    302  HD2 PRO A  24       4.300  59.900  47.330  1.00  0.00           H
ATOM    303  CA  PRO A  24       6.670  59.940  45.320  1.00  0.00           C
ATOM    304  HA  PRO A  24       6.580  61.000  45.130  1.00  0.00           H
ATOM    305  CB  PRO A  24       7.420  60.010  46.670  1.00  0.00           C
ATOM    306  HB1 PRO A  24       8.070  60.910  46.690  1.00  0.00           H
ATOM    307  HB2 PRO A  24       7.980  59.060  46.790  1.00  0.00           H
ATOM    308  CG  PRO A  24       6.270  60.160  47.650  1.00  0.00           C
ATOM    309  HG1 PRO A  24       6.430  59.740  48.660  1.00  0.00           H
ATOM    310  HG2 PRO A  24       6.030  61.240  47.530  1.00  0.00           H
ATOM    311  C   PRO A  24       7.550  59.240  44.280  1.00  0.00           C
ATOM    312  O   PRO A  24       8.500  59.900  43.870  1.00  0.00           O
ATOM    313  N   SER A  25       7.190  58.020  43.900  1.00  0.00           N
ATOM    314  HN  SER A  25       6.500  57.500  44.400  1.00  0.00           H
ATOM    315  CA  SER A  25       7.880  57.350  42.820  1.00  0.00           C
ATOM    316  HA  SER A  25       8.960  57.470  42.870  1.00  0.00           H
ATOM    317  CB  SER A  25       7.620  55.840  42.750  1.00  0.00           C
ATOM    318  HB1 SER A  25       8.050  55.310  41.880  1.00  0.00           H
ATOM    319  HB2 SER A  25       6.530  55.640  42.740  1.00  0.00           H
ATOM    320  OG  SER A  25       8.190  55.160  43.940  1.00  0.00           O
ATOM    321  HG1 SER A  25       7.490  55.140  44.590  1.00  0.00           H
ATOM    322  C   SER A  25       7.540  57.790  41.410  1.00  0.00           C
ATOM    323  O   SER A  25       8.390  57.770  40.480  1.00  0.00           O
ATOM    324  N   ALA A  26       6.320  58.310  41.270  1.00  0.00           N
ATOM    325  HN  ALA A  26       5.730  58.550  42.040  1.00  0.00           H
ATOM    326  CA  ALA A  26       5.840  58.630  39.950  1.00  0.00           C
ATOM    327  HA  ALA A  26       6.230  58.000  39.170  1.00  0.00           H
ATOM    328  CB  ALA A  26       4.310  58.410  39.970  1.00  0.00           C
ATOM    329  HB1 ALA A  26       3.810  58.980  40.780  1.00  0.00           H
ATOM    330  HB2 ALA A  26       4.060  57.330  40.040  1.00  0.00           H
ATOM    331  HB3 ALA A  26       4.020  58.780  38.970  1.00  0.00           H
ATOM    332  C   ALA A  26       6.170  60.130  39.500  1.00  0.00           C
ATOM    333  O   ALA A  26       6.260  60.470  38.330  1.00  0.00           O
ATOM    334  N   CYS A  27       6.210  60.990  40.480  1.00  0.00           N
ATOM    335  HN  CYS A  27       6.070  60.620  41.390  1.00  0.00           H
ATOM    336  CA  CYS A  27       6.340  62.440  40.220  1.00  0.00           C
ATOM    337  HA  CYS A  27       5.710  62.610  39.360  1.00  0.00           H
ATOM    338  CB  CYS A  27       5.690  63.280  41.350  1.00  0.00           C
ATOM    339  HB1 CYS A  27       4.610  63.050  41.460  1.00  0.00           H
ATOM    340  HB2 CYS A  27       5.710  64.350  41.070  1.00  0.00           H
ATOM    341  SG  CYS A  27       6.350  62.940  43.090  1.00  0.00           S
ATOM    342  HG1 CYS A  27       5.510  63.690  43.800  1.00  0.00           H
ATOM    343  C   CYS A  27       7.720  63.100  39.810  1.00  0.00           C
ATOM    344  O   CYS A  27       7.680  64.200  39.250  1.00  0.00           O
ATOM    345  N   PRO A  28       8.930  62.560  40.020  1.00  0.00           N
ATOM    346  CD  PRO A  28       9.300  61.620  41.020  1.00  0.00           C
ATOM    347  HD1 PRO A  28       8.820  60.680  40.680  1.00  0.00           H
ATOM    348  HD2 PRO A  28       8.910  61.920  42.020  1.00  0.00           H
ATOM    349  CA  PRO A  28      10.100  63.370  39.550  1.00  0.00           C
ATOM    350  HA  PRO A  28      10.000  64.450  39.530  1.00  0.00           H
ATOM    351  CB  PRO A  28      11.270  62.980  40.620  1.00  0.00           C
ATOM    352  HB1 PRO A  28      11.230  63.680  41.470  1.00  0.00           H
ATOM    353  HB2 PRO A  28      12.300  63.000  40.200  1.00  0.00           H
ATOM    354  CG  PRO A  28      10.870  61.570  41.110  1.00  0.00           C
ATOM    355  HG1 PRO A  28      11.330  60.720  40.560  1.00  0.00           H
ATOM    356  HG2 PRO A  28      11.130  61.500  42.190  1.00  0.00           H
ATOM    357  C   PRO A  28      10.490  62.840  38.180  1.00  0.00           C
ATOM    358  O   PRO A  28      11.650  62.490  38.000  1.00  0.00           O
ATOM    359  N   SER A  29       9.560  62.680  37.170  1.00  0.00           N
ATOM    360  HN  SER A  29       8.630  62.980  37.340  1.00  0.00           H
ATOM    361  CA  SER A  29       9.770  62.300  35.750  1.00  0.00           C
ATOM    362  HA  SER A  29      10.230  61.330  35.800  1.00  0.00           H
ATOM    363  CB  SER A  29       8.530  62.370  34.800  1.00  0.00           C
ATOM    364  HB1 SER A  29       8.790  62.190  33.740  1.00  0.00           H
ATOM    365  HB2 SER A  29       8.010  63.350  34.910  1.00  0.00           H
ATOM    366  OG  SER A  29       7.610  61.360  35.250  1.00  0.00           O
ATOM    367  HG1 SER A  29       7.980  60.480  35.160  1.00  0.00           H
ATOM    368  C   SER A  29      10.870  63.210  35.090  1.00  0.00           C
ATOM    369  O   SER A  29      10.800  64.430  35.160  1.00  0.00           O
ATOM    370  N   ALA A  30      11.850  62.590  34.460  1.00  0.00           N
ATOM    371  HN  ALA A  30      11.800  61.600  34.490  1.00  0.00           H
ATOM    372  CA  ALA A  30      13.140  62.960  33.970  1.00  0.00           C
ATOM    373  HA  ALA A  30      13.710  62.080  33.680  1.00  0.00           H
ATOM    374  CB  ALA A  30      13.100  63.600  32.640  1.00  0.00           C
ATOM    375  HB1 ALA A  30      14.100  63.800  32.190  1.00  0.00           H
ATOM    376  HB2 ALA A  30      12.810  64.670  32.790  1.00  0.00           H
ATOM    377  HB3 ALA A  30      12.510  63.050  31.880  1.00  0.00           H
ATOM    378  C   ALA A  30      13.900  63.810  35.000  1.00  0.00           C
ATOM    379  O   ALA A  30      14.370  64.950  34.690  1.00  0.00           O
ATOM    380  N   GLY A  31      14.040  63.370  36.270  1.00  0.00           N
ATOM    381  HN  GLY A  31      13.530  62.560  36.540  1.00  0.00           H
ATOM    382  CA  GLY A  31      14.700  64.030  37.340  1.00  0.00           C
ATOM    383  HA1 GLY A  31      14.560  63.410  38.220  1.00  0.00           H
ATOM    384  HA2 GLY A  31      14.180  64.970  37.310  1.00  0.00           H
ATOM    385  C   GLY A  31      16.120  64.360  37.140  1.00  0.00           C
ATOM    386  O   GLY A  31      16.760  64.030  36.100  1.00  0.00           O
ATOM    387  N   ALA A  32      16.760  65.120  38.090  1.00  0.00           N
ATOM    388  HN  ALA A  32      16.340  65.260  38.990  1.00  0.00           H
ATOM    389  CA  ALA A  32      18.040  65.690  37.960  1.00  0.00           C
ATOM    390  HA  ALA A  32      18.030  66.470  38.700  1.00  0.00           H
ATOM    391  CB  ALA A  32      19.210  64.700  38.200  1.00  0.00           C
ATOM    392  HB1 ALA A  32      19.430  64.040  37.330  1.00  0.00           H
ATOM    393  HB2 ALA A  32      18.910  63.890  38.890  1.00  0.00           H
ATOM    394  HB3 ALA A  32      20.120  65.150  38.640  1.00  0.00           H
ATOM    395  C   ALA A  32      18.300  66.470  36.750  1.00  0.00           C
ATOM    396  O   ALA A  32      17.680  67.510  36.550  1.00  0.00           O
ATOM    397  N   ASN A  33      19.200  65.950  35.890  1.00  0.00           N
ATOM    398  HN  ASN A  33      19.700  65.120  36.120  1.00  0.00           H
ATOM    399  CA  ASN A  33      19.420  66.590  34.570  1.00  0.00           C
ATOM    400  HA  ASN A  33      18.770  67.450  34.470  1.00  0.00           H
ATOM    401  CB  ASN A  33      20.910  66.850  34.590  1.00  0.00           C
ATOM    402  HB1 ASN A  33      21.140  67.300  33.600  1.00  0.00           H
ATOM    403  HB2 ASN A  33      21.500  65.910  34.680  1.00  0.00           H
ATOM    404  CG  ASN A  33      21.270  67.920  35.680  1.00  0.00           C
ATOM    405  OD1 ASN A  33      22.240  67.730  36.410  1.00  0.00           O
ATOM    406  ND2 ASN A  33      20.700  69.110  35.810  1.00  0.00           N
ATOM    407 HD22 ASN A  33      19.910  69.370  35.260  1.00  0.00           H
ATOM    408  C   ASN A  33      19.030  65.660  33.440  1.00  0.00           C
ATOM    409  O   ASN A  33      19.480  65.740  32.310  1.00  0.00           O
ATOM    410  N   ALA A  34      18.140  64.660  33.790  1.00  0.00           N
ATOM    411  HN  ALA A  34      17.790  64.860  34.700  1.00  0.00           H
ATOM    412  CA  ALA A  34      17.640  63.620  32.910  1.00  0.00           C
ATOM    413  HA  ALA A  34      16.690  63.370  33.370  1.00  0.00           H
ATOM    414  CB  ALA A  34      17.270  64.050  31.430  1.00  0.00           C
ATOM    415  HB1 ALA A  34      16.600  63.280  30.990  1.00  0.00           H
ATOM    416  HB2 ALA A  34      18.250  64.130  30.910  1.00  0.00           H
ATOM    417  HB3 ALA A  34      16.830  65.060  31.500  1.00  0.00           H
ATOM    418  C   ALA A  34      18.490  62.400  33.010  1.00  0.00           C
ATOM    419  O   ALA A  34      18.510  61.510  32.150  1.00  0.00           O
ATOM    420  N   SER A  35      19.170  62.340  34.160  1.00  0.00           N
ATOM    421  HN  SER A  35      18.930  63.090  34.780  1.00  0.00           H
ATOM    422  CA  SER A  35      20.510  61.640  34.390  1.00  0.00           C
ATOM    423  HA  SER A  35      20.390  60.620  34.730  1.00  0.00           H
ATOM    424  CB  SER A  35      21.420  61.540  33.120  1.00  0.00           C
ATOM    425  HB1 SER A  35      21.770  62.550  32.810  1.00  0.00           H
ATOM    426  HB2 SER A  35      20.830  61.070  32.300  1.00  0.00           H
ATOM    427  OG  SER A  35      22.640  60.760  33.270  1.00  0.00           O
ATOM    428  HG1 SER A  35      22.430  59.880  33.570  1.00  0.00           H
ATOM    429  C   SER A  35      21.270  62.410  35.420  1.00  0.00           C
ATOM    430  O   SER A  35      21.180  63.640  35.400  1.00  0.00           O
ATOM    431  N   GLY A  36      22.100  61.750  36.280  1.00  0.00           N
ATOM    432  HN  GLY A  36      22.340  60.800  36.110  1.00  0.00           H
ATOM    433  CA  GLY A  36      22.860  62.460  37.300  1.00  0.00           C
ATOM    434  HA1 GLY A  36      23.240  61.740  38.010  1.00  0.00           H
ATOM    435  HA2 GLY A  36      22.090  63.000  37.840  1.00  0.00           H
ATOM    436  C   GLY A  36      23.850  63.490  36.810  1.00  0.00           C
ATOM    437  O   GLY A  36      23.930  63.600  35.610  1.00  0.00           O
ATOM    438  N   PRO A  37      24.610  64.130  37.610  1.00  0.00           N
ATOM    439  CD  PRO A  37      24.260  64.400  39.000  1.00  0.00           C
ATOM    440  HD1 PRO A  37      24.410  63.390  39.450  1.00  0.00           H
ATOM    441  HD2 PRO A  37      23.240  64.840  39.110  1.00  0.00           H
ATOM    442  CA  PRO A  37      25.700  64.990  37.130  1.00  0.00           C
ATOM    443  HA  PRO A  37      25.140  65.720  36.570  1.00  0.00           H
ATOM    444  CB  PRO A  37      26.400  65.450  38.440  1.00  0.00           C
ATOM    445  HB1 PRO A  37      27.070  66.330  38.360  1.00  0.00           H
ATOM    446  HB2 PRO A  37      27.030  64.590  38.770  1.00  0.00           H
ATOM    447  CG  PRO A  37      25.380  65.410  39.460  1.00  0.00           C
ATOM    448  HG1 PRO A  37      25.760  65.080  40.450  1.00  0.00           H
ATOM    449  HG2 PRO A  37      24.950  66.420  39.590  1.00  0.00           H
ATOM    450  C   PRO A  37      26.700  64.330  36.150  1.00  0.00           C
ATOM    451  O   PRO A  37      26.550  63.150  35.910  1.00  0.00           O
ATOM    452  N   PRO A  38      27.550  64.940  35.430  1.00  0.00           N
ATOM    453  CD  PRO A  38      27.810  66.360  35.430  1.00  0.00           C
ATOM    454  HD1 PRO A  38      27.980  66.860  36.410  1.00  0.00           H
ATOM    455  HD2 PRO A  38      27.010  66.870  34.860  1.00  0.00           H
ATOM    456  CA  PRO A  38      28.550  64.230  34.590  1.00  0.00           C
ATOM    457  HA  PRO A  38      27.980  63.510  34.030  1.00  0.00           H
ATOM    458  CB  PRO A  38      29.210  65.280  33.800  1.00  0.00           C
ATOM    459  HB1 PRO A  38      28.580  65.460  32.890  1.00  0.00           H
ATOM    460  HB2 PRO A  38      30.140  64.890  33.340  1.00  0.00           H
ATOM    461  CG  PRO A  38      29.200  66.460  34.770  1.00  0.00           C
ATOM    462  HG1 PRO A  38      30.020  66.410  35.520  1.00  0.00           H
ATOM    463  HG2 PRO A  38      29.300  67.390  34.180  1.00  0.00           H
ATOM    464  C   PRO A  38      29.540  63.450  35.440  1.00  0.00           C
ATOM    465  O   PRO A  38      30.170  63.930  36.410  1.00  0.00           O
ATOM    466  N   GLY A  39      29.660  62.140  35.180  1.00  0.00           N
ATOM    467  HN  GLY A  39      29.240  61.730  34.370  1.00  0.00           H
ATOM    468  CA  GLY A  39      30.410  61.190  35.930  1.00  0.00           C
ATOM    469  HA1 GLY A  39      31.450  61.430  35.770  1.00  0.00           H
ATOM    470  HA2 GLY A  39      30.200  60.210  35.520  1.00  0.00           H
ATOM    471  C   GLY A  39      30.100  61.080  37.390  1.00  0.00           C
ATOM    472  O   GLY A  39      30.950  60.940  38.270  1.00  0.00           O
ATOM    473  N   ALA A  40      28.780  61.100  37.730  1.00  0.00           N
ATOM    474  HN  ALA A  40      28.130  61.340  37.000  1.00  0.00           H
ATOM    475  CA  ALA A  40      28.240  61.090  39.080  1.00  0.00           C
ATOM    476  HA  ALA A  40      28.550  62.030  39.510  1.00  0.00           H
ATOM    477  CB  ALA A  40      26.710  61.070  38.830  1.00  0.00           C
ATOM    478  HB1 ALA A  40      26.260  60.840  39.820  1.00  0.00           H
ATOM    479  HB2 ALA A  40      26.440  60.240  38.140  1.00  0.00           H
ATOM    480  HB3 ALA A  40      26.410  62.010  38.320  1.00  0.00           H
ATOM    481  C   ALA A  40      28.640  59.860  39.920  1.00  0.00           C
ATOM    482  O   ALA A  40      28.960  59.900  41.090  1.00  0.00           O
ATOM    483  N   ARG A  41      28.720  58.710  39.220  1.00  0.00           N
ATOM    484  HN  ARG A  41      28.370  58.710  38.290  1.00  0.00           H
ATOM    485  CA  ARG A  41      29.320  57.500  39.750  1.00  0.00           C
ATOM    486  HA  ARG A  41      28.790  57.380  40.680  1.00  0.00           H
ATOM    487  CB  ARG A  41      28.980  56.290  38.820  1.00  0.00           C
ATOM    488  HB1 ARG A  41      29.490  55.360  39.140  1.00  0.00           H
ATOM    489  HB2 ARG A  41      29.360  56.440  37.790  1.00  0.00           H
ATOM    490  CG  ARG A  41      27.470  55.990  38.880  1.00  0.00           C
ATOM    491  HG1 ARG A  41      26.800  56.880  38.790  1.00  0.00           H
ATOM    492  HG2 ARG A  41      27.250  55.460  39.830  1.00  0.00           H
ATOM    493  CD  ARG A  41      27.000  55.180  37.590  1.00  0.00           C
ATOM    494  HD1 ARG A  41      27.560  55.580  36.720  1.00  0.00           H
ATOM    495  HD2 ARG A  41      25.920  55.370  37.380  1.00  0.00           H
ATOM    496  NE  ARG A  41      27.370  53.750  37.640  1.00  0.00           N
ATOM    497  HE  ARG A  41      28.310  53.520  37.400  1.00  0.00           H
ATOM    498  CZ  ARG A  41      26.490  52.790  37.980  1.00  0.00           C
ATOM    499  NH1 ARG A  41      26.940  51.600  37.740  1.00  0.00           N
ATOM    500 HH11 ARG A  41      27.830  51.550  37.280  1.00  0.00           H
ATOM    501 HH12 ARG A  41      26.290  50.850  37.590  1.00  0.00           H
ATOM    502  NH2 ARG A  41      25.260  52.900  38.410  1.00  0.00           N
ATOM    503 HH21 ARG A  41      24.740  53.750  38.380  1.00  0.00           H
ATOM    504 HH22 ARG A  41      24.810  52.010  38.540  1.00  0.00           H
ATOM    505  C   ARG A  41      30.820  57.620  40.030  1.00  0.00           C
ATOM    506  O   ARG A  41      31.210  56.960  41.050  1.00  0.00           O
ATOM    507  N   SER A  42      31.600  58.410  39.290  1.00  0.00           N
ATOM    508  HN  SER A  42      31.240  58.940  38.530  1.00  0.00           H
ATOM    509  CA  SER A  42      32.980  58.540  39.650  1.00  0.00           C
ATOM    510  HA  SER A  42      33.320  57.540  39.880  1.00  0.00           H
ATOM    511  CB  SER A  42      33.850  58.900  38.540  1.00  0.00           C
ATOM    512  HB1 SER A  42      34.930  58.890  38.800  1.00  0.00           H
ATOM    513  HB2 SER A  42      33.660  59.920  38.150  1.00  0.00           H
ATOM    514  OG  SER A  42      33.670  57.930  37.440  1.00  0.00           O
ATOM    515  HG1 SER A  42      33.980  58.330  36.620  1.00  0.00           H
ATOM    516  C   SER A  42      33.190  59.430  40.870  1.00  0.00           C
ATOM    517  O   SER A  42      34.020  59.180  41.770  1.00  0.00           O
ATOM    518  N   ALA A  43      32.310  60.490  40.960  1.00  0.00           N
ATOM    519  HN  ALA A  43      31.860  60.870  40.160  1.00  0.00           H
ATOM    520  CA  ALA A  43      32.260  61.340  42.120  1.00  0.00           C
ATOM    521  HA  ALA A  43      33.280  61.660  42.290  1.00  0.00           H
ATOM    522  CB  ALA A  43      31.340  62.550  41.770  1.00  0.00           C
ATOM    523  HB1 ALA A  43      30.410  62.090  41.360  1.00  0.00           H
ATOM    524  HB2 ALA A  43      31.780  63.110  40.910  1.00  0.00           H
ATOM    525  HB3 ALA A  43      31.130  63.290  42.570  1.00  0.00           H
ATOM    526  C   ALA A  43      31.790  60.650  43.400  1.00  0.00           C
ATOM    527  O   ALA A  43      32.490  60.800  44.430  1.00  0.00           O
ATOM    528  N   SER A  44      30.710  59.890  43.430  1.00  0.00           N
ATOM    529  HN  SER A  44      30.210  59.810  42.580  1.00  0.00           H
ATOM    530  CA  SER A  44      30.350  59.030  44.520  1.00  0.00           C
ATOM    531  HA  SER A  44      30.020  59.690  45.320  1.00  0.00           H
ATOM    532  CB  SER A  44      29.250  57.950  44.200  1.00  0.00           C
ATOM    533  HB1 SER A  44      28.860  57.430  45.100  1.00  0.00           H
ATOM    534  HB2 SER A  44      29.740  57.190  43.570  1.00  0.00           H
ATOM    535  OG  SER A  44      28.220  58.520  43.460  1.00  0.00           O
ATOM    536  HG1 SER A  44      28.530  58.980  42.680  1.00  0.00           H
ATOM    537  C   SER A  44      31.520  58.190  45.120  1.00  0.00           C
ATOM    538  O   SER A  44      31.530  57.930  46.330  1.00  0.00           O
ATOM    539  N   SER A  45      32.460  57.640  44.310  1.00  0.00           N
ATOM    540  HN  SER A  45      32.310  57.680  43.320  1.00  0.00           H
ATOM    541  CA  SER A  45      33.480  56.710  44.700  1.00  0.00           C
ATOM    542  HA  SER A  45      33.100  56.060  45.470  1.00  0.00           H
ATOM    543  CB  SER A  45      33.800  55.990  43.420  1.00  0.00           C
ATOM    544  HB1 SER A  45      34.820  55.550  43.410  1.00  0.00           H
ATOM    545  HB2 SER A  45      33.670  56.550  42.470  1.00  0.00           H
ATOM    546  OG  SER A  45      32.870  54.830  43.280  1.00  0.00           O
ATOM    547  HG1 SER A  45      33.480  54.110  43.130  1.00  0.00           H
ATOM    548  C   SER A  45      34.690  57.480  45.270  1.00  0.00           C
ATOM    549  O   SER A  45      35.440  57.000  46.090  1.00  0.00           O
ATOM    550  N   LEU A  46      34.890  58.710  44.850  1.00  0.00           N
ATOM    551  HN  LEU A  46      34.290  59.150  44.180  1.00  0.00           H
ATOM    552  CA  LEU A  46      35.930  59.620  45.410  1.00  0.00           C
ATOM    553  HA  LEU A  46      36.840  59.080  45.640  1.00  0.00           H
ATOM    554  CB  LEU A  46      36.230  60.670  44.360  1.00  0.00           C
ATOM    555  HB1 LEU A  46      35.230  61.140  44.280  1.00  0.00           H
ATOM    556  HB2 LEU A  46      36.470  60.140  43.420  1.00  0.00           H
ATOM    557  CG  LEU A  46      37.320  61.610  44.770  1.00  0.00           C
ATOM    558  HG  LEU A  46      36.840  62.220  45.570  1.00  0.00           H
ATOM    559  CD1 LEU A  46      38.640  61.060  45.230  1.00  0.00           C
ATOM    560 HD11 LEU A  46      38.450  60.480  46.160  1.00  0.00           H
ATOM    561 HD12 LEU A  46      39.500  61.740  45.420  1.00  0.00           H
ATOM    562 HD13 LEU A  46      38.910  60.350  44.420  1.00  0.00           H
ATOM    563  CD2 LEU A  46      37.710  62.590  43.610  1.00  0.00           C
ATOM    564 HD21 LEU A  46      36.980  63.430  43.600  1.00  0.00           H
ATOM    565 HD22 LEU A  46      37.630  62.130  42.600  1.00  0.00           H
ATOM    566 HD23 LEU A  46      38.720  63.030  43.720  1.00  0.00           H
ATOM    567  C   LEU A  46      35.450  60.130  46.790  1.00  0.00           C
ATOM    568  O   LEU A  46      36.230  60.160  47.760  1.00  0.00           O
ATOM    569  N   ALA A  47      34.180  60.560  46.940  1.00  0.00           N
ATOM    570  HN  ALA A  47      33.540  60.630  46.180  1.00  0.00           H
ATOM    571  CA  ALA A  47      33.520  60.960  48.180  1.00  0.00           C
ATOM    572  HA  ALA A  47      34.150  61.780  48.490  1.00  0.00           H
ATOM    573  CB  ALA A  47      32.010  61.330  48.040  1.00  0.00           C
ATOM    574  HB1 ALA A  47      31.520  61.730  48.950  1.00  0.00           H
ATOM    575  HB2 ALA A  47      31.520  60.390  47.690  1.00  0.00           H
ATOM    576  HB3 ALA A  47      31.830  62.060  47.220  1.00  0.00           H
ATOM    577  C   ALA A  47      33.700  59.890  49.260  1.00  0.00           C
ATOM    578  O   ALA A  47      34.130  60.190  50.370  1.00  0.00           O
ATOM    579  N   LEU A  48      33.390  58.670  48.820  1.00  0.00           N
ATOM    580  HN  LEU A  48      32.860  58.540  47.980  1.00  0.00           H
ATOM    581  CA  LEU A  48      33.500  57.420  49.580  1.00  0.00           C
ATOM    582  HA  LEU A  48      32.990  57.440  50.530  1.00  0.00           H
ATOM    583  CB  LEU A  48      32.830  56.250  48.720  1.00  0.00           C
ATOM    584  HB1 LEU A  48      33.280  56.150  47.710  1.00  0.00           H
ATOM    585  HB2 LEU A  48      31.720  56.300  48.700  1.00  0.00           H
ATOM    586  CG  LEU A  48      32.860  54.810  49.400  1.00  0.00           C
ATOM    587  HG  LEU A  48      33.920  54.570  49.620  1.00  0.00           H
ATOM    588  CD1 LEU A  48      31.940  54.520  50.630  1.00  0.00           C
ATOM    589 HD11 LEU A  48      32.160  55.210  51.470  1.00  0.00           H
ATOM    590 HD12 LEU A  48      32.260  53.510  50.950  1.00  0.00           H
ATOM    591 HD13 LEU A  48      30.870  54.410  50.370  1.00  0.00           H
ATOM    592  CD2 LEU A  48      32.380  53.720  48.370  1.00  0.00           C
ATOM    593 HD21 LEU A  48      32.470  52.670  48.710  1.00  0.00           H
ATOM    594 HD22 LEU A  48      32.910  53.840  47.400  1.00  0.00           H
ATOM    595 HD23 LEU A  48      31.290  53.870  48.240  1.00  0.00           H
ATOM    596  C   LEU A  48      34.950  57.140  49.950  1.00  0.00           C
ATOM    597  O   LEU A  48      35.270  56.870  51.130  1.00  0.00           O
ATOM    598  N   ALA A  49      35.970  57.240  49.010  1.00  0.00           N
ATOM    599  HN  ALA A  49      35.720  57.500  48.080  1.00  0.00           H
ATOM    600  CA  ALA A  49      37.410  57.160  49.250  1.00  0.00           C
ATOM    601  HA  ALA A  49      37.630  56.140  49.540  1.00  0.00           H
ATOM    602  CB  ALA A  49      38.210  57.280  47.900  1.00  0.00           C
ATOM    603  HB1 ALA A  49      39.250  56.970  48.130  1.00  0.00           H
ATOM    604  HB2 ALA A  49      38.080  58.300  47.480  1.00  0.00           H
ATOM    605  HB3 ALA A  49      37.740  56.610  47.150  1.00  0.00           H
ATOM    606  C   ALA A  49      37.940  58.120  50.230  1.00  0.00           C
ATOM    607  O   ALA A  49      38.730  57.740  51.160  1.00  0.00           O
ATOM    608  N   ILE A  50      37.580  59.420  50.180  1.00  0.00           N
ATOM    609  HN  ILE A  50      36.930  59.750  49.510  1.00  0.00           H
ATOM    610  CA  ILE A  50      37.930  60.390  51.180  1.00  0.00           C
ATOM    611  HA  ILE A  50      38.950  60.190  51.460  1.00  0.00           H
ATOM    612  CB  ILE A  50      37.630  61.740  50.640  1.00  0.00           C
ATOM    613  HB  ILE A  50      36.580  61.750  50.270  1.00  0.00           H
ATOM    614  CG2 ILE A  50      37.820  62.910  51.620  1.00  0.00           C
ATOM    615 HG21 ILE A  50      37.100  62.940  52.470  1.00  0.00           H
ATOM    616 HG22 ILE A  50      37.760  63.880  51.090  1.00  0.00           H
ATOM    617 HG23 ILE A  50      38.810  62.810  52.120  1.00  0.00           H
ATOM    618  CG1 ILE A  50      38.590  62.160  49.440  1.00  0.00           C
ATOM    619 HG11 ILE A  50      38.880  61.220  48.920  1.00  0.00           H
ATOM    620 HG12 ILE A  50      39.500  62.560  49.920  1.00  0.00           H
ATOM    621  CD  ILE A  50      38.030  63.130  48.460  1.00  0.00           C
ATOM    622  HD1 ILE A  50      38.400  62.910  47.430  1.00  0.00           H
ATOM    623  HD2 ILE A  50      38.270  64.160  48.780  1.00  0.00           H
ATOM    624  HD3 ILE A  50      36.920  63.180  48.430  1.00  0.00           H
ATOM    625  C   ILE A  50      37.340  60.140  52.590  1.00  0.00           C
ATOM    626  O   ILE A  50      38.100  60.370  53.580  1.00  0.00           O
ATOM    627  N   ALA A  51      36.060  59.770  52.730  1.00  0.00           N
ATOM    628  HN  ALA A  51      35.470  59.700  51.920  1.00  0.00           H
ATOM    629  CA  ALA A  51      35.560  59.490  54.050  1.00  0.00           C
ATOM    630  HA  ALA A  51      35.780  60.380  54.630  1.00  0.00           H
ATOM    631  CB  ALA A  51      34.070  59.220  53.890  1.00  0.00           C
ATOM    632  HB1 ALA A  51      33.940  58.520  53.040  1.00  0.00           H
ATOM    633  HB2 ALA A  51      33.540  60.150  53.590  1.00  0.00           H
ATOM    634  HB3 ALA A  51      33.570  58.840  54.800  1.00  0.00           H
ATOM    635  C   ALA A  51      36.120  58.270  54.760  1.00  0.00           C
ATOM    636  O   ALA A  51      36.500  58.350  55.920  1.00  0.00           O
ATOM    637  N   ILE A  52      36.190  57.140  54.010  1.00  0.00           N
ATOM    638  HN  ILE A  52      35.770  57.040  53.110  1.00  0.00           H
ATOM    639  CA  ILE A  52      36.900  55.930  54.370  1.00  0.00           C
ATOM    640  HA  ILE A  52      36.410  55.460  55.220  1.00  0.00           H
ATOM    641  CB  ILE A  52      36.880  54.910  53.210  1.00  0.00           C
ATOM    642  HB  ILE A  52      36.760  55.350  52.200  1.00  0.00           H
ATOM    643  CG2 ILE A  52      38.150  53.990  53.130  1.00  0.00           C
ATOM    644 HG21 ILE A  52      38.040  53.190  52.370  1.00  0.00           H
ATOM    645 HG22 ILE A  52      38.230  53.500  54.120  1.00  0.00           H
ATOM    646 HG23 ILE A  52      39.030  54.570  52.760  1.00  0.00           H
ATOM    647  CG1 ILE A  52      35.590  53.980  53.360  1.00  0.00           C
ATOM    648 HG11 ILE A  52      35.750  53.320  54.230  1.00  0.00           H
ATOM    649 HG12 ILE A  52      35.560  53.290  52.490  1.00  0.00           H
ATOM    650  CD  ILE A  52      34.280  54.740  53.330  1.00  0.00           C
ATOM    651  HD1 ILE A  52      33.510  53.940  53.400  1.00  0.00           H
ATOM    652  HD2 ILE A  52      34.100  55.420  52.460  1.00  0.00           H
ATOM    653  HD3 ILE A  52      34.250  55.450  54.180  1.00  0.00           H
ATOM    654  C   ILE A  52      38.400  56.350  54.690  1.00  0.00           C
ATOM    655  O   ILE A  52      38.910  55.940  55.730  1.00  0.00           O
ATOM    656  N   THR A  53      39.080  57.220  53.830  1.00  0.00           N
ATOM    657  HN  THR A  53      38.750  57.480  52.920  1.00  0.00           H
ATOM    658  CA  THR A  53      40.390  57.580  54.270  1.00  0.00           C
ATOM    659  HA  THR A  53      40.920  56.660  54.470  1.00  0.00           H
ATOM    660  CB  THR A  53      41.150  58.460  53.270  1.00  0.00           C
ATOM    661  HB  THR A  53      40.470  59.300  53.000  1.00  0.00           H
ATOM    662  OG1 THR A  53      41.340  57.670  52.120  1.00  0.00           O
ATOM    663  HG1 THR A  53      40.500  57.320  51.830  1.00  0.00           H
ATOM    664  CG2 THR A  53      42.520  58.880  53.760  1.00  0.00           C
ATOM    665 HG21 THR A  53      42.420  59.700  54.500  1.00  0.00           H
ATOM    666 HG22 THR A  53      43.160  59.180  52.910  1.00  0.00           H
ATOM    667 HG23 THR A  53      42.940  58.000  54.290  1.00  0.00           H
ATOM    668  C   THR A  53      40.440  58.250  55.620  1.00  0.00           C
ATOM    669  O   THR A  53      41.260  57.940  56.500  1.00  0.00           O
ATOM    670  N   ALA A  54      39.480  59.150  55.820  1.00  0.00           N
ATOM    671  HN  ALA A  54      38.810  59.260  55.090  1.00  0.00           H
ATOM    672  CA  ALA A  54      39.340  59.810  57.090  1.00  0.00           C
ATOM    673  HA  ALA A  54      40.240  60.340  57.350  1.00  0.00           H
ATOM    674  CB  ALA A  54      38.160  60.880  57.030  1.00  0.00           C
ATOM    675  HB1 ALA A  54      38.340  61.600  56.210  1.00  0.00           H
ATOM    676  HB2 ALA A  54      37.930  61.410  57.980  1.00  0.00           H
ATOM    677  HB3 ALA A  54      37.250  60.280  56.810  1.00  0.00           H
ATOM    678  C   ALA A  54      38.950  58.940  58.330  1.00  0.00           C
ATOM    679  O   ALA A  54      39.610  58.950  59.370  1.00  0.00           O
ATOM    680  N   LEU A  55      37.970  58.000  58.220  1.00  0.00           N
ATOM    681  HN  LEU A  55      37.430  58.180  57.400  1.00  0.00           H
ATOM    682  CA  LEU A  55      37.740  57.010  59.200  1.00  0.00           C
ATOM    683  HA  LEU A  55      37.640  57.480  60.170  1.00  0.00           H
ATOM    684  CB  LEU A  55      36.420  56.200  58.830  1.00  0.00           C
ATOM    685  HB1 LEU A  55      36.620  55.630  57.890  1.00  0.00           H
ATOM    686  HB2 LEU A  55      35.620  56.930  58.600  1.00  0.00           H
ATOM    687  CG  LEU A  55      36.090  55.140  59.890  1.00  0.00           C
ATOM    688  HG  LEU A  55      36.870  54.340  59.890  1.00  0.00           H
ATOM    689  CD1 LEU A  55      36.080  55.600  61.350  1.00  0.00           C
ATOM    690 HD11 LEU A  55      35.450  56.520  61.410  1.00  0.00           H
ATOM    691 HD12 LEU A  55      37.100  55.820  61.720  1.00  0.00           H
ATOM    692 HD13 LEU A  55      35.600  54.860  62.020  1.00  0.00           H
ATOM    693  CD2 LEU A  55      34.750  54.560  59.410  1.00  0.00           C
ATOM    694 HD21 LEU A  55      34.340  53.810  60.110  1.00  0.00           H
ATOM    695 HD22 LEU A  55      34.830  54.130  58.390  1.00  0.00           H
ATOM    696 HD23 LEU A  55      34.070  55.420  59.260  1.00  0.00           H
ATOM    697  C   LEU A  55      38.920  56.090  59.410  1.00  0.00           C
ATOM    698  O   LEU A  55      39.340  55.830  60.510  1.00  0.00           O
ATOM    699  N   TYR A  56      39.590  55.630  58.350  1.00  0.00           N
ATOM    700  HN  TYR A  56      39.360  55.990  57.450  1.00  0.00           H
ATOM    701  CA  TYR A  56      40.860  54.870  58.490  1.00  0.00           C
ATOM    702  HA  TYR A  56      40.610  54.100  59.200  1.00  0.00           H
ATOM    703  CB  TYR A  56      41.380  54.210  57.230  1.00  0.00           C
ATOM    704  HB1 TYR A  56      42.430  53.880  57.350  1.00  0.00           H
ATOM    705  HB2 TYR A  56      41.360  54.930  56.390  1.00  0.00           H
ATOM    706  CG  TYR A  56      40.540  53.000  56.780  1.00  0.00           C
ATOM    707  CD1 TYR A  56      39.870  52.090  57.670  1.00  0.00           C
ATOM    708  HD1 TYR A  56      39.830  52.230  58.740  1.00  0.00           H
ATOM    709  CE1 TYR A  56      39.120  51.060  57.120  1.00  0.00           C
ATOM    710  HE1 TYR A  56      38.660  50.380  57.820  1.00  0.00           H
ATOM    711  CZ  TYR A  56      39.150  50.770  55.760  1.00  0.00           C
ATOM    712  OH  TYR A  56      38.440  49.640  55.400  1.00  0.00           O
ATOM    713  HH  TYR A  56      38.890  49.160  54.700  1.00  0.00           H
ATOM    714  CD2 TYR A  56      40.650  52.590  55.420  1.00  0.00           C
ATOM    715  HD2 TYR A  56      41.290  53.170  54.770  1.00  0.00           H
ATOM    716  CE2 TYR A  56      39.970  51.480  54.900  1.00  0.00           C
ATOM    717  HE2 TYR A  56      40.090  51.290  53.850  1.00  0.00           H
ATOM    718  C   TYR A  56      41.940  55.570  59.250  1.00  0.00           C
ATOM    719  O   TYR A  56      42.530  54.930  60.100  1.00  0.00           O
ATOM    720  N   SER A  57      42.090  56.870  59.070  1.00  0.00           N
ATOM    721  HN  SER A  57      41.600  57.370  58.360  1.00  0.00           H
ATOM    722  CA  SER A  57      43.060  57.600  59.990  1.00  0.00           C
ATOM    723  HA  SER A  57      44.020  57.140  59.830  1.00  0.00           H
ATOM    724  CB  SER A  57      43.210  59.090  59.580  1.00  0.00           C
ATOM    725  HB1 SER A  57      44.090  59.590  60.030  1.00  0.00           H
ATOM    726  HB2 SER A  57      42.270  59.590  59.880  1.00  0.00           H
ATOM    727  OG  SER A  57      43.540  59.150  58.210  1.00  0.00           O
ATOM    728  HG1 SER A  57      42.710  58.860  57.820  1.00  0.00           H
ATOM    729  C   SER A  57      42.880  57.600  61.470  1.00  0.00           C
ATOM    730  O   SER A  57      43.760  57.400  62.310  1.00  0.00           O
ATOM    731  N   ALA A  58      41.660  57.750  61.790  1.00  0.00           N
ATOM    732  HN  ALA A  58      40.860  57.870  61.210  1.00  0.00           H
ATOM    733  CA  ALA A  58      41.260  57.750  63.180  1.00  0.00           C
ATOM    734  HA  ALA A  58      41.850  58.460  63.740  1.00  0.00           H
ATOM    735  CB  ALA A  58      39.800  58.370  63.130  1.00  0.00           C
ATOM    736  HB1 ALA A  58      39.940  59.360  62.650  1.00  0.00           H
ATOM    737  HB2 ALA A  58      39.300  58.740  64.040  1.00  0.00           H
ATOM    738  HB3 ALA A  58      39.170  57.710  62.500  1.00  0.00           H
ATOM    739  C   ALA A  58      41.420  56.440  63.780  1.00  0.00           C
ATOM    740  O   ALA A  58      42.050  56.240  64.830  1.00  0.00           O
ATOM    741  N   VAL A  59      40.970  55.370  63.050  1.00  0.00           N
ATOM    742  HN  VAL A  59      40.500  55.460  62.180  1.00  0.00           H
ATOM    743  CA  VAL A  59      41.190  53.940  63.400  1.00  0.00           C
ATOM    744  HA  VAL A  59      40.820  53.890  64.410  1.00  0.00           H
ATOM    745  CB  VAL A  59      40.380  53.040  62.500  1.00  0.00           C
ATOM    746  HB  VAL A  59      40.460  53.440  61.460  1.00  0.00           H
ATOM    747  CG1 VAL A  59      40.780  51.560  62.670  1.00  0.00           C
ATOM    748 HG11 VAL A  59      40.550  51.110  63.660  1.00  0.00           H
ATOM    749 HG12 VAL A  59      41.780  51.260  62.300  1.00  0.00           H
ATOM    750 HG13 VAL A  59      40.100  51.040  61.960  1.00  0.00           H
ATOM    751  CG2 VAL A  59      38.900  53.210  62.780  1.00  0.00           C
ATOM    752 HG21 VAL A  59      38.360  54.140  62.490  1.00  0.00           H
ATOM    753 HG22 VAL A  59      38.770  52.990  63.860  1.00  0.00           H
ATOM    754 HG23 VAL A  59      38.340  52.430  62.210  1.00  0.00           H
ATOM    755  C   VAL A  59      42.690  53.550  63.380  1.00  0.00           C
ATOM    756  O   VAL A  59      43.190  52.780  64.190  1.00  0.00           O
ATOM    757  N   CYS A  60      43.480  54.060  62.420  1.00  0.00           N
ATOM    758  HN  CYS A  60      43.020  54.500  61.650  1.00  0.00           H
ATOM    759  CA  CYS A  60      44.910  53.900  62.400  1.00  0.00           C
ATOM    760  HA  CYS A  60      45.040  52.830  62.410  1.00  0.00           H
ATOM    761  CB  CYS A  60      45.550  54.540  61.150  1.00  0.00           C
ATOM    762  HB1 CYS A  60      45.500  55.640  61.200  1.00  0.00           H
ATOM    763  HB2 CYS A  60      44.890  54.200  60.320  1.00  0.00           H
ATOM    764  SG  CYS A  60      47.350  54.020  60.960  1.00  0.00           S
ATOM    765  HG1 CYS A  60      47.900  54.560  62.040  1.00  0.00           H
ATOM    766  C   CYS A  60      45.660  54.380  63.620  1.00  0.00           C
ATOM    767  O   CYS A  60      46.360  53.690  64.310  1.00  0.00           O
ATOM    768  N   ALA A  61      45.460  55.610  64.070  1.00  0.00           N
ATOM    769  HN  ALA A  61      44.770  56.200  63.670  1.00  0.00           H
ATOM    770  CA  ALA A  61      46.310  56.200  65.110  1.00  0.00           C
ATOM    771  HA  ALA A  61      47.360  56.050  64.920  1.00  0.00           H
ATOM    772  CB  ALA A  61      45.960  57.680  64.900  1.00  0.00           C
ATOM    773  HB1 ALA A  61      46.780  58.280  65.340  1.00  0.00           H
ATOM    774  HB2 ALA A  61      45.000  58.100  65.290  1.00  0.00           H
ATOM    775  HB3 ALA A  61      45.990  57.970  63.830  1.00  0.00           H
ATOM    776  C   ALA A  61      46.040  55.700  66.500  1.00  0.00           C
ATOM    777  O   ALA A  61      46.980  55.360  67.260  1.00  0.00           O
ATOM    778  N   VAL A  62      44.730  55.480  66.870  1.00  0.00           N
ATOM    779  HN  VAL A  62      43.910  55.650  66.320  1.00  0.00           H
ATOM    780  CA  VAL A  62      44.340  54.890  68.170  1.00  0.00           C
ATOM    781  HA  VAL A  62      44.820  55.340  69.030  1.00  0.00           H
ATOM    782  CB  VAL A  62      42.820  55.080  68.440  1.00  0.00           C
ATOM    783  HB  VAL A  62      42.190  54.530  67.710  1.00  0.00           H
ATOM    784  CG1 VAL A  62      42.430  54.540  69.850  1.00  0.00           C
ATOM    785 HG11 VAL A  62      43.000  53.620  70.090  1.00  0.00           H
ATOM    786 HG12 VAL A  62      41.380  54.180  69.810  1.00  0.00           H
ATOM    787 HG13 VAL A  62      42.620  55.250  70.680  1.00  0.00           H
ATOM    788  CG2 VAL A  62      42.610  56.600  68.290  1.00  0.00           C
ATOM    789 HG21 VAL A  62      41.640  56.930  68.730  1.00  0.00           H
ATOM    790 HG22 VAL A  62      42.580  56.880  67.210  1.00  0.00           H
ATOM    791 HG23 VAL A  62      43.450  57.190  68.700  1.00  0.00           H
ATOM    792  C   VAL A  62      44.700  53.370  68.180  1.00  0.00           C
ATOM    793  O   VAL A  62      45.300  52.850  69.150  1.00  0.00           O
ATOM    794  N   GLY A  63      44.320  52.590  67.110  1.00  0.00           N
ATOM    795  HN  GLY A  63      43.930  53.050  66.310  1.00  0.00           H
ATOM    796  CA  GLY A  63      44.540  51.180  67.050  1.00  0.00           C
ATOM    797  HA1 GLY A  63      43.940  50.800  66.240  1.00  0.00           H
ATOM    798  HA2 GLY A  63      44.260  50.740  67.990  1.00  0.00           H
ATOM    799  C   GLY A  63      45.970  50.760  67.020  1.00  0.00           C
ATOM    800  O   GLY A  63      46.420  49.840  67.670  1.00  0.00           O
ATOM    801  N   LEU A  64      46.820  51.400  66.200  1.00  0.00           N
ATOM    802  HN  LEU A  64      46.560  52.120  65.550  1.00  0.00           H
ATOM    803  CA  LEU A  64      48.190  51.110  66.100  1.00  0.00           C
ATOM    804  HA  LEU A  64      48.210  50.050  65.880  1.00  0.00           H
ATOM    805  CB  LEU A  64      48.860  51.800  64.870  1.00  0.00           C
ATOM    806  HB1 LEU A  64      48.890  52.900  65.050  1.00  0.00           H
ATOM    807  HB2 LEU A  64      48.120  51.640  64.060  1.00  0.00           H
ATOM    808  CG  LEU A  64      50.240  51.280  64.420  1.00  0.00           C
ATOM    809  HG  LEU A  64      50.830  51.290  65.360  1.00  0.00           H
ATOM    810  CD1 LEU A  64      50.280  49.800  63.990  1.00  0.00           C
ATOM    811 HD11 LEU A  64      49.440  49.600  63.290  1.00  0.00           H
ATOM    812 HD12 LEU A  64      50.020  49.170  64.870  1.00  0.00           H
ATOM    813 HD13 LEU A  64      51.270  49.420  63.670  1.00  0.00           H
ATOM    814  CD2 LEU A  64      50.930  52.100  63.220  1.00  0.00           C
ATOM    815 HD21 LEU A  64      51.960  51.780  62.980  1.00  0.00           H
ATOM    816 HD22 LEU A  64      51.080  53.160  63.530  1.00  0.00           H
ATOM    817 HD23 LEU A  64      50.350  52.060  62.270  1.00  0.00           H
ATOM    818  C   LEU A  64      48.940  51.400  67.440  1.00  0.00           C
ATOM    819  O   LEU A  64      49.590  50.560  68.120  1.00  0.00           O
ATOM    820  N   LEU A  65      48.840  52.700  67.790  1.00  0.00           N
ATOM    821  HN  LEU A  65      48.430  53.410  67.230  1.00  0.00           H
ATOM    822  CA  LEU A  65      49.420  53.090  68.970  1.00  0.00           C
ATOM    823  HA  LEU A  65      50.450  52.760  69.010  1.00  0.00           H
ATOM    824  CB  LEU A  65      49.480  54.660  69.110  1.00  0.00           C
ATOM    825  HB1 LEU A  65      49.930  54.940  70.090  1.00  0.00           H
ATOM    826  HB2 LEU A  65      48.420  54.990  69.170  1.00  0.00           H
ATOM    827  CG  LEU A  65      50.160  55.380  67.930  1.00  0.00           C
ATOM    828  HG  LEU A  65      49.820  55.000  66.940  1.00  0.00           H
ATOM    829  CD1 LEU A  65      49.930  56.880  68.100  1.00  0.00           C
ATOM    830 HD11 LEU A  65      50.430  57.240  69.030  1.00  0.00           H
ATOM    831 HD12 LEU A  65      48.830  57.050  68.120  1.00  0.00           H
ATOM    832 HD13 LEU A  65      50.350  57.470  67.260  1.00  0.00           H
ATOM    833  CD2 LEU A  65      51.620  54.890  67.960  1.00  0.00           C
ATOM    834 HD21 LEU A  65      52.220  55.680  67.470  1.00  0.00           H
ATOM    835 HD22 LEU A  65      51.830  53.890  67.510  1.00  0.00           H
ATOM    836 HD23 LEU A  65      52.010  54.890  69.010  1.00  0.00           H
ATOM    837  C   LEU A  65      48.860  52.510  70.310  1.00  0.00           C
ATOM    838  O   LEU A  65      49.680  52.090  71.140  1.00  0.00           O
ATOM    839  N   GLY A  66      47.570  52.460  70.480  1.00  0.00           N
ATOM    840  HN  GLY A  66      46.940  52.690  69.750  1.00  0.00           H
ATOM    841  CA  GLY A  66      46.970  51.870  71.610  1.00  0.00           C
ATOM    842  HA1 GLY A  66      45.910  51.960  71.390  1.00  0.00           H
ATOM    843  HA2 GLY A  66      47.320  52.420  72.470  1.00  0.00           H
ATOM    844  C   GLY A  66      47.150  50.380  71.860  1.00  0.00           C
ATOM    845  O   GLY A  66      47.260  49.950  73.020  1.00  0.00           O
ATOM    846  N   ASN A  67      47.310  49.500  70.880  1.00  0.00           N
ATOM    847  HN  ASN A  67      47.170  49.740  69.920  1.00  0.00           H
ATOM    848  CA  ASN A  67      47.750  48.080  71.090  1.00  0.00           C
ATOM    849  HA  ASN A  67      47.270  47.730  71.990  1.00  0.00           H
ATOM    850  CB  ASN A  67      47.380  47.080  69.940  1.00  0.00           C
ATOM    851  HB1 ASN A  67      47.750  46.040  70.060  1.00  0.00           H
ATOM    852  HB2 ASN A  67      47.770  47.470  68.980  1.00  0.00           H
ATOM    853  CG  ASN A  67      45.820  46.940  69.830  1.00  0.00           C
ATOM    854  OD1 ASN A  67      45.250  46.120  70.550  1.00  0.00           O
ATOM    855  ND2 ASN A  67      45.210  47.670  68.900  1.00  0.00           N
ATOM    856 HD21 ASN A  67      45.850  48.160  68.300  1.00  0.00           H
ATOM    857 HD22 ASN A  67      44.220  47.620  68.810  1.00  0.00           H
ATOM    858  C   ASN A  67      49.280  47.870  71.350  1.00  0.00           C
ATOM    859  O   ASN A  67      49.620  46.820  71.880  1.00  0.00           O
ATOM    860  N   VAL A  68      50.100  48.870  71.110  1.00  0.00           N
ATOM    861  HN  VAL A  68      49.770  49.670  70.630  1.00  0.00           H
ATOM    862  CA  VAL A  68      51.490  48.790  71.360  1.00  0.00           C
ATOM    863  HA  VAL A  68      51.890  47.840  71.050  1.00  0.00           H
ATOM    864  CB  VAL A  68      52.310  49.830  70.610  1.00  0.00           C
ATOM    865  HB  VAL A  68      51.800  50.820  70.570  1.00  0.00           H
ATOM    866  CG1 VAL A  68      53.680  50.050  71.250  1.00  0.00           C
ATOM    867 HG11 VAL A  68      53.650  50.570  72.230  1.00  0.00           H
ATOM    868 HG12 VAL A  68      54.250  50.660  70.510  1.00  0.00           H
ATOM    869 HG13 VAL A  68      54.120  49.030  71.380  1.00  0.00           H
ATOM    870  CG2 VAL A  68      52.450  49.360  69.160  1.00  0.00           C
ATOM    871 HG21 VAL A  68      51.450  49.190  68.710  1.00  0.00           H
ATOM    872 HG22 VAL A  68      52.940  48.370  69.050  1.00  0.00           H
ATOM    873 HG23 VAL A  68      52.980  50.180  68.620  1.00  0.00           H
ATOM    874  C   VAL A  68      51.580  48.770  72.920  1.00  0.00           C
ATOM    875  O   VAL A  68      52.300  48.040  73.560  1.00  0.00           O
ATOM    876  N   LEU A  69      50.650  49.580  73.640  1.00  0.00           N
ATOM    877  HN  LEU A  69      50.070  50.180  73.090  1.00  0.00           H
ATOM    878  CA  LEU A  69      50.560  49.740  75.110  1.00  0.00           C
ATOM    879  HA  LEU A  69      51.590  49.740  75.440  1.00  0.00           H
ATOM    880  CB  LEU A  69      49.620  50.910  75.600  1.00  0.00           C
ATOM    881  HB1 LEU A  69      49.500  51.040  76.700  1.00  0.00           H
ATOM    882  HB2 LEU A  69      48.600  50.720  75.210  1.00  0.00           H
ATOM    883  CG  LEU A  69      50.020  52.410  75.220  1.00  0.00           C
ATOM    884  HG  LEU A  69      50.150  52.400  74.120  1.00  0.00           H
ATOM    885  CD1 LEU A  69      48.880  53.420  75.670  1.00  0.00           C
ATOM    886 HD11 LEU A  69      48.790  53.430  76.780  1.00  0.00           H
ATOM    887 HD12 LEU A  69      47.890  53.180  75.220  1.00  0.00           H
ATOM    888 HD13 LEU A  69      49.110  54.450  75.350  1.00  0.00           H
ATOM    889  CD2 LEU A  69      51.380  52.840  75.840  1.00  0.00           C
ATOM    890 HD21 LEU A  69      51.820  53.640  75.200  1.00  0.00           H
ATOM    891 HD22 LEU A  69      52.100  51.990  75.820  1.00  0.00           H
ATOM    892 HD23 LEU A  69      51.250  53.200  76.880  1.00  0.00           H
ATOM    893  C   LEU A  69      50.080  48.490  75.740  1.00  0.00           C
ATOM    894  O   LEU A  69      50.430  48.050  76.820  1.00  0.00           O
ATOM    895  N   VAL A  70      49.180  47.760  75.130  1.00  0.00           N
ATOM    896  HN  VAL A  70      48.810  48.240  74.330  1.00  0.00           H
ATOM    897  CA  VAL A  70      48.690  46.440  75.480  1.00  0.00           C
ATOM    898  HA  VAL A  70      48.370  46.410  76.510  1.00  0.00           H
ATOM    899  CB  VAL A  70      47.470  45.940  74.600  1.00  0.00           C
ATOM    900  HB  VAL A  70      47.840  46.000  73.550  1.00  0.00           H
ATOM    901  CG1 VAL A  70      46.930  44.540  74.960  1.00  0.00           C
ATOM    902 HG11 VAL A  70      45.990  44.200  74.480  1.00  0.00           H
ATOM    903 HG12 VAL A  70      46.760  44.690  76.050  1.00  0.00           H
ATOM    904 HG13 VAL A  70      47.660  43.730  74.710  1.00  0.00           H
ATOM    905  CG2 VAL A  70      46.320  46.950  74.670  1.00  0.00           C
ATOM    906 HG21 VAL A  70      45.790  47.110  75.640  1.00  0.00           H
ATOM    907 HG22 VAL A  70      45.640  46.520  73.910  1.00  0.00           H
ATOM    908 HG23 VAL A  70      46.590  47.980  74.340  1.00  0.00           H
ATOM    909  C   VAL A  70      49.800  45.410  75.480  1.00  0.00           C
ATOM    910  O   VAL A  70      49.890  44.640  76.460  1.00  0.00           O
ATOM    911  N   MET A  71      50.640  45.380  74.410  1.00  0.00           N
ATOM    912  HN  MET A  71      50.460  45.930  73.590  1.00  0.00           H
ATOM    913  CA  MET A  71      51.760  44.420  74.300  1.00  0.00           C
ATOM    914  HA  MET A  71      51.300  43.470  74.500  1.00  0.00           H
ATOM    915  CB  MET A  71      52.290  44.370  72.860  1.00  0.00           C
ATOM    916  HB1 MET A  71      53.100  43.620  72.800  1.00  0.00           H
ATOM    917  HB2 MET A  71      52.580  45.400  72.580  1.00  0.00           H
ATOM    918  CG  MET A  71      51.270  43.800  71.880  1.00  0.00           C
ATOM    919  HG1 MET A  71      50.420  44.490  71.700  1.00  0.00           H
ATOM    920  HG2 MET A  71      50.820  42.850  72.230  1.00  0.00           H
ATOM    921  SD  MET A  71      52.070  43.480  70.310  1.00  0.00           S
ATOM    922  CE  MET A  71      51.490  45.020  69.530  1.00  0.00           C
ATOM    923  HE1 MET A  71      51.780  45.010  68.460  1.00  0.00           H
ATOM    924  HE2 MET A  71      52.030  45.910  69.920  1.00  0.00           H
ATOM    925  HE3 MET A  71      50.390  45.120  69.660  1.00  0.00           H
ATOM    926  C   MET A  71      52.850  44.610  75.300  1.00  0.00           C
ATOM    927  O   MET A  71      53.210  43.750  76.060  1.00  0.00           O
ATOM    928  N   PHE A  72      53.260  45.910  75.480  1.00  0.00           N
ATOM    929  HN  PHE A  72      52.830  46.690  75.010  1.00  0.00           H
ATOM    930  CA  PHE A  72      54.270  46.350  76.460  1.00  0.00           C
ATOM    931  HA  PHE A  72      55.130  45.720  76.280  1.00  0.00           H
ATOM    932  CB  PHE A  72      54.680  47.900  76.240  1.00  0.00           C
ATOM    933  HB1 PHE A  72      55.180  48.200  77.180  1.00  0.00           H
ATOM    934  HB2 PHE A  72      53.860  48.620  76.030  1.00  0.00           H
ATOM    935  CG  PHE A  72      55.780  48.050  75.260  1.00  0.00           C
ATOM    936  CD1 PHE A  72      55.620  47.650  73.910  1.00  0.00           C
ATOM    937  HD1 PHE A  72      54.780  47.030  73.630  1.00  0.00           H
ATOM    938  CE1 PHE A  72      56.720  47.750  72.960  1.00  0.00           C
ATOM    939  HE1 PHE A  72      56.580  47.310  71.990  1.00  0.00           H
ATOM    940  CZ  PHE A  72      57.860  48.460  73.370  1.00  0.00           C
ATOM    941  HZ  PHE A  72      58.750  48.570  72.770  1.00  0.00           H
ATOM    942  CD2 PHE A  72      56.950  48.720  75.590  1.00  0.00           C
ATOM    943  HD2 PHE A  72      57.130  49.040  76.610  1.00  0.00           H
ATOM    944  CE2 PHE A  72      57.960  48.920  74.670  1.00  0.00           C
ATOM    945  HE2 PHE A  72      58.800  49.490  75.050  1.00  0.00           H
ATOM    946  C   PHE A  72      53.770  46.020  77.870  1.00  0.00           C
ATOM    947  O   PHE A  72      54.430  45.500  78.730  1.00  0.00           O
ATOM    948  N   GLY A  73      52.490  46.270  78.230  1.00  0.00           N
ATOM    949  HN  GLY A  73      51.810  46.790  77.710  1.00  0.00           H
ATOM    950  CA  GLY A  73      51.950  45.970  79.550  1.00  0.00           C
ATOM    951  HA1 GLY A  73      50.900  46.180  79.470  1.00  0.00           H
ATOM    952  HA2 GLY A  73      52.350  46.740  80.190  1.00  0.00           H
ATOM    953  C   GLY A  73      51.970  44.650  80.090  1.00  0.00           C
ATOM    954  O   GLY A  73      52.330  44.410  81.250  1.00  0.00           O
ATOM    955  N   ILE A  74      51.650  43.630  79.230  1.00  0.00           N
ATOM    956  HN  ILE A  74      51.540  43.830  78.260  1.00  0.00           H
ATOM    957  CA  ILE A  74      51.570  42.230  79.740  1.00  0.00           C
ATOM    958  HA  ILE A  74      51.050  42.220  80.690  1.00  0.00           H
ATOM    959  CB  ILE A  74      50.740  41.290  78.780  1.00  0.00           C
ATOM    960  HB  ILE A  74      51.120  41.460  77.750  1.00  0.00           H
ATOM    961  CG2 ILE A  74      50.970  39.830  79.280  1.00  0.00           C
ATOM    962 HG21 ILE A  74      50.920  39.780  80.390  1.00  0.00           H
ATOM    963 HG22 ILE A  74      51.880  39.360  78.860  1.00  0.00           H
ATOM    964 HG23 ILE A  74      50.100  39.200  79.000  1.00  0.00           H
ATOM    965  CG1 ILE A  74      49.240  41.800  78.840  1.00  0.00           C
ATOM    966 HG11 ILE A  74      49.160  42.900  78.960  1.00  0.00           H
ATOM    967 HG12 ILE A  74      48.820  41.190  79.670  1.00  0.00           H
ATOM    968  CD  ILE A  74      48.510  41.280  77.560  1.00  0.00           C
ATOM    969  HD1 ILE A  74      48.570  40.180  77.420  1.00  0.00           H
ATOM    970  HD2 ILE A  74      49.010  41.750  76.680  1.00  0.00           H
ATOM    971  HD3 ILE A  74      47.440  41.540  77.620  1.00  0.00           H
ATOM    972  C   ILE A  74      52.950  41.600  79.970  1.00  0.00           C
ATOM    973  O   ILE A  74      53.240  41.010  81.000  1.00  0.00           O
ATOM    974  N   VAL A  75      53.880  41.830  79.030  1.00  0.00           N
ATOM    975  HN  VAL A  75      53.700  42.230  78.140  1.00  0.00           H
ATOM    976  CA  VAL A  75      55.300  41.430  79.160  1.00  0.00           C
ATOM    977  HA  VAL A  75      55.340  40.380  79.390  1.00  0.00           H
ATOM    978  CB  VAL A  75      56.030  41.670  77.870  1.00  0.00           C
ATOM    979  HB  VAL A  75      55.980  42.730  77.530  1.00  0.00           H
ATOM    980  CG1 VAL A  75      57.490  41.150  78.030  1.00  0.00           C
ATOM    981 HG11 VAL A  75      57.860  41.630  78.950  1.00  0.00           H
ATOM    982 HG12 VAL A  75      58.090  41.420  77.130  1.00  0.00           H
ATOM    983 HG13 VAL A  75      57.550  40.060  78.260  1.00  0.00           H
ATOM    984  CG2 VAL A  75      55.250  40.820  76.760  1.00  0.00           C
ATOM    985 HG21 VAL A  75      55.390  39.810  77.200  1.00  0.00           H
ATOM    986 HG22 VAL A  75      55.900  40.710  75.860  1.00  0.00           H
ATOM    987 HG23 VAL A  75      54.240  41.250  76.560  1.00  0.00           H
ATOM    988  C   VAL A  75      55.940  42.120  80.370  1.00  0.00           C
ATOM    989  O   VAL A  75      56.690  41.520  81.110  1.00  0.00           O
ATOM    990  N   ARG A  76      55.760  43.500  80.510  1.00  0.00           N
ATOM    991  HN  ARG A  76      55.470  44.060  79.730  1.00  0.00           H
ATOM    992  CA  ARG A  76      56.320  44.330  81.520  1.00  0.00           C
ATOM    993  HA  ARG A  76      57.360  44.440  81.250  1.00  0.00           H
ATOM    994  CB  ARG A  76      55.800  45.730  81.400  1.00  0.00           C
ATOM    995  HB1 ARG A  76      54.700  45.760  81.520  1.00  0.00           H
ATOM    996  HB2 ARG A  76      55.930  46.090  80.350  1.00  0.00           H
ATOM    997  CG  ARG A  76      56.370  46.790  82.420  1.00  0.00           C
ATOM    998  HG1 ARG A  76      56.110  46.480  83.450  1.00  0.00           H
ATOM    999  HG2 ARG A  76      55.830  47.740  82.220  1.00  0.00           H
ATOM   1000  CD  ARG A  76      57.830  47.100  82.350  1.00  0.00           C
ATOM   1001  HD1 ARG A  76      58.420  46.170  82.420  1.00  0.00           H
ATOM   1002  HD2 ARG A  76      58.060  47.790  83.190  1.00  0.00           H
ATOM   1003  NE  ARG A  76      58.100  47.820  81.110  1.00  0.00           N
ATOM   1004  HE  ARG A  76      58.350  47.300  80.290  1.00  0.00           H
ATOM   1005  CZ  ARG A  76      58.130  49.100  80.870  1.00  0.00           C
ATOM   1006  NH1 ARG A  76      57.910  50.120  81.630  1.00  0.00           N
ATOM   1007 HH11 ARG A  76      57.610  50.080  82.580  1.00  0.00           H
ATOM   1008 HH12 ARG A  76      57.660  50.980  81.180  1.00  0.00           H
ATOM   1009  NH2 ARG A  76      58.330  49.470  79.610  1.00  0.00           N
ATOM   1010 HH21 ARG A  76      58.900  48.820  79.100  1.00  0.00           H
ATOM   1011 HH22 ARG A  76      58.400  50.460  79.470  1.00  0.00           H
ATOM   1012  C   ARG A  76      56.150  43.890  82.980  1.00  0.00           C
ATOM   1013  O   ARG A  76      57.140  43.910  83.710  1.00  0.00           O
ATOM   1014  N   TYR A  77      54.870  43.600  83.310  1.00  0.00           N
ATOM   1015  HN  TYR A  77      54.220  43.640  82.560  1.00  0.00           H
ATOM   1016  CA  TYR A  77      54.350  43.400  84.670  1.00  0.00           C
ATOM   1017  HA  TYR A  77      55.110  43.640  85.410  1.00  0.00           H
ATOM   1018  CB  TYR A  77      53.080  44.270  85.040  1.00  0.00           C
ATOM   1019  HB1 TYR A  77      52.860  44.050  86.100  1.00  0.00           H
ATOM   1020  HB2 TYR A  77      52.170  43.970  84.490  1.00  0.00           H
ATOM   1021  CG  TYR A  77      53.330  45.790  84.950  1.00  0.00           C
ATOM   1022  CD1 TYR A  77      54.230  46.360  85.860  1.00  0.00           C
ATOM   1023  HD1 TYR A  77      54.570  45.790  86.710  1.00  0.00           H
ATOM   1024  CE1 TYR A  77      54.490  47.670  85.780  1.00  0.00           C
ATOM   1025  HE1 TYR A  77      55.080  48.120  86.560  1.00  0.00           H
ATOM   1026  CZ  TYR A  77      54.040  48.500  84.760  1.00  0.00           C
ATOM   1027  OH  TYR A  77      54.290  49.880  84.730  1.00  0.00           O
ATOM   1028  HH  TYR A  77      54.920  50.110  85.420  1.00  0.00           H
ATOM   1029  CD2 TYR A  77      52.840  46.590  83.900  1.00  0.00           C
ATOM   1030  HD2 TYR A  77      52.130  46.120  83.240  1.00  0.00           H
ATOM   1031  CE2 TYR A  77      53.180  47.960  83.800  1.00  0.00           C
ATOM   1032  HE2 TYR A  77      52.870  48.540  82.940  1.00  0.00           H
ATOM   1033  C   TYR A  77      54.100  41.960  85.060  1.00  0.00           C
ATOM   1034  O   TYR A  77      53.510  41.250  84.280  1.00  0.00           O
ATOM   1035  N   THR A  78      54.700  41.560  86.230  1.00  0.00           N
ATOM   1036  HN  THR A  78      55.250  42.290  86.620  1.00  0.00           H
ATOM   1037  CA  THR A  78      54.650  40.200  86.870  1.00  0.00           C
ATOM   1038  HA  THR A  78      55.020  39.470  86.160  1.00  0.00           H
ATOM   1039  CB  THR A  78      55.500  40.140  88.150  1.00  0.00           C
ATOM   1040  HB  THR A  78      55.350  41.020  88.800  1.00  0.00           H
ATOM   1041  OG1 THR A  78      56.840  40.050  87.640  1.00  0.00           O
ATOM   1042  HG1 THR A  78      57.000  40.780  87.040  1.00  0.00           H
ATOM   1043  CG2 THR A  78      55.270  38.880  88.960  1.00  0.00           C
ATOM   1044 HG21 THR A  78      55.360  37.990  88.300  1.00  0.00           H
ATOM   1045 HG22 THR A  78      54.300  38.750  89.480  1.00  0.00           H
ATOM   1046 HG23 THR A  78      56.040  38.760  89.760  1.00  0.00           H
ATOM   1047  C   THR A  78      53.220  39.780  87.160  1.00  0.00           C
ATOM   1048  O   THR A  78      52.800  38.630  86.940  1.00  0.00           O
ATOM   1049  N   LYS A  79      52.370  40.680  87.620  1.00  0.00           N
ATOM   1050  HN  LYS A  79      52.750  41.580  87.790  1.00  0.00           H
ATOM   1051  CA  LYS A  79      50.920  40.440  87.750  1.00  0.00           C
ATOM   1052  HA  LYS A  79      50.770  39.490  88.250  1.00  0.00           H
ATOM   1053  CB  LYS A  79      50.380  41.630  88.630  1.00  0.00           C
ATOM   1054  HB1 LYS A  79      50.460  42.600  88.090  1.00  0.00           H
ATOM   1055  HB2 LYS A  79      51.020  41.730  89.530  1.00  0.00           H
ATOM   1056  CG  LYS A  79      48.950  41.520  89.200  1.00  0.00           C
ATOM   1057  HG1 LYS A  79      48.360  40.900  88.480  1.00  0.00           H
ATOM   1058  HG2 LYS A  79      48.510  42.530  89.310  1.00  0.00           H
ATOM   1059  CD  LYS A  79      48.990  40.790  90.570  1.00  0.00           C
ATOM   1060  HD1 LYS A  79      49.760  41.210  91.260  1.00  0.00           H
ATOM   1061  HD2 LYS A  79      49.370  39.740  90.550  1.00  0.00           H
ATOM   1062  CE  LYS A  79      47.660  40.760  91.270  1.00  0.00           C
ATOM   1063  HE1 LYS A  79      47.780  40.110  92.170  1.00  0.00           H
ATOM   1064  HE2 LYS A  79      46.820  40.420  90.640  1.00  0.00           H
ATOM   1065  NZ  LYS A  79      47.310  42.110  91.890  1.00  0.00           N
ATOM   1066  HZ1 LYS A  79      48.040  42.550  92.500  1.00  0.00           H
ATOM   1067  HZ2 LYS A  79      46.440  42.020  92.450  1.00  0.00           H
ATOM   1068  HZ3 LYS A  79      47.100  42.720  91.070  1.00  0.00           H
ATOM   1069  C   LYS A  79      50.050  40.330  86.440  1.00  0.00           C
ATOM   1070  O   LYS A  79      48.910  39.870  86.410  1.00  0.00           O
ATOM   1071  N   MET A  80      50.570  40.730  85.330  1.00  0.00           N
ATOM   1072  HN  MET A  80      51.540  40.980  85.340  1.00  0.00           H
ATOM   1073  CA  MET A  80      49.840  40.650  84.050  1.00  0.00           C
ATOM   1074  HA  MET A  80      48.760  40.600  84.110  1.00  0.00           H
ATOM   1075  CB  MET A  80      50.060  41.770  83.150  1.00  0.00           C
ATOM   1076  HB1 MET A  80      49.530  41.600  82.180  1.00  0.00           H
ATOM   1077  HB2 MET A  80      51.130  41.930  82.880  1.00  0.00           H
ATOM   1078  CG  MET A  80      49.720  43.170  83.650  1.00  0.00           C
ATOM   1079  HG1 MET A  80      50.240  43.930  83.030  1.00  0.00           H
ATOM   1080  HG2 MET A  80      50.120  43.270  84.690  1.00  0.00           H
ATOM   1081  SD  MET A  80      47.880  43.470  83.630  1.00  0.00           S
ATOM   1082  CE  MET A  80      47.900  44.130  81.970  1.00  0.00           C
ATOM   1083  HE1 MET A  80      48.440  45.100  81.960  1.00  0.00           H
ATOM   1084  HE2 MET A  80      46.840  44.300  81.680  1.00  0.00           H
ATOM   1085  HE3 MET A  80      48.400  43.390  81.320  1.00  0.00           H
ATOM   1086  C   MET A  80      50.100  39.310  83.370  1.00  0.00           C
ATOM   1087  O   MET A  80      49.280  38.780  82.570  1.00  0.00           O
ATOM   1088  N   LYS A  81      51.190  38.620  83.780  1.00  0.00           N
ATOM   1089  HN  LYS A  81      51.830  38.930  84.480  1.00  0.00           H
ATOM   1090  CA  LYS A  81      51.560  37.240  83.370  1.00  0.00           C
ATOM   1091  HA  LYS A  81      51.610  37.240  82.290  1.00  0.00           H
ATOM   1092  CB  LYS A  81      52.880  36.870  83.980  1.00  0.00           C
ATOM   1093  HB1 LYS A  81      53.190  35.870  83.590  1.00  0.00           H
ATOM   1094  HB2 LYS A  81      52.790  36.880  85.090  1.00  0.00           H
ATOM   1095  CG  LYS A  81      53.950  37.920  83.780  1.00  0.00           C
ATOM   1096  HG1 LYS A  81      54.910  37.470  84.110  1.00  0.00           H
ATOM   1097  HG2 LYS A  81      53.730  38.890  84.280  1.00  0.00           H
ATOM   1098  CD  LYS A  81      54.220  38.040  82.260  1.00  0.00           C
ATOM   1099  HD1 LYS A  81      53.270  38.450  81.860  1.00  0.00           H
ATOM   1100  HD2 LYS A  81      54.370  37.000  81.900  1.00  0.00           H
ATOM   1101  CE  LYS A  81      55.410  38.880  81.830  1.00  0.00           C
ATOM   1102  HE1 LYS A  81      55.410  39.950  82.140  1.00  0.00           H
ATOM   1103  HE2 LYS A  81      55.370  38.850  80.720  1.00  0.00           H
ATOM   1104  NZ  LYS A  81      56.720  38.290  82.250  1.00  0.00           N
ATOM   1105  HZ1 LYS A  81      57.070  38.500  83.210  1.00  0.00           H
ATOM   1106  HZ2 LYS A  81      57.460  38.670  81.630  1.00  0.00           H
ATOM   1107  HZ3 LYS A  81      56.660  37.260  82.100  1.00  0.00           H
ATOM   1108  C   LYS A  81      50.550  36.230  83.860  1.00  0.00           C
ATOM   1109  O   LYS A  81      50.660  35.640  84.930  1.00  0.00           O
ATOM   1110  N   THR A  82      49.500  35.920  83.000  1.00  0.00           N
ATOM   1111  HN  THR A  82      49.380  36.390  82.130  1.00  0.00           H
ATOM   1112  CA  THR A  82      48.420  35.040  83.420  1.00  0.00           C
ATOM   1113  HA  THR A  82      48.840  34.230  83.990  1.00  0.00           H
ATOM   1114  CB  THR A  82      47.260  35.590  84.290  1.00  0.00           C
ATOM   1115  HB  THR A  82      47.730  36.220  85.080  1.00  0.00           H
ATOM   1116  OG1 THR A  82      46.520  34.480  84.900  1.00  0.00           O
ATOM   1117  HG1 THR A  82      47.120  34.130  85.560  1.00  0.00           H
ATOM   1118  CG2 THR A  82      46.340  36.420  83.340  1.00  0.00           C
ATOM   1119 HG21 THR A  82      45.510  36.960  83.850  1.00  0.00           H
ATOM   1120 HG22 THR A  82      45.770  35.730  82.680  1.00  0.00           H
ATOM   1121 HG23 THR A  82      46.980  37.130  82.780  1.00  0.00           H
ATOM   1122  C   THR A  82      47.870  34.510  82.190  1.00  0.00           C
ATOM   1123  O   THR A  82      47.940  35.160  81.150  1.00  0.00           O
ATOM   1124  N   ALA A  83      47.460  33.210  82.080  1.00  0.00           N
ATOM   1125  HN  ALA A  83      47.140  32.780  82.920  1.00  0.00           H
ATOM   1126  CA  ALA A  83      47.100  32.440  80.860  1.00  0.00           C
ATOM   1127  HA  ALA A  83      48.020  32.390  80.290  1.00  0.00           H
ATOM   1128  CB  ALA A  83      46.650  31.040  81.210  1.00  0.00           C
ATOM   1129  HB1 ALA A  83      45.820  31.070  81.950  1.00  0.00           H
ATOM   1130  HB2 ALA A  83      47.460  30.410  81.620  1.00  0.00           H
ATOM   1131  HB3 ALA A  83      46.290  30.490  80.320  1.00  0.00           H
ATOM   1132  C   ALA A  83      46.030  33.090  79.890  1.00  0.00           C
ATOM   1133  O   ALA A  83      46.260  33.200  78.710  1.00  0.00           O
ATOM   1134  N   THR A  84      44.980  33.720  80.480  1.00  0.00           N
ATOM   1135  HN  THR A  84      44.820  33.640  81.460  1.00  0.00           H
ATOM   1136  CA  THR A  84      44.010  34.510  79.690  1.00  0.00           C
ATOM   1137  HA  THR A  84      43.670  33.990  78.810  1.00  0.00           H
ATOM   1138  CB  THR A  84      42.860  35.080  80.510  1.00  0.00           C
ATOM   1139  HB  THR A  84      43.250  35.540  81.450  1.00  0.00           H
ATOM   1140  OG1 THR A  84      41.920  34.080  80.900  1.00  0.00           O
ATOM   1141  HG1 THR A  84      42.000  33.280  80.390  1.00  0.00           H
ATOM   1142  CG2 THR A  84      42.110  36.260  79.810  1.00  0.00           C
ATOM   1143 HG21 THR A  84      42.700  37.180  79.610  1.00  0.00           H
ATOM   1144 HG22 THR A  84      41.260  36.560  80.470  1.00  0.00           H
ATOM   1145 HG23 THR A  84      41.770  35.900  78.810  1.00  0.00           H
ATOM   1146  C   THR A  84      44.650  35.720  78.940  1.00  0.00           C
ATOM   1147  O   THR A  84      44.420  35.850  77.770  1.00  0.00           O
ATOM   1148  N   ASN A  85      45.500  36.480  79.620  1.00  0.00           N
ATOM   1149  HN  ASN A  85      45.680  36.300  80.590  1.00  0.00           H
ATOM   1150  CA  ASN A  85      46.190  37.560  78.960  1.00  0.00           C
ATOM   1151  HA  ASN A  85      45.540  38.150  78.330  1.00  0.00           H
ATOM   1152  CB  ASN A  85      46.800  38.450  80.040  1.00  0.00           C
ATOM   1153  HB1 ASN A  85      47.340  39.290  79.550  1.00  0.00           H
ATOM   1154  HB2 ASN A  85      47.520  37.790  80.570  1.00  0.00           H
ATOM   1155  CG  ASN A  85      45.790  38.930  81.050  1.00  0.00           C
ATOM   1156  OD1 ASN A  85      44.550  38.850  80.980  1.00  0.00           O
ATOM   1157  ND2 ASN A  85      46.410  39.610  82.080  1.00  0.00           N
ATOM   1158 HD21 ASN A  85      47.400  39.760  82.070  1.00  0.00           H
ATOM   1159 HD22 ASN A  85      45.870  39.930  82.870  1.00  0.00           H
ATOM   1160  C   ASN A  85      47.310  37.170  77.910  1.00  0.00           C
ATOM   1161  O   ASN A  85      47.650  38.080  77.150  1.00  0.00           O
ATOM   1162  N   ILE A  86      47.860  35.930  77.840  1.00  0.00           N
ATOM   1163  HN  ILE A  86      47.660  35.170  78.460  1.00  0.00           H
ATOM   1164  CA  ILE A  86      48.730  35.450  76.730  1.00  0.00           C
ATOM   1165  HA  ILE A  86      49.480  36.230  76.710  1.00  0.00           H
ATOM   1166  CB  ILE A  86      49.360  34.090  77.010  1.00  0.00           C
ATOM   1167  HB  ILE A  86      48.670  33.230  76.900  1.00  0.00           H
ATOM   1168  CG2 ILE A  86      50.410  33.740  75.900  1.00  0.00           C
ATOM   1169 HG21 ILE A  86      51.120  32.950  76.230  1.00  0.00           H
ATOM   1170 HG22 ILE A  86      50.890  34.730  75.730  1.00  0.00           H
ATOM   1171 HG23 ILE A  86      49.900  33.410  74.960  1.00  0.00           H
ATOM   1172  CG1 ILE A  86      49.840  33.960  78.430  1.00  0.00           C
ATOM   1173 HG11 ILE A  86      50.210  32.920  78.560  1.00  0.00           H
ATOM   1174 HG12 ILE A  86      48.950  34.040  79.090  1.00  0.00           H
ATOM   1175  CD  ILE A  86      50.840  35.040  78.840  1.00  0.00           C
ATOM   1176  HD1 ILE A  86      51.680  35.250  78.150  1.00  0.00           H
ATOM   1177  HD2 ILE A  86      51.150  34.810  79.880  1.00  0.00           H
ATOM   1178  HD3 ILE A  86      50.200  35.950  78.890  1.00  0.00           H
ATOM   1179  C   ILE A  86      48.110  35.530  75.370  1.00  0.00           C
ATOM   1180  O   ILE A  86      48.660  36.170  74.430  1.00  0.00           O
ATOM   1181  N   TYR A  87      46.790  35.100  75.310  1.00  0.00           N
ATOM   1182  HN  TYR A  87      46.330  34.830  76.150  1.00  0.00           H
ATOM   1183  CA  TYR A  87      45.910  35.300  74.110  1.00  0.00           C
ATOM   1184  HA  TYR A  87      46.340  34.880  73.210  1.00  0.00           H
ATOM   1185  CB  TYR A  87      44.590  34.610  74.290  1.00  0.00           C
ATOM   1186  HB1 TYR A  87      44.150  34.750  73.280  1.00  0.00           H
ATOM   1187  HB2 TYR A  87      44.010  35.100  75.100  1.00  0.00           H
ATOM   1188  CG  TYR A  87      44.660  33.100  74.490  1.00  0.00           C
ATOM   1189  CD1 TYR A  87      44.840  32.150  73.460  1.00  0.00           C
ATOM   1190  HD1 TYR A  87      44.950  32.340  72.400  1.00  0.00           H
ATOM   1191  CE1 TYR A  87      44.950  30.810  73.780  1.00  0.00           C
ATOM   1192  HE1 TYR A  87      45.220  30.100  73.010  1.00  0.00           H
ATOM   1193  CZ  TYR A  87      44.920  30.380  75.110  1.00  0.00           C
ATOM   1194  OH  TYR A  87      45.050  29.040  75.450  1.00  0.00           O
ATOM   1195  HH  TYR A  87      44.650  28.990  76.320  1.00  0.00           H
ATOM   1196  CD2 TYR A  87      44.670  32.640  75.790  1.00  0.00           C
ATOM   1197  HD2 TYR A  87      44.350  33.310  76.570  1.00  0.00           H
ATOM   1198  CE2 TYR A  87      44.860  31.290  76.100  1.00  0.00           C
ATOM   1199  HE2 TYR A  87      44.770  30.930  77.110  1.00  0.00           H
ATOM   1200  C   TYR A  87      45.740  36.740  73.800  1.00  0.00           C
ATOM   1201  O   TYR A  87      45.850  37.180  72.650  1.00  0.00           O
ATOM   1202  N   ILE A  88      45.600  37.690  74.770  1.00  0.00           N
ATOM   1203  HN  ILE A  88      45.500  37.300  75.680  1.00  0.00           H
ATOM   1204  CA  ILE A  88      45.360  39.130  74.620  1.00  0.00           C
ATOM   1205  HA  ILE A  88      44.460  39.230  74.030  1.00  0.00           H
ATOM   1206  CB  ILE A  88      44.780  39.850  75.820  1.00  0.00           C
ATOM   1207  HB  ILE A  88      45.550  39.670  76.600  1.00  0.00           H
ATOM   1208  CG2 ILE A  88      44.580  41.300  75.490  1.00  0.00           C
ATOM   1209 HG21 ILE A  88      45.550  41.820  75.370  1.00  0.00           H
ATOM   1210 HG22 ILE A  88      44.090  41.760  76.380  1.00  0.00           H
ATOM   1211 HG23 ILE A  88      44.020  41.450  74.540  1.00  0.00           H
ATOM   1212  CG1 ILE A  88      43.480  39.210  76.260  1.00  0.00           C
ATOM   1213 HG11 ILE A  88      43.740  38.150  76.450  1.00  0.00           H
ATOM   1214 HG12 ILE A  88      42.610  39.220  75.560  1.00  0.00           H
ATOM   1215  CD  ILE A  88      43.000  39.690  77.640  1.00  0.00           C
ATOM   1216  HD1 ILE A  88      42.490  40.660  77.500  1.00  0.00           H
ATOM   1217  HD2 ILE A  88      43.850  39.810  78.340  1.00  0.00           H
ATOM   1218  HD3 ILE A  88      42.240  38.920  77.920  1.00  0.00           H
ATOM   1219  C   ILE A  88      46.430  39.840  73.920  1.00  0.00           C
ATOM   1220  O   ILE A  88      46.220  40.670  73.030  1.00  0.00           O
ATOM   1221  N   PHE A  89      47.700  39.500  74.230  1.00  0.00           N
ATOM   1222  HN  PHE A  89      47.930  38.930  75.020  1.00  0.00           H
ATOM   1223  CA  PHE A  89      48.890  39.990  73.580  1.00  0.00           C
ATOM   1224  HA  PHE A  89      48.890  41.070  73.590  1.00  0.00           H
ATOM   1225  CB  PHE A  89      50.110  39.450  74.330  1.00  0.00           C
ATOM   1226  HB1 PHE A  89      49.910  38.360  74.370  1.00  0.00           H
ATOM   1227  HB2 PHE A  89      50.110  39.720  75.400  1.00  0.00           H
ATOM   1228  CG  PHE A  89      51.500  39.700  73.710  1.00  0.00           C
ATOM   1229  CD1 PHE A  89      51.970  38.910  72.670  1.00  0.00           C
ATOM   1230  HD1 PHE A  89      51.330  38.110  72.340  1.00  0.00           H
ATOM   1231  CE1 PHE A  89      53.210  39.120  72.130  1.00  0.00           C
ATOM   1232  HE1 PHE A  89      53.580  38.360  71.450  1.00  0.00           H
ATOM   1233  CZ  PHE A  89      53.970  40.250  72.510  1.00  0.00           C
ATOM   1234  HZ  PHE A  89      54.940  40.510  72.090  1.00  0.00           H
ATOM   1235  CD2 PHE A  89      52.250  40.700  74.240  1.00  0.00           C
ATOM   1236  HD2 PHE A  89      51.890  41.330  75.040  1.00  0.00           H
ATOM   1237  CE2 PHE A  89      53.480  40.990  73.620  1.00  0.00           C
ATOM   1238  HE2 PHE A  89      54.110  41.810  73.950  1.00  0.00           H
ATOM   1239  C   PHE A  89      48.950  39.650  72.100  1.00  0.00           C
ATOM   1240  O   PHE A  89      49.300  40.440  71.230  1.00  0.00           O
ATOM   1241  N   ASN A  90      48.570  38.360  71.730  1.00  0.00           N
ATOM   1242  HN  ASN A  90      48.380  37.670  72.440  1.00  0.00           H
ATOM   1243  CA  ASN A  90      48.550  37.890  70.320  1.00  0.00           C
ATOM   1244  HA  ASN A  90      49.480  38.250  69.910  1.00  0.00           H
ATOM   1245  CB  ASN A  90      48.420  36.330  70.310  1.00  0.00           C
ATOM   1246  HB1 ASN A  90      47.440  36.040  70.760  1.00  0.00           H
ATOM   1247  HB2 ASN A  90      49.250  35.850  70.860  1.00  0.00           H
ATOM   1248  CG  ASN A  90      48.690  35.740  68.930  1.00  0.00           C
ATOM   1249  OD1 ASN A  90      49.730  35.960  68.320  1.00  0.00           O
ATOM   1250  ND2 ASN A  90      47.730  34.970  68.360  1.00  0.00           N
ATOM   1251 HD21 ASN A  90      47.830  34.520  67.470  1.00  0.00           H
ATOM   1252 HD22 ASN A  90      46.820  34.840  68.730  1.00  0.00           H
ATOM   1253  C   ASN A  90      47.440  38.680  69.470  1.00  0.00           C
ATOM   1254  O   ASN A  90      47.700  39.050  68.340  1.00  0.00           O
ATOM   1255  N   LEU A  91      46.240  39.030  69.990  1.00  0.00           N
ATOM   1256  HN  LEU A  91      46.060  38.700  70.910  1.00  0.00           H
ATOM   1257  CA  LEU A  91      45.120  39.830  69.440  1.00  0.00           C
ATOM   1258  HA  LEU A  91      44.790  39.480  68.470  1.00  0.00           H
ATOM   1259  CB  LEU A  91      43.860  40.000  70.310  1.00  0.00           C
ATOM   1260  HB1 LEU A  91      43.130  40.780  70.010  1.00  0.00           H
ATOM   1261  HB2 LEU A  91      44.140  40.380  71.320  1.00  0.00           H
ATOM   1262  CG  LEU A  91      42.900  38.730  70.560  1.00  0.00           C
ATOM   1263  HG  LEU A  91      43.480  37.950  71.090  1.00  0.00           H
ATOM   1264  CD1 LEU A  91      41.620  39.020  71.350  1.00  0.00           C
ATOM   1265 HD11 LEU A  91      40.930  38.170  71.490  1.00  0.00           H
ATOM   1266 HD12 LEU A  91      41.080  39.840  70.820  1.00  0.00           H
ATOM   1267 HD13 LEU A  91      41.750  39.250  72.430  1.00  0.00           H
ATOM   1268  CD2 LEU A  91      42.500  38.010  69.300  1.00  0.00           C
ATOM   1269 HD21 LEU A  91      41.960  37.080  69.560  1.00  0.00           H
ATOM   1270 HD22 LEU A  91      43.430  37.680  68.790  1.00  0.00           H
ATOM   1271 HD23 LEU A  91      41.900  38.670  68.630  1.00  0.00           H
ATOM   1272  C   LEU A  91      45.640  41.220  69.210  1.00  0.00           C
ATOM   1273  O   LEU A  91      45.610  41.730  68.070  1.00  0.00           O
ATOM   1274  N   ALA A  92      46.240  41.840  70.250  1.00  0.00           N
ATOM   1275  HN  ALA A  92      46.360  41.360  71.110  1.00  0.00           H
ATOM   1276  CA  ALA A  92      46.850  43.100  70.130  1.00  0.00           C
ATOM   1277  HA  ALA A  92      45.990  43.690  69.850  1.00  0.00           H
ATOM   1278  CB  ALA A  92      47.270  43.630  71.520  1.00  0.00           C
ATOM   1279  HB1 ALA A  92      48.130  43.000  71.830  1.00  0.00           H
ATOM   1280  HB2 ALA A  92      46.500  43.300  72.260  1.00  0.00           H
ATOM   1281  HB3 ALA A  92      47.620  44.680  71.680  1.00  0.00           H
ATOM   1282  C   ALA A  92      47.990  43.250  69.040  1.00  0.00           C
ATOM   1283  O   ALA A  92      48.110  44.210  68.300  1.00  0.00           O
ATOM   1284  N   LEU A  93      48.820  42.210  68.850  1.00  0.00           N
ATOM   1285  HN  LEU A  93      48.710  41.370  69.380  1.00  0.00           H
ATOM   1286  CA  LEU A  93      49.840  42.070  67.810  1.00  0.00           C
ATOM   1287  HA  LEU A  93      50.370  43.010  67.770  1.00  0.00           H
ATOM   1288  CB  LEU A  93      50.770  40.850  68.070  1.00  0.00           C
ATOM   1289  HB1 LEU A  93      50.110  39.960  68.110  1.00  0.00           H
ATOM   1290  HB2 LEU A  93      51.280  41.220  68.990  1.00  0.00           H
ATOM   1291  CG  LEU A  93      51.890  40.540  67.070  1.00  0.00           C
ATOM   1292  HG  LEU A  93      52.340  41.490  66.720  1.00  0.00           H
ATOM   1293  CD1 LEU A  93      52.930  39.780  67.910  1.00  0.00           C
ATOM   1294 HD11 LEU A  93      53.350  40.390  68.730  1.00  0.00           H
ATOM   1295 HD12 LEU A  93      53.780  39.570  67.220  1.00  0.00           H
ATOM   1296 HD13 LEU A  93      52.510  38.810  68.240  1.00  0.00           H
ATOM   1297  CD2 LEU A  93      51.590  39.710  65.840  1.00  0.00           C
ATOM   1298 HD21 LEU A  93      51.380  38.660  66.130  1.00  0.00           H
ATOM   1299 HD22 LEU A  93      52.470  39.700  65.170  1.00  0.00           H
ATOM   1300 HD23 LEU A  93      50.750  40.050  65.190  1.00  0.00           H
ATOM   1301  C   LEU A  93      49.220  41.950  66.480  1.00  0.00           C
ATOM   1302  O   LEU A  93      49.630  42.590  65.530  1.00  0.00           O
ATOM   1303  N   ALA A  94      48.210  41.100  66.270  1.00  0.00           N
ATOM   1304  HN  ALA A  94      47.910  40.460  66.970  1.00  0.00           H
ATOM   1305  CA  ALA A  94      47.480  41.060  65.080  1.00  0.00           C
ATOM   1306  HA  ALA A  94      48.300  40.880  64.400  1.00  0.00           H
ATOM   1307  CB  ALA A  94      46.560  39.860  65.120  1.00  0.00           C
ATOM   1308  HB1 ALA A  94      46.350  39.390  64.140  1.00  0.00           H
ATOM   1309  HB2 ALA A  94      45.600  40.070  65.630  1.00  0.00           H
ATOM   1310  HB3 ALA A  94      47.050  39.080  65.730  1.00  0.00           H
ATOM   1311  C   ALA A  94      46.760  42.310  64.670  1.00  0.00           C
ATOM   1312  O   ALA A  94      46.840  42.680  63.500  1.00  0.00           O
ATOM   1313  N   ASP A  95      46.050  42.970  65.610  1.00  0.00           N
ATOM   1314  HN  ASP A  95      45.940  42.460  66.460  1.00  0.00           H
ATOM   1315  CA  ASP A  95      45.330  44.250  65.460  1.00  0.00           C
ATOM   1316  HA  ASP A  95      44.560  44.180  64.710  1.00  0.00           H
ATOM   1317  CB  ASP A  95      44.690  44.640  66.840  1.00  0.00           C
ATOM   1318  HB1 ASP A  95      44.630  45.740  67.020  1.00  0.00           H
ATOM   1319  HB2 ASP A  95      45.330  44.240  67.650  1.00  0.00           H
ATOM   1320  CG  ASP A  95      43.330  44.050  66.930  1.00  0.00           C
ATOM   1321  OD1 ASP A  95      42.590  43.930  65.880  1.00  0.00           O
ATOM   1322  OD2 ASP A  95      42.860  43.760  68.060  1.00  0.00           O
ATOM   1323  C   ASP A  95      46.270  45.380  64.890  1.00  0.00           C
ATOM   1324  O   ASP A  95      45.950  46.190  64.050  1.00  0.00           O
ATOM   1325  N   ALA A  96      47.480  45.430  65.480  1.00  0.00           N
ATOM   1326  HN  ALA A  96      47.720  44.930  66.310  1.00  0.00           H
ATOM   1327  CA  ALA A  96      48.540  46.180  64.960  1.00  0.00           C
ATOM   1328  HA  ALA A  96      48.260  47.230  64.920  1.00  0.00           H
ATOM   1329  CB  ALA A  96      49.640  46.020  66.010  1.00  0.00           C
ATOM   1330  HB1 ALA A  96      50.550  46.630  65.830  1.00  0.00           H
ATOM   1331  HB2 ALA A  96      50.030  44.980  66.030  1.00  0.00           H
ATOM   1332  HB3 ALA A  96      49.290  46.200  67.050  1.00  0.00           H
ATOM   1333  C   ALA A  96      49.030  45.780  63.560  1.00  0.00           C
ATOM   1334  O   ALA A  96      49.140  46.640  62.670  1.00  0.00           O
ATOM   1335  N   LEU A  97      49.160  44.430  63.240  1.00  0.00           N
ATOM   1336  HN  LEU A  97      49.070  43.750  63.960  1.00  0.00           H
ATOM   1337  CA  LEU A  97      49.440  44.050  61.870  1.00  0.00           C
ATOM   1338  HA  LEU A  97      50.370  44.520  61.580  1.00  0.00           H
ATOM   1339  CB  LEU A  97      49.680  42.560  61.680  1.00  0.00           C
ATOM   1340  HB1 LEU A  97      49.890  42.290  60.630  1.00  0.00           H
ATOM   1341  HB2 LEU A  97      48.750  42.010  61.950  1.00  0.00           H
ATOM   1342  CG  LEU A  97      50.900  41.920  62.450  1.00  0.00           C
ATOM   1343  HG  LEU A  97      50.540  41.820  63.500  1.00  0.00           H
ATOM   1344  CD1 LEU A  97      51.000  40.440  61.910  1.00  0.00           C
ATOM   1345 HD11 LEU A  97      51.120  40.470  60.810  1.00  0.00           H
ATOM   1346 HD12 LEU A  97      50.090  39.870  62.190  1.00  0.00           H
ATOM   1347 HD13 LEU A  97      51.810  39.790  62.300  1.00  0.00           H
ATOM   1348  CD2 LEU A  97      52.260  42.730  62.320  1.00  0.00           C
ATOM   1349 HD21 LEU A  97      52.180  43.760  62.700  1.00  0.00           H
ATOM   1350 HD22 LEU A  97      52.690  42.820  61.290  1.00  0.00           H
ATOM   1351 HD23 LEU A  97      53.010  42.170  62.920  1.00  0.00           H
ATOM   1352  C   LEU A  97      48.370  44.570  60.890  1.00  0.00           C
ATOM   1353  O   LEU A  97      48.740  45.240  59.900  1.00  0.00           O
ATOM   1354  N   ALA A  98      47.070  44.440  61.320  1.00  0.00           N
ATOM   1355  HN  ALA A  98      46.710  44.000  62.140  1.00  0.00           H
ATOM   1356  CA  ALA A  98      46.040  45.000  60.510  1.00  0.00           C
ATOM   1357  HA  ALA A  98      46.040  44.630  59.490  1.00  0.00           H
ATOM   1358  CB  ALA A  98      44.710  44.520  61.170  1.00  0.00           C
ATOM   1359  HB1 ALA A  98      44.680  44.960  62.190  1.00  0.00           H
ATOM   1360  HB2 ALA A  98      44.460  43.460  61.370  1.00  0.00           H
ATOM   1361  HB3 ALA A  98      43.800  44.850  60.630  1.00  0.00           H
ATOM   1362  C   ALA A  98      46.010  46.530  60.410  1.00  0.00           C
ATOM   1363  O   ALA A  98      45.750  47.130  59.340  1.00  0.00           O
ATOM   1364  N   THR A  99      46.160  47.230  61.550  1.00  0.00           N
ATOM   1365  HN  THR A  99      46.370  46.770  62.410  1.00  0.00           H
ATOM   1366  CA  THR A  99      46.120  48.690  61.610  1.00  0.00           C
ATOM   1367  HA  THR A  99      45.340  49.010  60.930  1.00  0.00           H
ATOM   1368  CB  THR A  99      45.900  49.400  62.920  1.00  0.00           C
ATOM   1369  HB  THR A  99      46.080  50.490  62.790  1.00  0.00           H
ATOM   1370  OG1 THR A  99      46.760  48.920  63.980  1.00  0.00           O
ATOM   1371  HG1 THR A  99      46.520  48.010  64.170  1.00  0.00           H
ATOM   1372  CG2 THR A  99      44.460  49.150  63.330  1.00  0.00           C
ATOM   1373 HG21 THR A  99      44.300  49.540  64.360  1.00  0.00           H
ATOM   1374 HG22 THR A  99      44.270  48.060  63.270  1.00  0.00           H
ATOM   1375 HG23 THR A  99      43.660  49.650  62.740  1.00  0.00           H
ATOM   1376  C   THR A  99      47.250  49.260  60.860  1.00  0.00           C
ATOM   1377  O   THR A  99      47.060  50.340  60.350  1.00  0.00           O
ATOM   1378  N   SER A 100      48.420  48.570  60.830  1.00  0.00           N
ATOM   1379  HN  SER A 100      48.460  47.640  61.170  1.00  0.00           H
ATOM   1380  CA  SER A 100      49.610  49.000  60.100  1.00  0.00           C
ATOM   1381  HA  SER A 100      49.840  49.980  60.490  1.00  0.00           H
ATOM   1382  CB  SER A 100      50.950  48.220  60.280  1.00  0.00           C
ATOM   1383  HB1 SER A 100      50.950  47.960  61.360  1.00  0.00           H
ATOM   1384  HB2 SER A 100      51.860  48.800  60.040  1.00  0.00           H
ATOM   1385  OG  SER A 100      50.880  47.020  59.550  1.00  0.00           O
ATOM   1386  HG1 SER A 100      50.140  46.470  59.800  1.00  0.00           H
ATOM   1387  C   SER A 100      49.400  49.230  58.630  1.00  0.00           C
ATOM   1388  O   SER A 100      50.100  50.050  58.070  1.00  0.00           O
ATOM   1389  N   THR A 101      48.600  48.420  57.990  1.00  0.00           N
ATOM   1390  HN  THR A 101      48.090  47.700  58.460  1.00  0.00           H
ATOM   1391  CA  THR A 101      48.210  48.540  56.610  1.00  0.00           C
ATOM   1392  HA  THR A 101      49.090  48.540  55.980  1.00  0.00           H
ATOM   1393  CB  THR A 101      47.510  47.270  56.140  1.00  0.00           C
ATOM   1394  HB  THR A 101      47.330  47.330  55.040  1.00  0.00           H
ATOM   1395  OG1 THR A 101      46.320  46.910  56.720  1.00  0.00           O
ATOM   1396  HG1 THR A 101      46.430  46.860  57.670  1.00  0.00           H
ATOM   1397  CG2 THR A 101      48.420  46.060  56.360  1.00  0.00           C
ATOM   1398 HG21 THR A 101      48.610  45.930  57.450  1.00  0.00           H
ATOM   1399 HG22 THR A 101      49.360  46.070  55.780  1.00  0.00           H
ATOM   1400 HG23 THR A 101      48.010  45.050  56.160  1.00  0.00           H
ATOM   1401  C   THR A 101      47.410  49.730  56.220  1.00  0.00           C
ATOM   1402  O   THR A 101      47.280  49.970  55.050  1.00  0.00           O
ATOM   1403  N   LEU A 102      46.720  50.430  57.130  1.00  0.00           N
ATOM   1404  HN  LEU A 102      46.810  50.240  58.100  1.00  0.00           H
ATOM   1405  CA  LEU A 102      45.760  51.440  56.840  1.00  0.00           C
ATOM   1406  HA  LEU A 102      45.010  50.950  56.230  1.00  0.00           H
ATOM   1407  CB  LEU A 102      45.090  51.840  58.110  1.00  0.00           C
ATOM   1408  HB1 LEU A 102      44.420  52.710  57.980  1.00  0.00           H
ATOM   1409  HB2 LEU A 102      45.810  52.100  58.920  1.00  0.00           H
ATOM   1410  CG  LEU A 102      44.090  50.770  58.740  1.00  0.00           C
ATOM   1411  HG  LEU A 102      44.690  49.860  58.940  1.00  0.00           H
ATOM   1412  CD1 LEU A 102      43.430  51.390  60.000  1.00  0.00           C
ATOM   1413 HD11 LEU A 102      42.600  50.720  60.310  1.00  0.00           H
ATOM   1414 HD12 LEU A 102      43.050  52.400  59.750  1.00  0.00           H
ATOM   1415 HD13 LEU A 102      44.230  51.420  60.770  1.00  0.00           H
ATOM   1416  CD2 LEU A 102      42.940  50.350  57.740  1.00  0.00           C
ATOM   1417 HD21 LEU A 102      42.590  51.190  57.110  1.00  0.00           H
ATOM   1418 HD22 LEU A 102      42.030  50.100  58.330  1.00  0.00           H
ATOM   1419 HD23 LEU A 102      43.200  49.440  57.160  1.00  0.00           H
ATOM   1420  C   LEU A 102      46.150  52.730  56.010  1.00  0.00           C
ATOM   1421  O   LEU A 102      45.300  53.140  55.250  1.00  0.00           O
ATOM   1422  N   PRO A 103      47.310  53.320  56.100  1.00  0.00           N
ATOM   1423  CD  PRO A 103      48.190  53.180  57.200  1.00  0.00           C
ATOM   1424  HD1 PRO A 103      48.680  52.180  57.090  1.00  0.00           H
ATOM   1425  HD2 PRO A 103      47.690  53.120  58.190  1.00  0.00           H
ATOM   1426  CA  PRO A 103      47.920  54.110  55.060  1.00  0.00           C
ATOM   1427  HA  PRO A 103      47.390  55.050  55.030  1.00  0.00           H
ATOM   1428  CB  PRO A 103      49.300  54.410  55.620  1.00  0.00           C
ATOM   1429  HB1 PRO A 103      49.580  55.450  55.350  1.00  0.00           H
ATOM   1430  HB2 PRO A 103      50.030  53.690  55.190  1.00  0.00           H
ATOM   1431  CG  PRO A 103      49.160  54.390  57.090  1.00  0.00           C
ATOM   1432  HG1 PRO A 103      50.090  54.300  57.690  1.00  0.00           H
ATOM   1433  HG2 PRO A 103      48.560  55.240  57.470  1.00  0.00           H
ATOM   1434  C   PRO A 103      47.780  53.600  53.630  1.00  0.00           C
ATOM   1435  O   PRO A 103      47.210  54.220  52.680  1.00  0.00           O
ATOM   1436  N   PHE A 104      48.380  52.390  53.410  1.00  0.00           N
ATOM   1437  HN  PHE A 104      48.920  52.070  54.190  1.00  0.00           H
ATOM   1438  CA  PHE A 104      48.360  51.720  52.070  1.00  0.00           C
ATOM   1439  HA  PHE A 104      48.620  52.440  51.310  1.00  0.00           H
ATOM   1440  CB  PHE A 104      49.310  50.460  52.030  1.00  0.00           C
ATOM   1441  HB1 PHE A 104      49.540  50.120  51.000  1.00  0.00           H
ATOM   1442  HB2 PHE A 104      48.780  49.700  52.650  1.00  0.00           H
ATOM   1443  CG  PHE A 104      50.640  50.780  52.490  1.00  0.00           C
ATOM   1444  CD1 PHE A 104      51.440  51.550  51.760  1.00  0.00           C
ATOM   1445  HD1 PHE A 104      51.060  52.040  50.870  1.00  0.00           H
ATOM   1446  CE1 PHE A 104      52.800  51.880  52.180  1.00  0.00           C
ATOM   1447  HE1 PHE A 104      53.490  52.480  51.600  1.00  0.00           H
ATOM   1448  CZ  PHE A 104      53.300  51.270  53.350  1.00  0.00           C
ATOM   1449  HZ  PHE A 104      54.270  51.600  53.690  1.00  0.00           H
ATOM   1450  CD2 PHE A 104      51.210  50.060  53.580  1.00  0.00           C
ATOM   1451  HD2 PHE A 104      50.550  49.380  54.100  1.00  0.00           H
ATOM   1452  CE2 PHE A 104      52.490  50.380  54.060  1.00  0.00           C
ATOM   1453  HE2 PHE A 104      52.650  50.100  55.090  1.00  0.00           H
ATOM   1454  C   PHE A 104      46.970  51.350  51.650  1.00  0.00           C
ATOM   1455  O   PHE A 104      46.550  51.550  50.520  1.00  0.00           O
ATOM   1456  N   GLN A 105      46.140  50.820  52.550  1.00  0.00           N
ATOM   1457  HN  GLN A 105      46.440  50.630  53.480  1.00  0.00           H
ATOM   1458  CA  GLN A 105      44.760  50.350  52.250  1.00  0.00           C
ATOM   1459  HA  GLN A 105      44.660  49.730  51.370  1.00  0.00           H
ATOM   1460  CB  GLN A 105      44.250  49.580  53.470  1.00  0.00           C
ATOM   1461  HB1 GLN A 105      43.160  49.400  53.320  1.00  0.00           H
ATOM   1462  HB2 GLN A 105      44.400  50.200  54.380  1.00  0.00           H
ATOM   1463  CG  GLN A 105      44.930  48.150  53.720  1.00  0.00           C
ATOM   1464  HG1 GLN A 105      44.810  47.680  54.720  1.00  0.00           H
ATOM   1465  HG2 GLN A 105      46.030  48.230  53.600  1.00  0.00           H
ATOM   1466  CD  GLN A 105      44.620  47.110  52.600  1.00  0.00           C
ATOM   1467  OE1 GLN A 105      44.890  47.300  51.410  1.00  0.00           O
ATOM   1468  NE2 GLN A 105      44.050  45.990  52.960  1.00  0.00           N
ATOM   1469 HE21 GLN A 105      43.830  45.830  53.930  1.00  0.00           H
ATOM   1470 HE22 GLN A 105      43.950  45.280  52.260  1.00  0.00           H
ATOM   1471  C   GLN A 105      43.850  51.550  51.880  1.00  0.00           C
ATOM   1472  O   GLN A 105      42.910  51.440  51.130  1.00  0.00           O
ATOM   1473  N   SER A 106      44.150  52.770  52.440  1.00  0.00           N
ATOM   1474  HN  SER A 106      44.960  52.720  53.020  1.00  0.00           H
ATOM   1475  CA  SER A 106      43.510  54.060  52.140  1.00  0.00           C
ATOM   1476  HA  SER A 106      42.430  54.110  52.150  1.00  0.00           H
ATOM   1477  CB  SER A 106      43.840  55.170  53.190  1.00  0.00           C
ATOM   1478  HB1 SER A 106      43.330  56.120  52.910  1.00  0.00           H
ATOM   1479  HB2 SER A 106      44.940  55.250  53.320  1.00  0.00           H
ATOM   1480  OG  SER A 106      43.250  54.820  54.420  1.00  0.00           O
ATOM   1481  HG1 SER A 106      43.870  54.180  54.780  1.00  0.00           H
ATOM   1482  C   SER A 106      43.920  54.660  50.880  1.00  0.00           C
ATOM   1483  O   SER A 106      43.110  55.180  50.110  1.00  0.00           O
ATOM   1484  N   ALA A 107      45.220  54.500  50.610  1.00  0.00           N
ATOM   1485  HN  ALA A 107      45.810  54.020  51.250  1.00  0.00           H
ATOM   1486  CA  ALA A 107      45.820  55.090  49.500  1.00  0.00           C
ATOM   1487  HA  ALA A 107      45.780  56.170  49.580  1.00  0.00           H
ATOM   1488  CB  ALA A 107      47.330  54.870  49.540  1.00  0.00           C
ATOM   1489  HB1 ALA A 107      47.730  54.960  50.570  1.00  0.00           H
ATOM   1490  HB2 ALA A 107      47.850  55.500  48.790  1.00  0.00           H
ATOM   1491  HB3 ALA A 107      47.530  53.820  49.240  1.00  0.00           H
ATOM   1492  C   ALA A 107      45.310  54.570  48.150  1.00  0.00           C
ATOM   1493  O   ALA A 107      45.120  55.370  47.270  1.00  0.00           O
ATOM   1494  N   LYS A 108      44.970  53.260  48.010  1.00  0.00           N
ATOM   1495  HN  LYS A 108      45.210  52.640  48.750  1.00  0.00           H
ATOM   1496  CA  LYS A 108      44.550  52.640  46.740  1.00  0.00           C
ATOM   1497  HA  LYS A 108      45.230  52.940  45.960  1.00  0.00           H
ATOM   1498  CB  LYS A 108      44.450  51.090  46.880  1.00  0.00           C
ATOM   1499  HB1 LYS A 108      45.490  50.830  47.170  1.00  0.00           H
ATOM   1500  HB2 LYS A 108      44.360  50.610  45.890  1.00  0.00           H
ATOM   1501  CG  LYS A 108      43.370  50.570  47.870  1.00  0.00           C
ATOM   1502  HG1 LYS A 108      42.340  50.780  47.500  1.00  0.00           H
ATOM   1503  HG2 LYS A 108      43.410  51.090  48.850  1.00  0.00           H
ATOM   1504  CD  LYS A 108      43.690  49.150  48.170  1.00  0.00           C
ATOM   1505  HD1 LYS A 108      44.750  48.930  48.400  1.00  0.00           H
ATOM   1506  HD2 LYS A 108      43.420  48.620  47.230  1.00  0.00           H
ATOM   1507  CE  LYS A 108      42.790  48.450  49.200  1.00  0.00           C
ATOM   1508  HE1 LYS A 108      41.750  48.590  48.840  1.00  0.00           H
ATOM   1509  HE2 LYS A 108      42.860  48.850  50.230  1.00  0.00           H
ATOM   1510  NZ  LYS A 108      43.040  47.000  49.260  1.00  0.00           N
ATOM   1511  HZ1 LYS A 108      42.330  46.570  49.890  1.00  0.00           H
ATOM   1512  HZ2 LYS A 108      43.940  46.840  49.760  1.00  0.00           H
ATOM   1513  HZ3 LYS A 108      42.920  46.540  48.330  1.00  0.00           H
ATOM   1514  C   LYS A 108      43.310  53.260  46.150  1.00  0.00           C
ATOM   1515  O   LYS A 108      43.050  53.350  44.960  1.00  0.00           O
ATOM   1516  N   TYR A 109      42.420  53.700  47.100  1.00  0.00           N
ATOM   1517  HN  TYR A 109      42.630  53.580  48.070  1.00  0.00           H
ATOM   1518  CA  TYR A 109      41.140  54.240  46.830  1.00  0.00           C
ATOM   1519  HA  TYR A 109      40.620  53.630  46.100  1.00  0.00           H
ATOM   1520  CB  TYR A 109      40.290  54.300  48.120  1.00  0.00           C
ATOM   1521  HB1 TYR A 109      39.370  54.850  47.840  1.00  0.00           H
ATOM   1522  HB2 TYR A 109      40.900  54.870  48.840  1.00  0.00           H
ATOM   1523  CG  TYR A 109      40.050  52.940  48.680  1.00  0.00           C
ATOM   1524  CD1 TYR A 109      39.750  51.830  47.900  1.00  0.00           C
ATOM   1525  HD1 TYR A 109      39.830  51.850  46.820  1.00  0.00           H
ATOM   1526  CE1 TYR A 109      39.370  50.620  48.510  1.00  0.00           C
ATOM   1527  HE1 TYR A 109      39.290  49.750  47.880  1.00  0.00           H
ATOM   1528  CZ  TYR A 109      39.510  50.430  49.880  1.00  0.00           C
ATOM   1529  OH  TYR A 109      39.350  49.160  50.480  1.00  0.00           O
ATOM   1530  HH  TYR A 109      39.310  48.420  49.870  1.00  0.00           H
ATOM   1531  CD2 TYR A 109      40.040  52.790  50.120  1.00  0.00           C
ATOM   1532  HD2 TYR A 109      40.160  53.670  50.730  1.00  0.00           H
ATOM   1533  CE2 TYR A 109      39.800  51.520  50.690  1.00  0.00           C
ATOM   1534  HE2 TYR A 109      39.920  51.400  51.760  1.00  0.00           H
ATOM   1535  C   TYR A 109      41.320  55.650  46.250  1.00  0.00           C
ATOM   1536  O   TYR A 109      40.610  56.200  45.440  1.00  0.00           O
ATOM   1537  N   LEU A 110      42.320  56.360  46.800  1.00  0.00           N
ATOM   1538  HN  LEU A 110      42.840  55.840  47.480  1.00  0.00           H
ATOM   1539  CA  LEU A 110      42.710  57.740  46.420  1.00  0.00           C
ATOM   1540  HA  LEU A 110      41.780  58.280  46.290  1.00  0.00           H
ATOM   1541  CB  LEU A 110      43.600  58.480  47.490  1.00  0.00           C
ATOM   1542  HB1 LEU A 110      43.860  59.480  47.080  1.00  0.00           H
ATOM   1543  HB2 LEU A 110      44.580  57.960  47.580  1.00  0.00           H
ATOM   1544  CG  LEU A 110      42.910  58.690  48.870  1.00  0.00           C
ATOM   1545  HG  LEU A 110      42.670  57.700  49.300  1.00  0.00           H
ATOM   1546  CD1 LEU A 110      43.790  59.460  49.850  1.00  0.00           C
ATOM   1547 HD11 LEU A 110      44.730  58.880  49.960  1.00  0.00           H
ATOM   1548 HD12 LEU A 110      43.110  59.600  50.720  1.00  0.00           H
ATOM   1549 HD13 LEU A 110      43.860  60.470  49.370  1.00  0.00           H
ATOM   1550  CD2 LEU A 110      41.560  59.520  48.660  1.00  0.00           C
ATOM   1551 HD21 LEU A 110      40.680  59.020  48.210  1.00  0.00           H
ATOM   1552 HD22 LEU A 110      41.750  60.390  47.990  1.00  0.00           H
ATOM   1553 HD23 LEU A 110      41.130  59.900  49.610  1.00  0.00           H
ATOM   1554  C   LEU A 110      43.460  57.820  45.040  1.00  0.00           C
ATOM   1555  O   LEU A 110      43.080  58.490  44.090  1.00  0.00           O
ATOM   1556  N   MET A 111      44.530  57.030  44.860  1.00  0.00           N
ATOM   1557  HN  MET A 111      44.800  56.530  45.670  1.00  0.00           H
ATOM   1558  CA  MET A 111      45.390  56.800  43.710  1.00  0.00           C
ATOM   1559  HA  MET A 111      45.760  57.790  43.500  1.00  0.00           H
ATOM   1560  CB  MET A 111      46.580  55.800  44.100  1.00  0.00           C
ATOM   1561  HB1 MET A 111      47.190  55.690  43.180  1.00  0.00           H
ATOM   1562  HB2 MET A 111      46.200  54.830  44.490  1.00  0.00           H
ATOM   1563  CG  MET A 111      47.480  56.540  45.130  1.00  0.00           C
ATOM   1564  HG1 MET A 111      46.840  56.820  45.990  1.00  0.00           H
ATOM   1565  HG2 MET A 111      47.990  57.430  44.700  1.00  0.00           H
ATOM   1566  SD  MET A 111      48.780  55.490  45.810  1.00  0.00           S
ATOM   1567  CE  MET A 111      50.060  56.720  45.690  1.00  0.00           C
ATOM   1568  HE1 MET A 111      50.010  57.530  46.450  1.00  0.00           H
ATOM   1569  HE2 MET A 111      50.050  57.130  44.650  1.00  0.00           H
ATOM   1570  HE3 MET A 111      51.050  56.230  45.810  1.00  0.00           H
ATOM   1571  C   MET A 111      44.570  56.180  42.560  1.00  0.00           C
ATOM   1572  O   MET A 111      44.840  56.520  41.390  1.00  0.00           O
ATOM   1573  N   GLU A 112      43.590  55.300  42.920  1.00  0.00           N
ATOM   1574  HN  GLU A 112      43.260  55.230  43.860  1.00  0.00           H
ATOM   1575  CA  GLU A 112      42.830  54.440  41.970  1.00  0.00           C
ATOM   1576  HA  GLU A 112      42.070  54.070  42.630  1.00  0.00           H
ATOM   1577  CB  GLU A 112      42.050  55.300  40.870  1.00  0.00           C
ATOM   1578  HB1 GLU A 112      41.510  54.440  40.420  1.00  0.00           H
ATOM   1579  HB2 GLU A 112      42.700  55.790  40.120  1.00  0.00           H
ATOM   1580  CG  GLU A 112      41.010  56.250  41.460  1.00  0.00           C
ATOM   1581  HG1 GLU A 112      41.500  56.620  42.380  1.00  0.00           H
ATOM   1582  HG2 GLU A 112      40.060  55.790  41.800  1.00  0.00           H
ATOM   1583  CD  GLU A 112      40.660  57.520  40.640  1.00  0.00           C
ATOM   1584  OE1 GLU A 112      39.500  57.940  40.540  1.00  0.00           O
ATOM   1585  OE2 GLU A 112      41.630  58.190  40.230  1.00  0.00           O
ATOM   1586  C   GLU A 112      43.710  53.270  41.490  1.00  0.00           C
ATOM   1587  O   GLU A 112      43.440  52.640  40.480  1.00  0.00           O
ATOM   1588  N   THR A 113      44.820  53.070  42.220  1.00  0.00           N
ATOM   1589  HN  THR A 113      45.030  53.660  43.000  1.00  0.00           H
ATOM   1590  CA  THR A 113      45.900  52.060  41.830  1.00  0.00           C
ATOM   1591  HA  THR A 113      45.380  51.160  41.530  1.00  0.00           H
ATOM   1592  CB  THR A 113      46.810  52.520  40.590  1.00  0.00           C
ATOM   1593  HB  THR A 113      46.090  53.040  39.920  1.00  0.00           H
ATOM   1594  OG1 THR A 113      47.340  51.350  40.010  1.00  0.00           O
ATOM   1595  HG1 THR A 113      47.860  51.640  39.250  1.00  0.00           H
ATOM   1596  CG2 THR A 113      47.940  53.410  40.980  1.00  0.00           C
ATOM   1597 HG21 THR A 113      48.640  53.670  40.160  1.00  0.00           H
ATOM   1598 HG22 THR A 113      48.730  52.920  41.590  1.00  0.00           H
ATOM   1599 HG23 THR A 113      47.580  54.360  41.440  1.00  0.00           H
ATOM   1600  C   THR A 113      46.760  51.670  43.010  1.00  0.00           C
ATOM   1601  O   THR A 113      46.820  52.320  44.040  1.00  0.00           O
ATOM   1602  N   TRP A 114      47.340  50.460  42.870  1.00  0.00           N
ATOM   1603  HN  TRP A 114      47.200  49.910  42.050  1.00  0.00           H
ATOM   1604  CA  TRP A 114      48.380  50.060  43.740  1.00  0.00           C
ATOM   1605  HA  TRP A 114      48.300  50.560  44.700  1.00  0.00           H
ATOM   1606  CB  TRP A 114      48.140  48.530  44.010  1.00  0.00           C
ATOM   1607  HB1 TRP A 114      48.250  47.940  43.070  1.00  0.00           H
ATOM   1608  HB2 TRP A 114      47.110  48.500  44.430  1.00  0.00           H
ATOM   1609  CG  TRP A 114      49.110  47.900  45.010  1.00  0.00           C
ATOM   1610  CD1 TRP A 114      50.400  47.400  44.770  1.00  0.00           C
ATOM   1611  HD1 TRP A 114      50.840  47.270  43.790  1.00  0.00           H
ATOM   1612  NE1 TRP A 114      51.000  47.000  45.930  1.00  0.00           N
ATOM   1613  HE1 TRP A 114      51.820  46.480  45.960  1.00  0.00           H
ATOM   1614  CE2 TRP A 114      50.130  47.260  46.910  1.00  0.00           C
ATOM   1615  CD2 TRP A 114      48.970  47.880  46.430  1.00  0.00           C
ATOM   1616  CE3 TRP A 114      47.980  48.240  47.290  1.00  0.00           C
ATOM   1617  HE3 TRP A 114      47.070  48.710  46.950  1.00  0.00           H
ATOM   1618  CZ3 TRP A 114      48.080  47.970  48.660  1.00  0.00           C
ATOM   1619  HZ3 TRP A 114      47.340  48.220  49.400  1.00  0.00           H
ATOM   1620  CZ2 TRP A 114      50.230  46.880  48.270  1.00  0.00           C
ATOM   1621  HZ2 TRP A 114      50.970  46.240  48.720  1.00  0.00           H
ATOM   1622  CH2 TRP A 114      49.220  47.260  49.140  1.00  0.00           C
ATOM   1623  HH2 TRP A 114      49.300  46.860  50.140  1.00  0.00           H
ATOM   1624  C   TRP A 114      49.700  50.220  43.060  1.00  0.00           C
ATOM   1625  O   TRP A 114      50.120  49.400  42.240  1.00  0.00           O
ATOM   1626  N   PRO A 115      50.520  51.230  43.330  1.00  0.00           N
ATOM   1627  CD  PRO A 115      50.320  52.350  44.220  1.00  0.00           C
ATOM   1628  HD1 PRO A 115      50.200  52.170  45.310  1.00  0.00           H
ATOM   1629  HD2 PRO A 115      49.340  52.740  43.880  1.00  0.00           H
ATOM   1630  CA  PRO A 115      51.820  51.390  42.690  1.00  0.00           C
ATOM   1631  HA  PRO A 115      51.880  50.960  41.700  1.00  0.00           H
ATOM   1632  CB  PRO A 115      51.940  52.870  42.600  1.00  0.00           C
ATOM   1633  HB1 PRO A 115      51.270  53.300  41.830  1.00  0.00           H
ATOM   1634  HB2 PRO A 115      52.950  53.260  42.360  1.00  0.00           H
ATOM   1635  CG  PRO A 115      51.390  53.390  43.920  1.00  0.00           C
ATOM   1636  HG1 PRO A 115      52.200  53.380  44.680  1.00  0.00           H
ATOM   1637  HG2 PRO A 115      51.000  54.440  43.880  1.00  0.00           H
ATOM   1638  C   PRO A 115      52.900  50.790  43.540  1.00  0.00           C
ATOM   1639  O   PRO A 115      54.100  51.010  43.270  1.00  0.00           O
ATOM   1640  N   PHE A 116      52.580  49.930  44.590  1.00  0.00           N
ATOM   1641  HN  PHE A 116      51.650  49.650  44.810  1.00  0.00           H
ATOM   1642  CA  PHE A 116      53.460  49.870  45.700  1.00  0.00           C
ATOM   1643  HA  PHE A 116      54.230  50.620  45.610  1.00  0.00           H
ATOM   1644  CB  PHE A 116      52.790  49.880  47.090  1.00  0.00           C
ATOM   1645  HB1 PHE A 116      53.530  49.860  47.920  1.00  0.00           H
ATOM   1646  HB2 PHE A 116      52.200  48.950  47.220  1.00  0.00           H
ATOM   1647  CG  PHE A 116      51.920  51.080  47.380  1.00  0.00           C
ATOM   1648  CD1 PHE A 116      52.460  52.400  47.530  1.00  0.00           C
ATOM   1649  HD1 PHE A 116      53.510  52.510  47.310  1.00  0.00           H
ATOM   1650  CE1 PHE A 116      51.690  53.430  48.080  1.00  0.00           C
ATOM   1651  HE1 PHE A 116      52.190  54.380  48.190  1.00  0.00           H
ATOM   1652  CZ  PHE A 116      50.390  53.270  48.420  1.00  0.00           C
ATOM   1653  HZ  PHE A 116      49.810  54.120  48.750  1.00  0.00           H
ATOM   1654  CD2 PHE A 116      50.590  50.880  47.780  1.00  0.00           C
ATOM   1655  HD2 PHE A 116      50.170  49.880  47.790  1.00  0.00           H
ATOM   1656  CE2 PHE A 116      49.890  51.950  48.300  1.00  0.00           C
ATOM   1657  HE2 PHE A 116      48.850  51.730  48.510  1.00  0.00           H
ATOM   1658  C   PHE A 116      54.320  48.570  45.570  1.00  0.00           C
ATOM   1659  O   PHE A 116      55.320  48.320  46.260  1.00  0.00           O
ATOM   1660  N   GLY A 117      54.080  47.770  44.540  1.00  0.00           N
ATOM   1661  HN  GLY A 117      53.260  48.000  44.030  1.00  0.00           H
ATOM   1662  CA  GLY A 117      54.880  46.620  44.130  1.00  0.00           C
ATOM   1663  HA1 GLY A 117      55.900  46.770  44.440  1.00  0.00           H
ATOM   1664  HA2 GLY A 117      54.820  46.450  43.060  1.00  0.00           H
ATOM   1665  C   GLY A 117      54.490  45.390  44.860  1.00  0.00           C
ATOM   1666  O   GLY A 117      53.590  45.340  45.670  1.00  0.00           O
ATOM   1667  N   GLU A 118      55.120  44.330  44.410  1.00  0.00           N
ATOM   1668  HN  GLU A 118      55.770  44.540  43.690  1.00  0.00           H
ATOM   1669  CA  GLU A 118      54.790  42.940  44.790  1.00  0.00           C
ATOM   1670  HA  GLU A 118      53.720  42.870  44.680  1.00  0.00           H
ATOM   1671  CB  GLU A 118      55.530  41.920  43.820  1.00  0.00           C
ATOM   1672  HB1 GLU A 118      56.610  42.110  43.620  1.00  0.00           H
ATOM   1673  HB2 GLU A 118      55.030  42.180  42.860  1.00  0.00           H
ATOM   1674  CG  GLU A 118      55.220  40.420  44.010  1.00  0.00           C
ATOM   1675  HG1 GLU A 118      54.170  40.130  43.810  1.00  0.00           H
ATOM   1676  HG2 GLU A 118      55.490  40.140  45.060  1.00  0.00           H
ATOM   1677  CD  GLU A 118      56.110  39.620  43.110  1.00  0.00           C
ATOM   1678  OE1 GLU A 118      56.820  38.720  43.540  1.00  0.00           O
ATOM   1679  OE2 GLU A 118      56.040  39.850  41.790  1.00  0.00           O
ATOM   1680  C   GLU A 118      55.220  42.520  46.210  1.00  0.00           C
ATOM   1681  O   GLU A 118      54.440  41.800  46.830  1.00  0.00           O
ATOM   1682  N   LEU A 119      56.340  43.040  46.790  1.00  0.00           N
ATOM   1683  HN  LEU A 119      56.840  43.730  46.290  1.00  0.00           H
ATOM   1684  CA  LEU A 119      56.710  42.770  48.150  1.00  0.00           C
ATOM   1685  HA  LEU A 119      56.750  41.730  48.410  1.00  0.00           H
ATOM   1686  CB  LEU A 119      58.120  43.310  48.520  1.00  0.00           C
ATOM   1687  HB1 LEU A 119      58.160  44.390  48.290  1.00  0.00           H
ATOM   1688  HB2 LEU A 119      58.990  42.860  48.000  1.00  0.00           H
ATOM   1689  CG  LEU A 119      58.550  43.290  49.950  1.00  0.00           C
ATOM   1690  HG  LEU A 119      57.810  43.910  50.510  1.00  0.00           H
ATOM   1691  CD1 LEU A 119      58.550  41.850  50.480  1.00  0.00           C
ATOM   1692 HD11 LEU A 119      58.730  41.920  51.570  1.00  0.00           H
ATOM   1693 HD12 LEU A 119      59.360  41.310  49.950  1.00  0.00           H
ATOM   1694 HD13 LEU A 119      57.620  41.250  50.350  1.00  0.00           H
ATOM   1695  CD2 LEU A 119      59.900  43.950  50.180  1.00  0.00           C
ATOM   1696 HD21 LEU A 119      59.950  44.250  51.250  1.00  0.00           H
ATOM   1697 HD22 LEU A 119      59.940  44.920  49.640  1.00  0.00           H
ATOM   1698 HD23 LEU A 119      60.730  43.230  50.000  1.00  0.00           H
ATOM   1699  C   LEU A 119      55.670  43.280  49.160  1.00  0.00           C
ATOM   1700  O   LEU A 119      55.320  42.620  50.120  1.00  0.00           O
ATOM   1701  N   LEU A 120      55.220  44.540  49.040  1.00  0.00           N
ATOM   1702  HN  LEU A 120      55.610  45.260  48.470  1.00  0.00           H
ATOM   1703  CA  LEU A 120      54.160  45.040  49.860  1.00  0.00           C
ATOM   1704  HA  LEU A 120      54.390  44.910  50.910  1.00  0.00           H
ATOM   1705  CB  LEU A 120      53.940  46.560  49.690  1.00  0.00           C
ATOM   1706  HB1 LEU A 120      53.460  46.810  48.720  1.00  0.00           H
ATOM   1707  HB2 LEU A 120      54.950  47.000  49.620  1.00  0.00           H
ATOM   1708  CG  LEU A 120      53.020  47.110  50.800  1.00  0.00           C
ATOM   1709  HG  LEU A 120      52.070  46.530  50.800  1.00  0.00           H
ATOM   1710  CD1 LEU A 120      53.480  47.170  52.270  1.00  0.00           C
ATOM   1711 HD11 LEU A 120      52.660  47.450  52.960  1.00  0.00           H
ATOM   1712 HD12 LEU A 120      54.340  47.870  52.360  1.00  0.00           H
ATOM   1713 HD13 LEU A 120      53.850  46.160  52.530  1.00  0.00           H
ATOM   1714  CD2 LEU A 120      52.530  48.510  50.420  1.00  0.00           C
ATOM   1715 HD21 LEU A 120      52.060  48.690  49.430  1.00  0.00           H
ATOM   1716 HD22 LEU A 120      53.350  49.240  50.650  1.00  0.00           H
ATOM   1717 HD23 LEU A 120      51.690  48.730  51.110  1.00  0.00           H
ATOM   1718  C   LEU A 120      52.820  44.420  49.570  1.00  0.00           C
ATOM   1719  O   LEU A 120      52.100  44.200  50.530  1.00  0.00           O
ATOM   1720  N   CYS A 121      52.430  44.030  48.310  1.00  0.00           N
ATOM   1721  HN  CYS A 121      53.090  44.130  47.560  1.00  0.00           H
ATOM   1722  CA  CYS A 121      51.120  43.370  48.160  1.00  0.00           C
ATOM   1723  HA  CYS A 121      50.440  43.940  48.790  1.00  0.00           H
ATOM   1724  CB  CYS A 121      50.850  43.290  46.670  1.00  0.00           C
ATOM   1725  HB1 CYS A 121      51.610  42.820  46.010  1.00  0.00           H
ATOM   1726  HB2 CYS A 121      50.600  44.290  46.270  1.00  0.00           H
ATOM   1727  SG  CYS A 121      49.310  42.430  46.320  1.00  0.00           S
ATOM   1728  C   CYS A 121      51.130  41.920  48.790  1.00  0.00           C
ATOM   1729  O   CYS A 121      50.090  41.450  49.280  1.00  0.00           O
ATOM   1730  N   LYS A 122      52.250  41.170  48.730  1.00  0.00           N
ATOM   1731  HN  LYS A 122      53.000  41.490  48.150  1.00  0.00           H
ATOM   1732  CA  LYS A 122      52.450  39.930  49.380  1.00  0.00           C
ATOM   1733  HA  LYS A 122      51.610  39.340  49.060  1.00  0.00           H
ATOM   1734  CB  LYS A 122      53.730  39.200  49.010  1.00  0.00           C
ATOM   1735  HB1 LYS A 122      54.200  38.620  49.830  1.00  0.00           H
ATOM   1736  HB2 LYS A 122      54.520  39.960  48.860  1.00  0.00           H
ATOM   1737  CG  LYS A 122      53.780  38.360  47.770  1.00  0.00           C
ATOM   1738  HG1 LYS A 122      53.480  38.910  46.850  1.00  0.00           H
ATOM   1739  HG2 LYS A 122      53.000  37.580  47.840  1.00  0.00           H
ATOM   1740  CD  LYS A 122      55.110  37.620  47.390  1.00  0.00           C
ATOM   1741  HD1 LYS A 122      55.280  36.730  48.030  1.00  0.00           H
ATOM   1742  HD2 LYS A 122      55.940  38.340  47.320  1.00  0.00           H
ATOM   1743  CE  LYS A 122      55.130  37.030  46.000  1.00  0.00           C
ATOM   1744  HE1 LYS A 122      56.000  36.350  45.880  1.00  0.00           H
ATOM   1745  HE2 LYS A 122      54.970  37.770  45.180  1.00  0.00           H
ATOM   1746  NZ  LYS A 122      54.050  36.050  45.870  1.00  0.00           N
ATOM   1747  HZ1 LYS A 122      53.320  36.660  45.430  1.00  0.00           H
ATOM   1748  HZ2 LYS A 122      53.790  35.810  46.850  1.00  0.00           H
ATOM   1749  HZ3 LYS A 122      54.300  35.170  45.380  1.00  0.00           H
ATOM   1750  C   LYS A 122      52.370  39.990  50.970  1.00  0.00           C
ATOM   1751  O   LYS A 122      51.810  39.140  51.630  1.00  0.00           O
ATOM   1752  N   ALA A 123      52.930  41.110  51.610  1.00  0.00           N
ATOM   1753  HN  ALA A 123      53.570  41.670  51.100  1.00  0.00           H
ATOM   1754  CA  ALA A 123      52.870  41.350  53.020  1.00  0.00           C
ATOM   1755  HA  ALA A 123      53.120  40.490  53.630  1.00  0.00           H
ATOM   1756  CB  ALA A 123      53.760  42.520  53.340  1.00  0.00           C
ATOM   1757  HB1 ALA A 123      53.670  42.910  54.380  1.00  0.00           H
ATOM   1758  HB2 ALA A 123      53.640  43.470  52.770  1.00  0.00           H
ATOM   1759  HB3 ALA A 123      54.790  42.280  53.000  1.00  0.00           H
ATOM   1760  C   ALA A 123      51.450  41.680  53.410  1.00  0.00           C
ATOM   1761  O   ALA A 123      50.960  40.990  54.280  1.00  0.00           O
ATOM   1762  N   VAL A 124      50.750  42.660  52.780  1.00  0.00           N
ATOM   1763  HN  VAL A 124      51.270  43.040  52.010  1.00  0.00           H
ATOM   1764  CA  VAL A 124      49.380  43.090  53.050  1.00  0.00           C
ATOM   1765  HA  VAL A 124      49.310  43.240  54.120  1.00  0.00           H
ATOM   1766  CB  VAL A 124      48.980  44.350  52.230  1.00  0.00           C
ATOM   1767  HB  VAL A 124      49.100  44.190  51.140  1.00  0.00           H
ATOM   1768  CG1 VAL A 124      47.510  44.760  52.690  1.00  0.00           C
ATOM   1769 HG11 VAL A 124      46.820  43.940  52.400  1.00  0.00           H
ATOM   1770 HG12 VAL A 124      47.230  45.800  52.430  1.00  0.00           H
ATOM   1771 HG13 VAL A 124      47.510  44.730  53.800  1.00  0.00           H
ATOM   1772  CG2 VAL A 124      49.990  45.460  52.790  1.00  0.00           C
ATOM   1773 HG21 VAL A 124      51.060  45.280  52.530  1.00  0.00           H
ATOM   1774 HG22 VAL A 124      49.890  45.670  53.870  1.00  0.00           H
ATOM   1775 HG23 VAL A 124      49.720  46.430  52.320  1.00  0.00           H
ATOM   1776  C   VAL A 124      48.420  41.960  52.860  1.00  0.00           C
ATOM   1777  O   VAL A 124      47.580  41.680  53.690  1.00  0.00           O
ATOM   1778  N   LEU A 125      48.520  41.180  51.710  1.00  0.00           N
ATOM   1779  HN  LEU A 125      49.100  41.330  50.920  1.00  0.00           H
ATOM   1780  CA  LEU A 125      47.760  39.960  51.690  1.00  0.00           C
ATOM   1781  HA  LEU A 125      46.750  40.180  52.000  1.00  0.00           H
ATOM   1782  CB  LEU A 125      47.700  39.270  50.270  1.00  0.00           C
ATOM   1783  HB1 LEU A 125      47.670  38.160  50.330  1.00  0.00           H
ATOM   1784  HB2 LEU A 125      48.680  39.500  49.790  1.00  0.00           H
ATOM   1785  CG  LEU A 125      46.580  39.850  49.470  1.00  0.00           C
ATOM   1786  HG  LEU A 125      46.620  40.920  49.750  1.00  0.00           H
ATOM   1787  CD1 LEU A 125      46.900  39.800  47.980  1.00  0.00           C
ATOM   1788 HD11 LEU A 125      46.950  38.720  47.740  1.00  0.00           H
ATOM   1789 HD12 LEU A 125      47.890  40.270  47.790  1.00  0.00           H
ATOM   1790 HD13 LEU A 125      46.240  40.420  47.340  1.00  0.00           H
ATOM   1791  CD2 LEU A 125      45.190  39.310  49.840  1.00  0.00           C
ATOM   1792 HD21 LEU A 125      45.110  38.230  49.630  1.00  0.00           H
ATOM   1793 HD22 LEU A 125      44.350  39.880  49.380  1.00  0.00           H
ATOM   1794 HD23 LEU A 125      45.000  39.440  50.930  1.00  0.00           H
ATOM   1795  C   LEU A 125      48.000  38.900  52.730  1.00  0.00           C
ATOM   1796  O   LEU A 125      47.030  38.360  53.290  1.00  0.00           O
ATOM   1797  N   SER A 126      49.300  38.570  53.080  1.00  0.00           N
ATOM   1798  HN  SER A 126      50.110  38.920  52.610  1.00  0.00           H
ATOM   1799  CA  SER A 126      49.670  37.570  54.140  1.00  0.00           C
ATOM   1800  HA  SER A 126      49.120  36.660  53.950  1.00  0.00           H
ATOM   1801  CB  SER A 126      51.180  37.270  54.210  1.00  0.00           C
ATOM   1802  HB1 SER A 126      51.390  36.490  54.970  1.00  0.00           H
ATOM   1803  HB2 SER A 126      51.810  38.100  54.580  1.00  0.00           H
ATOM   1804  OG  SER A 126      51.620  36.860  52.980  1.00  0.00           O
ATOM   1805  HG1 SER A 126      51.670  37.620  52.390  1.00  0.00           H
ATOM   1806  C   SER A 126      49.230  38.100  55.480  1.00  0.00           C
ATOM   1807  O   SER A 126      48.890  37.250  56.270  1.00  0.00           O
ATOM   1808  N   ILE A 127      49.220  39.440  55.770  1.00  0.00           N
ATOM   1809  HN  ILE A 127      49.560  40.080  55.100  1.00  0.00           H
ATOM   1810  CA  ILE A 127      48.660  40.000  57.090  1.00  0.00           C
ATOM   1811  HA  ILE A 127      49.140  39.430  57.870  1.00  0.00           H
ATOM   1812  CB  ILE A 127      48.940  41.490  57.320  1.00  0.00           C
ATOM   1813  HB  ILE A 127      48.800  42.140  56.430  1.00  0.00           H
ATOM   1814  CG2 ILE A 127      48.000  42.040  58.400  1.00  0.00           C
ATOM   1815 HG21 ILE A 127      48.110  41.350  59.270  1.00  0.00           H
ATOM   1816 HG22 ILE A 127      46.940  42.040  58.070  1.00  0.00           H
ATOM   1817 HG23 ILE A 127      48.100  43.070  58.800  1.00  0.00           H
ATOM   1818  CG1 ILE A 127      50.470  41.730  57.600  1.00  0.00           C
ATOM   1819 HG11 ILE A 127      51.130  41.340  56.800  1.00  0.00           H
ATOM   1820 HG12 ILE A 127      50.680  41.150  58.530  1.00  0.00           H
ATOM   1821  CD  ILE A 127      50.890  43.160  57.890  1.00  0.00           C
ATOM   1822  HD1 ILE A 127      52.000  43.190  58.000  1.00  0.00           H
ATOM   1823  HD2 ILE A 127      50.400  43.520  58.820  1.00  0.00           H
ATOM   1824  HD3 ILE A 127      50.520  43.830  57.080  1.00  0.00           H
ATOM   1825  C   ILE A 127      47.230  39.700  57.100  1.00  0.00           C
ATOM   1826  O   ILE A 127      46.830  39.010  58.080  1.00  0.00           O
ATOM   1827  N   ASP A 128      46.370  40.100  56.090  1.00  0.00           N
ATOM   1828  HN  ASP A 128      46.830  40.440  55.270  1.00  0.00           H
ATOM   1829  CA  ASP A 128      44.950  39.890  56.200  1.00  0.00           C
ATOM   1830  HA  ASP A 128      44.600  40.500  57.030  1.00  0.00           H
ATOM   1831  CB  ASP A 128      44.270  40.350  54.870  1.00  0.00           C
ATOM   1832  HB1 ASP A 128      44.020  39.550  54.140  1.00  0.00           H
ATOM   1833  HB2 ASP A 128      44.880  41.170  54.450  1.00  0.00           H
ATOM   1834  CG  ASP A 128      42.980  41.000  55.130  1.00  0.00           C
ATOM   1835  OD1 ASP A 128      42.500  41.090  56.320  1.00  0.00           O
ATOM   1836  OD2 ASP A 128      42.510  41.560  54.080  1.00  0.00           O
ATOM   1837  C   ASP A 128      44.460  38.450  56.460  1.00  0.00           C
ATOM   1838  O   ASP A 128      43.670  38.090  57.320  1.00  0.00           O
ATOM   1839  N   TYR A 129      45.070  37.490  55.660  1.00  0.00           N
ATOM   1840  HN  TYR A 129      45.760  37.730  54.970  1.00  0.00           H
ATOM   1841  CA  TYR A 129      44.770  36.080  55.820  1.00  0.00           C
ATOM   1842  HA  TYR A 129      43.690  36.070  55.770  1.00  0.00           H
ATOM   1843  CB  TYR A 129      45.120  35.180  54.510  1.00  0.00           C
ATOM   1844  HB1 TYR A 129      45.130  34.100  54.800  1.00  0.00           H
ATOM   1845  HB2 TYR A 129      46.170  35.440  54.270  1.00  0.00           H
ATOM   1846  CG  TYR A 129      44.070  35.520  53.430  1.00  0.00           C
ATOM   1847  CD1 TYR A 129      43.980  36.810  52.700  1.00  0.00           C
ATOM   1848  HD1 TYR A 129      44.500  37.650  53.150  1.00  0.00           H
ATOM   1849  CE1 TYR A 129      42.980  36.920  51.730  1.00  0.00           C
ATOM   1850  HE1 TYR A 129      42.760  37.900  51.320  1.00  0.00           H
ATOM   1851  CZ  TYR A 129      42.180  35.880  51.360  1.00  0.00           C
ATOM   1852  OH  TYR A 129      41.140  36.020  50.330  1.00  0.00           O
ATOM   1853  HH  TYR A 129      40.990  35.170  49.920  1.00  0.00           H
ATOM   1854  CD2 TYR A 129      43.240  34.510  53.010  1.00  0.00           C
ATOM   1855  HD2 TYR A 129      43.320  33.550  53.500  1.00  0.00           H
ATOM   1856  CE2 TYR A 129      42.420  34.650  51.810  1.00  0.00           C
ATOM   1857  HE2 TYR A 129      41.780  33.800  51.640  1.00  0.00           H
ATOM   1858  C   TYR A 129      45.280  35.430  57.100  1.00  0.00           C
ATOM   1859  O   TYR A 129      44.520  34.770  57.770  1.00  0.00           O
ATOM   1860  N   TYR A 130      46.540  35.710  57.560  1.00  0.00           N
ATOM   1861  HN  TYR A 130      47.230  36.170  57.010  1.00  0.00           H
ATOM   1862  CA  TYR A 130      46.860  35.380  59.030  1.00  0.00           C
ATOM   1863  HA  TYR A 130      46.700  34.330  59.230  1.00  0.00           H
ATOM   1864  CB  TYR A 130      48.310  35.790  59.440  1.00  0.00           C
ATOM   1865  HB1 TYR A 130      48.410  35.800  60.550  1.00  0.00           H
ATOM   1866  HB2 TYR A 130      48.460  36.780  58.960  1.00  0.00           H
ATOM   1867  CG  TYR A 130      49.450  34.850  58.990  1.00  0.00           C
ATOM   1868  CD1 TYR A 130      49.640  33.560  59.540  1.00  0.00           C
ATOM   1869  HD1 TYR A 130      48.920  33.290  60.300  1.00  0.00           H
ATOM   1870  CE1 TYR A 130      50.830  32.730  59.440  1.00  0.00           C
ATOM   1871  HE1 TYR A 130      50.860  31.770  59.920  1.00  0.00           H
ATOM   1872  CZ  TYR A 130      51.870  33.200  58.610  1.00  0.00           C
ATOM   1873  OH  TYR A 130      53.040  32.460  58.600  1.00  0.00           O
ATOM   1874  HH  TYR A 130      52.800  31.600  58.950  1.00  0.00           H
ATOM   1875  CD2 TYR A 130      50.480  35.180  58.110  1.00  0.00           C
ATOM   1876  HD2 TYR A 130      50.480  36.150  57.640  1.00  0.00           H
ATOM   1877  CE2 TYR A 130      51.710  34.420  57.920  1.00  0.00           C
ATOM   1878  HE2 TYR A 130      52.470  34.820  57.250  1.00  0.00           H
ATOM   1879  C   TYR A 130      45.920  36.020  60.010  1.00  0.00           C
ATOM   1880  O   TYR A 130      45.400  35.350  60.940  1.00  0.00           O
ATOM   1881  N   ASN A 131      45.620  37.310  59.860  1.00  0.00           N
ATOM   1882  HN  ASN A 131      45.970  37.760  59.040  1.00  0.00           H
ATOM   1883  CA  ASN A 131      44.740  38.030  60.760  1.00  0.00           C
ATOM   1884  HA  ASN A 131      45.270  37.800  61.670  1.00  0.00           H
ATOM   1885  CB  ASN A 131      44.780  39.540  60.520  1.00  0.00           C
ATOM   1886  HB1 ASN A 131      44.570  39.790  59.460  1.00  0.00           H
ATOM   1887  HB2 ASN A 131      45.830  39.850  60.710  1.00  0.00           H
ATOM   1888  CG  ASN A 131      43.840  40.490  61.280  1.00  0.00           C
ATOM   1889  OD1 ASN A 131      43.180  41.310  60.650  1.00  0.00           O
ATOM   1890  ND2 ASN A 131      43.750  40.440  62.650  1.00  0.00           N
ATOM   1891 HD21 ASN A 131      43.220  41.150  63.120  1.00  0.00           H
ATOM   1892 HD22 ASN A 131      44.160  39.720  63.200  1.00  0.00           H
ATOM   1893  C   ASN A 131      43.310  37.430  60.820  1.00  0.00           C
ATOM   1894  O   ASN A 131      42.710  37.320  61.870  1.00  0.00           O
ATOM   1895  N   MET A 132      42.780  36.950  59.660  1.00  0.00           N
ATOM   1896  HN  MET A 132      43.230  37.150  58.800  1.00  0.00           H
ATOM   1897  CA  MET A 132      41.440  36.340  59.570  1.00  0.00           C
ATOM   1898  HA  MET A 132      40.690  37.060  59.850  1.00  0.00           H
ATOM   1899  CB  MET A 132      41.280  35.980  58.030  1.00  0.00           C
ATOM   1900  HB1 MET A 132      42.170  35.400  57.710  1.00  0.00           H
ATOM   1901  HB2 MET A 132      41.160  36.940  57.490  1.00  0.00           H
ATOM   1902  CG  MET A 132      39.970  35.290  57.570  1.00  0.00           C
ATOM   1903  HG1 MET A 132      39.140  36.020  57.640  1.00  0.00           H
ATOM   1904  HG2 MET A 132      39.690  34.530  58.330  1.00  0.00           H
ATOM   1905  SD  MET A 132      40.180  34.410  55.900  1.00  0.00           S
ATOM   1906  CE  MET A 132      39.870  36.020  55.110  1.00  0.00           C
ATOM   1907  HE1 MET A 132      38.850  36.280  55.460  1.00  0.00           H
ATOM   1908  HE2 MET A 132      39.990  35.900  54.020  1.00  0.00           H
ATOM   1909  HE3 MET A 132      40.570  36.800  55.490  1.00  0.00           H
ATOM   1910  C   MET A 132      41.290  35.070  60.410  1.00  0.00           C
ATOM   1911  O   MET A 132      40.320  34.790  61.040  1.00  0.00           O
ATOM   1912  N   PHE A 133      42.320  34.210  60.410  1.00  0.00           N
ATOM   1913  HN  PHE A 133      43.110  34.200  59.790  1.00  0.00           H
ATOM   1914  CA  PHE A 133      42.210  33.030  61.200  1.00  0.00           C
ATOM   1915  HA  PHE A 133      41.190  32.690  61.340  1.00  0.00           H
ATOM   1916  CB  PHE A 133      43.050  31.900  60.520  1.00  0.00           C
ATOM   1917  HB1 PHE A 133      43.230  31.020  61.180  1.00  0.00           H
ATOM   1918  HB2 PHE A 133      44.030  32.290  60.170  1.00  0.00           H
ATOM   1919  CG  PHE A 133      42.460  31.180  59.220  1.00  0.00           C
ATOM   1920  CD1 PHE A 133      42.400  31.830  57.960  1.00  0.00           C
ATOM   1921  HD1 PHE A 133      42.800  32.840  57.950  1.00  0.00           H
ATOM   1922  CE1 PHE A 133      41.890  31.130  56.840  1.00  0.00           C
ATOM   1923  HE1 PHE A 133      42.000  31.620  55.890  1.00  0.00           H
ATOM   1924  CZ  PHE A 133      41.210  29.920  56.970  1.00  0.00           C
ATOM   1925  HZ  PHE A 133      40.630  29.480  56.160  1.00  0.00           H
ATOM   1926  CD2 PHE A 133      41.910  29.880  59.300  1.00  0.00           C
ATOM   1927  HD2 PHE A 133      41.820  29.400  60.270  1.00  0.00           H
ATOM   1928  CE2 PHE A 133      41.240  29.250  58.210  1.00  0.00           C
ATOM   1929  HE2 PHE A 133      40.790  28.280  58.330  1.00  0.00           H
ATOM   1930  C   PHE A 133      42.760  33.170  62.640  1.00  0.00           C
ATOM   1931  O   PHE A 133      42.210  32.670  63.590  1.00  0.00           O
ATOM   1932  N   THR A 134      43.940  33.820  62.730  1.00  0.00           N
ATOM   1933  HN  THR A 134      44.360  34.240  61.930  1.00  0.00           H
ATOM   1934  CA  THR A 134      44.630  34.030  64.000  1.00  0.00           C
ATOM   1935  HA  THR A 134      44.700  33.040  64.440  1.00  0.00           H
ATOM   1936  CB  THR A 134      46.000  34.630  63.970  1.00  0.00           C
ATOM   1937  HB  THR A 134      46.380  34.830  64.990  1.00  0.00           H
ATOM   1938  OG1 THR A 134      46.160  35.860  63.310  1.00  0.00           O
ATOM   1939  HG1 THR A 134      45.740  35.740  62.450  1.00  0.00           H
ATOM   1940  CG2 THR A 134      46.970  33.620  63.380  1.00  0.00           C
ATOM   1941 HG21 THR A 134      46.930  33.540  62.270  1.00  0.00           H
ATOM   1942 HG22 THR A 134      46.820  32.600  63.790  1.00  0.00           H
ATOM   1943 HG23 THR A 134      48.010  33.950  63.560  1.00  0.00           H
ATOM   1944  C   THR A 134      43.730  34.650  65.110  1.00  0.00           C
ATOM   1945  O   THR A 134      43.550  34.000  66.110  1.00  0.00           O
ATOM   1946  N   SER A 135      43.150  35.850  64.890  1.00  0.00           N
ATOM   1947  HN  SER A 135      43.200  36.290  63.990  1.00  0.00           H
ATOM   1948  CA  SER A 135      42.390  36.590  65.860  1.00  0.00           C
ATOM   1949  HA  SER A 135      42.960  36.690  66.770  1.00  0.00           H
ATOM   1950  CB  SER A 135      42.020  38.010  65.360  1.00  0.00           C
ATOM   1951  HB1 SER A 135      41.370  38.460  66.140  1.00  0.00           H
ATOM   1952  HB2 SER A 135      41.430  37.870  64.430  1.00  0.00           H
ATOM   1953  OG  SER A 135      43.200  38.750  65.160  1.00  0.00           O
ATOM   1954  HG1 SER A 135      43.160  39.510  65.730  1.00  0.00           H
ATOM   1955  C   SER A 135      41.130  35.840  66.350  1.00  0.00           C
ATOM   1956  O   SER A 135      40.880  35.750  67.570  1.00  0.00           O
ATOM   1957  N   ILE A 136      40.270  35.200  65.420  1.00  0.00           N
ATOM   1958  HN  ILE A 136      40.440  35.290  64.440  1.00  0.00           H
ATOM   1959  CA  ILE A 136      39.130  34.400  65.830  1.00  0.00           C
ATOM   1960  HA  ILE A 136      38.550  35.030  66.490  1.00  0.00           H
ATOM   1961  CB  ILE A 136      38.170  34.020  64.640  1.00  0.00           C
ATOM   1962  HB  ILE A 136      37.990  34.960  64.070  1.00  0.00           H
ATOM   1963  CG2 ILE A 136      38.820  33.110  63.610  1.00  0.00           C
ATOM   1964 HG21 ILE A 136      38.960  32.070  63.970  1.00  0.00           H
ATOM   1965 HG22 ILE A 136      39.850  33.470  63.420  1.00  0.00           H
ATOM   1966 HG23 ILE A 136      38.250  33.120  62.660  1.00  0.00           H
ATOM   1967  CG1 ILE A 136      36.800  33.430  65.150  1.00  0.00           C
ATOM   1968 HG11 ILE A 136      36.950  32.690  65.960  1.00  0.00           H
ATOM   1969 HG12 ILE A 136      36.130  33.060  64.350  1.00  0.00           H
ATOM   1970  CD  ILE A 136      35.880  34.510  65.790  1.00  0.00           C
ATOM   1971  HD1 ILE A 136      35.870  35.470  65.230  1.00  0.00           H
ATOM   1972  HD2 ILE A 136      35.830  34.520  66.900  1.00  0.00           H
ATOM   1973  HD3 ILE A 136      34.840  34.150  65.620  1.00  0.00           H
ATOM   1974  C   ILE A 136      39.510  33.150  66.640  1.00  0.00           C
ATOM   1975  O   ILE A 136      38.860  32.760  67.620  1.00  0.00           O
ATOM   1976  N   PHE A 137      40.600  32.480  66.270  1.00  0.00           N
ATOM   1977  HN  PHE A 137      41.050  32.660  65.400  1.00  0.00           H
ATOM   1978  CA  PHE A 137      41.220  31.290  66.970  1.00  0.00           C
ATOM   1979  HA  PHE A 137      40.370  30.730  67.330  1.00  0.00           H
ATOM   1980  CB  PHE A 137      42.250  30.580  66.120  1.00  0.00           C
ATOM   1981  HB1 PHE A 137      42.780  29.790  66.700  1.00  0.00           H
ATOM   1982  HB2 PHE A 137      42.960  31.340  65.720  1.00  0.00           H
ATOM   1983  CG  PHE A 137      41.770  29.870  64.910  1.00  0.00           C
ATOM   1984  CD1 PHE A 137      40.420  29.770  64.580  1.00  0.00           C
ATOM   1985  HD1 PHE A 137      39.700  30.070  65.330  1.00  0.00           H
ATOM   1986  CE1 PHE A 137      39.920  29.040  63.520  1.00  0.00           C
ATOM   1987  HE1 PHE A 137      38.890  28.950  63.230  1.00  0.00           H
ATOM   1988  CZ  PHE A 137      40.830  28.450  62.650  1.00  0.00           C
ATOM   1989  HZ  PHE A 137      40.440  27.940  61.780  1.00  0.00           H
ATOM   1990  CD2 PHE A 137      42.680  29.370  63.980  1.00  0.00           C
ATOM   1991  HD2 PHE A 137      43.740  29.440  64.140  1.00  0.00           H
ATOM   1992  CE2 PHE A 137      42.170  28.620  62.910  1.00  0.00           C
ATOM   1993  HE2 PHE A 137      42.940  28.330  62.220  1.00  0.00           H
ATOM   1994  C   PHE A 137      41.850  31.610  68.310  1.00  0.00           C
ATOM   1995  O   PHE A 137      41.900  30.860  69.310  1.00  0.00           O
ATOM   1996  N   THR A 138      42.530  32.800  68.350  1.00  0.00           N
ATOM   1997  HN  THR A 138      42.520  33.370  67.530  1.00  0.00           H
ATOM   1998  CA  THR A 138      43.090  33.330  69.580  1.00  0.00           C
ATOM   1999  HA  THR A 138      43.730  32.610  70.070  1.00  0.00           H
ATOM   2000  CB  THR A 138      43.940  34.500  69.270  1.00  0.00           C
ATOM   2001  HB  THR A 138      43.410  35.350  68.790  1.00  0.00           H
ATOM   2002  OG1 THR A 138      45.030  34.070  68.420  1.00  0.00           O
ATOM   2003  HG1 THR A 138      44.690  33.830  67.560  1.00  0.00           H
ATOM   2004  CG2 THR A 138      44.530  35.150  70.490  1.00  0.00           C
ATOM   2005 HG21 THR A 138      45.210  34.430  71.000  1.00  0.00           H
ATOM   2006 HG22 THR A 138      43.860  35.540  71.290  1.00  0.00           H
ATOM   2007 HG23 THR A 138      45.160  36.040  70.280  1.00  0.00           H
ATOM   2008  C   THR A 138      41.990  33.670  70.560  1.00  0.00           C
ATOM   2009  O   THR A 138      42.010  33.260  71.740  1.00  0.00           O
ATOM   2010  N   LEU A 139      40.900  34.320  70.090  1.00  0.00           N
ATOM   2011  HN  LEU A 139      41.050  34.740  69.190  1.00  0.00           H
ATOM   2012  CA  LEU A 139      39.600  34.600  70.770  1.00  0.00           C
ATOM   2013  HA  LEU A 139      39.870  35.140  71.660  1.00  0.00           H
ATOM   2014  CB  LEU A 139      38.720  35.460  69.860  1.00  0.00           C
ATOM   2015  HB1 LEU A 139      38.450  34.930  68.920  1.00  0.00           H
ATOM   2016  HB2 LEU A 139      39.430  36.240  69.490  1.00  0.00           H
ATOM   2017  CG  LEU A 139      37.570  36.110  70.590  1.00  0.00           C
ATOM   2018  HG  LEU A 139      37.400  35.540  71.520  1.00  0.00           H
ATOM   2019  CD1 LEU A 139      37.960  37.570  71.000  1.00  0.00           C
ATOM   2020 HD11 LEU A 139      38.770  37.460  71.750  1.00  0.00           H
ATOM   2021 HD12 LEU A 139      37.150  38.120  71.520  1.00  0.00           H
ATOM   2022 HD13 LEU A 139      38.390  38.250  70.230  1.00  0.00           H
ATOM   2023  CD2 LEU A 139      36.230  36.070  69.900  1.00  0.00           C
ATOM   2024 HD21 LEU A 139      35.370  36.110  70.590  1.00  0.00           H
ATOM   2025 HD22 LEU A 139      36.160  35.200  69.210  1.00  0.00           H
ATOM   2026 HD23 LEU A 139      36.080  36.990  69.290  1.00  0.00           H
ATOM   2027  C   LEU A 139      38.940  33.330  71.190  1.00  0.00           C
ATOM   2028  O   LEU A 139      38.450  33.230  72.310  1.00  0.00           O
ATOM   2029  N   THR A 140      38.900  32.340  70.300  1.00  0.00           N
ATOM   2030  HN  THR A 140      39.190  32.510  69.360  1.00  0.00           H
ATOM   2031  CA  THR A 140      38.360  31.030  70.600  1.00  0.00           C
ATOM   2032  HA  THR A 140      37.310  31.120  70.870  1.00  0.00           H
ATOM   2033  CB  THR A 140      38.440  30.100  69.400  1.00  0.00           C
ATOM   2034  HB  THR A 140      39.500  29.910  69.120  1.00  0.00           H
ATOM   2035  OG1 THR A 140      37.710  30.530  68.340  1.00  0.00           O
ATOM   2036  HG1 THR A 140      38.150  31.350  68.110  1.00  0.00           H
ATOM   2037  CG2 THR A 140      37.750  28.750  69.770  1.00  0.00           C
ATOM   2038 HG21 THR A 140      36.690  28.890  70.070  1.00  0.00           H
ATOM   2039 HG22 THR A 140      38.300  28.170  70.550  1.00  0.00           H
ATOM   2040 HG23 THR A 140      37.720  28.090  68.880  1.00  0.00           H
ATOM   2041  C   THR A 140      39.050  30.340  71.770  1.00  0.00           C
ATOM   2042  O   THR A 140      38.390  29.870  72.680  1.00  0.00           O
ATOM   2043  N   MET A 141      40.390  30.270  71.820  1.00  0.00           N
ATOM   2044  HN  MET A 141      40.930  30.600  71.050  1.00  0.00           H
ATOM   2045  CA  MET A 141      41.060  29.600  72.840  1.00  0.00           C
ATOM   2046  HA  MET A 141      40.450  28.720  73.000  1.00  0.00           H
ATOM   2047  CB  MET A 141      42.450  29.060  72.510  1.00  0.00           C
ATOM   2048  HB1 MET A 141      42.950  28.510  73.340  1.00  0.00           H
ATOM   2049  HB2 MET A 141      43.130  29.900  72.270  1.00  0.00           H
ATOM   2050  CG  MET A 141      42.450  28.060  71.230  1.00  0.00           C
ATOM   2051  HG1 MET A 141      43.460  27.670  70.970  1.00  0.00           H
ATOM   2052  HG2 MET A 141      42.180  28.640  70.320  1.00  0.00           H
ATOM   2053  SD  MET A 141      41.190  26.770  71.250  1.00  0.00           S
ATOM   2054  CE  MET A 141      41.710  25.830  72.820  1.00  0.00           C
ATOM   2055  HE1 MET A 141      41.090  24.940  73.060  1.00  0.00           H
ATOM   2056  HE2 MET A 141      41.630  26.430  73.750  1.00  0.00           H
ATOM   2057  HE3 MET A 141      42.750  25.420  72.790  1.00  0.00           H
ATOM   2058  C   MET A 141      41.000  30.180  74.220  1.00  0.00           C
ATOM   2059  O   MET A 141      40.970  29.470  75.190  1.00  0.00           O
ATOM   2060  N   MET A 142      41.000  31.560  74.300  1.00  0.00           N
ATOM   2061  HN  MET A 142      41.090  32.050  73.440  1.00  0.00           H
ATOM   2062  CA  MET A 142      40.690  32.380  75.460  1.00  0.00           C
ATOM   2063  HA  MET A 142      41.390  32.180  76.260  1.00  0.00           H
ATOM   2064  CB  MET A 142      40.960  33.880  75.050  1.00  0.00           C
ATOM   2065  HB1 MET A 142      40.120  34.240  74.430  1.00  0.00           H
ATOM   2066  HB2 MET A 142      41.950  33.750  74.560  1.00  0.00           H
ATOM   2067  CG  MET A 142      41.230  34.860  76.180  1.00  0.00           C
ATOM   2068  HG1 MET A 142      42.150  34.610  76.760  1.00  0.00           H
ATOM   2069  HG2 MET A 142      40.320  34.780  76.810  1.00  0.00           H
ATOM   2070  SD  MET A 142      41.440  36.520  75.610  1.00  0.00           S
ATOM   2071  CE  MET A 142      39.730  37.060  75.370  1.00  0.00           C
ATOM   2072  HE1 MET A 142      39.210  36.480  74.580  1.00  0.00           H
ATOM   2073  HE2 MET A 142      39.720  38.110  75.010  1.00  0.00           H
ATOM   2074  HE3 MET A 142      39.200  36.820  76.330  1.00  0.00           H
ATOM   2075  C   MET A 142      39.220  32.230  75.960  1.00  0.00           C
ATOM   2076  O   MET A 142      39.010  32.260  77.160  1.00  0.00           O
ATOM   2077  N   SER A 143      38.270  32.040  75.060  1.00  0.00           N
ATOM   2078  HN  SER A 143      38.500  31.790  74.130  1.00  0.00           H
ATOM   2079  CA  SER A 143      36.870  31.670  75.500  1.00  0.00           C
ATOM   2080  HA  SER A 143      36.550  32.410  76.220  1.00  0.00           H
ATOM   2081  CB  SER A 143      35.820  31.690  74.370  1.00  0.00           C
ATOM   2082  HB1 SER A 143      34.790  31.560  74.770  1.00  0.00           H
ATOM   2083  HB2 SER A 143      36.100  30.900  73.640  1.00  0.00           H
ATOM   2084  OG  SER A 143      35.790  32.860  73.580  1.00  0.00           O
ATOM   2085  HG1 SER A 143      36.570  32.990  73.040  1.00  0.00           H
ATOM   2086  C   SER A 143      36.890  30.310  76.090  1.00  0.00           C
ATOM   2087  O   SER A 143      36.250  30.110  77.110  1.00  0.00           O
ATOM   2088  N   VAL A 144      37.570  29.320  75.490  1.00  0.00           N
ATOM   2089  HN  VAL A 144      37.870  29.250  74.540  1.00  0.00           H
ATOM   2090  CA  VAL A 144      37.780  28.010  76.140  1.00  0.00           C
ATOM   2091  HA  VAL A 144      36.770  27.630  76.260  1.00  0.00           H
ATOM   2092  CB  VAL A 144      38.410  26.980  75.230  1.00  0.00           C
ATOM   2093  HB  VAL A 144      39.410  27.200  74.810  1.00  0.00           H
ATOM   2094  CG1 VAL A 144      38.570  25.560  75.920  1.00  0.00           C
ATOM   2095 HG11 VAL A 144      37.510  25.290  76.120  1.00  0.00           H
ATOM   2096 HG12 VAL A 144      39.190  25.630  76.840  1.00  0.00           H
ATOM   2097 HG13 VAL A 144      39.010  24.800  75.240  1.00  0.00           H
ATOM   2098  CG2 VAL A 144      37.460  26.810  73.930  1.00  0.00           C
ATOM   2099 HG21 VAL A 144      36.490  26.360  74.240  1.00  0.00           H
ATOM   2100 HG22 VAL A 144      37.910  25.960  73.370  1.00  0.00           H
ATOM   2101 HG23 VAL A 144      37.390  27.780  73.410  1.00  0.00           H
ATOM   2102  C   VAL A 144      38.530  28.010  77.470  1.00  0.00           C
ATOM   2103  O   VAL A 144      38.010  27.390  78.430  1.00  0.00           O
ATOM   2104  N   ASP A 145      39.600  28.770  77.620  1.00  0.00           N
ATOM   2105  HN  ASP A 145      39.970  29.170  76.780  1.00  0.00           H
ATOM   2106  CA  ASP A 145      40.400  28.990  78.790  1.00  0.00           C
ATOM   2107  HA  ASP A 145      40.940  28.100  79.080  1.00  0.00           H
ATOM   2108  CB  ASP A 145      41.470  30.060  78.340  1.00  0.00           C
ATOM   2109  HB1 ASP A 145      40.980  30.960  77.920  1.00  0.00           H
ATOM   2110  HB2 ASP A 145      42.100  29.640  77.520  1.00  0.00           H
ATOM   2111  CG  ASP A 145      42.380  30.600  79.460  1.00  0.00           C
ATOM   2112  OD1 ASP A 145      43.340  29.840  79.730  1.00  0.00           O
ATOM   2113  OD2 ASP A 145      42.070  31.650  80.000  1.00  0.00           O
ATOM   2114  C   ASP A 145      39.570  29.470  79.970  1.00  0.00           C
ATOM   2115  O   ASP A 145      39.460  29.000  81.080  1.00  0.00           O
ATOM   2116  N   ARG A 146      38.800  30.520  79.680  1.00  0.00           N
ATOM   2117  HN  ARG A 146      38.880  30.960  78.790  1.00  0.00           H
ATOM   2118  CA  ARG A 146      37.880  31.150  80.630  1.00  0.00           C
ATOM   2119  HA  ARG A 146      38.420  31.160  81.570  1.00  0.00           H
ATOM   2120  CB  ARG A 146      37.660  32.610  80.110  1.00  0.00           C
ATOM   2121  HB1 ARG A 146      37.070  32.620  79.180  1.00  0.00           H
ATOM   2122  HB2 ARG A 146      38.670  32.940  79.770  1.00  0.00           H
ATOM   2123  CG  ARG A 146      37.040  33.580  81.110  1.00  0.00           C
ATOM   2124  HG1 ARG A 146      35.960  33.320  81.140  1.00  0.00           H
ATOM   2125  HG2 ARG A 146      37.120  34.620  80.720  1.00  0.00           H
ATOM   2126  CD  ARG A 146      37.490  33.600  82.610  1.00  0.00           C
ATOM   2127  HD1 ARG A 146      37.160  32.690  83.150  1.00  0.00           H
ATOM   2128  HD2 ARG A 146      37.160  34.600  82.990  1.00  0.00           H
ATOM   2129  NE  ARG A 146      39.020  33.690  82.580  1.00  0.00           N
ATOM   2130  HE  ARG A 146      39.520  33.850  81.730  1.00  0.00           H
ATOM   2131  CZ  ARG A 146      39.790  33.600  83.590  1.00  0.00           C
ATOM   2132  NH1 ARG A 146      39.310  33.410  84.800  1.00  0.00           N
ATOM   2133 HH11 ARG A 146      38.310  33.300  84.850  1.00  0.00           H
ATOM   2134 HH12 ARG A 146      39.980  33.330  85.530  1.00  0.00           H
ATOM   2135  NH2 ARG A 146      41.070  33.780  83.610  1.00  0.00           N
ATOM   2136 HH21 ARG A 146      41.470  34.120  82.760  1.00  0.00           H
ATOM   2137 HH22 ARG A 146      41.600  33.960  84.430  1.00  0.00           H
ATOM   2138  C   ARG A 146      36.620  30.260  80.770  1.00  0.00           C
ATOM   2139  O   ARG A 146      36.030  30.280  81.860  1.00  0.00           O
ATOM   2140  N   TYR A 147      36.200  29.420  79.850  1.00  0.00           N
ATOM   2141  HN  TYR A 147      36.520  29.480  78.910  1.00  0.00           H
ATOM   2142  CA  TYR A 147      35.110  28.430  80.090  1.00  0.00           C
ATOM   2143  HA  TYR A 147      34.270  28.990  80.460  1.00  0.00           H
ATOM   2144  CB  TYR A 147      34.580  27.940  78.670  1.00  0.00           C
ATOM   2145  HB1 TYR A 147      35.390  27.670  77.960  1.00  0.00           H
ATOM   2146  HB2 TYR A 147      33.910  28.690  78.200  1.00  0.00           H
ATOM   2147  CG  TYR A 147      33.690  26.700  78.710  1.00  0.00           C
ATOM   2148  CD1 TYR A 147      32.350  26.820  79.210  1.00  0.00           C
ATOM   2149  HD1 TYR A 147      31.840  27.770  79.300  1.00  0.00           H
ATOM   2150  CE1 TYR A 147      31.680  25.640  79.620  1.00  0.00           C
ATOM   2151  HE1 TYR A 147      30.660  25.780  79.960  1.00  0.00           H
ATOM   2152  CZ  TYR A 147      32.270  24.380  79.530  1.00  0.00           C
ATOM   2153  OH  TYR A 147      31.660  23.180  80.120  1.00  0.00           O
ATOM   2154  HH  TYR A 147      32.360  22.850  80.680  1.00  0.00           H
ATOM   2155  CD2 TYR A 147      34.230  25.430  78.530  1.00  0.00           C
ATOM   2156  HD2 TYR A 147      35.260  25.310  78.220  1.00  0.00           H
ATOM   2157  CE2 TYR A 147      33.580  24.280  79.080  1.00  0.00           C
ATOM   2158  HE2 TYR A 147      34.030  23.290  79.060  1.00  0.00           H
ATOM   2159  C   TYR A 147      35.520  27.350  81.210  1.00  0.00           C
ATOM   2160  O   TYR A 147      34.750  27.040  82.110  1.00  0.00           O
ATOM   2161  N   ILE A 148      36.750  26.830  81.050  1.00  0.00           N
ATOM   2162  HN  ILE A 148      37.390  27.130  80.340  1.00  0.00           H
ATOM   2163  CA  ILE A 148      37.390  25.960  82.020  1.00  0.00           C
ATOM   2164  HA  ILE A 148      36.620  25.220  82.150  1.00  0.00           H
ATOM   2165  CB  ILE A 148      38.710  25.450  81.430  1.00  0.00           C
ATOM   2166  HB  ILE A 148      39.410  26.260  81.140  1.00  0.00           H
ATOM   2167  CG2 ILE A 148      39.470  24.680  82.560  1.00  0.00           C
ATOM   2168 HG21 ILE A 148      40.060  25.450  83.100  1.00  0.00           H
ATOM   2169 HG22 ILE A 148      40.220  24.010  82.090  1.00  0.00           H
ATOM   2170 HG23 ILE A 148      38.830  24.050  83.210  1.00  0.00           H
ATOM   2171  CG1 ILE A 148      38.440  24.480  80.140  1.00  0.00           C
ATOM   2172 HG11 ILE A 148      37.640  24.930  79.520  1.00  0.00           H
ATOM   2173 HG12 ILE A 148      38.100  23.510  80.560  1.00  0.00           H
ATOM   2174  CD  ILE A 148      39.750  24.230  79.330  1.00  0.00           C
ATOM   2175  HD1 ILE A 148      40.300  25.170  79.120  1.00  0.00           H
ATOM   2176  HD2 ILE A 148      39.550  23.780  78.330  1.00  0.00           H
ATOM   2177  HD3 ILE A 148      40.470  23.540  79.820  1.00  0.00           H
ATOM   2178  C   ILE A 148      37.610  26.640  83.370  1.00  0.00           C
ATOM   2179  O   ILE A 148      37.410  25.980  84.410  1.00  0.00           O
ATOM   2180  N   ALA A 149      37.890  28.010  83.430  1.00  0.00           N
ATOM   2181  HN  ALA A 149      37.880  28.540  82.580  1.00  0.00           H
ATOM   2182  CA  ALA A 149      37.950  28.730  84.690  1.00  0.00           C
ATOM   2183  HA  ALA A 149      38.570  28.130  85.340  1.00  0.00           H
ATOM   2184  CB  ALA A 149      38.680  30.120  84.600  1.00  0.00           C
ATOM   2185  HB1 ALA A 149      39.750  29.950  84.390  1.00  0.00           H
ATOM   2186  HB2 ALA A 149      38.530  30.740  85.520  1.00  0.00           H
ATOM   2187  HB3 ALA A 149      38.260  30.780  83.810  1.00  0.00           H
ATOM   2188  C   ALA A 149      36.630  28.830  85.400  1.00  0.00           C
ATOM   2189  O   ALA A 149      36.510  28.570  86.600  1.00  0.00           O
ATOM   2190  N   VAL A 150      35.540  29.100  84.660  1.00  0.00           N
ATOM   2191  HN  VAL A 150      35.710  29.330  83.710  1.00  0.00           H
ATOM   2192  CA  VAL A 150      34.250  29.350  85.220  1.00  0.00           C
ATOM   2193  HA  VAL A 150      34.360  29.950  86.110  1.00  0.00           H
ATOM   2194  CB  VAL A 150      33.510  30.250  84.220  1.00  0.00           C
ATOM   2195  HB  VAL A 150      33.520  29.820  83.190  1.00  0.00           H
ATOM   2196  CG1 VAL A 150      32.060  30.470  84.550  1.00  0.00           C
ATOM   2197 HG11 VAL A 150      31.450  29.550  84.580  1.00  0.00           H
ATOM   2198 HG12 VAL A 150      31.620  31.230  83.860  1.00  0.00           H
ATOM   2199 HG13 VAL A 150      31.890  30.920  85.550  1.00  0.00           H
ATOM   2200  CG2 VAL A 150      34.130  31.640  84.180  1.00  0.00           C
ATOM   2201 HG21 VAL A 150      33.440  32.290  83.610  1.00  0.00           H
ATOM   2202 HG22 VAL A 150      35.120  31.800  83.690  1.00  0.00           H
ATOM   2203 HG23 VAL A 150      34.140  32.040  85.210  1.00  0.00           H
ATOM   2204  C   VAL A 150      33.560  28.110  85.600  1.00  0.00           C
ATOM   2205  O   VAL A 150      33.110  27.990  86.730  1.00  0.00           O
ATOM   2206  N   CYS A 151      33.500  27.130  84.710  1.00  0.00           N
ATOM   2207  HN  CYS A 151      33.870  27.330  83.800  1.00  0.00           H
ATOM   2208  CA  CYS A 151      32.650  26.010  84.900  1.00  0.00           C
ATOM   2209  HA  CYS A 151      32.020  26.210  85.760  1.00  0.00           H
ATOM   2210  CB  CYS A 151      31.920  25.670  83.550  1.00  0.00           C
ATOM   2211  HB1 CYS A 151      31.120  24.920  83.680  1.00  0.00           H
ATOM   2212  HB2 CYS A 151      32.710  25.170  82.950  1.00  0.00           H
ATOM   2213  SG  CYS A 151      31.200  27.190  82.700  1.00  0.00           S
ATOM   2214  HG1 CYS A 151      32.360  27.740  82.380  1.00  0.00           H
ATOM   2215  C   CYS A 151      33.380  24.750  85.280  1.00  0.00           C
ATOM   2216  O   CYS A 151      32.750  23.760  85.620  1.00  0.00           O
ATOM   2217  N   HSD A 152      34.740  24.630  85.310  1.00  0.00           N
ATOM   2218  HN  HSD A 152      35.400  25.360  85.110  1.00  0.00           H
ATOM   2219  CA  HSD A 152      35.420  23.350  85.770  1.00  0.00           C
ATOM   2220  HA  HSD A 152      34.740  22.730  86.320  1.00  0.00           H
ATOM   2221  CB  HSD A 152      36.000  22.480  84.610  1.00  0.00           C
ATOM   2222  HB1 HSD A 152      36.360  21.500  85.000  1.00  0.00           H
ATOM   2223  HB2 HSD A 152      36.810  22.860  83.950  1.00  0.00           H
ATOM   2224  ND1 HSD A 152      34.310  20.950  83.400  1.00  0.00           N
ATOM   2225  HD1 HSD A 152      34.220  20.120  83.970  1.00  0.00           H
ATOM   2226  CG  HSD A 152      34.930  22.150  83.610  1.00  0.00           C
ATOM   2227  CE1 HSD A 152      33.600  21.000  82.310  1.00  0.00           C
ATOM   2228  HE1 HSD A 152      33.120  20.110  81.910  1.00  0.00           H
ATOM   2229  NE2 HSD A 152      33.680  22.180  81.750  1.00  0.00           N
ATOM   2230  CD2 HSD A 152      34.470  22.970  82.610  1.00  0.00           C
ATOM   2231  HD2 HSD A 152      34.610  24.030  82.500  1.00  0.00           H
ATOM   2232  C   HSD A 152      36.540  23.690  86.750  1.00  0.00           C
ATOM   2233  O   HSD A 152      37.710  23.260  86.520  1.00  0.00           O
ATOM   2234  N   PRO A 153      36.330  24.310  87.860  1.00  0.00           N
ATOM   2235  CD  PRO A 153      35.010  24.760  88.290  1.00  0.00           C
ATOM   2236  HD1 PRO A 153      34.230  23.970  88.250  1.00  0.00           H
ATOM   2237  HD2 PRO A 153      34.750  25.700  87.770  1.00  0.00           H
ATOM   2238  CA  PRO A 153      37.370  24.770  88.750  1.00  0.00           C
ATOM   2239  HA  PRO A 153      38.020  25.330  88.090  1.00  0.00           H
ATOM   2240  CB  PRO A 153      36.610  25.670  89.650  1.00  0.00           C
ATOM   2241  HB1 PRO A 153      36.500  26.680  89.200  1.00  0.00           H
ATOM   2242  HB2 PRO A 153      37.020  25.740  90.680  1.00  0.00           H
ATOM   2243  CG  PRO A 153      35.220  25.090  89.710  1.00  0.00           C
ATOM   2244  HG1 PRO A 153      35.310  24.110  90.210  1.00  0.00           H
ATOM   2245  HG2 PRO A 153      34.500  25.740  90.250  1.00  0.00           H
ATOM   2246  C   PRO A 153      38.180  23.760  89.550  1.00  0.00           C
ATOM   2247  O   PRO A 153      39.150  24.230  90.120  1.00  0.00           O
ATOM   2248  N   VAL A 154      37.840  22.480  89.530  1.00  0.00           N
ATOM   2249  HN  VAL A 154      37.040  22.230  88.990  1.00  0.00           H
ATOM   2250  CA  VAL A 154      38.770  21.440  90.020  1.00  0.00           C
ATOM   2251  HA  VAL A 154      39.290  21.880  90.850  1.00  0.00           H
ATOM   2252  CB  VAL A 154      37.990  20.260  90.560  1.00  0.00           C
ATOM   2253  HB  VAL A 154      37.390  19.770  89.770  1.00  0.00           H
ATOM   2254  CG1 VAL A 154      38.910  19.130  91.060  1.00  0.00           C
ATOM   2255 HG11 VAL A 154      39.390  19.520  91.990  1.00  0.00           H
ATOM   2256 HG12 VAL A 154      39.620  18.760  90.300  1.00  0.00           H
ATOM   2257 HG13 VAL A 154      38.260  18.320  91.450  1.00  0.00           H
ATOM   2258  CG2 VAL A 154      36.910  20.700  91.560  1.00  0.00           C
ATOM   2259 HG21 VAL A 154      36.270  19.790  91.660  1.00  0.00           H
ATOM   2260 HG22 VAL A 154      36.240  21.510  91.210  1.00  0.00           H
ATOM   2261 HG23 VAL A 154      37.430  21.070  92.470  1.00  0.00           H
ATOM   2262  C   VAL A 154      39.820  21.050  89.010  1.00  0.00           C
ATOM   2263  O   VAL A 154      40.990  20.800  89.380  1.00  0.00           O
ATOM   2264  N   LYS A 155      39.460  21.030  87.750  1.00  0.00           N
ATOM   2265  HN  LYS A 155      38.560  21.430  87.570  1.00  0.00           H
ATOM   2266  CA  LYS A 155      40.330  20.640  86.600  1.00  0.00           C
ATOM   2267  HA  LYS A 155      41.160  20.040  86.930  1.00  0.00           H
ATOM   2268  CB  LYS A 155      39.560  19.940  85.400  1.00  0.00           C
ATOM   2269  HB1 LYS A 155      40.280  19.710  84.590  1.00  0.00           H
ATOM   2270  HB2 LYS A 155      38.740  20.600  85.060  1.00  0.00           H
ATOM   2271  CG  LYS A 155      39.020  18.640  85.890  1.00  0.00           C
ATOM   2272  HG1 LYS A 155      38.170  18.210  85.310  1.00  0.00           H
ATOM   2273  HG2 LYS A 155      38.590  18.800  86.900  1.00  0.00           H
ATOM   2274  CD  LYS A 155      40.110  17.580  86.010  1.00  0.00           C
ATOM   2275  HD1 LYS A 155      41.060  17.920  86.490  1.00  0.00           H
ATOM   2276  HD2 LYS A 155      40.320  17.240  84.980  1.00  0.00           H
ATOM   2277  CE  LYS A 155      39.590  16.320  86.800  1.00  0.00           C
ATOM   2278  HE1 LYS A 155      38.980  16.500  87.710  1.00  0.00           H
ATOM   2279  HE2 LYS A 155      40.470  15.660  86.960  1.00  0.00           H
ATOM   2280  NZ  LYS A 155      38.740  15.490  85.880  1.00  0.00           N
ATOM   2281  HZ1 LYS A 155      39.030  14.500  85.980  1.00  0.00           H
ATOM   2282  HZ2 LYS A 155      38.890  15.740  84.880  1.00  0.00           H
ATOM   2283  HZ3 LYS A 155      37.720  15.510  86.080  1.00  0.00           H
ATOM   2284  C   LYS A 155      41.040  21.750  85.940  1.00  0.00           C
ATOM   2285  O   LYS A 155      42.050  21.480  85.280  1.00  0.00           O
ATOM   2286  N   ALA A 156      40.700  23.040  86.150  1.00  0.00           N
ATOM   2287  HN  ALA A 156      39.750  23.230  86.390  1.00  0.00           H
ATOM   2288  CA  ALA A 156      41.390  24.230  85.610  1.00  0.00           C
ATOM   2289  HA  ALA A 156      41.370  24.190  84.530  1.00  0.00           H
ATOM   2290  CB  ALA A 156      40.690  25.400  86.260  1.00  0.00           C
ATOM   2291  HB1 ALA A 156      40.920  25.520  87.340  1.00  0.00           H
ATOM   2292  HB2 ALA A 156      39.590  25.290  86.130  1.00  0.00           H
ATOM   2293  HB3 ALA A 156      41.070  26.400  85.950  1.00  0.00           H
ATOM   2294  C   ALA A 156      42.850  24.300  85.960  1.00  0.00           C
ATOM   2295  O   ALA A 156      43.650  24.810  85.160  1.00  0.00           O
ATOM   2296  N   LEU A 157      43.320  23.810  87.170  1.00  0.00           N
ATOM   2297  HN  LEU A 157      42.740  23.390  87.870  1.00  0.00           H
ATOM   2298  CA  LEU A 157      44.690  23.790  87.550  1.00  0.00           C
ATOM   2299  HA  LEU A 157      45.120  24.770  87.400  1.00  0.00           H
ATOM   2300  CB  LEU A 157      44.810  23.510  89.060  1.00  0.00           C
ATOM   2301  HB1 LEU A 157      45.880  23.460  89.380  1.00  0.00           H
ATOM   2302  HB2 LEU A 157      44.450  22.490  89.290  1.00  0.00           H
ATOM   2303  CG  LEU A 157      44.060  24.500  89.890  1.00  0.00           C
ATOM   2304  HG  LEU A 157      44.100  25.540  89.500  1.00  0.00           H
ATOM   2305  CD1 LEU A 157      42.580  24.130  90.270  1.00  0.00           C
ATOM   2306 HD11 LEU A 157      42.380  24.630  91.250  1.00  0.00           H
ATOM   2307 HD12 LEU A 157      42.440  23.050  90.440  1.00  0.00           H
ATOM   2308 HD13 LEU A 157      41.980  24.460  89.390  1.00  0.00           H
ATOM   2309  CD2 LEU A 157      44.760  24.610  91.230  1.00  0.00           C
ATOM   2310 HD21 LEU A 157      44.600  23.730  91.890  1.00  0.00           H
ATOM   2311 HD22 LEU A 157      44.240  25.410  91.800  1.00  0.00           H
ATOM   2312 HD23 LEU A 157      45.810  24.970  91.220  1.00  0.00           H
ATOM   2313  C   LEU A 157      45.590  22.830  86.690  1.00  0.00           C
ATOM   2314  O   LEU A 157      46.780  23.130  86.440  1.00  0.00           O
ATOM   2315  N   ASP A 158      44.980  21.690  86.260  1.00  0.00           N
ATOM   2316  HN  ASP A 158      44.060  21.440  86.570  1.00  0.00           H
ATOM   2317  CA  ASP A 158      45.570  20.630  85.450  1.00  0.00           C
ATOM   2318  HA  ASP A 158      46.640  20.550  85.610  1.00  0.00           H
ATOM   2319  CB  ASP A 158      44.780  19.410  85.690  1.00  0.00           C
ATOM   2320  HB1 ASP A 158      45.270  18.510  85.260  1.00  0.00           H
ATOM   2321  HB2 ASP A 158      43.740  19.590  85.320  1.00  0.00           H
ATOM   2322  CG  ASP A 158      44.810  19.040  87.120  1.00  0.00           C
ATOM   2323  OD1 ASP A 158      45.980  19.020  87.610  1.00  0.00           O
ATOM   2324  OD2 ASP A 158      43.800  18.580  87.600  1.00  0.00           O
ATOM   2325  C   ASP A 158      45.370  21.060  84.060  1.00  0.00           C
ATOM   2326  O   ASP A 158      46.220  20.660  83.210  1.00  0.00           O
ATOM   2327  N   PHE A 159      44.390  21.910  83.750  1.00  0.00           N
ATOM   2328  HN  PHE A 159      43.620  22.140  84.340  1.00  0.00           H
ATOM   2329  CA  PHE A 159      44.370  22.430  82.400  1.00  0.00           C
ATOM   2330  HA  PHE A 159      44.910  21.810  81.710  1.00  0.00           H
ATOM   2331  CB  PHE A 159      42.980  22.730  81.860  1.00  0.00           C
ATOM   2332  HB1 PHE A 159      42.920  23.380  80.950  1.00  0.00           H
ATOM   2333  HB2 PHE A 159      42.380  23.190  82.670  1.00  0.00           H
ATOM   2334  CG  PHE A 159      42.400  21.430  81.420  1.00  0.00           C
ATOM   2335  CD1 PHE A 159      42.730  20.960  80.150  1.00  0.00           C
ATOM   2336  HD1 PHE A 159      43.430  21.430  79.480  1.00  0.00           H
ATOM   2337  CE1 PHE A 159      42.060  19.840  79.650  1.00  0.00           C
ATOM   2338  HE1 PHE A 159      42.360  19.530  78.660  1.00  0.00           H
ATOM   2339  CZ  PHE A 159      41.100  19.160  80.420  1.00  0.00           C
ATOM   2340  HZ  PHE A 159      40.620  18.300  79.990  1.00  0.00           H
ATOM   2341  CD2 PHE A 159      41.470  20.770  82.220  1.00  0.00           C
ATOM   2342  HD2 PHE A 159      41.170  21.130  83.200  1.00  0.00           H
ATOM   2343  CE2 PHE A 159      40.760  19.690  81.710  1.00  0.00           C
ATOM   2344  HE2 PHE A 159      40.050  19.080  82.250  1.00  0.00           H
ATOM   2345  C   PHE A 159      45.240  23.610  82.180  1.00  0.00           C
ATOM   2346  O   PHE A 159      45.830  23.800  81.130  1.00  0.00           O
ATOM   2347  N   ARG A 160      45.310  24.530  83.160  1.00  0.00           N
ATOM   2348  HN  ARG A 160      44.960  24.380  84.080  1.00  0.00           H
ATOM   2349  CA  ARG A 160      45.720  25.900  82.830  1.00  0.00           C
ATOM   2350  HA  ARG A 160      45.900  26.050  81.770  1.00  0.00           H
ATOM   2351  CB  ARG A 160      44.760  27.030  83.160  1.00  0.00           C
ATOM   2352  HB1 ARG A 160      45.050  28.050  82.840  1.00  0.00           H
ATOM   2353  HB2 ARG A 160      44.440  26.980  84.230  1.00  0.00           H
ATOM   2354  CG  ARG A 160      43.420  26.750  82.430  1.00  0.00           C
ATOM   2355  HG1 ARG A 160      43.110  25.700  82.640  1.00  0.00           H
ATOM   2356  HG2 ARG A 160      43.580  26.730  81.330  1.00  0.00           H
ATOM   2357  CD  ARG A 160      42.210  27.670  82.790  1.00  0.00           C
ATOM   2358  HD1 ARG A 160      41.940  27.420  83.830  1.00  0.00           H
ATOM   2359  HD2 ARG A 160      41.340  27.420  82.150  1.00  0.00           H
ATOM   2360  NE  ARG A 160      42.740  29.070  82.490  1.00  0.00           N
ATOM   2361  HE  ARG A 160      42.860  29.240  81.510  1.00  0.00           H
ATOM   2362  CZ  ARG A 160      42.750  30.100  83.320  1.00  0.00           C
ATOM   2363  NH1 ARG A 160      42.400  30.120  84.530  1.00  0.00           N
ATOM   2364 HH11 ARG A 160      42.340  29.250  85.020  1.00  0.00           H
ATOM   2365 HH12 ARG A 160      42.310  30.980  85.030  1.00  0.00           H
ATOM   2366  NH2 ARG A 160      42.860  31.280  82.750  1.00  0.00           N
ATOM   2367 HH21 ARG A 160      42.890  31.270  81.750  1.00  0.00           H
ATOM   2368 HH22 ARG A 160      42.830  32.130  83.280  1.00  0.00           H
ATOM   2369  C   ARG A 160      47.060  26.370  83.550  1.00  0.00           C
ATOM   2370  O   ARG A 160      47.110  26.370  84.790  1.00  0.00           O
ATOM   2371  N   THR A 161      48.050  26.850  82.790  1.00  0.00           N
ATOM   2372  HN  THR A 161      47.830  26.770  81.820  1.00  0.00           H
ATOM   2373  CA  THR A 161      49.150  27.590  83.320  1.00  0.00           C
ATOM   2374  HA  THR A 161      48.720  28.150  84.140  1.00  0.00           H
ATOM   2375  CB  THR A 161      50.200  26.640  83.750  1.00  0.00           C
ATOM   2376  HB  THR A 161      49.740  25.790  84.300  1.00  0.00           H
ATOM   2377  OG1 THR A 161      50.950  27.190  84.830  1.00  0.00           O
ATOM   2378  HG1 THR A 161      51.040  26.450  85.420  1.00  0.00           H
ATOM   2379  CG2 THR A 161      51.220  26.090  82.720  1.00  0.00           C
ATOM   2380 HG21 THR A 161      51.780  25.260  83.210  1.00  0.00           H
ATOM   2381 HG22 THR A 161      51.970  26.860  82.430  1.00  0.00           H
ATOM   2382 HG23 THR A 161      50.760  25.720  81.780  1.00  0.00           H
ATOM   2383  C   THR A 161      49.710  28.470  82.300  1.00  0.00           C
ATOM   2384  O   THR A 161      49.510  28.080  81.100  1.00  0.00           O
ATOM   2385  N   PRO A 162      50.240  29.690  82.460  1.00  0.00           N
ATOM   2386  CD  PRO A 162      50.310  30.340  83.770  1.00  0.00           C
ATOM   2387  HD1 PRO A 162      50.960  29.760  84.470  1.00  0.00           H
ATOM   2388  HD2 PRO A 162      49.360  30.290  84.350  1.00  0.00           H
ATOM   2389  CA  PRO A 162      50.870  30.510  81.420  1.00  0.00           C
ATOM   2390  HA  PRO A 162      50.050  30.960  80.870  1.00  0.00           H
ATOM   2391  CB  PRO A 162      51.620  31.600  82.220  1.00  0.00           C
ATOM   2392  HB1 PRO A 162      51.680  32.550  81.640  1.00  0.00           H
ATOM   2393  HB2 PRO A 162      52.660  31.220  82.380  1.00  0.00           H
ATOM   2394  CG  PRO A 162      50.910  31.800  83.570  1.00  0.00           C
ATOM   2395  HG1 PRO A 162      51.420  31.990  84.540  1.00  0.00           H
ATOM   2396  HG2 PRO A 162      49.980  32.400  83.450  1.00  0.00           H
ATOM   2397  C   PRO A 162      51.710  29.910  80.320  1.00  0.00           C
ATOM   2398  O   PRO A 162      51.550  30.390  79.190  1.00  0.00           O
ATOM   2399  N   ALA A 163      52.520  28.920  80.590  1.00  0.00           N
ATOM   2400  HN  ALA A 163      52.690  28.650  81.530  1.00  0.00           H
ATOM   2401  CA  ALA A 163      53.290  28.220  79.590  1.00  0.00           C
ATOM   2402  HA  ALA A 163      53.850  28.940  79.010  1.00  0.00           H
ATOM   2403  CB  ALA A 163      54.330  27.240  80.170  1.00  0.00           C
ATOM   2404  HB1 ALA A 163      55.130  27.720  80.770  1.00  0.00           H
ATOM   2405  HB2 ALA A 163      54.880  26.680  79.380  1.00  0.00           H
ATOM   2406  HB3 ALA A 163      53.850  26.490  80.820  1.00  0.00           H
ATOM   2407  C   ALA A 163      52.490  27.350  78.550  1.00  0.00           C
ATOM   2408  O   ALA A 163      52.730  27.420  77.340  1.00  0.00           O
ATOM   2409  N   LYS A 164      51.470  26.560  78.960  1.00  0.00           N
ATOM   2410  HN  LYS A 164      51.450  26.350  79.930  1.00  0.00           H
ATOM   2411  CA  LYS A 164      50.510  25.990  77.980  1.00  0.00           C
ATOM   2412  HA  LYS A 164      51.030  25.280  77.350  1.00  0.00           H
ATOM   2413  CB  LYS A 164      49.400  25.230  78.740  1.00  0.00           C
ATOM   2414  HB1 LYS A 164      48.520  24.960  78.120  1.00  0.00           H
ATOM   2415  HB2 LYS A 164      48.960  25.730  79.630  1.00  0.00           H
ATOM   2416  CG  LYS A 164      49.930  23.910  79.340  1.00  0.00           C
ATOM   2417  HG1 LYS A 164      50.940  24.150  79.740  1.00  0.00           H
ATOM   2418  HG2 LYS A 164      50.120  23.110  78.590  1.00  0.00           H
ATOM   2419  CD  LYS A 164      49.030  23.400  80.360  1.00  0.00           C
ATOM   2420  HD1 LYS A 164      48.130  23.030  79.820  1.00  0.00           H
ATOM   2421  HD2 LYS A 164      48.800  24.090  81.200  1.00  0.00           H
ATOM   2422  CE  LYS A 164      49.620  22.200  81.160  1.00  0.00           C
ATOM   2423  HE1 LYS A 164      50.390  22.490  81.900  1.00  0.00           H
ATOM   2424  HE2 LYS A 164      50.080  21.600  80.350  1.00  0.00           H
ATOM   2425  NZ  LYS A 164      48.640  21.500  81.940  1.00  0.00           N
ATOM   2426  HZ1 LYS A 164      48.980  20.640  82.410  1.00  0.00           H
ATOM   2427  HZ2 LYS A 164      47.840  21.290  81.310  1.00  0.00           H
ATOM   2428  HZ3 LYS A 164      48.250  22.120  82.690  1.00  0.00           H
ATOM   2429  C   LYS A 164      49.760  27.000  77.110  1.00  0.00           C
ATOM   2430  O   LYS A 164      49.550  26.760  75.940  1.00  0.00           O
ATOM   2431  N   ALA A 165      49.300  28.160  77.600  1.00  0.00           N
ATOM   2432  HN  ALA A 165      49.470  28.330  78.570  1.00  0.00           H
ATOM   2433  CA  ALA A 165      48.720  29.200  76.810  1.00  0.00           C
ATOM   2434  HA  ALA A 165      47.910  28.740  76.260  1.00  0.00           H
ATOM   2435  CB  ALA A 165      48.190  30.490  77.540  1.00  0.00           C
ATOM   2436  HB1 ALA A 165      47.300  30.310  78.170  1.00  0.00           H
ATOM   2437  HB2 ALA A 165      47.840  31.240  76.800  1.00  0.00           H
ATOM   2438  HB3 ALA A 165      49.020  30.980  78.090  1.00  0.00           H
ATOM   2439  C   ALA A 165      49.820  29.700  75.780  1.00  0.00           C
ATOM   2440  O   ALA A 165      49.500  29.690  74.570  1.00  0.00           O
ATOM   2441  N   LYS A 166      51.120  29.840  76.150  1.00  0.00           N
ATOM   2442  HN  LYS A 166      51.270  29.800  77.140  1.00  0.00           H
ATOM   2443  CA  LYS A 166      52.280  30.000  75.260  1.00  0.00           C
ATOM   2444  HA  LYS A 166      52.120  30.910  74.720  1.00  0.00           H
ATOM   2445  CB  LYS A 166      53.620  30.160  75.970  1.00  0.00           C
ATOM   2446  HB1 LYS A 166      54.420  30.250  75.200  1.00  0.00           H
ATOM   2447  HB2 LYS A 166      53.940  29.340  76.650  1.00  0.00           H
ATOM   2448  CG  LYS A 166      53.670  31.400  76.840  1.00  0.00           C
ATOM   2449  HG1 LYS A 166      52.840  31.390  77.580  1.00  0.00           H
ATOM   2450  HG2 LYS A 166      53.460  32.280  76.190  1.00  0.00           H
ATOM   2451  CD  LYS A 166      54.960  31.540  77.550  1.00  0.00           C
ATOM   2452  HD1 LYS A 166      55.740  31.950  76.870  1.00  0.00           H
ATOM   2453  HD2 LYS A 166      55.190  30.540  77.990  1.00  0.00           H
ATOM   2454  CE  LYS A 166      54.790  32.620  78.650  1.00  0.00           C
ATOM   2455  HE1 LYS A 166      54.060  32.420  79.470  1.00  0.00           H
ATOM   2456  HE2 LYS A 166      54.510  33.630  78.280  1.00  0.00           H
ATOM   2457  NZ  LYS A 166      56.090  32.920  79.340  1.00  0.00           N
ATOM   2458  HZ1 LYS A 166      56.190  32.170  80.050  1.00  0.00           H
ATOM   2459  HZ2 LYS A 166      56.100  33.810  79.880  1.00  0.00           H
ATOM   2460  HZ3 LYS A 166      56.940  32.990  78.740  1.00  0.00           H
ATOM   2461  C   LYS A 166      52.400  28.960  74.150  1.00  0.00           C
ATOM   2462  O   LYS A 166      52.490  29.410  73.010  1.00  0.00           O
ATOM   2463  N   LEU A 167      52.250  27.650  74.440  1.00  0.00           N
ATOM   2464  HN  LEU A 167      52.020  27.410  75.380  1.00  0.00           H
ATOM   2465  CA  LEU A 167      52.230  26.590  73.460  1.00  0.00           C
ATOM   2466  HA  LEU A 167      53.150  26.680  72.910  1.00  0.00           H
ATOM   2467  CB  LEU A 167      52.090  25.230  74.240  1.00  0.00           C
ATOM   2468  HB1 LEU A 167      51.100  25.080  74.720  1.00  0.00           H
ATOM   2469  HB2 LEU A 167      52.880  25.260  75.020  1.00  0.00           H
ATOM   2470  CG  LEU A 167      52.270  23.910  73.440  1.00  0.00           C
ATOM   2471  HG  LEU A 167      51.380  23.900  72.780  1.00  0.00           H
ATOM   2472  CD1 LEU A 167      53.550  23.750  72.690  1.00  0.00           C
ATOM   2473 HD11 LEU A 167      54.490  23.560  73.250  1.00  0.00           H
ATOM   2474 HD12 LEU A 167      53.750  24.590  71.990  1.00  0.00           H
ATOM   2475 HD13 LEU A 167      53.490  22.900  71.990  1.00  0.00           H
ATOM   2476  CD2 LEU A 167      52.040  22.730  74.330  1.00  0.00           C
ATOM   2477 HD21 LEU A 167      50.980  22.630  74.640  1.00  0.00           H
ATOM   2478 HD22 LEU A 167      52.650  22.670  75.260  1.00  0.00           H
ATOM   2479 HD23 LEU A 167      52.230  21.860  73.660  1.00  0.00           H
ATOM   2480  C   LEU A 167      51.030  26.620  72.540  1.00  0.00           C
ATOM   2481  O   LEU A 167      51.220  26.510  71.320  1.00  0.00           O
ATOM   2482  N   ILE A 168      49.770  26.820  73.040  1.00  0.00           N
ATOM   2483  HN  ILE A 168      49.620  26.890  74.020  1.00  0.00           H
ATOM   2484  CA  ILE A 168      48.540  26.920  72.210  1.00  0.00           C
ATOM   2485  HA  ILE A 168      48.450  26.010  71.620  1.00  0.00           H
ATOM   2486  CB  ILE A 168      47.190  26.900  73.000  1.00  0.00           C
ATOM   2487  HB  ILE A 168      47.260  27.820  73.610  1.00  0.00           H
ATOM   2488  CG2 ILE A 168      46.030  27.240  72.030  1.00  0.00           C
ATOM   2489 HG21 ILE A 168      45.070  27.000  72.530  1.00  0.00           H
ATOM   2490 HG22 ILE A 168      46.160  26.570  71.150  1.00  0.00           H
ATOM   2491 HG23 ILE A 168      46.070  28.260  71.590  1.00  0.00           H
ATOM   2492  CG1 ILE A 168      47.060  25.600  73.810  1.00  0.00           C
ATOM   2493 HG11 ILE A 168      47.940  25.150  74.320  1.00  0.00           H
ATOM   2494 HG12 ILE A 168      46.560  24.820  73.200  1.00  0.00           H
ATOM   2495  CD  ILE A 168      46.040  25.940  74.990  1.00  0.00           C
ATOM   2496  HD1 ILE A 168      46.510  26.590  75.760  1.00  0.00           H
ATOM   2497  HD2 ILE A 168      45.660  24.990  75.430  1.00  0.00           H
ATOM   2498  HD3 ILE A 168      45.220  26.540  74.550  1.00  0.00           H
ATOM   2499  C   ILE A 168      48.640  28.100  71.240  1.00  0.00           C
ATOM   2500  O   ILE A 168      48.430  27.970  70.040  1.00  0.00           O
ATOM   2501  N   ASN A 169      49.070  29.300  71.720  1.00  0.00           N
ATOM   2502  HN  ASN A 169      49.380  29.350  72.670  1.00  0.00           H
ATOM   2503  CA  ASN A 169      49.280  30.480  70.870  1.00  0.00           C
ATOM   2504  HA  ASN A 169      48.380  30.680  70.320  1.00  0.00           H
ATOM   2505  CB  ASN A 169      49.650  31.730  71.750  1.00  0.00           C
ATOM   2506  HB1 ASN A 169      50.160  32.510  71.150  1.00  0.00           H
ATOM   2507  HB2 ASN A 169      50.360  31.400  72.540  1.00  0.00           H
ATOM   2508  CG  ASN A 169      48.380  32.240  72.400  1.00  0.00           C
ATOM   2509  OD1 ASN A 169      47.770  33.210  71.990  1.00  0.00           O
ATOM   2510  ND2 ASN A 169      47.930  31.660  73.560  1.00  0.00           N
ATOM   2511 HD21 ASN A 169      48.300  30.780  73.830  1.00  0.00           H
ATOM   2512 HD22 ASN A 169      47.250  32.220  74.030  1.00  0.00           H
ATOM   2513  C   ASN A 169      50.290  30.310  69.770  1.00  0.00           C
ATOM   2514  O   ASN A 169      50.160  30.790  68.640  1.00  0.00           O
ATOM   2515  N   ILE A 170      51.380  29.650  70.050  1.00  0.00           N
ATOM   2516  HN  ILE A 170      51.510  29.450  71.020  1.00  0.00           H
ATOM   2517  CA  ILE A 170      52.300  29.020  69.080  1.00  0.00           C
ATOM   2518  HA  ILE A 170      52.610  29.800  68.400  1.00  0.00           H
ATOM   2519  CB  ILE A 170      53.530  28.500  69.790  1.00  0.00           C
ATOM   2520  HB  ILE A 170      53.190  27.810  70.590  1.00  0.00           H
ATOM   2521  CG2 ILE A 170      54.310  27.520  68.960  1.00  0.00           C
ATOM   2522 HG21 ILE A 170      53.770  26.550  68.970  1.00  0.00           H
ATOM   2523 HG22 ILE A 170      55.150  27.330  69.660  1.00  0.00           H
ATOM   2524 HG23 ILE A 170      54.380  27.690  67.870  1.00  0.00           H
ATOM   2525  CG1 ILE A 170      54.250  29.610  70.500  1.00  0.00           C
ATOM   2526 HG11 ILE A 170      55.000  29.120  71.160  1.00  0.00           H
ATOM   2527 HG12 ILE A 170      53.590  30.300  71.070  1.00  0.00           H
ATOM   2528  CD  ILE A 170      55.130  30.640  69.620  1.00  0.00           C
ATOM   2529  HD1 ILE A 170      56.000  30.230  69.070  1.00  0.00           H
ATOM   2530  HD2 ILE A 170      55.410  31.570  70.160  1.00  0.00           H
ATOM   2531  HD3 ILE A 170      54.360  30.990  68.900  1.00  0.00           H
ATOM   2532  C   ILE A 170      51.610  28.220  68.110  1.00  0.00           C
ATOM   2533  O   ILE A 170      51.860  28.440  66.950  1.00  0.00           O
ATOM   2534  N   CYS A 171      50.810  27.260  68.520  1.00  0.00           N
ATOM   2535  HN  CYS A 171      50.560  27.330  69.480  1.00  0.00           H
ATOM   2536  CA  CYS A 171      50.150  26.340  67.570  1.00  0.00           C
ATOM   2537  HA  CYS A 171      50.880  25.870  66.940  1.00  0.00           H
ATOM   2538  CB  CYS A 171      49.410  25.300  68.400  1.00  0.00           C
ATOM   2539  HB1 CYS A 171      48.840  24.610  67.730  1.00  0.00           H
ATOM   2540  HB2 CYS A 171      48.800  25.840  69.150  1.00  0.00           H
ATOM   2541  SG  CYS A 171      50.420  24.150  69.340  1.00  0.00           S
ATOM   2542  HG1 CYS A 171      50.580  24.910  70.410  1.00  0.00           H
ATOM   2543  C   CYS A 171      49.120  27.090  66.700  1.00  0.00           C
ATOM   2544  O   CYS A 171      48.960  26.680  65.540  1.00  0.00           O
ATOM   2545  N   ILE A 172      48.490  28.210  67.120  1.00  0.00           N
ATOM   2546  HN  ILE A 172      48.820  28.490  68.020  1.00  0.00           H
ATOM   2547  CA  ILE A 172      47.640  29.090  66.250  1.00  0.00           C
ATOM   2548  HA  ILE A 172      46.830  28.450  65.940  1.00  0.00           H
ATOM   2549  CB  ILE A 172      46.870  30.110  67.090  1.00  0.00           C
ATOM   2550  HB  ILE A 172      47.580  30.600  67.790  1.00  0.00           H
ATOM   2551  CG2 ILE A 172      46.310  31.200  66.190  1.00  0.00           C
ATOM   2552 HG21 ILE A 172      45.610  31.790  66.820  1.00  0.00           H
ATOM   2553 HG22 ILE A 172      45.690  30.810  65.350  1.00  0.00           H
ATOM   2554 HG23 ILE A 172      47.100  31.900  65.840  1.00  0.00           H
ATOM   2555  CG1 ILE A 172      45.880  29.450  68.050  1.00  0.00           C
ATOM   2556 HG11 ILE A 172      46.450  28.690  68.630  1.00  0.00           H
ATOM   2557 HG12 ILE A 172      45.150  28.840  67.470  1.00  0.00           H
ATOM   2558  CD  ILE A 172      45.160  30.370  69.110  1.00  0.00           C
ATOM   2559  HD1 ILE A 172      44.440  29.820  69.750  1.00  0.00           H
ATOM   2560  HD2 ILE A 172      44.570  31.150  68.590  1.00  0.00           H
ATOM   2561  HD3 ILE A 172      45.950  30.770  69.790  1.00  0.00           H
ATOM   2562  C   ILE A 172      48.370  29.650  64.970  1.00  0.00           C
ATOM   2563  O   ILE A 172      47.890  29.480  63.840  1.00  0.00           O
ATOM   2564  N   TRP A 173      49.540  30.330  65.150  1.00  0.00           N
ATOM   2565  HN  TRP A 173      49.830  30.500  66.090  1.00  0.00           H
ATOM   2566  CA  TRP A 173      50.410  30.590  64.040  1.00  0.00           C
ATOM   2567  HA  TRP A 173      49.990  31.230  63.280  1.00  0.00           H
ATOM   2568  CB  TRP A 173      51.740  31.310  64.540  1.00  0.00           C
ATOM   2569  HB1 TRP A 173      52.350  31.430  63.620  1.00  0.00           H
ATOM   2570  HB2 TRP A 173      52.170  30.650  65.320  1.00  0.00           H
ATOM   2571  CG  TRP A 173      51.620  32.660  65.200  1.00  0.00           C
ATOM   2572  CD1 TRP A 173      51.420  32.870  66.500  1.00  0.00           C
ATOM   2573  HD1 TRP A 173      51.520  32.190  67.330  1.00  0.00           H
ATOM   2574  NE1 TRP A 173      50.870  34.140  66.610  1.00  0.00           N
ATOM   2575  HE1 TRP A 173      50.540  34.610  67.400  1.00  0.00           H
ATOM   2576  CE2 TRP A 173      50.660  34.680  65.390  1.00  0.00           C
ATOM   2577  CD2 TRP A 173      51.120  33.740  64.410  1.00  0.00           C
ATOM   2578  CE3 TRP A 173      51.100  34.070  63.050  1.00  0.00           C
ATOM   2579  HE3 TRP A 173      51.490  33.360  62.340  1.00  0.00           H
ATOM   2580  CZ3 TRP A 173      50.730  35.410  62.730  1.00  0.00           C
ATOM   2581  HZ3 TRP A 173      50.630  35.760  61.710  1.00  0.00           H
ATOM   2582  CZ2 TRP A 173      50.110  35.950  65.000  1.00  0.00           C
ATOM   2583  HZ2 TRP A 173      49.650  36.490  65.810  1.00  0.00           H
ATOM   2584  CH2 TRP A 173      50.190  36.280  63.690  1.00  0.00           C
ATOM   2585  HH2 TRP A 173      49.710  37.180  63.340  1.00  0.00           H
ATOM   2586  C   TRP A 173      50.830  29.460  63.230  1.00  0.00           C
ATOM   2587  O   TRP A 173      50.770  29.530  62.000  1.00  0.00           O
ATOM   2588  N   VAL A 174      51.350  28.380  63.790  1.00  0.00           N
ATOM   2589  HN  VAL A 174      51.300  28.220  64.770  1.00  0.00           H
ATOM   2590  CA  VAL A 174      51.670  27.260  62.920  1.00  0.00           C
ATOM   2591  HA  VAL A 174      52.480  27.580  62.280  1.00  0.00           H
ATOM   2592  CB  VAL A 174      52.430  26.120  63.710  1.00  0.00           C
ATOM   2593  HB  VAL A 174      51.780  25.710  64.510  1.00  0.00           H
ATOM   2594  CG1 VAL A 174      52.830  25.050  62.640  1.00  0.00           C
ATOM   2595 HG11 VAL A 174      53.190  25.560  61.720  1.00  0.00           H
ATOM   2596 HG12 VAL A 174      51.970  24.360  62.510  1.00  0.00           H
ATOM   2597 HG13 VAL A 174      53.670  24.430  63.000  1.00  0.00           H
ATOM   2598  CG2 VAL A 174      53.640  26.870  64.300  1.00  0.00           C
ATOM   2599 HG21 VAL A 174      54.370  27.220  63.530  1.00  0.00           H
ATOM   2600 HG22 VAL A 174      54.250  26.200  64.940  1.00  0.00           H
ATOM   2601 HG23 VAL A 174      53.410  27.800  64.870  1.00  0.00           H
ATOM   2602  C   VAL A 174      50.510  26.710  62.130  1.00  0.00           C
ATOM   2603  O   VAL A 174      50.610  26.460  60.980  1.00  0.00           O
ATOM   2604  N   LEU A 175      49.360  26.500  62.810  1.00  0.00           N
ATOM   2605  HN  LEU A 175      49.360  26.470  63.800  1.00  0.00           H
ATOM   2606  CA  LEU A 175      48.150  26.200  62.110  1.00  0.00           C
ATOM   2607  HA  LEU A 175      48.300  25.240  61.650  1.00  0.00           H
ATOM   2608  CB  LEU A 175      46.950  26.170  63.190  1.00  0.00           C
ATOM   2609  HB1 LEU A 175      46.760  27.120  63.730  1.00  0.00           H
ATOM   2610  HB2 LEU A 175      47.190  25.430  63.980  1.00  0.00           H
ATOM   2611  CG  LEU A 175      45.610  25.630  62.600  1.00  0.00           C
ATOM   2612  HG  LEU A 175      45.210  26.380  61.890  1.00  0.00           H
ATOM   2613  CD1 LEU A 175      45.860  24.440  61.620  1.00  0.00           C
ATOM   2614 HD11 LEU A 175      46.160  23.560  62.230  1.00  0.00           H
ATOM   2615 HD12 LEU A 175      46.670  24.550  60.870  1.00  0.00           H
ATOM   2616 HD13 LEU A 175      44.960  24.100  61.070  1.00  0.00           H
ATOM   2617  CD2 LEU A 175      44.490  25.420  63.680  1.00  0.00           C
ATOM   2618 HD21 LEU A 175      44.100  26.440  63.890  1.00  0.00           H
ATOM   2619 HD22 LEU A 175      44.850  24.810  64.530  1.00  0.00           H
ATOM   2620 HD23 LEU A 175      43.700  24.830  63.180  1.00  0.00           H
ATOM   2621  C   LEU A 175      47.790  27.200  61.020  1.00  0.00           C
ATOM   2622  O   LEU A 175      47.470  26.770  59.860  1.00  0.00           O
ATOM   2623  N   ALA A 176      47.800  28.480  61.220  1.00  0.00           N
ATOM   2624  HN  ALA A 176      48.050  28.900  62.090  1.00  0.00           H
ATOM   2625  CA  ALA A 176      47.600  29.440  60.210  1.00  0.00           C
ATOM   2626  HA  ALA A 176      46.780  29.120  59.580  1.00  0.00           H
ATOM   2627  CB  ALA A 176      47.040  30.730  60.810  1.00  0.00           C
ATOM   2628  HB1 ALA A 176      46.890  31.570  60.090  1.00  0.00           H
ATOM   2629  HB2 ALA A 176      47.710  31.120  61.610  1.00  0.00           H
ATOM   2630  HB3 ALA A 176      46.170  30.400  61.410  1.00  0.00           H
ATOM   2631  C   ALA A 176      48.770  29.760  59.180  1.00  0.00           C
ATOM   2632  O   ALA A 176      48.590  30.480  58.220  1.00  0.00           O
ATOM   2633  N   SER A 177      50.010  29.360  59.470  1.00  0.00           N
ATOM   2634  HN  SER A 177      50.220  29.170  60.430  1.00  0.00           H
ATOM   2635  CA  SER A 177      51.130  29.240  58.500  1.00  0.00           C
ATOM   2636  HA  SER A 177      51.300  30.180  58.000  1.00  0.00           H
ATOM   2637  CB  SER A 177      52.430  28.870  59.310  1.00  0.00           C
ATOM   2638  HB1 SER A 177      53.360  28.770  58.710  1.00  0.00           H
ATOM   2639  HB2 SER A 177      52.220  27.890  59.790  1.00  0.00           H
ATOM   2640  OG  SER A 177      52.700  29.970  60.220  1.00  0.00           O
ATOM   2641  HG1 SER A 177      52.100  29.810  60.950  1.00  0.00           H
ATOM   2642  C   SER A 177      50.710  28.310  57.350  1.00  0.00           C
ATOM   2643  O   SER A 177      51.010  28.470  56.140  1.00  0.00           O
ATOM   2644  N   GLY A 178      49.950  27.260  57.670  1.00  0.00           N
ATOM   2645  HN  GLY A 178      49.780  27.100  58.640  1.00  0.00           H
ATOM   2646  CA  GLY A 178      49.310  26.460  56.630  1.00  0.00           C
ATOM   2647  HA1 GLY A 178      48.780  25.650  57.110  1.00  0.00           H
ATOM   2648  HA2 GLY A 178      50.120  26.200  55.950  1.00  0.00           H
ATOM   2649  C   GLY A 178      48.360  27.130  55.680  1.00  0.00           C
ATOM   2650  O   GLY A 178      48.080  26.640  54.580  1.00  0.00           O
ATOM   2651  N   VAL A 179      47.890  28.290  56.050  1.00  0.00           N
ATOM   2652  HN  VAL A 179      48.170  28.610  56.960  1.00  0.00           H
ATOM   2653  CA  VAL A 179      47.060  29.170  55.220  1.00  0.00           C
ATOM   2654  HA  VAL A 179      46.550  28.570  54.480  1.00  0.00           H
ATOM   2655  CB  VAL A 179      45.920  29.790  56.110  1.00  0.00           C
ATOM   2656  HB  VAL A 179      46.280  30.380  56.980  1.00  0.00           H
ATOM   2657  CG1 VAL A 179      45.130  30.670  55.030  1.00  0.00           C
ATOM   2658 HG11 VAL A 179      44.820  30.050  54.170  1.00  0.00           H
ATOM   2659 HG12 VAL A 179      45.790  31.520  54.740  1.00  0.00           H
ATOM   2660 HG13 VAL A 179      44.240  31.110  55.530  1.00  0.00           H
ATOM   2661  CG2 VAL A 179      45.000  28.630  56.550  1.00  0.00           C
ATOM   2662 HG21 VAL A 179      44.770  28.070  55.620  1.00  0.00           H
ATOM   2663 HG22 VAL A 179      44.020  29.050  56.850  1.00  0.00           H
ATOM   2664 HG23 VAL A 179      45.460  28.000  57.340  1.00  0.00           H
ATOM   2665  C   VAL A 179      47.910  30.190  54.580  1.00  0.00           C
ATOM   2666  O   VAL A 179      47.980  30.300  53.310  1.00  0.00           O
ATOM   2667  N   GLY A 180      48.690  30.980  55.400  1.00  0.00           N
ATOM   2668  HN  GLY A 180      48.610  30.850  56.380  1.00  0.00           H
ATOM   2669  CA  GLY A 180      49.610  32.020  55.090  1.00  0.00           C
ATOM   2670  HA1 GLY A 180      50.040  32.210  56.070  1.00  0.00           H
ATOM   2671  HA2 GLY A 180      49.120  32.880  54.670  1.00  0.00           H
ATOM   2672  C   GLY A 180      50.800  31.660  54.120  1.00  0.00           C
ATOM   2673  O   GLY A 180      51.050  32.530  53.230  1.00  0.00           O
ATOM   2674  N   VAL A 181      51.430  30.480  54.140  1.00  0.00           N
ATOM   2675  HN  VAL A 181      51.280  29.730  54.780  1.00  0.00           H
ATOM   2676  CA  VAL A 181      52.400  30.210  53.100  1.00  0.00           C
ATOM   2677  HA  VAL A 181      53.040  31.080  53.110  1.00  0.00           H
ATOM   2678  CB  VAL A 181      53.390  29.120  53.570  1.00  0.00           C
ATOM   2679  HB  VAL A 181      52.870  28.160  53.750  1.00  0.00           H
ATOM   2680  CG1 VAL A 181      54.360  28.830  52.370  1.00  0.00           C
ATOM   2681 HG11 VAL A 181      55.090  28.210  52.930  1.00  0.00           H
ATOM   2682 HG12 VAL A 181      54.780  29.840  52.180  1.00  0.00           H
ATOM   2683 HG13 VAL A 181      53.980  28.170  51.560  1.00  0.00           H
ATOM   2684  CG2 VAL A 181      54.010  29.630  54.870  1.00  0.00           C
ATOM   2685 HG21 VAL A 181      53.340  29.980  55.680  1.00  0.00           H
ATOM   2686 HG22 VAL A 181      54.690  30.500  54.710  1.00  0.00           H
ATOM   2687 HG23 VAL A 181      54.600  28.770  55.250  1.00  0.00           H
ATOM   2688  C   VAL A 181      51.930  30.070  51.660  1.00  0.00           C
ATOM   2689  O   VAL A 181      52.550  30.610  50.750  1.00  0.00           O
ATOM   2690  N   PRO A 182      50.860  29.340  51.410  1.00  0.00           N
ATOM   2691  CD  PRO A 182      50.460  28.230  52.200  1.00  0.00           C
ATOM   2692  HD1 PRO A 182      49.900  28.570  53.100  1.00  0.00           H
ATOM   2693  HD2 PRO A 182      51.330  27.590  52.440  1.00  0.00           H
ATOM   2694  CA  PRO A 182      50.100  29.500  50.180  1.00  0.00           C
ATOM   2695  HA  PRO A 182      50.670  29.110  49.360  1.00  0.00           H
ATOM   2696  CB  PRO A 182      48.860  28.590  50.390  1.00  0.00           C
ATOM   2697  HB1 PRO A 182      48.400  28.220  49.440  1.00  0.00           H
ATOM   2698  HB2 PRO A 182      48.090  29.110  50.990  1.00  0.00           H
ATOM   2699  CG  PRO A 182      49.430  27.540  51.280  1.00  0.00           C
ATOM   2700  HG1 PRO A 182      48.700  26.930  51.860  1.00  0.00           H
ATOM   2701  HG2 PRO A 182      50.110  26.920  50.660  1.00  0.00           H
ATOM   2702  C   PRO A 182      49.660  30.850  49.800  1.00  0.00           C
ATOM   2703  O   PRO A 182      49.760  31.170  48.600  1.00  0.00           O
ATOM   2704  N   ILE A 183      49.140  31.700  50.690  1.00  0.00           N
ATOM   2705  HN  ILE A 183      49.000  31.420  51.640  1.00  0.00           H
ATOM   2706  CA  ILE A 183      48.760  33.150  50.470  1.00  0.00           C
ATOM   2707  HA  ILE A 183      48.100  33.300  49.630  1.00  0.00           H
ATOM   2708  CB  ILE A 183      47.950  33.680  51.690  1.00  0.00           C
ATOM   2709  HB  ILE A 183      48.620  33.450  52.550  1.00  0.00           H
ATOM   2710  CG2 ILE A 183      47.810  35.220  51.620  1.00  0.00           C
ATOM   2711 HG21 ILE A 183      47.280  35.530  50.700  1.00  0.00           H
ATOM   2712 HG22 ILE A 183      48.780  35.730  51.790  1.00  0.00           H
ATOM   2713 HG23 ILE A 183      47.140  35.620  52.420  1.00  0.00           H
ATOM   2714  CG1 ILE A 183      46.580  32.860  51.710  1.00  0.00           C
ATOM   2715 HG11 ILE A 183      46.120  33.150  52.680  1.00  0.00           H
ATOM   2716 HG12 ILE A 183      46.830  31.780  51.730  1.00  0.00           H
ATOM   2717  CD  ILE A 183      45.500  33.250  50.710  1.00  0.00           C
ATOM   2718  HD1 ILE A 183      45.100  34.280  50.790  1.00  0.00           H
ATOM   2719  HD2 ILE A 183      44.630  32.560  50.660  1.00  0.00           H
ATOM   2720  HD3 ILE A 183      45.950  33.100  49.700  1.00  0.00           H
ATOM   2721  C   ILE A 183      50.010  33.910  50.110  1.00  0.00           C
ATOM   2722  O   ILE A 183      50.040  34.620  49.120  1.00  0.00           O
ATOM   2723  N   MET A 184      51.210  33.690  50.800  1.00  0.00           N
ATOM   2724  HN  MET A 184      51.330  33.050  51.560  1.00  0.00           H
ATOM   2725  CA  MET A 184      52.430  34.320  50.400  1.00  0.00           C
ATOM   2726  HA  MET A 184      52.210  35.370  50.530  1.00  0.00           H
ATOM   2727  CB  MET A 184      53.560  33.830  51.390  1.00  0.00           C
ATOM   2728  HB1 MET A 184      53.620  32.730  51.260  1.00  0.00           H
ATOM   2729  HB2 MET A 184      53.270  34.010  52.440  1.00  0.00           H
ATOM   2730  CG  MET A 184      54.970  34.380  51.120  1.00  0.00           C
ATOM   2731  HG1 MET A 184      55.310  33.770  50.260  1.00  0.00           H
ATOM   2732  HG2 MET A 184      55.480  33.990  52.030  1.00  0.00           H
ATOM   2733  SD  MET A 184      55.190  36.130  50.870  1.00  0.00           S
ATOM   2734  CE  MET A 184      56.030  36.520  52.390  1.00  0.00           C
ATOM   2735  HE1 MET A 184      56.430  37.550  52.540  1.00  0.00           H
ATOM   2736  HE2 MET A 184      56.790  35.730  52.540  1.00  0.00           H
ATOM   2737  HE3 MET A 184      55.320  36.380  53.240  1.00  0.00           H
ATOM   2738  C   MET A 184      52.830  33.940  48.940  1.00  0.00           C
ATOM   2739  O   MET A 184      53.240  34.720  48.130  1.00  0.00           O
ATOM   2740  N   VAL A 185      52.590  32.660  48.640  1.00  0.00           N
ATOM   2741  HN  VAL A 185      52.170  31.990  49.240  1.00  0.00           H
ATOM   2742  CA  VAL A 185      52.930  32.140  47.300  1.00  0.00           C
ATOM   2743  HA  VAL A 185      53.900  32.490  46.980  1.00  0.00           H
ATOM   2744  CB  VAL A 185      53.050  30.600  47.150  1.00  0.00           C
ATOM   2745  HB  VAL A 185      52.160  30.080  47.560  1.00  0.00           H
ATOM   2746  CG1 VAL A 185      53.220  30.110  45.670  1.00  0.00           C
ATOM   2747 HG11 VAL A 185      54.000  30.600  45.050  1.00  0.00           H
ATOM   2748 HG12 VAL A 185      52.190  30.180  45.270  1.00  0.00           H
ATOM   2749 HG13 VAL A 185      53.520  29.040  45.650  1.00  0.00           H
ATOM   2750  CG2 VAL A 185      54.300  30.310  47.910  1.00  0.00           C
ATOM   2751 HG21 VAL A 185      54.120  30.590  48.970  1.00  0.00           H
ATOM   2752 HG22 VAL A 185      55.200  30.730  47.400  1.00  0.00           H
ATOM   2753 HG23 VAL A 185      54.680  29.270  47.970  1.00  0.00           H
ATOM   2754  C   VAL A 185      51.960  32.710  46.220  1.00  0.00           C
ATOM   2755  O   VAL A 185      52.390  33.200  45.150  1.00  0.00           O
ATOM   2756  N   MET A 186      50.610  32.710  46.500  1.00  0.00           N
ATOM   2757  HN  MET A 186      50.260  32.330  47.350  1.00  0.00           H
ATOM   2758  CA  MET A 186      49.620  33.210  45.610  1.00  0.00           C
ATOM   2759  HA  MET A 186      49.910  32.940  44.600  1.00  0.00           H
ATOM   2760  CB  MET A 186      48.230  32.580  45.900  1.00  0.00           C
ATOM   2761  HB1 MET A 186      47.330  33.080  45.490  1.00  0.00           H
ATOM   2762  HB2 MET A 186      48.160  32.550  47.010  1.00  0.00           H
ATOM   2763  CG  MET A 186      48.100  31.040  45.500  1.00  0.00           C
ATOM   2764  HG1 MET A 186      48.610  30.550  46.360  1.00  0.00           H
ATOM   2765  HG2 MET A 186      48.670  30.670  44.620  1.00  0.00           H
ATOM   2766  SD  MET A 186      46.370  30.380  45.340  1.00  0.00           S
ATOM   2767  CE  MET A 186      45.420  31.000  46.740  1.00  0.00           C
ATOM   2768  HE1 MET A 186      45.880  30.590  47.660  1.00  0.00           H
ATOM   2769  HE2 MET A 186      44.410  30.560  46.600  1.00  0.00           H
ATOM   2770  HE3 MET A 186      45.320  32.110  46.740  1.00  0.00           H
ATOM   2771  C   MET A 186      49.610  34.720  45.470  1.00  0.00           C
ATOM   2772  O   MET A 186      49.340  35.180  44.400  1.00  0.00           O
ATOM   2773  N   ALA A 187      49.910  35.490  46.530  1.00  0.00           N
ATOM   2774  HN  ALA A 187      50.230  35.040  47.370  1.00  0.00           H
ATOM   2775  CA  ALA A 187      49.670  36.920  46.560  1.00  0.00           C
ATOM   2776  HA  ALA A 187      48.660  37.100  46.210  1.00  0.00           H
ATOM   2777  CB  ALA A 187      49.800  37.500  48.040  1.00  0.00           C
ATOM   2778  HB1 ALA A 187      50.800  37.290  48.480  1.00  0.00           H
ATOM   2779  HB2 ALA A 187      49.010  37.010  48.650  1.00  0.00           H
ATOM   2780  HB3 ALA A 187      49.680  38.600  48.080  1.00  0.00           H
ATOM   2781  C   ALA A 187      50.570  37.730  45.570  1.00  0.00           C
ATOM   2782  O   ALA A 187      51.790  37.490  45.600  1.00  0.00           O
ATOM   2783  N   VAL A 188      50.020  38.660  44.670  1.00  0.00           N
ATOM   2784  HN  VAL A 188      49.030  38.790  44.660  1.00  0.00           H
ATOM   2785  CA  VAL A 188      50.760  39.310  43.590  1.00  0.00           C
ATOM   2786  HA  VAL A 188      51.660  39.780  43.960  1.00  0.00           H
ATOM   2787  CB  VAL A 188      50.920  38.420  42.300  1.00  0.00           C
ATOM   2788  HB  VAL A 188      51.480  39.000  41.540  1.00  0.00           H
ATOM   2789  CG1 VAL A 188      51.710  37.080  42.550  1.00  0.00           C
ATOM   2790 HG11 VAL A 188      50.970  36.370  42.970  1.00  0.00           H
ATOM   2791 HG12 VAL A 188      52.710  37.170  43.030  1.00  0.00           H
ATOM   2792 HG13 VAL A 188      51.960  36.690  41.540  1.00  0.00           H
ATOM   2793  CG2 VAL A 188      49.530  37.990  41.730  1.00  0.00           C
ATOM   2794 HG21 VAL A 188      49.680  37.520  40.730  1.00  0.00           H
ATOM   2795 HG22 VAL A 188      49.000  38.920  41.450  1.00  0.00           H
ATOM   2796 HG23 VAL A 188      48.840  37.340  42.310  1.00  0.00           H
ATOM   2797  C   VAL A 188      50.040  40.550  43.080  1.00  0.00           C
ATOM   2798  O   VAL A 188      48.830  40.720  43.300  1.00  0.00           O
ATOM   2799  N   THR A 189      50.700  41.430  42.260  1.00  0.00           N
ATOM   2800  HN  THR A 189      51.670  41.220  42.170  1.00  0.00           H
ATOM   2801  CA  THR A 189      50.150  42.610  41.560  1.00  0.00           C
ATOM   2802  HA  THR A 189      49.340  42.970  42.170  1.00  0.00           H
ATOM   2803  CB  THR A 189      51.120  43.760  41.560  1.00  0.00           C
ATOM   2804  HB  THR A 189      50.920  44.540  40.800  1.00  0.00           H
ATOM   2805  OG1 THR A 189      52.490  43.380  41.410  1.00  0.00           O
ATOM   2806  HG1 THR A 189      52.480  42.430  41.290  1.00  0.00           H
ATOM   2807  CG2 THR A 189      51.070  44.530  42.910  1.00  0.00           C
ATOM   2808 HG21 THR A 189      51.370  43.920  43.790  1.00  0.00           H
ATOM   2809 HG22 THR A 189      50.040  44.950  42.940  1.00  0.00           H
ATOM   2810 HG23 THR A 189      51.720  45.430  42.860  1.00  0.00           H
ATOM   2811  C   THR A 189      49.700  42.340  40.180  1.00  0.00           C
ATOM   2812  O   THR A 189      50.500  41.830  39.350  1.00  0.00           O
ATOM   2813  N   ARG A 190      48.460  42.600  39.800  1.00  0.00           N
ATOM   2814  HN  ARG A 190      47.750  42.800  40.470  1.00  0.00           H
ATOM   2815  CA  ARG A 190      47.930  42.360  38.410  1.00  0.00           C
ATOM   2816  HA  ARG A 190      48.670  41.810  37.840  1.00  0.00           H
ATOM   2817  CB  ARG A 190      46.670  41.460  38.540  1.00  0.00           C
ATOM   2818  HB1 ARG A 190      46.070  41.430  37.610  1.00  0.00           H
ATOM   2819  HB2 ARG A 190      46.030  41.930  39.320  1.00  0.00           H
ATOM   2820  CG  ARG A 190      47.030  40.070  39.020  1.00  0.00           C
ATOM   2821  HG1 ARG A 190      47.420  40.240  40.040  1.00  0.00           H
ATOM   2822  HG2 ARG A 190      47.890  39.720  38.400  1.00  0.00           H
ATOM   2823  CD  ARG A 190      45.920  38.970  39.040  1.00  0.00           C
ATOM   2824  HD1 ARG A 190      45.080  39.440  39.600  1.00  0.00           H
ATOM   2825  HD2 ARG A 190      46.400  38.030  39.400  1.00  0.00           H
ATOM   2826  NE  ARG A 190      45.440  38.900  37.630  1.00  0.00           N
ATOM   2827  HE  ARG A 190      46.080  39.350  37.000  1.00  0.00           H
ATOM   2828  CZ  ARG A 190      44.840  37.830  37.060  1.00  0.00           C
ATOM   2829  NH1 ARG A 190      44.360  36.900  37.760  1.00  0.00           N
ATOM   2830 HH11 ARG A 190      44.270  37.060  38.740  1.00  0.00           H
ATOM   2831 HH12 ARG A 190      43.910  36.080  37.400  1.00  0.00           H
ATOM   2832  NH2 ARG A 190      44.940  37.760  35.740  1.00  0.00           N
ATOM   2833 HH21 ARG A 190      45.540  38.420  35.290  1.00  0.00           H
ATOM   2834 HH22 ARG A 190      44.920  36.910  35.210  1.00  0.00           H
ATOM   2835  C   ARG A 190      47.380  43.650  37.610  1.00  0.00           C
ATOM   2836  O   ARG A 190      46.470  44.350  38.160  1.00  0.00           O
ATOM   2837  N   PRO A 191      47.840  43.990  36.450  1.00  0.00           N
ATOM   2838  CD  PRO A 191      49.180  43.750  35.960  1.00  0.00           C
ATOM   2839  HD1 PRO A 191      48.980  42.860  35.330  1.00  0.00           H
ATOM   2840  HD2 PRO A 191      49.830  43.590  36.840  1.00  0.00           H
ATOM   2841  CA  PRO A 191      47.170  44.950  35.610  1.00  0.00           C
ATOM   2842  HA  PRO A 191      47.170  45.860  36.190  1.00  0.00           H
ATOM   2843  CB  PRO A 191      48.120  45.310  34.500  1.00  0.00           C
ATOM   2844  HB1 PRO A 191      48.170  46.410  34.370  1.00  0.00           H
ATOM   2845  HB2 PRO A 191      47.900  44.880  33.500  1.00  0.00           H
ATOM   2846  CG  PRO A 191      49.470  44.890  35.060  1.00  0.00           C
ATOM   2847  HG1 PRO A 191      50.150  44.680  34.210  1.00  0.00           H
ATOM   2848  HG2 PRO A 191      49.900  45.740  35.640  1.00  0.00           H
ATOM   2849  C   PRO A 191      45.740  44.620  35.160  1.00  0.00           C
ATOM   2850  O   PRO A 191      45.610  43.710  34.390  1.00  0.00           O
ATOM   2851  N   ARG A 192      44.680  45.340  35.470  1.00  0.00           N
ATOM   2852  HN  ARG A 192      44.850  46.080  36.120  1.00  0.00           H
ATOM   2853  CA  ARG A 192      43.420  45.230  34.760  1.00  0.00           C
ATOM   2854  HA  ARG A 192      43.600  44.960  33.730  1.00  0.00           H
ATOM   2855  CB  ARG A 192      42.480  44.100  35.430  1.00  0.00           C
ATOM   2856  HB1 ARG A 192      43.060  43.160  35.590  1.00  0.00           H
ATOM   2857  HB2 ARG A 192      41.630  43.890  34.750  1.00  0.00           H
ATOM   2858  CG  ARG A 192      41.970  44.400  36.820  1.00  0.00           C
ATOM   2859  HG1 ARG A 192      41.120  45.120  36.800  1.00  0.00           H
ATOM   2860  HG2 ARG A 192      42.820  44.720  37.460  1.00  0.00           H
ATOM   2861  CD  ARG A 192      41.630  43.090  37.630  1.00  0.00           C
ATOM   2862  HD1 ARG A 192      41.150  43.430  38.570  1.00  0.00           H
ATOM   2863  HD2 ARG A 192      42.580  42.560  37.880  1.00  0.00           H
ATOM   2864  NE  ARG A 192      40.880  42.070  36.830  1.00  0.00           N
ATOM   2865  HE  ARG A 192      41.340  41.290  36.390  1.00  0.00           H
ATOM   2866  CZ  ARG A 192      39.580  41.910  36.970  1.00  0.00           C
ATOM   2867  NH1 ARG A 192      39.110  40.930  36.210  1.00  0.00           N
ATOM   2868 HH11 ARG A 192      39.720  40.600  35.490  1.00  0.00           H
ATOM   2869 HH12 ARG A 192      38.130  40.830  36.090  1.00  0.00           H
ATOM   2870  NH2 ARG A 192      38.780  42.610  37.710  1.00  0.00           N
ATOM   2871 HH21 ARG A 192      39.090  43.410  38.230  1.00  0.00           H
ATOM   2872 HH22 ARG A 192      37.810  42.390  37.830  1.00  0.00           H
ATOM   2873  C   ARG A 192      42.760  46.630  34.720  1.00  0.00           C
ATOM   2874  O   ARG A 192      42.740  47.310  35.770  1.00  0.00           O
ATOM   2875  N   ASP A 193      42.220  47.060  33.560  1.00  0.00           N
ATOM   2876  HN  ASP A 193      42.240  46.470  32.750  1.00  0.00           H
ATOM   2877  CA  ASP A 193      41.550  48.330  33.320  1.00  0.00           C
ATOM   2878  HA  ASP A 193      41.210  48.430  32.300  1.00  0.00           H
ATOM   2879  CB  ASP A 193      40.260  48.490  34.190  1.00  0.00           C
ATOM   2880  HB1 ASP A 193      40.440  49.030  35.150  1.00  0.00           H
ATOM   2881  HB2 ASP A 193      39.890  47.460  34.380  1.00  0.00           H
ATOM   2882  CG  ASP A 193      39.070  49.220  33.540  1.00  0.00           C
ATOM   2883  OD1 ASP A 193      37.990  49.250  34.130  1.00  0.00           O
ATOM   2884  OD2 ASP A 193      39.210  49.890  32.450  1.00  0.00           O
ATOM   2885  C   ASP A 193      42.390  49.610  33.390  1.00  0.00           C
ATOM   2886  O   ASP A 193      41.940  50.660  33.760  1.00  0.00           O
ATOM   2887  N   GLY A 194      43.710  49.560  33.010  1.00  0.00           N
ATOM   2888  HN  GLY A 194      44.120  48.710  32.690  1.00  0.00           H
ATOM   2889  CA  GLY A 194      44.640  50.710  33.010  1.00  0.00           C
ATOM   2890  HA1 GLY A 194      44.200  51.630  32.660  1.00  0.00           H
ATOM   2891  HA2 GLY A 194      45.580  50.410  32.560  1.00  0.00           H
ATOM   2892  C   GLY A 194      45.120  51.030  34.380  1.00  0.00           C
ATOM   2893  O   GLY A 194      45.370  52.220  34.700  1.00  0.00           O
ATOM   2894  N   ALA A 195      45.270  49.980  35.240  1.00  0.00           N
ATOM   2895  HN  ALA A 195      45.060  49.050  34.940  1.00  0.00           H
ATOM   2896  CA  ALA A 195      45.520  50.280  36.640  1.00  0.00           C
ATOM   2897  HA  ALA A 195      46.250  51.070  36.770  1.00  0.00           H
ATOM   2898  CB  ALA A 195      44.280  50.630  37.470  1.00  0.00           C
ATOM   2899  HB1 ALA A 195      43.640  49.730  37.570  1.00  0.00           H
ATOM   2900  HB2 ALA A 195      43.680  51.440  37.010  1.00  0.00           H
ATOM   2901  HB3 ALA A 195      44.530  51.020  38.480  1.00  0.00           H
ATOM   2902  C   ALA A 195      46.020  48.920  37.160  1.00  0.00           C
ATOM   2903  O   ALA A 195      45.910  47.900  36.440  1.00  0.00           O
ATOM   2904  N   VAL A 196      46.630  48.960  38.440  1.00  0.00           N
ATOM   2905  HN  VAL A 196      46.790  49.840  38.870  1.00  0.00           H
ATOM   2906  CA  VAL A 196      47.110  47.710  39.010  1.00  0.00           C
ATOM   2907  HA  VAL A 196      46.940  46.910  38.310  1.00  0.00           H
ATOM   2908  CB  VAL A 196      48.560  47.840  39.310  1.00  0.00           C
ATOM   2909  HB  VAL A 196      48.770  48.750  39.910  1.00  0.00           H
ATOM   2910  CG1 VAL A 196      49.190  46.650  40.040  1.00  0.00           C
ATOM   2911 HG11 VAL A 196      48.990  45.700  39.500  1.00  0.00           H
ATOM   2912 HG12 VAL A 196      48.680  46.620  41.020  1.00  0.00           H
ATOM   2913 HG13 VAL A 196      50.300  46.680  40.150  1.00  0.00           H
ATOM   2914  CG2 VAL A 196      49.350  48.110  38.000  1.00  0.00           C
ATOM   2915 HG21 VAL A 196      48.960  48.980  37.430  1.00  0.00           H
ATOM   2916 HG22 VAL A 196      49.210  47.250  37.320  1.00  0.00           H
ATOM   2917 HG23 VAL A 196      50.400  48.380  38.210  1.00  0.00           H
ATOM   2918  C   VAL A 196      46.390  47.370  40.310  1.00  0.00           C
ATOM   2919  O   VAL A 196      46.370  48.080  41.350  1.00  0.00           O
ATOM   2920  N   VAL A 197      45.820  46.140  40.420  1.00  0.00           N
ATOM   2921  HN  VAL A 197      45.940  45.430  39.730  1.00  0.00           H
ATOM   2922  CA  VAL A 197      45.180  45.650  41.690  1.00  0.00           C
ATOM   2923  HA  VAL A 197      45.020  46.480  42.370  1.00  0.00           H
ATOM   2924  CB  VAL A 197      43.840  44.960  41.460  1.00  0.00           C
ATOM   2925  HB  VAL A 197      43.470  44.520  42.420  1.00  0.00           H
ATOM   2926  CG1 VAL A 197      42.910  46.090  40.940  1.00  0.00           C
ATOM   2927 HG11 VAL A 197      43.340  46.390  39.960  1.00  0.00           H
ATOM   2928 HG12 VAL A 197      42.880  46.930  41.670  1.00  0.00           H
ATOM   2929 HG13 VAL A 197      41.930  45.620  40.730  1.00  0.00           H
ATOM   2930  CG2 VAL A 197      43.930  43.840  40.380  1.00  0.00           C
ATOM   2931 HG21 VAL A 197      44.250  44.310  39.420  1.00  0.00           H
ATOM   2932 HG22 VAL A 197      42.930  43.400  40.200  1.00  0.00           H
ATOM   2933 HG23 VAL A 197      44.630  43.050  40.730  1.00  0.00           H
ATOM   2934  C   VAL A 197      46.070  44.780  42.540  1.00  0.00           C
ATOM   2935  O   VAL A 197      46.920  43.920  42.120  1.00  0.00           O
ATOM   2936  N   CYS A 198      46.020  44.920  43.900  1.00  0.00           N
ATOM   2937  HN  CYS A 198      45.570  45.680  44.380  1.00  0.00           H
ATOM   2938  CA  CYS A 198      46.700  43.970  44.800  1.00  0.00           C
ATOM   2939  HA  CYS A 198      47.580  43.570  44.330  1.00  0.00           H
ATOM   2940  CB  CYS A 198      47.220  44.530  46.180  1.00  0.00           C
ATOM   2941  HB1 CYS A 198      46.320  45.000  46.630  1.00  0.00           H
ATOM   2942  HB2 CYS A 198      47.900  45.360  45.880  1.00  0.00           H
ATOM   2943  SG  CYS A 198      47.900  43.440  47.380  1.00  0.00           S
ATOM   2944  C   CYS A 198      45.780  42.740  45.020  1.00  0.00           C
ATOM   2945  O   CYS A 198      44.760  42.930  45.700  1.00  0.00           O
ATOM   2946  N   MET A 199      46.050  41.500  44.520  1.00  0.00           N
ATOM   2947  HN  MET A 199      46.840  41.350  43.940  1.00  0.00           H
ATOM   2948  CA  MET A 199      45.180  40.390  44.680  1.00  0.00           C
ATOM   2949  HA  MET A 199      44.740  40.390  45.670  1.00  0.00           H
ATOM   2950  CB  MET A 199      44.030  40.300  43.690  1.00  0.00           C
ATOM   2951  HB1 MET A 199      43.320  41.140  43.860  1.00  0.00           H
ATOM   2952  HB2 MET A 199      43.380  39.420  43.880  1.00  0.00           H
ATOM   2953  CG  MET A 199      44.380  40.240  42.240  1.00  0.00           C
ATOM   2954  HG1 MET A 199      45.040  39.410  41.930  1.00  0.00           H
ATOM   2955  HG2 MET A 199      45.050  41.120  42.090  1.00  0.00           H
ATOM   2956  SD  MET A 199      42.930  40.480  41.030  1.00  0.00           S
ATOM   2957  CE  MET A 199      42.350  38.750  41.230  1.00  0.00           C
ATOM   2958  HE1 MET A 199      41.390  38.510  40.730  1.00  0.00           H
ATOM   2959  HE2 MET A 199      42.190  38.510  42.300  1.00  0.00           H
ATOM   2960  HE3 MET A 199      43.070  37.970  40.910  1.00  0.00           H
ATOM   2961  C   MET A 199      45.880  39.040  44.620  1.00  0.00           C
ATOM   2962  O   MET A 199      47.030  38.930  44.200  1.00  0.00           O
ATOM   2963  N   LEU A 200      45.280  37.970  45.060  1.00  0.00           N
ATOM   2964  HN  LEU A 200      44.440  38.190  45.550  1.00  0.00           H
ATOM   2965  CA  LEU A 200      45.670  36.590  44.790  1.00  0.00           C
ATOM   2966  HA  LEU A 200      46.730  36.550  45.000  1.00  0.00           H
ATOM   2967  CB  LEU A 200      45.010  35.560  45.690  1.00  0.00           C
ATOM   2968  HB1 LEU A 200      45.390  34.550  45.460  1.00  0.00           H
ATOM   2969  HB2 LEU A 200      43.910  35.480  45.560  1.00  0.00           H
ATOM   2970  CG  LEU A 200      45.200  35.800  47.200  1.00  0.00           C
ATOM   2971  HG  LEU A 200      45.190  36.910  47.310  1.00  0.00           H
ATOM   2972  CD1 LEU A 200      44.070  35.160  48.030  1.00  0.00           C
ATOM   2973 HD11 LEU A 200      44.180  35.410  49.110  1.00  0.00           H
ATOM   2974 HD12 LEU A 200      44.120  34.090  47.730  1.00  0.00           H
ATOM   2975 HD13 LEU A 200      43.060  35.420  47.660  1.00  0.00           H
ATOM   2976  CD2 LEU A 200      46.600  35.400  47.730  1.00  0.00           C
ATOM   2977 HD21 LEU A 200      46.540  35.380  48.840  1.00  0.00           H
ATOM   2978 HD22 LEU A 200      47.420  36.120  47.550  1.00  0.00           H
ATOM   2979 HD23 LEU A 200      46.910  34.410  47.340  1.00  0.00           H
ATOM   2980  C   LEU A 200      45.520  36.240  43.320  1.00  0.00           C
ATOM   2981  O   LEU A 200      44.500  36.480  42.680  1.00  0.00           O
ATOM   2982  N   GLN A 201      46.510  35.430  42.840  1.00  0.00           N
ATOM   2983  HN  GLN A 201      47.320  35.170  43.360  1.00  0.00           H
ATOM   2984  CA  GLN A 201      46.510  34.700  41.600  1.00  0.00           C
ATOM   2985  HA  GLN A 201      45.780  35.140  40.930  1.00  0.00           H
ATOM   2986  CB  GLN A 201      47.910  34.620  40.930  1.00  0.00           C
ATOM   2987  HB1 GLN A 201      48.630  34.270  41.690  1.00  0.00           H
ATOM   2988  HB2 GLN A 201      48.250  35.620  40.600  1.00  0.00           H
ATOM   2989  CG  GLN A 201      48.070  33.730  39.590  1.00  0.00           C
ATOM   2990  HG1 GLN A 201      48.000  32.670  39.910  1.00  0.00           H
ATOM   2991  HG2 GLN A 201      49.110  34.010  39.330  1.00  0.00           H
ATOM   2992  CD  GLN A 201      47.090  34.020  38.470  1.00  0.00           C
ATOM   2993  OE1 GLN A 201      47.340  34.990  37.790  1.00  0.00           O
ATOM   2994  NE2 GLN A 201      46.070  33.170  38.170  1.00  0.00           N
ATOM   2995 HE21 GLN A 201      45.850  32.400  38.760  1.00  0.00           H
ATOM   2996 HE22 GLN A 201      45.440  33.450  37.450  1.00  0.00           H
ATOM   2997  C   GLN A 201      46.070  33.300  41.910  1.00  0.00           C
ATOM   2998  O   GLN A 201      46.770  32.450  42.530  1.00  0.00           O
ATOM   2999  N   PHE A 202      44.820  32.850  41.500  1.00  0.00           N
ATOM   3000  HN  PHE A 202      44.340  33.430  40.850  1.00  0.00           H
ATOM   3001  CA  PHE A 202      44.320  31.530  41.880  1.00  0.00           C
ATOM   3002  HA  PHE A 202      44.880  31.140  42.730  1.00  0.00           H
ATOM   3003  CB  PHE A 202      42.700  31.440  42.140  1.00  0.00           C
ATOM   3004  HB1 PHE A 202      42.480  30.390  42.420  1.00  0.00           H
ATOM   3005  HB2 PHE A 202      42.140  31.840  41.260  1.00  0.00           H
ATOM   3006  CG  PHE A 202      42.380  32.210  43.360  1.00  0.00           C
ATOM   3007  CD1 PHE A 202      42.300  31.530  44.580  1.00  0.00           C
ATOM   3008  HD1 PHE A 202      42.460  30.460  44.610  1.00  0.00           H
ATOM   3009  CE1 PHE A 202      41.810  32.120  45.710  1.00  0.00           C
ATOM   3010  HE1 PHE A 202      41.620  31.630  46.650  1.00  0.00           H
ATOM   3011  CZ  PHE A 202      41.450  33.520  45.690  1.00  0.00           C
ATOM   3012  HZ  PHE A 202      41.120  34.000  46.600  1.00  0.00           H
ATOM   3013  CD2 PHE A 202      41.980  33.570  43.330  1.00  0.00           C
ATOM   3014  HD2 PHE A 202      41.970  33.990  42.340  1.00  0.00           H
ATOM   3015  CE2 PHE A 202      41.470  34.180  44.410  1.00  0.00           C
ATOM   3016  HE2 PHE A 202      41.030  35.150  44.230  1.00  0.00           H
ATOM   3017  C   PHE A 202      44.620  30.600  40.660  1.00  0.00           C
ATOM   3018  O   PHE A 202      44.520  31.130  39.590  1.00  0.00           O
ATOM   3019  N   PRO A 203      44.850  29.300  40.810  1.00  0.00           N
ATOM   3020  CD  PRO A 203      45.040  28.660  42.160  1.00  0.00           C
ATOM   3021  HD1 PRO A 203      44.010  28.590  42.570  1.00  0.00           H
ATOM   3022  HD2 PRO A 203      45.720  29.250  42.820  1.00  0.00           H
ATOM   3023  CA  PRO A 203      44.850  28.210  39.810  1.00  0.00           C
ATOM   3024  HA  PRO A 203      45.730  28.390  39.210  1.00  0.00           H
ATOM   3025  CB  PRO A 203      44.890  26.880  40.570  1.00  0.00           C
ATOM   3026  HB1 PRO A 203      45.400  26.050  40.050  1.00  0.00           H
ATOM   3027  HB2 PRO A 203      43.950  26.520  41.050  1.00  0.00           H
ATOM   3028  CG  PRO A 203      45.740  27.400  41.770  1.00  0.00           C
ATOM   3029  HG1 PRO A 203      45.610  26.710  42.630  1.00  0.00           H
ATOM   3030  HG2 PRO A 203      46.810  27.550  41.480  1.00  0.00           H
ATOM   3031  C   PRO A 203      43.600  28.370  39.020  1.00  0.00           C
ATOM   3032  O   PRO A 203      42.560  28.780  39.490  1.00  0.00           O
ATOM   3033  N   SER A 204      43.750  27.910  37.740  1.00  0.00           N
ATOM   3034  HN  SER A 204      44.660  27.600  37.470  1.00  0.00           H
ATOM   3035  CA  SER A 204      42.570  27.740  36.900  1.00  0.00           C
ATOM   3036  HA  SER A 204      41.900  28.560  37.130  1.00  0.00           H
ATOM   3037  CB  SER A 204      42.810  27.960  35.400  1.00  0.00           C
ATOM   3038  HB1 SER A 204      43.250  27.030  34.980  1.00  0.00           H
ATOM   3039  HB2 SER A 204      43.570  28.760  35.250  1.00  0.00           H
ATOM   3040  OG  SER A 204      41.550  28.230  34.670  1.00  0.00           O
ATOM   3041  HG1 SER A 204      41.870  28.770  33.960  1.00  0.00           H
ATOM   3042  C   SER A 204      41.780  26.410  37.090  1.00  0.00           C
ATOM   3043  O   SER A 204      42.410  25.380  37.010  1.00  0.00           O
ATOM   3044  N   PRO A 205      40.490  26.340  37.490  1.00  0.00           N
ATOM   3045  CD  PRO A 205      39.770  25.100  37.390  1.00  0.00           C
ATOM   3046  HD1 PRO A 205      39.550  24.790  38.440  1.00  0.00           H
ATOM   3047  HD2 PRO A 205      40.330  24.290  36.870  1.00  0.00           H
ATOM   3048  CA  PRO A 205      39.620  27.490  37.260  1.00  0.00           C
ATOM   3049  HA  PRO A 205      39.850  28.110  36.410  1.00  0.00           H
ATOM   3050  CB  PRO A 205      38.230  26.880  37.050  1.00  0.00           C
ATOM   3051  HB1 PRO A 205      37.510  27.400  36.380  1.00  0.00           H
ATOM   3052  HB2 PRO A 205      37.860  26.850  38.100  1.00  0.00           H
ATOM   3053  CG  PRO A 205      38.520  25.440  36.560  1.00  0.00           C
ATOM   3054  HG1 PRO A 205      37.690  24.760  36.830  1.00  0.00           H
ATOM   3055  HG2 PRO A 205      38.720  25.250  35.490  1.00  0.00           H
ATOM   3056  C   PRO A 205      39.590  28.520  38.440  1.00  0.00           C
ATOM   3057  O   PRO A 205      39.190  28.220  39.580  1.00  0.00           O
ATOM   3058  N   SER A 206      40.060  29.790  38.150  1.00  0.00           N
ATOM   3059  HN  SER A 206      40.380  29.930  37.220  1.00  0.00           H
ATOM   3060  CA  SER A 206      40.360  30.820  39.200  1.00  0.00           C
ATOM   3061  HA  SER A 206      41.010  30.350  39.920  1.00  0.00           H
ATOM   3062  CB  SER A 206      41.070  32.030  38.550  1.00  0.00           C
ATOM   3063  HB1 SER A 206      42.060  31.670  38.190  1.00  0.00           H
ATOM   3064  HB2 SER A 206      41.260  32.770  39.350  1.00  0.00           H
ATOM   3065  OG  SER A 206      40.400  32.630  37.470  1.00  0.00           O
ATOM   3066  HG1 SER A 206      40.090  33.450  37.860  1.00  0.00           H
ATOM   3067  C   SER A 206      39.100  31.160  39.940  1.00  0.00           C
ATOM   3068  O   SER A 206      39.180  31.380  41.140  1.00  0.00           O
ATOM   3069  N   TRP A 207      37.920  31.230  39.260  1.00  0.00           N
ATOM   3070  HN  TRP A 207      37.930  31.150  38.260  1.00  0.00           H
ATOM   3071  CA  TRP A 207      36.650  31.530  39.860  1.00  0.00           C
ATOM   3072  HA  TRP A 207      36.860  32.440  40.410  1.00  0.00           H
ATOM   3073  CB  TRP A 207      35.570  31.750  38.770  1.00  0.00           C
ATOM   3074  HB1 TRP A 207      35.920  32.540  38.070  1.00  0.00           H
ATOM   3075  HB2 TRP A 207      34.610  32.100  39.220  1.00  0.00           H
ATOM   3076  CG  TRP A 207      35.260  30.550  37.910  1.00  0.00           C
ATOM   3077  CD1 TRP A 207      35.880  30.320  36.650  1.00  0.00           C
ATOM   3078  HD1 TRP A 207      36.560  30.970  36.110  1.00  0.00           H
ATOM   3079  NE1 TRP A 207      35.630  29.030  36.310  1.00  0.00           N
ATOM   3080  HE1 TRP A 207      35.920  28.630  35.470  1.00  0.00           H
ATOM   3081  CE2 TRP A 207      34.780  28.480  37.250  1.00  0.00           C
ATOM   3082  CD2 TRP A 207      34.450  29.470  38.220  1.00  0.00           C
ATOM   3083  CE3 TRP A 207      33.550  29.140  39.260  1.00  0.00           C
ATOM   3084  HE3 TRP A 207      33.260  29.850  40.030  1.00  0.00           H
ATOM   3085  CZ3 TRP A 207      32.890  27.910  39.240  1.00  0.00           C
ATOM   3086  HZ3 TRP A 207      32.170  27.760  40.030  1.00  0.00           H
ATOM   3087  CZ2 TRP A 207      34.170  27.250  37.270  1.00  0.00           C
ATOM   3088  HZ2 TRP A 207      34.380  26.580  36.450  1.00  0.00           H
ATOM   3089  CH2 TRP A 207      33.180  26.970  38.220  1.00  0.00           C
ATOM   3090  HH2 TRP A 207      32.600  26.050  38.200  1.00  0.00           H
ATOM   3091  C   TRP A 207      36.230  30.470  40.840  1.00  0.00           C
ATOM   3092  O   TRP A 207      35.800  30.720  41.960  1.00  0.00           O
ATOM   3093  N   TYR A 208      36.440  29.190  40.510  1.00  0.00           N
ATOM   3094  HN  TYR A 208      37.170  29.180  39.840  1.00  0.00           H
ATOM   3095  CA  TYR A 208      36.190  28.060  41.300  1.00  0.00           C
ATOM   3096  HA  TYR A 208      35.180  28.070  41.660  1.00  0.00           H
ATOM   3097  CB  TYR A 208      36.300  26.720  40.410  1.00  0.00           C
ATOM   3098  HB1 TYR A 208      37.310  26.540  39.980  1.00  0.00           H
ATOM   3099  HB2 TYR A 208      35.550  26.740  39.600  1.00  0.00           H
ATOM   3100  CG  TYR A 208      35.940  25.480  41.310  1.00  0.00           C
ATOM   3101  CD1 TYR A 208      34.800  25.450  42.100  1.00  0.00           C
ATOM   3102  HD1 TYR A 208      34.080  26.250  41.980  1.00  0.00           H
ATOM   3103  CE1 TYR A 208      34.620  24.410  43.030  1.00  0.00           C
ATOM   3104  HE1 TYR A 208      33.820  24.310  43.750  1.00  0.00           H
ATOM   3105  CZ  TYR A 208      35.540  23.310  42.950  1.00  0.00           C
ATOM   3106  OH  TYR A 208      35.240  22.170  43.710  1.00  0.00           O
ATOM   3107  HH  TYR A 208      34.600  22.430  44.380  1.00  0.00           H
ATOM   3108  CD2 TYR A 208      36.860  24.420  41.450  1.00  0.00           C
ATOM   3109  HD2 TYR A 208      37.760  24.480  40.860  1.00  0.00           H
ATOM   3110  CE2 TYR A 208      36.670  23.300  42.210  1.00  0.00           C
ATOM   3111  HE2 TYR A 208      37.360  22.460  42.210  1.00  0.00           H
ATOM   3112  C   TYR A 208      37.030  27.900  42.580  1.00  0.00           C
ATOM   3113  O   TYR A 208      36.520  27.810  43.700  1.00  0.00           O
ATOM   3114  N   TRP A 209      38.410  28.000  42.440  1.00  0.00           N
ATOM   3115  HN  TRP A 209      38.900  28.150  41.590  1.00  0.00           H
ATOM   3116  CA  TRP A 209      39.180  27.720  43.560  1.00  0.00           C
ATOM   3117  HA  TRP A 209      38.730  26.880  44.060  1.00  0.00           H
ATOM   3118  CB  TRP A 209      40.640  27.310  43.170  1.00  0.00           C
ATOM   3119  HB1 TRP A 209      41.220  27.210  44.120  1.00  0.00           H
ATOM   3120  HB2 TRP A 209      41.100  28.110  42.550  1.00  0.00           H
ATOM   3121  CG  TRP A 209      40.590  26.010  42.430  1.00  0.00           C
ATOM   3122  CD1 TRP A 209      40.880  25.890  41.070  1.00  0.00           C
ATOM   3123  HD1 TRP A 209      41.120  26.760  40.480  1.00  0.00           H
ATOM   3124  NE1 TRP A 209      40.480  24.620  40.760  1.00  0.00           N
ATOM   3125  HE1 TRP A 209      40.610  24.190  39.890  1.00  0.00           H
ATOM   3126  CE2 TRP A 209      40.330  23.800  41.940  1.00  0.00           C
ATOM   3127  CD2 TRP A 209      40.370  24.660  43.030  1.00  0.00           C
ATOM   3128  CE3 TRP A 209      40.310  24.160  44.340  1.00  0.00           C
ATOM   3129  HE3 TRP A 209      40.160  24.770  45.220  1.00  0.00           H
ATOM   3130  CZ3 TRP A 209      39.950  22.790  44.490  1.00  0.00           C
ATOM   3131  HZ3 TRP A 209      39.620  22.460  45.460  1.00  0.00           H
ATOM   3132  CZ2 TRP A 209      40.060  22.460  42.130  1.00  0.00           C
ATOM   3133  HZ2 TRP A 209      39.950  21.770  41.300  1.00  0.00           H
ATOM   3134  CH2 TRP A 209      39.920  22.000  43.400  1.00  0.00           C
ATOM   3135  HH2 TRP A 209      39.650  20.950  43.480  1.00  0.00           H
ATOM   3136  C   TRP A 209      39.160  28.870  44.570  1.00  0.00           C
ATOM   3137  O   TRP A 209      39.200  28.680  45.800  1.00  0.00           O
ATOM   3138  N   ASP A 210      38.790  30.080  44.040  1.00  0.00           N
ATOM   3139  HN  ASP A 210      38.630  30.200  43.060  1.00  0.00           H
ATOM   3140  CA  ASP A 210      38.420  31.150  44.900  1.00  0.00           C
ATOM   3141  HA  ASP A 210      39.180  31.150  45.670  1.00  0.00           H
ATOM   3142  CB  ASP A 210      38.250  32.520  44.110  1.00  0.00           C
ATOM   3143  HB1 ASP A 210      37.590  32.430  43.220  1.00  0.00           H
ATOM   3144  HB2 ASP A 210      39.240  32.810  43.690  1.00  0.00           H
ATOM   3145  CG  ASP A 210      37.710  33.780  44.730  1.00  0.00           C
ATOM   3146  OD1 ASP A 210      38.310  34.270  45.750  1.00  0.00           O
ATOM   3147  OD2 ASP A 210      36.650  34.240  44.280  1.00  0.00           O
ATOM   3148  C   ASP A 210      37.160  30.900  45.640  1.00  0.00           C
ATOM   3149  O   ASP A 210      37.140  31.010  46.890  1.00  0.00           O
ATOM   3150  N   THR A 211      36.130  30.390  45.000  1.00  0.00           N
ATOM   3151  HN  THR A 211      36.090  30.210  44.010  1.00  0.00           H
ATOM   3152  CA  THR A 211      34.960  29.890  45.750  1.00  0.00           C
ATOM   3153  HA  THR A 211      34.600  30.740  46.300  1.00  0.00           H
ATOM   3154  CB  THR A 211      33.860  29.430  44.790  1.00  0.00           C
ATOM   3155  HB  THR A 211      34.270  28.790  43.980  1.00  0.00           H
ATOM   3156  OG1 THR A 211      33.200  30.580  44.270  1.00  0.00           O
ATOM   3157  HG1 THR A 211      33.920  31.140  43.970  1.00  0.00           H
ATOM   3158  CG2 THR A 211      32.770  28.550  45.490  1.00  0.00           C
ATOM   3159 HG21 THR A 211      31.920  28.350  44.800  1.00  0.00           H
ATOM   3160 HG22 THR A 211      32.300  29.080  46.350  1.00  0.00           H
ATOM   3161 HG23 THR A 211      33.190  27.560  45.770  1.00  0.00           H
ATOM   3162  C   THR A 211      35.280  28.800  46.810  1.00  0.00           C
ATOM   3163  O   THR A 211      34.730  28.890  47.960  1.00  0.00           O
ATOM   3164  N   VAL A 212      36.140  27.850  46.520  1.00  0.00           N
ATOM   3165  HN  VAL A 212      36.600  27.860  45.640  1.00  0.00           H
ATOM   3166  CA  VAL A 212      36.480  26.860  47.490  1.00  0.00           C
ATOM   3167  HA  VAL A 212      35.570  26.400  47.840  1.00  0.00           H
ATOM   3168  CB  VAL A 212      37.380  25.870  46.810  1.00  0.00           C
ATOM   3169  HB  VAL A 212      38.170  26.310  46.180  1.00  0.00           H
ATOM   3170  CG1 VAL A 212      38.110  24.950  47.840  1.00  0.00           C
ATOM   3171 HG11 VAL A 212      37.390  24.630  48.620  1.00  0.00           H
ATOM   3172 HG12 VAL A 212      38.930  25.470  48.390  1.00  0.00           H
ATOM   3173 HG13 VAL A 212      38.520  24.020  47.370  1.00  0.00           H
ATOM   3174  CG2 VAL A 212      36.480  24.990  45.910  1.00  0.00           C
ATOM   3175 HG21 VAL A 212      35.780  24.570  46.660  1.00  0.00           H
ATOM   3176 HG22 VAL A 212      37.190  24.300  45.410  1.00  0.00           H
ATOM   3177 HG23 VAL A 212      36.010  25.620  45.120  1.00  0.00           H
ATOM   3178  C   VAL A 212      37.180  27.490  48.650  1.00  0.00           C
ATOM   3179  O   VAL A 212      36.890  27.110  49.820  1.00  0.00           O
ATOM   3180  N   THR A 213      38.130  28.470  48.460  1.00  0.00           N
ATOM   3181  HN  THR A 213      38.360  28.640  47.500  1.00  0.00           H
ATOM   3182  CA  THR A 213      38.770  29.260  49.490  1.00  0.00           C
ATOM   3183  HA  THR A 213      39.260  28.590  50.180  1.00  0.00           H
ATOM   3184  CB  THR A 213      39.870  30.140  48.880  1.00  0.00           C
ATOM   3185  HB  THR A 213      39.380  31.000  48.370  1.00  0.00           H
ATOM   3186  OG1 THR A 213      40.720  29.450  47.960  1.00  0.00           O
ATOM   3187  HG1 THR A 213      40.390  29.440  47.060  1.00  0.00           H
ATOM   3188  CG2 THR A 213      40.710  30.640  50.030  1.00  0.00           C
ATOM   3189 HG21 THR A 213      41.560  31.190  49.560  1.00  0.00           H
ATOM   3190 HG22 THR A 213      41.230  29.870  50.650  1.00  0.00           H
ATOM   3191 HG23 THR A 213      40.180  31.390  50.650  1.00  0.00           H
ATOM   3192  C   THR A 213      37.780  30.080  50.300  1.00  0.00           C
ATOM   3193  O   THR A 213      37.850  30.040  51.510  1.00  0.00           O
ATOM   3194  N   LYS A 214      36.750  30.770  49.640  1.00  0.00           N
ATOM   3195  HN  LYS A 214      36.760  30.830  48.640  1.00  0.00           H
ATOM   3196  CA  LYS A 214      35.660  31.470  50.400  1.00  0.00           C
ATOM   3197  HA  LYS A 214      36.160  32.100  51.120  1.00  0.00           H
ATOM   3198  CB  LYS A 214      34.880  32.290  49.490  1.00  0.00           C
ATOM   3199  HB1 LYS A 214      34.130  32.860  50.080  1.00  0.00           H
ATOM   3200  HB2 LYS A 214      34.350  31.860  48.620  1.00  0.00           H
ATOM   3201  CG  LYS A 214      35.810  33.410  49.060  1.00  0.00           C
ATOM   3202  HG1 LYS A 214      36.740  33.000  48.620  1.00  0.00           H
ATOM   3203  HG2 LYS A 214      36.040  34.050  49.940  1.00  0.00           H
ATOM   3204  CD  LYS A 214      35.090  34.400  48.010  1.00  0.00           C
ATOM   3205  HD1 LYS A 214      34.110  34.660  48.460  1.00  0.00           H
ATOM   3206  HD2 LYS A 214      34.960  33.700  47.150  1.00  0.00           H
ATOM   3207  CE  LYS A 214      35.990  35.590  47.720  1.00  0.00           C
ATOM   3208  HE1 LYS A 214      37.050  35.340  47.960  1.00  0.00           H
ATOM   3209  HE2 LYS A 214      35.660  36.540  48.190  1.00  0.00           H
ATOM   3210  NZ  LYS A 214      35.940  35.940  46.200  1.00  0.00           N
ATOM   3211  HZ1 LYS A 214      36.410  35.140  45.730  1.00  0.00           H
ATOM   3212  HZ2 LYS A 214      36.500  36.800  46.020  1.00  0.00           H
ATOM   3213  HZ3 LYS A 214      34.960  36.000  45.860  1.00  0.00           H
ATOM   3214  C   LYS A 214      34.850  30.520  51.250  1.00  0.00           C
ATOM   3215  O   LYS A 214      34.320  30.840  52.330  1.00  0.00           O
ATOM   3216  N   ILE A 215      34.640  29.270  50.810  1.00  0.00           N
ATOM   3217  HN  ILE A 215      34.940  29.140  49.870  1.00  0.00           H
ATOM   3218  CA  ILE A 215      33.870  28.220  51.550  1.00  0.00           C
ATOM   3219  HA  ILE A 215      33.020  28.700  52.000  1.00  0.00           H
ATOM   3220  CB  ILE A 215      33.430  26.940  50.790  1.00  0.00           C
ATOM   3221  HB  ILE A 215      34.280  26.450  50.270  1.00  0.00           H
ATOM   3222  CG2 ILE A 215      32.700  25.940  51.750  1.00  0.00           C
ATOM   3223 HG21 ILE A 215      32.140  25.160  51.170  1.00  0.00           H
ATOM   3224 HG22 ILE A 215      31.990  26.460  52.420  1.00  0.00           H
ATOM   3225 HG23 ILE A 215      33.360  25.280  52.360  1.00  0.00           H
ATOM   3226  CG1 ILE A 215      32.360  27.380  49.740  1.00  0.00           C
ATOM   3227 HG11 ILE A 215      32.600  28.260  49.110  1.00  0.00           H
ATOM   3228 HG12 ILE A 215      31.400  27.610  50.260  1.00  0.00           H
ATOM   3229  CD  ILE A 215      32.150  26.200  48.750  1.00  0.00           C
ATOM   3230  HD1 ILE A 215      31.500  26.580  47.940  1.00  0.00           H
ATOM   3231  HD2 ILE A 215      31.660  25.380  49.320  1.00  0.00           H
ATOM   3232  HD3 ILE A 215      33.180  26.010  48.360  1.00  0.00           H
ATOM   3233  C   ILE A 215      34.640  27.810  52.750  1.00  0.00           C
ATOM   3234  O   ILE A 215      34.120  27.740  53.850  1.00  0.00           O
ATOM   3235  N   CYS A 216      35.970  27.490  52.530  1.00  0.00           N
ATOM   3236  HN  CYS A 216      36.250  27.520  51.580  1.00  0.00           H
ATOM   3237  CA  CYS A 216      36.900  27.070  53.540  1.00  0.00           C
ATOM   3238  HA  CYS A 216      36.480  26.170  53.970  1.00  0.00           H
ATOM   3239  CB  CYS A 216      38.270  26.730  52.970  1.00  0.00           C
ATOM   3240  HB1 CYS A 216      38.950  26.600  53.840  1.00  0.00           H
ATOM   3241  HB2 CYS A 216      38.690  27.620  52.470  1.00  0.00           H
ATOM   3242  SG  CYS A 216      38.280  25.220  51.850  1.00  0.00           S
ATOM   3243  HG1 CYS A 216      37.700  25.790  50.800  1.00  0.00           H
ATOM   3244  C   CYS A 216      37.060  28.090  54.610  1.00  0.00           C
ATOM   3245  O   CYS A 216      37.030  27.870  55.830  1.00  0.00           O
ATOM   3246  N   VAL A 217      37.190  29.330  54.170  1.00  0.00           N
ATOM   3247  HN  VAL A 217      37.150  29.550  53.190  1.00  0.00           H
ATOM   3248  CA  VAL A 217      37.230  30.480  55.110  1.00  0.00           C
ATOM   3249  HA  VAL A 217      37.900  30.240  55.930  1.00  0.00           H
ATOM   3250  CB  VAL A 217      37.500  31.660  54.220  1.00  0.00           C
ATOM   3251  HB  VAL A 217      36.890  31.530  53.300  1.00  0.00           H
ATOM   3252  CG1 VAL A 217      37.150  33.010  54.820  1.00  0.00           C
ATOM   3253 HG11 VAL A 217      37.800  33.240  55.690  1.00  0.00           H
ATOM   3254 HG12 VAL A 217      36.090  33.180  55.100  1.00  0.00           H
ATOM   3255 HG13 VAL A 217      37.350  33.850  54.130  1.00  0.00           H
ATOM   3256  CG2 VAL A 217      38.950  31.620  53.800  1.00  0.00           C
ATOM   3257 HG21 VAL A 217      39.120  32.400  53.020  1.00  0.00           H
ATOM   3258 HG22 VAL A 217      39.320  30.650  53.420  1.00  0.00           H
ATOM   3259 HG23 VAL A 217      39.600  31.890  54.660  1.00  0.00           H
ATOM   3260  C   VAL A 217      35.940  30.720  55.890  1.00  0.00           C
ATOM   3261  O   VAL A 217      36.040  31.050  57.090  1.00  0.00           O
ATOM   3262  N   PHE A 218      34.720  30.620  55.290  1.00  0.00           N
ATOM   3263  HN  PHE A 218      34.650  30.610  54.290  1.00  0.00           H
ATOM   3264  CA  PHE A 218      33.420  30.680  55.860  1.00  0.00           C
ATOM   3265  HA  PHE A 218      33.270  31.630  56.360  1.00  0.00           H
ATOM   3266  CB  PHE A 218      32.390  30.670  54.750  1.00  0.00           C
ATOM   3267  HB1 PHE A 218      32.400  29.790  54.080  1.00  0.00           H
ATOM   3268  HB2 PHE A 218      32.650  31.600  54.200  1.00  0.00           H
ATOM   3269  CG  PHE A 218      31.000  30.870  55.290  1.00  0.00           C
ATOM   3270  CD1 PHE A 218      30.690  32.000  56.070  1.00  0.00           C
ATOM   3271  HD1 PHE A 218      31.400  32.760  56.360  1.00  0.00           H
ATOM   3272  CE1 PHE A 218      29.390  32.230  56.500  1.00  0.00           C
ATOM   3273  HE1 PHE A 218      29.190  33.120  57.080  1.00  0.00           H
ATOM   3274  CZ  PHE A 218      28.390  31.270  56.160  1.00  0.00           C
ATOM   3275  HZ  PHE A 218      27.390  31.320  56.570  1.00  0.00           H
ATOM   3276  CD2 PHE A 218      30.060  29.940  55.000  1.00  0.00           C
ATOM   3277  HD2 PHE A 218      30.340  29.090  54.400  1.00  0.00           H
ATOM   3278  CE2 PHE A 218      28.730  30.160  55.430  1.00  0.00           C
ATOM   3279  HE2 PHE A 218      27.940  29.480  55.150  1.00  0.00           H
ATOM   3280  C   PHE A 218      33.160  29.560  56.930  1.00  0.00           C
ATOM   3281  O   PHE A 218      32.690  29.880  58.040  1.00  0.00           O
ATOM   3282  N   LEU A 219      33.350  28.260  56.550  1.00  0.00           N
ATOM   3283  HN  LEU A 219      33.610  28.030  55.620  1.00  0.00           H
ATOM   3284  CA  LEU A 219      33.340  27.170  57.490  1.00  0.00           C
ATOM   3285  HA  LEU A 219      32.360  27.070  57.940  1.00  0.00           H
ATOM   3286  CB  LEU A 219      33.500  25.770  56.830  1.00  0.00           C
ATOM   3287  HB1 LEU A 219      33.610  24.880  57.480  1.00  0.00           H
ATOM   3288  HB2 LEU A 219      34.510  25.800  56.350  1.00  0.00           H
ATOM   3289  CG  LEU A 219      32.420  25.490  55.770  1.00  0.00           C
ATOM   3290  HG  LEU A 219      32.760  26.020  54.850  1.00  0.00           H
ATOM   3291  CD1 LEU A 219      32.460  23.960  55.420  1.00  0.00           C
ATOM   3292 HD11 LEU A 219      33.490  23.560  55.370  1.00  0.00           H
ATOM   3293 HD12 LEU A 219      31.850  23.760  54.510  1.00  0.00           H
ATOM   3294 HD13 LEU A 219      31.960  23.420  56.260  1.00  0.00           H
ATOM   3295  CD2 LEU A 219      30.910  25.810  56.100  1.00  0.00           C
ATOM   3296 HD21 LEU A 219      30.350  25.540  55.180  1.00  0.00           H
ATOM   3297 HD22 LEU A 219      30.770  26.900  56.260  1.00  0.00           H
ATOM   3298 HD23 LEU A 219      30.650  25.300  57.050  1.00  0.00           H
ATOM   3299  C   LEU A 219      34.350  27.290  58.660  1.00  0.00           C
ATOM   3300  O   LEU A 219      33.910  27.290  59.760  1.00  0.00           O
ATOM   3301  N   PHE A 220      35.620  27.580  58.460  1.00  0.00           N
ATOM   3302  HN  PHE A 220      35.940  27.910  57.580  1.00  0.00           H
ATOM   3303  CA  PHE A 220      36.700  27.470  59.450  1.00  0.00           C
ATOM   3304  HA  PHE A 220      36.370  26.980  60.360  1.00  0.00           H
ATOM   3305  CB  PHE A 220      37.930  26.750  58.890  1.00  0.00           C
ATOM   3306  HB1 PHE A 220      38.730  26.870  59.650  1.00  0.00           H
ATOM   3307  HB2 PHE A 220      38.400  27.370  58.100  1.00  0.00           H
ATOM   3308  CG  PHE A 220      37.610  25.390  58.520  1.00  0.00           C
ATOM   3309  CD1 PHE A 220      37.110  24.570  59.500  1.00  0.00           C
ATOM   3310  HD1 PHE A 220      37.010  24.800  60.550  1.00  0.00           H
ATOM   3311  CE1 PHE A 220      36.850  23.240  59.230  1.00  0.00           C
ATOM   3312  HE1 PHE A 220      36.520  22.590  60.030  1.00  0.00           H
ATOM   3313  CZ  PHE A 220      37.030  22.710  57.920  1.00  0.00           C
ATOM   3314  HZ  PHE A 220      36.660  21.710  57.740  1.00  0.00           H
ATOM   3315  CD2 PHE A 220      37.780  24.900  57.180  1.00  0.00           C
ATOM   3316  HD2 PHE A 220      38.160  25.560  56.410  1.00  0.00           H
ATOM   3317  CE2 PHE A 220      37.470  23.610  56.910  1.00  0.00           C
ATOM   3318  HE2 PHE A 220      37.670  23.320  55.890  1.00  0.00           H
ATOM   3319  C   PHE A 220      37.230  28.800  60.010  1.00  0.00           C
ATOM   3320  O   PHE A 220      37.910  28.760  61.070  1.00  0.00           O
ATOM   3321  N   ALA A 221      36.980  30.020  59.440  1.00  0.00           N
ATOM   3322  HN  ALA A 221      36.620  30.200  58.530  1.00  0.00           H
ATOM   3323  CA  ALA A 221      37.510  31.220  60.090  1.00  0.00           C
ATOM   3324  HA  ALA A 221      38.130  30.950  60.930  1.00  0.00           H
ATOM   3325  CB  ALA A 221      38.330  32.170  59.200  1.00  0.00           C
ATOM   3326  HB1 ALA A 221      39.020  31.490  58.650  1.00  0.00           H
ATOM   3327  HB2 ALA A 221      38.930  32.720  59.950  1.00  0.00           H
ATOM   3328  HB3 ALA A 221      37.660  32.750  58.520  1.00  0.00           H
ATOM   3329  C   ALA A 221      36.240  31.950  60.690  1.00  0.00           C
ATOM   3330  O   ALA A 221      36.370  33.010  61.280  1.00  0.00           O
ATOM   3331  N   PHE A 222      35.020  31.410  60.470  1.00  0.00           N
ATOM   3332  HN  PHE A 222      35.020  30.480  60.110  1.00  0.00           H
ATOM   3333  CA  PHE A 222      33.740  31.970  60.960  1.00  0.00           C
ATOM   3334  HA  PHE A 222      34.020  32.710  61.700  1.00  0.00           H
ATOM   3335  CB  PHE A 222      33.120  32.860  59.900  1.00  0.00           C
ATOM   3336  HB1 PHE A 222      32.950  32.260  58.980  1.00  0.00           H
ATOM   3337  HB2 PHE A 222      33.820  33.660  59.580  1.00  0.00           H
ATOM   3338  CG  PHE A 222      31.900  33.670  60.390  1.00  0.00           C
ATOM   3339  CD1 PHE A 222      32.120  34.870  61.170  1.00  0.00           C
ATOM   3340  HD1 PHE A 222      33.150  35.160  61.320  1.00  0.00           H
ATOM   3341  CE1 PHE A 222      30.970  35.550  61.660  1.00  0.00           C
ATOM   3342  HE1 PHE A 222      31.090  36.390  62.330  1.00  0.00           H
ATOM   3343  CZ  PHE A 222      29.710  34.980  61.540  1.00  0.00           C
ATOM   3344  HZ  PHE A 222      28.880  35.560  61.920  1.00  0.00           H
ATOM   3345  CD2 PHE A 222      30.600  33.230  60.210  1.00  0.00           C
ATOM   3346  HD2 PHE A 222      30.450  32.260  59.760  1.00  0.00           H
ATOM   3347  CE2 PHE A 222      29.510  33.830  60.800  1.00  0.00           C
ATOM   3348  HE2 PHE A 222      28.490  33.500  60.730  1.00  0.00           H
ATOM   3349  C   PHE A 222      32.750  30.890  61.640  1.00  0.00           C
ATOM   3350  O   PHE A 222      32.600  30.950  62.850  1.00  0.00           O
ATOM   3351  N   VAL A 223      32.080  30.010  60.820  1.00  0.00           N
ATOM   3352  HN  VAL A 223      32.180  30.000  59.830  1.00  0.00           H
ATOM   3353  CA  VAL A 223      31.010  29.130  61.320  1.00  0.00           C
ATOM   3354  HA  VAL A 223      30.230  29.750  61.750  1.00  0.00           H
ATOM   3355  CB  VAL A 223      30.390  28.380  60.190  1.00  0.00           C
ATOM   3356  HB  VAL A 223      31.100  27.880  59.510  1.00  0.00           H
ATOM   3357  CG1 VAL A 223      29.420  27.340  60.610  1.00  0.00           C
ATOM   3358 HG11 VAL A 223      28.980  27.560  61.610  1.00  0.00           H
ATOM   3359 HG12 VAL A 223      30.000  26.400  60.580  1.00  0.00           H
ATOM   3360 HG13 VAL A 223      28.600  27.200  59.870  1.00  0.00           H
ATOM   3361  CG2 VAL A 223      29.640  29.380  59.350  1.00  0.00           C
ATOM   3362 HG21 VAL A 223      30.290  30.040  58.730  1.00  0.00           H
ATOM   3363 HG22 VAL A 223      29.060  30.060  60.010  1.00  0.00           H
ATOM   3364 HG23 VAL A 223      28.940  28.880  58.650  1.00  0.00           H
ATOM   3365  C   VAL A 223      31.510  28.290  62.470  1.00  0.00           C
ATOM   3366  O   VAL A 223      31.000  28.330  63.540  1.00  0.00           O
ATOM   3367  N   VAL A 224      32.420  27.340  62.220  1.00  0.00           N
ATOM   3368  HN  VAL A 224      32.880  27.420  61.340  1.00  0.00           H
ATOM   3369  CA  VAL A 224      32.880  26.370  63.200  1.00  0.00           C
ATOM   3370  HA  VAL A 224      32.030  25.900  63.670  1.00  0.00           H
ATOM   3371  CB  VAL A 224      33.830  25.290  62.660  1.00  0.00           C
ATOM   3372  HB  VAL A 224      34.670  25.840  62.180  1.00  0.00           H
ATOM   3373  CG1 VAL A 224      34.470  24.330  63.680  1.00  0.00           C
ATOM   3374 HG11 VAL A 224      34.930  24.800  64.580  1.00  0.00           H
ATOM   3375 HG12 VAL A 224      35.340  23.830  63.190  1.00  0.00           H
ATOM   3376 HG13 VAL A 224      33.900  23.410  63.920  1.00  0.00           H
ATOM   3377  CG2 VAL A 224      33.170  24.550  61.430  1.00  0.00           C
ATOM   3378 HG21 VAL A 224      33.970  23.950  60.950  1.00  0.00           H
ATOM   3379 HG22 VAL A 224      32.750  25.290  60.720  1.00  0.00           H
ATOM   3380 HG23 VAL A 224      32.450  23.790  61.800  1.00  0.00           H
ATOM   3381  C   VAL A 224      33.540  27.030  64.430  1.00  0.00           C
ATOM   3382  O   VAL A 224      33.250  26.530  65.510  1.00  0.00           O
ATOM   3383  N   PRO A 225      34.410  28.140  64.500  1.00  0.00           N
ATOM   3384  CD  PRO A 225      35.290  28.490  63.390  1.00  0.00           C
ATOM   3385  HD1 PRO A 225      34.700  28.650  62.470  1.00  0.00           H
ATOM   3386  HD2 PRO A 225      36.120  27.760  63.280  1.00  0.00           H
ATOM   3387  CA  PRO A 225      34.990  28.650  65.730  1.00  0.00           C
ATOM   3388  HA  PRO A 225      35.340  27.840  66.340  1.00  0.00           H
ATOM   3389  CB  PRO A 225      36.180  29.600  65.370  1.00  0.00           C
ATOM   3390  HB1 PRO A 225      37.140  29.100  65.610  1.00  0.00           H
ATOM   3391  HB2 PRO A 225      36.080  30.600  65.840  1.00  0.00           H
ATOM   3392  CG  PRO A 225      35.980  29.790  63.830  1.00  0.00           C
ATOM   3393  HG1 PRO A 225      35.250  30.610  63.670  1.00  0.00           H
ATOM   3394  HG2 PRO A 225      36.870  30.090  63.230  1.00  0.00           H
ATOM   3395  C   PRO A 225      33.900  29.310  66.570  1.00  0.00           C
ATOM   3396  O   PRO A 225      33.820  29.070  67.780  1.00  0.00           O
ATOM   3397  N   ILE A 226      33.030  30.140  65.900  1.00  0.00           N
ATOM   3398  HN  ILE A 226      33.220  30.450  64.970  1.00  0.00           H
ATOM   3399  CA  ILE A 226      31.850  30.780  66.490  1.00  0.00           C
ATOM   3400  HA  ILE A 226      32.140  31.350  67.360  1.00  0.00           H
ATOM   3401  CB  ILE A 226      31.160  31.950  65.680  1.00  0.00           C
ATOM   3402  HB  ILE A 226      30.820  31.500  64.720  1.00  0.00           H
ATOM   3403  CG2 ILE A 226      30.080  32.660  66.520  1.00  0.00           C
ATOM   3404 HG21 ILE A 226      29.470  31.910  67.070  1.00  0.00           H
ATOM   3405 HG22 ILE A 226      29.430  33.170  65.780  1.00  0.00           H
ATOM   3406 HG23 ILE A 226      30.480  33.340  67.300  1.00  0.00           H
ATOM   3407  CG1 ILE A 226      32.150  33.030  65.340  1.00  0.00           C
ATOM   3408 HG11 ILE A 226      33.070  32.620  64.870  1.00  0.00           H
ATOM   3409 HG12 ILE A 226      32.590  33.440  66.280  1.00  0.00           H
ATOM   3410  CD  ILE A 226      31.670  34.050  64.310  1.00  0.00           C
ATOM   3411  HD1 ILE A 226      30.740  34.510  64.700  1.00  0.00           H
ATOM   3412  HD2 ILE A 226      31.410  33.510  63.380  1.00  0.00           H
ATOM   3413  HD3 ILE A 226      32.450  34.840  64.220  1.00  0.00           H
ATOM   3414  C   ILE A 226      30.870  29.870  67.110  1.00  0.00           C
ATOM   3415  O   ILE A 226      30.450  30.070  68.220  1.00  0.00           O
ATOM   3416  N   LEU A 227      30.530  28.630  66.550  1.00  0.00           N
ATOM   3417  HN  LEU A 227      30.930  28.430  65.650  1.00  0.00           H
ATOM   3418  CA  LEU A 227      29.810  27.550  67.320  1.00  0.00           C
ATOM   3419  HA  LEU A 227      28.850  28.000  67.550  1.00  0.00           H
ATOM   3420  CB  LEU A 227      29.580  26.230  66.460  1.00  0.00           C
ATOM   3421  HB1 LEU A 227      29.000  25.560  67.130  1.00  0.00           H
ATOM   3422  HB2 LEU A 227      30.580  25.900  66.100  1.00  0.00           H
ATOM   3423  CG  LEU A 227      28.610  26.390  65.180  1.00  0.00           C
ATOM   3424  HG  LEU A 227      29.070  27.160  64.530  1.00  0.00           H
ATOM   3425  CD1 LEU A 227      28.370  25.110  64.430  1.00  0.00           C
ATOM   3426 HD11 LEU A 227      27.790  24.340  64.990  1.00  0.00           H
ATOM   3427 HD12 LEU A 227      29.280  24.590  64.050  1.00  0.00           H
ATOM   3428 HD13 LEU A 227      27.780  25.410  63.540  1.00  0.00           H
ATOM   3429  CD2 LEU A 227      27.240  26.750  65.700  1.00  0.00           C
ATOM   3430 HD21 LEU A 227      26.710  25.810  65.990  1.00  0.00           H
ATOM   3431 HD22 LEU A 227      26.620  27.440  65.100  1.00  0.00           H
ATOM   3432 HD23 LEU A 227      27.390  27.280  66.670  1.00  0.00           H
ATOM   3433  C   LEU A 227      30.480  27.100  68.640  1.00  0.00           C
ATOM   3434  O   LEU A 227      29.770  27.080  69.670  1.00  0.00           O
ATOM   3435  N   ILE A 228      31.770  26.880  68.680  1.00  0.00           N
ATOM   3436  HN  ILE A 228      32.330  26.810  67.860  1.00  0.00           H
ATOM   3437  CA  ILE A 228      32.440  26.590  69.930  1.00  0.00           C
ATOM   3438  HA  ILE A 228      31.930  25.720  70.300  1.00  0.00           H
ATOM   3439  CB  ILE A 228      33.820  26.070  69.590  1.00  0.00           C
ATOM   3440  HB  ILE A 228      34.400  26.740  68.910  1.00  0.00           H
ATOM   3441  CG2 ILE A 228      34.580  26.010  70.900  1.00  0.00           C
ATOM   3442 HG21 ILE A 228      35.390  25.260  70.780  1.00  0.00           H
ATOM   3443 HG22 ILE A 228      33.940  25.810  71.790  1.00  0.00           H
ATOM   3444 HG23 ILE A 228      35.070  27.000  71.050  1.00  0.00           H
ATOM   3445  CG1 ILE A 228      33.800  24.760  68.770  1.00  0.00           C
ATOM   3446 HG11 ILE A 228      34.860  24.440  68.730  1.00  0.00           H
ATOM   3447 HG12 ILE A 228      33.450  24.930  67.730  1.00  0.00           H
ATOM   3448  CD  ILE A 228      33.160  23.560  69.400  1.00  0.00           C
ATOM   3449  HD1 ILE A 228      33.150  22.760  68.620  1.00  0.00           H
ATOM   3450  HD2 ILE A 228      32.090  23.710  69.640  1.00  0.00           H
ATOM   3451  HD3 ILE A 228      33.760  23.130  70.230  1.00  0.00           H
ATOM   3452  C   ILE A 228      32.300  27.680  70.990  1.00  0.00           C
ATOM   3453  O   ILE A 228      31.980  27.440  72.140  1.00  0.00           O
ATOM   3454  N   ILE A 229      32.600  28.910  70.570  1.00  0.00           N
ATOM   3455  HN  ILE A 229      32.930  29.180  69.670  1.00  0.00           H
ATOM   3456  CA  ILE A 229      32.340  30.160  71.390  1.00  0.00           C
ATOM   3457  HA  ILE A 229      32.940  30.230  72.290  1.00  0.00           H
ATOM   3458  CB  ILE A 229      32.780  31.390  70.600  1.00  0.00           C
ATOM   3459  HB  ILE A 229      32.270  31.430  69.610  1.00  0.00           H
ATOM   3460  CG2 ILE A 229      32.510  32.660  71.330  1.00  0.00           C
ATOM   3461 HG21 ILE A 229      32.810  32.600  72.400  1.00  0.00           H
ATOM   3462 HG22 ILE A 229      31.470  33.010  71.140  1.00  0.00           H
ATOM   3463 HG23 ILE A 229      33.150  33.500  71.000  1.00  0.00           H
ATOM   3464  CG1 ILE A 229      34.290  31.380  70.290  1.00  0.00           C
ATOM   3465 HG11 ILE A 229      34.560  30.340  70.000  1.00  0.00           H
ATOM   3466 HG12 ILE A 229      34.840  31.580  71.240  1.00  0.00           H
ATOM   3467  CD  ILE A 229      34.680  32.280  69.140  1.00  0.00           C
ATOM   3468  HD1 ILE A 229      35.760  32.170  68.910  1.00  0.00           H
ATOM   3469  HD2 ILE A 229      34.360  33.340  69.130  1.00  0.00           H
ATOM   3470  HD3 ILE A 229      34.170  31.900  68.230  1.00  0.00           H
ATOM   3471  C   ILE A 229      30.970  30.360  71.850  1.00  0.00           C
ATOM   3472  O   ILE A 229      30.760  30.480  73.060  1.00  0.00           O
ATOM   3473  N   THR A 230      29.940  30.340  70.960  1.00  0.00           N
ATOM   3474  HN  THR A 230      30.200  30.230  70.010  1.00  0.00           H
ATOM   3475  CA  THR A 230      28.560  30.480  71.350  1.00  0.00           C
ATOM   3476  HA  THR A 230      28.160  31.430  71.670  1.00  0.00           H
ATOM   3477  CB  THR A 230      27.550  30.300  70.190  1.00  0.00           C
ATOM   3478  HB  THR A 230      27.550  29.220  69.910  1.00  0.00           H
ATOM   3479  OG1 THR A 230      27.910  30.970  69.010  1.00  0.00           O
ATOM   3480  HG1 THR A 230      28.770  30.670  68.710  1.00  0.00           H
ATOM   3481  CG2 THR A 230      26.250  30.820  70.580  1.00  0.00           C
ATOM   3482 HG21 THR A 230      25.490  30.630  69.790  1.00  0.00           H
ATOM   3483 HG22 THR A 230      26.200  31.930  70.700  1.00  0.00           H
ATOM   3484 HG23 THR A 230      25.850  30.430  71.540  1.00  0.00           H
ATOM   3485  C   THR A 230      28.140  29.470  72.420  1.00  0.00           C
ATOM   3486  O   THR A 230      27.320  29.700  73.300  1.00  0.00           O
ATOM   3487  N   VAL A 231      28.580  28.180  72.230  1.00  0.00           N
ATOM   3488  HN  VAL A 231      29.050  28.000  71.370  1.00  0.00           H
ATOM   3489  CA  VAL A 231      28.350  27.100  73.170  1.00  0.00           C
ATOM   3490  HA  VAL A 231      27.300  27.120  73.430  1.00  0.00           H
ATOM   3491  CB  VAL A 231      28.740  25.710  72.620  1.00  0.00           C
ATOM   3492  HB  VAL A 231      29.600  25.920  71.960  1.00  0.00           H
ATOM   3493  CG1 VAL A 231      29.140  24.660  73.710  1.00  0.00           C
ATOM   3494 HG11 VAL A 231      29.200  23.650  73.260  1.00  0.00           H
ATOM   3495 HG12 VAL A 231      28.400  24.880  74.510  1.00  0.00           H
ATOM   3496 HG13 VAL A 231      30.130  25.040  74.060  1.00  0.00           H
ATOM   3497  CG2 VAL A 231      27.580  25.150  71.740  1.00  0.00           C
ATOM   3498 HG21 VAL A 231      27.470  25.750  70.810  1.00  0.00           H
ATOM   3499 HG22 VAL A 231      26.600  25.100  72.260  1.00  0.00           H
ATOM   3500 HG23 VAL A 231      27.810  24.140  71.350  1.00  0.00           H
ATOM   3501  C   VAL A 231      29.040  27.400  74.490  1.00  0.00           C
ATOM   3502  O   VAL A 231      28.470  27.280  75.540  1.00  0.00           O
ATOM   3503  N   CYS A 232      30.310  27.870  74.520  1.00  0.00           N
ATOM   3504  HN  CYS A 232      30.820  27.940  73.670  1.00  0.00           H
ATOM   3505  CA  CYS A 232      31.000  28.300  75.730  1.00  0.00           C
ATOM   3506  HA  CYS A 232      30.890  27.520  76.470  1.00  0.00           H
ATOM   3507  CB  CYS A 232      32.490  28.580  75.480  1.00  0.00           C
ATOM   3508  HB1 CYS A 232      32.960  29.090  76.350  1.00  0.00           H
ATOM   3509  HB2 CYS A 232      32.570  29.250  74.590  1.00  0.00           H
ATOM   3510  SG  CYS A 232      33.350  27.090  75.030  1.00  0.00           S
ATOM   3511  HG1 CYS A 232      32.790  26.830  73.860  1.00  0.00           H
ATOM   3512  C   CYS A 232      30.270  29.440  76.500  1.00  0.00           C
ATOM   3513  O   CYS A 232      30.010  29.370  77.700  1.00  0.00           O
ATOM   3514  N   TYR A 233      29.850  30.530  75.740  1.00  0.00           N
ATOM   3515  HN  TYR A 233      30.070  30.610  74.770  1.00  0.00           H
ATOM   3516  CA  TYR A 233      28.980  31.650  76.170  1.00  0.00           C
ATOM   3517  HA  TYR A 233      29.390  32.200  77.000  1.00  0.00           H
ATOM   3518  CB  TYR A 233      28.880  32.720  74.950  1.00  0.00           C
ATOM   3519  HB1 TYR A 233      28.900  32.110  74.030  1.00  0.00           H
ATOM   3520  HB2 TYR A 233      29.760  33.380  75.090  1.00  0.00           H
ATOM   3521  CG  TYR A 233      27.650  33.640  74.870  1.00  0.00           C
ATOM   3522  CD1 TYR A 233      26.580  33.340  74.050  1.00  0.00           C
ATOM   3523  HD1 TYR A 233      26.590  32.490  73.380  1.00  0.00           H
ATOM   3524  CE1 TYR A 233      25.500  34.240  74.010  1.00  0.00           C
ATOM   3525  HE1 TYR A 233      24.760  34.130  73.230  1.00  0.00           H
ATOM   3526  CZ  TYR A 233      25.360  35.280  74.920  1.00  0.00           C
ATOM   3527  OH  TYR A 233      24.270  36.120  74.870  1.00  0.00           O
ATOM   3528  HH  TYR A 233      24.170  36.590  75.700  1.00  0.00           H
ATOM   3529  CD2 TYR A 233      27.470  34.650  75.900  1.00  0.00           C
ATOM   3530  HD2 TYR A 233      28.280  34.760  76.600  1.00  0.00           H
ATOM   3531  CE2 TYR A 233      26.380  35.580  75.830  1.00  0.00           C
ATOM   3532  HE2 TYR A 233      26.260  36.240  76.680  1.00  0.00           H
ATOM   3533  C   TYR A 233      27.680  31.330  76.820  1.00  0.00           C
ATOM   3534  O   TYR A 233      27.400  31.900  77.830  1.00  0.00           O
ATOM   3535  N   GLY A 234      26.900  30.360  76.280  1.00  0.00           N
ATOM   3536  HN  GLY A 234      27.090  29.930  75.400  1.00  0.00           H
ATOM   3537  CA  GLY A 234      25.610  29.970  76.870  1.00  0.00           C
ATOM   3538  HA1 GLY A 234      25.270  29.070  76.360  1.00  0.00           H
ATOM   3539  HA2 GLY A 234      24.990  30.850  76.960  1.00  0.00           H
ATOM   3540  C   GLY A 234      25.850  29.410  78.210  1.00  0.00           C
ATOM   3541  O   GLY A 234      25.210  29.750  79.160  1.00  0.00           O
ATOM   3542  N   LEU A 235      26.800  28.490  78.320  1.00  0.00           N
ATOM   3543  HN  LEU A 235      27.360  28.230  77.540  1.00  0.00           H
ATOM   3544  CA  LEU A 235      27.120  27.830  79.500  1.00  0.00           C
ATOM   3545  HA  LEU A 235      26.190  27.460  79.920  1.00  0.00           H
ATOM   3546  CB  LEU A 235      28.070  26.680  79.230  1.00  0.00           C
ATOM   3547  HB1 LEU A 235      28.420  26.290  80.210  1.00  0.00           H
ATOM   3548  HB2 LEU A 235      28.900  27.140  78.650  1.00  0.00           H
ATOM   3549  CG  LEU A 235      27.410  25.500  78.360  1.00  0.00           C
ATOM   3550  HG  LEU A 235      26.880  25.990  77.510  1.00  0.00           H
ATOM   3551  CD1 LEU A 235      28.490  24.560  77.890  1.00  0.00           C
ATOM   3552 HD11 LEU A 235      29.330  25.150  77.480  1.00  0.00           H
ATOM   3553 HD12 LEU A 235      28.200  23.830  77.100  1.00  0.00           H
ATOM   3554 HD13 LEU A 235      28.850  23.970  78.760  1.00  0.00           H
ATOM   3555  CD2 LEU A 235      26.310  24.760  79.190  1.00  0.00           C
ATOM   3556 HD21 LEU A 235      26.680  24.280  80.120  1.00  0.00           H
ATOM   3557 HD22 LEU A 235      25.890  23.950  78.560  1.00  0.00           H
ATOM   3558 HD23 LEU A 235      25.490  25.480  79.360  1.00  0.00           H
ATOM   3559  C   LEU A 235      27.870  28.660  80.600  1.00  0.00           C
ATOM   3560  O   LEU A 235      27.610  28.440  81.800  1.00  0.00           O
ATOM   3561  N   MET A 236      28.700  29.670  80.220  1.00  0.00           N
ATOM   3562  HN  MET A 236      29.080  29.730  79.290  1.00  0.00           H
ATOM   3563  CA  MET A 236      29.140  30.810  80.990  1.00  0.00           C
ATOM   3564  HA  MET A 236      29.740  30.490  81.830  1.00  0.00           H
ATOM   3565  CB  MET A 236      30.230  31.760  80.370  1.00  0.00           C
ATOM   3566  HB1 MET A 236      30.380  32.580  81.100  1.00  0.00           H
ATOM   3567  HB2 MET A 236      29.910  32.150  79.380  1.00  0.00           H
ATOM   3568  CG  MET A 236      31.550  31.010  80.150  1.00  0.00           C
ATOM   3569  HG1 MET A 236      31.520  30.280  79.310  1.00  0.00           H
ATOM   3570  HG2 MET A 236      31.680  30.380  81.050  1.00  0.00           H
ATOM   3571  SD  MET A 236      33.080  31.980  79.970  1.00  0.00           S
ATOM   3572  CE  MET A 236      33.190  31.860  78.140  1.00  0.00           C
ATOM   3573  HE1 MET A 236      33.120  30.770  77.920  1.00  0.00           H
ATOM   3574  HE2 MET A 236      34.100  32.260  77.650  1.00  0.00           H
ATOM   3575  HE3 MET A 236      32.350  32.210  77.500  1.00  0.00           H
ATOM   3576  C   MET A 236      28.150  31.630  81.760  1.00  0.00           C
ATOM   3577  O   MET A 236      28.220  31.780  82.970  1.00  0.00           O
ATOM   3578  N   LEU A 237      27.080  32.040  81.020  1.00  0.00           N
ATOM   3579  HN  LEU A 237      27.030  31.770  80.060  1.00  0.00           H
ATOM   3580  CA  LEU A 237      25.910  32.680  81.570  1.00  0.00           C
ATOM   3581  HA  LEU A 237      26.320  33.480  82.180  1.00  0.00           H
ATOM   3582  CB  LEU A 237      24.910  33.230  80.500  1.00  0.00           C
ATOM   3583  HB1 LEU A 237      24.050  33.730  80.990  1.00  0.00           H
ATOM   3584  HB2 LEU A 237      24.450  32.470  79.830  1.00  0.00           H
ATOM   3585  CG  LEU A 237      25.380  34.290  79.470  1.00  0.00           C
ATOM   3586  HG  LEU A 237      26.170  33.870  78.810  1.00  0.00           H
ATOM   3587  CD1 LEU A 237      24.290  34.600  78.430  1.00  0.00           C
ATOM   3588 HD11 LEU A 237      24.110  33.690  77.820  1.00  0.00           H
ATOM   3589 HD12 LEU A 237      24.300  35.500  77.780  1.00  0.00           H
ATOM   3590 HD13 LEU A 237      23.400  34.750  79.070  1.00  0.00           H
ATOM   3591  CD2 LEU A 237      25.950  35.460  80.230  1.00  0.00           C
ATOM   3592 HD21 LEU A 237      25.330  35.710  81.120  1.00  0.00           H
ATOM   3593 HD22 LEU A 237      26.080  36.370  79.620  1.00  0.00           H
ATOM   3594 HD23 LEU A 237      26.890  35.200  80.770  1.00  0.00           H
ATOM   3595  C   LEU A 237      25.190  31.860  82.630  1.00  0.00           C
ATOM   3596  O   LEU A 237      24.680  32.420  83.620  1.00  0.00           O
ATOM   3597  N   LEU A 238      25.080  30.570  82.420  1.00  0.00           N
ATOM   3598  HN  LEU A 238      25.510  30.130  81.640  1.00  0.00           H
ATOM   3599  CA  LEU A 238      24.420  29.610  83.340  1.00  0.00           C
ATOM   3600  HA  LEU A 238      23.440  30.060  83.420  1.00  0.00           H
ATOM   3601  CB  LEU A 238      24.080  28.290  82.630  1.00  0.00           C
ATOM   3602  HB1 LEU A 238      24.990  27.920  82.120  1.00  0.00           H
ATOM   3603  HB2 LEU A 238      23.430  28.690  81.830  1.00  0.00           H
ATOM   3604  CG  LEU A 238      23.400  27.120  83.400  1.00  0.00           C
ATOM   3605  HG  LEU A 238      24.020  26.900  84.300  1.00  0.00           H
ATOM   3606  CD1 LEU A 238      22.020  27.530  83.960  1.00  0.00           C
ATOM   3607 HD11 LEU A 238      21.560  26.690  84.520  1.00  0.00           H
ATOM   3608 HD12 LEU A 238      21.340  27.980  83.200  1.00  0.00           H
ATOM   3609 HD13 LEU A 238      22.150  28.350  84.700  1.00  0.00           H
ATOM   3610  CD2 LEU A 238      23.300  25.860  82.500  1.00  0.00           C
ATOM   3611 HD21 LEU A 238      24.320  25.540  82.180  1.00  0.00           H
ATOM   3612 HD22 LEU A 238      22.700  26.220  81.630  1.00  0.00           H
ATOM   3613 HD23 LEU A 238      22.820  24.980  82.970  1.00  0.00           H
ATOM   3614  C   LEU A 238      25.170  29.450  84.620  1.00  0.00           C
ATOM   3615  O   LEU A 238      24.550  29.480  85.720  1.00  0.00           O
ATOM   3616  N   ARG A 239      26.510  29.300  84.550  1.00  0.00           N
ATOM   3617  HN  ARG A 239      27.010  29.370  83.690  1.00  0.00           H
ATOM   3618  CA  ARG A 239      27.330  29.160  85.700  1.00  0.00           C
ATOM   3619  HA  ARG A 239      26.930  28.270  86.150  1.00  0.00           H
ATOM   3620  CB  ARG A 239      28.760  28.820  85.180  1.00  0.00           C
ATOM   3621  HB1 ARG A 239      29.090  29.620  84.490  1.00  0.00           H
ATOM   3622  HB2 ARG A 239      28.690  27.930  84.520  1.00  0.00           H
ATOM   3623  CG  ARG A 239      29.850  28.550  86.290  1.00  0.00           C
ATOM   3624  HG1 ARG A 239      29.990  29.530  86.780  1.00  0.00           H
ATOM   3625  HG2 ARG A 239      30.790  28.130  85.850  1.00  0.00           H
ATOM   3626  CD  ARG A 239      29.220  27.570  87.260  1.00  0.00           C
ATOM   3627  HD1 ARG A 239      28.750  26.820  86.590  1.00  0.00           H
ATOM   3628  HD2 ARG A 239      28.460  27.970  87.970  1.00  0.00           H
ATOM   3629  NE  ARG A 239      30.360  26.920  87.960  1.00  0.00           N
ATOM   3630  HE  ARG A 239      31.000  27.540  88.410  1.00  0.00           H
ATOM   3631  CZ  ARG A 239      30.500  25.630  88.190  1.00  0.00           C
ATOM   3632  NH1 ARG A 239      29.990  24.600  87.570  1.00  0.00           N
ATOM   3633 HH11 ARG A 239      29.640  24.770  86.650  1.00  0.00           H
ATOM   3634 HH12 ARG A 239      30.390  23.710  87.810  1.00  0.00           H
ATOM   3635  NH2 ARG A 239      31.440  25.330  89.110  1.00  0.00           N
ATOM   3636 HH21 ARG A 239      31.960  26.070  89.550  1.00  0.00           H
ATOM   3637 HH22 ARG A 239      31.570  24.410  89.480  1.00  0.00           H
ATOM   3638  C   ARG A 239      27.240  30.330  86.680  1.00  0.00           C
ATOM   3639  O   ARG A 239      27.140  30.100  87.900  1.00  0.00           O
ATOM   3640  N   LEU A 240      27.250  31.590  86.130  1.00  0.00           N
ATOM   3641  HN  LEU A 240      27.490  31.730  85.170  1.00  0.00           H
ATOM   3642  CA  LEU A 240      27.070  32.820  86.840  1.00  0.00           C
ATOM   3643  HA  LEU A 240      27.800  32.980  87.620  1.00  0.00           H
ATOM   3644  CB  LEU A 240      27.390  34.020  85.790  1.00  0.00           C
ATOM   3645  HB1 LEU A 240      26.730  34.860  86.080  1.00  0.00           H
ATOM   3646  HB2 LEU A 240      26.930  33.690  84.830  1.00  0.00           H
ATOM   3647  CG  LEU A 240      28.840  34.390  85.610  1.00  0.00           C
ATOM   3648  HG  LEU A 240      29.370  33.450  85.350  1.00  0.00           H
ATOM   3649  CD1 LEU A 240      28.900  35.470  84.420  1.00  0.00           C
ATOM   3650 HD11 LEU A 240      29.960  35.710  84.200  1.00  0.00           H
ATOM   3651 HD12 LEU A 240      28.200  36.320  84.570  1.00  0.00           H
ATOM   3652 HD13 LEU A 240      28.540  35.040  83.470  1.00  0.00           H
ATOM   3653  CD2 LEU A 240      29.510  35.170  86.800  1.00  0.00           C
ATOM   3654 HD21 LEU A 240      30.470  35.630  86.490  1.00  0.00           H
ATOM   3655 HD22 LEU A 240      29.730  34.500  87.660  1.00  0.00           H
ATOM   3656 HD23 LEU A 240      28.730  35.910  87.100  1.00  0.00           H
ATOM   3657  C   LEU A 240      25.750  33.060  87.480  1.00  0.00           C
ATOM   3658  O   LEU A 240      25.660  33.780  88.510  1.00  0.00           O
ATOM   3659  N   ARG A 241      24.680  32.500  86.940  1.00  0.00           N
ATOM   3660  HN  ARG A 241      24.680  32.000  86.070  1.00  0.00           H
ATOM   3661  CA  ARG A 241      23.390  32.550  87.630  1.00  0.00           C
ATOM   3662  HA  ARG A 241      23.470  33.330  88.370  1.00  0.00           H
ATOM   3663  CB  ARG A 241      22.160  32.810  86.620  1.00  0.00           C
ATOM   3664  HB1 ARG A 241      22.310  33.800  86.140  1.00  0.00           H
ATOM   3665  HB2 ARG A 241      21.220  32.780  87.210  1.00  0.00           H
ATOM   3666  CG  ARG A 241      21.880  31.730  85.530  1.00  0.00           C
ATOM   3667  HG1 ARG A 241      21.830  30.710  85.960  1.00  0.00           H
ATOM   3668  HG2 ARG A 241      22.750  31.760  84.840  1.00  0.00           H
ATOM   3669  CD  ARG A 241      20.540  31.850  84.880  1.00  0.00           C
ATOM   3670  HD1 ARG A 241      20.310  32.900  84.580  1.00  0.00           H
ATOM   3671  HD2 ARG A 241      19.740  31.630  85.620  1.00  0.00           H
ATOM   3672  NE  ARG A 241      20.430  30.870  83.720  1.00  0.00           N
ATOM   3673  HE  ARG A 241      19.690  30.200  83.810  1.00  0.00           H
ATOM   3674  CZ  ARG A 241      20.840  31.080  82.470  1.00  0.00           C
ATOM   3675  NH1 ARG A 241      21.560  32.120  82.210  1.00  0.00           N
ATOM   3676 HH11 ARG A 241      21.690  32.820  82.910  1.00  0.00           H
ATOM   3677 HH12 ARG A 241      21.660  32.320  81.230  1.00  0.00           H
ATOM   3678  NH2 ARG A 241      20.550  30.180  81.530  1.00  0.00           N
ATOM   3679 HH21 ARG A 241      21.160  30.200  80.740  1.00  0.00           H
ATOM   3680 HH22 ARG A 241      20.110  29.310  81.730  1.00  0.00           H
ATOM   3681  C   ARG A 241      23.160  31.260  88.500  1.00  0.00           C
ATOM   3682  O   ARG A 241      22.090  31.130  89.100  1.00  0.00           O
ATOM   3683  N   SER A 242      24.090  30.270  88.620  1.00  0.00           N
ATOM   3684  HN  SER A 242      25.000  30.380  88.230  1.00  0.00           H
ATOM   3685  CA  SER A 242      23.720  29.020  89.300  1.00  0.00           C
ATOM   3686  HA  SER A 242      22.750  29.090  89.770  1.00  0.00           H
ATOM   3687  CB  SER A 242      23.540  27.740  88.450  1.00  0.00           C
ATOM   3688  HB1 SER A 242      22.570  27.830  87.910  1.00  0.00           H
ATOM   3689  HB2 SER A 242      23.460  26.790  89.020  1.00  0.00           H
ATOM   3690  OG  SER A 242      24.670  27.500  87.540  1.00  0.00           O
ATOM   3691  HG1 SER A 242      24.490  27.900  86.680  1.00  0.00           H
ATOM   3692  C   SER A 242      24.550  28.740  90.570  1.00  0.00           C
ATOM   3693  O   SER A 242      24.010  28.280  91.550  1.00  0.00           O
ATOM   3694  N   VAL A 243      25.850  29.090  90.580  1.00  0.00           N
ATOM   3695  HN  VAL A 243      26.150  29.470  89.710  1.00  0.00           H
ATOM   3696  CA  VAL A 243      26.600  29.220  91.890  1.00  0.00           C
ATOM   3697  HA  VAL A 243      26.170  28.590  92.650  1.00  0.00           H
ATOM   3698  CB  VAL A 243      28.120  28.930  91.750  1.00  0.00           C
ATOM   3699  HB  VAL A 243      28.580  29.050  92.760  1.00  0.00           H
ATOM   3700  CG1 VAL A 243      28.330  27.480  91.270  1.00  0.00           C
ATOM   3701 HG11 VAL A 243      28.050  27.360  90.200  1.00  0.00           H
ATOM   3702 HG12 VAL A 243      27.660  26.840  91.870  1.00  0.00           H
ATOM   3703 HG13 VAL A 243      29.390  27.130  91.320  1.00  0.00           H
ATOM   3704  CG2 VAL A 243      28.780  29.980  90.900  1.00  0.00           C
ATOM   3705 HG21 VAL A 243      29.890  29.890  90.900  1.00  0.00           H
ATOM   3706 HG22 VAL A 243      28.600  31.060  91.100  1.00  0.00           H
ATOM   3707 HG23 VAL A 243      28.430  29.730  89.880  1.00  0.00           H
ATOM   3708  C   VAL A 243      26.320  30.560  92.550  1.00  0.00           C
ATOM   3709  O   VAL A 243      26.100  31.600  91.890  1.00  0.00           O
ATOM   3710  N   ARG A 244      26.310  30.630  93.890  1.00  0.00           N
ATOM   3711  HN  ARG A 244      26.410  29.790  94.400  1.00  0.00           H
ATOM   3712  CA  ARG A 244      26.390  31.910  94.670  1.00  0.00           C
ATOM   3713  HA  ARG A 244      25.630  32.590  94.320  1.00  0.00           H
ATOM   3714  CB  ARG A 244      25.990  31.610  96.210  1.00  0.00           C
ATOM   3715  HB1 ARG A 244      26.590  30.700  96.440  1.00  0.00           H
ATOM   3716  HB2 ARG A 244      24.910  31.400  96.380  1.00  0.00           H
ATOM   3717  CG  ARG A 244      26.300  32.640  97.190  1.00  0.00           C
ATOM   3718  HG1 ARG A 244      26.100  33.660  96.800  1.00  0.00           H
ATOM   3719  HG2 ARG A 244      27.390  32.670  97.380  1.00  0.00           H
ATOM   3720  CD  ARG A 244      25.510  32.510  98.470  1.00  0.00           C
ATOM   3721  HD1 ARG A 244      25.340  31.480  98.860  1.00  0.00           H
ATOM   3722  HD2 ARG A 244      24.480  32.830  98.210  1.00  0.00           H
ATOM   3723  NE  ARG A 244      25.910  33.510  99.420  1.00  0.00           N
ATOM   3724  HE  ARG A 244      25.510  34.420  99.520  1.00  0.00           H
ATOM   3725  CZ  ARG A 244      27.050  33.340 100.150  1.00  0.00           C
ATOM   3726  NH1 ARG A 244      27.960  32.420 100.100  1.00  0.00           N
ATOM   3727 HH11 ARG A 244      27.730  31.610  99.570  1.00  0.00           H
ATOM   3728 HH12 ARG A 244      28.700  32.470 100.760  1.00  0.00           H
ATOM   3729  NH2 ARG A 244      27.190  34.240 101.120  1.00  0.00           N
ATOM   3730 HH21 ARG A 244      26.350  34.770 101.220  1.00  0.00           H
ATOM   3731 HH22 ARG A 244      27.890  34.090 101.830  1.00  0.00           H
ATOM   3732  C   ARG A 244      27.720  32.720  94.580  1.00  0.00           C
ATOM   3733  O   ARG A 244      27.620  33.850  94.120  1.00  0.00           O
ATOM   3734  N   LEU A 245      28.840  32.120  94.850  1.00  0.00           N
ATOM   3735  HN  LEU A 245      28.750  31.260  95.350  1.00  0.00           H
ATOM   3736  CA  LEU A 245      30.200  32.640  94.590  1.00  0.00           C
ATOM   3737  HA  LEU A 245      30.200  33.640  94.180  1.00  0.00           H
ATOM   3738  CB  LEU A 245      31.060  32.770  95.880  1.00  0.00           C
ATOM   3739  HB1 LEU A 245      31.860  33.470  95.550  1.00  0.00           H
ATOM   3740  HB2 LEU A 245      31.470  31.790  96.200  1.00  0.00           H
ATOM   3741  CG  LEU A 245      30.390  33.240  97.120  1.00  0.00           C
ATOM   3742  HG  LEU A 245      29.680  32.410  97.330  1.00  0.00           H
ATOM   3743  CD1 LEU A 245      31.360  33.340  98.370  1.00  0.00           C
ATOM   3744 HD11 LEU A 245      30.910  34.070  99.080  1.00  0.00           H
ATOM   3745 HD12 LEU A 245      32.360  33.710  98.050  1.00  0.00           H
ATOM   3746 HD13 LEU A 245      31.500  32.330  98.800  1.00  0.00           H
ATOM   3747  CD2 LEU A 245      29.610  34.590  97.040  1.00  0.00           C
ATOM   3748 HD21 LEU A 245      29.100  34.770  96.070  1.00  0.00           H
ATOM   3749 HD22 LEU A 245      30.220  35.470  97.310  1.00  0.00           H
ATOM   3750 HD23 LEU A 245      28.860  34.390  97.840  1.00  0.00           H
ATOM   3751  C   LEU A 245      30.820  31.810  93.490  1.00  0.00           C
ATOM   3752  O   LEU A 245      30.590  30.620  93.520  1.00  0.00           O
ATOM   3753  N   LEU A 246      31.640  32.440  92.690  1.00  0.00           N
ATOM   3754  HN  LEU A 246      31.640  33.440  92.650  1.00  0.00           H
ATOM   3755  CA  LEU A 246      32.440  31.680  91.720  1.00  0.00           C
ATOM   3756  HA  LEU A 246      31.820  30.950  91.220  1.00  0.00           H
ATOM   3757  CB  LEU A 246      32.990  32.590  90.580  1.00  0.00           C
ATOM   3758  HB1 LEU A 246      33.820  32.110  90.030  1.00  0.00           H
ATOM   3759  HB2 LEU A 246      33.410  33.490  91.080  1.00  0.00           H
ATOM   3760  CG  LEU A 246      31.900  33.060  89.530  1.00  0.00           C
ATOM   3761  HG  LEU A 246      31.140  33.490  90.210  1.00  0.00           H
ATOM   3762  CD1 LEU A 246      32.580  34.160  88.660  1.00  0.00           C
ATOM   3763 HD11 LEU A 246      31.930  34.840  88.060  1.00  0.00           H
ATOM   3764 HD12 LEU A 246      33.360  33.700  88.020  1.00  0.00           H
ATOM   3765 HD13 LEU A 246      33.110  34.780  89.410  1.00  0.00           H
ATOM   3766  CD2 LEU A 246      31.350  32.000  88.590  1.00  0.00           C
ATOM   3767 HD21 LEU A 246      31.260  31.020  89.110  1.00  0.00           H
ATOM   3768 HD22 LEU A 246      32.090  31.790  87.780  1.00  0.00           H
ATOM   3769 HD23 LEU A 246      30.320  32.210  88.230  1.00  0.00           H
ATOM   3770  C   LEU A 246      33.590  30.950  92.410  1.00  0.00           C
ATOM   3771  O   LEU A 246      34.050  29.910  91.900  1.00  0.00           O
ATOM   3772  N   SER A 247      34.060  31.420  93.630  1.00  0.00           N
ATOM   3773  HN  SER A 247      33.590  32.180  94.090  1.00  0.00           H
ATOM   3774  CA  SER A 247      35.170  30.980  94.430  1.00  0.00           C
ATOM   3775  HA  SER A 247      35.220  29.910  94.360  1.00  0.00           H
ATOM   3776  CB  SER A 247      36.540  31.670  94.120  1.00  0.00           C
ATOM   3777  HB1 SER A 247      36.610  32.720  94.470  1.00  0.00           H
ATOM   3778  HB2 SER A 247      36.580  31.710  93.010  1.00  0.00           H
ATOM   3779  OG  SER A 247      37.630  30.950  94.630  1.00  0.00           O
ATOM   3780  HG1 SER A 247      37.420  30.030  94.480  1.00  0.00           H
ATOM   3781  C   SER A 247      34.720  31.390  95.770  1.00  0.00           C
ATOM   3782  O   SER A 247      34.070  32.370  95.960  1.00  0.00           O
ATOM   3783  N   GLY A 248      35.150  30.700  96.840  1.00  0.00           N
ATOM   3784  HN  GLY A 248      35.620  29.830  96.690  1.00  0.00           H
ATOM   3785  CA  GLY A 248      34.620  30.870  98.190  1.00  0.00           C
ATOM   3786  HA1 GLY A 248      35.090  30.120  98.810  1.00  0.00           H
ATOM   3787  HA2 GLY A 248      33.540  30.770  98.180  1.00  0.00           H
ATOM   3788  C   GLY A 248      34.960  32.190  98.720  1.00  0.00           C
ATOM   3789  O   GLY A 248      34.210  32.840  99.510  1.00  0.00           O
ATOM   3790  N   SER A 249      36.110  32.780  98.410  1.00  0.00           N
ATOM   3791  HN  SER A 249      36.830  32.300  97.910  1.00  0.00           H
ATOM   3792  CA  SER A 249      36.470  34.060  98.970  1.00  0.00           C
ATOM   3793  HA  SER A 249      36.170  34.240  99.990  1.00  0.00           H
ATOM   3794  CB  SER A 249      37.950  34.290  99.120  1.00  0.00           C
ATOM   3795  HB1 SER A 249      38.380  33.470  99.750  1.00  0.00           H
ATOM   3796  HB2 SER A 249      38.340  35.190  99.650  1.00  0.00           H
ATOM   3797  OG  SER A 249      38.690  34.260  97.900  1.00  0.00           O
ATOM   3798  HG1 SER A 249      38.830  33.370  97.570  1.00  0.00           H
ATOM   3799  C   SER A 249      35.800  35.220  98.110  1.00  0.00           C
ATOM   3800  O   SER A 249      35.770  35.270  96.890  1.00  0.00           O
ATOM   3801  N   LYS A 250      35.230  36.200  98.800  1.00  0.00           N
ATOM   3802  HN  LYS A 250      35.320  36.090  99.790  1.00  0.00           H
ATOM   3803  CA  LYS A 250      34.510  37.280  98.210  1.00  0.00           C
ATOM   3804  HA  LYS A 250      33.760  36.880  97.530  1.00  0.00           H
ATOM   3805  CB  LYS A 250      33.720  38.090  99.250  1.00  0.00           C
ATOM   3806  HB1 LYS A 250      33.320  38.980  98.710  1.00  0.00           H
ATOM   3807  HB2 LYS A 250      34.310  38.390 100.140  1.00  0.00           H
ATOM   3808  CG  LYS A 250      32.510  37.290  99.720  1.00  0.00           C
ATOM   3809  HG1 LYS A 250      32.880  36.400 100.280  1.00  0.00           H
ATOM   3810  HG2 LYS A 250      31.940  36.990  98.810  1.00  0.00           H
ATOM   3811  CD  LYS A 250      31.670  38.030 100.750  1.00  0.00           C
ATOM   3812  HD1 LYS A 250      31.520  39.060 100.360  1.00  0.00           H
ATOM   3813  HD2 LYS A 250      32.320  38.180 101.640  1.00  0.00           H
ATOM   3814  CE  LYS A 250      30.250  37.510 100.980  1.00  0.00           C
ATOM   3815  HE1 LYS A 250      30.270  36.450 101.320  1.00  0.00           H
ATOM   3816  HE2 LYS A 250      29.780  37.570  99.980  1.00  0.00           H
ATOM   3817  NZ  LYS A 250      29.490  38.230 102.030  1.00  0.00           N
ATOM   3818  HZ1 LYS A 250      29.610  39.260 101.930  1.00  0.00           H
ATOM   3819  HZ2 LYS A 250      29.790  37.940 102.980  1.00  0.00           H
ATOM   3820  HZ3 LYS A 250      28.500  37.910 102.000  1.00  0.00           H
ATOM   3821  C   LYS A 250      35.320  38.120  97.200  1.00  0.00           C
ATOM   3822  O   LYS A 250      34.920  38.500  96.100  1.00  0.00           O
ATOM   3823  N   GLU A 251      36.600  38.310  97.640  1.00  0.00           N
ATOM   3824  HN  GLU A 251      36.980  37.850  98.430  1.00  0.00           H
ATOM   3825  CA  GLU A 251      37.610  39.000  96.750  1.00  0.00           C
ATOM   3826  HA  GLU A 251      37.180  39.960  96.530  1.00  0.00           H
ATOM   3827  CB  GLU A 251      38.930  39.490  97.530  1.00  0.00           C
ATOM   3828  HB1 GLU A 251      39.430  38.590  97.950  1.00  0.00           H
ATOM   3829  HB2 GLU A 251      38.570  40.210  98.290  1.00  0.00           H
ATOM   3830  CG  GLU A 251      40.080  40.070  96.630  1.00  0.00           C
ATOM   3831  HG1 GLU A 251      39.680  40.740  95.840  1.00  0.00           H
ATOM   3832  HG2 GLU A 251      40.640  39.220  96.170  1.00  0.00           H
ATOM   3833  CD  GLU A 251      41.030  40.930  97.440  1.00  0.00           C
ATOM   3834  OE1 GLU A 251      40.980  42.210  97.420  1.00  0.00           O
ATOM   3835  OE2 GLU A 251      41.830  40.380  98.230  1.00  0.00           O
ATOM   3836  C   GLU A 251      37.930  38.280  95.510  1.00  0.00           C
ATOM   3837  O   GLU A 251      37.790  38.890  94.490  1.00  0.00           O
ATOM   3838  N   LYS A 252      38.120  36.920  95.470  1.00  0.00           N
ATOM   3839  HN  LYS A 252      38.120  36.350  96.300  1.00  0.00           H
ATOM   3840  CA  LYS A 252      38.290  36.140  94.260  1.00  0.00           C
ATOM   3841  HA  LYS A 252      39.010  36.700  93.670  1.00  0.00           H
ATOM   3842  CB  LYS A 252      38.740  34.680  94.440  1.00  0.00           C
ATOM   3843  HB1 LYS A 252      38.740  34.130  93.470  1.00  0.00           H
ATOM   3844  HB2 LYS A 252      38.150  34.040  95.130  1.00  0.00           H
ATOM   3845  CG  LYS A 252      40.170  34.620  95.070  1.00  0.00           C
ATOM   3846  HG1 LYS A 252      40.220  33.630  95.570  1.00  0.00           H
ATOM   3847  HG2 LYS A 252      40.290  35.340  95.900  1.00  0.00           H
ATOM   3848  CD  LYS A 252      41.350  34.690  94.030  1.00  0.00           C
ATOM   3849  HD1 LYS A 252      41.010  34.170  93.110  1.00  0.00           H
ATOM   3850  HD2 LYS A 252      42.220  34.130  94.440  1.00  0.00           H
ATOM   3851  CE  LYS A 252      41.880  36.080  93.750  1.00  0.00           C
ATOM   3852  HE1 LYS A 252      42.350  36.490  94.660  1.00  0.00           H
ATOM   3853  HE2 LYS A 252      41.030  36.650  93.300  1.00  0.00           H
ATOM   3854  NZ  LYS A 252      42.890  36.000  92.690  1.00  0.00           N
ATOM   3855  HZ1 LYS A 252      43.190  36.950  92.370  1.00  0.00           H
ATOM   3856  HZ2 LYS A 252      42.490  35.590  91.820  1.00  0.00           H
ATOM   3857  HZ3 LYS A 252      43.770  35.490  92.910  1.00  0.00           H
ATOM   3858  C   LYS A 252      37.020  36.070  93.420  1.00  0.00           C
ATOM   3859  O   LYS A 252      37.190  36.370  92.230  1.00  0.00           O
ATOM   3860  N   ASP A 253      35.790  35.790  94.050  1.00  0.00           N
ATOM   3861  HN  ASP A 253      35.740  35.510  95.000  1.00  0.00           H
ATOM   3862  CA  ASP A 253      34.510  35.950  93.380  1.00  0.00           C
ATOM   3863  HA  ASP A 253      34.480  35.130  92.680  1.00  0.00           H
ATOM   3864  CB  ASP A 253      33.370  35.930  94.430  1.00  0.00           C
ATOM   3865  HB1 ASP A 253      33.420  36.750  95.180  1.00  0.00           H
ATOM   3866  HB2 ASP A 253      33.440  34.990  95.010  1.00  0.00           H
ATOM   3867  CG  ASP A 253      31.960  35.880  93.910  1.00  0.00           C
ATOM   3868  OD1 ASP A 253      31.600  35.110  92.980  1.00  0.00           O
ATOM   3869  OD2 ASP A 253      31.090  36.550  94.540  1.00  0.00           O
ATOM   3870  C   ASP A 253      34.420  37.200  92.570  1.00  0.00           C
ATOM   3871  O   ASP A 253      34.270  37.130  91.310  1.00  0.00           O
ATOM   3872  N   ARG A 254      34.550  38.360  93.240  1.00  0.00           N
ATOM   3873  HN  ARG A 254      34.660  38.330  94.230  1.00  0.00           H
ATOM   3874  CA  ARG A 254      34.540  39.640  92.520  1.00  0.00           C
ATOM   3875  HA  ARG A 254      33.630  39.690  91.940  1.00  0.00           H
ATOM   3876  CB  ARG A 254      34.640  40.910  93.430  1.00  0.00           C
ATOM   3877  HB1 ARG A 254      34.720  41.850  92.830  1.00  0.00           H
ATOM   3878  HB2 ARG A 254      35.560  40.900  94.060  1.00  0.00           H
ATOM   3879  CG  ARG A 254      33.460  41.190  94.360  1.00  0.00           C
ATOM   3880  HG1 ARG A 254      33.170  40.360  95.030  1.00  0.00           H
ATOM   3881  HG2 ARG A 254      32.540  41.300  93.740  1.00  0.00           H
ATOM   3882  CD  ARG A 254      33.510  42.510  95.100  1.00  0.00           C
ATOM   3883  HD1 ARG A 254      32.540  42.590  95.630  1.00  0.00           H
ATOM   3884  HD2 ARG A 254      33.700  43.410  94.480  1.00  0.00           H
ATOM   3885  NE  ARG A 254      34.660  42.630  96.090  1.00  0.00           N
ATOM   3886  HE  ARG A 254      35.530  43.060  95.820  1.00  0.00           H
ATOM   3887  CZ  ARG A 254      34.750  42.110  97.320  1.00  0.00           C
ATOM   3888  NH1 ARG A 254      35.950  42.240  97.900  1.00  0.00           N
ATOM   3889 HH11 ARG A 254      36.650  42.780  97.420  1.00  0.00           H
ATOM   3890 HH12 ARG A 254      36.050  41.900  98.840  1.00  0.00           H
ATOM   3891  NH2 ARG A 254      33.750  41.500  98.010  1.00  0.00           N
ATOM   3892 HH21 ARG A 254      32.870  41.260  97.600  1.00  0.00           H
ATOM   3893 HH22 ARG A 254      34.040  41.090  98.870  1.00  0.00           H
ATOM   3894  C   ARG A 254      35.600  39.800  91.460  1.00  0.00           C
ATOM   3895  O   ARG A 254      35.320  40.260  90.370  1.00  0.00           O
ATOM   3896  N   SER A 255      36.860  39.400  91.600  1.00  0.00           N
ATOM   3897  HN  SER A 255      37.190  38.970  92.440  1.00  0.00           H
ATOM   3898  CA  SER A 255      37.810  39.540  90.560  1.00  0.00           C
ATOM   3899  HA  SER A 255      37.720  40.580  90.270  1.00  0.00           H
ATOM   3900  CB  SER A 255      39.200  39.200  91.140  1.00  0.00           C
ATOM   3901  HB1 SER A 255      39.150  38.260  91.730  1.00  0.00           H
ATOM   3902  HB2 SER A 255      39.330  40.010  91.880  1.00  0.00           H
ATOM   3903  OG  SER A 255      40.120  39.220  90.060  1.00  0.00           O
ATOM   3904  HG1 SER A 255      39.740  39.850  89.440  1.00  0.00           H
ATOM   3905  C   SER A 255      37.420  38.670  89.340  1.00  0.00           C
ATOM   3906  O   SER A 255      37.290  39.200  88.210  1.00  0.00           O
ATOM   3907  N   LEU A 256      37.110  37.370  89.480  1.00  0.00           N
ATOM   3908  HN  LEU A 256      37.060  36.950  90.380  1.00  0.00           H
ATOM   3909  CA  LEU A 256      36.670  36.390  88.480  1.00  0.00           C
ATOM   3910  HA  LEU A 256      37.450  36.300  87.740  1.00  0.00           H
ATOM   3911  CB  LEU A 256      36.310  35.010  89.120  1.00  0.00           C
ATOM   3912  HB1 LEU A 256      35.900  34.310  88.370  1.00  0.00           H
ATOM   3913  HB2 LEU A 256      35.510  35.120  89.880  1.00  0.00           H
ATOM   3914  CG  LEU A 256      37.610  34.330  89.770  1.00  0.00           C
ATOM   3915  HG  LEU A 256      38.140  35.090  90.370  1.00  0.00           H
ATOM   3916  CD1 LEU A 256      37.350  33.200  90.830  1.00  0.00           C
ATOM   3917 HD11 LEU A 256      36.770  33.640  91.670  1.00  0.00           H
ATOM   3918 HD12 LEU A 256      38.290  32.800  91.280  1.00  0.00           H
ATOM   3919 HD13 LEU A 256      36.790  32.400  90.300  1.00  0.00           H
ATOM   3920  CD2 LEU A 256      38.640  33.830  88.770  1.00  0.00           C
ATOM   3921 HD21 LEU A 256      38.110  33.190  88.040  1.00  0.00           H
ATOM   3922 HD22 LEU A 256      39.500  33.370  89.310  1.00  0.00           H
ATOM   3923 HD23 LEU A 256      39.060  34.620  88.110  1.00  0.00           H
ATOM   3924  C   LEU A 256      35.420  36.890  87.750  1.00  0.00           C
ATOM   3925  O   LEU A 256      35.460  36.840  86.530  1.00  0.00           O
ATOM   3926  N   ARG A 257      34.490  37.500  88.450  1.00  0.00           N
ATOM   3927  HN  ARG A 257      34.460  37.450  89.450  1.00  0.00           H
ATOM   3928  CA  ARG A 257      33.410  38.180  87.770  1.00  0.00           C
ATOM   3929  HA  ARG A 257      32.790  37.470  87.250  1.00  0.00           H
ATOM   3930  CB  ARG A 257      32.410  38.930  88.830  1.00  0.00           C
ATOM   3931  HB1 ARG A 257      31.840  39.740  88.330  1.00  0.00           H
ATOM   3932  HB2 ARG A 257      33.080  39.470  89.530  1.00  0.00           H
ATOM   3933  CG  ARG A 257      31.550  37.920  89.680  1.00  0.00           C
ATOM   3934  HG1 ARG A 257      32.140  37.020  89.930  1.00  0.00           H
ATOM   3935  HG2 ARG A 257      30.760  37.590  88.980  1.00  0.00           H
ATOM   3936  CD  ARG A 257      30.950  38.500  90.930  1.00  0.00           C
ATOM   3937  HD1 ARG A 257      30.240  39.320  90.710  1.00  0.00           H
ATOM   3938  HD2 ARG A 257      31.720  38.780  91.680  1.00  0.00           H
ATOM   3939  NE  ARG A 257      30.240  37.470  91.740  1.00  0.00           N
ATOM   3940  HE  ARG A 257      30.760  37.020  92.470  1.00  0.00           H
ATOM   3941  CZ  ARG A 257      29.250  36.760  91.270  1.00  0.00           C
ATOM   3942  NH1 ARG A 257      28.320  37.150  90.420  1.00  0.00           N
ATOM   3943 HH11 ARG A 257      28.030  38.100  90.400  1.00  0.00           H
ATOM   3944 HH12 ARG A 257      27.690  36.390  90.260  1.00  0.00           H
ATOM   3945  NH2 ARG A 257      29.240  35.460  91.650  1.00  0.00           N
ATOM   3946 HH21 ARG A 257      30.100  35.160  92.070  1.00  0.00           H
ATOM   3947 HH22 ARG A 257      28.670  34.800  91.160  1.00  0.00           H
ATOM   3948  C   ARG A 257      33.870  39.300  86.800  1.00  0.00           C
ATOM   3949  O   ARG A 257      33.470  39.370  85.620  1.00  0.00           O
ATOM   3950  N   ARG A 258      34.750  40.190  87.180  1.00  0.00           N
ATOM   3951  HN  ARG A 258      35.000  40.160  88.140  1.00  0.00           H
ATOM   3952  CA  ARG A 258      35.290  41.220  86.300  1.00  0.00           C
ATOM   3953  HA  ARG A 258      34.470  41.830  85.960  1.00  0.00           H
ATOM   3954  CB  ARG A 258      36.150  42.220  87.130  1.00  0.00           C
ATOM   3955  HB1 ARG A 258      36.660  42.940  86.460  1.00  0.00           H
ATOM   3956  HB2 ARG A 258      36.990  41.610  87.530  1.00  0.00           H
ATOM   3957  CG  ARG A 258      35.270  42.960  88.180  1.00  0.00           C
ATOM   3958  HG1 ARG A 258      34.560  42.260  88.670  1.00  0.00           H
ATOM   3959  HG2 ARG A 258      34.700  43.770  87.670  1.00  0.00           H
ATOM   3960  CD  ARG A 258      36.190  43.530  89.240  1.00  0.00           C
ATOM   3961  HD1 ARG A 258      36.790  44.350  88.800  1.00  0.00           H
ATOM   3962  HD2 ARG A 258      36.810  42.680  89.600  1.00  0.00           H
ATOM   3963  NE  ARG A 258      35.270  43.850  90.420  1.00  0.00           N
ATOM   3964  HE  ARG A 258      34.420  43.350  90.560  1.00  0.00           H
ATOM   3965  CZ  ARG A 258      35.720  44.590  91.470  1.00  0.00           C
ATOM   3966  NH1 ARG A 258      36.910  45.080  91.610  1.00  0.00           N
ATOM   3967 HH11 ARG A 258      37.660  44.590  91.180  1.00  0.00           H
ATOM   3968 HH12 ARG A 258      37.100  45.770  92.310  1.00  0.00           H
ATOM   3969  NH2 ARG A 258      34.770  45.100  92.290  1.00  0.00           N
ATOM   3970 HH21 ARG A 258      33.810  45.120  92.020  1.00  0.00           H
ATOM   3971 HH22 ARG A 258      34.910  45.720  93.060  1.00  0.00           H
ATOM   3972  C   ARG A 258      36.050  40.640  85.040  1.00  0.00           C
ATOM   3973  O   ARG A 258      35.780  41.070  83.880  1.00  0.00           O
ATOM   3974  N   ILE A 259      36.880  39.590  85.280  1.00  0.00           N
ATOM   3975  HN  ILE A 259      37.040  39.360  86.240  1.00  0.00           H
ATOM   3976  CA  ILE A 259      37.730  38.880  84.300  1.00  0.00           C
ATOM   3977  HA  ILE A 259      38.380  39.580  83.780  1.00  0.00           H
ATOM   3978  CB  ILE A 259      38.690  37.780  84.970  1.00  0.00           C
ATOM   3979  HB  ILE A 259      38.210  36.980  85.560  1.00  0.00           H
ATOM   3980  CG2 ILE A 259      39.590  37.070  83.860  1.00  0.00           C
ATOM   3981 HG21 ILE A 259      40.110  37.940  83.410  1.00  0.00           H
ATOM   3982 HG22 ILE A 259      38.940  36.490  83.180  1.00  0.00           H
ATOM   3983 HG23 ILE A 259      40.380  36.460  84.350  1.00  0.00           H
ATOM   3984  CG1 ILE A 259      39.700  38.530  85.840  1.00  0.00           C
ATOM   3985 HG11 ILE A 259      39.030  39.020  86.570  1.00  0.00           H
ATOM   3986 HG12 ILE A 259      40.340  39.280  85.340  1.00  0.00           H
ATOM   3987  CD  ILE A 259      40.460  37.530  86.800  1.00  0.00           C
ATOM   3988  HD1 ILE A 259      41.170  36.840  86.310  1.00  0.00           H
ATOM   3989  HD2 ILE A 259      39.740  36.800  87.240  1.00  0.00           H
ATOM   3990  HD3 ILE A 259      40.840  38.080  87.690  1.00  0.00           H
ATOM   3991  C   ILE A 259      36.850  38.240  83.220  1.00  0.00           C
ATOM   3992  O   ILE A 259      37.120  38.310  82.020  1.00  0.00           O
ATOM   3993  N   THR A 260      35.740  37.650  83.610  1.00  0.00           N
ATOM   3994  HN  THR A 260      35.610  37.740  84.590  1.00  0.00           H
ATOM   3995  CA  THR A 260      34.780  36.860  82.860  1.00  0.00           C
ATOM   3996  HA  THR A 260      35.270  36.250  82.120  1.00  0.00           H
ATOM   3997  CB  THR A 260      33.910  35.990  83.810  1.00  0.00           C
ATOM   3998  HB  THR A 260      33.330  36.690  84.450  1.00  0.00           H
ATOM   3999  OG1 THR A 260      34.730  35.160  84.660  1.00  0.00           O
ATOM   4000  HG1 THR A 260      34.840  35.730  85.430  1.00  0.00           H
ATOM   4001  CG2 THR A 260      33.030  35.060  82.950  1.00  0.00           C
ATOM   4002 HG21 THR A 260      32.330  35.690  82.360  1.00  0.00           H
ATOM   4003 HG22 THR A 260      32.390  34.410  83.590  1.00  0.00           H
ATOM   4004 HG23 THR A 260      33.510  34.530  82.110  1.00  0.00           H
ATOM   4005  C   THR A 260      33.830  37.830  82.100  1.00  0.00           C
ATOM   4006  O   THR A 260      33.490  37.610  80.930  1.00  0.00           O
ATOM   4007  N   ARG A 261      33.440  38.920  82.780  1.00  0.00           N
ATOM   4008  HN  ARG A 261      33.660  39.060  83.740  1.00  0.00           H
ATOM   4009  CA  ARG A 261      32.740  40.120  82.240  1.00  0.00           C
ATOM   4010  HA  ARG A 261      31.780  39.760  81.900  1.00  0.00           H
ATOM   4011  CB  ARG A 261      32.440  41.270  83.260  1.00  0.00           C
ATOM   4012  HB1 ARG A 261      33.420  41.460  83.740  1.00  0.00           H
ATOM   4013  HB2 ARG A 261      31.800  40.920  84.110  1.00  0.00           H
ATOM   4014  CG  ARG A 261      31.930  42.600  82.700  1.00  0.00           C
ATOM   4015  HG1 ARG A 261      31.010  42.500  82.090  1.00  0.00           H
ATOM   4016  HG2 ARG A 261      32.760  42.990  82.070  1.00  0.00           H
ATOM   4017  CD  ARG A 261      31.490  43.570  83.790  1.00  0.00           C
ATOM   4018  HD1 ARG A 261      30.810  43.090  84.530  1.00  0.00           H
ATOM   4019  HD2 ARG A 261      30.970  44.390  83.240  1.00  0.00           H
ATOM   4020  NE  ARG A 261      32.660  44.180  84.570  1.00  0.00           N
ATOM   4021  HE  ARG A 261      33.530  43.720  84.450  1.00  0.00           H
ATOM   4022  CZ  ARG A 261      32.720  45.360  85.130  1.00  0.00           C
ATOM   4023  NH1 ARG A 261      31.680  46.140  85.450  1.00  0.00           N
ATOM   4024 HH11 ARG A 261      30.830  45.660  85.650  1.00  0.00           H
ATOM   4025 HH12 ARG A 261      31.880  46.730  86.230  1.00  0.00           H
ATOM   4026  NH2 ARG A 261      33.900  45.860  85.290  1.00  0.00           N
ATOM   4027 HH21 ARG A 261      34.660  45.340  84.890  1.00  0.00           H
ATOM   4028 HH22 ARG A 261      34.010  46.740  85.740  1.00  0.00           H
ATOM   4029  C   ARG A 261      33.430  40.670  81.030  1.00  0.00           C
ATOM   4030  O   ARG A 261      32.860  40.850  79.960  1.00  0.00           O
ATOM   4031  N   MET A 262      34.790  40.810  81.150  1.00  0.00           N
ATOM   4032  HN  MET A 262      35.250  40.690  82.030  1.00  0.00           H
ATOM   4033  CA  MET A 262      35.760  41.420  80.230  1.00  0.00           C
ATOM   4034  HA  MET A 262      35.410  42.380  79.900  1.00  0.00           H
ATOM   4035  CB  MET A 262      37.180  41.860  80.970  1.00  0.00           C
ATOM   4036  HB1 MET A 262      37.640  40.980  81.480  1.00  0.00           H
ATOM   4037  HB2 MET A 262      36.850  42.480  81.830  1.00  0.00           H
ATOM   4038  CG  MET A 262      38.220  42.410  80.060  1.00  0.00           C
ATOM   4039  HG1 MET A 262      38.840  43.120  80.650  1.00  0.00           H
ATOM   4040  HG2 MET A 262      37.910  43.060  79.220  1.00  0.00           H
ATOM   4041  SD  MET A 262      39.410  41.130  79.410  1.00  0.00           S
ATOM   4042  CE  MET A 262      40.530  41.160  80.850  1.00  0.00           C
ATOM   4043  HE1 MET A 262      41.120  42.100  80.890  1.00  0.00           H
ATOM   4044  HE2 MET A 262      41.280  40.340  80.790  1.00  0.00           H
ATOM   4045  HE3 MET A 262      39.940  41.010  81.780  1.00  0.00           H
ATOM   4046  C   MET A 262      36.010  40.540  79.050  1.00  0.00           C
ATOM   4047  O   MET A 262      35.980  41.090  77.930  1.00  0.00           O
ATOM   4048  N   VAL A 263      36.160  39.200  79.190  1.00  0.00           N
ATOM   4049  HN  VAL A 263      36.210  38.840  80.120  1.00  0.00           H
ATOM   4050  CA  VAL A 263      36.170  38.240  78.060  1.00  0.00           C
ATOM   4051  HA  VAL A 263      36.900  38.680  77.400  1.00  0.00           H
ATOM   4052  CB  VAL A 263      36.580  36.760  78.510  1.00  0.00           C
ATOM   4053  HB  VAL A 263      35.900  36.430  79.320  1.00  0.00           H
ATOM   4054  CG1 VAL A 263      36.620  35.670  77.400  1.00  0.00           C
ATOM   4055 HG11 VAL A 263      35.570  35.360  77.210  1.00  0.00           H
ATOM   4056 HG12 VAL A 263      37.300  34.860  77.720  1.00  0.00           H
ATOM   4057 HG13 VAL A 263      36.930  36.270  76.520  1.00  0.00           H
ATOM   4058  CG2 VAL A 263      37.960  36.790  79.170  1.00  0.00           C
ATOM   4059 HG21 VAL A 263      38.740  37.270  78.530  1.00  0.00           H
ATOM   4060 HG22 VAL A 263      38.370  35.770  79.290  1.00  0.00           H
ATOM   4061 HG23 VAL A 263      38.150  37.380  80.090  1.00  0.00           H
ATOM   4062  C   VAL A 263      34.890  38.130  77.310  1.00  0.00           C
ATOM   4063  O   VAL A 263      34.920  38.280  76.100  1.00  0.00           O
ATOM   4064  N   LEU A 264      33.730  38.040  78.000  1.00  0.00           N
ATOM   4065  HN  LEU A 264      33.760  38.110  78.990  1.00  0.00           H
ATOM   4066  CA  LEU A 264      32.450  37.980  77.300  1.00  0.00           C
ATOM   4067  HA  LEU A 264      32.550  37.130  76.650  1.00  0.00           H
ATOM   4068  CB  LEU A 264      31.260  37.690  78.360  1.00  0.00           C
ATOM   4069  HB1 LEU A 264      30.280  37.760  77.840  1.00  0.00           H
ATOM   4070  HB2 LEU A 264      31.410  38.480  79.140  1.00  0.00           H
ATOM   4071  CG  LEU A 264      31.360  36.280  78.910  1.00  0.00           C
ATOM   4072  HG  LEU A 264      32.420  36.040  79.140  1.00  0.00           H
ATOM   4073  CD1 LEU A 264      30.490  36.460  80.130  1.00  0.00           C
ATOM   4074 HD11 LEU A 264      30.440  35.590  80.820  1.00  0.00           H
ATOM   4075 HD12 LEU A 264      29.450  36.690  79.830  1.00  0.00           H
ATOM   4076 HD13 LEU A 264      30.900  37.290  80.740  1.00  0.00           H
ATOM   4077  CD2 LEU A 264      30.970  35.160  77.940  1.00  0.00           C
ATOM   4078 HD21 LEU A 264      30.710  34.370  78.680  1.00  0.00           H
ATOM   4079 HD22 LEU A 264      31.870  34.800  77.400  1.00  0.00           H
ATOM   4080 HD23 LEU A 264      30.050  35.310  77.320  1.00  0.00           H
ATOM   4081  C   LEU A 264      32.180  39.110  76.310  1.00  0.00           C
ATOM   4082  O   LEU A 264      31.890  38.990  75.110  1.00  0.00           O
ATOM   4083  N   VAL A 265      32.330  40.300  76.870  1.00  0.00           N
ATOM   4084  HN  VAL A 265      32.470  40.450  77.850  1.00  0.00           H
ATOM   4085  CA  VAL A 265      32.210  41.430  76.000  1.00  0.00           C
ATOM   4086  HA  VAL A 265      31.250  41.330  75.510  1.00  0.00           H
ATOM   4087  CB  VAL A 265      32.080  42.680  76.880  1.00  0.00           C
ATOM   4088  HB  VAL A 265      32.990  42.780  77.510  1.00  0.00           H
ATOM   4089  CG1 VAL A 265      32.040  43.980  75.990  1.00  0.00           C
ATOM   4090 HG11 VAL A 265      31.260  43.900  75.200  1.00  0.00           H
ATOM   4091 HG12 VAL A 265      32.930  44.150  75.350  1.00  0.00           H
ATOM   4092 HG13 VAL A 265      31.820  44.880  76.600  1.00  0.00           H
ATOM   4093  CG2 VAL A 265      30.830  42.610  77.730  1.00  0.00           C
ATOM   4094 HG21 VAL A 265      30.880  43.330  78.580  1.00  0.00           H
ATOM   4095 HG22 VAL A 265      30.720  41.620  78.220  1.00  0.00           H
ATOM   4096 HG23 VAL A 265      29.880  42.710  77.150  1.00  0.00           H
ATOM   4097  C   VAL A 265      33.130  41.630  74.810  1.00  0.00           C
ATOM   4098  O   VAL A 265      32.720  42.020  73.700  1.00  0.00           O
ATOM   4099  N   VAL A 266      34.420  41.260  75.020  1.00  0.00           N
ATOM   4100  HN  VAL A 266      34.650  40.780  75.860  1.00  0.00           H
ATOM   4101  CA  VAL A 266      35.380  41.330  73.890  1.00  0.00           C
ATOM   4102  HA  VAL A 266      35.350  42.290  73.400  1.00  0.00           H
ATOM   4103  CB  VAL A 266      36.780  41.020  74.500  1.00  0.00           C
ATOM   4104  HB  VAL A 266      36.740  40.250  75.300  1.00  0.00           H
ATOM   4105  CG1 VAL A 266      37.820  40.520  73.460  1.00  0.00           C
ATOM   4106 HG11 VAL A 266      37.600  39.500  73.080  1.00  0.00           H
ATOM   4107 HG12 VAL A 266      38.840  40.560  73.910  1.00  0.00           H
ATOM   4108 HG13 VAL A 266      37.720  41.210  72.600  1.00  0.00           H
ATOM   4109  CG2 VAL A 266      37.270  42.270  75.190  1.00  0.00           C
ATOM   4110 HG21 VAL A 266      36.520  42.800  75.810  1.00  0.00           H
ATOM   4111 HG22 VAL A 266      37.630  42.980  74.420  1.00  0.00           H
ATOM   4112 HG23 VAL A 266      38.090  42.100  75.910  1.00  0.00           H
ATOM   4113  C   VAL A 266      35.070  40.280  72.770  1.00  0.00           C
ATOM   4114  O   VAL A 266      35.060  40.580  71.560  1.00  0.00           O
ATOM   4115  N   VAL A 267      34.650  39.080  73.130  1.00  0.00           N
ATOM   4116  HN  VAL A 267      34.500  38.930  74.100  1.00  0.00           H
ATOM   4117  CA  VAL A 267      34.110  38.050  72.380  1.00  0.00           C
ATOM   4118  HA  VAL A 267      34.730  37.730  71.560  1.00  0.00           H
ATOM   4119  CB  VAL A 267      33.900  36.800  73.290  1.00  0.00           C
ATOM   4120  HB  VAL A 267      33.470  37.110  74.260  1.00  0.00           H
ATOM   4121  CG1 VAL A 267      32.950  35.860  72.560  1.00  0.00           C
ATOM   4122 HG11 VAL A 267      33.300  35.720  71.520  1.00  0.00           H
ATOM   4123 HG12 VAL A 267      31.940  36.290  72.440  1.00  0.00           H
ATOM   4124 HG13 VAL A 267      32.750  34.890  73.070  1.00  0.00           H
ATOM   4125  CG2 VAL A 267      35.290  36.170  73.640  1.00  0.00           C
ATOM   4126 HG21 VAL A 267      35.930  36.200  72.740  1.00  0.00           H
ATOM   4127 HG22 VAL A 267      35.130  35.140  74.030  1.00  0.00           H
ATOM   4128 HG23 VAL A 267      35.820  36.780  74.410  1.00  0.00           H
ATOM   4129  C   VAL A 267      32.850  38.430  71.640  1.00  0.00           C
ATOM   4130  O   VAL A 267      32.650  38.110  70.430  1.00  0.00           O
ATOM   4131  N   GLY A 268      32.000  39.240  72.310  1.00  0.00           N
ATOM   4132  HN  GLY A 268      32.240  39.370  73.270  1.00  0.00           H
ATOM   4133  CA  GLY A 268      30.680  39.750  71.750  1.00  0.00           C
ATOM   4134  HA1 GLY A 268      30.090  40.210  72.520  1.00  0.00           H
ATOM   4135  HA2 GLY A 268      30.190  38.960  71.200  1.00  0.00           H
ATOM   4136  C   GLY A 268      30.920  40.810  70.750  1.00  0.00           C
ATOM   4137  O   GLY A 268      30.470  40.760  69.630  1.00  0.00           O
ATOM   4138  N   ALA A 269      31.720  41.860  71.090  1.00  0.00           N
ATOM   4139  HN  ALA A 269      32.090  41.790  72.010  1.00  0.00           H
ATOM   4140  CA  ALA A 269      32.000  42.890  70.130  1.00  0.00           C
ATOM   4141  HA  ALA A 269      31.080  43.390  69.890  1.00  0.00           H
ATOM   4142  CB  ALA A 269      32.890  43.880  70.880  1.00  0.00           C
ATOM   4143  HB1 ALA A 269      33.710  43.300  71.360  1.00  0.00           H
ATOM   4144  HB2 ALA A 269      32.340  44.370  71.710  1.00  0.00           H
ATOM   4145  HB3 ALA A 269      33.300  44.680  70.220  1.00  0.00           H
ATOM   4146  C   ALA A 269      32.730  42.410  68.840  1.00  0.00           C
ATOM   4147  O   ALA A 269      32.440  42.870  67.750  1.00  0.00           O
ATOM   4148  N   PHE A 270      33.650  41.450  68.950  1.00  0.00           N
ATOM   4149  HN  PHE A 270      33.960  41.240  69.880  1.00  0.00           H
ATOM   4150  CA  PHE A 270      34.430  40.880  67.870  1.00  0.00           C
ATOM   4151  HA  PHE A 270      34.800  41.720  67.290  1.00  0.00           H
ATOM   4152  CB  PHE A 270      35.700  40.180  68.490  1.00  0.00           C
ATOM   4153  HB1 PHE A 270      35.500  39.430  69.280  1.00  0.00           H
ATOM   4154  HB2 PHE A 270      36.180  40.970  69.100  1.00  0.00           H
ATOM   4155  CG  PHE A 270      36.670  39.550  67.570  1.00  0.00           C
ATOM   4156  CD1 PHE A 270      37.960  40.110  67.510  1.00  0.00           C
ATOM   4157  HD1 PHE A 270      38.240  41.030  68.000  1.00  0.00           H
ATOM   4158  CE1 PHE A 270      38.860  39.640  66.510  1.00  0.00           C
ATOM   4159  HE1 PHE A 270      39.850  40.080  66.460  1.00  0.00           H
ATOM   4160  CZ  PHE A 270      38.530  38.480  65.800  1.00  0.00           C
ATOM   4161  HZ  PHE A 270      39.170  38.090  65.020  1.00  0.00           H
ATOM   4162  CD2 PHE A 270      36.290  38.400  66.860  1.00  0.00           C
ATOM   4163  HD2 PHE A 270      35.280  38.020  66.840  1.00  0.00           H
ATOM   4164  CE2 PHE A 270      37.240  37.890  65.910  1.00  0.00           C
ATOM   4165  HE2 PHE A 270      37.030  37.010  65.330  1.00  0.00           H
ATOM   4166  C   PHE A 270      33.590  40.060  66.920  1.00  0.00           C
ATOM   4167  O   PHE A 270      33.630  40.210  65.690  1.00  0.00           O
ATOM   4168  N   VAL A 271      32.710  39.200  67.520  1.00  0.00           N
ATOM   4169  HN  VAL A 271      32.520  39.090  68.490  1.00  0.00           H
ATOM   4170  CA  VAL A 271      31.680  38.490  66.650  1.00  0.00           C
ATOM   4171  HA  VAL A 271      32.170  37.930  65.870  1.00  0.00           H
ATOM   4172  CB  VAL A 271      30.890  37.490  67.430  1.00  0.00           C
ATOM   4173  HB  VAL A 271      30.460  38.000  68.320  1.00  0.00           H
ATOM   4174  CG1 VAL A 271      29.690  36.800  66.720  1.00  0.00           C
ATOM   4175 HG11 VAL A 271      30.090  36.190  65.880  1.00  0.00           H
ATOM   4176 HG12 VAL A 271      28.920  37.480  66.290  1.00  0.00           H
ATOM   4177 HG13 VAL A 271      29.240  36.100  67.450  1.00  0.00           H
ATOM   4178  CG2 VAL A 271      31.820  36.260  67.840  1.00  0.00           C
ATOM   4179 HG21 VAL A 271      31.290  35.540  68.480  1.00  0.00           H
ATOM   4180 HG22 VAL A 271      32.590  36.760  68.470  1.00  0.00           H
ATOM   4181 HG23 VAL A 271      32.320  35.810  66.950  1.00  0.00           H
ATOM   4182  C   VAL A 271      30.750  39.460  65.960  1.00  0.00           C
ATOM   4183  O   VAL A 271      30.370  39.280  64.820  1.00  0.00           O
ATOM   4184  N   VAL A 272      30.300  40.590  66.600  1.00  0.00           N
ATOM   4185  HN  VAL A 272      30.690  40.810  67.490  1.00  0.00           H
ATOM   4186  CA  VAL A 272      29.370  41.520  66.060  1.00  0.00           C
ATOM   4187  HA  VAL A 272      28.680  40.820  65.630  1.00  0.00           H
ATOM   4188  CB  VAL A 272      28.600  42.330  67.120  1.00  0.00           C
ATOM   4189  HB  VAL A 272      29.350  42.660  67.880  1.00  0.00           H
ATOM   4190  CG1 VAL A 272      27.860  43.540  66.580  1.00  0.00           C
ATOM   4191 HG11 VAL A 272      28.520  44.340  66.180  1.00  0.00           H
ATOM   4192 HG12 VAL A 272      27.250  44.030  67.370  1.00  0.00           H
ATOM   4193 HG13 VAL A 272      27.120  43.160  65.850  1.00  0.00           H
ATOM   4194  CG2 VAL A 272      27.530  41.420  67.780  1.00  0.00           C
ATOM   4195 HG21 VAL A 272      27.930  40.880  68.660  1.00  0.00           H
ATOM   4196 HG22 VAL A 272      27.090  40.710  67.050  1.00  0.00           H
ATOM   4197 HG23 VAL A 272      26.690  42.000  68.220  1.00  0.00           H
ATOM   4198  C   VAL A 272      29.890  42.320  64.900  1.00  0.00           C
ATOM   4199  O   VAL A 272      29.220  42.610  63.890  1.00  0.00           O
ATOM   4200  N   CYS A 273      31.190  42.760  65.040  1.00  0.00           N
ATOM   4201  HN  CYS A 273      31.600  42.700  65.950  1.00  0.00           H
ATOM   4202  CA  CYS A 273      31.910  43.350  63.960  1.00  0.00           C
ATOM   4203  HA  CYS A 273      31.270  44.170  63.680  1.00  0.00           H
ATOM   4204  CB  CYS A 273      33.290  43.920  64.430  1.00  0.00           C
ATOM   4205  HB1 CYS A 273      33.800  44.190  63.480  1.00  0.00           H
ATOM   4206  HB2 CYS A 273      33.870  43.150  64.980  1.00  0.00           H
ATOM   4207  SG  CYS A 273      33.170  45.360  65.630  1.00  0.00           S
ATOM   4208  HG1 CYS A 273      32.750  44.670  66.690  1.00  0.00           H
ATOM   4209  C   CYS A 273      32.150  42.400  62.780  1.00  0.00           C
ATOM   4210  O   CYS A 273      31.830  42.710  61.650  1.00  0.00           O
ATOM   4211  N   TRP A 274      32.670  41.200  62.960  1.00  0.00           N
ATOM   4212  HN  TRP A 274      33.060  40.870  63.820  1.00  0.00           H
ATOM   4213  CA  TRP A 274      32.810  40.280  61.870  1.00  0.00           C
ATOM   4214  HA  TRP A 274      33.210  40.880  61.060  1.00  0.00           H
ATOM   4215  CB  TRP A 274      34.010  39.240  62.260  1.00  0.00           C
ATOM   4216  HB1 TRP A 274      34.120  38.480  61.460  1.00  0.00           H
ATOM   4217  HB2 TRP A 274      33.700  38.730  63.190  1.00  0.00           H
ATOM   4218  CG  TRP A 274      35.310  39.910  62.370  1.00  0.00           C
ATOM   4219  CD1 TRP A 274      36.020  40.300  63.490  1.00  0.00           C
ATOM   4220  HD1 TRP A 274      35.850  40.120  64.540  1.00  0.00           H
ATOM   4221  NE1 TRP A 274      37.220  40.860  63.160  1.00  0.00           N
ATOM   4222  HE1 TRP A 274      37.940  41.200  63.730  1.00  0.00           H
ATOM   4223  CE2 TRP A 274      37.220  41.090  61.840  1.00  0.00           C
ATOM   4224  CD2 TRP A 274      36.100  40.470  61.270  1.00  0.00           C
ATOM   4225  CE3 TRP A 274      35.920  40.500  59.880  1.00  0.00           C
ATOM   4226  HE3 TRP A 274      35.070  40.030  59.410  1.00  0.00           H
ATOM   4227  CZ3 TRP A 274      36.880  41.150  59.090  1.00  0.00           C
ATOM   4228  HZ3 TRP A 274      36.810  40.980  58.030  1.00  0.00           H
ATOM   4229  CZ2 TRP A 274      38.140  41.650  61.100  1.00  0.00           C
ATOM   4230  HZ2 TRP A 274      38.940  42.270  61.490  1.00  0.00           H
ATOM   4231  CH2 TRP A 274      38.010  41.690  59.690  1.00  0.00           C
ATOM   4232  HH2 TRP A 274      38.810  42.200  59.180  1.00  0.00           H
ATOM   4233  C   TRP A 274      31.620  39.520  61.250  1.00  0.00           C
ATOM   4234  O   TRP A 274      31.550  39.320  60.040  1.00  0.00           O
ATOM   4235  N   ALA A 275      30.570  39.220  62.060  1.00  0.00           N
ATOM   4236  HN  ALA A 275      30.530  39.310  63.050  1.00  0.00           H
ATOM   4237  CA  ALA A 275      29.380  38.650  61.470  1.00  0.00           C
ATOM   4238  HA  ALA A 275      29.760  37.750  60.990  1.00  0.00           H
ATOM   4239  CB  ALA A 275      28.500  38.220  62.700  1.00  0.00           C
ATOM   4240  HB1 ALA A 275      28.260  39.070  63.360  1.00  0.00           H
ATOM   4241  HB2 ALA A 275      29.040  37.530  63.380  1.00  0.00           H
ATOM   4242  HB3 ALA A 275      27.600  37.610  62.460  1.00  0.00           H
ATOM   4243  C   ALA A 275      28.700  39.360  60.250  1.00  0.00           C
ATOM   4244  O   ALA A 275      28.380  38.670  59.310  1.00  0.00           O
ATOM   4245  N   PRO A 276      28.430  40.620  60.100  1.00  0.00           N
ATOM   4246  CD  PRO A 276      28.360  41.530  61.250  1.00  0.00           C
ATOM   4247  HD1 PRO A 276      29.290  41.630  61.850  1.00  0.00           H
ATOM   4248  HD2 PRO A 276      27.460  41.320  61.880  1.00  0.00           H
ATOM   4249  CA  PRO A 276      27.840  41.180  58.920  1.00  0.00           C
ATOM   4250  HA  PRO A 276      27.080  40.450  58.660  1.00  0.00           H
ATOM   4251  CB  PRO A 276      27.310  42.550  59.330  1.00  0.00           C
ATOM   4252  HB1 PRO A 276      26.270  42.400  59.670  1.00  0.00           H
ATOM   4253  HB2 PRO A 276      27.240  43.340  58.550  1.00  0.00           H
ATOM   4254  CG  PRO A 276      28.190  42.890  60.530  1.00  0.00           C
ATOM   4255  HG1 PRO A 276      29.220  43.220  60.270  1.00  0.00           H
ATOM   4256  HG2 PRO A 276      27.740  43.720  61.110  1.00  0.00           H
ATOM   4257  C   PRO A 276      28.750  41.210  57.740  1.00  0.00           C
ATOM   4258  O   PRO A 276      28.270  40.770  56.710  1.00  0.00           O
ATOM   4259  N   ILE A 277      30.110  41.570  57.880  1.00  0.00           N
ATOM   4260  HN  ILE A 277      30.370  41.830  58.800  1.00  0.00           H
ATOM   4261  CA  ILE A 277      31.000  41.560  56.780  1.00  0.00           C
ATOM   4262  HA  ILE A 277      30.560  42.110  55.970  1.00  0.00           H
ATOM   4263  CB  ILE A 277      32.360  42.220  57.080  1.00  0.00           C
ATOM   4264  HB  ILE A 277      32.080  43.270  57.310  1.00  0.00           H
ATOM   4265  CG2 ILE A 277      33.060  41.710  58.310  1.00  0.00           C
ATOM   4266 HG21 ILE A 277      32.490  41.740  59.270  1.00  0.00           H
ATOM   4267 HG22 ILE A 277      33.940  42.340  58.560  1.00  0.00           H
ATOM   4268 HG23 ILE A 277      33.330  40.640  58.220  1.00  0.00           H
ATOM   4269  CG1 ILE A 277      33.380  42.220  55.900  1.00  0.00           C
ATOM   4270 HG11 ILE A 277      33.600  41.180  55.590  1.00  0.00           H
ATOM   4271 HG12 ILE A 277      34.340  42.730  56.120  1.00  0.00           H
ATOM   4272  CD  ILE A 277      32.820  42.910  54.670  1.00  0.00           C
ATOM   4273  HD1 ILE A 277      32.550  43.930  55.010  1.00  0.00           H
ATOM   4274  HD2 ILE A 277      31.930  42.420  54.230  1.00  0.00           H
ATOM   4275  HD3 ILE A 277      33.490  43.030  53.790  1.00  0.00           H
ATOM   4276  C   ILE A 277      31.150  40.190  56.250  1.00  0.00           C
ATOM   4277  O   ILE A 277      30.830  39.880  55.110  1.00  0.00           O
ATOM   4278  N   HSD A 278      31.290  39.190  57.160  1.00  0.00           N
ATOM   4279  HN  HSD A 278      31.490  39.390  58.120  1.00  0.00           H
ATOM   4280  CA  HSD A 278      31.360  37.810  56.700  1.00  0.00           C
ATOM   4281  HA  HSD A 278      32.130  37.770  55.950  1.00  0.00           H
ATOM   4282  CB  HSD A 278      31.950  36.900  57.760  1.00  0.00           C
ATOM   4283  HB1 HSD A 278      31.210  36.440  58.440  1.00  0.00           H
ATOM   4284  HB2 HSD A 278      32.690  37.540  58.280  1.00  0.00           H
ATOM   4285  ND1 HSD A 278      34.000  35.430  57.800  1.00  0.00           N
ATOM   4286  HD1 HSD A 278      34.230  35.740  58.720  1.00  0.00           H
ATOM   4287  CG  HSD A 278      32.890  35.790  57.110  1.00  0.00           C
ATOM   4288  CE1 HSD A 278      34.620  34.500  57.000  1.00  0.00           C
ATOM   4289  HE1 HSD A 278      35.300  33.880  57.590  1.00  0.00           H
ATOM   4290  NE2 HSD A 278      33.960  34.270  55.850  1.00  0.00           N
ATOM   4291  CD2 HSD A 278      32.920  35.110  55.930  1.00  0.00           C
ATOM   4292  HD2 HSD A 278      32.160  35.020  55.160  1.00  0.00           H
ATOM   4293  C   HSD A 278      30.160  37.180  55.980  1.00  0.00           C
ATOM   4294  O   HSD A 278      30.400  36.420  55.030  1.00  0.00           O
ATOM   4295  N   ILE A 279      28.910  37.530  56.340  1.00  0.00           N
ATOM   4296  HN  ILE A 279      28.650  38.080  57.130  1.00  0.00           H
ATOM   4297  CA  ILE A 279      27.780  36.980  55.570  1.00  0.00           C
ATOM   4298  HA  ILE A 279      28.020  36.030  55.120  1.00  0.00           H
ATOM   4299  CB  ILE A 279      26.520  36.820  56.360  1.00  0.00           C
ATOM   4300  HB  ILE A 279      26.440  37.580  57.170  1.00  0.00           H
ATOM   4301  CG2 ILE A 279      25.220  36.940  55.580  1.00  0.00           C
ATOM   4302 HG21 ILE A 279      24.340  36.940  56.260  1.00  0.00           H
ATOM   4303 HG22 ILE A 279      25.110  36.120  54.830  1.00  0.00           H
ATOM   4304 HG23 ILE A 279      25.160  37.940  55.110  1.00  0.00           H
ATOM   4305  CG1 ILE A 279      26.580  35.400  57.110  1.00  0.00           C
ATOM   4306 HG11 ILE A 279      26.960  34.730  56.320  1.00  0.00           H
ATOM   4307 HG12 ILE A 279      25.540  35.080  57.360  1.00  0.00           H
ATOM   4308  CD  ILE A 279      27.550  35.410  58.330  1.00  0.00           C
ATOM   4309  HD1 ILE A 279      27.220  36.230  59.010  1.00  0.00           H
ATOM   4310  HD2 ILE A 279      28.570  35.640  57.970  1.00  0.00           H
ATOM   4311  HD3 ILE A 279      27.510  34.460  58.910  1.00  0.00           H
ATOM   4312  C   ILE A 279      27.650  37.800  54.230  1.00  0.00           C
ATOM   4313  O   ILE A 279      27.320  37.210  53.180  1.00  0.00           O
ATOM   4314  N   PHE A 280      27.970  39.080  54.260  1.00  0.00           N
ATOM   4315  HN  PHE A 280      28.350  39.400  55.130  1.00  0.00           H
ATOM   4316  CA  PHE A 280      27.930  39.930  53.110  1.00  0.00           C
ATOM   4317  HA  PHE A 280      26.990  39.670  52.640  1.00  0.00           H
ATOM   4318  CB  PHE A 280      27.960  41.420  53.610  1.00  0.00           C
ATOM   4319  HB1 PHE A 280      29.000  41.670  53.940  1.00  0.00           H
ATOM   4320  HB2 PHE A 280      27.160  41.580  54.360  1.00  0.00           H
ATOM   4321  CG  PHE A 280      27.620  42.440  52.450  1.00  0.00           C
ATOM   4322  CD1 PHE A 280      26.950  42.110  51.250  1.00  0.00           C
ATOM   4323  HD1 PHE A 280      26.640  41.090  51.070  1.00  0.00           H
ATOM   4324  CE1 PHE A 280      26.600  43.090  50.300  1.00  0.00           C
ATOM   4325  HE1 PHE A 280      25.990  42.750  49.480  1.00  0.00           H
ATOM   4326  CZ  PHE A 280      26.840  44.440  50.590  1.00  0.00           C
ATOM   4327  HZ  PHE A 280      26.580  45.250  49.920  1.00  0.00           H
ATOM   4328  CD2 PHE A 280      28.020  43.780  52.640  1.00  0.00           C
ATOM   4329  HD2 PHE A 280      28.470  44.110  53.570  1.00  0.00           H
ATOM   4330  CE2 PHE A 280      27.570  44.770  51.770  1.00  0.00           C
ATOM   4331  HE2 PHE A 280      27.740  45.810  52.010  1.00  0.00           H
ATOM   4332  C   PHE A 280      28.940  39.510  52.070  1.00  0.00           C
ATOM   4333  O   PHE A 280      28.660  39.470  50.900  1.00  0.00           O
ATOM   4334  N   VAL A 281      30.190  39.150  52.480  1.00  0.00           N
ATOM   4335  HN  VAL A 281      30.440  39.260  53.440  1.00  0.00           H
ATOM   4336  CA  VAL A 281      31.140  38.610  51.470  1.00  0.00           C
ATOM   4337  HA  VAL A 281      31.310  39.350  50.700  1.00  0.00           H
ATOM   4338  CB  VAL A 281      32.430  38.350  52.290  1.00  0.00           C
ATOM   4339  HB  VAL A 281      32.130  37.930  53.270  1.00  0.00           H
ATOM   4340  CG1 VAL A 281      33.380  37.350  51.610  1.00  0.00           C
ATOM   4341 HG11 VAL A 281      34.290  37.220  52.230  1.00  0.00           H
ATOM   4342 HG12 VAL A 281      33.750  37.700  50.620  1.00  0.00           H
ATOM   4343 HG13 VAL A 281      32.950  36.360  51.370  1.00  0.00           H
ATOM   4344  CG2 VAL A 281      33.160  39.670  52.340  1.00  0.00           C
ATOM   4345 HG21 VAL A 281      32.480  40.370  52.870  1.00  0.00           H
ATOM   4346 HG22 VAL A 281      33.530  40.100  51.380  1.00  0.00           H
ATOM   4347 HG23 VAL A 281      34.050  39.580  52.990  1.00  0.00           H
ATOM   4348  C   VAL A 281      30.650  37.290  50.740  1.00  0.00           C
ATOM   4349  O   VAL A 281      30.700  37.210  49.540  1.00  0.00           O
ATOM   4350  N   ILE A 282      30.020  36.390  51.480  1.00  0.00           N
ATOM   4351  HN  ILE A 282      30.000  36.500  52.470  1.00  0.00           H
ATOM   4352  CA  ILE A 282      29.280  35.190  50.950  1.00  0.00           C
ATOM   4353  HA  ILE A 282      29.990  34.650  50.340  1.00  0.00           H
ATOM   4354  CB  ILE A 282      28.900  34.250  52.110  1.00  0.00           C
ATOM   4355  HB  ILE A 282      28.330  34.840  52.860  1.00  0.00           H
ATOM   4356  CG2 ILE A 282      27.910  33.160  51.670  1.00  0.00           C
ATOM   4357 HG21 ILE A 282      27.810  32.360  52.430  1.00  0.00           H
ATOM   4358 HG22 ILE A 282      28.260  32.750  50.700  1.00  0.00           H
ATOM   4359 HG23 ILE A 282      26.970  33.670  51.370  1.00  0.00           H
ATOM   4360  CG1 ILE A 282      30.150  33.740  52.810  1.00  0.00           C
ATOM   4361 HG11 ILE A 282      29.810  33.210  53.720  1.00  0.00           H
ATOM   4362 HG12 ILE A 282      30.990  34.450  53.000  1.00  0.00           H
ATOM   4363  CD  ILE A 282      30.900  32.640  51.940  1.00  0.00           C
ATOM   4364  HD1 ILE A 282      30.160  31.830  51.730  1.00  0.00           H
ATOM   4365  HD2 ILE A 282      31.890  32.440  52.380  1.00  0.00           H
ATOM   4366  HD3 ILE A 282      31.110  33.090  50.950  1.00  0.00           H
ATOM   4367  C   ILE A 282      28.180  35.510  50.100  1.00  0.00           C
ATOM   4368  O   ILE A 282      27.990  34.830  49.090  1.00  0.00           O
ATOM   4369  N   VAL A 283      27.280  36.420  50.480  1.00  0.00           N
ATOM   4370  HN  VAL A 283      27.420  36.930  51.320  1.00  0.00           H
ATOM   4371  CA  VAL A 283      26.120  36.810  49.630  1.00  0.00           C
ATOM   4372  HA  VAL A 283      25.590  35.900  49.400  1.00  0.00           H
ATOM   4373  CB  VAL A 283      25.170  37.750  50.350  1.00  0.00           C
ATOM   4374  HB  VAL A 283      25.820  38.590  50.660  1.00  0.00           H
ATOM   4375  CG1 VAL A 283      24.010  38.250  49.450  1.00  0.00           C
ATOM   4376 HG11 VAL A 283      23.160  38.670  50.030  1.00  0.00           H
ATOM   4377 HG12 VAL A 283      23.550  37.390  48.920  1.00  0.00           H
ATOM   4378 HG13 VAL A 283      24.330  39.060  48.750  1.00  0.00           H
ATOM   4379  CG2 VAL A 283      24.550  37.050  51.520  1.00  0.00           C
ATOM   4380 HG21 VAL A 283      23.710  36.370  51.280  1.00  0.00           H
ATOM   4381 HG22 VAL A 283      24.050  37.730  52.230  1.00  0.00           H
ATOM   4382 HG23 VAL A 283      25.290  36.460  52.120  1.00  0.00           H
ATOM   4383  C   VAL A 283      26.550  37.440  48.320  1.00  0.00           C
ATOM   4384  O   VAL A 283      26.160  36.990  47.270  1.00  0.00           O
ATOM   4385  N   TRP A 284      27.560  38.360  48.470  1.00  0.00           N
ATOM   4386  HN  TRP A 284      27.850  38.590  49.390  1.00  0.00           H
ATOM   4387  CA  TRP A 284      28.210  39.000  47.350  1.00  0.00           C
ATOM   4388  HA  TRP A 284      27.410  39.510  46.830  1.00  0.00           H
ATOM   4389  CB  TRP A 284      29.200  40.070  47.860  1.00  0.00           C
ATOM   4390  HB1 TRP A 284      29.920  39.580  48.560  1.00  0.00           H
ATOM   4391  HB2 TRP A 284      28.590  40.720  48.520  1.00  0.00           H
ATOM   4392  CG  TRP A 284      29.940  40.910  46.880  1.00  0.00           C
ATOM   4393  CD1 TRP A 284      31.030  40.540  46.160  1.00  0.00           C
ATOM   4394  HD1 TRP A 284      31.340  39.540  45.880  1.00  0.00           H
ATOM   4395  NE1 TRP A 284      31.510  41.640  45.470  1.00  0.00           N
ATOM   4396  HE1 TRP A 284      32.310  41.640  44.920  1.00  0.00           H
ATOM   4397  CE2 TRP A 284      30.800  42.720  45.850  1.00  0.00           C
ATOM   4398  CD2 TRP A 284      29.840  42.340  46.780  1.00  0.00           C
ATOM   4399  CE3 TRP A 284      28.970  43.290  47.310  1.00  0.00           C
ATOM   4400  HE3 TRP A 284      28.160  42.970  47.960  1.00  0.00           H
ATOM   4401  CZ3 TRP A 284      29.140  44.640  47.070  1.00  0.00           C
ATOM   4402  HZ3 TRP A 284      28.520  45.380  47.550  1.00  0.00           H
ATOM   4403  CZ2 TRP A 284      31.020  44.070  45.570  1.00  0.00           C
ATOM   4404  HZ2 TRP A 284      31.780  44.470  44.910  1.00  0.00           H
ATOM   4405  CH2 TRP A 284      30.090  45.020  46.160  1.00  0.00           C
ATOM   4406  HH2 TRP A 284      30.060  46.050  45.840  1.00  0.00           H
ATOM   4407  C   TRP A 284      28.900  38.020  46.370  1.00  0.00           C
ATOM   4408  O   TRP A 284      28.880  38.220  45.130  1.00  0.00           O
ATOM   4409  N   THR A 285      29.520  36.820  46.900  1.00  0.00           N
ATOM   4410  HN  THR A 285      29.500  36.640  47.880  1.00  0.00           H
ATOM   4411  CA  THR A 285      30.130  35.870  45.950  1.00  0.00           C
ATOM   4412  HA  THR A 285      30.760  36.400  45.260  1.00  0.00           H
ATOM   4413  CB  THR A 285      31.040  35.020  46.800  1.00  0.00           C
ATOM   4414  HB  THR A 285      30.410  34.390  47.470  1.00  0.00           H
ATOM   4415  OG1 THR A 285      31.940  35.860  47.550  1.00  0.00           O
ATOM   4416  HG1 THR A 285      31.390  36.310  48.190  1.00  0.00           H
ATOM   4417  CG2 THR A 285      31.920  34.050  46.020  1.00  0.00           C
ATOM   4418 HG21 THR A 285      32.550  34.590  45.270  1.00  0.00           H
ATOM   4419 HG22 THR A 285      31.400  33.320  45.360  1.00  0.00           H
ATOM   4420 HG23 THR A 285      32.670  33.650  46.730  1.00  0.00           H
ATOM   4421  C   THR A 285      29.070  35.100  45.130  1.00  0.00           C
ATOM   4422  O   THR A 285      29.280  34.800  43.980  1.00  0.00           O
ATOM   4423  N   LEU A 286      27.910  34.740  45.750  1.00  0.00           N
ATOM   4424  HN  LEU A 286      27.770  35.170  46.640  1.00  0.00           H
ATOM   4425  CA  LEU A 286      27.020  33.650  45.330  1.00  0.00           C
ATOM   4426  HA  LEU A 286      27.480  33.160  44.480  1.00  0.00           H
ATOM   4427  CB  LEU A 286      26.640  32.480  46.440  1.00  0.00           C
ATOM   4428  HB1 LEU A 286      26.010  31.700  45.950  1.00  0.00           H
ATOM   4429  HB2 LEU A 286      25.950  32.960  47.150  1.00  0.00           H
ATOM   4430  CG  LEU A 286      27.860  31.820  47.010  1.00  0.00           C
ATOM   4431  HG  LEU A 286      28.400  32.590  47.600  1.00  0.00           H
ATOM   4432  CD1 LEU A 286      27.560  30.720  48.010  1.00  0.00           C
ATOM   4433 HD11 LEU A 286      28.490  30.210  48.350  1.00  0.00           H
ATOM   4434 HD12 LEU A 286      26.900  29.960  47.540  1.00  0.00           H
ATOM   4435 HD13 LEU A 286      26.990  31.250  48.810  1.00  0.00           H
ATOM   4436  CD2 LEU A 286      28.600  31.120  45.840  1.00  0.00           C
ATOM   4437 HD21 LEU A 286      29.160  31.790  45.160  1.00  0.00           H
ATOM   4438 HD22 LEU A 286      27.840  30.760  45.110  1.00  0.00           H
ATOM   4439 HD23 LEU A 286      29.260  30.230  45.900  1.00  0.00           H
ATOM   4440  C   LEU A 286      25.670  34.210  44.810  1.00  0.00           C
ATOM   4441  O   LEU A 286      24.820  33.470  44.290  1.00  0.00           O
ATOM   4442  N   VAL A 287      25.350  35.510  44.990  1.00  0.00           N
ATOM   4443  HN  VAL A 287      26.050  36.150  45.310  1.00  0.00           H
ATOM   4444  CA  VAL A 287      24.050  36.200  44.600  1.00  0.00           C
ATOM   4445  HA  VAL A 287      23.490  35.450  44.060  1.00  0.00           H
ATOM   4446  CB  VAL A 287      23.180  36.670  45.730  1.00  0.00           C
ATOM   4447  HB  VAL A 287      23.710  37.530  46.200  1.00  0.00           H
ATOM   4448  CG1 VAL A 287      21.870  37.260  45.230  1.00  0.00           C
ATOM   4449 HG11 VAL A 287      21.960  38.260  44.770  1.00  0.00           H
ATOM   4450 HG12 VAL A 287      21.260  37.380  46.150  1.00  0.00           H
ATOM   4451 HG13 VAL A 287      21.290  36.520  44.630  1.00  0.00           H
ATOM   4452  CG2 VAL A 287      22.920  35.490  46.810  1.00  0.00           C
ATOM   4453 HG21 VAL A 287      22.370  35.830  47.710  1.00  0.00           H
ATOM   4454 HG22 VAL A 287      23.930  35.220  47.180  1.00  0.00           H
ATOM   4455 HG23 VAL A 287      22.420  34.600  46.380  1.00  0.00           H
ATOM   4456  C   VAL A 287      24.280  37.220  43.530  1.00  0.00           C
ATOM   4457  O   VAL A 287      25.310  37.920  43.490  1.00  0.00           O
ATOM   4458  N   ASP A 288      23.400  37.450  42.600  1.00  0.00           N
ATOM   4459  HN  ASP A 288      22.590  36.880  42.460  1.00  0.00           H
ATOM   4460  CA  ASP A 288      23.680  38.260  41.360  1.00  0.00           C
ATOM   4461  HA  ASP A 288      24.740  38.430  41.190  1.00  0.00           H
ATOM   4462  CB  ASP A 288      23.000  37.620  40.150  1.00  0.00           C
ATOM   4463  HB1 ASP A 288      23.050  38.350  39.310  1.00  0.00           H
ATOM   4464  HB2 ASP A 288      21.940  37.330  40.270  1.00  0.00           H
ATOM   4465  CG  ASP A 288      23.780  36.440  39.590  1.00  0.00           C
ATOM   4466  OD1 ASP A 288      24.600  35.830  40.300  1.00  0.00           O
ATOM   4467  OD2 ASP A 288      23.570  36.100  38.400  1.00  0.00           O
ATOM   4468  C   ASP A 288      23.130  39.630  41.600  1.00  0.00           C
ATOM   4469  O   ASP A 288      22.090  40.110  41.020  1.00  0.00           O
ATOM   4470  N   ILE A 289      23.710  40.270  42.590  1.00  0.00           N
ATOM   4471  HN  ILE A 289      24.440  39.770  43.050  1.00  0.00           H
ATOM   4472  CA  ILE A 289      23.680  41.660  42.960  1.00  0.00           C
ATOM   4473  HA  ILE A 289      22.650  41.970  43.090  1.00  0.00           H
ATOM   4474  CB  ILE A 289      24.450  41.970  44.310  1.00  0.00           C
ATOM   4475  HB  ILE A 289      24.650  43.060  44.430  1.00  0.00           H
ATOM   4476  CG2 ILE A 289      23.290  41.530  45.300  1.00  0.00           C
ATOM   4477 HG21 ILE A 289      22.310  42.020  45.120  1.00  0.00           H
ATOM   4478 HG22 ILE A 289      23.640  41.760  46.330  1.00  0.00           H
ATOM   4479 HG23 ILE A 289      23.020  40.450  45.290  1.00  0.00           H
ATOM   4480  CG1 ILE A 289      25.610  41.040  44.540  1.00  0.00           C
ATOM   4481 HG11 ILE A 289      26.310  40.910  43.690  1.00  0.00           H
ATOM   4482 HG12 ILE A 289      25.190  40.050  44.810  1.00  0.00           H
ATOM   4483  CD  ILE A 289      26.460  41.590  45.710  1.00  0.00           C
ATOM   4484  HD1 ILE A 289      26.000  41.240  46.660  1.00  0.00           H
ATOM   4485  HD2 ILE A 289      26.470  42.700  45.670  1.00  0.00           H
ATOM   4486  HD3 ILE A 289      27.530  41.300  45.650  1.00  0.00           H
ATOM   4487  C   ILE A 289      24.270  42.560  41.880  1.00  0.00           C
ATOM   4488  O   ILE A 289      25.100  42.190  41.060  1.00  0.00           O
ATOM   4489  N   ASP A 290      23.910  43.840  41.900  1.00  0.00           N
ATOM   4490  HN  ASP A 290      23.230  44.210  42.540  1.00  0.00           H
ATOM   4491  CA  ASP A 290      24.700  44.850  41.150  1.00  0.00           C
ATOM   4492  HA  ASP A 290      25.200  44.470  40.280  1.00  0.00           H
ATOM   4493  CB  ASP A 290      23.760  45.990  40.700  1.00  0.00           C
ATOM   4494  HB1 ASP A 290      23.380  46.530  41.600  1.00  0.00           H
ATOM   4495  HB2 ASP A 290      22.870  45.460  40.290  1.00  0.00           H
ATOM   4496  CG  ASP A 290      24.420  46.960  39.720  1.00  0.00           C
ATOM   4497  OD1 ASP A 290      25.680  46.900  39.470  1.00  0.00           O
ATOM   4498  OD2 ASP A 290      23.610  47.820  39.250  1.00  0.00           O
ATOM   4499  C   ASP A 290      25.810  45.290  42.080  1.00  0.00           C
ATOM   4500  O   ASP A 290      25.550  45.740  43.160  1.00  0.00           O
ATOM   4501  N   ARG A 291      27.100  45.230  41.580  1.00  0.00           N
ATOM   4502  HN  ARG A 291      27.300  44.760  40.720  1.00  0.00           H
ATOM   4503  CA  ARG A 291      28.270  45.520  42.420  1.00  0.00           C
ATOM   4504  HA  ARG A 291      28.060  45.670  43.470  1.00  0.00           H
ATOM   4505  CB  ARG A 291      29.320  44.350  42.440  1.00  0.00           C
ATOM   4506  HB1 ARG A 291      30.120  44.590  43.160  1.00  0.00           H
ATOM   4507  HB2 ARG A 291      29.800  44.330  41.430  1.00  0.00           H
ATOM   4508  CG  ARG A 291      28.850  42.980  42.840  1.00  0.00           C
ATOM   4509  HG1 ARG A 291      27.860  42.730  42.400  1.00  0.00           H
ATOM   4510  HG2 ARG A 291      28.770  42.910  43.950  1.00  0.00           H
ATOM   4511  CD  ARG A 291      29.810  41.850  42.450  1.00  0.00           C
ATOM   4512  HD1 ARG A 291      30.810  41.900  42.940  1.00  0.00           H
ATOM   4513  HD2 ARG A 291      30.020  41.840  41.360  1.00  0.00           H
ATOM   4514  NE  ARG A 291      29.110  40.560  42.850  1.00  0.00           N
ATOM   4515  HE  ARG A 291      29.210  40.240  43.790  1.00  0.00           H
ATOM   4516  CZ  ARG A 291      28.540  39.770  41.950  1.00  0.00           C
ATOM   4517  NH1 ARG A 291      28.440  39.970  40.650  1.00  0.00           N
ATOM   4518 HH11 ARG A 291      28.470  40.940  40.410  1.00  0.00           H
ATOM   4519 HH12 ARG A 291      27.950  39.320  40.070  1.00  0.00           H
ATOM   4520  NH2 ARG A 291      28.160  38.560  42.400  1.00  0.00           N
ATOM   4521 HH21 ARG A 291      28.340  38.300  43.350  1.00  0.00           H
ATOM   4522 HH22 ARG A 291      27.730  37.880  41.800  1.00  0.00           H
ATOM   4523  C   ARG A 291      29.020  46.760  41.840  1.00  0.00           C
ATOM   4524  O   ARG A 291      30.210  47.020  42.140  1.00  0.00           O
ATOM   4525  N   ARG A 292      28.440  47.540  40.910  1.00  0.00           N
ATOM   4526  HN  ARG A 292      27.550  47.360  40.520  1.00  0.00           H
ATOM   4527  CA  ARG A 292      28.910  48.900  40.670  1.00  0.00           C
ATOM   4528  HA  ARG A 292      29.940  49.060  40.980  1.00  0.00           H
ATOM   4529  CB  ARG A 292      28.750  49.110  39.080  1.00  0.00           C
ATOM   4530  HB1 ARG A 292      28.620  50.190  38.810  1.00  0.00           H
ATOM   4531  HB2 ARG A 292      27.700  48.760  38.950  1.00  0.00           H
ATOM   4532  CG  ARG A 292      29.600  48.330  38.090  1.00  0.00           C
ATOM   4533  HG1 ARG A 292      29.400  48.840  37.130  1.00  0.00           H
ATOM   4534  HG2 ARG A 292      29.280  47.280  37.920  1.00  0.00           H
ATOM   4535  CD  ARG A 292      31.140  48.240  38.440  1.00  0.00           C
ATOM   4536  HD1 ARG A 292      31.360  47.410  39.140  1.00  0.00           H
ATOM   4537  HD2 ARG A 292      31.550  49.250  38.690  1.00  0.00           H
ATOM   4538  NE  ARG A 292      31.760  47.870  37.210  1.00  0.00           N
ATOM   4539  HE  ARG A 292      31.130  47.410  36.570  1.00  0.00           H
ATOM   4540  CZ  ARG A 292      33.030  47.790  37.130  1.00  0.00           C
ATOM   4541  NH1 ARG A 292      33.860  48.270  38.010  1.00  0.00           N
ATOM   4542 HH11 ARG A 292      33.530  48.740  38.830  1.00  0.00           H
ATOM   4543 HH12 ARG A 292      34.820  48.390  37.780  1.00  0.00           H
ATOM   4544  NH2 ARG A 292      33.670  47.140  36.120  1.00  0.00           N
ATOM   4545 HH21 ARG A 292      33.210  46.770  35.320  1.00  0.00           H
ATOM   4546 HH22 ARG A 292      34.670  47.170  36.060  1.00  0.00           H
ATOM   4547  C   ARG A 292      28.070  49.980  41.340  1.00  0.00           C
ATOM   4548  O   ARG A 292      28.340  51.160  41.250  1.00  0.00           O
ATOM   4549  N   ASP A 293      27.020  49.570  42.040  1.00  0.00           N
ATOM   4550  HN  ASP A 293      26.940  48.600  42.270  1.00  0.00           H
ATOM   4551  CA  ASP A 293      25.860  50.470  42.240  1.00  0.00           C
ATOM   4552  HA  ASP A 293      25.750  51.170  41.430  1.00  0.00           H
ATOM   4553  CB  ASP A 293      24.540  49.640  42.270  1.00  0.00           C
ATOM   4554  HB1 ASP A 293      24.380  48.920  43.100  1.00  0.00           H
ATOM   4555  HB2 ASP A 293      24.470  49.040  41.340  1.00  0.00           H
ATOM   4556  CG  ASP A 293      23.380  50.650  42.210  1.00  0.00           C
ATOM   4557  OD1 ASP A 293      23.300  51.540  41.270  1.00  0.00           O
ATOM   4558  OD2 ASP A 293      22.430  50.460  43.040  1.00  0.00           O
ATOM   4559  C   ASP A 293      26.110  51.240  43.590  1.00  0.00           C
ATOM   4560  O   ASP A 293      26.360  50.530  44.600  1.00  0.00           O
ATOM   4561  N   PRO A 294      26.160  52.570  43.640  1.00  0.00           N
ATOM   4562  CD  PRO A 294      25.810  53.460  42.450  1.00  0.00           C
ATOM   4563  HD1 PRO A 294      24.740  53.360  42.150  1.00  0.00           H
ATOM   4564  HD2 PRO A 294      26.550  53.220  41.660  1.00  0.00           H
ATOM   4565  CA  PRO A 294      26.780  53.310  44.700  1.00  0.00           C
ATOM   4566  HA  PRO A 294      27.850  53.150  44.680  1.00  0.00           H
ATOM   4567  CB  PRO A 294      26.500  54.790  44.460  1.00  0.00           C
ATOM   4568  HB1 PRO A 294      27.410  55.420  44.560  1.00  0.00           H
ATOM   4569  HB2 PRO A 294      25.690  55.170  45.120  1.00  0.00           H
ATOM   4570  CG  PRO A 294      26.120  54.880  42.970  1.00  0.00           C
ATOM   4571  HG1 PRO A 294      25.220  55.520  42.910  1.00  0.00           H
ATOM   4572  HG2 PRO A 294      26.920  55.230  42.280  1.00  0.00           H
ATOM   4573  C   PRO A 294      26.440  53.020  46.130  1.00  0.00           C
ATOM   4574  O   PRO A 294      27.340  53.340  46.940  1.00  0.00           O
ATOM   4575  N   LEU A 295      25.230  52.590  46.540  1.00  0.00           N
ATOM   4576  HN  LEU A 295      24.550  52.400  45.830  1.00  0.00           H
ATOM   4577  CA  LEU A 295      24.930  52.260  47.890  1.00  0.00           C
ATOM   4578  HA  LEU A 295      25.580  52.880  48.490  1.00  0.00           H
ATOM   4579  CB  LEU A 295      23.510  52.600  48.340  1.00  0.00           C
ATOM   4580  HB1 LEU A 295      22.930  52.010  47.600  1.00  0.00           H
ATOM   4581  HB2 LEU A 295      23.270  53.650  48.090  1.00  0.00           H
ATOM   4582  CG  LEU A 295      23.010  52.280  49.760  1.00  0.00           C
ATOM   4583  HG  LEU A 295      22.940  51.170  49.790  1.00  0.00           H
ATOM   4584  CD1 LEU A 295      23.870  53.050  50.730  1.00  0.00           C
ATOM   4585 HD11 LEU A 295      23.680  54.150  50.690  1.00  0.00           H
ATOM   4586 HD12 LEU A 295      24.940  52.790  50.600  1.00  0.00           H
ATOM   4587 HD13 LEU A 295      23.620  52.810  51.790  1.00  0.00           H
ATOM   4588  CD2 LEU A 295      21.490  52.750  49.910  1.00  0.00           C
ATOM   4589 HD21 LEU A 295      21.370  53.830  49.710  1.00  0.00           H
ATOM   4590 HD22 LEU A 295      21.120  52.460  50.920  1.00  0.00           H
ATOM   4591 HD23 LEU A 295      20.800  52.220  49.220  1.00  0.00           H
ATOM   4592  C   LEU A 295      25.380  50.900  48.310  1.00  0.00           C
ATOM   4593  O   LEU A 295      25.960  50.710  49.390  1.00  0.00           O
ATOM   4594  N   VAL A 296      25.270  49.910  47.340  1.00  0.00           N
ATOM   4595  HN  VAL A 296      24.870  50.110  46.450  1.00  0.00           H
ATOM   4596  CA  VAL A 296      25.790  48.540  47.490  1.00  0.00           C
ATOM   4597  HA  VAL A 296      25.310  48.070  48.340  1.00  0.00           H
ATOM   4598  CB  VAL A 296      25.470  47.640  46.230  1.00  0.00           C
ATOM   4599  HB  VAL A 296      25.740  48.180  45.300  1.00  0.00           H
ATOM   4600  CG1 VAL A 296      26.130  46.280  46.360  1.00  0.00           C
ATOM   4601 HG11 VAL A 296      26.240  46.080  47.450  1.00  0.00           H
ATOM   4602 HG12 VAL A 296      27.040  46.160  45.740  1.00  0.00           H
ATOM   4603 HG13 VAL A 296      25.360  45.630  45.910  1.00  0.00           H
ATOM   4604  CG2 VAL A 296      23.920  47.500  46.220  1.00  0.00           C
ATOM   4605 HG21 VAL A 296      23.370  48.470  46.250  1.00  0.00           H
ATOM   4606 HG22 VAL A 296      23.570  46.890  47.080  1.00  0.00           H
ATOM   4607 HG23 VAL A 296      23.560  47.010  45.290  1.00  0.00           H
ATOM   4608  C   VAL A 296      27.290  48.550  47.770  1.00  0.00           C
ATOM   4609  O   VAL A 296      27.810  47.920  48.740  1.00  0.00           O
ATOM   4610  N   VAL A 297      28.050  49.290  46.950  1.00  0.00           N
ATOM   4611  HN  VAL A 297      27.600  49.820  46.230  1.00  0.00           H
ATOM   4612  CA  VAL A 297      29.410  49.540  47.160  1.00  0.00           C
ATOM   4613  HA  VAL A 297      29.770  48.530  47.320  1.00  0.00           H
ATOM   4614  CB  VAL A 297      30.020  50.300  45.950  1.00  0.00           C
ATOM   4615  HB  VAL A 297      29.510  51.280  45.830  1.00  0.00           H
ATOM   4616  CG1 VAL A 297      31.490  50.650  46.230  1.00  0.00           C
ATOM   4617 HG11 VAL A 297      31.610  51.180  47.200  1.00  0.00           H
ATOM   4618 HG12 VAL A 297      31.860  51.190  45.330  1.00  0.00           H
ATOM   4619 HG13 VAL A 297      32.000  49.670  46.260  1.00  0.00           H
ATOM   4620  CG2 VAL A 297      29.930  49.490  44.640  1.00  0.00           C
ATOM   4621 HG21 VAL A 297      30.050  48.440  44.970  1.00  0.00           H
ATOM   4622 HG22 VAL A 297      30.630  49.710  43.810  1.00  0.00           H
ATOM   4623 HG23 VAL A 297      28.870  49.520  44.300  1.00  0.00           H
ATOM   4624  C   VAL A 297      29.730  50.200  48.470  1.00  0.00           C
ATOM   4625  O   VAL A 297      30.730  49.880  49.110  1.00  0.00           O
ATOM   4626  N   ALA A 298      28.950  51.230  48.920  1.00  0.00           N
ATOM   4627  HN  ALA A 298      28.210  51.460  48.310  1.00  0.00           H
ATOM   4628  CA  ALA A 298      29.140  51.890  50.210  1.00  0.00           C
ATOM   4629  HA  ALA A 298      30.140  52.310  50.270  1.00  0.00           H
ATOM   4630  CB  ALA A 298      28.090  53.040  50.350  1.00  0.00           C
ATOM   4631  HB1 ALA A 298      28.390  53.810  49.600  1.00  0.00           H
ATOM   4632  HB2 ALA A 298      28.160  53.440  51.390  1.00  0.00           H
ATOM   4633  HB3 ALA A 298      27.000  52.870  50.240  1.00  0.00           H
ATOM   4634  C   ALA A 298      28.940  51.090  51.390  1.00  0.00           C
ATOM   4635  O   ALA A 298      29.740  51.140  52.320  1.00  0.00           O
ATOM   4636  N   ALA A 299      27.830  50.320  51.360  1.00  0.00           N
ATOM   4637  HN  ALA A 299      27.330  50.350  50.500  1.00  0.00           H
ATOM   4638  CA  ALA A 299      27.420  49.380  52.420  1.00  0.00           C
ATOM   4639  HA  ALA A 299      27.090  49.940  53.280  1.00  0.00           H
ATOM   4640  CB  ALA A 299      26.180  48.520  51.920  1.00  0.00           C
ATOM   4641  HB1 ALA A 299      25.310  49.100  51.550  1.00  0.00           H
ATOM   4642  HB2 ALA A 299      25.760  47.840  52.690  1.00  0.00           H
ATOM   4643  HB3 ALA A 299      26.370  47.820  51.070  1.00  0.00           H
ATOM   4644  C   ALA A 299      28.530  48.450  52.820  1.00  0.00           C
ATOM   4645  O   ALA A 299      28.820  48.170  53.950  1.00  0.00           O
ATOM   4646  N   LEU A 300      29.220  47.820  51.780  1.00  0.00           N
ATOM   4647  HN  LEU A 300      28.900  48.020  50.850  1.00  0.00           H
ATOM   4648  CA  LEU A 300      30.440  47.020  51.780  1.00  0.00           C
ATOM   4649  HA  LEU A 300      30.350  46.200  52.480  1.00  0.00           H
ATOM   4650  CB  LEU A 300      30.710  46.450  50.400  1.00  0.00           C
ATOM   4651  HB1 LEU A 300      30.710  47.180  49.570  1.00  0.00           H
ATOM   4652  HB2 LEU A 300      29.830  45.790  50.290  1.00  0.00           H
ATOM   4653  CG  LEU A 300      32.140  45.720  50.310  1.00  0.00           C
ATOM   4654  HG  LEU A 300      32.990  46.370  50.620  1.00  0.00           H
ATOM   4655  CD1 LEU A 300      32.220  44.450  51.200  1.00  0.00           C
ATOM   4656 HD11 LEU A 300      31.300  43.830  51.290  1.00  0.00           H
ATOM   4657 HD12 LEU A 300      32.530  44.710  52.230  1.00  0.00           H
ATOM   4658 HD13 LEU A 300      33.050  43.770  50.900  1.00  0.00           H
ATOM   4659  CD2 LEU A 300      32.350  45.430  48.800  1.00  0.00           C
ATOM   4660 HD21 LEU A 300      31.580  44.740  48.390  1.00  0.00           H
ATOM   4661 HD22 LEU A 300      33.330  45.000  48.490  1.00  0.00           H
ATOM   4662 HD23 LEU A 300      32.290  46.350  48.180  1.00  0.00           H
ATOM   4663  C   LEU A 300      31.670  47.740  52.250  1.00  0.00           C
ATOM   4664  O   LEU A 300      32.510  47.190  52.950  1.00  0.00           O
ATOM   4665  N   HSD A 301      31.880  48.980  51.850  1.00  0.00           N
ATOM   4666  HN  HSD A 301      31.190  49.490  51.330  1.00  0.00           H
ATOM   4667  CA  HSD A 301      32.960  49.720  52.550  1.00  0.00           C
ATOM   4668  HA  HSD A 301      33.840  49.110  52.440  1.00  0.00           H
ATOM   4669  CB  HSD A 301      33.110  51.080  51.790  1.00  0.00           C
ATOM   4670  HB1 HSD A 301      33.490  51.970  52.340  1.00  0.00           H
ATOM   4671  HB2 HSD A 301      32.120  51.260  51.320  1.00  0.00           H
ATOM   4672  ND1 HSD A 301      35.460  51.020  50.910  1.00  0.00           N
ATOM   4673  HD1 HSD A 301      35.880  50.850  51.810  1.00  0.00           H
ATOM   4674  CG  HSD A 301      34.150  50.880  50.660  1.00  0.00           C
ATOM   4675  CE1 HSD A 301      36.110  50.720  49.770  1.00  0.00           C
ATOM   4676  HE1 HSD A 301      37.190  50.630  49.650  1.00  0.00           H
ATOM   4677  NE2 HSD A 301      35.320  50.400  48.780  1.00  0.00           N
ATOM   4678  CD2 HSD A 301      34.090  50.500  49.380  1.00  0.00           C
ATOM   4679  HD2 HSD A 301      33.250  50.390  48.700  1.00  0.00           H
ATOM   4680  C   HSD A 301      32.770  49.900  54.000  1.00  0.00           C
ATOM   4681  O   HSD A 301      33.670  49.690  54.830  1.00  0.00           O
ATOM   4682  N   LEU A 302      31.520  50.280  54.460  1.00  0.00           N
ATOM   4683  HN  LEU A 302      30.820  50.520  53.800  1.00  0.00           H
ATOM   4684  CA  LEU A 302      31.170  50.340  55.930  1.00  0.00           C
ATOM   4685  HA  LEU A 302      31.900  50.840  56.560  1.00  0.00           H
ATOM   4686  CB  LEU A 302      29.760  50.980  56.130  1.00  0.00           C
ATOM   4687  HB1 LEU A 302      29.290  50.800  57.120  1.00  0.00           H
ATOM   4688  HB2 LEU A 302      29.130  50.360  55.460  1.00  0.00           H
ATOM   4689  CG  LEU A 302      29.730  52.460  55.760  1.00  0.00           C
ATOM   4690  HG  LEU A 302      30.480  52.710  54.980  1.00  0.00           H
ATOM   4691  CD1 LEU A 302      28.290  52.880  55.330  1.00  0.00           C
ATOM   4692 HD11 LEU A 302      27.610  52.790  56.210  1.00  0.00           H
ATOM   4693 HD12 LEU A 302      27.920  52.180  54.540  1.00  0.00           H
ATOM   4694 HD13 LEU A 302      28.340  53.880  54.850  1.00  0.00           H
ATOM   4695  CD2 LEU A 302      30.170  53.290  56.970  1.00  0.00           C
ATOM   4696 HD21 LEU A 302      29.570  53.090  57.890  1.00  0.00           H
ATOM   4697 HD22 LEU A 302      30.170  54.380  56.750  1.00  0.00           H
ATOM   4698 HD23 LEU A 302      31.220  53.090  57.270  1.00  0.00           H
ATOM   4699  C   LEU A 302      31.240  49.000  56.660  1.00  0.00           C
ATOM   4700  O   LEU A 302      31.700  48.900  57.780  1.00  0.00           O
ATOM   4701  N   CYS A 303      30.890  47.930  55.950  1.00  0.00           N
ATOM   4702  HN  CYS A 303      30.450  48.040  55.060  1.00  0.00           H
ATOM   4703  CA  CYS A 303      31.090  46.530  56.420  1.00  0.00           C
ATOM   4704  HA  CYS A 303      30.640  46.530  57.400  1.00  0.00           H
ATOM   4705  CB  CYS A 303      30.320  45.440  55.580  1.00  0.00           C
ATOM   4706  HB1 CYS A 303      30.700  44.410  55.760  1.00  0.00           H
ATOM   4707  HB2 CYS A 303      30.670  45.670  54.550  1.00  0.00           H
ATOM   4708  SG  CYS A 303      28.510  45.470  56.040  1.00  0.00           S
ATOM   4709  HG1 CYS A 303      28.280  46.750  55.770  1.00  0.00           H
ATOM   4710  C   CYS A 303      32.480  46.160  56.580  1.00  0.00           C
ATOM   4711  O   CYS A 303      32.860  45.620  57.630  1.00  0.00           O
ATOM   4712  N   ILE A 304      33.450  46.450  55.580  1.00  0.00           N
ATOM   4713  HN  ILE A 304      33.320  46.880  54.690  1.00  0.00           H
ATOM   4714  CA  ILE A 304      34.900  46.310  55.800  1.00  0.00           C
ATOM   4715  HA  ILE A 304      35.000  45.280  56.100  1.00  0.00           H
ATOM   4716  CB  ILE A 304      35.630  46.640  54.500  1.00  0.00           C
ATOM   4717  HB  ILE A 304      35.610  47.710  54.180  1.00  0.00           H
ATOM   4718  CG2 ILE A 304      37.150  46.360  54.790  1.00  0.00           C
ATOM   4719 HG21 ILE A 304      37.530  47.160  55.460  1.00  0.00           H
ATOM   4720 HG22 ILE A 304      37.750  46.330  53.850  1.00  0.00           H
ATOM   4721 HG23 ILE A 304      37.310  45.380  55.300  1.00  0.00           H
ATOM   4722  CG1 ILE A 304      35.250  45.670  53.370  1.00  0.00           C
ATOM   4723 HG11 ILE A 304      34.200  45.320  53.440  1.00  0.00           H
ATOM   4724 HG12 ILE A 304      35.790  44.710  53.520  1.00  0.00           H
ATOM   4725  CD  ILE A 304      35.580  46.300  52.040  1.00  0.00           C
ATOM   4726  HD1 ILE A 304      36.620  46.690  51.990  1.00  0.00           H
ATOM   4727  HD2 ILE A 304      34.890  47.100  51.680  1.00  0.00           H
ATOM   4728  HD3 ILE A 304      35.690  45.530  51.250  1.00  0.00           H
ATOM   4729  C   ILE A 304      35.390  47.120  57.010  1.00  0.00           C
ATOM   4730  O   ILE A 304      36.110  46.620  57.910  1.00  0.00           O
ATOM   4731  N   ALA A 305      34.970  48.450  57.010  1.00  0.00           N
ATOM   4732  HN  ALA A 305      34.490  48.790  56.210  1.00  0.00           H
ATOM   4733  CA  ALA A 305      35.480  49.440  57.910  1.00  0.00           C
ATOM   4734  HA  ALA A 305      36.540  49.590  57.790  1.00  0.00           H
ATOM   4735  CB  ALA A 305      34.740  50.740  57.530  1.00  0.00           C
ATOM   4736  HB1 ALA A 305      34.860  51.040  56.470  1.00  0.00           H
ATOM   4737  HB2 ALA A 305      35.080  51.560  58.210  1.00  0.00           H
ATOM   4738  HB3 ALA A 305      33.640  50.640  57.620  1.00  0.00           H
ATOM   4739  C   ALA A 305      35.170  49.090  59.380  1.00  0.00           C
ATOM   4740  O   ALA A 305      35.880  49.570  60.250  1.00  0.00           O
ATOM   4741  N   LEU A 306      34.090  48.290  59.630  1.00  0.00           N
ATOM   4742  HN  LEU A 306      33.610  48.030  58.800  1.00  0.00           H
ATOM   4743  CA  LEU A 306      33.670  47.820  61.000  1.00  0.00           C
ATOM   4744  HA  LEU A 306      33.660  48.680  61.650  1.00  0.00           H
ATOM   4745  CB  LEU A 306      32.190  47.350  60.800  1.00  0.00           C
ATOM   4746  HB1 LEU A 306      32.140  46.540  60.050  1.00  0.00           H
ATOM   4747  HB2 LEU A 306      31.570  48.220  60.510  1.00  0.00           H
ATOM   4748  CG  LEU A 306      31.530  46.890  62.170  1.00  0.00           C
ATOM   4749  HG  LEU A 306      32.090  45.980  62.480  1.00  0.00           H
ATOM   4750  CD1 LEU A 306      31.650  47.960  63.280  1.00  0.00           C
ATOM   4751 HD11 LEU A 306      31.230  47.710  64.280  1.00  0.00           H
ATOM   4752 HD12 LEU A 306      31.170  48.910  62.980  1.00  0.00           H
ATOM   4753 HD13 LEU A 306      32.740  48.160  63.400  1.00  0.00           H
ATOM   4754  CD2 LEU A 306      30.120  46.480  61.960  1.00  0.00           C
ATOM   4755 HD21 LEU A 306      30.030  45.840  61.050  1.00  0.00           H
ATOM   4756 HD22 LEU A 306      29.480  47.370  61.780  1.00  0.00           H
ATOM   4757 HD23 LEU A 306      29.590  45.990  62.810  1.00  0.00           H
ATOM   4758  C   LEU A 306      34.580  46.770  61.560  1.00  0.00           C
ATOM   4759  O   LEU A 306      34.920  46.740  62.750  1.00  0.00           O
ATOM   4760  N   GLY A 307      35.090  45.860  60.670  1.00  0.00           N
ATOM   4761  HN  GLY A 307      34.850  45.980  59.710  1.00  0.00           H
ATOM   4762  CA  GLY A 307      36.150  44.910  60.960  1.00  0.00           C
ATOM   4763  HA1 GLY A 307      36.210  44.270  60.100  1.00  0.00           H
ATOM   4764  HA2 GLY A 307      35.810  44.510  61.900  1.00  0.00           H
ATOM   4765  C   GLY A 307      37.470  45.590  61.250  1.00  0.00           C
ATOM   4766  O   GLY A 307      38.190  45.250  62.140  1.00  0.00           O
ATOM   4767  N   TYR A 308      37.810  46.720  60.650  1.00  0.00           N
ATOM   4768  HN  TYR A 308      37.270  47.150  59.930  1.00  0.00           H
ATOM   4769  CA  TYR A 308      38.940  47.570  61.060  1.00  0.00           C
ATOM   4770  HA  TYR A 308      39.790  46.950  61.310  1.00  0.00           H
ATOM   4771  CB  TYR A 308      39.250  48.470  59.850  1.00  0.00           C
ATOM   4772  HB1 TYR A 308      40.010  49.240  60.120  1.00  0.00           H
ATOM   4773  HB2 TYR A 308      38.380  48.990  59.390  1.00  0.00           H
ATOM   4774  CG  TYR A 308      40.200  47.800  58.790  1.00  0.00           C
ATOM   4775  CD1 TYR A 308      41.540  47.520  59.080  1.00  0.00           C
ATOM   4776  HD1 TYR A 308      41.940  47.550  60.080  1.00  0.00           H
ATOM   4777  CE1 TYR A 308      42.320  46.760  58.180  1.00  0.00           C
ATOM   4778  HE1 TYR A 308      43.280  46.350  58.430  1.00  0.00           H
ATOM   4779  CZ  TYR A 308      41.820  46.390  56.920  1.00  0.00           C
ATOM   4780  OH  TYR A 308      42.400  45.460  56.080  1.00  0.00           O
ATOM   4781  HH  TYR A 308      43.020  44.920  56.580  1.00  0.00           H
ATOM   4782  CD2 TYR A 308      39.680  47.320  57.590  1.00  0.00           C
ATOM   4783  HD2 TYR A 308      38.670  47.630  57.370  1.00  0.00           H
ATOM   4784  CE2 TYR A 308      40.500  46.720  56.640  1.00  0.00           C
ATOM   4785  HE2 TYR A 308      40.030  46.460  55.710  1.00  0.00           H
ATOM   4786  C   TYR A 308      38.790  48.450  62.280  1.00  0.00           C
ATOM   4787  O   TYR A 308      39.700  48.610  63.090  1.00  0.00           O
ATOM   4788  N   ALA A 309      37.570  48.970  62.560  1.00  0.00           N
ATOM   4789  HN  ALA A 309      36.820  48.800  61.940  1.00  0.00           H
ATOM   4790  CA  ALA A 309      37.340  49.800  63.720  1.00  0.00           C
ATOM   4791  HA  ALA A 309      37.940  50.690  63.740  1.00  0.00           H
ATOM   4792  CB  ALA A 309      35.920  50.340  63.560  1.00  0.00           C
ATOM   4793  HB1 ALA A 309      35.170  49.550  63.330  1.00  0.00           H
ATOM   4794  HB2 ALA A 309      35.880  51.000  62.660  1.00  0.00           H
ATOM   4795  HB3 ALA A 309      35.650  51.000  64.410  1.00  0.00           H
ATOM   4796  C   ALA A 309      37.460  49.080  65.060  1.00  0.00           C
ATOM   4797  O   ALA A 309      37.900  49.670  65.990  1.00  0.00           O
ATOM   4798  N   ASN A 310      37.180  47.810  65.050  1.00  0.00           N
ATOM   4799  HN  ASN A 310      36.930  47.340  64.200  1.00  0.00           H
ATOM   4800  CA  ASN A 310      37.280  46.910  66.190  1.00  0.00           C
ATOM   4801  HA  ASN A 310      36.610  47.210  66.980  1.00  0.00           H
ATOM   4802  CB  ASN A 310      36.890  45.520  65.650  1.00  0.00           C
ATOM   4803  HB1 ASN A 310      37.550  45.270  64.800  1.00  0.00           H
ATOM   4804  HB2 ASN A 310      35.870  45.670  65.230  1.00  0.00           H
ATOM   4805  CG  ASN A 310      36.850  44.430  66.660  1.00  0.00           C
ATOM   4806  OD1 ASN A 310      37.330  43.300  66.460  1.00  0.00           O
ATOM   4807  ND2 ASN A 310      36.330  44.750  67.920  1.00  0.00           N
ATOM   4808 HD21 ASN A 310      35.910  45.630  68.140  1.00  0.00           H
ATOM   4809 HD22 ASN A 310      36.340  44.000  68.580  1.00  0.00           H
ATOM   4810  C   ASN A 310      38.760  46.900  66.720  1.00  0.00           C
ATOM   4811  O   ASN A 310      39.040  47.200  67.910  1.00  0.00           O
ATOM   4812  N   SER A 311      39.720  46.900  65.720  1.00  0.00           N
ATOM   4813  HN  SER A 311      39.530  46.710  64.760  1.00  0.00           H
ATOM   4814  CA  SER A 311      41.180  46.890  66.070  1.00  0.00           C
ATOM   4815  HA  SER A 311      41.240  45.950  66.600  1.00  0.00           H
ATOM   4816  CB  SER A 311      42.100  46.910  64.810  1.00  0.00           C
ATOM   4817  HB1 SER A 311      43.180  46.980  65.060  1.00  0.00           H
ATOM   4818  HB2 SER A 311      41.830  47.760  64.150  1.00  0.00           H
ATOM   4819  OG  SER A 311      41.810  45.720  64.130  1.00  0.00           O
ATOM   4820  HG1 SER A 311      42.190  45.080  64.750  1.00  0.00           H
ATOM   4821  C   SER A 311      41.650  48.040  66.940  1.00  0.00           C
ATOM   4822  O   SER A 311      42.590  47.930  67.690  1.00  0.00           O
ATOM   4823  N   SER A 312      40.930  49.160  66.850  1.00  0.00           N
ATOM   4824  HN  SER A 312      40.270  49.110  66.110  1.00  0.00           H
ATOM   4825  CA  SER A 312      41.130  50.480  67.520  1.00  0.00           C
ATOM   4826  HA  SER A 312      42.130  50.560  67.910  1.00  0.00           H
ATOM   4827  CB  SER A 312      40.890  51.620  66.510  1.00  0.00           C
ATOM   4828  HB1 SER A 312      41.600  51.460  65.670  1.00  0.00           H
ATOM   4829  HB2 SER A 312      41.110  52.640  66.890  1.00  0.00           H
ATOM   4830  OG  SER A 312      39.670  51.670  65.750  1.00  0.00           O
ATOM   4831  HG1 SER A 312      39.150  50.890  65.930  1.00  0.00           H
ATOM   4832  C   SER A 312      40.180  50.800  68.660  1.00  0.00           C
ATOM   4833  O   SER A 312      40.370  51.630  69.610  1.00  0.00           O
ATOM   4834  N   LEU A 313      39.130  49.970  68.810  1.00  0.00           N
ATOM   4835  HN  LEU A 313      38.940  49.220  68.170  1.00  0.00           H
ATOM   4836  CA  LEU A 313      38.300  49.940  69.990  1.00  0.00           C
ATOM   4837  HA  LEU A 313      38.400  50.890  70.510  1.00  0.00           H
ATOM   4838  CB  LEU A 313      36.830  49.720  69.620  1.00  0.00           C
ATOM   4839  HB1 LEU A 313      36.700  48.670  69.300  1.00  0.00           H
ATOM   4840  HB2 LEU A 313      36.620  50.400  68.770  1.00  0.00           H
ATOM   4841  CG  LEU A 313      35.830  49.970  70.800  1.00  0.00           C
ATOM   4842  HG  LEU A 313      36.270  49.620  71.760  1.00  0.00           H
ATOM   4843  CD1 LEU A 313      35.740  51.510  71.000  1.00  0.00           C
ATOM   4844 HD11 LEU A 313      35.450  51.950  70.020  1.00  0.00           H
ATOM   4845 HD12 LEU A 313      36.710  51.920  71.350  1.00  0.00           H
ATOM   4846 HD13 LEU A 313      34.960  51.740  71.760  1.00  0.00           H
ATOM   4847  CD2 LEU A 313      34.410  49.420  70.540  1.00  0.00           C
ATOM   4848 HD21 LEU A 313      33.710  49.840  71.300  1.00  0.00           H
ATOM   4849 HD22 LEU A 313      34.530  48.360  70.840  1.00  0.00           H
ATOM   4850 HD23 LEU A 313      34.110  49.470  69.470  1.00  0.00           H
ATOM   4851  C   LEU A 313      38.780  48.840  71.020  1.00  0.00           C
ATOM   4852  O   LEU A 313      38.590  49.010  72.200  1.00  0.00           O
ATOM   4853  N   ASN A 314      39.480  47.790  70.610  1.00  0.00           N
ATOM   4854  HN  ASN A 314      39.460  47.570  69.640  1.00  0.00           H
ATOM   4855  CA  ASN A 314      39.990  46.730  71.400  1.00  0.00           C
ATOM   4856  HA  ASN A 314      39.190  46.140  71.850  1.00  0.00           H
ATOM   4857  CB  ASN A 314      40.700  45.710  70.530  1.00  0.00           C
ATOM   4858  HB1 ASN A 314      41.210  44.950  71.150  1.00  0.00           H
ATOM   4859  HB2 ASN A 314      41.370  46.180  69.780  1.00  0.00           H
ATOM   4860  CG  ASN A 314      39.640  44.960  69.720  1.00  0.00           C
ATOM   4861  OD1 ASN A 314      38.460  45.120  69.880  1.00  0.00           O
ATOM   4862  ND2 ASN A 314      40.090  44.080  68.840  1.00  0.00           N
ATOM   4863 HD21 ASN A 314      39.550  43.600  68.140  1.00  0.00           H
ATOM   4864 HD22 ASN A 314      41.080  44.010  68.700  1.00  0.00           H
ATOM   4865  C   ASN A 314      40.780  47.190  72.580  1.00  0.00           C
ATOM   4866  O   ASN A 314      40.490  46.690  73.640  1.00  0.00           O
ATOM   4867  N   PRO A 315      41.680  48.140  72.590  1.00  0.00           N
ATOM   4868  CD  PRO A 315      42.310  48.620  71.380  1.00  0.00           C
ATOM   4869  HD1 PRO A 315      41.540  49.110  70.740  1.00  0.00           H
ATOM   4870  HD2 PRO A 315      42.880  47.900  70.760  1.00  0.00           H
ATOM   4871  CA  PRO A 315      42.370  48.600  73.820  1.00  0.00           C
ATOM   4872  HA  PRO A 315      42.680  47.750  74.410  1.00  0.00           H
ATOM   4873  CB  PRO A 315      43.640  49.280  73.340  1.00  0.00           C
ATOM   4874  HB1 PRO A 315      44.530  48.610  73.360  1.00  0.00           H
ATOM   4875  HB2 PRO A 315      43.860  50.160  73.980  1.00  0.00           H
ATOM   4876  CG  PRO A 315      43.360  49.680  71.880  1.00  0.00           C
ATOM   4877  HG1 PRO A 315      43.010  50.740  71.800  1.00  0.00           H
ATOM   4878  HG2 PRO A 315      44.350  49.600  71.370  1.00  0.00           H
ATOM   4879  C   PRO A 315      41.620  49.530  74.730  1.00  0.00           C
ATOM   4880  O   PRO A 315      41.850  49.560  75.900  1.00  0.00           O
ATOM   4881  N   VAL A 316      40.740  50.350  74.150  1.00  0.00           N
ATOM   4882  HN  VAL A 316      40.640  50.250  73.170  1.00  0.00           H
ATOM   4883  CA  VAL A 316      39.760  51.100  74.850  1.00  0.00           C
ATOM   4884  HA  VAL A 316      40.220  51.630  75.660  1.00  0.00           H
ATOM   4885  CB  VAL A 316      38.970  51.980  73.890  1.00  0.00           C
ATOM   4886  HB  VAL A 316      38.640  51.460  72.970  1.00  0.00           H
ATOM   4887  CG1 VAL A 316      37.830  52.710  74.620  1.00  0.00           C
ATOM   4888 HG11 VAL A 316      38.140  52.970  75.650  1.00  0.00           H
ATOM   4889 HG12 VAL A 316      36.970  52.020  74.740  1.00  0.00           H
ATOM   4890 HG13 VAL A 316      37.470  53.650  74.160  1.00  0.00           H
ATOM   4891  CG2 VAL A 316      39.870  53.070  73.220  1.00  0.00           C
ATOM   4892 HG21 VAL A 316      40.870  52.620  73.040  1.00  0.00           H
ATOM   4893 HG22 VAL A 316      39.990  53.880  73.980  1.00  0.00           H
ATOM   4894 HG23 VAL A 316      39.360  53.470  72.320  1.00  0.00           H
ATOM   4895  C   VAL A 316      38.810  50.100  75.550  1.00  0.00           C
ATOM   4896  O   VAL A 316      38.590  50.310  76.790  1.00  0.00           O
ATOM   4897  N   LEU A 317      38.320  49.020  74.890  1.00  0.00           N
ATOM   4898  HN  LEU A 317      38.290  48.960  73.890  1.00  0.00           H
ATOM   4899  CA  LEU A 317      37.550  47.940  75.530  1.00  0.00           C
ATOM   4900  HA  LEU A 317      36.660  48.360  75.960  1.00  0.00           H
ATOM   4901  CB  LEU A 317      37.240  46.780  74.520  1.00  0.00           C
ATOM   4902  HB1 LEU A 317      37.050  45.900  75.180  1.00  0.00           H
ATOM   4903  HB2 LEU A 317      38.110  46.460  73.910  1.00  0.00           H
ATOM   4904  CG  LEU A 317      35.960  46.810  73.700  1.00  0.00           C
ATOM   4905  HG  LEU A 317      35.770  47.790  73.210  1.00  0.00           H
ATOM   4906  CD1 LEU A 317      36.160  45.720  72.740  1.00  0.00           C
ATOM   4907 HD11 LEU A 317      35.370  45.570  71.970  1.00  0.00           H
ATOM   4908 HD12 LEU A 317      36.180  44.750  73.280  1.00  0.00           H
ATOM   4909 HD13 LEU A 317      37.170  45.600  72.270  1.00  0.00           H
ATOM   4910  CD2 LEU A 317      34.690  46.460  74.610  1.00  0.00           C
ATOM   4911 HD21 LEU A 317      34.470  47.430  75.100  1.00  0.00           H
ATOM   4912 HD22 LEU A 317      34.900  45.720  75.420  1.00  0.00           H
ATOM   4913 HD23 LEU A 317      33.910  46.120  73.890  1.00  0.00           H
ATOM   4914  C   LEU A 317      38.240  47.320  76.710  1.00  0.00           C
ATOM   4915  O   LEU A 317      37.630  47.320  77.760  1.00  0.00           O
ATOM   4916  N   TYR A 318      39.480  46.820  76.600  1.00  0.00           N
ATOM   4917  HN  TYR A 318      39.870  46.660  75.700  1.00  0.00           H
ATOM   4918  CA  TYR A 318      40.360  46.270  77.700  1.00  0.00           C
ATOM   4919  HA  TYR A 318      39.930  45.370  78.120  1.00  0.00           H
ATOM   4920  CB  TYR A 318      41.790  45.980  77.280  1.00  0.00           C
ATOM   4921  HB1 TYR A 318      42.440  45.560  78.080  1.00  0.00           H
ATOM   4922  HB2 TYR A 318      42.150  46.970  76.950  1.00  0.00           H
ATOM   4923  CG  TYR A 318      41.890  45.020  76.170  1.00  0.00           C
ATOM   4924  CD1 TYR A 318      41.110  43.830  76.030  1.00  0.00           C
ATOM   4925  HD1 TYR A 318      40.320  43.720  76.760  1.00  0.00           H
ATOM   4926  CE1 TYR A 318      41.170  43.030  74.910  1.00  0.00           C
ATOM   4927  HE1 TYR A 318      40.400  42.280  74.790  1.00  0.00           H
ATOM   4928  CZ  TYR A 318      42.140  43.270  73.900  1.00  0.00           C
ATOM   4929  OH  TYR A 318      42.270  42.450  72.790  1.00  0.00           O
ATOM   4930  HH  TYR A 318      42.610  43.020  72.090  1.00  0.00           H
ATOM   4931  CD2 TYR A 318      42.820  45.230  75.210  1.00  0.00           C
ATOM   4932  HD2 TYR A 318      43.460  46.100  75.280  1.00  0.00           H
ATOM   4933  CE2 TYR A 318      43.020  44.300  74.130  1.00  0.00           C
ATOM   4934  HE2 TYR A 318      43.650  44.590  73.300  1.00  0.00           H
ATOM   4935  C   TYR A 318      40.500  47.270  78.880  1.00  0.00           C
ATOM   4936  O   TYR A 318      40.400  46.940  80.020  1.00  0.00           O
ATOM   4937  N   ALA A 319      40.580  48.540  78.620  1.00  0.00           N
ATOM   4938  HN  ALA A 319      40.460  48.810  77.670  1.00  0.00           H
ATOM   4939  CA  ALA A 319      40.760  49.600  79.560  1.00  0.00           C
ATOM   4940  HA  ALA A 319      41.520  49.290  80.260  1.00  0.00           H
ATOM   4941  CB  ALA A 319      41.180  50.920  78.850  1.00  0.00           C
ATOM   4942  HB1 ALA A 319      42.090  50.700  78.240  1.00  0.00           H
ATOM   4943  HB2 ALA A 319      41.440  51.720  79.570  1.00  0.00           H
ATOM   4944  HB3 ALA A 319      40.410  51.280  78.140  1.00  0.00           H
ATOM   4945  C   ALA A 319      39.610  49.850  80.490  1.00  0.00           C
ATOM   4946  O   ALA A 319      39.750  49.960  81.710  1.00  0.00           O
ATOM   4947  N   PHE A 320      38.450  50.080  79.910  1.00  0.00           N
ATOM   4948  HN  PHE A 320      38.430  50.240  78.930  1.00  0.00           H
ATOM   4949  CA  PHE A 320      37.170  50.020  80.560  1.00  0.00           C
ATOM   4950  HA  PHE A 320      37.200  50.740  81.360  1.00  0.00           H
ATOM   4951  CB  PHE A 320      35.990  50.310  79.530  1.00  0.00           C
ATOM   4952  HB1 PHE A 320      35.000  50.060  79.980  1.00  0.00           H
ATOM   4953  HB2 PHE A 320      36.150  49.760  78.580  1.00  0.00           H
ATOM   4954  CG  PHE A 320      36.000  51.790  79.140  1.00  0.00           C
ATOM   4955  CD1 PHE A 320      35.820  52.220  77.730  1.00  0.00           C
ATOM   4956  HD1 PHE A 320      35.810  51.390  77.040  1.00  0.00           H
ATOM   4957  CE1 PHE A 320      35.760  53.530  77.390  1.00  0.00           C
ATOM   4958  HE1 PHE A 320      35.810  53.880  76.360  1.00  0.00           H
ATOM   4959  CZ  PHE A 320      35.730  54.480  78.400  1.00  0.00           C
ATOM   4960  HZ  PHE A 320      35.710  55.540  78.160  1.00  0.00           H
ATOM   4961  CD2 PHE A 320      35.970  52.790  80.100  1.00  0.00           C
ATOM   4962  HD2 PHE A 320      35.990  52.490  81.140  1.00  0.00           H
ATOM   4963  CE2 PHE A 320      35.840  54.130  79.730  1.00  0.00           C
ATOM   4964  HE2 PHE A 320      35.830  54.880  80.510  1.00  0.00           H
ATOM   4965  C   PHE A 320      36.830  48.810  81.260  1.00  0.00           C
ATOM   4966  O   PHE A 320      36.320  48.890  82.340  1.00  0.00           O
ATOM   4967  N   LEU A 321      37.130  47.640  80.680  1.00  0.00           N
ATOM   4968  HN  LEU A 321      37.600  47.590  79.800  1.00  0.00           H
ATOM   4969  CA  LEU A 321      36.750  46.300  81.170  1.00  0.00           C
ATOM   4970  HA  LEU A 321      35.900  46.450  81.810  1.00  0.00           H
ATOM   4971  CB  LEU A 321      36.320  45.290  80.120  1.00  0.00           C
ATOM   4972  HB1 LEU A 321      36.100  44.290  80.560  1.00  0.00           H
ATOM   4973  HB2 LEU A 321      37.150  45.130  79.390  1.00  0.00           H
ATOM   4974  CG  LEU A 321      35.150  45.750  79.190  1.00  0.00           C
ATOM   4975  HG  LEU A 321      35.410  46.730  78.730  1.00  0.00           H
ATOM   4976  CD1 LEU A 321      34.960  44.720  78.030  1.00  0.00           C
ATOM   4977 HD11 LEU A 321      34.720  43.700  78.410  1.00  0.00           H
ATOM   4978 HD12 LEU A 321      35.860  44.710  77.380  1.00  0.00           H
ATOM   4979 HD13 LEU A 321      34.120  45.190  77.460  1.00  0.00           H
ATOM   4980  CD2 LEU A 321      33.810  45.980  80.000  1.00  0.00           C
ATOM   4981 HD21 LEU A 321      33.880  46.650  80.880  1.00  0.00           H
ATOM   4982 HD22 LEU A 321      33.590  45.050  80.580  1.00  0.00           H
ATOM   4983 HD23 LEU A 321      33.000  46.280  79.300  1.00  0.00           H
ATOM   4984  C   LEU A 321      37.710  45.710  82.140  1.00  0.00           C
ATOM   4985  O   LEU A 321      37.300  44.740  82.750  1.00  0.00           O
ATOM   4986  N   ASP A 322      38.860  46.300  82.380  1.00  0.00           N
ATOM   4987  HN  ASP A 322      39.230  47.040  81.820  1.00  0.00           H
ATOM   4988  CA  ASP A 322      39.650  45.910  83.580  1.00  0.00           C
ATOM   4989  HA  ASP A 322      38.960  45.640  84.370  1.00  0.00           H
ATOM   4990  CB  ASP A 322      40.480  44.610  83.130  1.00  0.00           C
ATOM   4991  HB1 ASP A 322      41.220  45.010  82.420  1.00  0.00           H
ATOM   4992  HB2 ASP A 322      39.880  43.830  82.610  1.00  0.00           H
ATOM   4993  CG  ASP A 322      41.240  43.820  84.230  1.00  0.00           C
ATOM   4994  OD1 ASP A 322      41.320  44.260  85.430  1.00  0.00           O
ATOM   4995  OD2 ASP A 322      42.010  42.880  83.890  1.00  0.00           O
ATOM   4996  C   ASP A 322      40.550  46.980  84.020  1.00  0.00           C
ATOM   4997  O   ASP A 322      41.330  47.590  83.260  1.00  0.00           O
ATOM   4998  N   GLU A 323      40.480  47.170  85.290  1.00  0.00           N
ATOM   4999  HN  GLU A 323      39.860  46.610  85.840  1.00  0.00           H
ATOM   5000  CA  GLU A 323      41.120  48.170  86.080  1.00  0.00           C
ATOM   5001  HA  GLU A 323      40.930  49.160  85.690  1.00  0.00           H
ATOM   5002  CB  GLU A 323      40.630  48.050  87.550  1.00  0.00           C
ATOM   5003  HB1 GLU A 323      40.660  47.020  87.940  1.00  0.00           H
ATOM   5004  HB2 GLU A 323      39.540  48.270  87.610  1.00  0.00           H
ATOM   5005  CG  GLU A 323      41.220  49.070  88.510  1.00  0.00           C
ATOM   5006  HG1 GLU A 323      41.130  50.110  88.110  1.00  0.00           H
ATOM   5007  HG2 GLU A 323      42.310  48.870  88.620  1.00  0.00           H
ATOM   5008  CD  GLU A 323      40.660  49.020  89.920  1.00  0.00           C
ATOM   5009  OE1 GLU A 323      39.470  49.430  90.060  1.00  0.00           O
ATOM   5010  OE2 GLU A 323      41.370  48.750  90.920  1.00  0.00           O
ATOM   5011  C   GLU A 323      42.680  47.980  86.050  1.00  0.00           C
ATOM   5012  O   GLU A 323      43.340  48.980  85.890  1.00  0.00           O
ATOM   5013  N   ASN A 324      43.200  46.750  85.990  1.00  0.00           N
ATOM   5014  HN  ASN A 324      42.530  46.040  85.810  1.00  0.00           H
ATOM   5015  CA  ASN A 324      44.680  46.400  85.770  1.00  0.00           C
ATOM   5016  HA  ASN A 324      45.180  47.100  86.420  1.00  0.00           H
ATOM   5017  CB  ASN A 324      45.100  44.880  85.990  1.00  0.00           C
ATOM   5018  HB1 ASN A 324      46.210  44.840  85.930  1.00  0.00           H
ATOM   5019  HB2 ASN A 324      44.580  44.210  85.280  1.00  0.00           H
ATOM   5020  CG  ASN A 324      44.740  44.550  87.420  1.00  0.00           C
ATOM   5021  OD1 ASN A 324      43.810  43.770  87.720  1.00  0.00           O
ATOM   5022  ND2 ASN A 324      45.430  45.220  88.360  1.00  0.00           N
ATOM   5023 HD21 ASN A 324      45.290  44.900  89.290  1.00  0.00           H
ATOM   5024 HD22 ASN A 324      46.180  45.830  88.090  1.00  0.00           H
ATOM   5025  C   ASN A 324      45.180  46.840  84.430  1.00  0.00           C
ATOM   5026  O   ASN A 324      46.250  47.420  84.390  1.00  0.00           O
ATOM   5027  N   PHE A 325      44.440  46.620  83.330  1.00  0.00           N
ATOM   5028  HN  PHE A 325      43.560  46.170  83.410  1.00  0.00           H
ATOM   5029  CA  PHE A 325      44.900  47.140  82.040  1.00  0.00           C
ATOM   5030  HA  PHE A 325      45.940  46.850  82.000  1.00  0.00           H
ATOM   5031  CB  PHE A 325      44.070  46.680  80.910  1.00  0.00           C
ATOM   5032  HB1 PHE A 325      44.210  47.380  80.050  1.00  0.00           H
ATOM   5033  HB2 PHE A 325      43.000  46.740  81.190  1.00  0.00           H
ATOM   5034  CG  PHE A 325      44.360  45.340  80.270  1.00  0.00           C
ATOM   5035  CD1 PHE A 325      43.490  44.210  80.330  1.00  0.00           C
ATOM   5036  HD1 PHE A 325      42.600  44.170  80.930  1.00  0.00           H
ATOM   5037  CE1 PHE A 325      43.790  43.010  79.640  1.00  0.00           C
ATOM   5038  HE1 PHE A 325      43.310  42.050  79.750  1.00  0.00           H
ATOM   5039  CZ  PHE A 325      44.900  42.850  78.900  1.00  0.00           C
ATOM   5040  HZ  PHE A 325      45.150  41.960  78.350  1.00  0.00           H
ATOM   5041  CD2 PHE A 325      45.530  45.090  79.570  1.00  0.00           C
ATOM   5042  HD2 PHE A 325      46.360  45.790  79.550  1.00  0.00           H
ATOM   5043  CE2 PHE A 325      45.780  43.980  78.900  1.00  0.00           C
ATOM   5044  HE2 PHE A 325      46.770  43.840  78.480  1.00  0.00           H
ATOM   5045  C   PHE A 325      44.970  48.680  82.020  1.00  0.00           C
ATOM   5046  O   PHE A 325      45.920  49.280  81.530  1.00  0.00           O
ATOM   5047  N   LYS A 326      43.950  49.360  82.590  1.00  0.00           N
ATOM   5048  HN  LYS A 326      43.170  48.870  82.970  1.00  0.00           H
ATOM   5049  CA  LYS A 326      43.810  50.820  82.690  1.00  0.00           C
ATOM   5050  HA  LYS A 326      43.890  51.240  81.700  1.00  0.00           H
ATOM   5051  CB  LYS A 326      42.360  51.150  83.230  1.00  0.00           C
ATOM   5052  HB1 LYS A 326      42.230  50.540  84.140  1.00  0.00           H
ATOM   5053  HB2 LYS A 326      41.760  50.680  82.420  1.00  0.00           H
ATOM   5054  CG  LYS A 326      42.060  52.640  83.340  1.00  0.00           C
ATOM   5055  HG1 LYS A 326      42.310  53.110  82.370  1.00  0.00           H
ATOM   5056  HG2 LYS A 326      42.820  53.060  84.030  1.00  0.00           H
ATOM   5057  CD  LYS A 326      40.600  52.920  83.780  1.00  0.00           C
ATOM   5058  HD1 LYS A 326      39.920  52.410  83.050  1.00  0.00           H
ATOM   5059  HD2 LYS A 326      40.300  53.980  83.660  1.00  0.00           H
ATOM   5060  CE  LYS A 326      40.270  52.500  85.220  1.00  0.00           C
ATOM   5061  HE1 LYS A 326      41.030  52.980  85.870  1.00  0.00           H
[truncated: 6,285,884 more chars]
