# Supplementary material for: Descriptive molecular pharmacology of the δ opioid receptor (DOR): A computational study with structural approach
Source: PLoS One. 2024 Jul 11;19(7):e0304068. doi: 10.1371/journal.pone.0304068 (PMC11239112; doi:10.1371/journal.pone.0304068)
Supplement: S1 File — (ZIP) [file pone.0304068.s025.zip › DORBW373U86_0.pdb]

TITLE     Title
REMARK    THIS IS A SIMULATION BOX
CRYST1   80.725   80.725  122.507  90.00  90.00  90.00 P 1           1
MODEL        1
ATOM      1  N   GLU A   2       5.890  31.910  48.340  1.00  0.00           N
ATOM      2  HT1 GLU A   2       6.190  31.430  49.210  1.00  0.00           H
ATOM      3  HT2 GLU A   2       5.530  31.180  47.690  1.00  0.00           H
ATOM      4  HT3 GLU A   2       5.190  32.640  48.570  1.00  0.00           H
ATOM      5  CA  GLU A   2       7.120  32.590  47.740  1.00  0.00           C
ATOM      6  HA  GLU A   2       7.810  32.590  48.570  1.00  0.00           H
ATOM      7  CB  GLU A   2       7.670  31.710  46.540  1.00  0.00           C
ATOM      8  HB1 GLU A   2       6.850  31.390  45.870  1.00  0.00           H
ATOM      9  HB2 GLU A   2       8.050  30.760  46.980  1.00  0.00           H
ATOM     10  CG  GLU A   2       8.830  32.430  45.770  1.00  0.00           C
ATOM     11  HG1 GLU A   2       9.750  32.390  46.400  1.00  0.00           H
ATOM     12  HG2 GLU A   2       8.560  33.460  45.460  1.00  0.00           H
ATOM     13  CD  GLU A   2       9.080  31.680  44.450  1.00  0.00           C
ATOM     14  OE1 GLU A   2       8.100  31.540  43.640  1.00  0.00           O
ATOM     15  OE2 GLU A   2      10.270  31.270  44.170  1.00  0.00           O
ATOM     16  C   GLU A   2       7.010  34.120  47.460  1.00  0.00           C
ATOM     17  O   GLU A   2       7.920  34.760  47.940  1.00  0.00           O
ATOM     18  N   PRO A   3       6.010  34.760  46.840  1.00  0.00           N
ATOM     19  CD  PRO A   3       5.110  34.190  45.840  1.00  0.00           C
ATOM     20  HD1 PRO A   3       4.090  34.080  46.270  1.00  0.00           H
ATOM     21  HD2 PRO A   3       5.410  33.150  45.570  1.00  0.00           H
ATOM     22  CA  PRO A   3       6.310  36.120  46.440  1.00  0.00           C
ATOM     23  HA  PRO A   3       7.350  36.140  46.120  1.00  0.00           H
ATOM     24  CB  PRO A   3       5.340  36.470  45.280  1.00  0.00           C
ATOM     25  HB1 PRO A   3       5.740  37.210  44.560  1.00  0.00           H
ATOM     26  HB2 PRO A   3       4.440  37.040  45.590  1.00  0.00           H
ATOM     27  CG  PRO A   3       5.080  35.130  44.670  1.00  0.00           C
ATOM     28  HG1 PRO A   3       4.080  35.190  44.190  1.00  0.00           H
ATOM     29  HG2 PRO A   3       5.910  34.920  43.970  1.00  0.00           H
ATOM     30  C   PRO A   3       6.230  37.150  47.570  1.00  0.00           C
ATOM     31  O   PRO A   3       7.060  38.080  47.610  1.00  0.00           O
ATOM     32  N   ALA A   4       5.220  37.090  48.450  1.00  0.00           N
ATOM     33  HN  ALA A   4       4.470  36.450  48.280  1.00  0.00           H
ATOM     34  CA  ALA A   4       5.200  38.020  49.570  1.00  0.00           C
ATOM     35  HA  ALA A   4       5.230  39.000  49.110  1.00  0.00           H
ATOM     36  CB  ALA A   4       3.980  37.880  50.580  1.00  0.00           C
ATOM     37  HB1 ALA A   4       4.030  36.910  51.120  1.00  0.00           H
ATOM     38  HB2 ALA A   4       3.030  37.850  50.000  1.00  0.00           H
ATOM     39  HB3 ALA A   4       3.900  38.720  51.310  1.00  0.00           H
ATOM     40  C   ALA A   4       6.510  38.000  50.420  1.00  0.00           C
ATOM     41  O   ALA A   4       6.960  39.060  50.720  1.00  0.00           O
ATOM     42  N   PRO A   5       7.170  36.940  50.850  1.00  0.00           N
ATOM     43  CD  PRO A   5       6.570  35.610  50.960  1.00  0.00           C
ATOM     44  HD1 PRO A   5       6.180  35.250  49.980  1.00  0.00           H
ATOM     45  HD2 PRO A   5       5.770  35.600  51.730  1.00  0.00           H
ATOM     46  CA  PRO A   5       8.430  37.070  51.590  1.00  0.00           C
ATOM     47  HA  PRO A   5       8.360  37.860  52.330  1.00  0.00           H
ATOM     48  CB  PRO A   5       8.510  35.690  52.310  1.00  0.00           C
ATOM     49  HB1 PRO A   5       7.940  35.730  53.260  1.00  0.00           H
ATOM     50  HB2 PRO A   5       9.560  35.340  52.410  1.00  0.00           H
ATOM     51  CG  PRO A   5       7.710  34.750  51.450  1.00  0.00           C
ATOM     52  HG1 PRO A   5       8.290  34.590  50.510  1.00  0.00           H
ATOM     53  HG2 PRO A   5       7.430  33.740  51.800  1.00  0.00           H
ATOM     54  C   PRO A   5       9.650  37.290  50.710  1.00  0.00           C
ATOM     55  O   PRO A   5      10.640  37.870  51.230  1.00  0.00           O
ATOM     56  N   SER A   6       9.610  36.880  49.440  1.00  0.00           N
ATOM     57  HN  SER A   6       9.010  36.130  49.180  1.00  0.00           H
ATOM     58  CA  SER A   6      10.600  37.420  48.430  1.00  0.00           C
ATOM     59  HA  SER A   6      11.600  37.120  48.700  1.00  0.00           H
ATOM     60  CB  SER A   6      10.440  36.780  47.040  1.00  0.00           C
ATOM     61  HB1 SER A   6      11.290  37.090  46.400  1.00  0.00           H
ATOM     62  HB2 SER A   6       9.500  37.200  46.610  1.00  0.00           H
ATOM     63  OG  SER A   6      10.450  35.310  47.160  1.00  0.00           O
ATOM     64  HG1 SER A   6       9.560  35.040  47.430  1.00  0.00           H
ATOM     65  C   SER A   6      10.540  38.910  48.270  1.00  0.00           C
ATOM     66  O   SER A   6      11.530  39.640  48.330  1.00  0.00           O
ATOM     67  N   ALA A   7       9.330  39.510  48.220  1.00  0.00           N
ATOM     68  HN  ALA A   7       8.490  38.990  48.080  1.00  0.00           H
ATOM     69  CA  ALA A   7       9.070  40.940  48.170  1.00  0.00           C
ATOM     70  HA  ALA A   7       9.750  41.480  47.530  1.00  0.00           H
ATOM     71  CB  ALA A   7       7.660  41.250  47.840  1.00  0.00           C
ATOM     72  HB1 ALA A   7       6.950  40.670  48.470  1.00  0.00           H
ATOM     73  HB2 ALA A   7       7.460  40.790  46.850  1.00  0.00           H
ATOM     74  HB3 ALA A   7       7.380  42.320  47.710  1.00  0.00           H
ATOM     75  C   ALA A   7       9.420  41.620  49.550  1.00  0.00           C
ATOM     76  O   ALA A   7       9.900  42.750  49.640  1.00  0.00           O
ATOM     77  N   GLY A   8       9.030  40.980  50.670  1.00  0.00           N
ATOM     78  HN  GLY A   8       8.440  40.190  50.500  1.00  0.00           H
ATOM     79  CA  GLY A   8       9.220  41.350  52.120  1.00  0.00           C
ATOM     80  HA1 GLY A   8       8.960  40.520  52.760  1.00  0.00           H
ATOM     81  HA2 GLY A   8       8.610  42.240  52.250  1.00  0.00           H
ATOM     82  C   GLY A   8      10.590  41.820  52.480  1.00  0.00           C
ATOM     83  O   GLY A   8      10.770  42.810  53.160  1.00  0.00           O
ATOM     84  N   ALA A   9      11.580  41.000  52.060  1.00  0.00           N
ATOM     85  HN  ALA A   9      11.290  40.130  51.670  1.00  0.00           H
ATOM     86  CA  ALA A   9      12.990  41.050  52.370  1.00  0.00           C
ATOM     87  HA  ALA A   9      13.200  41.620  53.260  1.00  0.00           H
ATOM     88  CB  ALA A   9      13.520  39.570  52.470  1.00  0.00           C
ATOM     89  HB1 ALA A   9      14.630  39.550  52.490  1.00  0.00           H
ATOM     90  HB2 ALA A   9      13.070  39.000  51.630  1.00  0.00           H
ATOM     91  HB3 ALA A   9      13.150  39.030  53.370  1.00  0.00           H
ATOM     92  C   ALA A   9      13.740  41.900  51.330  1.00  0.00           C
ATOM     93  O   ALA A   9      14.910  42.100  51.400  1.00  0.00           O
ATOM     94  N   GLU A  10      12.880  42.500  50.380  1.00  0.00           N
ATOM     95  HN  GLU A  10      11.940  42.170  50.410  1.00  0.00           H
ATOM     96  CA  GLU A  10      13.170  43.720  49.620  1.00  0.00           C
ATOM     97  HA  GLU A  10      14.210  43.970  49.720  1.00  0.00           H
ATOM     98  CB  GLU A  10      12.780  43.520  48.100  1.00  0.00           C
ATOM     99  HB1 GLU A  10      12.980  44.450  47.520  1.00  0.00           H
ATOM    100  HB2 GLU A  10      11.680  43.400  48.100  1.00  0.00           H
ATOM    101  CG  GLU A  10      13.670  42.380  47.500  1.00  0.00           C
ATOM    102  HG1 GLU A  10      13.240  41.380  47.710  1.00  0.00           H
ATOM    103  HG2 GLU A  10      14.720  42.530  47.850  1.00  0.00           H
ATOM    104  CD  GLU A  10      13.720  42.670  45.990  1.00  0.00           C
ATOM    105  OE1 GLU A  10      14.380  43.700  45.660  1.00  0.00           O
ATOM    106  OE2 GLU A  10      12.960  42.050  45.200  1.00  0.00           O
ATOM    107  C   GLU A  10      12.450  44.910  50.120  1.00  0.00           C
ATOM    108  O   GLU A  10      12.250  45.910  49.400  1.00  0.00           O
ATOM    109  N   LEU A  11      11.940  44.910  51.310  1.00  0.00           N
ATOM    110  HN  LEU A  11      12.000  44.080  51.850  1.00  0.00           H
ATOM    111  CA  LEU A  11      11.210  46.010  51.890  1.00  0.00           C
ATOM    112  HA  LEU A  11      10.710  45.530  52.710  1.00  0.00           H
ATOM    113  CB  LEU A  11      12.190  47.100  52.540  1.00  0.00           C
ATOM    114  HB1 LEU A  11      11.570  47.780  53.160  1.00  0.00           H
ATOM    115  HB2 LEU A  11      12.590  47.680  51.680  1.00  0.00           H
ATOM    116  CG  LEU A  11      13.430  46.470  53.290  1.00  0.00           C
ATOM    117  HG  LEU A  11      14.070  45.870  52.610  1.00  0.00           H
ATOM    118  CD1 LEU A  11      14.220  47.640  53.870  1.00  0.00           C
ATOM    119 HD11 LEU A  11      14.810  48.110  53.050  1.00  0.00           H
ATOM    120 HD12 LEU A  11      14.900  47.240  54.650  1.00  0.00           H
ATOM    121 HD13 LEU A  11      13.600  48.480  54.240  1.00  0.00           H
ATOM    122  CD2 LEU A  11      12.980  45.550  54.400  1.00  0.00           C
ATOM    123 HD21 LEU A  11      13.860  45.270  55.020  1.00  0.00           H
ATOM    124 HD22 LEU A  11      12.540  44.580  54.100  1.00  0.00           H
ATOM    125 HD23 LEU A  11      12.270  46.010  55.120  1.00  0.00           H
ATOM    126  C   LEU A  11      10.100  46.640  51.050  1.00  0.00           C
ATOM    127  O   LEU A  11       9.950  47.810  51.000  1.00  0.00           O
ATOM    128  N   GLN A  12       9.350  45.890  50.300  1.00  0.00           N
ATOM    129  HN  GLN A  12       9.400  44.900  50.330  1.00  0.00           H
ATOM    130  CA  GLN A  12       8.200  46.410  49.520  1.00  0.00           C
ATOM    131  HA  GLN A  12       8.560  47.300  49.030  1.00  0.00           H
ATOM    132  CB  GLN A  12       7.790  45.270  48.450  1.00  0.00           C
ATOM    133  HB1 GLN A  12       6.850  45.560  47.930  1.00  0.00           H
ATOM    134  HB2 GLN A  12       7.560  44.370  49.060  1.00  0.00           H
ATOM    135  CG  GLN A  12       8.840  44.830  47.380  1.00  0.00           C
ATOM    136  HG1 GLN A  12       8.270  44.310  46.580  1.00  0.00           H
ATOM    137  HG2 GLN A  12       9.520  44.060  47.800  1.00  0.00           H
ATOM    138  CD  GLN A  12       9.450  46.080  46.690  1.00  0.00           C
ATOM    139  OE1 GLN A  12       8.930  46.440  45.660  1.00  0.00           O
ATOM    140  NE2 GLN A  12      10.640  46.590  47.150  1.00  0.00           N
ATOM    141 HE21 GLN A  12      11.130  47.320  46.670  1.00  0.00           H
ATOM    142 HE22 GLN A  12      11.010  46.260  48.020  1.00  0.00           H
ATOM    143  C   GLN A  12       6.970  46.870  50.320  1.00  0.00           C
ATOM    144  O   GLN A  12       6.520  45.970  50.980  1.00  0.00           O
ATOM    145  N   PRO A  13       6.460  48.100  50.290  1.00  0.00           N
ATOM    146  CD  PRO A  13       7.360  49.250  50.180  1.00  0.00           C
ATOM    147  HD1 PRO A  13       8.030  49.340  49.300  1.00  0.00           H
ATOM    148  HD2 PRO A  13       7.890  49.340  51.150  1.00  0.00           H
ATOM    149  CA  PRO A  13       5.180  48.460  50.930  1.00  0.00           C
ATOM    150  HA  PRO A  13       5.140  48.010  51.910  1.00  0.00           H
ATOM    151  CB  PRO A  13       5.190  50.020  50.940  1.00  0.00           C
ATOM    152  HB1 PRO A  13       5.580  50.080  51.980  1.00  0.00           H
ATOM    153  HB2 PRO A  13       4.220  50.550  50.780  1.00  0.00           H
ATOM    154  CG  PRO A  13       6.320  50.430  50.050  1.00  0.00           C
ATOM    155  HG1 PRO A  13       5.960  50.540  49.000  1.00  0.00           H
ATOM    156  HG2 PRO A  13       6.910  51.270  50.450  1.00  0.00           H
ATOM    157  C   PRO A  13       3.910  47.970  50.190  1.00  0.00           C
ATOM    158  O   PRO A  13       2.960  47.600  50.930  1.00  0.00           O
ATOM    159  N   PRO A  14       3.680  48.020  48.830  1.00  0.00           N
ATOM    160  CD  PRO A  14       2.660  47.120  48.250  1.00  0.00           C
ATOM    161  HD1 PRO A  14       1.640  47.220  48.680  1.00  0.00           H
ATOM    162  HD2 PRO A  14       3.080  46.090  48.260  1.00  0.00           H
ATOM    163  CA  PRO A  14       4.300  48.810  47.780  1.00  0.00           C
ATOM    164  HA  PRO A  14       5.350  48.800  47.990  1.00  0.00           H
ATOM    165  CB  PRO A  14       3.890  48.110  46.490  1.00  0.00           C
ATOM    166  HB1 PRO A  14       4.570  47.280  46.210  1.00  0.00           H
ATOM    167  HB2 PRO A  14       3.800  48.690  45.540  1.00  0.00           H
ATOM    168  CG  PRO A  14       2.520  47.570  46.760  1.00  0.00           C
ATOM    169  HG1 PRO A  14       1.710  48.310  46.640  1.00  0.00           H
ATOM    170  HG2 PRO A  14       2.210  46.690  46.150  1.00  0.00           H
ATOM    171  C   PRO A  14       3.730  50.220  47.690  1.00  0.00           C
ATOM    172  O   PRO A  14       4.390  51.070  47.210  1.00  0.00           O
ATOM    173  N   LEU A  15       2.560  50.480  48.250  1.00  0.00           N
ATOM    174  HN  LEU A  15       2.050  49.720  48.650  1.00  0.00           H
ATOM    175  CA  LEU A  15       1.890  51.740  48.240  1.00  0.00           C
ATOM    176  HA  LEU A  15       1.360  51.810  47.300  1.00  0.00           H
ATOM    177  CB  LEU A  15       0.990  51.690  49.580  1.00  0.00           C
ATOM    178  HB1 LEU A  15       1.640  51.760  50.480  1.00  0.00           H
ATOM    179  HB2 LEU A  15       0.520  50.690  49.620  1.00  0.00           H
ATOM    180  CG  LEU A  15      80.670  52.840  49.780  1.00  0.00           C
ATOM    181  HG  LEU A  15       0.390  53.830  50.050  1.00  0.00           H
ATOM    182  CD1 LEU A  15      79.680  52.990  48.610  1.00  0.00           C
ATOM    183 HD11 LEU A  15      78.970  52.140  48.610  1.00  0.00           H
ATOM    184 HD12 LEU A  15      80.240  53.140  47.670  1.00  0.00           H
ATOM    185 HD13 LEU A  15      79.090  53.910  48.800  1.00  0.00           H
ATOM    186  CD2 LEU A  15      79.840  52.450  50.990  1.00  0.00           C
ATOM    187 HD21 LEU A  15      79.140  53.290  51.180  1.00  0.00           H
ATOM    188 HD22 LEU A  15      80.520  52.160  51.820  1.00  0.00           H
ATOM    189 HD23 LEU A  15      79.250  51.530  50.780  1.00  0.00           H
ATOM    190  C   LEU A  15       2.680  52.980  48.300  1.00  0.00           C
ATOM    191  O   LEU A  15       2.430  53.970  47.540  1.00  0.00           O
ATOM    192  N   PHE A  16       3.630  53.080  49.250  1.00  0.00           N
ATOM    193  HN  PHE A  16       3.910  52.310  49.820  1.00  0.00           H
ATOM    194  CA  PHE A  16       4.350  54.310  49.510  1.00  0.00           C
ATOM    195  HA  PHE A  16       3.630  55.110  49.610  1.00  0.00           H
ATOM    196  CB  PHE A  16       5.020  54.230  50.860  1.00  0.00           C
ATOM    197  HB1 PHE A  16       5.320  55.280  51.050  1.00  0.00           H
ATOM    198  HB2 PHE A  16       5.970  53.670  50.770  1.00  0.00           H
ATOM    199  CG  PHE A  16       4.030  53.750  52.040  1.00  0.00           C
ATOM    200  CD1 PHE A  16       4.550  52.900  53.040  1.00  0.00           C
ATOM    201  HD1 PHE A  16       5.550  52.510  53.040  1.00  0.00           H
ATOM    202  CE1 PHE A  16       3.610  52.440  54.020  1.00  0.00           C
ATOM    203  HE1 PHE A  16       3.970  51.760  54.780  1.00  0.00           H
ATOM    204  CZ  PHE A  16       2.300  52.850  54.060  1.00  0.00           C
ATOM    205  HZ  PHE A  16       1.660  52.600  54.900  1.00  0.00           H
ATOM    206  CD2 PHE A  16       2.740  54.210  52.120  1.00  0.00           C
ATOM    207  HD2 PHE A  16       2.350  54.650  51.210  1.00  0.00           H
ATOM    208  CE2 PHE A  16       1.810  53.890  53.180  1.00  0.00           C
ATOM    209  HE2 PHE A  16       0.780  54.220  53.110  1.00  0.00           H
ATOM    210  C   PHE A  16       5.410  54.620  48.440  1.00  0.00           C
ATOM    211  O   PHE A  16       5.710  55.780  48.280  1.00  0.00           O
ATOM    212  N   ALA A  17       5.840  53.640  47.670  1.00  0.00           N
ATOM    213  HN  ALA A  17       5.570  52.750  48.020  1.00  0.00           H
ATOM    214  CA  ALA A  17       6.720  53.690  46.530  1.00  0.00           C
ATOM    215  HA  ALA A  17       7.670  54.130  46.780  1.00  0.00           H
ATOM    216  CB  ALA A  17       7.130  52.350  46.070  1.00  0.00           C
ATOM    217  HB1 ALA A  17       7.440  51.720  46.930  1.00  0.00           H
ATOM    218  HB2 ALA A  17       8.050  52.570  45.500  1.00  0.00           H
ATOM    219  HB3 ALA A  17       6.440  51.760  45.430  1.00  0.00           H
ATOM    220  C   ALA A  17       6.030  54.440  45.440  1.00  0.00           C
ATOM    221  O   ALA A  17       6.710  55.180  44.730  1.00  0.00           O
ATOM    222  N   ASN A  18       4.730  54.360  45.200  1.00  0.00           N
ATOM    223  HN  ASN A  18       4.170  53.680  45.680  1.00  0.00           H
ATOM    224  CA  ASN A  18       4.040  55.080  44.120  1.00  0.00           C
ATOM    225  HA  ASN A  18       4.560  55.020  43.180  1.00  0.00           H
ATOM    226  CB  ASN A  18       2.650  54.580  43.980  1.00  0.00           C
ATOM    227  HB1 ASN A  18       1.960  55.220  43.390  1.00  0.00           H
ATOM    228  HB2 ASN A  18       2.220  54.380  44.980  1.00  0.00           H
ATOM    229  CG  ASN A  18       2.660  53.160  43.340  1.00  0.00           C
ATOM    230  OD1 ASN A  18       2.780  52.080  43.970  1.00  0.00           O
ATOM    231  ND2 ASN A  18       2.560  53.150  42.030  1.00  0.00           N
ATOM    232 HD22 ASN A  18       2.570  53.920  41.390  1.00  0.00           H
ATOM    233  C   ASN A  18       4.120  56.590  44.420  1.00  0.00           C
ATOM    234  O   ASN A  18       4.390  57.400  43.540  1.00  0.00           O
ATOM    235  N   ALA A  19       3.900  56.940  45.730  1.00  0.00           N
ATOM    236  HN  ALA A  19       3.740  56.290  46.470  1.00  0.00           H
ATOM    237  CA  ALA A  19       3.920  58.330  46.240  1.00  0.00           C
ATOM    238  HA  ALA A  19       3.220  58.910  45.650  1.00  0.00           H
ATOM    239  CB  ALA A  19       3.510  58.310  47.720  1.00  0.00           C
ATOM    240  HB1 ALA A  19       3.510  59.390  47.980  1.00  0.00           H
ATOM    241  HB2 ALA A  19       4.220  57.790  48.400  1.00  0.00           H
ATOM    242  HB3 ALA A  19       2.510  57.830  47.880  1.00  0.00           H
ATOM    243  C   ALA A  19       5.280  58.950  46.200  1.00  0.00           C
ATOM    244  O   ALA A  19       5.420  60.130  46.150  1.00  0.00           O
ATOM    245  N   SER A  20       6.370  58.150  46.450  1.00  0.00           N
ATOM    246  HN  SER A  20       6.120  57.210  46.640  1.00  0.00           H
ATOM    247  CA  SER A  20       7.700  58.670  46.790  1.00  0.00           C
ATOM    248  HA  SER A  20       7.510  59.600  47.300  1.00  0.00           H
ATOM    249  CB  SER A  20       8.510  57.760  47.780  1.00  0.00           C
ATOM    250  HB1 SER A  20       9.530  58.060  48.100  1.00  0.00           H
ATOM    251  HB2 SER A  20       8.640  56.870  47.130  1.00  0.00           H
ATOM    252  OG  SER A  20       7.790  57.570  49.030  1.00  0.00           O
ATOM    253  HG1 SER A  20       7.050  57.010  48.770  1.00  0.00           H
ATOM    254  C   SER A  20       8.580  59.060  45.640  1.00  0.00           C
ATOM    255  O   SER A  20       9.450  59.900  45.770  1.00  0.00           O
ATOM    256  N   ASP A  21       8.280  58.560  44.440  1.00  0.00           N
ATOM    257  HN  ASP A  21       7.720  57.740  44.380  1.00  0.00           H
ATOM    258  CA  ASP A  21       9.000  59.030  43.230  1.00  0.00           C
ATOM    259  HA  ASP A  21      10.010  59.290  43.520  1.00  0.00           H
ATOM    260  CB  ASP A  21       9.020  57.910  42.210  1.00  0.00           C
ATOM    261  HB1 ASP A  21       9.590  58.300  41.340  1.00  0.00           H
ATOM    262  HB2 ASP A  21       8.090  57.390  41.880  1.00  0.00           H
ATOM    263  CG  ASP A  21       9.970  56.800  42.670  1.00  0.00           C
ATOM    264  OD1 ASP A  21       9.820  55.690  42.090  1.00  0.00           O
ATOM    265  OD2 ASP A  21      10.900  57.040  43.480  1.00  0.00           O
ATOM    266  C   ASP A  21       8.390  60.280  42.550  1.00  0.00           C
ATOM    267  O   ASP A  21       8.900  60.820  41.590  1.00  0.00           O
ATOM    268  N   ALA A  22       7.350  60.760  43.110  1.00  0.00           N
ATOM    269  HN  ALA A  22       7.090  60.240  43.930  1.00  0.00           H
ATOM    270  CA  ALA A  22       6.670  61.910  42.560  1.00  0.00           C
ATOM    271  HA  ALA A  22       6.340  61.660  41.560  1.00  0.00           H
ATOM    272  CB  ALA A  22       5.430  62.190  43.320  1.00  0.00           C
ATOM    273  HB1 ALA A  22       4.800  61.290  43.490  1.00  0.00           H
ATOM    274  HB2 ALA A  22       4.810  62.970  42.810  1.00  0.00           H
ATOM    275  HB3 ALA A  22       5.790  62.490  44.330  1.00  0.00           H
ATOM    276  C   ALA A  22       7.510  63.240  42.390  1.00  0.00           C
ATOM    277  O   ALA A  22       7.270  64.070  41.470  1.00  0.00           O
ATOM    278  N   TYR A  23       8.490  63.480  43.300  1.00  0.00           N
ATOM    279  HN  TYR A  23       8.670  62.850  44.050  1.00  0.00           H
ATOM    280  CA  TYR A  23       9.270  64.690  43.290  1.00  0.00           C
ATOM    281  HA  TYR A  23       9.150  65.140  42.320  1.00  0.00           H
ATOM    282  CB  TYR A  23       8.650  65.870  44.190  1.00  0.00           C
ATOM    283  HB1 TYR A  23       8.670  65.620  45.270  1.00  0.00           H
ATOM    284  HB2 TYR A  23       7.560  65.970  43.960  1.00  0.00           H
ATOM    285  CG  TYR A  23       9.280  67.250  43.940  1.00  0.00           C
ATOM    286  CD1 TYR A  23      10.220  67.820  44.840  1.00  0.00           C
ATOM    287  HD1 TYR A  23      10.590  67.310  45.720  1.00  0.00           H
ATOM    288  CE1 TYR A  23      10.880  68.960  44.500  1.00  0.00           C
ATOM    289  HE1 TYR A  23      11.620  69.280  45.220  1.00  0.00           H
ATOM    290  CZ  TYR A  23      10.330  69.760  43.460  1.00  0.00           C
ATOM    291  OH  TYR A  23      10.870  71.080  43.160  1.00  0.00           O
ATOM    292  HH  TYR A  23      10.340  71.520  42.480  1.00  0.00           H
ATOM    293  CD2 TYR A  23       8.720  68.070  42.900  1.00  0.00           C
ATOM    294  HD2 TYR A  23       7.890  67.730  42.300  1.00  0.00           H
ATOM    295  CE2 TYR A  23       9.220  69.370  42.730  1.00  0.00           C
ATOM    296  HE2 TYR A  23       8.830  70.100  42.040  1.00  0.00           H
ATOM    297  C   TYR A  23      10.790  64.530  43.250  1.00  0.00           C
ATOM    298  O   TYR A  23      11.340  65.050  42.300  1.00  0.00           O
ATOM    299  N   PRO A  24      11.490  63.890  44.180  1.00  0.00           N
ATOM    300  CD  PRO A  24      10.950  63.440  45.470  1.00  0.00           C
ATOM    301  HD1 PRO A  24      10.750  62.350  45.410  1.00  0.00           H
ATOM    302  HD2 PRO A  24      10.000  63.940  45.780  1.00  0.00           H
ATOM    303  CA  PRO A  24      12.960  63.950  44.220  1.00  0.00           C
ATOM    304  HA  PRO A  24      13.190  64.990  44.050  1.00  0.00           H
ATOM    305  CB  PRO A  24      13.320  63.400  45.570  1.00  0.00           C
ATOM    306  HB1 PRO A  24      14.230  63.860  46.000  1.00  0.00           H
ATOM    307  HB2 PRO A  24      13.460  62.300  45.470  1.00  0.00           H
ATOM    308  CG  PRO A  24      12.080  63.690  46.440  1.00  0.00           C
ATOM    309  HG1 PRO A  24      12.040  63.000  47.310  1.00  0.00           H
ATOM    310  HG2 PRO A  24      11.960  64.770  46.700  1.00  0.00           H
ATOM    311  C   PRO A  24      13.650  63.340  43.060  1.00  0.00           C
ATOM    312  O   PRO A  24      14.680  63.910  42.640  1.00  0.00           O
ATOM    313  N   SER A  25      13.140  62.240  42.600  1.00  0.00           N
ATOM    314  HN  SER A  25      12.490  61.740  43.160  1.00  0.00           H
ATOM    315  CA  SER A  25      13.620  61.660  41.370  1.00  0.00           C
ATOM    316  HA  SER A  25      14.680  61.860  41.380  1.00  0.00           H
ATOM    317  CB  SER A  25      13.480  60.110  41.210  1.00  0.00           C
ATOM    318  HB1 SER A  25      12.420  59.770  41.170  1.00  0.00           H
ATOM    319  HB2 SER A  25      13.920  59.610  42.090  1.00  0.00           H
ATOM    320  OG  SER A  25      14.160  59.570  40.060  1.00  0.00           O
ATOM    321  HG1 SER A  25      15.060  59.480  40.370  1.00  0.00           H
ATOM    322  C   SER A  25      13.150  62.310  40.080  1.00  0.00           C
ATOM    323  O   SER A  25      13.750  62.120  39.040  1.00  0.00           O
ATOM    324  N   ALA A  26      12.130  63.160  40.090  1.00  0.00           N
ATOM    325  HN  ALA A  26      11.780  63.480  40.960  1.00  0.00           H
ATOM    326  CA  ALA A  26      11.450  63.640  38.980  1.00  0.00           C
ATOM    327  HA  ALA A  26      11.560  62.940  38.160  1.00  0.00           H
ATOM    328  CB  ALA A  26       9.970  63.840  39.330  1.00  0.00           C
ATOM    329  HB1 ALA A  26       9.370  64.180  38.460  1.00  0.00           H
ATOM    330  HB2 ALA A  26       9.810  64.470  40.230  1.00  0.00           H
ATOM    331  HB3 ALA A  26       9.560  62.900  39.760  1.00  0.00           H
ATOM    332  C   ALA A  26      12.110  64.920  38.510  1.00  0.00           C
ATOM    333  O   ALA A  26      12.180  65.220  37.300  1.00  0.00           O
ATOM    334  N   CYS A  27      12.640  65.690  39.450  1.00  0.00           N
ATOM    335  HN  CYS A  27      12.620  65.330  40.380  1.00  0.00           H
ATOM    336  CA  CYS A  27      13.290  66.920  39.130  1.00  0.00           C
ATOM    337  HA  CYS A  27      12.570  67.550  38.630  1.00  0.00           H
ATOM    338  CB  CYS A  27      13.670  67.680  40.420  1.00  0.00           C
ATOM    339  HB1 CYS A  27      14.240  68.590  40.150  1.00  0.00           H
ATOM    340  HB2 CYS A  27      14.350  67.000  40.980  1.00  0.00           H
ATOM    341  SG  CYS A  27      12.230  68.090  41.430  1.00  0.00           S
ATOM    342  HG1 CYS A  27      12.310  67.030  42.220  1.00  0.00           H
ATOM    343  C   CYS A  27      14.500  66.870  38.120  1.00  0.00           C
ATOM    344  O   CYS A  27      14.390  67.640  37.170  1.00  0.00           O
ATOM    345  N   PRO A  28      15.530  66.040  38.190  1.00  0.00           N
ATOM    346  CD  PRO A  28      15.970  65.440  39.480  1.00  0.00           C
ATOM    347  HD1 PRO A  28      15.270  64.750  39.990  1.00  0.00           H
ATOM    348  HD2 PRO A  28      16.240  66.310  40.110  1.00  0.00           H
ATOM    349  CA  PRO A  28      16.660  66.100  37.250  1.00  0.00           C
ATOM    350  HA  PRO A  28      16.900  67.070  36.850  1.00  0.00           H
ATOM    351  CB  PRO A  28      17.810  65.620  38.100  1.00  0.00           C
ATOM    352  HB1 PRO A  28      18.080  66.550  38.630  1.00  0.00           H
ATOM    353  HB2 PRO A  28      18.710  65.180  37.600  1.00  0.00           H
ATOM    354  CG  PRO A  28      17.280  64.710  39.120  1.00  0.00           C
ATOM    355  HG1 PRO A  28      17.050  63.730  38.650  1.00  0.00           H
ATOM    356  HG2 PRO A  28      17.890  64.490  40.020  1.00  0.00           H
ATOM    357  C   PRO A  28      16.510  65.120  36.080  1.00  0.00           C
ATOM    358  O   PRO A  28      17.140  64.110  36.010  1.00  0.00           O
ATOM    359  N   SER A  29      15.600  65.530  35.160  1.00  0.00           N
ATOM    360  HN  SER A  29      15.100  66.370  35.330  1.00  0.00           H
ATOM    361  CA  SER A  29      15.360  64.800  33.850  1.00  0.00           C
ATOM    362  HA  SER A  29      15.200  63.740  33.980  1.00  0.00           H
ATOM    363  CB  SER A  29      14.000  65.230  33.180  1.00  0.00           C
ATOM    364  HB1 SER A  29      13.890  66.340  33.200  1.00  0.00           H
ATOM    365  HB2 SER A  29      13.150  64.820  33.760  1.00  0.00           H
ATOM    366  OG  SER A  29      13.830  64.690  31.860  1.00  0.00           O
ATOM    367  HG1 SER A  29      13.280  63.920  32.010  1.00  0.00           H
ATOM    368  C   SER A  29      16.590  64.810  33.040  1.00  0.00           C
ATOM    369  O   SER A  29      17.160  65.840  32.880  1.00  0.00           O
ATOM    370  N   ALA A  30      17.060  63.660  32.530  1.00  0.00           N
ATOM    371  HN  ALA A  30      16.540  62.810  32.520  1.00  0.00           H
ATOM    372  CA  ALA A  30      18.200  63.510  31.630  1.00  0.00           C
ATOM    373  HA  ALA A  30      18.380  62.450  31.530  1.00  0.00           H
ATOM    374  CB  ALA A  30      17.800  64.080  30.340  1.00  0.00           C
ATOM    375  HB1 ALA A  30      16.910  63.500  30.010  1.00  0.00           H
ATOM    376  HB2 ALA A  30      18.680  63.890  29.690  1.00  0.00           H
ATOM    377  HB3 ALA A  30      17.670  65.180  30.340  1.00  0.00           H
ATOM    378  C   ALA A  30      19.580  64.120  32.030  1.00  0.00           C
ATOM    379  O   ALA A  30      20.350  64.630  31.240  1.00  0.00           O
ATOM    380  N   GLY A  31      19.760  64.160  33.350  1.00  0.00           N
ATOM    381  HN  GLY A  31      19.020  63.710  33.820  1.00  0.00           H
ATOM    382  CA  GLY A  31      20.790  64.700  34.220  1.00  0.00           C
ATOM    383  HA1 GLY A  31      20.850  64.090  35.100  1.00  0.00           H
ATOM    384  HA2 GLY A  31      20.500  65.720  34.400  1.00  0.00           H
ATOM    385  C   GLY A  31      22.270  64.740  33.610  1.00  0.00           C
ATOM    386  O   GLY A  31      22.820  63.680  33.140  1.00  0.00           O
ATOM    387  N   ALA A  32      22.910  65.870  33.780  1.00  0.00           N
ATOM    388  HN  ALA A  32      22.600  66.540  34.440  1.00  0.00           H
ATOM    389  CA  ALA A  32      24.140  66.220  33.150  1.00  0.00           C
ATOM    390  HA  ALA A  32      24.320  67.250  33.390  1.00  0.00           H
ATOM    391  CB  ALA A  32      25.350  65.540  33.780  1.00  0.00           C
ATOM    392  HB1 ALA A  32      25.460  64.460  33.570  1.00  0.00           H
ATOM    393  HB2 ALA A  32      25.180  65.580  34.870  1.00  0.00           H
ATOM    394  HB3 ALA A  32      26.320  66.080  33.690  1.00  0.00           H
ATOM    395  C   ALA A  32      24.200  66.150  31.640  1.00  0.00           C
ATOM    396  O   ALA A  32      23.370  66.630  30.820  1.00  0.00           O
ATOM    397  N   ASN A  33      25.280  65.560  31.040  1.00  0.00           N
ATOM    398  HN  ASN A  33      25.960  65.150  31.640  1.00  0.00           H
ATOM    399  CA  ASN A  33      25.470  65.410  29.650  1.00  0.00           C
ATOM    400  HA  ASN A  33      25.080  66.270  29.120  1.00  0.00           H
ATOM    401  CB  ASN A  33      26.970  65.290  29.370  1.00  0.00           C
ATOM    402  HB1 ASN A  33      27.210  65.180  28.290  1.00  0.00           H
ATOM    403  HB2 ASN A  33      27.190  64.420  30.020  1.00  0.00           H
ATOM    404  CG  ASN A  33      27.790  66.520  29.930  1.00  0.00           C
ATOM    405  OD1 ASN A  33      28.510  66.440  30.930  1.00  0.00           O
ATOM    406  ND2 ASN A  33      27.560  67.660  29.320  1.00  0.00           N
ATOM    407 HD22 ASN A  33      26.850  67.690  28.620  1.00  0.00           H
ATOM    408  C   ASN A  33      24.840  64.150  29.150  1.00  0.00           C
ATOM    409  O   ASN A  33      25.490  63.340  28.530  1.00  0.00           O
ATOM    410  N   ALA A  34      23.560  63.950  29.470  1.00  0.00           N
ATOM    411  HN  ALA A  34      23.040  64.740  29.790  1.00  0.00           H
ATOM    412  CA  ALA A  34      22.780  62.720  29.200  1.00  0.00           C
ATOM    413  HA  ALA A  34      21.790  62.920  29.590  1.00  0.00           H
ATOM    414  CB  ALA A  34      22.570  62.450  27.620  1.00  0.00           C
ATOM    415  HB1 ALA A  34      21.890  61.600  27.400  1.00  0.00           H
ATOM    416  HB2 ALA A  34      23.490  62.400  27.010  1.00  0.00           H
ATOM    417  HB3 ALA A  34      22.090  63.390  27.260  1.00  0.00           H
ATOM    418  C   ALA A  34      23.250  61.510  29.960  1.00  0.00           C
ATOM    419  O   ALA A  34      22.800  60.370  29.660  1.00  0.00           O
ATOM    420  N   SER A  35      24.110  61.690  30.950  1.00  0.00           N
ATOM    421  HN  SER A  35      24.290  62.660  31.100  1.00  0.00           H
ATOM    422  CA  SER A  35      24.960  60.780  31.760  1.00  0.00           C
ATOM    423  HA  SER A  35      24.380  60.580  32.650  1.00  0.00           H
ATOM    424  CB  SER A  35      25.410  59.460  31.140  1.00  0.00           C
ATOM    425  HB1 SER A  35      25.710  59.430  30.070  1.00  0.00           H
ATOM    426  HB2 SER A  35      24.440  58.920  31.140  1.00  0.00           H
ATOM    427  OG  SER A  35      26.340  58.710  31.990  1.00  0.00           O
ATOM    428  HG1 SER A  35      25.770  58.060  32.390  1.00  0.00           H
ATOM    429  C   SER A  35      26.120  61.650  32.080  1.00  0.00           C
ATOM    430  O   SER A  35      26.420  62.620  31.370  1.00  0.00           O
ATOM    431  N   GLY A  36      26.780  61.370  33.210  1.00  0.00           N
ATOM    432  HN  GLY A  36      26.630  60.460  33.600  1.00  0.00           H
ATOM    433  CA  GLY A  36      27.800  62.250  33.750  1.00  0.00           C
ATOM    434  HA1 GLY A  36      28.230  61.600  34.490  1.00  0.00           H
ATOM    435  HA2 GLY A  36      27.350  63.040  34.320  1.00  0.00           H
ATOM    436  C   GLY A  36      28.930  62.710  32.830  1.00  0.00           C
ATOM    437  O   GLY A  36      29.070  62.320  31.670  1.00  0.00           O
ATOM    438  N   PRO A  37      29.780  63.640  33.330  1.00  0.00           N
ATOM    439  CD  PRO A  37      29.870  63.960  34.780  1.00  0.00           C
ATOM    440  HD1 PRO A  37      30.290  63.080  35.310  1.00  0.00           H
ATOM    441  HD2 PRO A  37      28.880  64.290  35.160  1.00  0.00           H
ATOM    442  CA  PRO A  37      31.060  63.990  32.610  1.00  0.00           C
ATOM    443  HA  PRO A  37      30.690  64.670  31.870  1.00  0.00           H
ATOM    444  CB  PRO A  37      31.870  64.760  33.740  1.00  0.00           C
ATOM    445  HB1 PRO A  37      32.260  65.680  33.260  1.00  0.00           H
ATOM    446  HB2 PRO A  37      32.680  64.120  34.150  1.00  0.00           H
ATOM    447  CG  PRO A  37      30.810  65.120  34.770  1.00  0.00           C
ATOM    448  HG1 PRO A  37      31.240  65.250  35.790  1.00  0.00           H
ATOM    449  HG2 PRO A  37      30.300  66.060  34.450  1.00  0.00           H
ATOM    450  C   PRO A  37      31.900  62.910  31.960  1.00  0.00           C
ATOM    451  O   PRO A  37      31.970  61.990  32.740  1.00  0.00           O
ATOM    452  N   PRO A  38      32.540  62.760  30.770  1.00  0.00           N
ATOM    453  CD  PRO A  38      32.720  63.760  29.780  1.00  0.00           C
ATOM    454  HD1 PRO A  38      33.450  64.540  30.070  1.00  0.00           H
ATOM    455  HD2 PRO A  38      31.740  64.260  29.600  1.00  0.00           H
ATOM    456  CA  PRO A  38      33.270  61.520  30.470  1.00  0.00           C
ATOM    457  HA  PRO A  38      32.460  60.810  30.480  1.00  0.00           H
ATOM    458  CB  PRO A  38      33.960  61.880  29.080  1.00  0.00           C
ATOM    459  HB1 PRO A  38      33.980  60.990  28.410  1.00  0.00           H
ATOM    460  HB2 PRO A  38      35.050  62.040  29.230  1.00  0.00           H
ATOM    461  CG  PRO A  38      33.090  63.010  28.500  1.00  0.00           C
ATOM    462  HG1 PRO A  38      33.630  63.660  27.780  1.00  0.00           H
ATOM    463  HG2 PRO A  38      32.120  62.730  28.020  1.00  0.00           H
ATOM    464  C   PRO A  38      34.300  60.870  31.370  1.00  0.00           C
ATOM    465  O   PRO A  38      34.950  61.680  32.020  1.00  0.00           O
ATOM    466  N   GLY A  39      34.440  59.580  31.470  1.00  0.00           N
ATOM    467  HN  GLY A  39      33.910  59.000  30.850  1.00  0.00           H
ATOM    468  CA  GLY A  39      35.460  58.970  32.380  1.00  0.00           C
ATOM    469  HA1 GLY A  39      36.370  59.420  32.010  1.00  0.00           H
ATOM    470  HA2 GLY A  39      35.420  57.910  32.190  1.00  0.00           H
ATOM    471  C   GLY A  39      35.240  59.040  33.890  1.00  0.00           C
ATOM    472  O   GLY A  39      36.200  58.770  34.580  1.00  0.00           O
ATOM    473  N   ALA A  40      33.990  59.410  34.350  1.00  0.00           N
ATOM    474  HN  ALA A  40      33.190  59.430  33.760  1.00  0.00           H
ATOM    475  CA  ALA A  40      33.830  59.890  35.720  1.00  0.00           C
ATOM    476  HA  ALA A  40      34.570  60.650  35.930  1.00  0.00           H
ATOM    477  CB  ALA A  40      32.420  60.600  35.850  1.00  0.00           C
ATOM    478  HB1 ALA A  40      32.420  61.170  36.810  1.00  0.00           H
ATOM    479  HB2 ALA A  40      31.570  59.900  35.740  1.00  0.00           H
ATOM    480  HB3 ALA A  40      32.270  61.410  35.110  1.00  0.00           H
ATOM    481  C   ALA A  40      34.020  58.790  36.790  1.00  0.00           C
ATOM    482  O   ALA A  40      34.640  59.010  37.840  1.00  0.00           O
ATOM    483  N   ARG A  41      33.620  57.580  36.380  1.00  0.00           N
ATOM    484  HN  ARG A  41      33.080  57.590  35.540  1.00  0.00           H
ATOM    485  CA  ARG A  41      33.860  56.430  37.150  1.00  0.00           C
ATOM    486  HA  ARG A  41      33.340  56.520  38.090  1.00  0.00           H
ATOM    487  CB  ARG A  41      33.290  55.150  36.490  1.00  0.00           C
ATOM    488  HB1 ARG A  41      33.450  55.130  35.390  1.00  0.00           H
ATOM    489  HB2 ARG A  41      32.190  55.260  36.580  1.00  0.00           H
ATOM    490  CG  ARG A  41      33.740  53.800  37.090  1.00  0.00           C
ATOM    491  HG1 ARG A  41      33.910  53.840  38.190  1.00  0.00           H
ATOM    492  HG2 ARG A  41      34.720  53.470  36.700  1.00  0.00           H
ATOM    493  CD  ARG A  41      32.750  52.710  36.730  1.00  0.00           C
ATOM    494  HD1 ARG A  41      33.270  51.770  36.980  1.00  0.00           H
ATOM    495  HD2 ARG A  41      32.460  52.610  35.660  1.00  0.00           H
ATOM    496  NE  ARG A  41      31.570  52.940  37.630  1.00  0.00           N
ATOM    497  HE  ARG A  41      31.300  53.850  37.930  1.00  0.00           H
ATOM    498  CZ  ARG A  41      30.710  51.940  37.980  1.00  0.00           C
ATOM    499  NH1 ARG A  41      29.540  52.230  38.540  1.00  0.00           N
ATOM    500 HH11 ARG A  41      29.240  53.180  38.490  1.00  0.00           H
ATOM    501 HH12 ARG A  41      28.930  51.450  38.690  1.00  0.00           H
ATOM    502  NH2 ARG A  41      30.950  50.670  37.710  1.00  0.00           N
ATOM    503 HH21 ARG A  41      31.850  50.420  37.350  1.00  0.00           H
ATOM    504 HH22 ARG A  41      30.410  50.010  38.230  1.00  0.00           H
ATOM    505  C   ARG A  41      35.290  56.150  37.490  1.00  0.00           C
ATOM    506  O   ARG A  41      35.640  55.960  38.680  1.00  0.00           O
ATOM    507  N   SER A  42      36.080  56.150  36.450  1.00  0.00           N
ATOM    508  HN  SER A  42      35.570  56.240  35.600  1.00  0.00           H
ATOM    509  CA  SER A  42      37.540  55.920  36.480  1.00  0.00           C
ATOM    510  HA  SER A  42      37.700  54.940  36.920  1.00  0.00           H
ATOM    511  CB  SER A  42      38.100  55.860  35.020  1.00  0.00           C
ATOM    512  HB1 SER A  42      39.210  55.850  34.970  1.00  0.00           H
ATOM    513  HB2 SER A  42      37.820  56.700  34.350  1.00  0.00           H
ATOM    514  OG  SER A  42      37.730  54.720  34.270  1.00  0.00           O
ATOM    515  HG1 SER A  42      36.820  54.890  34.010  1.00  0.00           H
ATOM    516  C   SER A  42      38.260  56.900  37.260  1.00  0.00           C
ATOM    517  O   SER A  42      39.170  56.750  38.110  1.00  0.00           O
ATOM    518  N   ALA A  43      37.840  58.210  37.050  1.00  0.00           N
ATOM    519  HN  ALA A  43      37.090  58.410  36.420  1.00  0.00           H
ATOM    520  CA  ALA A  43      38.430  59.240  37.860  1.00  0.00           C
ATOM    521  HA  ALA A  43      39.490  59.150  37.700  1.00  0.00           H
ATOM    522  CB  ALA A  43      37.820  60.570  37.250  1.00  0.00           C
ATOM    523  HB1 ALA A  43      36.730  60.540  37.450  1.00  0.00           H
ATOM    524  HB2 ALA A  43      37.910  60.570  36.150  1.00  0.00           H
ATOM    525  HB3 ALA A  43      38.340  61.520  37.500  1.00  0.00           H
ATOM    526  C   ALA A  43      38.160  59.190  39.300  1.00  0.00           C
ATOM    527  O   ALA A  43      39.070  59.270  40.060  1.00  0.00           O
ATOM    528  N   SER A  44      36.920  58.950  39.660  1.00  0.00           N
ATOM    529  HN  SER A  44      36.210  58.920  38.960  1.00  0.00           H
ATOM    530  CA  SER A  44      36.490  58.840  41.080  1.00  0.00           C
ATOM    531  HA  SER A  44      36.850  59.750  41.530  1.00  0.00           H
ATOM    532  CB  SER A  44      34.980  58.570  41.300  1.00  0.00           C
ATOM    533  HB1 SER A  44      34.730  57.990  42.210  1.00  0.00           H
ATOM    534  HB2 SER A  44      34.640  57.970  40.430  1.00  0.00           H
ATOM    535  OG  SER A  44      34.330  59.820  41.280  1.00  0.00           O
ATOM    536  HG1 SER A  44      34.510  60.350  42.060  1.00  0.00           H
ATOM    537  C   SER A  44      37.120  57.670  41.780  1.00  0.00           C
ATOM    538  O   SER A  44      37.390  57.860  42.970  1.00  0.00           O
ATOM    539  N   SER A  45      37.580  56.560  41.080  1.00  0.00           N
ATOM    540  HN  SER A  45      37.220  56.400  40.160  1.00  0.00           H
ATOM    541  CA  SER A  45      38.430  55.550  41.650  1.00  0.00           C
ATOM    542  HA  SER A  45      37.890  55.050  42.440  1.00  0.00           H
ATOM    543  CB  SER A  45      38.940  54.520  40.630  1.00  0.00           C
ATOM    544  HB1 SER A  45      39.460  55.010  39.780  1.00  0.00           H
ATOM    545  HB2 SER A  45      38.040  54.020  40.220  1.00  0.00           H
ATOM    546  OG  SER A  45      39.730  53.430  41.150  1.00  0.00           O
ATOM    547  HG1 SER A  45      39.190  52.770  41.580  1.00  0.00           H
ATOM    548  C   SER A  45      39.740  56.110  42.250  1.00  0.00           C
ATOM    549  O   SER A  45      40.130  55.880  43.360  1.00  0.00           O
ATOM    550  N   LEU A  46      40.420  56.910  41.460  1.00  0.00           N
ATOM    551  HN  LEU A  46      40.130  57.200  40.550  1.00  0.00           H
ATOM    552  CA  LEU A  46      41.790  57.260  41.850  1.00  0.00           C
ATOM    553  HA  LEU A  46      42.440  56.390  41.910  1.00  0.00           H
ATOM    554  CB  LEU A  46      42.470  58.130  40.760  1.00  0.00           C
ATOM    555  HB1 LEU A  46      43.450  58.610  40.910  1.00  0.00           H
ATOM    556  HB2 LEU A  46      41.720  58.920  40.550  1.00  0.00           H
ATOM    557  CG  LEU A  46      42.640  57.440  39.340  1.00  0.00           C
ATOM    558  HG  LEU A  46      41.620  57.060  39.080  1.00  0.00           H
ATOM    559  CD1 LEU A  46      43.100  58.510  38.260  1.00  0.00           C
ATOM    560 HD11 LEU A  46      43.170  57.930  37.320  1.00  0.00           H
ATOM    561 HD12 LEU A  46      44.060  58.970  38.590  1.00  0.00           H
ATOM    562 HD13 LEU A  46      42.330  59.300  38.230  1.00  0.00           H
ATOM    563  CD2 LEU A  46      43.550  56.210  39.350  1.00  0.00           C
ATOM    564 HD21 LEU A  46      43.640  55.730  38.360  1.00  0.00           H
ATOM    565 HD22 LEU A  46      43.140  55.420  40.020  1.00  0.00           H
ATOM    566 HD23 LEU A  46      44.550  56.570  39.660  1.00  0.00           H
ATOM    567  C   LEU A  46      41.800  58.040  43.160  1.00  0.00           C
ATOM    568  O   LEU A  46      42.570  57.780  44.080  1.00  0.00           O
ATOM    569  N   ALA A  47      40.810  58.960  43.190  1.00  0.00           N
ATOM    570  HN  ALA A  47      40.220  59.120  42.400  1.00  0.00           H
ATOM    571  CA  ALA A  47      40.570  59.810  44.260  1.00  0.00           C
ATOM    572  HA  ALA A  47      41.480  60.280  44.620  1.00  0.00           H
ATOM    573  CB  ALA A  47      39.470  60.740  43.830  1.00  0.00           C
ATOM    574  HB1 ALA A  47      38.570  60.110  43.660  1.00  0.00           H
ATOM    575  HB2 ALA A  47      39.760  61.410  42.980  1.00  0.00           H
ATOM    576  HB3 ALA A  47      39.220  61.380  44.700  1.00  0.00           H
ATOM    577  C   ALA A  47      40.160  59.120  45.510  1.00  0.00           C
ATOM    578  O   ALA A  47      40.650  59.420  46.600  1.00  0.00           O
ATOM    579  N   LEU A  48      39.280  58.130  45.420  1.00  0.00           N
ATOM    580  HN  LEU A  48      38.910  57.960  44.510  1.00  0.00           H
ATOM    581  CA  LEU A  48      38.860  57.270  46.530  1.00  0.00           C
ATOM    582  HA  LEU A  48      38.370  57.880  47.280  1.00  0.00           H
ATOM    583  CB  LEU A  48      37.700  56.380  45.900  1.00  0.00           C
ATOM    584  HB1 LEU A  48      38.210  55.800  45.100  1.00  0.00           H
ATOM    585  HB2 LEU A  48      36.930  57.040  45.460  1.00  0.00           H
ATOM    586  CG  LEU A  48      36.970  55.480  46.930  1.00  0.00           C
ATOM    587  HG  LEU A  48      37.520  54.530  47.050  1.00  0.00           H
ATOM    588  CD1 LEU A  48      36.710  56.150  48.280  1.00  0.00           C
ATOM    589 HD11 LEU A  48      35.970  56.950  48.100  1.00  0.00           H
ATOM    590 HD12 LEU A  48      37.620  56.560  48.770  1.00  0.00           H
ATOM    591 HD13 LEU A  48      36.180  55.490  49.000  1.00  0.00           H
ATOM    592  CD2 LEU A  48      35.590  55.150  46.350  1.00  0.00           C
ATOM    593 HD21 LEU A  48      35.000  56.090  46.280  1.00  0.00           H
ATOM    594 HD22 LEU A  48      34.960  54.470  46.970  1.00  0.00           H
ATOM    595 HD23 LEU A  48      35.770  54.560  45.430  1.00  0.00           H
ATOM    596  C   LEU A  48      39.930  56.470  47.140  1.00  0.00           C
ATOM    597  O   LEU A  48      39.960  56.280  48.380  1.00  0.00           O
ATOM    598  N   ALA A  49      40.890  56.020  46.320  1.00  0.00           N
ATOM    599  HN  ALA A  49      40.590  56.210  45.390  1.00  0.00           H
ATOM    600  CA  ALA A  49      41.970  55.200  46.750  1.00  0.00           C
ATOM    601  HA  ALA A  49      41.540  54.330  47.220  1.00  0.00           H
ATOM    602  CB  ALA A  49      42.740  54.780  45.500  1.00  0.00           C
ATOM    603  HB1 ALA A  49      43.330  53.870  45.740  1.00  0.00           H
ATOM    604  HB2 ALA A  49      43.410  55.520  45.020  1.00  0.00           H
ATOM    605  HB3 ALA A  49      42.030  54.440  44.710  1.00  0.00           H
ATOM    606  C   ALA A  49      42.980  55.840  47.740  1.00  0.00           C
ATOM    607  O   ALA A  49      43.520  55.190  48.680  1.00  0.00           O
ATOM    608  N   ILE A  50      43.140  57.150  47.600  1.00  0.00           N
ATOM    609  HN  ILE A  50      42.610  57.510  46.830  1.00  0.00           H
ATOM    610  CA  ILE A  50      43.840  57.980  48.510  1.00  0.00           C
ATOM    611  HA  ILE A  50      44.790  57.500  48.690  1.00  0.00           H
ATOM    612  CB  ILE A  50      44.030  59.330  47.850  1.00  0.00           C
ATOM    613  HB  ILE A  50      43.070  59.530  47.340  1.00  0.00           H
ATOM    614  CG2 ILE A  50      44.350  60.470  48.840  1.00  0.00           C
ATOM    615 HG21 ILE A  50      43.610  60.650  49.650  1.00  0.00           H
ATOM    616 HG22 ILE A  50      44.390  61.450  48.300  1.00  0.00           H
ATOM    617 HG23 ILE A  50      45.380  60.560  49.230  1.00  0.00           H
ATOM    618  CG1 ILE A  50      45.100  59.300  46.710  1.00  0.00           C
ATOM    619 HG11 ILE A  50      44.870  58.450  46.030  1.00  0.00           H
ATOM    620 HG12 ILE A  50      46.100  59.050  47.130  1.00  0.00           H
ATOM    621  CD  ILE A  50      45.230  60.590  45.830  1.00  0.00           C
ATOM    622  HD1 ILE A  50      45.260  61.510  46.450  1.00  0.00           H
ATOM    623  HD2 ILE A  50      44.370  60.660  45.130  1.00  0.00           H
ATOM    624  HD3 ILE A  50      46.230  60.500  45.330  1.00  0.00           H
ATOM    625  C   ILE A  50      43.120  58.020  49.870  1.00  0.00           C
ATOM    626  O   ILE A  50      43.710  57.800  50.940  1.00  0.00           O
ATOM    627  N   ALA A  51      41.800  58.180  49.840  1.00  0.00           N
ATOM    628  HN  ALA A  51      41.390  58.280  48.940  1.00  0.00           H
ATOM    629  CA  ALA A  51      41.030  58.280  51.090  1.00  0.00           C
ATOM    630  HA  ALA A  51      41.410  59.120  51.650  1.00  0.00           H
ATOM    631  CB  ALA A  51      39.540  58.540  50.660  1.00  0.00           C
ATOM    632  HB1 ALA A  51      39.200  57.890  49.830  1.00  0.00           H
ATOM    633  HB2 ALA A  51      39.450  59.600  50.340  1.00  0.00           H
ATOM    634  HB3 ALA A  51      38.750  58.430  51.440  1.00  0.00           H
ATOM    635  C   ALA A  51      41.150  56.990  51.970  1.00  0.00           C
ATOM    636  O   ALA A  51      41.520  56.950  53.120  1.00  0.00           O
ATOM    637  N   ILE A  52      41.050  55.800  51.200  1.00  0.00           N
ATOM    638  HN  ILE A  52      40.660  55.780  50.280  1.00  0.00           H
ATOM    639  CA  ILE A  52      41.410  54.440  51.670  1.00  0.00           C
ATOM    640  HA  ILE A  52      40.980  54.110  52.600  1.00  0.00           H
ATOM    641  CB  ILE A  52      41.240  53.390  50.660  1.00  0.00           C
ATOM    642  HB  ILE A  52      41.730  53.720  49.720  1.00  0.00           H
ATOM    643  CG2 ILE A  52      41.850  51.990  51.100  1.00  0.00           C
ATOM    644 HG21 ILE A  52      41.530  51.800  52.140  1.00  0.00           H
ATOM    645 HG22 ILE A  52      42.950  52.090  51.160  1.00  0.00           H
ATOM    646 HG23 ILE A  52      41.500  51.120  50.490  1.00  0.00           H
ATOM    647  CG1 ILE A  52      39.730  53.200  50.330  1.00  0.00           C
ATOM    648 HG11 ILE A  52      39.130  54.080  50.650  1.00  0.00           H
ATOM    649 HG12 ILE A  52      39.300  52.380  50.940  1.00  0.00           H
ATOM    650  CD  ILE A  52      39.390  52.870  48.850  1.00  0.00           C
ATOM    651  HD1 ILE A  52      39.880  51.910  48.570  1.00  0.00           H
ATOM    652  HD2 ILE A  52      39.760  53.600  48.090  1.00  0.00           H
ATOM    653  HD3 ILE A  52      38.320  52.730  48.620  1.00  0.00           H
ATOM    654  C   ILE A  52      42.770  54.470  52.220  1.00  0.00           C
ATOM    655  O   ILE A  52      43.030  54.020  53.340  1.00  0.00           O
ATOM    656  N   THR A  53      43.810  55.010  51.530  1.00  0.00           N
ATOM    657  HN  THR A  53      43.580  55.450  50.660  1.00  0.00           H
ATOM    658  CA  THR A  53      45.240  54.840  51.930  1.00  0.00           C
ATOM    659  HA  THR A  53      45.450  53.800  52.130  1.00  0.00           H
ATOM    660  CB  THR A  53      46.130  55.190  50.770  1.00  0.00           C
ATOM    661  HB  THR A  53      45.830  56.160  50.300  1.00  0.00           H
ATOM    662  OG1 THR A  53      46.050  54.180  49.750  1.00  0.00           O
ATOM    663  HG1 THR A  53      45.130  54.240  49.490  1.00  0.00           H
ATOM    664  CG2 THR A  53      47.610  55.290  51.230  1.00  0.00           C
ATOM    665 HG21 THR A  53      47.670  56.090  51.990  1.00  0.00           H
ATOM    666 HG22 THR A  53      48.210  55.580  50.340  1.00  0.00           H
ATOM    667 HG23 THR A  53      47.970  54.310  51.610  1.00  0.00           H
ATOM    668  C   THR A  53      45.560  55.650  53.200  1.00  0.00           C
ATOM    669  O   THR A  53      46.430  55.280  53.990  1.00  0.00           O
ATOM    670  N   ALA A  54      44.880  56.830  53.290  1.00  0.00           N
ATOM    671  HN  ALA A  54      44.120  56.950  52.660  1.00  0.00           H
ATOM    672  CA  ALA A  54      44.990  57.700  54.410  1.00  0.00           C
ATOM    673  HA  ALA A  54      46.020  57.930  54.620  1.00  0.00           H
ATOM    674  CB  ALA A  54      44.360  59.140  54.260  1.00  0.00           C
ATOM    675  HB1 ALA A  54      44.380  59.660  53.280  1.00  0.00           H
ATOM    676  HB2 ALA A  54      44.730  59.880  55.000  1.00  0.00           H
ATOM    677  HB3 ALA A  54      43.270  59.160  54.430  1.00  0.00           H
ATOM    678  C   ALA A  54      44.400  57.010  55.620  1.00  0.00           C
ATOM    679  O   ALA A  54      44.940  57.100  56.730  1.00  0.00           O
ATOM    680  N   LEU A  55      43.240  56.320  55.430  1.00  0.00           N
ATOM    681  HN  LEU A  55      42.790  56.280  54.540  1.00  0.00           H
ATOM    682  CA  LEU A  55      42.650  55.460  56.430  1.00  0.00           C
ATOM    683  HA  LEU A  55      42.550  56.050  57.330  1.00  0.00           H
ATOM    684  CB  LEU A  55      41.330  54.900  55.860  1.00  0.00           C
ATOM    685  HB1 LEU A  55      41.520  54.330  54.930  1.00  0.00           H
ATOM    686  HB2 LEU A  55      40.780  55.810  55.560  1.00  0.00           H
ATOM    687  CG  LEU A  55      40.500  53.950  56.720  1.00  0.00           C
ATOM    688  HG  LEU A  55      41.080  53.110  57.160  1.00  0.00           H
ATOM    689  CD1 LEU A  55      39.910  54.700  57.940  1.00  0.00           C
ATOM    690 HD11 LEU A  55      39.420  55.650  57.640  1.00  0.00           H
ATOM    691 HD12 LEU A  55      40.720  54.700  58.690  1.00  0.00           H
ATOM    692 HD13 LEU A  55      39.250  53.960  58.430  1.00  0.00           H
ATOM    693  CD2 LEU A  55      39.300  53.300  55.970  1.00  0.00           C
ATOM    694 HD21 LEU A  55      39.810  52.710  55.180  1.00  0.00           H
ATOM    695 HD22 LEU A  55      38.680  54.140  55.580  1.00  0.00           H
ATOM    696 HD23 LEU A  55      38.670  52.710  56.670  1.00  0.00           H
ATOM    697  C   LEU A  55      43.480  54.240  56.900  1.00  0.00           C
ATOM    698  O   LEU A  55      43.740  54.090  58.120  1.00  0.00           O
ATOM    699  N   TYR A  56      43.980  53.430  55.940  1.00  0.00           N
ATOM    700  HN  TYR A  56      43.720  53.640  55.000  1.00  0.00           H
ATOM    701  CA  TYR A  56      44.640  52.160  56.220  1.00  0.00           C
ATOM    702  HA  TYR A  56      44.020  51.520  56.820  1.00  0.00           H
ATOM    703  CB  TYR A  56      44.780  51.380  54.830  1.00  0.00           C
ATOM    704  HB1 TYR A  56      45.440  50.490  54.890  1.00  0.00           H
ATOM    705  HB2 TYR A  56      45.220  52.050  54.060  1.00  0.00           H
ATOM    706  CG  TYR A  56      43.510  50.800  54.240  1.00  0.00           C
ATOM    707  CD1 TYR A  56      42.280  51.020  54.970  1.00  0.00           C
ATOM    708  HD1 TYR A  56      42.150  51.850  55.640  1.00  0.00           H
ATOM    709  CE1 TYR A  56      41.130  50.270  54.560  1.00  0.00           C
ATOM    710  HE1 TYR A  56      40.140  50.530  54.920  1.00  0.00           H
ATOM    711  CZ  TYR A  56      41.210  49.310  53.620  1.00  0.00           C
ATOM    712  OH  TYR A  56      40.010  48.610  53.330  1.00  0.00           O
ATOM    713  HH  TYR A  56      39.960  48.550  52.370  1.00  0.00           H
ATOM    714  CD2 TYR A  56      43.530  49.800  53.280  1.00  0.00           C
ATOM    715  HD2 TYR A  56      44.510  49.590  52.890  1.00  0.00           H
ATOM    716  CE2 TYR A  56      42.390  49.090  52.940  1.00  0.00           C
ATOM    717  HE2 TYR A  56      42.460  48.240  52.290  1.00  0.00           H
ATOM    718  C   TYR A  56      46.000  52.280  56.800  1.00  0.00           C
ATOM    719  O   TYR A  56      46.380  51.610  57.730  1.00  0.00           O
ATOM    720  N   SER A  57      46.710  53.330  56.340  1.00  0.00           N
ATOM    721  HN  SER A  57      46.170  53.930  55.740  1.00  0.00           H
ATOM    722  CA  SER A  57      47.920  53.780  57.110  1.00  0.00           C
ATOM    723  HA  SER A  57      48.590  52.940  57.210  1.00  0.00           H
ATOM    724  CB  SER A  57      48.720  54.940  56.420  1.00  0.00           C
ATOM    725  HB1 SER A  57      49.010  54.580  55.410  1.00  0.00           H
ATOM    726  HB2 SER A  57      49.700  55.200  56.880  1.00  0.00           H
ATOM    727  OG  SER A  57      48.050  56.170  56.130  1.00  0.00           O
ATOM    728  HG1 SER A  57      47.560  55.960  55.330  1.00  0.00           H
ATOM    729  C   SER A  57      47.670  54.250  58.540  1.00  0.00           C
ATOM    730  O   SER A  57      48.420  53.900  59.420  1.00  0.00           O
ATOM    731  N   ALA A  58      46.620  55.080  58.820  1.00  0.00           N
ATOM    732  HN  ALA A  58      45.990  55.420  58.120  1.00  0.00           H
ATOM    733  CA  ALA A  58      46.240  55.530  60.120  1.00  0.00           C
ATOM    734  HA  ALA A  58      47.100  56.030  60.530  1.00  0.00           H
ATOM    735  CB  ALA A  58      45.020  56.550  60.000  1.00  0.00           C
ATOM    736  HB1 ALA A  58      45.370  57.460  59.470  1.00  0.00           H
ATOM    737  HB2 ALA A  58      44.700  56.960  60.980  1.00  0.00           H
ATOM    738  HB3 ALA A  58      44.150  56.100  59.470  1.00  0.00           H
ATOM    739  C   ALA A  58      45.880  54.430  61.170  1.00  0.00           C
ATOM    740  O   ALA A  58      46.470  54.350  62.260  1.00  0.00           O
ATOM    741  N   VAL A  59      44.940  53.530  60.780  1.00  0.00           N
ATOM    742  HN  VAL A  59      44.520  53.520  59.880  1.00  0.00           H
ATOM    743  CA  VAL A  59      44.700  52.260  61.540  1.00  0.00           C
ATOM    744  HA  VAL A  59      44.290  52.560  62.490  1.00  0.00           H
ATOM    745  CB  VAL A  59      43.540  51.430  60.990  1.00  0.00           C
ATOM    746  HB  VAL A  59      43.390  50.540  61.640  1.00  0.00           H
ATOM    747  CG1 VAL A  59      42.150  52.140  61.000  1.00  0.00           C
ATOM    748 HG11 VAL A  59      41.390  51.490  60.510  1.00  0.00           H
ATOM    749 HG12 VAL A  59      42.140  53.110  60.460  1.00  0.00           H
ATOM    750 HG13 VAL A  59      41.900  52.450  62.030  1.00  0.00           H
ATOM    751  CG2 VAL A  59      43.860  50.930  59.630  1.00  0.00           C
ATOM    752 HG21 VAL A  59      43.110  50.190  59.270  1.00  0.00           H
ATOM    753 HG22 VAL A  59      44.830  50.390  59.640  1.00  0.00           H
ATOM    754 HG23 VAL A  59      43.910  51.810  58.960  1.00  0.00           H
ATOM    755  C   VAL A  59      45.900  51.380  61.770  1.00  0.00           C
ATOM    756  O   VAL A  59      46.070  50.790  62.810  1.00  0.00           O
ATOM    757  N   CYS A  60      46.790  51.330  60.810  1.00  0.00           N
ATOM    758  HN  CYS A  60      46.580  51.770  59.940  1.00  0.00           H
ATOM    759  CA  CYS A  60      48.060  50.620  60.910  1.00  0.00           C
ATOM    760  HA  CYS A  60      47.880  49.650  61.350  1.00  0.00           H
ATOM    761  CB  CYS A  60      48.910  50.400  59.610  1.00  0.00           C
ATOM    762  HB1 CYS A  60      49.190  51.410  59.240  1.00  0.00           H
ATOM    763  HB2 CYS A  60      48.080  50.040  58.970  1.00  0.00           H
ATOM    764  SG  CYS A  60      50.460  49.390  59.860  1.00  0.00           S
ATOM    765  HG1 CYS A  60      49.840  48.240  60.060  1.00  0.00           H
ATOM    766  C   CYS A  60      48.940  51.300  62.040  1.00  0.00           C
ATOM    767  O   CYS A  60      49.390  50.690  63.030  1.00  0.00           O
ATOM    768  N   ALA A  61      49.080  52.610  61.930  1.00  0.00           N
ATOM    769  HN  ALA A  61      48.660  53.120  61.190  1.00  0.00           H
ATOM    770  CA  ALA A  61      49.830  53.410  62.900  1.00  0.00           C
ATOM    771  HA  ALA A  61      50.860  53.070  62.930  1.00  0.00           H
ATOM    772  CB  ALA A  61      49.970  54.840  62.390  1.00  0.00           C
ATOM    773  HB1 ALA A  61      49.880  54.810  61.280  1.00  0.00           H
ATOM    774  HB2 ALA A  61      50.950  55.300  62.600  1.00  0.00           H
ATOM    775  HB3 ALA A  61      49.160  55.550  62.670  1.00  0.00           H
ATOM    776  C   ALA A  61      49.430  53.330  64.350  1.00  0.00           C
ATOM    777  O   ALA A  61      50.310  53.250  65.230  1.00  0.00           O
ATOM    778  N   VAL A  62      48.100  53.460  64.660  1.00  0.00           N
ATOM    779  HN  VAL A  62      47.530  53.640  63.860  1.00  0.00           H
ATOM    780  CA  VAL A  62      47.550  53.140  66.000  1.00  0.00           C
ATOM    781  HA  VAL A  62      48.070  53.830  66.650  1.00  0.00           H
ATOM    782  CB  VAL A  62      46.070  53.560  65.980  1.00  0.00           C
ATOM    783  HB  VAL A  62      45.700  52.950  65.130  1.00  0.00           H
ATOM    784  CG1 VAL A  62      45.360  53.220  67.320  1.00  0.00           C
ATOM    785 HG11 VAL A  62      44.290  53.520  67.280  1.00  0.00           H
ATOM    786 HG12 VAL A  62      45.870  53.810  68.120  1.00  0.00           H
ATOM    787 HG13 VAL A  62      45.530  52.150  67.540  1.00  0.00           H
ATOM    788  CG2 VAL A  62      45.980  55.050  65.620  1.00  0.00           C
ATOM    789 HG21 VAL A  62      44.980  55.460  65.890  1.00  0.00           H
ATOM    790 HG22 VAL A  62      46.320  55.320  64.600  1.00  0.00           H
ATOM    791 HG23 VAL A  62      46.760  55.540  66.240  1.00  0.00           H
ATOM    792  C   VAL A  62      47.800  51.730  66.410  1.00  0.00           C
ATOM    793  O   VAL A  62      48.160  51.450  67.510  1.00  0.00           O
ATOM    794  N   GLY A  63      47.650  50.740  65.500  1.00  0.00           N
ATOM    795  HN  GLY A  63      47.490  51.030  64.550  1.00  0.00           H
ATOM    796  CA  GLY A  63      47.430  49.390  65.810  1.00  0.00           C
ATOM    797  HA1 GLY A  63      46.800  49.000  65.030  1.00  0.00           H
ATOM    798  HA2 GLY A  63      46.920  49.310  66.760  1.00  0.00           H
ATOM    799  C   GLY A  63      48.730  48.690  65.860  1.00  0.00           C
ATOM    800  O   GLY A  63      49.010  48.040  66.840  1.00  0.00           O
ATOM    801  N   LEU A  64      49.570  48.710  64.770  1.00  0.00           N
ATOM    802  HN  LEU A  64      49.440  49.360  64.030  1.00  0.00           H
ATOM    803  CA  LEU A  64      50.910  48.050  64.730  1.00  0.00           C
ATOM    804  HA  LEU A  64      50.660  47.010  64.820  1.00  0.00           H
ATOM    805  CB  LEU A  64      51.590  48.340  63.300  1.00  0.00           C
ATOM    806  HB1 LEU A  64      51.770  49.420  63.150  1.00  0.00           H
ATOM    807  HB2 LEU A  64      50.890  48.030  62.500  1.00  0.00           H
ATOM    808  CG  LEU A  64      52.850  47.500  63.040  1.00  0.00           C
ATOM    809  HG  LEU A  64      53.690  47.830  63.690  1.00  0.00           H
ATOM    810  CD1 LEU A  64      52.650  45.980  63.250  1.00  0.00           C
ATOM    811 HD11 LEU A  64      52.020  45.560  62.440  1.00  0.00           H
ATOM    812 HD12 LEU A  64      52.160  45.710  64.210  1.00  0.00           H
ATOM    813 HD13 LEU A  64      53.660  45.530  63.140  1.00  0.00           H
ATOM    814  CD2 LEU A  64      53.350  47.780  61.630  1.00  0.00           C
ATOM    815 HD21 LEU A  64      54.160  47.030  61.490  1.00  0.00           H
ATOM    816 HD22 LEU A  64      53.740  48.820  61.520  1.00  0.00           H
ATOM    817 HD23 LEU A  64      52.480  47.590  60.960  1.00  0.00           H
ATOM    818  C   LEU A  64      51.870  48.370  65.840  1.00  0.00           C
ATOM    819  O   LEU A  64      52.560  47.520  66.470  1.00  0.00           O
ATOM    820  N   LEU A  65      51.910  49.670  66.180  1.00  0.00           N
ATOM    821  HN  LEU A  65      51.300  50.340  65.770  1.00  0.00           H
ATOM    822  CA  LEU A  65      52.690  50.240  67.280  1.00  0.00           C
ATOM    823  HA  LEU A  65      53.580  49.650  67.440  1.00  0.00           H
ATOM    824  CB  LEU A  65      52.930  51.730  67.040  1.00  0.00           C
ATOM    825  HB1 LEU A  65      53.660  52.260  67.680  1.00  0.00           H
ATOM    826  HB2 LEU A  65      51.950  52.260  67.040  1.00  0.00           H
ATOM    827  CG  LEU A  65      53.440  52.090  65.590  1.00  0.00           C
ATOM    828  HG  LEU A  65      52.580  51.760  64.960  1.00  0.00           H
ATOM    829  CD1 LEU A  65      53.470  53.640  65.490  1.00  0.00           C
ATOM    830 HD11 LEU A  65      53.230  53.880  64.430  1.00  0.00           H
ATOM    831 HD12 LEU A  65      54.510  53.920  65.740  1.00  0.00           H
ATOM    832 HD13 LEU A  65      52.740  54.120  66.170  1.00  0.00           H
ATOM    833  CD2 LEU A  65      54.650  51.280  65.070  1.00  0.00           C
ATOM    834 HD21 LEU A  65      55.540  51.900  65.290  1.00  0.00           H
ATOM    835 HD22 LEU A  65      54.410  51.130  63.990  1.00  0.00           H
ATOM    836 HD23 LEU A  65      54.750  50.320  65.610  1.00  0.00           H
ATOM    837  C   LEU A  65      51.980  50.100  68.620  1.00  0.00           C
ATOM    838  O   LEU A  65      52.570  49.910  69.640  1.00  0.00           O
ATOM    839  N   GLY A  66      50.650  50.050  68.600  1.00  0.00           N
ATOM    840  HN  GLY A  66      50.030  50.310  67.870  1.00  0.00           H
ATOM    841  CA  GLY A  66      49.900  49.600  69.800  1.00  0.00           C
ATOM    842  HA1 GLY A  66      48.840  49.730  69.650  1.00  0.00           H
ATOM    843  HA2 GLY A  66      50.180  50.240  70.620  1.00  0.00           H
ATOM    844  C   GLY A  66      50.240  48.140  70.100  1.00  0.00           C
ATOM    845  O   GLY A  66      50.670  47.800  71.210  1.00  0.00           O
ATOM    846  N   ASN A  67      50.220  47.230  69.110  1.00  0.00           N
ATOM    847  HN  ASN A  67      49.770  47.430  68.240  1.00  0.00           H
ATOM    848  CA  ASN A  67      50.530  45.810  69.220  1.00  0.00           C
ATOM    849  HA  ASN A  67      49.840  45.450  69.960  1.00  0.00           H
ATOM    850  CB  ASN A  67      50.340  44.980  67.890  1.00  0.00           C
ATOM    851  HB1 ASN A  67      50.510  43.900  68.050  1.00  0.00           H
ATOM    852  HB2 ASN A  67      51.060  45.310  67.120  1.00  0.00           H
ATOM    853  CG  ASN A  67      49.000  45.160  67.180  1.00  0.00           C
ATOM    854  OD1 ASN A  67      48.930  45.420  65.970  1.00  0.00           O
ATOM    855  ND2 ASN A  67      47.890  45.010  67.870  1.00  0.00           N
ATOM    856 HD21 ASN A  67      47.020  45.140  67.400  1.00  0.00           H
ATOM    857 HD22 ASN A  67      47.950  44.710  68.830  1.00  0.00           H
ATOM    858  C   ASN A  67      51.930  45.580  69.660  1.00  0.00           C
ATOM    859  O   ASN A  67      52.230  44.810  70.520  1.00  0.00           O
ATOM    860  N   VAL A  68      52.970  46.190  69.050  1.00  0.00           N
ATOM    861  HN  VAL A  68      52.810  46.750  68.240  1.00  0.00           H
ATOM    862  CA  VAL A  68      54.400  46.130  69.320  1.00  0.00           C
ATOM    863  HA  VAL A  68      54.640  45.080  69.370  1.00  0.00           H
ATOM    864  CB  VAL A  68      55.320  46.830  68.230  1.00  0.00           C
ATOM    865  HB  VAL A  68      54.900  47.810  67.900  1.00  0.00           H
ATOM    866  CG1 VAL A  68      56.800  47.120  68.640  1.00  0.00           C
ATOM    867 HG11 VAL A  68      57.380  47.220  67.700  1.00  0.00           H
ATOM    868 HG12 VAL A  68      57.270  46.710  69.560  1.00  0.00           H
ATOM    869 HG13 VAL A  68      56.680  48.150  69.020  1.00  0.00           H
ATOM    870  CG2 VAL A  68      55.420  45.970  66.930  1.00  0.00           C
ATOM    871 HG21 VAL A  68      55.920  45.020  67.220  1.00  0.00           H
ATOM    872 HG22 VAL A  68      56.090  46.530  66.240  1.00  0.00           H
ATOM    873 HG23 VAL A  68      54.480  45.790  66.370  1.00  0.00           H
ATOM    874  C   VAL A  68      54.770  46.650  70.660  1.00  0.00           C
ATOM    875  O   VAL A  68      55.470  45.970  71.460  1.00  0.00           O
ATOM    876  N   LEU A  69      54.240  47.790  71.140  1.00  0.00           N
ATOM    877  HN  LEU A  69      53.620  48.350  70.590  1.00  0.00           H
ATOM    878  CA  LEU A  69      54.520  48.300  72.500  1.00  0.00           C
ATOM    879  HA  LEU A  69      55.580  48.460  72.650  1.00  0.00           H
ATOM    880  CB  LEU A  69      53.770  49.720  72.570  1.00  0.00           C
ATOM    881  HB1 LEU A  69      52.700  49.470  72.390  1.00  0.00           H
ATOM    882  HB2 LEU A  69      54.080  50.340  71.700  1.00  0.00           H
ATOM    883  CG  LEU A  69      53.880  50.490  73.890  1.00  0.00           C
ATOM    884  HG  LEU A  69      53.550  49.810  74.700  1.00  0.00           H
ATOM    885  CD1 LEU A  69      55.300  50.970  74.060  1.00  0.00           C
ATOM    886 HD11 LEU A  69      56.030  50.130  74.100  1.00  0.00           H
ATOM    887 HD12 LEU A  69      55.300  51.640  74.950  1.00  0.00           H
ATOM    888 HD13 LEU A  69      55.600  51.570  73.180  1.00  0.00           H
ATOM    889  CD2 LEU A  69      52.870  51.650  73.930  1.00  0.00           C
ATOM    890 HD21 LEU A  69      52.870  52.130  74.930  1.00  0.00           H
ATOM    891 HD22 LEU A  69      51.850  51.240  73.780  1.00  0.00           H
ATOM    892 HD23 LEU A  69      53.060  52.420  73.150  1.00  0.00           H
ATOM    893  C   LEU A  69      53.940  47.290  73.560  1.00  0.00           C
ATOM    894  O   LEU A  69      54.540  47.070  74.590  1.00  0.00           O
ATOM    895  N   VAL A  70      52.780  46.640  73.280  1.00  0.00           N
ATOM    896  HN  VAL A  70      52.250  46.800  72.450  1.00  0.00           H
ATOM    897  CA  VAL A  70      52.340  45.600  74.240  1.00  0.00           C
ATOM    898  HA  VAL A  70      52.450  45.900  75.260  1.00  0.00           H
ATOM    899  CB  VAL A  70      50.870  45.150  73.920  1.00  0.00           C
ATOM    900  HB  VAL A  70      50.680  44.890  72.860  1.00  0.00           H
ATOM    901  CG1 VAL A  70      50.530  44.030  74.910  1.00  0.00           C
ATOM    902 HG11 VAL A  70      50.740  44.410  75.930  1.00  0.00           H
ATOM    903 HG12 VAL A  70      51.160  43.120  74.800  1.00  0.00           H
ATOM    904 HG13 VAL A  70      49.450  43.790  74.860  1.00  0.00           H
ATOM    905  CG2 VAL A  70      49.980  46.350  74.230  1.00  0.00           C
ATOM    906 HG21 VAL A  70      50.160  46.550  75.310  1.00  0.00           H
ATOM    907 HG22 VAL A  70      48.930  46.100  73.970  1.00  0.00           H
ATOM    908 HG23 VAL A  70      50.250  47.230  73.600  1.00  0.00           H
ATOM    909  C   VAL A  70      53.180  44.390  74.230  1.00  0.00           C
ATOM    910  O   VAL A  70      53.680  43.960  75.250  1.00  0.00           O
ATOM    911  N   MET A  71      53.540  43.860  73.010  1.00  0.00           N
ATOM    912  HN  MET A  71      53.160  44.120  72.130  1.00  0.00           H
ATOM    913  CA  MET A  71      54.400  42.700  72.800  1.00  0.00           C
ATOM    914  HA  MET A  71      53.880  41.840  73.190  1.00  0.00           H
ATOM    915  CB  MET A  71      54.570  42.590  71.250  1.00  0.00           C
ATOM    916  HB1 MET A  71      55.210  43.410  70.880  1.00  0.00           H
ATOM    917  HB2 MET A  71      53.560  42.630  70.790  1.00  0.00           H
ATOM    918  CG  MET A  71      55.280  41.270  70.820  1.00  0.00           C
ATOM    919  HG1 MET A  71      54.510  40.480  70.990  1.00  0.00           H
ATOM    920  HG2 MET A  71      56.180  41.040  71.430  1.00  0.00           H
ATOM    921  SD  MET A  71      55.740  41.110  69.110  1.00  0.00           S
ATOM    922  CE  MET A  71      56.640  39.510  69.190  1.00  0.00           C
ATOM    923  HE1 MET A  71      56.690  39.130  68.140  1.00  0.00           H
ATOM    924  HE2 MET A  71      56.080  38.800  69.830  1.00  0.00           H
ATOM    925  HE3 MET A  71      57.720  39.590  69.460  1.00  0.00           H
ATOM    926  C   MET A  71      55.740  42.900  73.600  1.00  0.00           C
ATOM    927  O   MET A  71      56.320  42.010  74.240  1.00  0.00           O
ATOM    928  N   PHE A  72      56.270  44.150  73.430  1.00  0.00           N
ATOM    929  HN  PHE A  72      55.780  44.870  72.950  1.00  0.00           H
ATOM    930  CA  PHE A  72      57.380  44.640  74.180  1.00  0.00           C
ATOM    931  HA  PHE A  72      58.120  43.870  74.090  1.00  0.00           H
ATOM    932  CB  PHE A  72      57.790  46.010  73.540  1.00  0.00           C
ATOM    933  HB1 PHE A  72      56.910  46.640  73.260  1.00  0.00           H
ATOM    934  HB2 PHE A  72      58.460  45.780  72.690  1.00  0.00           H
ATOM    935  CG  PHE A  72      58.600  46.840  74.460  1.00  0.00           C
ATOM    936  CD1 PHE A  72      59.940  46.570  74.530  1.00  0.00           C
ATOM    937  HD1 PHE A  72      60.260  45.610  74.160  1.00  0.00           H
ATOM    938  CE1 PHE A  72      60.840  47.450  75.120  1.00  0.00           C
ATOM    939  HE1 PHE A  72      61.830  47.080  75.350  1.00  0.00           H
ATOM    940  CZ  PHE A  72      60.370  48.710  75.470  1.00  0.00           C
ATOM    941  HZ  PHE A  72      61.020  49.460  75.890  1.00  0.00           H
ATOM    942  CD2 PHE A  72      58.130  48.120  74.910  1.00  0.00           C
ATOM    943  HD2 PHE A  72      57.090  48.400  74.860  1.00  0.00           H
ATOM    944  CE2 PHE A  72      59.050  49.050  75.400  1.00  0.00           C
ATOM    945  HE2 PHE A  72      58.670  50.020  75.680  1.00  0.00           H
ATOM    946  C   PHE A  72      57.190  44.690  75.690  1.00  0.00           C
ATOM    947  O   PHE A  72      58.090  44.210  76.400  1.00  0.00           O
ATOM    948  N   GLY A  73      56.030  45.180  76.250  1.00  0.00           N
ATOM    949  HN  GLY A  73      55.410  45.520  75.560  1.00  0.00           H
ATOM    950  CA  GLY A  73      55.710  45.310  77.610  1.00  0.00           C
ATOM    951  HA1 GLY A  73      54.720  45.730  77.630  1.00  0.00           H
ATOM    952  HA2 GLY A  73      56.470  45.860  78.150  1.00  0.00           H
ATOM    953  C   GLY A  73      55.620  43.990  78.320  1.00  0.00           C
ATOM    954  O   GLY A  73      56.110  43.940  79.430  1.00  0.00           O
ATOM    955  N   ILE A  74      55.060  43.020  77.690  1.00  0.00           N
ATOM    956  HN  ILE A  74      54.610  43.270  76.840  1.00  0.00           H
ATOM    957  CA  ILE A  74      54.950  41.670  78.210  1.00  0.00           C
ATOM    958  HA  ILE A  74      54.450  41.640  79.170  1.00  0.00           H
ATOM    959  CB  ILE A  74      54.150  40.740  77.340  1.00  0.00           C
ATOM    960  HB  ILE A  74      54.640  40.790  76.340  1.00  0.00           H
ATOM    961  CG2 ILE A  74      54.290  39.340  77.880  1.00  0.00           C
ATOM    962 HG21 ILE A  74      54.150  39.340  78.980  1.00  0.00           H
ATOM    963 HG22 ILE A  74      55.330  39.000  77.670  1.00  0.00           H
ATOM    964 HG23 ILE A  74      53.560  38.580  77.530  1.00  0.00           H
ATOM    965  CG1 ILE A  74      52.630  41.070  77.100  1.00  0.00           C
ATOM    966 HG11 ILE A  74      52.220  40.520  76.230  1.00  0.00           H
ATOM    967 HG12 ILE A  74      52.520  42.120  76.750  1.00  0.00           H
ATOM    968  CD  ILE A  74      51.740  40.960  78.320  1.00  0.00           C
ATOM    969  HD1 ILE A  74      50.750  41.420  78.120  1.00  0.00           H
ATOM    970  HD2 ILE A  74      52.180  41.550  79.150  1.00  0.00           H
ATOM    971  HD3 ILE A  74      51.700  39.870  78.530  1.00  0.00           H
ATOM    972  C   ILE A  74      56.420  41.130  78.500  1.00  0.00           C
ATOM    973  O   ILE A  74      56.580  40.640  79.600  1.00  0.00           O
ATOM    974  N   VAL A  75      57.470  41.290  77.670  1.00  0.00           N
ATOM    975  HN  VAL A  75      57.210  41.790  76.850  1.00  0.00           H
ATOM    976  CA  VAL A  75      58.720  40.710  77.970  1.00  0.00           C
ATOM    977  HA  VAL A  75      58.590  39.830  78.590  1.00  0.00           H
ATOM    978  CB  VAL A  75      59.320  40.150  76.660  1.00  0.00           C
ATOM    979  HB  VAL A  75      59.380  40.910  75.850  1.00  0.00           H
ATOM    980  CG1 VAL A  75      60.680  39.620  76.860  1.00  0.00           C
ATOM    981 HG11 VAL A  75      61.230  39.270  75.950  1.00  0.00           H
ATOM    982 HG12 VAL A  75      60.680  38.770  77.580  1.00  0.00           H
ATOM    983 HG13 VAL A  75      61.320  40.440  77.260  1.00  0.00           H
ATOM    984  CG2 VAL A  75      58.330  39.040  76.180  1.00  0.00           C
ATOM    985 HG21 VAL A  75      58.130  38.290  76.970  1.00  0.00           H
ATOM    986 HG22 VAL A  75      58.620  38.530  75.230  1.00  0.00           H
ATOM    987 HG23 VAL A  75      57.400  39.560  75.870  1.00  0.00           H
ATOM    988  C   VAL A  75      59.620  41.620  78.800  1.00  0.00           C
ATOM    989  O   VAL A  75      60.190  41.180  79.820  1.00  0.00           O
ATOM    990  N   ARG A  76      59.720  42.910  78.490  1.00  0.00           N
ATOM    991  HN  ARG A  76      59.110  43.290  77.800  1.00  0.00           H
ATOM    992  CA  ARG A  76      60.620  43.800  79.130  1.00  0.00           C
ATOM    993  HA  ARG A  76      61.630  43.450  79.050  1.00  0.00           H
ATOM    994  CB  ARG A  76      60.540  45.170  78.360  1.00  0.00           C
ATOM    995  HB1 ARG A  76      59.520  45.610  78.440  1.00  0.00           H
ATOM    996  HB2 ARG A  76      60.760  45.030  77.280  1.00  0.00           H
ATOM    997  CG  ARG A  76      61.470  46.310  78.950  1.00  0.00           C
ATOM    998  HG1 ARG A  76      61.040  46.740  79.880  1.00  0.00           H
ATOM    999  HG2 ARG A  76      61.320  47.170  78.270  1.00  0.00           H
ATOM   1000  CD  ARG A  76      62.890  45.990  79.040  1.00  0.00           C
ATOM   1001  HD1 ARG A  76      63.270  45.640  78.060  1.00  0.00           H
ATOM   1002  HD2 ARG A  76      63.090  45.220  79.820  1.00  0.00           H
ATOM   1003  NE  ARG A  76      63.610  47.240  79.380  1.00  0.00           N
ATOM   1004  HE  ARG A  76      63.220  48.160  79.390  1.00  0.00           H
ATOM   1005  CZ  ARG A  76      64.910  47.180  79.670  1.00  0.00           C
ATOM   1006  NH1 ARG A  76      65.550  48.200  80.230  1.00  0.00           N
ATOM   1007 HH11 ARG A  76      64.980  49.010  80.330  1.00  0.00           H
ATOM   1008 HH12 ARG A  76      66.420  48.010  80.690  1.00  0.00           H
ATOM   1009  NH2 ARG A  76      65.630  46.160  79.470  1.00  0.00           N
ATOM   1010 HH21 ARG A  76      66.610  46.280  79.660  1.00  0.00           H
ATOM   1011 HH22 ARG A  76      65.320  45.560  78.740  1.00  0.00           H
ATOM   1012  C   ARG A  76      60.320  44.000  80.580  1.00  0.00           C
ATOM   1013  O   ARG A  76      61.160  44.210  81.460  1.00  0.00           O
ATOM   1014  N   TYR A  77      58.970  44.060  80.820  1.00  0.00           N
ATOM   1015  HN  TYR A  77      58.320  43.940  80.070  1.00  0.00           H
ATOM   1016  CA  TYR A  77      58.530  44.140  82.200  1.00  0.00           C
ATOM   1017  HA  TYR A  77      59.250  44.520  82.910  1.00  0.00           H
ATOM   1018  CB  TYR A  77      57.340  45.110  82.400  1.00  0.00           C
ATOM   1019  HB1 TYR A  77      57.240  45.500  83.430  1.00  0.00           H
ATOM   1020  HB2 TYR A  77      56.410  44.700  81.940  1.00  0.00           H
ATOM   1021  CG  TYR A  77      57.530  46.440  81.620  1.00  0.00           C
ATOM   1022  CD1 TYR A  77      58.720  47.090  81.520  1.00  0.00           C
ATOM   1023  HD1 TYR A  77      59.590  46.690  82.010  1.00  0.00           H
ATOM   1024  CE1 TYR A  77      58.840  48.250  80.740  1.00  0.00           C
ATOM   1025  HE1 TYR A  77      59.780  48.760  80.670  1.00  0.00           H
ATOM   1026  CZ  TYR A  77      57.770  48.740  79.940  1.00  0.00           C
ATOM   1027  OH  TYR A  77      57.830  49.940  79.120  1.00  0.00           O
ATOM   1028  HH  TYR A  77      58.750  50.200  79.020  1.00  0.00           H
ATOM   1029  CD2 TYR A  77      56.420  46.960  80.920  1.00  0.00           C
ATOM   1030  HD2 TYR A  77      55.440  46.510  80.990  1.00  0.00           H
ATOM   1031  CE2 TYR A  77      56.520  48.070  80.070  1.00  0.00           C
ATOM   1032  HE2 TYR A  77      55.610  48.430  79.610  1.00  0.00           H
ATOM   1033  C   TYR A  77      58.010  42.800  82.780  1.00  0.00           C
ATOM   1034  O   TYR A  77      57.240  42.820  83.790  1.00  0.00           O
ATOM   1035  N   THR A  78      58.530  41.710  82.240  1.00  0.00           N
ATOM   1036  HN  THR A  78      59.280  41.820  81.590  1.00  0.00           H
ATOM   1037  CA  THR A  78      58.280  40.300  82.610  1.00  0.00           C
ATOM   1038  HA  THR A  78      58.330  39.650  81.760  1.00  0.00           H
ATOM   1039  CB  THR A  78      59.260  39.770  83.540  1.00  0.00           C
ATOM   1040  HB  THR A  78      59.100  38.690  83.750  1.00  0.00           H
ATOM   1041  OG1 THR A  78      59.260  40.510  84.740  1.00  0.00           O
ATOM   1042  HG1 THR A  78      58.370  40.360  85.070  1.00  0.00           H
ATOM   1043  CG2 THR A  78      60.790  39.730  83.050  1.00  0.00           C
ATOM   1044 HG21 THR A  78      61.260  40.740  83.040  1.00  0.00           H
ATOM   1045 HG22 THR A  78      61.050  39.120  82.160  1.00  0.00           H
ATOM   1046 HG23 THR A  78      61.360  39.170  83.830  1.00  0.00           H
ATOM   1047  C   THR A  78      56.870  39.940  83.050  1.00  0.00           C
ATOM   1048  O   THR A  78      56.680  39.430  84.150  1.00  0.00           O
ATOM   1049  N   LYS A  79      55.900  40.250  82.210  1.00  0.00           N
ATOM   1050  HN  LYS A  79      56.100  40.670  81.330  1.00  0.00           H
ATOM   1051  CA  LYS A  79      54.500  40.220  82.620  1.00  0.00           C
ATOM   1052  HA  LYS A  79      54.370  40.340  83.680  1.00  0.00           H
ATOM   1053  CB  LYS A  79      53.660  41.400  82.010  1.00  0.00           C
ATOM   1054  HB1 LYS A  79      52.600  41.300  82.320  1.00  0.00           H
ATOM   1055  HB2 LYS A  79      53.600  41.420  80.900  1.00  0.00           H
ATOM   1056  CG  LYS A  79      54.110  42.770  82.580  1.00  0.00           C
ATOM   1057  HG1 LYS A  79      55.180  42.910  82.340  1.00  0.00           H
ATOM   1058  HG2 LYS A  79      54.180  42.830  83.680  1.00  0.00           H
ATOM   1059  CD  LYS A  79      53.090  43.870  82.130  1.00  0.00           C
ATOM   1060  HD1 LYS A  79      52.110  43.400  82.390  1.00  0.00           H
ATOM   1061  HD2 LYS A  79      53.340  43.900  81.050  1.00  0.00           H
ATOM   1062  CE  LYS A  79      53.390  45.180  82.840  1.00  0.00           C
ATOM   1063  HE1 LYS A  79      54.460  45.450  82.760  1.00  0.00           H
ATOM   1064  HE2 LYS A  79      53.100  45.140  83.910  1.00  0.00           H
ATOM   1065  NZ  LYS A  79      52.560  46.210  82.210  1.00  0.00           N
ATOM   1066  HZ1 LYS A  79      52.940  47.080  82.640  1.00  0.00           H
ATOM   1067  HZ2 LYS A  79      51.610  46.090  82.620  1.00  0.00           H
ATOM   1068  HZ3 LYS A  79      52.490  46.350  81.190  1.00  0.00           H
ATOM   1069  C   LYS A  79      53.700  38.920  82.170  1.00  0.00           C
ATOM   1070  O   LYS A  79      52.560  38.750  82.400  1.00  0.00           O
ATOM   1071  N   MET A  80      54.420  37.910  81.640  1.00  0.00           N
ATOM   1072  HN  MET A  80      55.400  38.020  81.530  1.00  0.00           H
ATOM   1073  CA  MET A  80      53.830  36.640  81.140  1.00  0.00           C
ATOM   1074  HA  MET A  80      52.820  36.850  80.830  1.00  0.00           H
ATOM   1075  CB  MET A  80      54.650  36.170  79.930  1.00  0.00           C
ATOM   1076  HB1 MET A  80      54.360  36.780  79.050  1.00  0.00           H
ATOM   1077  HB2 MET A  80      54.200  35.280  79.440  1.00  0.00           H
ATOM   1078  CG  MET A  80      56.220  36.010  80.030  1.00  0.00           C
ATOM   1079  HG1 MET A  80      56.440  35.330  79.180  1.00  0.00           H
ATOM   1080  HG2 MET A  80      56.530  35.510  80.970  1.00  0.00           H
ATOM   1081  SD  MET A  80      57.200  37.550  79.670  1.00  0.00           S
ATOM   1082  CE  MET A  80      58.780  36.690  79.560  1.00  0.00           C
ATOM   1083  HE1 MET A  80      58.770  36.000  78.690  1.00  0.00           H
ATOM   1084  HE2 MET A  80      58.840  36.050  80.470  1.00  0.00           H
ATOM   1085  HE3 MET A  80      59.630  37.400  79.460  1.00  0.00           H
ATOM   1086  C   MET A  80      53.710  35.500  82.160  1.00  0.00           C
ATOM   1087  O   MET A  80      53.650  34.320  81.780  1.00  0.00           O
ATOM   1088  N   LYS A  81      53.850  35.820  83.490  1.00  0.00           N
ATOM   1089  HN  LYS A  81      53.940  36.760  83.800  1.00  0.00           H
ATOM   1090  CA  LYS A  81      54.020  34.810  84.580  1.00  0.00           C
ATOM   1091  HA  LYS A  81      54.420  33.850  84.260  1.00  0.00           H
ATOM   1092  CB  LYS A  81      54.900  35.510  85.710  1.00  0.00           C
ATOM   1093  HB1 LYS A  81      55.140  34.790  86.520  1.00  0.00           H
ATOM   1094  HB2 LYS A  81      54.350  36.400  86.090  1.00  0.00           H
ATOM   1095  CG  LYS A  81      56.290  35.920  85.180  1.00  0.00           C
ATOM   1096  HG1 LYS A  81      57.000  36.240  85.980  1.00  0.00           H
ATOM   1097  HG2 LYS A  81      56.150  36.860  84.610  1.00  0.00           H
ATOM   1098  CD  LYS A  81      57.010  34.860  84.360  1.00  0.00           C
ATOM   1099  HD1 LYS A  81      56.380  34.550  83.500  1.00  0.00           H
ATOM   1100  HD2 LYS A  81      57.180  33.950  84.960  1.00  0.00           H
ATOM   1101  CE  LYS A  81      58.330  35.440  83.790  1.00  0.00           C
ATOM   1102  HE1 LYS A  81      58.870  35.700  84.730  1.00  0.00           H
ATOM   1103  HE2 LYS A  81      58.170  36.300  83.110  1.00  0.00           H
ATOM   1104  NZ  LYS A  81      59.060  34.420  83.110  1.00  0.00           N
ATOM   1105  HZ1 LYS A  81      59.380  33.820  83.900  1.00  0.00           H
ATOM   1106  HZ2 LYS A  81      59.970  34.660  82.660  1.00  0.00           H
ATOM   1107  HZ3 LYS A  81      58.570  33.750  82.490  1.00  0.00           H
ATOM   1108  C   LYS A  81      52.700  34.400  85.190  1.00  0.00           C
ATOM   1109  O   LYS A  81      52.610  33.660  86.170  1.00  0.00           O
ATOM   1110  N   THR A  82      51.590  34.930  84.660  1.00  0.00           N
ATOM   1111  HN  THR A  82      51.670  35.380  83.770  1.00  0.00           H
ATOM   1112  CA  THR A  82      50.260  34.690  85.240  1.00  0.00           C
ATOM   1113  HA  THR A  82      50.280  33.770  85.810  1.00  0.00           H
ATOM   1114  CB  THR A  82      49.950  35.720  86.350  1.00  0.00           C
ATOM   1115  HB  THR A  82      50.820  35.770  87.050  1.00  0.00           H
ATOM   1116  OG1 THR A  82      48.810  35.370  87.120  1.00  0.00           O
ATOM   1117  HG1 THR A  82      49.020  34.530  87.550  1.00  0.00           H
ATOM   1118  CG2 THR A  82      49.720  37.160  85.910  1.00  0.00           C
ATOM   1119 HG21 THR A  82      50.660  37.530  85.470  1.00  0.00           H
ATOM   1120 HG22 THR A  82      49.490  37.730  86.840  1.00  0.00           H
ATOM   1121 HG23 THR A  82      48.850  37.300  85.230  1.00  0.00           H
ATOM   1122  C   THR A  82      49.230  34.670  84.120  1.00  0.00           C
ATOM   1123  O   THR A  82      49.370  35.280  83.090  1.00  0.00           O
ATOM   1124  N   ALA A  83      48.270  33.760  84.170  1.00  0.00           N
ATOM   1125  HN  ALA A  83      48.090  33.370  85.080  1.00  0.00           H
ATOM   1126  CA  ALA A  83      47.560  33.330  82.970  1.00  0.00           C
ATOM   1127  HA  ALA A  83      48.380  32.920  82.400  1.00  0.00           H
ATOM   1128  CB  ALA A  83      46.530  32.310  83.460  1.00  0.00           C
ATOM   1129  HB1 ALA A  83      45.880  32.660  84.290  1.00  0.00           H
ATOM   1130  HB2 ALA A  83      47.110  31.490  83.920  1.00  0.00           H
ATOM   1131  HB3 ALA A  83      45.920  31.850  82.650  1.00  0.00           H
ATOM   1132  C   ALA A  83      46.820  34.320  82.080  1.00  0.00           C
ATOM   1133  O   ALA A  83      46.950  34.290  80.890  1.00  0.00           O
ATOM   1134  N   THR A  84      46.000  35.310  82.670  1.00  0.00           N
ATOM   1135  HN  THR A  84      46.150  35.350  83.660  1.00  0.00           H
ATOM   1136  CA  THR A  84      45.400  36.390  81.870  1.00  0.00           C
ATOM   1137  HA  THR A  84      44.730  35.760  81.290  1.00  0.00           H
ATOM   1138  CB  THR A  84      44.450  37.410  82.700  1.00  0.00           C
ATOM   1139  HB  THR A  84      44.950  37.690  83.650  1.00  0.00           H
ATOM   1140  OG1 THR A  84      43.230  36.770  82.950  1.00  0.00           O
ATOM   1141  HG1 THR A  84      43.090  36.290  82.130  1.00  0.00           H
ATOM   1142  CG2 THR A  84      44.090  38.720  81.900  1.00  0.00           C
ATOM   1143 HG21 THR A  84      43.300  39.250  82.480  1.00  0.00           H
ATOM   1144 HG22 THR A  84      43.690  38.540  80.890  1.00  0.00           H
ATOM   1145 HG23 THR A  84      44.960  39.410  81.850  1.00  0.00           H
ATOM   1146  C   THR A  84      46.340  37.150  81.010  1.00  0.00           C
ATOM   1147  O   THR A  84      46.020  37.470  79.870  1.00  0.00           O
ATOM   1148  N   ASN A  85      47.550  37.510  81.440  1.00  0.00           N
ATOM   1149  HN  ASN A  85      47.760  37.400  82.400  1.00  0.00           H
ATOM   1150  CA  ASN A  85      48.500  38.190  80.630  1.00  0.00           C
ATOM   1151  HA  ASN A  85      48.000  39.050  80.210  1.00  0.00           H
ATOM   1152  CB  ASN A  85      49.690  38.810  81.470  1.00  0.00           C
ATOM   1153  HB1 ASN A  85      50.450  39.260  80.790  1.00  0.00           H
ATOM   1154  HB2 ASN A  85      50.260  38.010  81.990  1.00  0.00           H
ATOM   1155  CG  ASN A  85      49.330  39.880  82.450  1.00  0.00           C
ATOM   1156  OD1 ASN A  85      48.240  40.370  82.510  1.00  0.00           O
ATOM   1157  ND2 ASN A  85      50.300  40.210  83.370  1.00  0.00           N
ATOM   1158 HD21 ASN A  85      50.210  40.970  84.020  1.00  0.00           H
ATOM   1159 HD22 ASN A  85      51.140  39.680  83.240  1.00  0.00           H
ATOM   1160  C   ASN A  85      49.110  37.410  79.500  1.00  0.00           C
ATOM   1161  O   ASN A  85      49.610  38.050  78.560  1.00  0.00           O
ATOM   1162  N   ILE A  86      49.140  36.060  79.510  1.00  0.00           N
ATOM   1163  HN  ILE A  86      48.650  35.620  80.250  1.00  0.00           H
ATOM   1164  CA  ILE A  86      49.620  35.260  78.380  1.00  0.00           C
ATOM   1165  HA  ILE A  86      50.560  35.670  78.030  1.00  0.00           H
ATOM   1166  CB  ILE A  86      49.810  33.760  78.630  1.00  0.00           C
ATOM   1167  HB  ILE A  86      48.840  33.220  78.610  1.00  0.00           H
ATOM   1168  CG2 ILE A  86      50.600  33.120  77.460  1.00  0.00           C
ATOM   1169 HG21 ILE A  86      50.330  32.050  77.320  1.00  0.00           H
ATOM   1170 HG22 ILE A  86      51.710  33.090  77.590  1.00  0.00           H
ATOM   1171 HG23 ILE A  86      50.320  33.590  76.500  1.00  0.00           H
ATOM   1172  CG1 ILE A  86      50.560  33.520  79.970  1.00  0.00           C
ATOM   1173 HG11 ILE A  86      49.880  33.950  80.740  1.00  0.00           H
ATOM   1174 HG12 ILE A  86      51.520  34.070  80.040  1.00  0.00           H
ATOM   1175  CD  ILE A  86      50.800  31.990  80.230  1.00  0.00           C
ATOM   1176  HD1 ILE A  86      50.770  31.750  81.310  1.00  0.00           H
ATOM   1177  HD2 ILE A  86      51.810  31.850  79.790  1.00  0.00           H
ATOM   1178  HD3 ILE A  86      50.100  31.340  79.660  1.00  0.00           H
ATOM   1179  C   ILE A  86      48.610  35.470  77.180  1.00  0.00           C
ATOM   1180  O   ILE A  86      49.050  35.600  76.050  1.00  0.00           O
ATOM   1181  N   TYR A  87      47.210  35.510  77.390  1.00  0.00           N
ATOM   1182  HN  TYR A  87      46.880  35.230  78.290  1.00  0.00           H
ATOM   1183  CA  TYR A  87      46.210  35.690  76.400  1.00  0.00           C
ATOM   1184  HA  TYR A  87      46.240  34.900  75.670  1.00  0.00           H
ATOM   1185  CB  TYR A  87      44.770  35.500  76.990  1.00  0.00           C
ATOM   1186  HB1 TYR A  87      44.080  35.940  76.230  1.00  0.00           H
ATOM   1187  HB2 TYR A  87      44.690  36.020  77.960  1.00  0.00           H
ATOM   1188  CG  TYR A  87      44.310  34.070  77.170  1.00  0.00           C
ATOM   1189  CD1 TYR A  87      43.550  33.450  76.160  1.00  0.00           C
ATOM   1190  HD1 TYR A  87      43.200  34.070  75.340  1.00  0.00           H
ATOM   1191  CE1 TYR A  87      43.160  32.110  76.260  1.00  0.00           C
ATOM   1192  HE1 TYR A  87      42.580  31.640  75.480  1.00  0.00           H
ATOM   1193  CZ  TYR A  87      43.640  31.370  77.320  1.00  0.00           C
ATOM   1194  OH  TYR A  87      43.320  30.010  77.490  1.00  0.00           O
ATOM   1195  HH  TYR A  87      43.240  29.890  78.440  1.00  0.00           H
ATOM   1196  CD2 TYR A  87      44.730  33.380  78.300  1.00  0.00           C
ATOM   1197  HD2 TYR A  87      45.300  33.860  79.080  1.00  0.00           H
ATOM   1198  CE2 TYR A  87      44.480  31.990  78.300  1.00  0.00           C
ATOM   1199  HE2 TYR A  87      44.960  31.370  79.040  1.00  0.00           H
ATOM   1200  C   TYR A  87      46.260  37.020  75.620  1.00  0.00           C
ATOM   1201  O   TYR A  87      46.030  37.100  74.430  1.00  0.00           O
ATOM   1202  N   ILE A  88      46.590  38.120  76.300  1.00  0.00           N
ATOM   1203  HN  ILE A  88      46.490  38.040  77.290  1.00  0.00           H
ATOM   1204  CA  ILE A  88      46.910  39.470  75.880  1.00  0.00           C
ATOM   1205  HA  ILE A  88      46.050  39.810  75.320  1.00  0.00           H
ATOM   1206  CB  ILE A  88      47.010  40.400  77.130  1.00  0.00           C
ATOM   1207  HB  ILE A  88      47.860  40.100  77.780  1.00  0.00           H
ATOM   1208  CG2 ILE A  88      47.360  41.860  76.690  1.00  0.00           C
ATOM   1209 HG21 ILE A  88      48.300  41.910  76.100  1.00  0.00           H
ATOM   1210 HG22 ILE A  88      47.370  42.580  77.530  1.00  0.00           H
ATOM   1211 HG23 ILE A  88      46.620  42.150  75.920  1.00  0.00           H
ATOM   1212  CG1 ILE A  88      45.610  40.320  77.890  1.00  0.00           C
ATOM   1213 HG11 ILE A  88      45.440  39.280  78.250  1.00  0.00           H
ATOM   1214 HG12 ILE A  88      44.790  40.490  77.170  1.00  0.00           H
ATOM   1215  CD  ILE A  88      45.520  41.370  78.970  1.00  0.00           C
ATOM   1216  HD1 ILE A  88      45.570  42.330  78.410  1.00  0.00           H
ATOM   1217  HD2 ILE A  88      46.350  41.320  79.710  1.00  0.00           H
ATOM   1218  HD3 ILE A  88      44.620  41.150  79.580  1.00  0.00           H
ATOM   1219  C   ILE A  88      48.140  39.580  74.920  1.00  0.00           C
ATOM   1220  O   ILE A  88      48.040  40.290  73.910  1.00  0.00           O
ATOM   1221  N   PHE A  89      49.250  38.860  75.300  1.00  0.00           N
ATOM   1222  HN  PHE A  89      49.270  38.460  76.210  1.00  0.00           H
ATOM   1223  CA  PHE A  89      50.420  38.640  74.510  1.00  0.00           C
ATOM   1224  HA  PHE A  89      50.780  39.610  74.200  1.00  0.00           H
ATOM   1225  CB  PHE A  89      51.510  37.790  75.320  1.00  0.00           C
ATOM   1226  HB1 PHE A  89      51.100  36.820  75.670  1.00  0.00           H
ATOM   1227  HB2 PHE A  89      51.610  38.300  76.300  1.00  0.00           H
ATOM   1228  CG  PHE A  89      52.920  37.770  74.760  1.00  0.00           C
ATOM   1229  CD1 PHE A  89      53.440  38.570  73.750  1.00  0.00           C
ATOM   1230  HD1 PHE A  89      52.950  39.370  73.230  1.00  0.00           H
ATOM   1231  CE1 PHE A  89      54.780  38.410  73.320  1.00  0.00           C
ATOM   1232  HE1 PHE A  89      55.170  39.030  72.530  1.00  0.00           H
ATOM   1233  CZ  PHE A  89      55.630  37.460  73.980  1.00  0.00           C
ATOM   1234  HZ  PHE A  89      56.690  37.480  73.770  1.00  0.00           H
ATOM   1235  CD2 PHE A  89      53.680  36.810  75.340  1.00  0.00           C
ATOM   1236  HD2 PHE A  89      53.210  36.280  76.160  1.00  0.00           H
ATOM   1237  CE2 PHE A  89      55.030  36.710  75.020  1.00  0.00           C
ATOM   1238  HE2 PHE A  89      55.600  35.970  75.560  1.00  0.00           H
ATOM   1239  C   PHE A  89      50.120  37.910  73.250  1.00  0.00           C
ATOM   1240  O   PHE A  89      50.430  38.380  72.140  1.00  0.00           O
ATOM   1241  N   ASN A  90      49.350  36.800  73.380  1.00  0.00           N
ATOM   1242  HN  ASN A  90      49.150  36.420  74.280  1.00  0.00           H
ATOM   1243  CA  ASN A  90      48.820  36.010  72.270  1.00  0.00           C
ATOM   1244  HA  ASN A  90      49.710  35.720  71.730  1.00  0.00           H
ATOM   1245  CB  ASN A  90      48.020  34.740  72.800  1.00  0.00           C
ATOM   1246  HB1 ASN A  90      47.120  35.060  73.360  1.00  0.00           H
ATOM   1247  HB2 ASN A  90      48.810  34.210  73.370  1.00  0.00           H
ATOM   1248  CG  ASN A  90      47.440  33.650  71.860  1.00  0.00           C
ATOM   1249  OD1 ASN A  90      46.820  32.700  72.300  1.00  0.00           O
ATOM   1250  ND2 ASN A  90      47.630  33.750  70.530  1.00  0.00           N
ATOM   1251 HD21 ASN A  90      47.260  32.980  70.020  1.00  0.00           H
ATOM   1252 HD22 ASN A  90      48.090  34.550  70.130  1.00  0.00           H
ATOM   1253  C   ASN A  90      47.960  36.800  71.290  1.00  0.00           C
ATOM   1254  O   ASN A  90      48.200  36.750  70.080  1.00  0.00           O
ATOM   1255  N   LEU A  91      46.970  37.640  71.790  1.00  0.00           N
ATOM   1256  HN  LEU A  91      46.860  37.680  72.780  1.00  0.00           H
ATOM   1257  CA  LEU A  91      46.200  38.620  70.970  1.00  0.00           C
ATOM   1258  HA  LEU A  91      45.670  38.050  70.230  1.00  0.00           H
ATOM   1259  CB  LEU A  91      45.170  39.310  71.850  1.00  0.00           C
ATOM   1260  HB1 LEU A  91      44.930  40.340  71.490  1.00  0.00           H
ATOM   1261  HB2 LEU A  91      45.670  39.470  72.830  1.00  0.00           H
ATOM   1262  CG  LEU A  91      43.760  38.550  71.910  1.00  0.00           C
ATOM   1263  HG  LEU A  91      43.980  37.590  72.420  1.00  0.00           H
ATOM   1264  CD1 LEU A  91      42.810  39.220  72.900  1.00  0.00           C
ATOM   1265 HD11 LEU A  91      43.190  39.180  73.940  1.00  0.00           H
ATOM   1266 HD12 LEU A  91      41.790  38.780  72.930  1.00  0.00           H
ATOM   1267 HD13 LEU A  91      42.770  40.300  72.610  1.00  0.00           H
ATOM   1268  CD2 LEU A  91      43.160  38.270  70.580  1.00  0.00           C
ATOM   1269 HD21 LEU A  91      42.360  37.530  70.810  1.00  0.00           H
ATOM   1270 HD22 LEU A  91      43.870  37.730  69.910  1.00  0.00           H
ATOM   1271 HD23 LEU A  91      42.820  39.170  70.040  1.00  0.00           H
ATOM   1272  C   LEU A  91      47.120  39.640  70.360  1.00  0.00           C
ATOM   1273  O   LEU A  91      47.020  39.980  69.210  1.00  0.00           O
ATOM   1274  N   ALA A  92      48.080  40.270  71.140  1.00  0.00           N
ATOM   1275  HN  ALA A  92      48.210  40.000  72.090  1.00  0.00           H
ATOM   1276  CA  ALA A  92      48.920  41.330  70.530  1.00  0.00           C
ATOM   1277  HA  ALA A  92      48.160  41.990  70.120  1.00  0.00           H
ATOM   1278  CB  ALA A  92      49.890  41.960  71.660  1.00  0.00           C
ATOM   1279  HB1 ALA A  92      50.560  41.250  72.180  1.00  0.00           H
ATOM   1280  HB2 ALA A  92      49.250  42.450  72.420  1.00  0.00           H
ATOM   1281  HB3 ALA A  92      50.410  42.800  71.160  1.00  0.00           H
ATOM   1282  C   ALA A  92      49.740  40.830  69.390  1.00  0.00           C
ATOM   1283  O   ALA A  92      50.080  41.500  68.440  1.00  0.00           O
ATOM   1284  N   LEU A  93      50.240  39.560  69.520  1.00  0.00           N
ATOM   1285  HN  LEU A  93      50.070  38.950  70.290  1.00  0.00           H
ATOM   1286  CA  LEU A  93      51.050  38.880  68.430  1.00  0.00           C
ATOM   1287  HA  LEU A  93      51.820  39.540  68.050  1.00  0.00           H
ATOM   1288  CB  LEU A  93      51.870  37.680  69.030  1.00  0.00           C
ATOM   1289  HB1 LEU A  93      51.120  37.110  69.610  1.00  0.00           H
ATOM   1290  HB2 LEU A  93      52.630  38.090  69.740  1.00  0.00           H
ATOM   1291  CG  LEU A  93      52.560  36.770  68.000  1.00  0.00           C
ATOM   1292  HG  LEU A  93      51.660  36.370  67.470  1.00  0.00           H
ATOM   1293  CD1 LEU A  93      53.500  37.440  67.040  1.00  0.00           C
ATOM   1294 HD11 LEU A  93      54.540  37.180  67.340  1.00  0.00           H
ATOM   1295 HD12 LEU A  93      53.420  38.530  66.860  1.00  0.00           H
ATOM   1296 HD13 LEU A  93      53.360  37.000  66.030  1.00  0.00           H
ATOM   1297  CD2 LEU A  93      53.260  35.660  68.680  1.00  0.00           C
ATOM   1298 HD21 LEU A  93      54.140  36.120  69.180  1.00  0.00           H
ATOM   1299 HD22 LEU A  93      53.680  34.900  67.990  1.00  0.00           H
ATOM   1300 HD23 LEU A  93      52.640  35.210  69.480  1.00  0.00           H
ATOM   1301  C   LEU A  93      50.120  38.490  67.250  1.00  0.00           C
ATOM   1302  O   LEU A  93      50.480  38.520  66.050  1.00  0.00           O
ATOM   1303  N   ALA A  94      48.860  38.070  67.520  1.00  0.00           N
ATOM   1304  HN  ALA A  94      48.550  37.890  68.450  1.00  0.00           H
ATOM   1305  CA  ALA A  94      47.770  37.760  66.540  1.00  0.00           C
ATOM   1306  HA  ALA A  94      48.200  37.050  65.850  1.00  0.00           H
ATOM   1307  CB  ALA A  94      46.550  37.150  67.220  1.00  0.00           C
ATOM   1308  HB1 ALA A  94      46.130  37.850  67.970  1.00  0.00           H
ATOM   1309  HB2 ALA A  94      46.900  36.220  67.710  1.00  0.00           H
ATOM   1310  HB3 ALA A  94      45.820  36.830  66.450  1.00  0.00           H
ATOM   1311  C   ALA A  94      47.440  38.980  65.740  1.00  0.00           C
ATOM   1312  O   ALA A  94      47.380  38.940  64.520  1.00  0.00           O
ATOM   1313  N   ASP A  95      47.270  40.140  66.430  1.00  0.00           N
ATOM   1314  HN  ASP A  95      47.160  40.040  67.410  1.00  0.00           H
ATOM   1315  CA  ASP A  95      46.870  41.410  65.860  1.00  0.00           C
ATOM   1316  HA  ASP A  95      46.110  41.230  65.110  1.00  0.00           H
ATOM   1317  CB  ASP A  95      46.330  42.250  67.020  1.00  0.00           C
ATOM   1318  HB1 ASP A  95      46.150  43.310  66.740  1.00  0.00           H
ATOM   1319  HB2 ASP A  95      46.960  42.070  67.910  1.00  0.00           H
ATOM   1320  CG  ASP A  95      44.950  41.660  67.520  1.00  0.00           C
ATOM   1321  OD1 ASP A  95      44.260  41.020  66.680  1.00  0.00           O
ATOM   1322  OD2 ASP A  95      44.490  42.130  68.590  1.00  0.00           O
ATOM   1323  C   ASP A  95      47.960  42.130  65.080  1.00  0.00           C
ATOM   1324  O   ASP A  95      47.750  42.760  64.090  1.00  0.00           O
ATOM   1325  N   ALA A  96      49.230  41.900  65.480  1.00  0.00           N
ATOM   1326  HN  ALA A  96      49.390  41.400  66.330  1.00  0.00           H
ATOM   1327  CA  ALA A  96      50.390  42.420  64.750  1.00  0.00           C
ATOM   1328  HA  ALA A  96      50.260  43.500  64.730  1.00  0.00           H
ATOM   1329  CB  ALA A  96      51.640  41.930  65.530  1.00  0.00           C
ATOM   1330  HB1 ALA A  96      51.610  40.820  65.570  1.00  0.00           H
ATOM   1331  HB2 ALA A  96      51.620  42.430  66.530  1.00  0.00           H
ATOM   1332  HB3 ALA A  96      52.510  42.300  64.950  1.00  0.00           H
ATOM   1333  C   ALA A  96      50.530  42.000  63.290  1.00  0.00           C
ATOM   1334  O   ALA A  96      51.060  42.740  62.440  1.00  0.00           O
ATOM   1335  N   LEU A  97      50.130  40.730  63.060  1.00  0.00           N
ATOM   1336  HN  LEU A  97      49.750  40.230  63.840  1.00  0.00           H
ATOM   1337  CA  LEU A  97      49.940  40.140  61.800  1.00  0.00           C
ATOM   1338  HA  LEU A  97      50.840  40.350  61.230  1.00  0.00           H
ATOM   1339  CB  LEU A  97      49.870  38.640  61.990  1.00  0.00           C
ATOM   1340  HB1 LEU A  97      49.690  38.020  61.090  1.00  0.00           H
ATOM   1341  HB2 LEU A  97      48.920  38.420  62.530  1.00  0.00           H
ATOM   1342  CG  LEU A  97      51.030  38.110  62.850  1.00  0.00           C
ATOM   1343  HG  LEU A  97      51.010  38.500  63.900  1.00  0.00           H
ATOM   1344  CD1 LEU A  97      50.690  36.610  63.050  1.00  0.00           C
ATOM   1345 HD11 LEU A  97      49.740  36.530  63.620  1.00  0.00           H
ATOM   1346 HD12 LEU A  97      51.330  35.940  63.670  1.00  0.00           H
ATOM   1347 HD13 LEU A  97      50.640  36.180  62.020  1.00  0.00           H
ATOM   1348  CD2 LEU A  97      52.370  38.200  62.090  1.00  0.00           C
ATOM   1349 HD21 LEU A  97      52.340  37.650  61.130  1.00  0.00           H
ATOM   1350 HD22 LEU A  97      53.150  37.660  62.660  1.00  0.00           H
ATOM   1351 HD23 LEU A  97      52.630  39.280  62.090  1.00  0.00           H
ATOM   1352  C   LEU A  97      48.820  40.850  60.930  1.00  0.00           C
ATOM   1353  O   LEU A  97      48.940  41.210  59.750  1.00  0.00           O
ATOM   1354  N   ALA A  98      47.690  41.070  61.610  1.00  0.00           N
ATOM   1355  HN  ALA A  98      47.470  40.930  62.580  1.00  0.00           H
ATOM   1356  CA  ALA A  98      46.570  41.800  60.960  1.00  0.00           C
ATOM   1357  HA  ALA A  98      46.320  41.200  60.090  1.00  0.00           H
ATOM   1358  CB  ALA A  98      45.250  41.780  61.770  1.00  0.00           C
ATOM   1359  HB1 ALA A  98      45.270  40.840  62.360  1.00  0.00           H
ATOM   1360  HB2 ALA A  98      44.380  41.690  61.090  1.00  0.00           H
ATOM   1361  HB3 ALA A  98      45.170  42.680  62.420  1.00  0.00           H
ATOM   1362  C   ALA A  98      46.910  43.180  60.520  1.00  0.00           C
ATOM   1363  O   ALA A  98      46.600  43.710  59.510  1.00  0.00           O
ATOM   1364  N   THR A  99      47.710  43.870  61.310  1.00  0.00           N
ATOM   1365  HN  THR A  99      47.910  43.490  62.220  1.00  0.00           H
ATOM   1366  CA  THR A  99      48.070  45.260  61.060  1.00  0.00           C
ATOM   1367  HA  THR A  99      47.250  45.790  60.610  1.00  0.00           H
ATOM   1368  CB  THR A  99      48.310  45.930  62.410  1.00  0.00           C
ATOM   1369  HB  THR A  99      48.560  47.000  62.260  1.00  0.00           H
ATOM   1370  OG1 THR A  99      49.260  45.210  63.180  1.00  0.00           O
ATOM   1371  HG1 THR A  99      48.920  45.230  64.070  1.00  0.00           H
ATOM   1372  CG2 THR A  99      47.060  46.040  63.220  1.00  0.00           C
ATOM   1373 HG21 THR A  99      46.530  45.060  63.310  1.00  0.00           H
ATOM   1374 HG22 THR A  99      46.380  46.850  62.900  1.00  0.00           H
ATOM   1375 HG23 THR A  99      47.400  46.300  64.250  1.00  0.00           H
ATOM   1376  C   THR A  99      49.290  45.340  60.120  1.00  0.00           C
ATOM   1377  O   THR A  99      49.360  46.340  59.380  1.00  0.00           O
ATOM   1378  N   SER A 100      50.190  44.360  60.060  1.00  0.00           N
ATOM   1379  HN  SER A 100      50.130  43.610  60.720  1.00  0.00           H
ATOM   1380  CA  SER A 100      51.330  44.480  59.210  1.00  0.00           C
ATOM   1381  HA  SER A 100      51.590  45.530  59.180  1.00  0.00           H
ATOM   1382  CB  SER A 100      52.570  43.770  59.710  1.00  0.00           C
ATOM   1383  HB1 SER A 100      52.820  44.120  60.740  1.00  0.00           H
ATOM   1384  HB2 SER A 100      53.400  44.000  59.010  1.00  0.00           H
ATOM   1385  OG  SER A 100      52.490  42.330  59.730  1.00  0.00           O
ATOM   1386  HG1 SER A 100      52.110  42.170  60.600  1.00  0.00           H
ATOM   1387  C   SER A 100      51.030  44.080  57.790  1.00  0.00           C
ATOM   1388  O   SER A 100      51.790  44.350  56.860  1.00  0.00           O
ATOM   1389  N   THR A 101      49.750  43.540  57.470  1.00  0.00           N
ATOM   1390  HN  THR A 101      49.100  43.200  58.140  1.00  0.00           H
ATOM   1391  CA  THR A 101      49.490  43.260  56.060  1.00  0.00           C
ATOM   1392  HA  THR A 101      50.390  43.170  55.470  1.00  0.00           H
ATOM   1393  CB  THR A 101      48.720  41.990  55.930  1.00  0.00           C
ATOM   1394  HB  THR A 101      48.530  41.740  54.860  1.00  0.00           H
ATOM   1395  OG1 THR A 101      47.620  42.040  56.780  1.00  0.00           O
ATOM   1396  HG1 THR A 101      47.930  41.750  57.640  1.00  0.00           H
ATOM   1397  CG2 THR A 101      49.590  40.810  56.500  1.00  0.00           C
ATOM   1398 HG21 THR A 101      48.960  39.890  56.450  1.00  0.00           H
ATOM   1399 HG22 THR A 101      50.030  41.020  57.490  1.00  0.00           H
ATOM   1400 HG23 THR A 101      50.510  40.770  55.880  1.00  0.00           H
ATOM   1401  C   THR A 101      48.740  44.380  55.350  1.00  0.00           C
ATOM   1402  O   THR A 101      48.620  44.350  54.140  1.00  0.00           O
ATOM   1403  N   LEU A 102      48.410  45.470  56.100  1.00  0.00           N
ATOM   1404  HN  LEU A 102      48.540  45.420  57.090  1.00  0.00           H
ATOM   1405  CA  LEU A 102      47.850  46.700  55.510  1.00  0.00           C
ATOM   1406  HA  LEU A 102      47.000  46.340  54.960  1.00  0.00           H
ATOM   1407  CB  LEU A 102      47.430  47.730  56.650  1.00  0.00           C
ATOM   1408  HB1 LEU A 102      47.440  48.740  56.180  1.00  0.00           H
ATOM   1409  HB2 LEU A 102      48.160  47.660  57.480  1.00  0.00           H
ATOM   1410  CG  LEU A 102      45.980  47.380  57.210  1.00  0.00           C
ATOM   1411  HG  LEU A 102      45.930  46.270  57.180  1.00  0.00           H
ATOM   1412  CD1 LEU A 102      46.050  47.870  58.660  1.00  0.00           C
ATOM   1413 HD11 LEU A 102      46.950  47.410  59.100  1.00  0.00           H
ATOM   1414 HD12 LEU A 102      45.160  47.610  59.270  1.00  0.00           H
ATOM   1415 HD13 LEU A 102      46.330  48.940  58.640  1.00  0.00           H
ATOM   1416  CD2 LEU A 102      44.790  47.930  56.440  1.00  0.00           C
ATOM   1417 HD21 LEU A 102      44.900  47.540  55.400  1.00  0.00           H
ATOM   1418 HD22 LEU A 102      44.780  49.040  56.470  1.00  0.00           H
ATOM   1419 HD23 LEU A 102      43.900  47.520  56.950  1.00  0.00           H
ATOM   1420  C   LEU A 102      48.770  47.430  54.510  1.00  0.00           C
ATOM   1421  O   LEU A 102      48.160  47.760  53.460  1.00  0.00           O
ATOM   1422  N   PRO A 103      50.090  47.690  54.640  1.00  0.00           N
ATOM   1423  CD  PRO A 103      50.880  47.690  55.850  1.00  0.00           C
ATOM   1424  HD1 PRO A 103      51.300  46.670  55.900  1.00  0.00           H
ATOM   1425  HD2 PRO A 103      50.320  47.810  56.800  1.00  0.00           H
ATOM   1426  CA  PRO A 103      50.770  48.400  53.540  1.00  0.00           C
ATOM   1427  HA  PRO A 103      50.250  49.310  53.290  1.00  0.00           H
ATOM   1428  CB  PRO A 103      52.190  48.680  54.130  1.00  0.00           C
ATOM   1429  HB1 PRO A 103      52.690  49.590  53.740  1.00  0.00           H
ATOM   1430  HB2 PRO A 103      52.840  47.810  53.890  1.00  0.00           H
ATOM   1431  CG  PRO A 103      51.910  48.800  55.640  1.00  0.00           C
ATOM   1432  HG1 PRO A 103      52.750  48.600  56.340  1.00  0.00           H
ATOM   1433  HG2 PRO A 103      51.490  49.820  55.730  1.00  0.00           H
ATOM   1434  C   PRO A 103      50.780  47.640  52.130  1.00  0.00           C
ATOM   1435  O   PRO A 103      50.740  48.380  51.120  1.00  0.00           O
ATOM   1436  N   PHE A 104      50.840  46.280  52.150  1.00  0.00           N
ATOM   1437  HN  PHE A 104      50.910  45.850  53.050  1.00  0.00           H
ATOM   1438  CA  PHE A 104      50.630  45.400  50.980  1.00  0.00           C
ATOM   1439  HA  PHE A 104      51.360  45.650  50.230  1.00  0.00           H
ATOM   1440  CB  PHE A 104      50.840  43.880  51.420  1.00  0.00           C
ATOM   1441  HB1 PHE A 104      50.670  43.260  50.510  1.00  0.00           H
ATOM   1442  HB2 PHE A 104      50.110  43.570  52.200  1.00  0.00           H
ATOM   1443  CG  PHE A 104      52.260  43.720  51.850  1.00  0.00           C
ATOM   1444  CD1 PHE A 104      53.300  43.510  50.940  1.00  0.00           C
ATOM   1445  HD1 PHE A 104      53.150  43.170  49.920  1.00  0.00           H
ATOM   1446  CE1 PHE A 104      54.660  43.670  51.360  1.00  0.00           C
ATOM   1447  HE1 PHE A 104      55.410  43.320  50.670  1.00  0.00           H
ATOM   1448  CZ  PHE A 104      54.950  43.970  52.700  1.00  0.00           C
ATOM   1449  HZ  PHE A 104      55.990  44.120  52.980  1.00  0.00           H
ATOM   1450  CD2 PHE A 104      52.580  44.060  53.230  1.00  0.00           C
ATOM   1451  HD2 PHE A 104      51.840  44.280  53.990  1.00  0.00           H
ATOM   1452  CE2 PHE A 104      53.950  44.190  53.670  1.00  0.00           C
ATOM   1453  HE2 PHE A 104      54.170  44.550  54.660  1.00  0.00           H
ATOM   1454  C   PHE A 104      49.290  45.560  50.330  1.00  0.00           C
ATOM   1455  O   PHE A 104      49.090  45.660  49.090  1.00  0.00           O
ATOM   1456  N   GLN A 105      48.230  45.580  51.130  1.00  0.00           N
ATOM   1457  HN  GLN A 105      48.500  45.400  52.070  1.00  0.00           H
ATOM   1458  CA  GLN A 105      46.830  45.860  50.760  1.00  0.00           C
ATOM   1459  HA  GLN A 105      46.550  45.100  50.040  1.00  0.00           H
ATOM   1460  CB  GLN A 105      46.060  45.630  52.070  1.00  0.00           C
ATOM   1461  HB1 GLN A 105      46.680  46.170  52.820  1.00  0.00           H
ATOM   1462  HB2 GLN A 105      46.020  44.560  52.370  1.00  0.00           H
ATOM   1463  CG  GLN A 105      44.590  46.110  52.230  1.00  0.00           C
ATOM   1464  HG1 GLN A 105      44.350  47.060  51.710  1.00  0.00           H
ATOM   1465  HG2 GLN A 105      44.410  46.240  53.320  1.00  0.00           H
ATOM   1466  CD  GLN A 105      43.590  45.040  51.800  1.00  0.00           C
ATOM   1467  OE1 GLN A 105      43.150  45.110  50.670  1.00  0.00           O
ATOM   1468  NE2 GLN A 105      43.160  44.170  52.650  1.00  0.00           N
ATOM   1469 HE21 GLN A 105      42.380  43.580  52.450  1.00  0.00           H
ATOM   1470 HE22 GLN A 105      43.700  44.010  53.470  1.00  0.00           H
ATOM   1471  C   GLN A 105      46.530  47.200  50.110  1.00  0.00           C
ATOM   1472  O   GLN A 105      45.870  47.200  49.060  1.00  0.00           O
ATOM   1473  N   SER A 106      47.080  48.270  50.710  1.00  0.00           N
ATOM   1474  HN  SER A 106      47.390  48.110  51.650  1.00  0.00           H
ATOM   1475  CA  SER A 106      47.040  49.640  50.250  1.00  0.00           C
ATOM   1476  HA  SER A 106      46.030  50.030  50.260  1.00  0.00           H
ATOM   1477  CB  SER A 106      47.840  50.570  51.220  1.00  0.00           C
ATOM   1478  HB1 SER A 106      47.410  51.580  51.070  1.00  0.00           H
ATOM   1479  HB2 SER A 106      48.940  50.630  51.060  1.00  0.00           H
ATOM   1480  OG  SER A 106      47.490  50.210  52.590  1.00  0.00           O
ATOM   1481  HG1 SER A 106      47.790  49.330  52.820  1.00  0.00           H
ATOM   1482  C   SER A 106      47.700  49.810  48.930  1.00  0.00           C
ATOM   1483  O   SER A 106      47.180  50.470  47.960  1.00  0.00           O
ATOM   1484  N   ALA A 107      48.870  49.190  48.740  1.00  0.00           N
ATOM   1485  HN  ALA A 107      49.380  48.680  49.430  1.00  0.00           H
ATOM   1486  CA  ALA A 107      49.610  49.240  47.540  1.00  0.00           C
ATOM   1487  HA  ALA A 107      49.750  50.300  47.400  1.00  0.00           H
ATOM   1488  CB  ALA A 107      51.050  48.720  47.860  1.00  0.00           C
ATOM   1489  HB1 ALA A 107      50.970  47.620  47.980  1.00  0.00           H
ATOM   1490  HB2 ALA A 107      51.450  49.150  48.790  1.00  0.00           H
ATOM   1491  HB3 ALA A 107      51.760  48.980  47.040  1.00  0.00           H
ATOM   1492  C   ALA A 107      49.060  48.640  46.270  1.00  0.00           C
ATOM   1493  O   ALA A 107      48.990  49.330  45.240  1.00  0.00           O
ATOM   1494  N   LYS A 108      48.580  47.370  46.320  1.00  0.00           N
ATOM   1495  HN  LYS A 108      48.700  46.970  47.230  1.00  0.00           H
ATOM   1496  CA  LYS A 108      48.030  46.630  45.230  1.00  0.00           C
ATOM   1497  HA  LYS A 108      48.770  46.650  44.440  1.00  0.00           H
ATOM   1498  CB  LYS A 108      47.700  45.140  45.680  1.00  0.00           C
ATOM   1499  HB1 LYS A 108      48.510  44.730  46.320  1.00  0.00           H
ATOM   1500  HB2 LYS A 108      47.660  44.610  44.710  1.00  0.00           H
ATOM   1501  CG  LYS A 108      46.350  44.960  46.330  1.00  0.00           C
ATOM   1502  HG1 LYS A 108      45.590  44.910  45.520  1.00  0.00           H
ATOM   1503  HG2 LYS A 108      46.210  45.780  47.060  1.00  0.00           H
ATOM   1504  CD  LYS A 108      46.300  43.650  47.190  1.00  0.00           C
ATOM   1505  HD1 LYS A 108      47.070  43.740  47.990  1.00  0.00           H
ATOM   1506  HD2 LYS A 108      46.570  42.870  46.450  1.00  0.00           H
ATOM   1507  CE  LYS A 108      44.870  43.440  47.910  1.00  0.00           C
ATOM   1508  HE1 LYS A 108      44.470  44.370  48.380  1.00  0.00           H
ATOM   1509  HE2 LYS A 108      44.770  42.520  48.530  1.00  0.00           H
ATOM   1510  NZ  LYS A 108      43.820  43.190  46.830  1.00  0.00           N
ATOM   1511  HZ1 LYS A 108      43.150  42.450  47.100  1.00  0.00           H
ATOM   1512  HZ2 LYS A 108      44.240  42.970  45.910  1.00  0.00           H
ATOM   1513  HZ3 LYS A 108      43.320  44.080  46.640  1.00  0.00           H
ATOM   1514  C   LYS A 108      46.740  47.360  44.830  1.00  0.00           C
ATOM   1515  O   LYS A 108      46.380  47.460  43.660  1.00  0.00           O
ATOM   1516  N   TYR A 109      45.960  47.940  45.810  1.00  0.00           N
ATOM   1517  HN  TYR A 109      46.220  47.850  46.770  1.00  0.00           H
ATOM   1518  CA  TYR A 109      44.770  48.650  45.450  1.00  0.00           C
ATOM   1519  HA  TYR A 109      44.190  48.030  44.780  1.00  0.00           H
ATOM   1520  CB  TYR A 109      43.960  48.970  46.660  1.00  0.00           C
ATOM   1521  HB1 TYR A 109      44.520  49.750  47.230  1.00  0.00           H
ATOM   1522  HB2 TYR A 109      43.900  48.030  47.250  1.00  0.00           H
ATOM   1523  CG  TYR A 109      42.580  49.470  46.370  1.00  0.00           C
ATOM   1524  CD1 TYR A 109      41.510  48.640  46.000  1.00  0.00           C
ATOM   1525  HD1 TYR A 109      41.650  47.570  45.900  1.00  0.00           H
ATOM   1526  CE1 TYR A 109      40.240  49.190  45.650  1.00  0.00           C
ATOM   1527  HE1 TYR A 109      39.500  48.520  45.240  1.00  0.00           H
ATOM   1528  CZ  TYR A 109      40.040  50.550  45.830  1.00  0.00           C
ATOM   1529  OH  TYR A 109      38.890  51.010  45.200  1.00  0.00           O
ATOM   1530  HH  TYR A 109      39.110  51.250  44.300  1.00  0.00           H
ATOM   1531  CD2 TYR A 109      42.280  50.770  46.570  1.00  0.00           C
ATOM   1532  HD2 TYR A 109      42.980  51.460  47.030  1.00  0.00           H
ATOM   1533  CE2 TYR A 109      41.050  51.350  46.270  1.00  0.00           C
ATOM   1534  HE2 TYR A 109      41.050  52.420  46.110  1.00  0.00           H
ATOM   1535  C   TYR A 109      45.060  49.940  44.650  1.00  0.00           C
ATOM   1536  O   TYR A 109      44.390  50.110  43.690  1.00  0.00           O
ATOM   1537  N   LEU A 110      46.060  50.790  44.990  1.00  0.00           N
ATOM   1538  HN  LEU A 110      46.400  50.620  45.920  1.00  0.00           H
ATOM   1539  CA  LEU A 110      46.390  52.010  44.340  1.00  0.00           C
ATOM   1540  HA  LEU A 110      45.550  52.690  44.360  1.00  0.00           H
ATOM   1541  CB  LEU A 110      47.550  52.720  45.110  1.00  0.00           C
ATOM   1542  HB1 LEU A 110      47.930  53.560  44.480  1.00  0.00           H
ATOM   1543  HB2 LEU A 110      48.340  51.940  45.230  1.00  0.00           H
ATOM   1544  CG  LEU A 110      47.100  53.390  46.430  1.00  0.00           C
ATOM   1545  HG  LEU A 110      46.460  52.720  47.060  1.00  0.00           H
ATOM   1546  CD1 LEU A 110      48.390  53.850  47.120  1.00  0.00           C
ATOM   1547 HD11 LEU A 110      49.100  52.990  47.200  1.00  0.00           H
ATOM   1548 HD12 LEU A 110      48.140  54.440  48.030  1.00  0.00           H
ATOM   1549 HD13 LEU A 110      48.920  54.590  46.490  1.00  0.00           H
ATOM   1550  CD2 LEU A 110      46.240  54.670  46.120  1.00  0.00           C
ATOM   1551 HD21 LEU A 110      45.340  54.360  45.540  1.00  0.00           H
ATOM   1552 HD22 LEU A 110      46.850  55.490  45.680  1.00  0.00           H
ATOM   1553 HD23 LEU A 110      45.730  55.120  47.000  1.00  0.00           H
ATOM   1554  C   LEU A 110      46.840  51.990  42.850  1.00  0.00           C
ATOM   1555  O   LEU A 110      46.290  52.720  42.090  1.00  0.00           O
ATOM   1556  N   MET A 111      47.660  51.030  42.460  1.00  0.00           N
ATOM   1557  HN  MET A 111      48.040  50.490  43.210  1.00  0.00           H
ATOM   1558  CA  MET A 111      48.050  50.930  41.130  1.00  0.00           C
ATOM   1559  HA  MET A 111      48.020  51.830  40.530  1.00  0.00           H
ATOM   1560  CB  MET A 111      49.530  50.340  41.140  1.00  0.00           C
ATOM   1561  HB1 MET A 111      50.140  51.140  41.610  1.00  0.00           H
ATOM   1562  HB2 MET A 111      49.900  50.220  40.100  1.00  0.00           H
ATOM   1563  CG  MET A 111      49.720  48.950  41.850  1.00  0.00           C
ATOM   1564  HG1 MET A 111      48.810  48.380  41.570  1.00  0.00           H
ATOM   1565  HG2 MET A 111      49.620  49.130  42.950  1.00  0.00           H
ATOM   1566  SD  MET A 111      51.380  48.220  41.580  1.00  0.00           S
ATOM   1567  CE  MET A 111      52.340  49.360  42.670  1.00  0.00           C
ATOM   1568  HE1 MET A 111      52.560  50.320  42.160  1.00  0.00           H
ATOM   1569  HE2 MET A 111      53.360  48.930  42.790  1.00  0.00           H
ATOM   1570  HE3 MET A 111      51.880  49.560  43.660  1.00  0.00           H
ATOM   1571  C   MET A 111      47.090  49.950  40.440  1.00  0.00           C
ATOM   1572  O   MET A 111      47.380  49.560  39.340  1.00  0.00           O
ATOM   1573  N   GLU A 112      46.100  49.420  41.170  1.00  0.00           N
ATOM   1574  HN  GLU A 112      45.910  49.740  42.100  1.00  0.00           H
ATOM   1575  CA  GLU A 112      45.230  48.280  40.720  1.00  0.00           C
ATOM   1576  HA  GLU A 112      44.800  47.830  41.600  1.00  0.00           H
ATOM   1577  CB  GLU A 112      44.050  48.900  39.910  1.00  0.00           C
ATOM   1578  HB1 GLU A 112      43.630  48.030  39.370  1.00  0.00           H
ATOM   1579  HB2 GLU A 112      44.370  49.540  39.060  1.00  0.00           H
ATOM   1580  CG  GLU A 112      42.960  49.640  40.750  1.00  0.00           C
ATOM   1581  HG1 GLU A 112      43.180  50.720  40.800  1.00  0.00           H
ATOM   1582  HG2 GLU A 112      42.930  49.190  41.770  1.00  0.00           H
ATOM   1583  CD  GLU A 112      41.590  49.570  40.100  1.00  0.00           C
ATOM   1584  OE1 GLU A 112      41.350  50.510  39.260  1.00  0.00           O
ATOM   1585  OE2 GLU A 112      40.730  48.750  40.440  1.00  0.00           O
ATOM   1586  C   GLU A 112      45.950  47.100  40.080  1.00  0.00           C
ATOM   1587  O   GLU A 112      45.520  46.480  39.070  1.00  0.00           O
ATOM   1588  N   THR A 113      46.980  46.510  40.760  1.00  0.00           N
ATOM   1589  HN  THR A 113      47.300  46.870  41.630  1.00  0.00           H
ATOM   1590  CA  THR A 113      47.610  45.300  40.240  1.00  0.00           C
ATOM   1591  HA  THR A 113      46.930  44.520  39.950  1.00  0.00           H
ATOM   1592  CB  THR A 113      48.530  45.700  39.040  1.00  0.00           C
ATOM   1593  HB  THR A 113      48.840  46.750  39.230  1.00  0.00           H
ATOM   1594  OG1 THR A 113      47.730  45.790  37.860  1.00  0.00           O
ATOM   1595  HG1 THR A 113      46.820  45.860  38.170  1.00  0.00           H
ATOM   1596  CG2 THR A 113      49.630  44.780  38.630  1.00  0.00           C
ATOM   1597 HG21 THR A 113      49.270  43.730  38.510  1.00  0.00           H
ATOM   1598 HG22 THR A 113      50.450  44.750  39.380  1.00  0.00           H
ATOM   1599 HG23 THR A 113      50.140  45.050  37.680  1.00  0.00           H
ATOM   1600  C   THR A 113      48.510  44.790  41.380  1.00  0.00           C
ATOM   1601  O   THR A 113      48.920  45.580  42.210  1.00  0.00           O
ATOM   1602  N   TRP A 114      48.850  43.490  41.370  1.00  0.00           N
ATOM   1603  HN  TRP A 114      48.580  42.830  40.670  1.00  0.00           H
ATOM   1604  CA  TRP A 114      49.850  42.860  42.190  1.00  0.00           C
ATOM   1605  HA  TRP A 114      49.730  43.260  43.180  1.00  0.00           H
ATOM   1606  CB  TRP A 114      49.620  41.280  42.270  1.00  0.00           C
ATOM   1607  HB1 TRP A 114      49.800  40.760  41.310  1.00  0.00           H
ATOM   1608  HB2 TRP A 114      48.540  41.200  42.500  1.00  0.00           H
ATOM   1609  CG  TRP A 114      50.360  40.600  43.410  1.00  0.00           C
ATOM   1610  CD1 TRP A 114      51.480  39.800  43.360  1.00  0.00           C
ATOM   1611  HD1 TRP A 114      52.130  39.790  42.500  1.00  0.00           H
ATOM   1612  NE1 TRP A 114      51.930  39.540  44.620  1.00  0.00           N
ATOM   1613  HE1 TRP A 114      52.580  38.870  44.900  1.00  0.00           H
ATOM   1614  CE2 TRP A 114      51.080  40.100  45.540  1.00  0.00           C
ATOM   1615  CD2 TRP A 114      50.160  40.850  44.870  1.00  0.00           C
ATOM   1616  CE3 TRP A 114      49.240  41.650  45.500  1.00  0.00           C
ATOM   1617  HE3 TRP A 114      48.450  42.220  45.030  1.00  0.00           H
ATOM   1618  CZ3 TRP A 114      49.340  41.660  46.920  1.00  0.00           C
ATOM   1619  HZ3 TRP A 114      48.570  42.140  47.510  1.00  0.00           H
ATOM   1620  CZ2 TRP A 114      51.220  40.170  46.930  1.00  0.00           C
ATOM   1621  HZ2 TRP A 114      52.080  39.780  47.440  1.00  0.00           H
ATOM   1622  CH2 TRP A 114      50.350  40.970  47.650  1.00  0.00           C
ATOM   1623  HH2 TRP A 114      50.460  41.110  48.710  1.00  0.00           H
ATOM   1624  C   TRP A 114      51.330  43.040  41.750  1.00  0.00           C
ATOM   1625  O   TRP A 114      51.540  42.680  40.580  1.00  0.00           O
ATOM   1626  N   PRO A 115      52.420  43.550  42.460  1.00  0.00           N
ATOM   1627  CD  PRO A 115      52.170  44.630  43.380  1.00  0.00           C
ATOM   1628  HD1 PRO A 115      51.940  44.170  44.360  1.00  0.00           H
ATOM   1629  HD2 PRO A 115      51.300  45.210  43.010  1.00  0.00           H
ATOM   1630  CA  PRO A 115      53.730  43.670  41.840  1.00  0.00           C
ATOM   1631  HA  PRO A 115      53.810  43.200  40.870  1.00  0.00           H
ATOM   1632  CB  PRO A 115      54.020  45.160  41.980  1.00  0.00           C
ATOM   1633  HB1 PRO A 115      53.470  45.640  41.150  1.00  0.00           H
ATOM   1634  HB2 PRO A 115      55.110  45.290  41.800  1.00  0.00           H
ATOM   1635  CG  PRO A 115      53.420  45.520  43.330  1.00  0.00           C
ATOM   1636  HG1 PRO A 115      54.150  45.210  44.110  1.00  0.00           H
ATOM   1637  HG2 PRO A 115      53.250  46.610  43.470  1.00  0.00           H
ATOM   1638  C   PRO A 115      54.690  42.880  42.610  1.00  0.00           C
ATOM   1639  O   PRO A 115      55.860  42.890  42.320  1.00  0.00           O
ATOM   1640  N   PHE A 116      54.270  42.190  43.620  1.00  0.00           N
ATOM   1641  HN  PHE A 116      53.300  42.240  43.860  1.00  0.00           H
ATOM   1642  CA  PHE A 116      55.150  41.660  44.660  1.00  0.00           C
ATOM   1643  HA  PHE A 116      56.130  42.110  44.590  1.00  0.00           H
ATOM   1644  CB  PHE A 116      54.630  41.880  46.140  1.00  0.00           C
ATOM   1645  HB1 PHE A 116      55.440  41.760  46.880  1.00  0.00           H
ATOM   1646  HB2 PHE A 116      53.790  41.150  46.220  1.00  0.00           H
ATOM   1647  CG  PHE A 116      54.300  43.290  46.420  1.00  0.00           C
ATOM   1648  CD1 PHE A 116      55.330  44.220  46.730  1.00  0.00           C
ATOM   1649  HD1 PHE A 116      56.320  43.820  46.530  1.00  0.00           H
ATOM   1650  CE1 PHE A 116      55.100  45.470  47.280  1.00  0.00           C
ATOM   1651  HE1 PHE A 116      55.900  46.090  47.650  1.00  0.00           H
ATOM   1652  CZ  PHE A 116      53.750  45.780  47.620  1.00  0.00           C
ATOM   1653  HZ  PHE A 116      53.570  46.770  48.020  1.00  0.00           H
ATOM   1654  CD2 PHE A 116      52.970  43.650  46.800  1.00  0.00           C
ATOM   1655  HD2 PHE A 116      52.170  42.940  46.650  1.00  0.00           H
ATOM   1656  CE2 PHE A 116      52.640  44.870  47.380  1.00  0.00           C
ATOM   1657  HE2 PHE A 116      51.610  45.130  47.570  1.00  0.00           H
ATOM   1658  C   PHE A 116      55.590  40.180  44.420  1.00  0.00           C
ATOM   1659  O   PHE A 116      56.340  39.610  45.250  1.00  0.00           O
ATOM   1660  N   GLY A 117      55.260  39.560  43.300  1.00  0.00           N
ATOM   1661  HN  GLY A 117      54.850  40.120  42.590  1.00  0.00           H
ATOM   1662  CA  GLY A 117      55.480  38.170  42.930  1.00  0.00           C
ATOM   1663  HA1 GLY A 117      56.520  37.920  43.080  1.00  0.00           H
ATOM   1664  HA2 GLY A 117      55.230  38.090  41.880  1.00  0.00           H
ATOM   1665  C   GLY A 117      54.660  37.170  43.580  1.00  0.00           C
ATOM   1666  O   GLY A 117      53.970  37.440  44.590  1.00  0.00           O
ATOM   1667  N   GLU A 118      54.670  35.880  43.060  1.00  0.00           N
ATOM   1668  HN  GLU A 118      55.190  35.690  42.230  1.00  0.00           H
ATOM   1669  CA  GLU A 118      53.970  34.740  43.630  1.00  0.00           C
ATOM   1670  HA  GLU A 118      52.940  35.080  43.640  1.00  0.00           H
ATOM   1671  CB  GLU A 118      53.970  33.630  42.600  1.00  0.00           C
ATOM   1672  HB1 GLU A 118      54.990  33.180  42.490  1.00  0.00           H
ATOM   1673  HB2 GLU A 118      53.860  34.130  41.620  1.00  0.00           H
ATOM   1674  CG  GLU A 118      53.000  32.410  42.880  1.00  0.00           C
ATOM   1675  HG1 GLU A 118      52.050  32.800  43.310  1.00  0.00           H
ATOM   1676  HG2 GLU A 118      53.460  31.660  43.560  1.00  0.00           H
ATOM   1677  CD  GLU A 118      52.510  31.900  41.510  1.00  0.00           C
ATOM   1678  OE1 GLU A 118      53.170  30.960  40.950  1.00  0.00           O
ATOM   1679  OE2 GLU A 118      51.520  32.400  40.950  1.00  0.00           O
ATOM   1680  C   GLU A 118      54.350  34.210  45.060  1.00  0.00           C
ATOM   1681  O   GLU A 118      53.450  33.820  45.770  1.00  0.00           O
ATOM   1682  N   LEU A 119      55.600  34.310  45.460  1.00  0.00           N
ATOM   1683  HN  LEU A 119      56.320  34.630  44.850  1.00  0.00           H
ATOM   1684  CA  LEU A 119      56.060  33.830  46.740  1.00  0.00           C
ATOM   1685  HA  LEU A 119      55.690  32.820  46.820  1.00  0.00           H
ATOM   1686  CB  LEU A 119      57.680  33.760  46.820  1.00  0.00           C
ATOM   1687  HB1 LEU A 119      58.030  34.810  46.720  1.00  0.00           H
ATOM   1688  HB2 LEU A 119      58.040  33.180  45.940  1.00  0.00           H
ATOM   1689  CG  LEU A 119      58.290  33.210  48.110  1.00  0.00           C
ATOM   1690  HG  LEU A 119      58.010  33.870  48.960  1.00  0.00           H
ATOM   1691  CD1 LEU A 119      57.810  31.810  48.360  1.00  0.00           C
ATOM   1692 HD11 LEU A 119      56.760  31.820  48.750  1.00  0.00           H
ATOM   1693 HD12 LEU A 119      58.470  31.340  49.120  1.00  0.00           H
ATOM   1694 HD13 LEU A 119      57.780  31.310  47.370  1.00  0.00           H
ATOM   1695  CD2 LEU A 119      59.850  33.280  47.900  1.00  0.00           C
ATOM   1696 HD21 LEU A 119      60.350  32.940  48.830  1.00  0.00           H
ATOM   1697 HD22 LEU A 119      60.080  34.360  47.790  1.00  0.00           H
ATOM   1698 HD23 LEU A 119      60.080  32.610  47.050  1.00  0.00           H
ATOM   1699  C   LEU A 119      55.470  34.630  47.910  1.00  0.00           C
ATOM   1700  O   LEU A 119      54.980  34.080  48.910  1.00  0.00           O
ATOM   1701  N   LEU A 120      55.480  35.990  47.770  1.00  0.00           N
ATOM   1702  HN  LEU A 120      56.030  36.350  47.010  1.00  0.00           H
ATOM   1703  CA  LEU A 120      54.890  36.980  48.610  1.00  0.00           C
ATOM   1704  HA  LEU A 120      55.260  36.790  49.610  1.00  0.00           H
ATOM   1705  CB  LEU A 120      55.490  38.370  48.160  1.00  0.00           C
ATOM   1706  HB1 LEU A 120      55.030  38.740  47.220  1.00  0.00           H
ATOM   1707  HB2 LEU A 120      56.570  38.260  47.970  1.00  0.00           H
ATOM   1708  CG  LEU A 120      55.490  39.470  49.220  1.00  0.00           C
ATOM   1709  HG  LEU A 120      55.480  38.960  50.200  1.00  0.00           H
ATOM   1710  CD1 LEU A 120      56.710  40.440  49.200  1.00  0.00           C
ATOM   1711 HD11 LEU A 120      56.650  41.220  49.990  1.00  0.00           H
ATOM   1712 HD12 LEU A 120      56.800  40.940  48.210  1.00  0.00           H
ATOM   1713 HD13 LEU A 120      57.660  39.860  49.260  1.00  0.00           H
ATOM   1714  CD2 LEU A 120      54.190  40.270  49.200  1.00  0.00           C
ATOM   1715 HD21 LEU A 120      54.190  40.940  48.320  1.00  0.00           H
ATOM   1716 HD22 LEU A 120      54.270  40.900  50.120  1.00  0.00           H
ATOM   1717 HD23 LEU A 120      53.280  39.640  49.310  1.00  0.00           H
ATOM   1718  C   LEU A 120      53.370  36.970  48.550  1.00  0.00           C
ATOM   1719  O   LEU A 120      52.680  37.120  49.580  1.00  0.00           O
ATOM   1720  N   CYS A 121      52.760  36.690  47.440  1.00  0.00           N
ATOM   1721  HN  CYS A 121      53.270  36.560  46.600  1.00  0.00           H
ATOM   1722  CA  CYS A 121      51.380  36.270  47.270  1.00  0.00           C
ATOM   1723  HA  CYS A 121      50.810  36.980  47.840  1.00  0.00           H
ATOM   1724  CB  CYS A 121      50.910  35.940  45.760  1.00  0.00           C
ATOM   1725  HB1 CYS A 121      51.400  35.010  45.420  1.00  0.00           H
ATOM   1726  HB2 CYS A 121      51.400  36.720  45.150  1.00  0.00           H
ATOM   1727  SG  CYS A 121      49.150  35.690  45.260  1.00  0.00           S
ATOM   1728  C   CYS A 121      51.000  35.040  48.130  1.00  0.00           C
ATOM   1729  O   CYS A 121      50.100  35.170  49.030  1.00  0.00           O
ATOM   1730  N   LYS A 122      51.670  33.860  48.020  1.00  0.00           N
ATOM   1731  HN  LYS A 122      52.200  33.650  47.200  1.00  0.00           H
ATOM   1732  CA  LYS A 122      51.450  32.880  49.070  1.00  0.00           C
ATOM   1733  HA  LYS A 122      50.420  32.590  48.900  1.00  0.00           H
ATOM   1734  CB  LYS A 122      52.520  31.800  48.710  1.00  0.00           C
ATOM   1735  HB1 LYS A 122      52.670  30.980  49.440  1.00  0.00           H
ATOM   1736  HB2 LYS A 122      53.560  32.160  48.550  1.00  0.00           H
ATOM   1737  CG  LYS A 122      52.130  31.000  47.480  1.00  0.00           C
ATOM   1738  HG1 LYS A 122      52.480  31.290  46.470  1.00  0.00           H
ATOM   1739  HG2 LYS A 122      51.020  30.910  47.470  1.00  0.00           H
ATOM   1740  CD  LYS A 122      52.740  29.500  47.460  1.00  0.00           C
ATOM   1741  HD1 LYS A 122      52.370  29.060  48.400  1.00  0.00           H
ATOM   1742  HD2 LYS A 122      53.850  29.600  47.550  1.00  0.00           H
ATOM   1743  CE  LYS A 122      52.420  28.680  46.160  1.00  0.00           C
ATOM   1744  HE1 LYS A 122      52.800  27.630  46.230  1.00  0.00           H
ATOM   1745  HE2 LYS A 122      52.790  29.220  45.260  1.00  0.00           H
ATOM   1746  NZ  LYS A 122      50.990  28.550  45.930  1.00  0.00           N
ATOM   1747  HZ1 LYS A 122      50.540  29.470  45.750  1.00  0.00           H
ATOM   1748  HZ2 LYS A 122      50.470  28.100  46.720  1.00  0.00           H
ATOM   1749  HZ3 LYS A 122      50.780  27.920  45.130  1.00  0.00           H
ATOM   1750  C   LYS A 122      51.620  33.230  50.580  1.00  0.00           C
ATOM   1751  O   LYS A 122      50.840  32.800  51.460  1.00  0.00           O
ATOM   1752  N   ALA A 123      52.570  34.100  50.930  1.00  0.00           N
ATOM   1753  HN  ALA A 123      53.230  34.210  50.200  1.00  0.00           H
ATOM   1754  CA  ALA A 123      52.640  34.670  52.280  1.00  0.00           C
ATOM   1755  HA  ALA A 123      52.640  33.930  53.070  1.00  0.00           H
ATOM   1756  CB  ALA A 123      53.840  35.570  52.380  1.00  0.00           C
ATOM   1757  HB1 ALA A 123      54.810  35.030  52.390  1.00  0.00           H
ATOM   1758  HB2 ALA A 123      53.910  36.160  53.310  1.00  0.00           H
ATOM   1759  HB3 ALA A 123      53.960  36.160  51.450  1.00  0.00           H
ATOM   1760  C   ALA A 123      51.420  35.640  52.540  1.00  0.00           C
ATOM   1761  O   ALA A 123      50.820  35.570  53.620  1.00  0.00           O
ATOM   1762  N   VAL A 124      51.030  36.500  51.600  1.00  0.00           N
ATOM   1763  HN  VAL A 124      51.600  36.750  50.820  1.00  0.00           H
ATOM   1764  CA  VAL A 124      49.990  37.470  51.830  1.00  0.00           C
ATOM   1765  HA  VAL A 124      50.210  38.000  52.750  1.00  0.00           H
ATOM   1766  CB  VAL A 124      49.990  38.670  50.800  1.00  0.00           C
ATOM   1767  HB  VAL A 124      50.240  38.270  49.800  1.00  0.00           H
ATOM   1768  CG1 VAL A 124      48.650  39.450  50.780  1.00  0.00           C
ATOM   1769 HG11 VAL A 124      47.860  38.750  50.440  1.00  0.00           H
ATOM   1770 HG12 VAL A 124      48.630  40.260  50.020  1.00  0.00           H
ATOM   1771 HG13 VAL A 124      48.470  39.880  51.780  1.00  0.00           H
ATOM   1772  CG2 VAL A 124      51.130  39.590  51.250  1.00  0.00           C
ATOM   1773 HG21 VAL A 124      51.320  40.330  50.450  1.00  0.00           H
ATOM   1774 HG22 VAL A 124      52.100  39.050  51.290  1.00  0.00           H
ATOM   1775 HG23 VAL A 124      50.960  40.080  52.230  1.00  0.00           H
ATOM   1776  C   VAL A 124      48.700  36.880  52.170  1.00  0.00           C
ATOM   1777  O   VAL A 124      48.090  37.290  53.150  1.00  0.00           O
ATOM   1778  N   LEU A 125      48.240  35.850  51.390  1.00  0.00           N
ATOM   1779  HN  LEU A 125      48.780  35.520  50.620  1.00  0.00           H
ATOM   1780  CA  LEU A 125      46.980  35.300  51.600  1.00  0.00           C
ATOM   1781  HA  LEU A 125      46.300  36.110  51.840  1.00  0.00           H
ATOM   1782  CB  LEU A 125      46.530  34.660  50.260  1.00  0.00           C
ATOM   1783  HB1 LEU A 125      45.700  33.920  50.340  1.00  0.00           H
ATOM   1784  HB2 LEU A 125      47.430  34.120  49.890  1.00  0.00           H
ATOM   1785  CG  LEU A 125      46.180  35.780  49.180  1.00  0.00           C
ATOM   1786  HG  LEU A 125      46.940  36.590  49.230  1.00  0.00           H
ATOM   1787  CD1 LEU A 125      46.150  35.200  47.770  1.00  0.00           C
ATOM   1788 HD11 LEU A 125      45.580  34.270  47.630  1.00  0.00           H
ATOM   1789 HD12 LEU A 125      47.170  34.960  47.400  1.00  0.00           H
ATOM   1790 HD13 LEU A 125      45.750  35.880  46.990  1.00  0.00           H
ATOM   1791  CD2 LEU A 125      44.830  36.580  49.550  1.00  0.00           C
ATOM   1792 HD21 LEU A 125      44.820  36.970  50.580  1.00  0.00           H
ATOM   1793 HD22 LEU A 125      43.980  35.870  49.580  1.00  0.00           H
ATOM   1794 HD23 LEU A 125      44.620  37.340  48.770  1.00  0.00           H
ATOM   1795  C   LEU A 125      47.000  34.290  52.770  1.00  0.00           C
ATOM   1796  O   LEU A 125      46.010  34.190  53.530  1.00  0.00           O
ATOM   1797  N   SER A 126      48.150  33.590  52.960  1.00  0.00           N
ATOM   1798  HN  SER A 126      48.910  33.880  52.370  1.00  0.00           H
ATOM   1799  CA  SER A 126      48.300  32.690  54.140  1.00  0.00           C
ATOM   1800  HA  SER A 126      47.450  32.020  54.180  1.00  0.00           H
ATOM   1801  CB  SER A 126      49.380  31.570  54.030  1.00  0.00           C
ATOM   1802  HB1 SER A 126      49.200  31.080  53.050  1.00  0.00           H
ATOM   1803  HB2 SER A 126      49.340  30.770  54.800  1.00  0.00           H
ATOM   1804  OG  SER A 126      50.630  32.200  53.960  1.00  0.00           O
ATOM   1805  HG1 SER A 126      50.730  32.530  53.060  1.00  0.00           H
ATOM   1806  C   SER A 126      48.270  33.370  55.460  1.00  0.00           C
ATOM   1807  O   SER A 126      47.490  32.930  56.340  1.00  0.00           O
ATOM   1808  N   ILE A 127      49.040  34.490  55.670  1.00  0.00           N
ATOM   1809  HN  ILE A 127      49.670  34.670  54.920  1.00  0.00           H
ATOM   1810  CA  ILE A 127      49.210  35.330  56.890  1.00  0.00           C
ATOM   1811  HA  ILE A 127      49.400  34.680  57.740  1.00  0.00           H
ATOM   1812  CB  ILE A 127      50.390  36.290  56.830  1.00  0.00           C
ATOM   1813  HB  ILE A 127      50.300  36.880  55.890  1.00  0.00           H
ATOM   1814  CG2 ILE A 127      50.450  37.290  57.980  1.00  0.00           C
ATOM   1815 HG21 ILE A 127      50.710  36.870  58.970  1.00  0.00           H
ATOM   1816 HG22 ILE A 127      49.470  37.810  58.100  1.00  0.00           H
ATOM   1817 HG23 ILE A 127      51.380  37.870  57.830  1.00  0.00           H
ATOM   1818  CG1 ILE A 127      51.700  35.480  56.810  1.00  0.00           C
ATOM   1819 HG11 ILE A 127      51.500  34.710  56.040  1.00  0.00           H
ATOM   1820 HG12 ILE A 127      51.890  34.840  57.700  1.00  0.00           H
ATOM   1821  CD  ILE A 127      52.920  36.290  56.430  1.00  0.00           C
ATOM   1822  HD1 ILE A 127      52.570  36.930  55.590  1.00  0.00           H
ATOM   1823  HD2 ILE A 127      53.860  35.740  56.190  1.00  0.00           H
ATOM   1824  HD3 ILE A 127      53.150  36.970  57.280  1.00  0.00           H
ATOM   1825  C   ILE A 127      47.840  36.040  57.110  1.00  0.00           C
ATOM   1826  O   ILE A 127      47.480  36.160  58.260  1.00  0.00           O
ATOM   1827  N   ASP A 128      47.030  36.410  56.060  1.00  0.00           N
ATOM   1828  HN  ASP A 128      47.460  36.240  55.170  1.00  0.00           H
ATOM   1829  CA  ASP A 128      45.680  36.940  56.240  1.00  0.00           C
ATOM   1830  HA  ASP A 128      45.870  37.890  56.730  1.00  0.00           H
ATOM   1831  CB  ASP A 128      45.080  37.340  54.800  1.00  0.00           C
ATOM   1832  HB1 ASP A 128      44.610  36.460  54.310  1.00  0.00           H
ATOM   1833  HB2 ASP A 128      45.970  37.660  54.220  1.00  0.00           H
ATOM   1834  CG  ASP A 128      44.180  38.510  54.790  1.00  0.00           C
ATOM   1835  OD1 ASP A 128      43.780  39.070  55.860  1.00  0.00           O
ATOM   1836  OD2 ASP A 128      43.860  38.980  53.610  1.00  0.00           O
ATOM   1837  C   ASP A 128      44.720  36.050  57.060  1.00  0.00           C
ATOM   1838  O   ASP A 128      44.110  36.510  58.070  1.00  0.00           O
ATOM   1839  N   TYR A 129      44.690  34.740  56.790  1.00  0.00           N
ATOM   1840  HN  TYR A 129      45.350  34.310  56.180  1.00  0.00           H
ATOM   1841  CA  TYR A 129      43.770  33.810  57.350  1.00  0.00           C
ATOM   1842  HA  TYR A 129      42.890  34.410  57.540  1.00  0.00           H
ATOM   1843  CB  TYR A 129      43.510  32.620  56.430  1.00  0.00           C
ATOM   1844  HB1 TYR A 129      43.200  31.720  57.000  1.00  0.00           H
ATOM   1845  HB2 TYR A 129      44.450  32.320  55.920  1.00  0.00           H
ATOM   1846  CG  TYR A 129      42.570  32.960  55.430  1.00  0.00           C
ATOM   1847  CD1 TYR A 129      42.830  33.900  54.380  1.00  0.00           C
ATOM   1848  HD1 TYR A 129      43.780  34.410  54.320  1.00  0.00           H
ATOM   1849  CE1 TYR A 129      41.880  34.220  53.380  1.00  0.00           C
ATOM   1850  HE1 TYR A 129      42.230  34.920  52.640  1.00  0.00           H
ATOM   1851  CZ  TYR A 129      40.570  33.740  53.460  1.00  0.00           C
ATOM   1852  OH  TYR A 129      39.550  34.270  52.530  1.00  0.00           O
ATOM   1853  HH  TYR A 129      39.980  34.710  51.790  1.00  0.00           H
ATOM   1854  CD2 TYR A 129      41.250  32.460  55.420  1.00  0.00           C
ATOM   1855  HD2 TYR A 129      40.950  31.780  56.200  1.00  0.00           H
ATOM   1856  CE2 TYR A 129      40.300  32.890  54.500  1.00  0.00           C
ATOM   1857  HE2 TYR A 129      39.300  32.480  54.540  1.00  0.00           H
ATOM   1858  C   TYR A 129      44.300  33.340  58.760  1.00  0.00           C
ATOM   1859  O   TYR A 129      43.460  33.200  59.660  1.00  0.00           O
ATOM   1860  N   TYR A 130      45.640  33.210  58.900  1.00  0.00           N
ATOM   1861  HN  TYR A 130      46.230  33.300  58.090  1.00  0.00           H
ATOM   1862  CA  TYR A 130      46.380  32.860  60.180  1.00  0.00           C
ATOM   1863  HA  TYR A 130      45.950  31.910  60.480  1.00  0.00           H
ATOM   1864  CB  TYR A 130      47.890  32.670  59.920  1.00  0.00           C
ATOM   1865  HB1 TYR A 130      48.320  33.660  59.640  1.00  0.00           H
ATOM   1866  HB2 TYR A 130      48.050  32.100  58.980  1.00  0.00           H
ATOM   1867  CG  TYR A 130      48.660  32.040  61.030  1.00  0.00           C
ATOM   1868  CD1 TYR A 130      49.090  30.670  60.920  1.00  0.00           C
ATOM   1869  HD1 TYR A 130      48.790  30.190  60.000  1.00  0.00           H
ATOM   1870  CE1 TYR A 130      49.820  30.130  61.960  1.00  0.00           C
ATOM   1871  HE1 TYR A 130      50.080  29.090  61.990  1.00  0.00           H
ATOM   1872  CZ  TYR A 130      50.190  30.850  63.150  1.00  0.00           C
ATOM   1873  OH  TYR A 130      50.910  30.240  64.240  1.00  0.00           O
ATOM   1874  HH  TYR A 130      51.060  29.320  64.030  1.00  0.00           H
ATOM   1875  CD2 TYR A 130      49.100  32.770  62.220  1.00  0.00           C
ATOM   1876  HD2 TYR A 130      48.850  33.820  62.240  1.00  0.00           H
ATOM   1877  CE2 TYR A 130      49.830  32.230  63.260  1.00  0.00           C
ATOM   1878  HE2 TYR A 130      49.920  32.850  64.130  1.00  0.00           H
ATOM   1879  C   TYR A 130      46.050  33.850  61.280  1.00  0.00           C
ATOM   1880  O   TYR A 130      45.660  33.500  62.400  1.00  0.00           O
ATOM   1881  N   ASN A 131      46.240  35.190  61.010  1.00  0.00           N
ATOM   1882  HN  ASN A 131      46.510  35.410  60.080  1.00  0.00           H
ATOM   1883  CA  ASN A 131      45.920  36.310  61.920  1.00  0.00           C
ATOM   1884  HA  ASN A 131      46.510  36.100  62.800  1.00  0.00           H
ATOM   1885  CB  ASN A 131      46.410  37.750  61.590  1.00  0.00           C
ATOM   1886  HB1 ASN A 131      47.440  37.690  61.180  1.00  0.00           H
ATOM   1887  HB2 ASN A 131      46.380  38.400  62.490  1.00  0.00           H
ATOM   1888  CG  ASN A 131      45.640  38.430  60.440  1.00  0.00           C
ATOM   1889  OD1 ASN A 131      44.570  38.980  60.710  1.00  0.00           O
ATOM   1890  ND2 ASN A 131      46.130  38.420  59.190  1.00  0.00           N
ATOM   1891 HD21 ASN A 131      46.720  37.650  58.940  1.00  0.00           H
ATOM   1892 HD22 ASN A 131      45.590  38.970  58.550  1.00  0.00           H
ATOM   1893  C   ASN A 131      44.500  36.270  62.410  1.00  0.00           C
ATOM   1894  O   ASN A 131      44.230  36.430  63.600  1.00  0.00           O
ATOM   1895  N   MET A 132      43.530  36.030  61.490  1.00  0.00           N
ATOM   1896  HN  MET A 132      43.920  35.950  60.580  1.00  0.00           H
ATOM   1897  CA  MET A 132      42.130  36.180  61.790  1.00  0.00           C
ATOM   1898  HA  MET A 132      42.050  37.120  62.330  1.00  0.00           H
ATOM   1899  CB  MET A 132      41.280  36.340  60.480  1.00  0.00           C
ATOM   1900  HB1 MET A 132      41.570  35.460  59.870  1.00  0.00           H
ATOM   1901  HB2 MET A 132      41.710  37.240  59.990  1.00  0.00           H
ATOM   1902  CG  MET A 132      39.740  36.280  60.710  1.00  0.00           C
ATOM   1903  HG1 MET A 132      39.390  37.110  61.370  1.00  0.00           H
ATOM   1904  HG2 MET A 132      39.520  35.350  61.280  1.00  0.00           H
ATOM   1905  SD  MET A 132      38.680  36.390  59.210  1.00  0.00           S
ATOM   1906  CE  MET A 132      38.560  34.630  58.890  1.00  0.00           C
ATOM   1907  HE1 MET A 132      38.560  34.500  57.790  1.00  0.00           H
ATOM   1908  HE2 MET A 132      37.680  34.130  59.350  1.00  0.00           H
ATOM   1909  HE3 MET A 132      39.520  34.170  59.210  1.00  0.00           H
ATOM   1910  C   MET A 132      41.700  34.990  62.570  1.00  0.00           C
ATOM   1911  O   MET A 132      40.990  35.050  63.610  1.00  0.00           O
ATOM   1912  N   PHE A 133      42.120  33.750  62.210  1.00  0.00           N
ATOM   1913  HN  PHE A 133      42.690  33.690  61.400  1.00  0.00           H
ATOM   1914  CA  PHE A 133      41.830  32.610  63.050  1.00  0.00           C
ATOM   1915  HA  PHE A 133      40.820  32.770  63.400  1.00  0.00           H
ATOM   1916  CB  PHE A 133      41.820  31.240  62.200  1.00  0.00           C
ATOM   1917  HB1 PHE A 133      41.830  30.430  62.950  1.00  0.00           H
ATOM   1918  HB2 PHE A 133      42.760  31.330  61.620  1.00  0.00           H
ATOM   1919  CG  PHE A 133      40.600  31.080  61.290  1.00  0.00           C
ATOM   1920  CD1 PHE A 133      39.290  31.020  61.810  1.00  0.00           C
ATOM   1921  HD1 PHE A 133      39.110  30.990  62.870  1.00  0.00           H
ATOM   1922  CE1 PHE A 133      38.160  31.180  61.010  1.00  0.00           C
ATOM   1923  HE1 PHE A 133      37.160  31.270  61.400  1.00  0.00           H
ATOM   1924  CZ  PHE A 133      38.350  31.370  59.620  1.00  0.00           C
ATOM   1925  HZ  PHE A 133      37.490  31.490  58.980  1.00  0.00           H
ATOM   1926  CD2 PHE A 133      40.790  31.290  59.940  1.00  0.00           C
ATOM   1927  HD2 PHE A 133      41.830  31.380  59.690  1.00  0.00           H
ATOM   1928  CE2 PHE A 133      39.690  31.490  59.100  1.00  0.00           C
ATOM   1929  HE2 PHE A 133      39.780  31.570  58.030  1.00  0.00           H
ATOM   1930  C   PHE A 133      42.580  32.520  64.390  1.00  0.00           C
ATOM   1931  O   PHE A 133      42.120  31.960  65.370  1.00  0.00           O
ATOM   1932  N   THR A 134      43.790  33.130  64.540  1.00  0.00           N
ATOM   1933  HN  THR A 134      44.210  33.610  63.770  1.00  0.00           H
ATOM   1934  CA  THR A 134      44.520  33.180  65.790  1.00  0.00           C
ATOM   1935  HA  THR A 134      44.370  32.220  66.250  1.00  0.00           H
ATOM   1936  CB  THR A 134      46.040  33.410  65.850  1.00  0.00           C
ATOM   1937  HB  THR A 134      46.280  33.570  66.930  1.00  0.00           H
ATOM   1938  OG1 THR A 134      46.500  34.520  65.070  1.00  0.00           O
ATOM   1939  HG1 THR A 134      46.300  34.170  64.190  1.00  0.00           H
ATOM   1940  CG2 THR A 134      46.890  32.220  65.320  1.00  0.00           C
ATOM   1941 HG21 THR A 134      46.510  31.260  65.730  1.00  0.00           H
ATOM   1942 HG22 THR A 134      47.950  32.310  65.620  1.00  0.00           H
ATOM   1943 HG23 THR A 134      46.920  32.170  64.210  1.00  0.00           H
ATOM   1944  C   THR A 134      43.850  34.120  66.800  1.00  0.00           C
ATOM   1945  O   THR A 134      43.470  33.820  67.940  1.00  0.00           O
ATOM   1946  N   SER A 135      43.550  35.350  66.350  1.00  0.00           N
ATOM   1947  HN  SER A 135      43.930  35.500  65.440  1.00  0.00           H
ATOM   1948  CA  SER A 135      42.960  36.400  67.130  1.00  0.00           C
ATOM   1949  HA  SER A 135      43.640  36.730  67.910  1.00  0.00           H
ATOM   1950  CB  SER A 135      42.740  37.660  66.230  1.00  0.00           C
ATOM   1951  HB1 SER A 135      42.080  37.340  65.400  1.00  0.00           H
ATOM   1952  HB2 SER A 135      43.750  37.810  65.790  1.00  0.00           H
ATOM   1953  OG  SER A 135      42.270  38.830  66.840  1.00  0.00           O
ATOM   1954  HG1 SER A 135      42.970  39.490  66.910  1.00  0.00           H
ATOM   1955  C   SER A 135      41.560  36.090  67.760  1.00  0.00           C
ATOM   1956  O   SER A 135      41.260  36.200  68.930  1.00  0.00           O
ATOM   1957  N   ILE A 136      40.640  35.600  66.910  1.00  0.00           N
ATOM   1958  HN  ILE A 136      40.850  35.560  65.930  1.00  0.00           H
ATOM   1959  CA  ILE A 136      39.290  35.230  67.190  1.00  0.00           C
ATOM   1960  HA  ILE A 136      38.790  36.120  67.540  1.00  0.00           H
ATOM   1961  CB  ILE A 136      38.610  34.810  65.830  1.00  0.00           C
ATOM   1962  HB  ILE A 136      39.110  34.060  65.190  1.00  0.00           H
ATOM   1963  CG2 ILE A 136      37.180  34.360  66.100  1.00  0.00           C
ATOM   1964 HG21 ILE A 136      37.130  33.440  66.720  1.00  0.00           H
ATOM   1965 HG22 ILE A 136      36.520  34.240  65.220  1.00  0.00           H
ATOM   1966 HG23 ILE A 136      36.640  35.140  66.680  1.00  0.00           H
ATOM   1967  CG1 ILE A 136      38.500  36.100  64.940  1.00  0.00           C
ATOM   1968 HG11 ILE A 136      39.530  36.500  64.840  1.00  0.00           H
ATOM   1969 HG12 ILE A 136      37.790  36.820  65.410  1.00  0.00           H
ATOM   1970  CD  ILE A 136      37.830  35.850  63.600  1.00  0.00           C
ATOM   1971  HD1 ILE A 136      36.740  35.690  63.700  1.00  0.00           H
ATOM   1972  HD2 ILE A 136      38.190  34.900  63.150  1.00  0.00           H
ATOM   1973  HD3 ILE A 136      38.090  36.620  62.840  1.00  0.00           H
ATOM   1974  C   ILE A 136      39.160  34.100  68.160  1.00  0.00           C
ATOM   1975  O   ILE A 136      38.520  34.350  69.160  1.00  0.00           O
ATOM   1976  N   PHE A 137      39.740  32.980  67.970  1.00  0.00           N
ATOM   1977  HN  PHE A 137      40.210  32.920  67.090  1.00  0.00           H
ATOM   1978  CA  PHE A 137      39.850  31.920  68.870  1.00  0.00           C
ATOM   1979  HA  PHE A 137      38.880  31.550  69.160  1.00  0.00           H
ATOM   1980  CB  PHE A 137      40.610  30.750  68.090  1.00  0.00           C
ATOM   1981  HB1 PHE A 137      40.870  29.940  68.800  1.00  0.00           H
ATOM   1982  HB2 PHE A 137      41.580  31.130  67.690  1.00  0.00           H
ATOM   1983  CG  PHE A 137      39.880  30.110  66.890  1.00  0.00           C
ATOM   1984  CD1 PHE A 137      38.590  30.430  66.460  1.00  0.00           C
ATOM   1985  HD1 PHE A 137      37.940  31.080  67.020  1.00  0.00           H
ATOM   1986  CE1 PHE A 137      37.940  29.780  65.370  1.00  0.00           C
ATOM   1987  HE1 PHE A 137      36.930  30.030  65.090  1.00  0.00           H
ATOM   1988  CZ  PHE A 137      38.650  28.840  64.620  1.00  0.00           C
ATOM   1989  HZ  PHE A 137      38.130  28.190  63.920  1.00  0.00           H
ATOM   1990  CD2 PHE A 137      40.490  29.100  66.150  1.00  0.00           C
ATOM   1991  HD2 PHE A 137      41.510  28.950  66.480  1.00  0.00           H
ATOM   1992  CE2 PHE A 137      39.940  28.460  65.050  1.00  0.00           C
ATOM   1993  HE2 PHE A 137      40.590  27.840  64.440  1.00  0.00           H
ATOM   1994  C   PHE A 137      40.420  32.240  70.220  1.00  0.00           C
ATOM   1995  O   PHE A 137      39.990  31.840  71.300  1.00  0.00           O
ATOM   1996  N   THR A 138      41.540  33.030  70.210  1.00  0.00           N
ATOM   1997  HN  THR A 138      41.920  33.270  69.320  1.00  0.00           H
ATOM   1998  CA  THR A 138      42.110  33.590  71.440  1.00  0.00           C
ATOM   1999  HA  THR A 138      42.410  32.790  72.090  1.00  0.00           H
ATOM   2000  CB  THR A 138      43.390  34.390  71.330  1.00  0.00           C
ATOM   2001  HB  THR A 138      43.080  35.320  70.800  1.00  0.00           H
ATOM   2002  OG1 THR A 138      44.390  33.850  70.480  1.00  0.00           O
ATOM   2003  HG1 THR A 138      44.060  33.870  69.580  1.00  0.00           H
ATOM   2004  CG2 THR A 138      44.030  34.690  72.720  1.00  0.00           C
ATOM   2005 HG21 THR A 138      44.410  33.780  73.230  1.00  0.00           H
ATOM   2006 HG22 THR A 138      43.450  35.310  73.440  1.00  0.00           H
ATOM   2007 HG23 THR A 138      44.790  35.480  72.550  1.00  0.00           H
ATOM   2008  C   THR A 138      41.080  34.500  72.200  1.00  0.00           C
ATOM   2009  O   THR A 138      40.860  34.330  73.400  1.00  0.00           O
ATOM   2010  N   LEU A 139      40.400  35.450  71.600  1.00  0.00           N
ATOM   2011  HN  LEU A 139      40.770  35.650  70.690  1.00  0.00           H
ATOM   2012  CA  LEU A 139      39.490  36.440  72.040  1.00  0.00           C
ATOM   2013  HA  LEU A 139      39.940  37.020  72.840  1.00  0.00           H
ATOM   2014  CB  LEU A 139      39.160  37.460  70.910  1.00  0.00           C
ATOM   2015  HB1 LEU A 139      38.800  36.990  69.970  1.00  0.00           H
ATOM   2016  HB2 LEU A 139      40.160  37.840  70.610  1.00  0.00           H
ATOM   2017  CG  LEU A 139      38.380  38.780  71.170  1.00  0.00           C
ATOM   2018  HG  LEU A 139      37.320  38.660  71.460  1.00  0.00           H
ATOM   2019  CD1 LEU A 139      39.270  39.640  72.110  1.00  0.00           C
ATOM   2020 HD11 LEU A 139      39.380  39.120  73.090  1.00  0.00           H
ATOM   2021 HD12 LEU A 139      38.680  40.580  72.190  1.00  0.00           H
ATOM   2022 HD13 LEU A 139      40.300  39.880  71.750  1.00  0.00           H
ATOM   2023  CD2 LEU A 139      38.270  39.600  69.820  1.00  0.00           C
ATOM   2024 HD21 LEU A 139      37.810  38.940  69.060  1.00  0.00           H
ATOM   2025 HD22 LEU A 139      39.200  40.050  69.430  1.00  0.00           H
ATOM   2026 HD23 LEU A 139      37.500  40.370  70.040  1.00  0.00           H
ATOM   2027  C   LEU A 139      38.260  35.790  72.590  1.00  0.00           C
ATOM   2028  O   LEU A 139      37.610  36.160  73.640  1.00  0.00           O
ATOM   2029  N   THR A 140      37.810  34.740  71.890  1.00  0.00           N
ATOM   2030  HN  THR A 140      38.140  34.780  70.950  1.00  0.00           H
ATOM   2031  CA  THR A 140      36.730  33.880  72.270  1.00  0.00           C
ATOM   2032  HA  THR A 140      35.910  34.490  72.620  1.00  0.00           H
ATOM   2033  CB  THR A 140      36.260  32.900  71.090  1.00  0.00           C
ATOM   2034  HB  THR A 140      37.130  32.260  70.800  1.00  0.00           H
ATOM   2035  OG1 THR A 140      35.780  33.730  70.080  1.00  0.00           O
ATOM   2036  HG1 THR A 140      36.570  34.160  69.750  1.00  0.00           H
ATOM   2037  CG2 THR A 140      35.040  32.140  71.530  1.00  0.00           C
ATOM   2038 HG21 THR A 140      35.300  31.430  72.340  1.00  0.00           H
ATOM   2039 HG22 THR A 140      34.500  31.580  70.730  1.00  0.00           H
ATOM   2040 HG23 THR A 140      34.220  32.770  71.930  1.00  0.00           H
ATOM   2041  C   THR A 140      37.060  33.030  73.450  1.00  0.00           C
ATOM   2042  O   THR A 140      36.310  32.840  74.360  1.00  0.00           O
ATOM   2043  N   MET A 141      38.320  32.500  73.410  1.00  0.00           N
ATOM   2044  HN  MET A 141      39.020  32.500  72.710  1.00  0.00           H
ATOM   2045  CA  MET A 141      38.680  31.620  74.510  1.00  0.00           C
ATOM   2046  HA  MET A 141      37.880  30.920  74.680  1.00  0.00           H
ATOM   2047  CB  MET A 141      40.020  30.800  74.120  1.00  0.00           C
ATOM   2048  HB1 MET A 141      40.780  31.430  73.620  1.00  0.00           H
ATOM   2049  HB2 MET A 141      39.700  30.160  73.270  1.00  0.00           H
ATOM   2050  CG  MET A 141      40.570  29.840  75.250  1.00  0.00           C
ATOM   2051  HG1 MET A 141      40.910  30.390  76.150  1.00  0.00           H
ATOM   2052  HG2 MET A 141      41.550  29.470  74.860  1.00  0.00           H
ATOM   2053  SD  MET A 141      39.520  28.340  75.700  1.00  0.00           S
ATOM   2054  CE  MET A 141      40.100  28.050  77.430  1.00  0.00           C
ATOM   2055  HE1 MET A 141      39.990  26.980  77.730  1.00  0.00           H
ATOM   2056  HE2 MET A 141      39.400  28.670  78.020  1.00  0.00           H
ATOM   2057  HE3 MET A 141      41.160  28.310  77.660  1.00  0.00           H
ATOM   2058  C   MET A 141      39.070  32.290  75.840  1.00  0.00           C
ATOM   2059  O   MET A 141      38.850  31.710  76.940  1.00  0.00           O
ATOM   2060  N   MET A 142      39.580  33.520  75.810  1.00  0.00           N
ATOM   2061  HN  MET A 142      39.950  33.940  74.980  1.00  0.00           H
ATOM   2062  CA  MET A 142      39.570  34.390  76.990  1.00  0.00           C
ATOM   2063  HA  MET A 142      40.160  33.970  77.780  1.00  0.00           H
ATOM   2064  CB  MET A 142      40.150  35.760  76.400  1.00  0.00           C
ATOM   2065  HB1 MET A 142      39.460  36.390  75.790  1.00  0.00           H
ATOM   2066  HB2 MET A 142      41.040  35.490  75.800  1.00  0.00           H
ATOM   2067  CG  MET A 142      40.810  36.640  77.530  1.00  0.00           C
ATOM   2068  HG1 MET A 142      41.840  36.260  77.720  1.00  0.00           H
ATOM   2069  HG2 MET A 142      40.070  36.550  78.350  1.00  0.00           H
ATOM   2070  SD  MET A 142      40.980  38.390  77.120  1.00  0.00           S
ATOM   2071  CE  MET A 142      41.680  38.890  78.720  1.00  0.00           C
ATOM   2072  HE1 MET A 142      40.850  38.790  79.460  1.00  0.00           H
ATOM   2073  HE2 MET A 142      41.840  39.990  78.740  1.00  0.00           H
ATOM   2074  HE3 MET A 142      42.610  38.370  79.030  1.00  0.00           H
ATOM   2075  C   MET A 142      38.170  34.680  77.560  1.00  0.00           C
ATOM   2076  O   MET A 142      38.020  34.790  78.750  1.00  0.00           O
ATOM   2077  N   SER A 143      37.190  34.810  76.720  1.00  0.00           N
ATOM   2078  HN  SER A 143      37.330  34.890  75.740  1.00  0.00           H
ATOM   2079  CA  SER A 143      35.830  35.000  77.130  1.00  0.00           C
ATOM   2080  HA  SER A 143      35.840  35.740  77.920  1.00  0.00           H
ATOM   2081  CB  SER A 143      34.960  35.550  76.000  1.00  0.00           C
ATOM   2082  HB1 SER A 143      34.050  36.000  76.450  1.00  0.00           H
ATOM   2083  HB2 SER A 143      34.720  34.770  75.250  1.00  0.00           H
ATOM   2084  OG  SER A 143      35.540  36.740  75.330  1.00  0.00           O
ATOM   2085  HG1 SER A 143      36.010  36.420  74.570  1.00  0.00           H
ATOM   2086  C   SER A 143      35.270  33.810  77.750  1.00  0.00           C
ATOM   2087  O   SER A 143      34.630  33.960  78.780  1.00  0.00           O
ATOM   2088  N   VAL A 144      35.550  32.590  77.240  1.00  0.00           N
ATOM   2089  HN  VAL A 144      35.910  32.600  76.310  1.00  0.00           H
ATOM   2090  CA  VAL A 144      35.260  31.220  77.870  1.00  0.00           C
ATOM   2091  HA  VAL A 144      34.210  31.240  78.150  1.00  0.00           H
ATOM   2092  CB  VAL A 144      35.500  30.080  76.830  1.00  0.00           C
ATOM   2093  HB  VAL A 144      36.430  30.310  76.270  1.00  0.00           H
ATOM   2094  CG1 VAL A 144      35.720  28.740  77.510  1.00  0.00           C
ATOM   2095 HG11 VAL A 144      36.690  28.850  78.030  1.00  0.00           H
ATOM   2096 HG12 VAL A 144      35.850  28.000  76.700  1.00  0.00           H
ATOM   2097 HG13 VAL A 144      34.940  28.450  78.240  1.00  0.00           H
ATOM   2098  CG2 VAL A 144      34.270  30.130  75.880  1.00  0.00           C
ATOM   2099 HG21 VAL A 144      33.360  29.740  76.390  1.00  0.00           H
ATOM   2100 HG22 VAL A 144      34.400  29.520  74.960  1.00  0.00           H
ATOM   2101 HG23 VAL A 144      34.060  31.180  75.590  1.00  0.00           H
ATOM   2102  C   VAL A 144      36.040  31.060  79.180  1.00  0.00           C
ATOM   2103  O   VAL A 144      35.420  30.720  80.190  1.00  0.00           O
ATOM   2104  N   ASP A 145      37.280  31.360  79.200  1.00  0.00           N
ATOM   2105  HN  ASP A 145      37.660  31.740  78.360  1.00  0.00           H
ATOM   2106  CA  ASP A 145      38.120  31.420  80.430  1.00  0.00           C
ATOM   2107  HA  ASP A 145      38.080  30.480  80.950  1.00  0.00           H
ATOM   2108  CB  ASP A 145      39.580  31.750  80.020  1.00  0.00           C
ATOM   2109  HB1 ASP A 145      39.490  32.690  79.430  1.00  0.00           H
ATOM   2110  HB2 ASP A 145      39.960  30.990  79.300  1.00  0.00           H
ATOM   2111  CG  ASP A 145      40.470  31.950  81.150  1.00  0.00           C
ATOM   2112  OD1 ASP A 145      40.980  31.000  81.820  1.00  0.00           O
ATOM   2113  OD2 ASP A 145      40.920  33.160  81.350  1.00  0.00           O
ATOM   2114  C   ASP A 145      37.610  32.420  81.480  1.00  0.00           C
ATOM   2115  O   ASP A 145      37.540  32.160  82.660  1.00  0.00           O
ATOM   2116  N   ARG A 146      37.150  33.620  81.080  1.00  0.00           N
ATOM   2117  HN  ARG A 146      37.210  33.750  80.090  1.00  0.00           H
ATOM   2118  CA  ARG A 146      36.290  34.520  81.790  1.00  0.00           C
ATOM   2119  HA  ARG A 146      36.810  34.700  82.720  1.00  0.00           H
ATOM   2120  CB  ARG A 146      36.190  35.860  81.010  1.00  0.00           C
ATOM   2121  HB1 ARG A 146      35.270  36.320  81.430  1.00  0.00           H
ATOM   2122  HB2 ARG A 146      36.080  35.800  79.910  1.00  0.00           H
ATOM   2123  CG  ARG A 146      37.370  36.780  81.420  1.00  0.00           C
ATOM   2124  HG1 ARG A 146      38.310  36.190  81.380  1.00  0.00           H
ATOM   2125  HG2 ARG A 146      37.240  37.130  82.470  1.00  0.00           H
ATOM   2126  CD  ARG A 146      37.440  38.020  80.440  1.00  0.00           C
ATOM   2127  HD1 ARG A 146      36.470  38.560  80.470  1.00  0.00           H
ATOM   2128  HD2 ARG A 146      37.780  37.590  79.480  1.00  0.00           H
ATOM   2129  NE  ARG A 146      38.440  39.060  80.950  1.00  0.00           N
ATOM   2130  HE  ARG A 146      38.980  38.860  81.770  1.00  0.00           H
ATOM   2131  CZ  ARG A 146      38.740  40.130  80.240  1.00  0.00           C
ATOM   2132  NH1 ARG A 146      39.550  41.060  80.680  1.00  0.00           N
ATOM   2133 HH11 ARG A 146      39.540  41.950  80.230  1.00  0.00           H
ATOM   2134 HH12 ARG A 146      39.780  41.000  81.650  1.00  0.00           H
ATOM   2135  NH2 ARG A 146      38.330  40.380  79.040  1.00  0.00           N
ATOM   2136 HH21 ARG A 146      37.780  39.700  78.550  1.00  0.00           H
ATOM   2137 HH22 ARG A 146      38.800  41.130  78.580  1.00  0.00           H
ATOM   2138  C   ARG A 146      35.000  33.980  82.260  1.00  0.00           C
ATOM   2139  O   ARG A 146      34.810  34.120  83.480  1.00  0.00           O
ATOM   2140  N   TYR A 147      34.150  33.280  81.490  1.00  0.00           N
ATOM   2141  HN  TYR A 147      34.390  33.050  80.550  1.00  0.00           H
ATOM   2142  CA  TYR A 147      33.090  32.450  82.100  1.00  0.00           C
ATOM   2143  HA  TYR A 147      32.550  33.200  82.660  1.00  0.00           H
ATOM   2144  CB  TYR A 147      32.180  31.780  81.050  1.00  0.00           C
ATOM   2145  HB1 TYR A 147      32.560  31.630  80.020  1.00  0.00           H
ATOM   2146  HB2 TYR A 147      31.370  32.500  80.790  1.00  0.00           H
ATOM   2147  CG  TYR A 147      31.360  30.570  81.470  1.00  0.00           C
ATOM   2148  CD1 TYR A 147      31.890  29.320  81.220  1.00  0.00           C
ATOM   2149  HD1 TYR A 147      32.720  29.270  80.520  1.00  0.00           H
ATOM   2150  CE1 TYR A 147      31.350  28.080  81.700  1.00  0.00           C
ATOM   2151  HE1 TYR A 147      31.770  27.120  81.440  1.00  0.00           H
ATOM   2152  CZ  TYR A 147      30.350  28.230  82.720  1.00  0.00           C
ATOM   2153  OH  TYR A 147      29.730  27.050  83.250  1.00  0.00           O
ATOM   2154  HH  TYR A 147      30.290  26.290  83.060  1.00  0.00           H
ATOM   2155  CD2 TYR A 147      30.310  30.640  82.380  1.00  0.00           C
ATOM   2156  HD2 TYR A 147      29.920  31.560  82.790  1.00  0.00           H
ATOM   2157  CE2 TYR A 147      29.790  29.430  82.990  1.00  0.00           C
ATOM   2158  HE2 TYR A 147      28.990  29.560  83.710  1.00  0.00           H
ATOM   2159  C   TYR A 147      33.570  31.420  83.170  1.00  0.00           C
ATOM   2160  O   TYR A 147      32.890  31.280  84.160  1.00  0.00           O
ATOM   2161  N   ILE A 148      34.720  30.670  83.040  1.00  0.00           N
ATOM   2162  HN  ILE A 148      35.160  30.720  82.150  1.00  0.00           H
ATOM   2163  CA  ILE A 148      35.250  29.900  84.120  1.00  0.00           C
ATOM   2164  HA  ILE A 148      34.500  29.200  84.450  1.00  0.00           H
ATOM   2165  CB  ILE A 148      36.360  28.970  83.620  1.00  0.00           C
ATOM   2166  HB  ILE A 148      36.950  29.690  83.020  1.00  0.00           H
ATOM   2167  CG2 ILE A 148      37.290  28.260  84.660  1.00  0.00           C
ATOM   2168 HG21 ILE A 148      36.800  27.600  85.410  1.00  0.00           H
ATOM   2169 HG22 ILE A 148      37.970  29.020  85.100  1.00  0.00           H
ATOM   2170 HG23 ILE A 148      37.920  27.590  84.020  1.00  0.00           H
ATOM   2171  CG1 ILE A 148      35.770  27.940  82.610  1.00  0.00           C
ATOM   2172 HG11 ILE A 148      34.990  28.390  81.970  1.00  0.00           H
ATOM   2173 HG12 ILE A 148      35.380  27.050  83.140  1.00  0.00           H
ATOM   2174  CD  ILE A 148      36.860  27.400  81.630  1.00  0.00           C
ATOM   2175  HD1 ILE A 148      36.420  26.830  80.780  1.00  0.00           H
ATOM   2176  HD2 ILE A 148      37.590  26.740  82.150  1.00  0.00           H
ATOM   2177  HD3 ILE A 148      37.490  28.240  81.260  1.00  0.00           H
ATOM   2178  C   ILE A 148      35.720  30.630  85.360  1.00  0.00           C
ATOM   2179  O   ILE A 148      35.250  30.220  86.410  1.00  0.00           O
ATOM   2180  N   ALA A 149      36.410  31.770  85.270  1.00  0.00           N
ATOM   2181  HN  ALA A 149      36.670  31.900  84.320  1.00  0.00           H
ATOM   2182  CA  ALA A 149      36.810  32.640  86.410  1.00  0.00           C
ATOM   2183  HA  ALA A 149      37.410  32.040  87.080  1.00  0.00           H
ATOM   2184  CB  ALA A 149      37.750  33.780  85.930  1.00  0.00           C
ATOM   2185  HB1 ALA A 149      38.470  33.180  85.330  1.00  0.00           H
ATOM   2186  HB2 ALA A 149      38.240  34.130  86.870  1.00  0.00           H
ATOM   2187  HB3 ALA A 149      37.210  34.610  85.430  1.00  0.00           H
ATOM   2188  C   ALA A 149      35.660  33.210  87.300  1.00  0.00           C
ATOM   2189  O   ALA A 149      35.720  33.230  88.510  1.00  0.00           O
ATOM   2190  N   VAL A 150      34.570  33.710  86.600  1.00  0.00           N
ATOM   2191  HN  VAL A 150      34.580  33.600  85.610  1.00  0.00           H
ATOM   2192  CA  VAL A 150      33.340  34.180  87.210  1.00  0.00           C
ATOM   2193  HA  VAL A 150      33.630  34.740  88.090  1.00  0.00           H
ATOM   2194  CB  VAL A 150      32.570  35.120  86.190  1.00  0.00           C
ATOM   2195  HB  VAL A 150      32.390  34.570  85.240  1.00  0.00           H
ATOM   2196  CG1 VAL A 150      31.170  35.480  86.830  1.00  0.00           C
ATOM   2197 HG11 VAL A 150      31.180  35.960  87.830  1.00  0.00           H
ATOM   2198 HG12 VAL A 150      30.480  34.610  86.840  1.00  0.00           H
ATOM   2199 HG13 VAL A 150      30.650  36.160  86.130  1.00  0.00           H
ATOM   2200  CG2 VAL A 150      33.490  36.340  85.970  1.00  0.00           C
ATOM   2201 HG21 VAL A 150      34.350  36.130  85.300  1.00  0.00           H
ATOM   2202 HG22 VAL A 150      33.820  36.630  86.990  1.00  0.00           H
ATOM   2203 HG23 VAL A 150      32.920  37.170  85.520  1.00  0.00           H
ATOM   2204  C   VAL A 150      32.440  33.020  87.700  1.00  0.00           C
ATOM   2205  O   VAL A 150      31.830  33.070  88.780  1.00  0.00           O
ATOM   2206  N   CYS A 151      32.330  31.870  87.030  1.00  0.00           N
ATOM   2207  HN  CYS A 151      32.870  31.700  86.210  1.00  0.00           H
ATOM   2208  CA  CYS A 151      31.380  30.820  87.420  1.00  0.00           C
ATOM   2209  HA  CYS A 151      30.630  31.260  88.060  1.00  0.00           H
ATOM   2210  CB  CYS A 151      30.480  30.350  86.230  1.00  0.00           C
ATOM   2211  HB1 CYS A 151      29.880  29.470  86.530  1.00  0.00           H
ATOM   2212  HB2 CYS A 151      31.170  30.000  85.440  1.00  0.00           H
ATOM   2213  SG  CYS A 151      29.360  31.670  85.700  1.00  0.00           S
ATOM   2214  HG1 CYS A 151      28.170  31.170  86.010  1.00  0.00           H
ATOM   2215  C   CYS A 151      31.910  29.540  88.140  1.00  0.00           C
ATOM   2216  O   CYS A 151      31.190  28.810  88.760  1.00  0.00           O
ATOM   2217  N   HSD A 152      33.250  29.250  88.130  1.00  0.00           N
ATOM   2218  HN  HSD A 152      33.770  29.750  87.440  1.00  0.00           H
ATOM   2219  CA  HSD A 152      33.800  28.120  88.880  1.00  0.00           C
ATOM   2220  HA  HSD A 152      33.200  27.940  89.760  1.00  0.00           H
ATOM   2221  CB  HSD A 152      33.900  26.890  87.970  1.00  0.00           C
ATOM   2222  HB1 HSD A 152      34.500  26.110  88.500  1.00  0.00           H
ATOM   2223  HB2 HSD A 152      34.510  27.150  87.070  1.00  0.00           H
ATOM   2224  ND1 HSD A 152      31.850  25.490  88.280  1.00  0.00           N
ATOM   2225  HD1 HSD A 152      31.960  25.490  89.270  1.00  0.00           H
ATOM   2226  CG  HSD A 152      32.660  26.260  87.460  1.00  0.00           C
ATOM   2227  CE1 HSD A 152      30.910  24.890  87.480  1.00  0.00           C
ATOM   2228  HE1 HSD A 152      30.150  24.250  87.940  1.00  0.00           H
ATOM   2229  NE2 HSD A 152      31.120  25.150  86.220  1.00  0.00           N
ATOM   2230  CD2 HSD A 152      32.210  26.120  86.200  1.00  0.00           C
ATOM   2231  HD2 HSD A 152      32.460  26.490  85.210  1.00  0.00           H
ATOM   2232  C   HSD A 152      35.060  28.440  89.560  1.00  0.00           C
ATOM   2233  O   HSD A 152      36.130  28.060  89.010  1.00  0.00           O
ATOM   2234  N   PRO A 153      35.070  29.110  90.700  1.00  0.00           N
ATOM   2235  CD  PRO A 153      33.990  29.490  91.550  1.00  0.00           C
ATOM   2236  HD1 PRO A 153      33.430  28.560  91.800  1.00  0.00           H
ATOM   2237  HD2 PRO A 153      33.300  30.230  91.080  1.00  0.00           H
ATOM   2238  CA  PRO A 153      36.340  29.690  91.160  1.00  0.00           C
ATOM   2239  HA  PRO A 153      36.740  30.110  90.250  1.00  0.00           H
ATOM   2240  CB  PRO A 153      35.890  30.650  92.280  1.00  0.00           C
ATOM   2241  HB1 PRO A 153      35.580  31.610  91.810  1.00  0.00           H
ATOM   2242  HB2 PRO A 153      36.740  30.770  92.970  1.00  0.00           H
ATOM   2243  CG  PRO A 153      34.660  30.010  92.830  1.00  0.00           C
ATOM   2244  HG1 PRO A 153      34.800  29.210  93.590  1.00  0.00           H
ATOM   2245  HG2 PRO A 153      33.960  30.690  93.370  1.00  0.00           H
ATOM   2246  C   PRO A 153      37.330  28.590  91.690  1.00  0.00           C
ATOM   2247  O   PRO A 153      38.510  28.750  91.500  1.00  0.00           O
ATOM   2248  N   VAL A 154      36.770  27.530  92.320  1.00  0.00           N
ATOM   2249  HN  VAL A 154      35.790  27.640  92.450  1.00  0.00           H
ATOM   2250  CA  VAL A 154      37.610  26.470  92.890  1.00  0.00           C
ATOM   2251  HA  VAL A 154      38.250  27.020  93.560  1.00  0.00           H
ATOM   2252  CB  VAL A 154      36.760  25.580  93.750  1.00  0.00           C
ATOM   2253  HB  VAL A 154      35.850  25.290  93.190  1.00  0.00           H
ATOM   2254  CG1 VAL A 154      37.560  24.270  94.170  1.00  0.00           C
ATOM   2255 HG11 VAL A 154      38.640  24.520  94.210  1.00  0.00           H
ATOM   2256 HG12 VAL A 154      37.390  23.420  93.470  1.00  0.00           H
ATOM   2257 HG13 VAL A 154      37.160  23.850  95.110  1.00  0.00           H
ATOM   2258  CG2 VAL A 154      36.230  26.410  94.900  1.00  0.00           C
ATOM   2259 HG21 VAL A 154      35.740  25.750  95.650  1.00  0.00           H
ATOM   2260 HG22 VAL A 154      35.400  27.050  94.540  1.00  0.00           H
ATOM   2261 HG23 VAL A 154      37.090  26.980  95.320  1.00  0.00           H
ATOM   2262  C   VAL A 154      38.330  25.680  91.780  1.00  0.00           C
ATOM   2263  O   VAL A 154      39.480  25.240  91.870  1.00  0.00           O
ATOM   2264  N   LYS A 155      37.620  25.470  90.690  1.00  0.00           N
ATOM   2265  HN  LYS A 155      36.690  25.780  90.500  1.00  0.00           H
ATOM   2266  CA  LYS A 155      38.210  24.930  89.500  1.00  0.00           C
ATOM   2267  HA  LYS A 155      38.800  24.060  89.770  1.00  0.00           H
ATOM   2268  CB  LYS A 155      37.240  24.510  88.380  1.00  0.00           C
ATOM   2269  HB1 LYS A 155      37.760  24.120  87.480  1.00  0.00           H
ATOM   2270  HB2 LYS A 155      36.680  25.430  88.080  1.00  0.00           H
ATOM   2271  CG  LYS A 155      36.330  23.350  88.890  1.00  0.00           C
ATOM   2272  HG1 LYS A 155      35.530  23.080  88.180  1.00  0.00           H
ATOM   2273  HG2 LYS A 155      35.780  23.680  89.800  1.00  0.00           H
ATOM   2274  CD  LYS A 155      37.060  22.120  89.480  1.00  0.00           C
ATOM   2275  HD1 LYS A 155      37.490  22.460  90.450  1.00  0.00           H
ATOM   2276  HD2 LYS A 155      37.800  21.750  88.750  1.00  0.00           H
ATOM   2277  CE  LYS A 155      36.170  20.900  89.860  1.00  0.00           C
ATOM   2278  HE1 LYS A 155      35.350  21.190  90.550  1.00  0.00           H
ATOM   2279  HE2 LYS A 155      36.830  20.210  90.440  1.00  0.00           H
ATOM   2280  NZ  LYS A 155      35.550  20.310  88.650  1.00  0.00           N
ATOM   2281  HZ1 LYS A 155      36.190  20.420  87.840  1.00  0.00           H
ATOM   2282  HZ2 LYS A 155      34.660  20.790  88.400  1.00  0.00           H
ATOM   2283  HZ3 LYS A 155      35.240  19.330  88.760  1.00  0.00           H
ATOM   2284  C   LYS A 155      39.170  25.940  88.810  1.00  0.00           C
ATOM   2285  O   LYS A 155      40.200  25.480  88.370  1.00  0.00           O
ATOM   2286  N   ALA A 156      38.920  27.260  88.740  1.00  0.00           N
ATOM   2287  HN  ALA A 156      38.020  27.590  88.990  1.00  0.00           H
ATOM   2288  CA  ALA A 156      39.830  28.240  88.210  1.00  0.00           C
ATOM   2289  HA  ALA A 156      40.210  27.890  87.260  1.00  0.00           H
ATOM   2290  CB  ALA A 156      39.120  29.590  88.160  1.00  0.00           C
ATOM   2291  HB1 ALA A 156      39.720  30.390  87.680  1.00  0.00           H
ATOM   2292  HB2 ALA A 156      38.840  29.920  89.180  1.00  0.00           H
ATOM   2293  HB3 ALA A 156      38.170  29.510  87.570  1.00  0.00           H
ATOM   2294  C   ALA A 156      41.100  28.360  89.010  1.00  0.00           C
ATOM   2295  O   ALA A 156      42.160  28.530  88.430  1.00  0.00           O
ATOM   2296  N   LEU A 157      41.010  28.230  90.330  1.00  0.00           N
ATOM   2297  HN  LEU A 157      40.120  28.260  90.790  1.00  0.00           H
ATOM   2298  CA  LEU A 157      42.150  28.050  91.230  1.00  0.00           C
ATOM   2299  HA  LEU A 157      42.690  28.990  91.170  1.00  0.00           H
ATOM   2300  CB  LEU A 157      41.660  27.900  92.740  1.00  0.00           C
ATOM   2301  HB1 LEU A 157      41.090  26.950  92.760  1.00  0.00           H
ATOM   2302  HB2 LEU A 157      40.930  28.720  92.920  1.00  0.00           H
ATOM   2303  CG  LEU A 157      42.700  27.870  93.810  1.00  0.00           C
ATOM   2304  HG  LEU A 157      43.270  26.920  93.930  1.00  0.00           H
ATOM   2305  CD1 LEU A 157      43.680  29.110  93.630  1.00  0.00           C
ATOM   2306 HD11 LEU A 157      44.500  28.860  92.930  1.00  0.00           H
ATOM   2307 HD12 LEU A 157      44.180  29.360  94.590  1.00  0.00           H
ATOM   2308 HD13 LEU A 157      43.120  29.960  93.200  1.00  0.00           H
ATOM   2309  CD2 LEU A 157      41.910  28.070  95.050  1.00  0.00           C
ATOM   2310 HD21 LEU A 157      42.500  28.470  95.900  1.00  0.00           H
ATOM   2311 HD22 LEU A 157      41.360  27.120  95.260  1.00  0.00           H
ATOM   2312 HD23 LEU A 157      41.090  28.800  94.900  1.00  0.00           H
ATOM   2313  C   LEU A 157      43.100  26.910  90.860  1.00  0.00           C
ATOM   2314  O   LEU A 157      44.330  27.070  90.710  1.00  0.00           O
ATOM   2315  N   ASP A 158      42.700  25.710  90.570  1.00  0.00           N
ATOM   2316  HN  ASP A 158      41.720  25.630  90.770  1.00  0.00           H
ATOM   2317  CA  ASP A 158      43.460  24.740  89.840  1.00  0.00           C
ATOM   2318  HA  ASP A 158      44.420  24.730  90.330  1.00  0.00           H
ATOM   2319  CB  ASP A 158      42.720  23.410  89.850  1.00  0.00           C
ATOM   2320  HB1 ASP A 158      43.160  22.710  89.110  1.00  0.00           H
ATOM   2321  HB2 ASP A 158      41.700  23.570  89.430  1.00  0.00           H
ATOM   2322  CG  ASP A 158      42.670  22.730  91.200  1.00  0.00           C
ATOM   2323  OD1 ASP A 158      41.900  21.700  91.390  1.00  0.00           O
ATOM   2324  OD2 ASP A 158      43.400  23.130  92.200  1.00  0.00           O
ATOM   2325  C   ASP A 158      43.770  25.150  88.370  1.00  0.00           C
ATOM   2326  O   ASP A 158      44.980  25.160  88.020  1.00  0.00           O
ATOM   2327  N   PHE A 159      42.750  25.470  87.550  1.00  0.00           N
ATOM   2328  HN  PHE A 159      41.800  25.560  87.850  1.00  0.00           H
ATOM   2329  CA  PHE A 159      42.780  25.440  86.070  1.00  0.00           C
ATOM   2330  HA  PHE A 159      43.350  24.580  85.750  1.00  0.00           H
ATOM   2331  CB  PHE A 159      41.400  25.220  85.330  1.00  0.00           C
ATOM   2332  HB1 PHE A 159      40.580  25.730  85.890  1.00  0.00           H
ATOM   2333  HB2 PHE A 159      41.280  24.120  85.420  1.00  0.00           H
ATOM   2334  CG  PHE A 159      41.280  25.660  83.890  1.00  0.00           C
ATOM   2335  CD1 PHE A 159      40.730  26.920  83.690  1.00  0.00           C
ATOM   2336  HD1 PHE A 159      40.370  27.610  84.440  1.00  0.00           H
ATOM   2337  CE1 PHE A 159      40.820  27.390  82.320  1.00  0.00           C
ATOM   2338  HE1 PHE A 159      40.380  28.370  82.210  1.00  0.00           H
ATOM   2339  CZ  PHE A 159      41.340  26.640  81.290  1.00  0.00           C
ATOM   2340  HZ  PHE A 159      41.270  27.010  80.270  1.00  0.00           H
ATOM   2341  CD2 PHE A 159      41.670  24.820  82.870  1.00  0.00           C
ATOM   2342  HD2 PHE A 159      42.080  23.860  83.170  1.00  0.00           H
ATOM   2343  CE2 PHE A 159      41.740  25.270  81.550  1.00  0.00           C
ATOM   2344  HE2 PHE A 159      42.240  24.620  80.850  1.00  0.00           H
ATOM   2345  C   PHE A 159      43.660  26.560  85.450  1.00  0.00           C
ATOM   2346  O   PHE A 159      44.220  26.450  84.350  1.00  0.00           O
ATOM   2347  N   ARG A 160      43.690  27.690  86.070  1.00  0.00           N
ATOM   2348  HN  ARG A 160      43.300  27.790  86.990  1.00  0.00           H
ATOM   2349  CA  ARG A 160      44.180  28.900  85.440  1.00  0.00           C
ATOM   2350  HA  ARG A 160      44.070  28.740  84.380  1.00  0.00           H
ATOM   2351  CB  ARG A 160      43.190  30.060  85.800  1.00  0.00           C
ATOM   2352  HB1 ARG A 160      43.670  31.010  85.460  1.00  0.00           H
ATOM   2353  HB2 ARG A 160      43.260  30.150  86.910  1.00  0.00           H
ATOM   2354  CG  ARG A 160      41.670  30.010  85.350  1.00  0.00           C
ATOM   2355  HG1 ARG A 160      41.160  29.210  85.920  1.00  0.00           H
ATOM   2356  HG2 ARG A 160      41.760  29.590  84.330  1.00  0.00           H
ATOM   2357  CD  ARG A 160      40.700  31.180  85.210  1.00  0.00           C
ATOM   2358  HD1 ARG A 160      40.460  31.620  86.200  1.00  0.00           H
ATOM   2359  HD2 ARG A 160      39.840  31.010  84.530  1.00  0.00           H
ATOM   2360  NE  ARG A 160      41.490  32.180  84.430  1.00  0.00           N
ATOM   2361  HE  ARG A 160      41.440  32.130  83.430  1.00  0.00           H
ATOM   2362  CZ  ARG A 160      42.310  33.120  84.830  1.00  0.00           C
ATOM   2363  NH1 ARG A 160      42.480  33.430  86.100  1.00  0.00           N
ATOM   2364 HH11 ARG A 160      41.720  33.140  86.690  1.00  0.00           H
ATOM   2365 HH12 ARG A 160      43.210  34.040  86.410  1.00  0.00           H
ATOM   2366  NH2 ARG A 160      43.150  33.650  84.000  1.00  0.00           N
ATOM   2367 HH21 ARG A 160      43.230  33.220  83.100  1.00  0.00           H
ATOM   2368 HH22 ARG A 160      43.820  34.320  84.320  1.00  0.00           H
ATOM   2369  C   ARG A 160      45.640  29.070  85.780  1.00  0.00           C
ATOM   2370  O   ARG A 160      46.110  30.200  86.070  1.00  0.00           O
ATOM   2371  N   THR A 161      46.500  28.030  85.680  1.00  0.00           N
ATOM   2372  HN  THR A 161      46.230  27.090  85.510  1.00  0.00           H
ATOM   2373  CA  THR A 161      47.940  28.150  85.870  1.00  0.00           C
ATOM   2374  HA  THR A 161      48.230  28.930  86.560  1.00  0.00           H
ATOM   2375  CB  THR A 161      48.740  27.040  86.640  1.00  0.00           C
ATOM   2376  HB  THR A 161      49.640  27.490  87.120  1.00  0.00           H
ATOM   2377  OG1 THR A 161      49.150  26.000  85.740  1.00  0.00           O
ATOM   2378  HG1 THR A 161      49.310  25.280  86.350  1.00  0.00           H
ATOM   2379  CG2 THR A 161      47.870  26.420  87.740  1.00  0.00           C
ATOM   2380 HG21 THR A 161      47.150  25.720  87.280  1.00  0.00           H
ATOM   2381 HG22 THR A 161      47.270  27.200  88.260  1.00  0.00           H
ATOM   2382 HG23 THR A 161      48.480  25.870  88.490  1.00  0.00           H
ATOM   2383  C   THR A 161      48.510  28.550  84.510  1.00  0.00           C
ATOM   2384  O   THR A 161      47.900  28.260  83.510  1.00  0.00           O
ATOM   2385  N   PRO A 162      49.740  29.100  84.480  1.00  0.00           N
ATOM   2386  CD  PRO A 162      50.510  29.760  85.550  1.00  0.00           C
ATOM   2387  HD1 PRO A 162      51.230  29.050  86.000  1.00  0.00           H
ATOM   2388  HD2 PRO A 162      49.900  30.300  86.310  1.00  0.00           H
ATOM   2389  CA  PRO A 162      50.420  29.280  83.190  1.00  0.00           C
ATOM   2390  HA  PRO A 162      49.710  29.810  82.570  1.00  0.00           H
ATOM   2391  CB  PRO A 162      51.650  30.170  83.540  1.00  0.00           C
ATOM   2392  HB1 PRO A 162      51.770  30.830  82.650  1.00  0.00           H
ATOM   2393  HB2 PRO A 162      52.570  29.550  83.590  1.00  0.00           H
ATOM   2394  CG  PRO A 162      51.280  30.810  84.840  1.00  0.00           C
ATOM   2395  HG1 PRO A 162      52.150  31.090  85.480  1.00  0.00           H
ATOM   2396  HG2 PRO A 162      50.680  31.730  84.690  1.00  0.00           H
ATOM   2397  C   PRO A 162      50.810  28.040  82.480  1.00  0.00           C
ATOM   2398  O   PRO A 162      50.690  28.020  81.240  1.00  0.00           O
ATOM   2399  N   ALA A 163      51.150  26.890  83.090  1.00  0.00           N
ATOM   2400  HN  ALA A 163      51.260  26.910  84.080  1.00  0.00           H
ATOM   2401  CA  ALA A 163      51.490  25.660  82.390  1.00  0.00           C
ATOM   2402  HA  ALA A 163      52.260  25.830  81.650  1.00  0.00           H
ATOM   2403  CB  ALA A 163      51.970  24.630  83.410  1.00  0.00           C
ATOM   2404  HB1 ALA A 163      52.860  24.870  84.030  1.00  0.00           H
ATOM   2405  HB2 ALA A 163      52.320  23.700  82.910  1.00  0.00           H
ATOM   2406  HB3 ALA A 163      51.230  24.160  84.090  1.00  0.00           H
ATOM   2407  C   ALA A 163      50.260  25.040  81.700  1.00  0.00           C
ATOM   2408  O   ALA A 163      50.380  24.550  80.580  1.00  0.00           O
ATOM   2409  N   LYS A 164      49.080  25.050  82.370  1.00  0.00           N
ATOM   2410  HN  LYS A 164      49.170  25.390  83.310  1.00  0.00           H
ATOM   2411  CA  LYS A 164      47.810  24.570  81.810  1.00  0.00           C
ATOM   2412  HA  LYS A 164      47.900  23.620  81.300  1.00  0.00           H
ATOM   2413  CB  LYS A 164      46.660  24.520  82.950  1.00  0.00           C
ATOM   2414  HB1 LYS A 164      45.730  24.150  82.470  1.00  0.00           H
ATOM   2415  HB2 LYS A 164      46.650  25.510  83.440  1.00  0.00           H
ATOM   2416  CG  LYS A 164      46.940  23.460  84.060  1.00  0.00           C
ATOM   2417  HG1 LYS A 164      48.020  23.550  84.340  1.00  0.00           H
ATOM   2418  HG2 LYS A 164      46.790  22.500  83.530  1.00  0.00           H
ATOM   2419  CD  LYS A 164      46.000  23.560  85.300  1.00  0.00           C
ATOM   2420  HD1 LYS A 164      44.970  23.210  85.080  1.00  0.00           H
ATOM   2421  HD2 LYS A 164      45.950  24.630  85.600  1.00  0.00           H
ATOM   2422  CE  LYS A 164      46.570  22.830  86.510  1.00  0.00           C
ATOM   2423  HE1 LYS A 164      46.110  23.170  87.460  1.00  0.00           H
ATOM   2424  HE2 LYS A 164      47.660  22.970  86.650  1.00  0.00           H
ATOM   2425  NZ  LYS A 164      46.300  21.340  86.440  1.00  0.00           N
ATOM   2426  HZ1 LYS A 164      46.340  20.870  87.360  1.00  0.00           H
ATOM   2427  HZ2 LYS A 164      47.030  21.020  85.770  1.00  0.00           H
ATOM   2428  HZ3 LYS A 164      45.380  21.150  85.990  1.00  0.00           H
ATOM   2429  C   LYS A 164      47.340  25.480  80.640  1.00  0.00           C
ATOM   2430  O   LYS A 164      46.950  24.980  79.620  1.00  0.00           O
ATOM   2431  N   ALA A 165      47.520  26.810  80.770  1.00  0.00           N
ATOM   2432  HN  ALA A 165      48.200  27.120  81.430  1.00  0.00           H
ATOM   2433  CA  ALA A 165      47.000  27.850  79.830  1.00  0.00           C
ATOM   2434  HA  ALA A 165      46.010  27.610  79.460  1.00  0.00           H
ATOM   2435  CB  ALA A 165      46.870  29.310  80.300  1.00  0.00           C
ATOM   2436  HB1 ALA A 165      47.890  29.730  80.390  1.00  0.00           H
ATOM   2437  HB2 ALA A 165      46.380  29.290  81.300  1.00  0.00           H
ATOM   2438  HB3 ALA A 165      46.280  29.870  79.540  1.00  0.00           H
ATOM   2439  C   ALA A 165      47.800  27.900  78.550  1.00  0.00           C
ATOM   2440  O   ALA A 165      47.260  28.060  77.500  1.00  0.00           O
ATOM   2441  N   LYS A 166      49.150  27.810  78.680  1.00  0.00           N
ATOM   2442  HN  LYS A 166      49.660  27.770  79.530  1.00  0.00           H
ATOM   2443  CA  LYS A 166      50.070  27.990  77.550  1.00  0.00           C
ATOM   2444  HA  LYS A 166      49.710  28.910  77.120  1.00  0.00           H
ATOM   2445  CB  LYS A 166      51.550  28.050  78.020  1.00  0.00           C
ATOM   2446  HB1 LYS A 166      52.320  27.790  77.260  1.00  0.00           H
ATOM   2447  HB2 LYS A 166      51.650  27.190  78.710  1.00  0.00           H
ATOM   2448  CG  LYS A 166      51.990  29.390  78.690  1.00  0.00           C
ATOM   2449  HG1 LYS A 166      51.370  29.690  79.550  1.00  0.00           H
ATOM   2450  HG2 LYS A 166      51.840  30.150  77.900  1.00  0.00           H
ATOM   2451  CD  LYS A 166      53.520  29.360  79.030  1.00  0.00           C
ATOM   2452  HD1 LYS A 166      53.880  30.410  79.140  1.00  0.00           H
ATOM   2453  HD2 LYS A 166      54.000  28.860  78.160  1.00  0.00           H
ATOM   2454  CE  LYS A 166      53.920  28.500  80.250  1.00  0.00           C
ATOM   2455  HE1 LYS A 166      53.630  27.480  79.930  1.00  0.00           H
ATOM   2456  HE2 LYS A 166      53.400  28.910  81.130  1.00  0.00           H
ATOM   2457  NZ  LYS A 166      55.370  28.530  80.280  1.00  0.00           N
ATOM   2458  HZ1 LYS A 166      55.640  27.840  81.010  1.00  0.00           H
ATOM   2459  HZ2 LYS A 166      55.810  29.430  80.580  1.00  0.00           H
ATOM   2460  HZ3 LYS A 166      55.760  28.290  79.350  1.00  0.00           H
ATOM   2461  C   LYS A 166      49.900  26.970  76.440  1.00  0.00           C
ATOM   2462  O   LYS A 166      50.150  27.250  75.260  1.00  0.00           O
ATOM   2463  N   LEU A 167      49.480  25.730  76.810  1.00  0.00           N
ATOM   2464  HN  LEU A 167      49.440  25.350  77.730  1.00  0.00           H
ATOM   2465  CA  LEU A 167      49.280  24.670  75.840  1.00  0.00           C
ATOM   2466  HA  LEU A 167      50.120  24.670  75.160  1.00  0.00           H
ATOM   2467  CB  LEU A 167      49.310  23.250  76.570  1.00  0.00           C
ATOM   2468  HB1 LEU A 167      48.540  23.310  77.380  1.00  0.00           H
ATOM   2469  HB2 LEU A 167      50.240  23.180  77.170  1.00  0.00           H
ATOM   2470  CG  LEU A 167      49.290  21.960  75.730  1.00  0.00           C
ATOM   2471  HG  LEU A 167      48.280  21.960  75.260  1.00  0.00           H
ATOM   2472  CD1 LEU A 167      50.460  21.810  74.760  1.00  0.00           C
ATOM   2473 HD11 LEU A 167      50.350  20.840  74.230  1.00  0.00           H
ATOM   2474 HD12 LEU A 167      51.460  21.820  75.260  1.00  0.00           H
ATOM   2475 HD13 LEU A 167      50.520  22.660  74.050  1.00  0.00           H
ATOM   2476  CD2 LEU A 167      49.300  20.800  76.740  1.00  0.00           C
ATOM   2477 HD21 LEU A 167      48.990  19.890  76.170  1.00  0.00           H
ATOM   2478 HD22 LEU A 167      48.490  20.950  77.480  1.00  0.00           H
ATOM   2479 HD23 LEU A 167      50.320  20.630  77.140  1.00  0.00           H
ATOM   2480  C   LEU A 167      47.980  24.950  75.030  1.00  0.00           C
ATOM   2481  O   LEU A 167      47.800  24.480  73.940  1.00  0.00           O
ATOM   2482  N   ILE A 168      47.030  25.720  75.520  1.00  0.00           N
ATOM   2483  HN  ILE A 168      46.950  26.090  76.440  1.00  0.00           H
ATOM   2484  CA  ILE A 168      45.840  26.130  74.820  1.00  0.00           C
ATOM   2485  HA  ILE A 168      45.360  25.390  74.200  1.00  0.00           H
ATOM   2486  CB  ILE A 168      44.710  26.490  75.750  1.00  0.00           C
ATOM   2487  HB  ILE A 168      45.070  27.350  76.350  1.00  0.00           H
ATOM   2488  CG2 ILE A 168      43.500  26.910  74.850  1.00  0.00           C
ATOM   2489 HG21 ILE A 168      42.560  27.000  75.440  1.00  0.00           H
ATOM   2490 HG22 ILE A 168      43.280  26.050  74.180  1.00  0.00           H
ATOM   2491 HG23 ILE A 168      43.580  27.880  74.300  1.00  0.00           H
ATOM   2492  CG1 ILE A 168      44.300  25.330  76.660  1.00  0.00           C
ATOM   2493 HG11 ILE A 168      45.200  24.880  77.140  1.00  0.00           H
ATOM   2494 HG12 ILE A 168      44.060  24.390  76.120  1.00  0.00           H
ATOM   2495  CD  ILE A 168      43.270  25.690  77.750  1.00  0.00           C
ATOM   2496  HD1 ILE A 168      42.920  24.830  78.380  1.00  0.00           H
ATOM   2497  HD2 ILE A 168      42.370  26.120  77.250  1.00  0.00           H
ATOM   2498  HD3 ILE A 168      43.790  26.380  78.450  1.00  0.00           H
ATOM   2499  C   ILE A 168      46.080  27.310  73.920  1.00  0.00           C
ATOM   2500  O   ILE A 168      45.490  27.390  72.820  1.00  0.00           O
ATOM   2501  N   ASN A 169      47.010  28.230  74.350  1.00  0.00           N
ATOM   2502  HN  ASN A 169      47.180  28.200  75.330  1.00  0.00           H
ATOM   2503  CA  ASN A 169      47.480  29.260  73.440  1.00  0.00           C
ATOM   2504  HA  ASN A 169      46.650  29.750  72.940  1.00  0.00           H
ATOM   2505  CB  ASN A 169      48.240  30.440  74.020  1.00  0.00           C
ATOM   2506  HB1 ASN A 169      48.430  31.170  73.210  1.00  0.00           H
ATOM   2507  HB2 ASN A 169      49.190  29.970  74.350  1.00  0.00           H
ATOM   2508  CG  ASN A 169      47.520  31.040  75.210  1.00  0.00           C
ATOM   2509  OD1 ASN A 169      47.860  30.650  76.350  1.00  0.00           O
ATOM   2510  ND2 ASN A 169      46.590  32.050  75.010  1.00  0.00           N
ATOM   2511 HD21 ASN A 169      46.010  32.310  75.770  1.00  0.00           H
ATOM   2512 HD22 ASN A 169      46.430  32.450  74.110  1.00  0.00           H
ATOM   2513  C   ASN A 169      48.320  28.620  72.370  1.00  0.00           C
ATOM   2514  O   ASN A 169      48.130  28.970  71.180  1.00  0.00           O
ATOM   2515  N   ILE A 170      49.210  27.620  72.680  1.00  0.00           N
ATOM   2516  HN  ILE A 170      49.420  27.420  73.640  1.00  0.00           H
ATOM   2517  CA  ILE A 170      49.950  26.880  71.660  1.00  0.00           C
ATOM   2518  HA  ILE A 170      50.480  27.540  70.980  1.00  0.00           H
ATOM   2519  CB  ILE A 170      50.970  26.010  72.210  1.00  0.00           C
ATOM   2520  HB  ILE A 170      50.470  25.340  72.950  1.00  0.00           H
ATOM   2521  CG2 ILE A 170      51.540  24.970  71.150  1.00  0.00           C
ATOM   2522 HG21 ILE A 170      50.710  24.360  70.720  1.00  0.00           H
ATOM   2523 HG22 ILE A 170      52.220  24.230  71.620  1.00  0.00           H
ATOM   2524 HG23 ILE A 170      52.070  25.480  70.320  1.00  0.00           H
ATOM   2525  CG1 ILE A 170      52.110  26.950  72.790  1.00  0.00           C
ATOM   2526 HG11 ILE A 170      51.930  27.390  73.790  1.00  0.00           H
ATOM   2527 HG12 ILE A 170      52.360  27.640  71.960  1.00  0.00           H
ATOM   2528  CD  ILE A 170      53.420  26.190  73.050  1.00  0.00           C
ATOM   2529  HD1 ILE A 170      53.200  25.160  73.400  1.00  0.00           H
ATOM   2530  HD2 ILE A 170      53.980  26.710  73.850  1.00  0.00           H
ATOM   2531  HD3 ILE A 170      54.050  26.100  72.130  1.00  0.00           H
ATOM   2532  C   ILE A 170      49.030  26.160  70.680  1.00  0.00           C
ATOM   2533  O   ILE A 170      49.170  26.230  69.440  1.00  0.00           O
ATOM   2534  N   CYS A 171      47.910  25.610  71.190  1.00  0.00           N
ATOM   2535  HN  CYS A 171      47.720  25.630  72.170  1.00  0.00           H
ATOM   2536  CA  CYS A 171      46.970  24.960  70.270  1.00  0.00           C
ATOM   2537  HA  CYS A 171      47.470  24.190  69.710  1.00  0.00           H
ATOM   2538  CB  CYS A 171      45.740  24.420  71.040  1.00  0.00           C
ATOM   2539  HB1 CYS A 171      45.230  25.300  71.480  1.00  0.00           H
ATOM   2540  HB2 CYS A 171      46.120  23.910  71.950  1.00  0.00           H
ATOM   2541  SG  CYS A 171      44.550  23.430  69.960  1.00  0.00           S
ATOM   2542  HG1 CYS A 171      45.410  22.700  69.270  1.00  0.00           H
ATOM   2543  C   CYS A 171      46.420  25.980  69.240  1.00  0.00           C
ATOM   2544  O   CYS A 171      46.260  25.650  68.050  1.00  0.00           O
ATOM   2545  N   ILE A 172      46.010  27.270  69.610  1.00  0.00           N
ATOM   2546  HN  ILE A 172      46.090  27.580  70.550  1.00  0.00           H
ATOM   2547  CA  ILE A 172      45.450  28.280  68.710  1.00  0.00           C
ATOM   2548  HA  ILE A 172      44.570  27.820  68.270  1.00  0.00           H
ATOM   2549  CB  ILE A 172      45.050  29.480  69.550  1.00  0.00           C
ATOM   2550  HB  ILE A 172      45.910  29.860  70.150  1.00  0.00           H
ATOM   2551  CG2 ILE A 172      44.650  30.720  68.640  1.00  0.00           C
ATOM   2552 HG21 ILE A 172      43.740  30.490  68.050  1.00  0.00           H
ATOM   2553 HG22 ILE A 172      45.530  30.990  68.020  1.00  0.00           H
ATOM   2554 HG23 ILE A 172      44.390  31.550  69.330  1.00  0.00           H
ATOM   2555  CG1 ILE A 172      43.850  29.250  70.600  1.00  0.00           C
ATOM   2556 HG11 ILE A 172      43.850  28.230  71.030  1.00  0.00           H
ATOM   2557 HG12 ILE A 172      42.890  29.340  70.060  1.00  0.00           H
ATOM   2558  CD  ILE A 172      43.840  30.180  71.780  1.00  0.00           C
ATOM   2559  HD1 ILE A 172      44.070  31.220  71.480  1.00  0.00           H
ATOM   2560  HD2 ILE A 172      44.560  29.870  72.560  1.00  0.00           H
ATOM   2561  HD3 ILE A 172      42.910  30.380  72.360  1.00  0.00           H
ATOM   2562  C   ILE A 172      46.420  28.630  67.590  1.00  0.00           C
ATOM   2563  O   ILE A 172      46.020  28.540  66.440  1.00  0.00           O
ATOM   2564  N   TRP A 173      47.700  28.790  67.880  1.00  0.00           N
ATOM   2565  HN  TRP A 173      48.010  28.660  68.820  1.00  0.00           H
ATOM   2566  CA  TRP A 173      48.800  28.910  66.960  1.00  0.00           C
ATOM   2567  HA  TRP A 173      48.500  29.710  66.300  1.00  0.00           H
ATOM   2568  CB  TRP A 173      50.140  29.400  67.640  1.00  0.00           C
ATOM   2569  HB1 TRP A 173      50.960  29.320  66.900  1.00  0.00           H
ATOM   2570  HB2 TRP A 173      50.460  28.790  68.520  1.00  0.00           H
ATOM   2571  CG  TRP A 173      50.110  30.830  68.170  1.00  0.00           C
ATOM   2572  CD1 TRP A 173      50.030  31.910  67.290  1.00  0.00           C
ATOM   2573  HD1 TRP A 173      50.020  31.740  66.230  1.00  0.00           H
ATOM   2574  NE1 TRP A 173      50.140  33.020  67.980  1.00  0.00           N
ATOM   2575  HE1 TRP A 173      50.240  33.950  67.710  1.00  0.00           H
ATOM   2576  CE2 TRP A 173      50.390  32.760  69.330  1.00  0.00           C
ATOM   2577  CD2 TRP A 173      50.430  31.370  69.480  1.00  0.00           C
ATOM   2578  CE3 TRP A 173      50.860  30.840  70.670  1.00  0.00           C
ATOM   2579  HE3 TRP A 173      50.800  29.770  70.810  1.00  0.00           H
ATOM   2580  CZ3 TRP A 173      51.110  31.600  71.790  1.00  0.00           C
ATOM   2581  HZ3 TRP A 173      51.310  31.150  72.750  1.00  0.00           H
ATOM   2582  CZ2 TRP A 173      50.670  33.610  70.370  1.00  0.00           C
ATOM   2583  HZ2 TRP A 173      50.630  34.690  70.290  1.00  0.00           H
ATOM   2584  CH2 TRP A 173      51.050  33.030  71.560  1.00  0.00           C
ATOM   2585  HH2 TRP A 173      51.270  33.670  72.400  1.00  0.00           H
ATOM   2586  C   TRP A 173      49.020  27.700  66.040  1.00  0.00           C
ATOM   2587  O   TRP A 173      49.250  27.940  64.860  1.00  0.00           O
ATOM   2588  N   VAL A 174      48.960  26.450  66.560  1.00  0.00           N
ATOM   2589  HN  VAL A 174      49.180  26.360  67.530  1.00  0.00           H
ATOM   2590  CA  VAL A 174      48.930  25.250  65.780  1.00  0.00           C
ATOM   2591  HA  VAL A 174      49.650  25.300  64.970  1.00  0.00           H
ATOM   2592  CB  VAL A 174      49.430  24.060  66.620  1.00  0.00           C
ATOM   2593  HB  VAL A 174      48.950  23.970  67.610  1.00  0.00           H
ATOM   2594  CG1 VAL A 174      49.330  22.740  65.810  1.00  0.00           C
ATOM   2595 HG11 VAL A 174      49.850  22.720  64.820  1.00  0.00           H
ATOM   2596 HG12 VAL A 174      48.250  22.500  65.720  1.00  0.00           H
ATOM   2597 HG13 VAL A 174      49.870  21.910  66.320  1.00  0.00           H
ATOM   2598  CG2 VAL A 174      50.910  24.220  67.000  1.00  0.00           C
ATOM   2599 HG21 VAL A 174      51.210  25.180  67.480  1.00  0.00           H
ATOM   2600 HG22 VAL A 174      51.640  24.200  66.160  1.00  0.00           H
ATOM   2601 HG23 VAL A 174      51.110  23.430  67.760  1.00  0.00           H
ATOM   2602  C   VAL A 174      47.600  25.010  64.970  1.00  0.00           C
ATOM   2603  O   VAL A 174      47.710  24.490  63.840  1.00  0.00           O
ATOM   2604  N   LEU A 175      46.430  25.400  65.430  1.00  0.00           N
ATOM   2605  HN  LEU A 175      46.400  25.760  66.360  1.00  0.00           H
ATOM   2606  CA  LEU A 175      45.240  25.180  64.660  1.00  0.00           C
ATOM   2607  HA  LEU A 175      45.160  24.190  64.240  1.00  0.00           H
ATOM   2608  CB  LEU A 175      44.060  25.220  65.570  1.00  0.00           C
ATOM   2609  HB1 LEU A 175      44.200  26.180  66.120  1.00  0.00           H
ATOM   2610  HB2 LEU A 175      44.310  24.400  66.270  1.00  0.00           H
ATOM   2611  CG  LEU A 175      42.660  25.080  65.070  1.00  0.00           C
ATOM   2612  HG  LEU A 175      42.580  25.850  64.270  1.00  0.00           H
ATOM   2613  CD1 LEU A 175      42.390  23.730  64.470  1.00  0.00           C
ATOM   2614 HD11 LEU A 175      41.400  23.540  64.010  1.00  0.00           H
ATOM   2615 HD12 LEU A 175      42.750  22.940  65.170  1.00  0.00           H
ATOM   2616 HD13 LEU A 175      43.030  23.590  63.570  1.00  0.00           H
ATOM   2617  CD2 LEU A 175      41.740  25.380  66.320  1.00  0.00           C
ATOM   2618 HD21 LEU A 175      41.980  26.410  66.680  1.00  0.00           H
ATOM   2619 HD22 LEU A 175      42.130  24.630  67.030  1.00  0.00           H
ATOM   2620 HD23 LEU A 175      40.690  25.140  66.060  1.00  0.00           H
ATOM   2621  C   LEU A 175      45.130  26.130  63.460  1.00  0.00           C
ATOM   2622  O   LEU A 175      44.740  25.690  62.380  1.00  0.00           O
ATOM   2623  N   ALA A 176      45.670  27.330  63.640  1.00  0.00           N
ATOM   2624  HN  ALA A 176      45.860  27.710  64.540  1.00  0.00           H
ATOM   2625  CA  ALA A 176      45.690  28.270  62.550  1.00  0.00           C
ATOM   2626  HA  ALA A 176      44.800  28.070  61.980  1.00  0.00           H
ATOM   2627  CB  ALA A 176      45.650  29.660  63.030  1.00  0.00           C
ATOM   2628  HB1 ALA A 176      45.420  30.290  62.150  1.00  0.00           H
ATOM   2629  HB2 ALA A 176      46.620  30.030  63.410  1.00  0.00           H
ATOM   2630  HB3 ALA A 176      44.880  29.810  63.810  1.00  0.00           H
ATOM   2631  C   ALA A 176      46.830  28.030  61.620  1.00  0.00           C
ATOM   2632  O   ALA A 176      46.740  28.440  60.450  1.00  0.00           O
ATOM   2633  N   SER A 177      47.880  27.340  62.040  1.00  0.00           N
ATOM   2634  HN  SER A 177      48.010  27.140  63.010  1.00  0.00           H
ATOM   2635  CA  SER A 177      48.830  26.730  61.130  1.00  0.00           C
ATOM   2636  HA  SER A 177      49.230  27.490  60.480  1.00  0.00           H
ATOM   2637  CB  SER A 177      50.130  26.160  61.850  1.00  0.00           C
ATOM   2638  HB1 SER A 177      50.470  26.690  62.770  1.00  0.00           H
ATOM   2639  HB2 SER A 177      50.990  26.070  61.160  1.00  0.00           H
ATOM   2640  OG  SER A 177      50.100  24.750  62.260  1.00  0.00           O
ATOM   2641  HG1 SER A 177      49.560  24.600  63.040  1.00  0.00           H
ATOM   2642  C   SER A 177      48.150  25.630  60.240  1.00  0.00           C
ATOM   2643  O   SER A 177      48.340  25.570  59.020  1.00  0.00           O
ATOM   2644  N   GLY A 178      47.180  24.780  60.760  1.00  0.00           N
ATOM   2645  HN  GLY A 178      46.950  24.790  61.740  1.00  0.00           H
ATOM   2646  CA  GLY A 178      46.530  23.800  59.880  1.00  0.00           C
ATOM   2647  HA1 GLY A 178      45.890  23.270  60.570  1.00  0.00           H
ATOM   2648  HA2 GLY A 178      47.230  23.130  59.390  1.00  0.00           H
ATOM   2649  C   GLY A 178      45.720  24.410  58.790  1.00  0.00           C
ATOM   2650  O   GLY A 178      45.790  23.900  57.680  1.00  0.00           O
ATOM   2651  N   VAL A 179      45.000  25.460  59.050  1.00  0.00           N
ATOM   2652  HN  VAL A 179      44.980  25.840  59.970  1.00  0.00           H
ATOM   2653  CA  VAL A 179      44.290  26.330  58.120  1.00  0.00           C
ATOM   2654  HA  VAL A 179      43.600  25.660  57.610  1.00  0.00           H
ATOM   2655  CB  VAL A 179      43.420  27.330  58.930  1.00  0.00           C
ATOM   2656  HB  VAL A 179      44.110  27.820  59.650  1.00  0.00           H
ATOM   2657  CG1 VAL A 179      42.570  28.330  58.040  1.00  0.00           C
ATOM   2658 HG11 VAL A 179      41.690  27.750  57.690  1.00  0.00           H
ATOM   2659 HG12 VAL A 179      43.190  28.860  57.280  1.00  0.00           H
ATOM   2660 HG13 VAL A 179      42.180  29.170  58.650  1.00  0.00           H
ATOM   2661  CG2 VAL A 179      42.440  26.490  59.860  1.00  0.00           C
ATOM   2662 HG21 VAL A 179      42.980  25.940  60.650  1.00  0.00           H
ATOM   2663 HG22 VAL A 179      41.850  25.820  59.200  1.00  0.00           H
ATOM   2664 HG23 VAL A 179      41.760  27.180  60.420  1.00  0.00           H
ATOM   2665  C   VAL A 179      45.090  27.080  57.090  1.00  0.00           C
ATOM   2666  O   VAL A 179      44.770  27.040  55.900  1.00  0.00           O
ATOM   2667  N   GLY A 180      46.260  27.730  57.570  1.00  0.00           N
ATOM   2668  HN  GLY A 180      46.510  27.610  58.530  1.00  0.00           H
ATOM   2669  CA  GLY A 180      47.230  28.380  56.710  1.00  0.00           C
ATOM   2670  HA1 GLY A 180      47.980  28.870  57.310  1.00  0.00           H
ATOM   2671  HA2 GLY A 180      46.690  29.200  56.270  1.00  0.00           H
ATOM   2672  C   GLY A 180      47.790  27.580  55.550  1.00  0.00           C
ATOM   2673  O   GLY A 180      47.900  28.060  54.380  1.00  0.00           O
ATOM   2674  N   VAL A 181      48.260  26.320  55.740  1.00  0.00           N
ATOM   2675  HN  VAL A 181      48.100  25.770  56.560  1.00  0.00           H
ATOM   2676  CA  VAL A 181      48.840  25.510  54.610  1.00  0.00           C
ATOM   2677  HA  VAL A 181      49.700  26.090  54.300  1.00  0.00           H
ATOM   2678  CB  VAL A 181      49.410  24.190  55.100  1.00  0.00           C
ATOM   2679  HB  VAL A 181      48.640  23.640  55.670  1.00  0.00           H
ATOM   2680  CG1 VAL A 181      50.020  23.370  53.940  1.00  0.00           C
ATOM   2681 HG11 VAL A 181      50.590  22.520  54.370  1.00  0.00           H
ATOM   2682 HG12 VAL A 181      50.680  24.080  53.400  1.00  0.00           H
ATOM   2683 HG13 VAL A 181      49.310  23.010  53.160  1.00  0.00           H
ATOM   2684  CG2 VAL A 181      50.470  24.450  56.200  1.00  0.00           C
ATOM   2685 HG21 VAL A 181      51.290  25.080  55.800  1.00  0.00           H
ATOM   2686 HG22 VAL A 181      50.960  23.470  56.410  1.00  0.00           H
ATOM   2687 HG23 VAL A 181      50.070  24.890  57.140  1.00  0.00           H
ATOM   2688  C   VAL A 181      47.930  25.290  53.360  1.00  0.00           C
ATOM   2689  O   VAL A 181      48.370  25.640  52.280  1.00  0.00           O
ATOM   2690  N   PRO A 182      46.680  24.770  53.380  1.00  0.00           N
ATOM   2691  CD  PRO A 182      46.020  24.260  54.580  1.00  0.00           C
ATOM   2692  HD1 PRO A 182      46.030  25.050  55.350  1.00  0.00           H
ATOM   2693  HD2 PRO A 182      46.640  23.480  55.070  1.00  0.00           H
ATOM   2694  CA  PRO A 182      45.690  24.790  52.290  1.00  0.00           C
ATOM   2695  HA  PRO A 182      45.910  24.060  51.530  1.00  0.00           H
ATOM   2696  CB  PRO A 182      44.340  24.380  52.880  1.00  0.00           C
ATOM   2697  HB1 PRO A 182      43.690  23.860  52.150  1.00  0.00           H
ATOM   2698  HB2 PRO A 182      43.790  25.250  53.290  1.00  0.00           H
ATOM   2699  CG  PRO A 182      44.740  23.600  54.210  1.00  0.00           C
ATOM   2700  HG1 PRO A 182      43.840  23.600  54.870  1.00  0.00           H
ATOM   2701  HG2 PRO A 182      44.910  22.530  53.990  1.00  0.00           H
ATOM   2702  C   PRO A 182      45.620  26.090  51.560  1.00  0.00           C
ATOM   2703  O   PRO A 182      45.770  26.110  50.310  1.00  0.00           O
ATOM   2704  N   ILE A 183      45.520  27.230  52.330  1.00  0.00           N
ATOM   2705  HN  ILE A 183      45.580  27.190  53.320  1.00  0.00           H
ATOM   2706  CA  ILE A 183      45.510  28.550  51.770  1.00  0.00           C
ATOM   2707  HA  ILE A 183      44.840  28.540  50.920  1.00  0.00           H
ATOM   2708  CB  ILE A 183      45.120  29.600  52.840  1.00  0.00           C
ATOM   2709  HB  ILE A 183      45.700  29.570  53.790  1.00  0.00           H
ATOM   2710  CG2 ILE A 183      45.130  31.120  52.380  1.00  0.00           C
ATOM   2711 HG21 ILE A 183      44.620  31.780  53.110  1.00  0.00           H
ATOM   2712 HG22 ILE A 183      44.730  31.240  51.350  1.00  0.00           H
ATOM   2713 HG23 ILE A 183      46.180  31.460  52.240  1.00  0.00           H
ATOM   2714  CG1 ILE A 183      43.620  29.350  53.400  1.00  0.00           C
ATOM   2715 HG11 ILE A 183      43.360  30.130  54.160  1.00  0.00           H
ATOM   2716 HG12 ILE A 183      43.500  28.330  53.820  1.00  0.00           H
ATOM   2717  CD  ILE A 183      42.520  29.410  52.280  1.00  0.00           C
ATOM   2718  HD1 ILE A 183      42.470  30.330  51.650  1.00  0.00           H
ATOM   2719  HD2 ILE A 183      41.530  29.370  52.760  1.00  0.00           H
ATOM   2720  HD3 ILE A 183      42.680  28.500  51.660  1.00  0.00           H
ATOM   2721  C   ILE A 183      46.790  28.950  50.990  1.00  0.00           C
ATOM   2722  O   ILE A 183      46.680  29.490  49.890  1.00  0.00           O
ATOM   2723  N   MET A 184      47.960  28.710  51.530  1.00  0.00           N
ATOM   2724  HN  MET A 184      47.920  28.210  52.400  1.00  0.00           H
ATOM   2725  CA  MET A 184      49.250  28.840  50.920  1.00  0.00           C
ATOM   2726  HA  MET A 184      49.350  29.840  50.530  1.00  0.00           H
ATOM   2727  CB  MET A 184      50.310  28.460  51.950  1.00  0.00           C
ATOM   2728  HB1 MET A 184      50.010  27.430  52.240  1.00  0.00           H
ATOM   2729  HB2 MET A 184      50.120  29.070  52.870  1.00  0.00           H
ATOM   2730  CG  MET A 184      51.730  28.460  51.460  1.00  0.00           C
ATOM   2731  HG1 MET A 184      52.400  28.830  52.270  1.00  0.00           H
ATOM   2732  HG2 MET A 184      51.790  29.250  50.680  1.00  0.00           H
ATOM   2733  SD  MET A 184      52.330  26.910  50.910  1.00  0.00           S
ATOM   2734  CE  MET A 184      52.550  26.180  52.610  1.00  0.00           C
ATOM   2735  HE1 MET A 184      53.050  26.820  53.360  1.00  0.00           H
ATOM   2736  HE2 MET A 184      53.250  25.310  52.580  1.00  0.00           H
ATOM   2737  HE3 MET A 184      51.620  25.830  53.110  1.00  0.00           H
ATOM   2738  C   MET A 184      49.380  27.960  49.660  1.00  0.00           C
ATOM   2739  O   MET A 184      50.010  28.380  48.700  1.00  0.00           O
ATOM   2740  N   VAL A 185      48.730  26.750  49.640  1.00  0.00           N
ATOM   2741  HN  VAL A 185      48.300  26.460  50.490  1.00  0.00           H
ATOM   2742  CA  VAL A 185      48.730  25.910  48.470  1.00  0.00           C
ATOM   2743  HA  VAL A 185      49.760  25.900  48.160  1.00  0.00           H
ATOM   2744  CB  VAL A 185      48.340  24.420  48.630  1.00  0.00           C
ATOM   2745  HB  VAL A 185      47.310  24.570  49.000  1.00  0.00           H
ATOM   2746  CG1 VAL A 185      48.450  23.700  47.260  1.00  0.00           C
ATOM   2747 HG11 VAL A 185      47.620  23.830  46.540  1.00  0.00           H
ATOM   2748 HG12 VAL A 185      48.400  22.620  47.520  1.00  0.00           H
ATOM   2749 HG13 VAL A 185      49.430  24.010  46.820  1.00  0.00           H
ATOM   2750  CG2 VAL A 185      49.330  23.810  49.620  1.00  0.00           C
ATOM   2751 HG21 VAL A 185      48.760  23.130  50.280  1.00  0.00           H
ATOM   2752 HG22 VAL A 185      49.900  24.490  50.300  1.00  0.00           H
ATOM   2753 HG23 VAL A 185      49.950  23.080  49.060  1.00  0.00           H
ATOM   2754  C   VAL A 185      47.930  26.520  47.370  1.00  0.00           C
ATOM   2755  O   VAL A 185      48.400  26.560  46.220  1.00  0.00           O
ATOM   2756  N   MET A 186      46.710  26.970  47.610  1.00  0.00           N
ATOM   2757  HN  MET A 186      46.340  26.810  48.520  1.00  0.00           H
ATOM   2758  CA  MET A 186      45.850  27.500  46.530  1.00  0.00           C
ATOM   2759  HA  MET A 186      45.980  26.910  45.630  1.00  0.00           H
ATOM   2760  CB  MET A 186      44.310  27.330  46.830  1.00  0.00           C
ATOM   2761  HB1 MET A 186      44.160  26.240  47.010  1.00  0.00           H
ATOM   2762  HB2 MET A 186      43.730  27.530  45.910  1.00  0.00           H
ATOM   2763  CG  MET A 186      43.770  28.210  47.960  1.00  0.00           C
ATOM   2764  HG1 MET A 186      43.840  29.280  47.680  1.00  0.00           H
ATOM   2765  HG2 MET A 186      44.420  28.060  48.850  1.00  0.00           H
ATOM   2766  SD  MET A 186      41.990  27.850  48.300  1.00  0.00           S
ATOM   2767  CE  MET A 186      42.270  26.450  49.420  1.00  0.00           C
ATOM   2768  HE1 MET A 186      42.540  25.590  48.760  1.00  0.00           H
ATOM   2769  HE2 MET A 186      41.370  26.150  49.990  1.00  0.00           H
ATOM   2770  HE3 MET A 186      43.120  26.610  50.120  1.00  0.00           H
ATOM   2771  C   MET A 186      46.040  28.950  46.040  1.00  0.00           C
ATOM   2772  O   MET A 186      45.490  29.430  45.060  1.00  0.00           O
ATOM   2773  N   ALA A 187      46.850  29.650  46.820  1.00  0.00           N
ATOM   2774  HN  ALA A 187      46.930  29.290  47.750  1.00  0.00           H
ATOM   2775  CA  ALA A 187      47.290  31.010  46.610  1.00  0.00           C
ATOM   2776  HA  ALA A 187      46.440  31.600  46.300  1.00  0.00           H
ATOM   2777  CB  ALA A 187      48.070  31.430  47.900  1.00  0.00           C
ATOM   2778  HB1 ALA A 187      48.640  30.610  48.390  1.00  0.00           H
ATOM   2779  HB2 ALA A 187      47.230  31.840  48.500  1.00  0.00           H
ATOM   2780  HB3 ALA A 187      48.650  32.370  47.730  1.00  0.00           H
ATOM   2781  C   ALA A 187      48.190  31.120  45.360  1.00  0.00           C
ATOM   2782  O   ALA A 187      49.180  30.470  45.350  1.00  0.00           O
ATOM   2783  N   VAL A 188      47.810  31.890  44.310  1.00  0.00           N
ATOM   2784  HN  VAL A 188      46.970  32.410  44.150  1.00  0.00           H
ATOM   2785  CA  VAL A 188      48.550  31.940  43.100  1.00  0.00           C
ATOM   2786  HA  VAL A 188      49.580  31.770  43.370  1.00  0.00           H
ATOM   2787  CB  VAL A 188      48.080  30.960  42.090  1.00  0.00           C
ATOM   2788  HB  VAL A 188      48.750  30.930  41.200  1.00  0.00           H
ATOM   2789  CG1 VAL A 188      48.410  29.600  42.710  1.00  0.00           C
ATOM   2790 HG11 VAL A 188      48.140  28.820  41.960  1.00  0.00           H
ATOM   2791 HG12 VAL A 188      47.730  29.400  43.570  1.00  0.00           H
ATOM   2792 HG13 VAL A 188      49.490  29.570  42.950  1.00  0.00           H
ATOM   2793  CG2 VAL A 188      46.610  31.240  41.670  1.00  0.00           C
ATOM   2794 HG21 VAL A 188      46.500  32.190  41.100  1.00  0.00           H
ATOM   2795 HG22 VAL A 188      45.840  31.360  42.460  1.00  0.00           H
ATOM   2796 HG23 VAL A 188      46.330  30.500  40.890  1.00  0.00           H
ATOM   2797  C   VAL A 188      48.320  33.330  42.480  1.00  0.00           C
ATOM   2798  O   VAL A 188      47.500  34.110  42.860  1.00  0.00           O
ATOM   2799  N   THR A 189      49.180  33.690  41.530  1.00  0.00           N
ATOM   2800  HN  THR A 189      49.910  33.030  41.340  1.00  0.00           H
ATOM   2801  CA  THR A 189      49.070  34.880  40.710  1.00  0.00           C
ATOM   2802  HA  THR A 189      48.350  35.500  41.230  1.00  0.00           H
ATOM   2803  CB  THR A 189      50.380  35.690  40.690  1.00  0.00           C
ATOM   2804  HB  THR A 189      50.190  36.600  40.090  1.00  0.00           H
ATOM   2805  OG1 THR A 189      51.510  35.060  40.110  1.00  0.00           O
ATOM   2806  HG1 THR A 189      51.560  34.210  40.540  1.00  0.00           H
ATOM   2807  CG2 THR A 189      50.900  36.240  42.060  1.00  0.00           C
ATOM   2808 HG21 THR A 189      51.080  35.410  42.770  1.00  0.00           H
ATOM   2809 HG22 THR A 189      50.130  36.850  42.580  1.00  0.00           H
ATOM   2810 HG23 THR A 189      51.830  36.840  41.910  1.00  0.00           H
ATOM   2811  C   THR A 189      48.620  34.470  39.280  1.00  0.00           C
ATOM   2812  O   THR A 189      49.000  33.350  38.790  1.00  0.00           O
ATOM   2813  N   ARG A 190      47.570  35.180  38.780  1.00  0.00           N
ATOM   2814  HN  ARG A 190      46.970  35.740  39.350  1.00  0.00           H
ATOM   2815  CA  ARG A 190      47.200  35.040  37.430  1.00  0.00           C
ATOM   2816  HA  ARG A 190      48.090  34.720  36.900  1.00  0.00           H
ATOM   2817  CB  ARG A 190      46.030  34.090  37.170  1.00  0.00           C
ATOM   2818  HB1 ARG A 190      45.760  34.240  36.100  1.00  0.00           H
ATOM   2819  HB2 ARG A 190      45.180  34.400  37.810  1.00  0.00           H
ATOM   2820  CG  ARG A 190      46.310  32.650  37.420  1.00  0.00           C
ATOM   2821  HG1 ARG A 190      46.460  32.410  38.490  1.00  0.00           H
ATOM   2822  HG2 ARG A 190      47.250  32.370  36.900  1.00  0.00           H
ATOM   2823  CD  ARG A 190      45.220  31.800  36.880  1.00  0.00           C
ATOM   2824  HD1 ARG A 190      45.150  31.940  35.780  1.00  0.00           H
ATOM   2825  HD2 ARG A 190      44.350  31.970  37.550  1.00  0.00           H
ATOM   2826  NE  ARG A 190      45.560  30.340  37.140  1.00  0.00           N
ATOM   2827  HE  ARG A 190      46.450  30.030  37.480  1.00  0.00           H
ATOM   2828  CZ  ARG A 190      44.710  29.360  36.860  1.00  0.00           C
ATOM   2829  NH1 ARG A 190      43.600  29.530  36.170  1.00  0.00           N
ATOM   2830 HH11 ARG A 190      43.350  30.420  35.770  1.00  0.00           H
ATOM   2831 HH12 ARG A 190      43.160  28.770  35.700  1.00  0.00           H
ATOM   2832  NH2 ARG A 190      44.920  28.170  37.290  1.00  0.00           N
ATOM   2833 HH21 ARG A 190      45.670  27.990  37.920  1.00  0.00           H
ATOM   2834 HH22 ARG A 190      44.210  27.470  37.260  1.00  0.00           H
ATOM   2835  C   ARG A 190      46.840  36.460  36.900  1.00  0.00           C
ATOM   2836  O   ARG A 190      46.530  37.370  37.670  1.00  0.00           O
ATOM   2837  N   PRO A 191      46.930  36.690  35.630  1.00  0.00           N
ATOM   2838  CD  PRO A 191      47.850  36.030  34.640  1.00  0.00           C
ATOM   2839  HD1 PRO A 191      47.320  35.170  34.180  1.00  0.00           H
ATOM   2840  HD2 PRO A 191      48.790  35.720  35.160  1.00  0.00           H
ATOM   2841  CA  PRO A 191      46.280  37.800  34.980  1.00  0.00           C
ATOM   2842  HA  PRO A 191      46.710  38.610  35.560  1.00  0.00           H
ATOM   2843  CB  PRO A 191      46.960  37.830  33.560  1.00  0.00           C
ATOM   2844  HB1 PRO A 191      47.050  38.900  33.270  1.00  0.00           H
ATOM   2845  HB2 PRO A 191      46.280  37.280  32.870  1.00  0.00           H
ATOM   2846  CG  PRO A 191      48.220  37.030  33.600  1.00  0.00           C
ATOM   2847  HG1 PRO A 191      48.550  36.590  32.640  1.00  0.00           H
ATOM   2848  HG2 PRO A 191      49.050  37.660  33.970  1.00  0.00           H
ATOM   2849  C   PRO A 191      44.800  37.900  35.100  1.00  0.00           C
ATOM   2850  O   PRO A 191      44.200  36.870  34.820  1.00  0.00           O
ATOM   2851  N   ARG A 192      44.210  39.070  35.330  1.00  0.00           N
ATOM   2852  HN  ARG A 192      44.730  39.900  35.490  1.00  0.00           H
ATOM   2853  CA  ARG A 192      42.860  39.460  35.140  1.00  0.00           C
ATOM   2854  HA  ARG A 192      42.400  38.770  34.440  1.00  0.00           H
ATOM   2855  CB  ARG A 192      42.050  39.380  36.510  1.00  0.00           C
ATOM   2856  HB1 ARG A 192      41.020  39.730  36.300  1.00  0.00           H
ATOM   2857  HB2 ARG A 192      42.540  40.000  37.300  1.00  0.00           H
ATOM   2858  CG  ARG A 192      41.830  37.980  37.190  1.00  0.00           C
ATOM   2859  HG1 ARG A 192      41.210  38.210  38.090  1.00  0.00           H
ATOM   2860  HG2 ARG A 192      42.820  37.550  37.440  1.00  0.00           H
ATOM   2861  CD  ARG A 192      41.210  36.850  36.400  1.00  0.00           C
ATOM   2862  HD1 ARG A 192      42.010  36.380  35.790  1.00  0.00           H
ATOM   2863  HD2 ARG A 192      40.400  37.320  35.790  1.00  0.00           H
ATOM   2864  NE  ARG A 192      40.630  35.980  37.440  1.00  0.00           N
ATOM   2865  HE  ARG A 192      40.490  36.360  38.360  1.00  0.00           H
ATOM   2866  CZ  ARG A 192      39.950  34.860  37.210  1.00  0.00           C
ATOM   2867  NH1 ARG A 192      39.790  34.420  36.010  1.00  0.00           N
ATOM   2868 HH11 ARG A 192      40.050  34.920  35.180  1.00  0.00           H
ATOM   2869 HH12 ARG A 192      39.020  33.820  35.790  1.00  0.00           H
ATOM   2870  NH2 ARG A 192      39.300  34.310  38.210  1.00  0.00           N
ATOM   2871 HH21 ARG A 192      39.360  34.790  39.080  1.00  0.00           H
ATOM   2872 HH22 ARG A 192      38.710  33.510  38.080  1.00  0.00           H
ATOM   2873  C   ARG A 192      42.670  40.840  34.660  1.00  0.00           C
ATOM   2874  O   ARG A 192      43.140  41.790  35.240  1.00  0.00           O
ATOM   2875  N   ASP A 193      42.030  40.950  33.490  1.00  0.00           N
ATOM   2876  HN  ASP A 193      41.870  40.140  32.930  1.00  0.00           H
ATOM   2877  CA  ASP A 193      41.410  42.140  32.970  1.00  0.00           C
ATOM   2878  HA  ASP A 193      40.840  41.750  32.130  1.00  0.00           H
ATOM   2879  CB  ASP A 193      40.410  42.790  34.030  1.00  0.00           C
ATOM   2880  HB1 ASP A 193      39.980  43.680  33.510  1.00  0.00           H
ATOM   2881  HB2 ASP A 193      40.940  43.190  34.910  1.00  0.00           H
ATOM   2882  CG  ASP A 193      39.390  41.820  34.510  1.00  0.00           C
ATOM   2883  OD1 ASP A 193      38.840  41.860  35.610  1.00  0.00           O
ATOM   2884  OD2 ASP A 193      38.920  40.960  33.660  1.00  0.00           O
ATOM   2885  C   ASP A 193      42.450  43.160  32.470  1.00  0.00           C
ATOM   2886  O   ASP A 193      42.300  44.360  32.540  1.00  0.00           O
ATOM   2887  N   GLY A 194      43.590  42.530  32.040  1.00  0.00           N
ATOM   2888  HN  GLY A 194      43.550  41.530  32.030  1.00  0.00           H
ATOM   2889  CA  GLY A 194      44.810  43.160  31.710  1.00  0.00           C
ATOM   2890  HA1 GLY A 194      44.530  44.120  31.300  1.00  0.00           H
ATOM   2891  HA2 GLY A 194      45.400  42.570  31.030  1.00  0.00           H
ATOM   2892  C   GLY A 194      45.780  43.390  32.820  1.00  0.00           C
ATOM   2893  O   GLY A 194      46.610  44.260  32.740  1.00  0.00           O
ATOM   2894  N   ALA A 195      45.660  42.610  33.870  1.00  0.00           N
ATOM   2895  HN  ALA A 195      44.920  41.940  33.920  1.00  0.00           H
ATOM   2896  CA  ALA A 195      46.480  42.970  35.030  1.00  0.00           C
ATOM   2897  HA  ALA A 195      47.420  43.500  34.920  1.00  0.00           H
ATOM   2898  CB  ALA A 195      45.620  43.830  36.010  1.00  0.00           C
ATOM   2899  HB1 ALA A 195      46.160  44.180  36.910  1.00  0.00           H
ATOM   2900  HB2 ALA A 195      44.730  43.270  36.350  1.00  0.00           H
ATOM   2901  HB3 ALA A 195      45.330  44.790  35.540  1.00  0.00           H
ATOM   2902  C   ALA A 195      46.870  41.690  35.840  1.00  0.00           C
ATOM   2903  O   ALA A 195      46.010  40.870  36.090  1.00  0.00           O
ATOM   2904  N   VAL A 196      48.150  41.540  36.310  1.00  0.00           N
ATOM   2905  HN  VAL A 196      48.780  42.270  36.040  1.00  0.00           H
ATOM   2906  CA  VAL A 196      48.610  40.490  37.230  1.00  0.00           C
ATOM   2907  HA  VAL A 196      48.320  39.530  36.830  1.00  0.00           H
ATOM   2908  CB  VAL A 196      50.050  40.430  37.300  1.00  0.00           C
ATOM   2909  HB  VAL A 196      50.400  41.440  37.610  1.00  0.00           H
ATOM   2910  CG1 VAL A 196      50.550  39.390  38.320  1.00  0.00           C
ATOM   2911 HG11 VAL A 196      51.660  39.310  38.340  1.00  0.00           H
ATOM   2912 HG12 VAL A 196      50.040  38.430  38.100  1.00  0.00           H
ATOM   2913 HG13 VAL A 196      50.220  39.700  39.340  1.00  0.00           H
ATOM   2914  CG2 VAL A 196      50.650  40.100  35.910  1.00  0.00           C
ATOM   2915 HG21 VAL A 196      51.410  39.290  36.040  1.00  0.00           H
ATOM   2916 HG22 VAL A 196      51.240  40.950  35.490  1.00  0.00           H
ATOM   2917 HG23 VAL A 196      49.960  39.810  35.090  1.00  0.00           H
ATOM   2918  C   VAL A 196      47.930  40.700  38.590  1.00  0.00           C
ATOM   2919  O   VAL A 196      48.200  41.660  39.260  1.00  0.00           O
ATOM   2920  N   VAL A 197      47.030  39.770  39.020  1.00  0.00           N
ATOM   2921  HN  VAL A 197      46.770  38.920  38.570  1.00  0.00           H
ATOM   2922  CA  VAL A 197      46.370  39.820  40.360  1.00  0.00           C
ATOM   2923  HA  VAL A 197      46.730  40.720  40.830  1.00  0.00           H
ATOM   2924  CB  VAL A 197      44.830  40.070  40.390  1.00  0.00           C
ATOM   2925  HB  VAL A 197      44.450  40.190  41.420  1.00  0.00           H
ATOM   2926  CG1 VAL A 197      44.560  41.410  39.700  1.00  0.00           C
ATOM   2927 HG11 VAL A 197      44.900  42.360  40.160  1.00  0.00           H
ATOM   2928 HG12 VAL A 197      43.490  41.560  39.440  1.00  0.00           H
ATOM   2929 HG13 VAL A 197      44.960  41.540  38.670  1.00  0.00           H
ATOM   2930  CG2 VAL A 197      44.130  38.910  39.660  1.00  0.00           C
ATOM   2931 HG21 VAL A 197      43.060  39.170  39.520  1.00  0.00           H
ATOM   2932 HG22 VAL A 197      44.150  37.950  40.220  1.00  0.00           H
ATOM   2933 HG23 VAL A 197      44.460  38.750  38.610  1.00  0.00           H
ATOM   2934  C   VAL A 197      46.800  38.580  41.230  1.00  0.00           C
ATOM   2935  O   VAL A 197      46.990  37.460  40.760  1.00  0.00           O
ATOM   2936  N   CYS A 198      46.890  38.860  42.540  1.00  0.00           N
ATOM   2937  HN  CYS A 198      46.820  39.810  42.820  1.00  0.00           H
ATOM   2938  CA  CYS A 198      47.050  37.780  43.560  1.00  0.00           C
ATOM   2939  HA  CYS A 198      47.680  37.010  43.140  1.00  0.00           H
ATOM   2940  CB  CYS A 198      47.940  38.290  44.740  1.00  0.00           C
ATOM   2941  HB1 CYS A 198      47.460  39.220  45.120  1.00  0.00           H
ATOM   2942  HB2 CYS A 198      48.920  38.610  44.350  1.00  0.00           H
ATOM   2943  SG  CYS A 198      48.100  37.170  46.190  1.00  0.00           S
ATOM   2944  C   CYS A 198      45.730  37.180  44.110  1.00  0.00           C
ATOM   2945  O   CYS A 198      44.870  37.940  44.590  1.00  0.00           O
ATOM   2946  N   MET A 199      45.530  35.830  43.920  1.00  0.00           N
ATOM   2947  HN  MET A 199      46.250  35.200  43.610  1.00  0.00           H
ATOM   2948  CA  MET A 199      44.280  35.200  44.030  1.00  0.00           C
ATOM   2949  HA  MET A 199      43.700  35.780  44.740  1.00  0.00           H
ATOM   2950  CB  MET A 199      43.500  35.060  42.700  1.00  0.00           C
ATOM   2951  HB1 MET A 199      42.960  36.020  42.550  1.00  0.00           H
ATOM   2952  HB2 MET A 199      42.690  34.300  42.750  1.00  0.00           H
ATOM   2953  CG  MET A 199      44.350  34.860  41.430  1.00  0.00           C
ATOM   2954  HG1 MET A 199      45.180  34.130  41.560  1.00  0.00           H
ATOM   2955  HG2 MET A 199      44.850  35.830  41.250  1.00  0.00           H
ATOM   2956  SD  MET A 199      43.380  34.480  39.900  1.00  0.00           S
ATOM   2957  CE  MET A 199      43.370  32.630  40.150  1.00  0.00           C
ATOM   2958  HE1 MET A 199      43.100  32.310  41.180  1.00  0.00           H
ATOM   2959  HE2 MET A 199      44.390  32.220  39.980  1.00  0.00           H
ATOM   2960  HE3 MET A 199      42.610  32.080  39.560  1.00  0.00           H
ATOM   2961  C   MET A 199      44.280  33.860  44.680  1.00  0.00           C
ATOM   2962  O   MET A 199      45.270  33.180  44.550  1.00  0.00           O
ATOM   2963  N   LEU A 200      43.120  33.410  45.220  1.00  0.00           N
ATOM   2964  HN  LEU A 200      42.270  33.940  45.170  1.00  0.00           H
ATOM   2965  CA  LEU A 200      43.040  31.970  45.650  1.00  0.00           C
ATOM   2966  HA  LEU A 200      44.040  31.580  45.800  1.00  0.00           H
ATOM   2967  CB  LEU A 200      42.160  31.700  46.950  1.00  0.00           C
ATOM   2968  HB1 LEU A 200      42.400  30.660  47.250  1.00  0.00           H
ATOM   2969  HB2 LEU A 200      41.100  31.820  46.660  1.00  0.00           H
ATOM   2970  CG  LEU A 200      42.370  32.630  48.120  1.00  0.00           C
ATOM   2971  HG  LEU A 200      42.370  33.660  47.710  1.00  0.00           H
ATOM   2972  CD1 LEU A 200      41.200  32.440  49.190  1.00  0.00           C
ATOM   2973 HD11 LEU A 200      41.250  31.350  49.380  1.00  0.00           H
ATOM   2974 HD12 LEU A 200      40.270  32.720  48.650  1.00  0.00           H
ATOM   2975 HD13 LEU A 200      41.420  33.030  50.110  1.00  0.00           H
ATOM   2976  CD2 LEU A 200      43.710  32.240  48.820  1.00  0.00           C
ATOM   2977 HD21 LEU A 200      43.760  31.130  48.820  1.00  0.00           H
ATOM   2978 HD22 LEU A 200      43.630  32.610  49.860  1.00  0.00           H
ATOM   2979 HD23 LEU A 200      44.550  32.670  48.220  1.00  0.00           H
ATOM   2980  C   LEU A 200      42.360  31.320  44.410  1.00  0.00           C
ATOM   2981  O   LEU A 200      41.320  31.760  44.000  1.00  0.00           O
ATOM   2982  N   GLN A 201      42.900  30.140  44.000  1.00  0.00           N
ATOM   2983  HN  GLN A 201      43.820  29.970  44.340  1.00  0.00           H
ATOM   2984  CA  GLN A 201      42.310  29.410  42.900  1.00  0.00           C
ATOM   2985  HA  GLN A 201      41.480  29.900  42.410  1.00  0.00           H
ATOM   2986  CB  GLN A 201      43.490  29.190  41.960  1.00  0.00           C
ATOM   2987  HB1 GLN A 201      44.370  28.840  42.550  1.00  0.00           H
ATOM   2988  HB2 GLN A 201      43.820  30.130  41.470  1.00  0.00           H
ATOM   2989  CG  GLN A 201      43.140  28.320  40.620  1.00  0.00           C
ATOM   2990  HG1 GLN A 201      42.960  27.300  41.020  1.00  0.00           H
ATOM   2991  HG2 GLN A 201      43.910  28.280  39.830  1.00  0.00           H
ATOM   2992  CD  GLN A 201      41.790  28.720  40.010  1.00  0.00           C
ATOM   2993  OE1 GLN A 201      41.850  29.430  38.990  1.00  0.00           O
ATOM   2994  NE2 GLN A 201      40.610  28.220  40.430  1.00  0.00           N
ATOM   2995 HE21 GLN A 201      39.920  28.140  39.700  1.00  0.00           H
ATOM   2996 HE22 GLN A 201      40.530  27.590  41.200  1.00  0.00           H
ATOM   2997  C   GLN A 201      41.790  28.080  43.500  1.00  0.00           C
ATOM   2998  O   GLN A 201      42.470  27.060  43.620  1.00  0.00           O
ATOM   2999  N   PHE A 202      40.470  28.050  43.810  1.00  0.00           N
ATOM   3000  HN  PHE A 202      39.950  28.900  43.900  1.00  0.00           H
ATOM   3001  CA  PHE A 202      39.820  26.880  44.330  1.00  0.00           C
ATOM   3002  HA  PHE A 202      40.430  26.560  45.170  1.00  0.00           H
ATOM   3003  CB  PHE A 202      38.360  27.220  44.860  1.00  0.00           C
ATOM   3004  HB1 PHE A 202      37.700  26.330  44.850  1.00  0.00           H
ATOM   3005  HB2 PHE A 202      37.850  28.000  44.260  1.00  0.00           H
ATOM   3006  CG  PHE A 202      38.500  27.760  46.240  1.00  0.00           C
ATOM   3007  CD1 PHE A 202      38.530  26.960  47.380  1.00  0.00           C
ATOM   3008  HD1 PHE A 202      38.540  25.890  47.340  1.00  0.00           H
ATOM   3009  CE1 PHE A 202      38.550  27.520  48.670  1.00  0.00           C
ATOM   3010  HE1 PHE A 202      38.600  26.940  49.580  1.00  0.00           H
ATOM   3011  CZ  PHE A 202      38.650  28.850  48.840  1.00  0.00           C
ATOM   3012  HZ  PHE A 202      38.680  29.190  49.870  1.00  0.00           H
ATOM   3013  CD2 PHE A 202      38.710  29.140  46.390  1.00  0.00           C
ATOM   3014  HD2 PHE A 202      38.710  29.900  45.620  1.00  0.00           H
ATOM   3015  CE2 PHE A 202      38.760  29.700  47.670  1.00  0.00           C
ATOM   3016  HE2 PHE A 202      38.980  30.730  47.870  1.00  0.00           H
ATOM   3017  C   PHE A 202      39.650  25.760  43.360  1.00  0.00           C
ATOM   3018  O   PHE A 202      39.550  26.080  42.150  1.00  0.00           O
ATOM   3019  N   PRO A 203      39.740  24.490  43.800  1.00  0.00           N
ATOM   3020  CD  PRO A 203      40.510  24.050  44.990  1.00  0.00           C
ATOM   3021  HD1 PRO A 203      39.860  24.250  45.870  1.00  0.00           H
ATOM   3022  HD2 PRO A 203      41.470  24.600  45.020  1.00  0.00           H
ATOM   3023  CA  PRO A 203      39.340  23.310  43.000  1.00  0.00           C
ATOM   3024  HA  PRO A 203      40.060  23.200  42.200  1.00  0.00           H
ATOM   3025  CB  PRO A 203      39.380  22.180  44.060  1.00  0.00           C
ATOM   3026  HB1 PRO A 203      39.300  21.170  43.610  1.00  0.00           H
ATOM   3027  HB2 PRO A 203      38.600  22.360  44.840  1.00  0.00           H
ATOM   3028  CG  PRO A 203      40.670  22.540  44.810  1.00  0.00           C
ATOM   3029  HG1 PRO A 203      40.690  21.960  45.750  1.00  0.00           H
ATOM   3030  HG2 PRO A 203      41.630  22.320  44.300  1.00  0.00           H
ATOM   3031  C   PRO A 203      37.980  23.360  42.250  1.00  0.00           C
ATOM   3032  O   PRO A 203      37.180  24.290  42.420  1.00  0.00           O
ATOM   3033  N   SER A 204      37.750  22.440  41.390  1.00  0.00           N
ATOM   3034  HN  SER A 204      38.470  21.770  41.210  1.00  0.00           H
ATOM   3035  CA  SER A 204      36.510  22.490  40.530  1.00  0.00           C
ATOM   3036  HA  SER A 204      36.320  23.540  40.370  1.00  0.00           H
ATOM   3037  CB  SER A 204      36.820  21.850  39.130  1.00  0.00           C
ATOM   3038  HB1 SER A 204      37.090  20.780  39.210  1.00  0.00           H
ATOM   3039  HB2 SER A 204      37.700  22.410  38.740  1.00  0.00           H
ATOM   3040  OG  SER A 204      35.710  22.000  38.210  1.00  0.00           O
ATOM   3041  HG1 SER A 204      35.650  22.950  38.120  1.00  0.00           H
ATOM   3042  C   SER A 204      35.440  21.640  41.160  1.00  0.00           C
ATOM   3043  O   SER A 204      35.820  20.570  41.600  1.00  0.00           O
ATOM   3044  N   PRO A 205      34.140  21.970  41.060  1.00  0.00           N
ATOM   3045  CD  PRO A 205      33.110  21.020  41.510  1.00  0.00           C
ATOM   3046  HD1 PRO A 205      33.390  20.530  42.470  1.00  0.00           H
ATOM   3047  HD2 PRO A 205      32.880  20.290  40.720  1.00  0.00           H
ATOM   3048  CA  PRO A 205      33.550  23.240  40.640  1.00  0.00           C
ATOM   3049  HA  PRO A 205      33.820  23.400  39.610  1.00  0.00           H
ATOM   3050  CB  PRO A 205      32.050  23.040  40.750  1.00  0.00           C
ATOM   3051  HB1 PRO A 205      31.690  22.700  39.750  1.00  0.00           H
ATOM   3052  HB2 PRO A 205      31.440  23.940  40.980  1.00  0.00           H
ATOM   3053  CG  PRO A 205      31.820  21.910  41.670  1.00  0.00           C
ATOM   3054  HG1 PRO A 205      31.800  22.200  42.750  1.00  0.00           H
ATOM   3055  HG2 PRO A 205      30.880  21.350  41.480  1.00  0.00           H
ATOM   3056  C   PRO A 205      33.970  24.470  41.510  1.00  0.00           C
ATOM   3057  O   PRO A 205      33.840  24.440  42.690  1.00  0.00           O
ATOM   3058  N   SER A 206      34.390  25.590  40.820  1.00  0.00           N
ATOM   3059  HN  SER A 206      34.240  25.780  39.850  1.00  0.00           H
ATOM   3060  CA  SER A 206      35.130  26.590  41.620  1.00  0.00           C
ATOM   3061  HA  SER A 206      35.500  26.190  42.550  1.00  0.00           H
ATOM   3062  CB  SER A 206      36.260  27.250  40.760  1.00  0.00           C
ATOM   3063  HB1 SER A 206      36.810  28.140  41.130  1.00  0.00           H
ATOM   3064  HB2 SER A 206      35.790  27.640  39.830  1.00  0.00           H
ATOM   3065  OG  SER A 206      37.300  26.340  40.420  1.00  0.00           O
ATOM   3066  HG1 SER A 206      37.570  26.020  41.280  1.00  0.00           H
ATOM   3067  C   SER A 206      34.390  27.660  42.260  1.00  0.00           C
ATOM   3068  O   SER A 206      34.690  27.970  43.450  1.00  0.00           O
ATOM   3069  N   TRP A 207      33.250  28.030  41.770  1.00  0.00           N
ATOM   3070  HN  TRP A 207      32.880  27.680  40.900  1.00  0.00           H
ATOM   3071  CA  TRP A 207      32.380  28.950  42.430  1.00  0.00           C
ATOM   3072  HA  TRP A 207      33.010  29.760  42.760  1.00  0.00           H
ATOM   3073  CB  TRP A 207      31.210  29.570  41.580  1.00  0.00           C
ATOM   3074  HB1 TRP A 207      30.730  28.690  41.080  1.00  0.00           H
ATOM   3075  HB2 TRP A 207      31.620  30.210  40.770  1.00  0.00           H
ATOM   3076  CG  TRP A 207      30.170  30.420  42.320  1.00  0.00           C
ATOM   3077  CD1 TRP A 207      30.240  31.810  42.320  1.00  0.00           C
ATOM   3078  HD1 TRP A 207      31.080  32.360  41.930  1.00  0.00           H
ATOM   3079  NE1 TRP A 207      29.250  32.350  43.130  1.00  0.00           N
ATOM   3080  HE1 TRP A 207      29.170  33.290  43.380  1.00  0.00           H
ATOM   3081  CE2 TRP A 207      28.560  31.320  43.670  1.00  0.00           C
ATOM   3082  CD2 TRP A 207      29.050  30.120  43.180  1.00  0.00           C
ATOM   3083  CE3 TRP A 207      28.480  28.880  43.560  1.00  0.00           C
ATOM   3084  HE3 TRP A 207      28.940  27.960  43.210  1.00  0.00           H
ATOM   3085  CZ3 TRP A 207      27.480  28.950  44.570  1.00  0.00           C
ATOM   3086  HZ3 TRP A 207      27.030  28.030  44.910  1.00  0.00           H
ATOM   3087  CZ2 TRP A 207      27.410  31.400  44.420  1.00  0.00           C
ATOM   3088  HZ2 TRP A 207      27.010  32.370  44.680  1.00  0.00           H
ATOM   3089  CH2 TRP A 207      26.930  30.170  44.970  1.00  0.00           C
ATOM   3090  HH2 TRP A 207      26.170  30.100  45.730  1.00  0.00           H
ATOM   3091  C   TRP A 207      31.860  28.260  43.660  1.00  0.00           C
ATOM   3092  O   TRP A 207      31.920  28.830  44.820  1.00  0.00           O
ATOM   3093  N   TYR A 208      31.430  26.960  43.610  1.00  0.00           N
ATOM   3094  HN  TYR A 208      31.520  26.530  42.710  1.00  0.00           H
ATOM   3095  CA  TYR A 208      30.930  26.140  44.660  1.00  0.00           C
ATOM   3096  HA  TYR A 208      30.110  26.650  45.150  1.00  0.00           H
ATOM   3097  CB  TYR A 208      30.450  24.810  44.070  1.00  0.00           C
ATOM   3098  HB1 TYR A 208      31.310  24.210  43.700  1.00  0.00           H
ATOM   3099  HB2 TYR A 208      29.890  24.930  43.120  1.00  0.00           H
ATOM   3100  CG  TYR A 208      29.680  23.960  45.030  1.00  0.00           C
ATOM   3101  CD1 TYR A 208      30.260  22.850  45.650  1.00  0.00           C
ATOM   3102  HD1 TYR A 208      31.220  22.480  45.350  1.00  0.00           H
ATOM   3103  CE1 TYR A 208      29.540  22.070  46.650  1.00  0.00           C
ATOM   3104  HE1 TYR A 208      29.940  21.220  47.190  1.00  0.00           H
ATOM   3105  CZ  TYR A 208      28.270  22.460  46.910  1.00  0.00           C
ATOM   3106  OH  TYR A 208      27.430  21.550  47.690  1.00  0.00           O
ATOM   3107  HH  TYR A 208      26.550  21.930  47.730  1.00  0.00           H
ATOM   3108  CD2 TYR A 208      28.370  24.290  45.370  1.00  0.00           C
ATOM   3109  HD2 TYR A 208      27.890  25.080  44.820  1.00  0.00           H
ATOM   3110  CE2 TYR A 208      27.680  23.590  46.330  1.00  0.00           C
ATOM   3111  HE2 TYR A 208      26.640  23.830  46.470  1.00  0.00           H
ATOM   3112  C   TYR A 208      32.010  25.900  45.770  1.00  0.00           C
ATOM   3113  O   TYR A 208      31.700  26.130  46.960  1.00  0.00           O
ATOM   3114  N   TRP A 209      33.290  25.640  45.360  1.00  0.00           N
ATOM   3115  HN  TRP A 209      33.560  25.560  44.400  1.00  0.00           H
ATOM   3116  CA  TRP A 209      34.300  25.200  46.320  1.00  0.00           C
ATOM   3117  HA  TRP A 209      33.880  24.530  47.060  1.00  0.00           H
ATOM   3118  CB  TRP A 209      35.610  24.650  45.590  1.00  0.00           C
ATOM   3119  HB1 TRP A 209      36.590  25.060  45.920  1.00  0.00           H
ATOM   3120  HB2 TRP A 209      35.550  24.990  44.530  1.00  0.00           H
ATOM   3121  CG  TRP A 209      35.800  23.140  45.600  1.00  0.00           C
ATOM   3122  CD1 TRP A 209      35.430  22.250  44.580  1.00  0.00           C
ATOM   3123  HD1 TRP A 209      34.940  22.610  43.690  1.00  0.00           H
ATOM   3124  NE1 TRP A 209      36.010  21.010  44.810  1.00  0.00           N
ATOM   3125  HE1 TRP A 209      35.820  20.180  44.320  1.00  0.00           H
ATOM   3126  CE2 TRP A 209      36.740  21.000  45.920  1.00  0.00           C
ATOM   3127  CD2 TRP A 209      36.690  22.340  46.510  1.00  0.00           C
ATOM   3128  CE3 TRP A 209      37.510  22.700  47.570  1.00  0.00           C
ATOM   3129  HE3 TRP A 209      37.600  23.740  47.850  1.00  0.00           H
ATOM   3130  CZ3 TRP A 209      38.490  21.720  48.050  1.00  0.00           C
ATOM   3131  HZ3 TRP A 209      39.050  22.060  48.900  1.00  0.00           H
ATOM   3132  CZ2 TRP A 209      37.650  20.080  46.440  1.00  0.00           C
ATOM   3133  HZ2 TRP A 209      37.720  19.110  45.970  1.00  0.00           H
ATOM   3134  CH2 TRP A 209      38.460  20.460  47.460  1.00  0.00           C
ATOM   3135  HH2 TRP A 209      39.100  19.710  47.910  1.00  0.00           H
ATOM   3136  C   TRP A 209      34.790  26.370  47.110  1.00  0.00           C
ATOM   3137  O   TRP A 209      35.090  26.320  48.300  1.00  0.00           O
ATOM   3138  N   ASP A 210      34.730  27.520  46.450  1.00  0.00           N
ATOM   3139  HN  ASP A 210      34.540  27.440  45.470  1.00  0.00           H
ATOM   3140  CA  ASP A 210      34.910  28.820  47.140  1.00  0.00           C
ATOM   3141  HA  ASP A 210      35.740  28.760  47.830  1.00  0.00           H
ATOM   3142  CB  ASP A 210      35.140  29.810  45.980  1.00  0.00           C
ATOM   3143  HB1 ASP A 210      34.260  29.800  45.300  1.00  0.00           H
ATOM   3144  HB2 ASP A 210      36.070  29.550  45.430  1.00  0.00           H
ATOM   3145  CG  ASP A 210      35.230  31.310  46.410  1.00  0.00           C
ATOM   3146  OD1 ASP A 210      35.110  32.140  45.480  1.00  0.00           O
ATOM   3147  OD2 ASP A 210      35.480  31.670  47.590  1.00  0.00           O
ATOM   3148  C   ASP A 210      33.730  29.130  48.060  1.00  0.00           C
ATOM   3149  O   ASP A 210      33.930  29.370  49.300  1.00  0.00           O
ATOM   3150  N   THR A 211      32.500  29.140  47.630  1.00  0.00           N
ATOM   3151  HN  THR A 211      32.330  28.920  46.670  1.00  0.00           H
ATOM   3152  CA  THR A 211      31.270  29.460  48.350  1.00  0.00           C
ATOM   3153  HA  THR A 211      31.160  30.480  48.700  1.00  0.00           H
ATOM   3154  CB  THR A 211      29.980  29.180  47.490  1.00  0.00           C
ATOM   3155  HB  THR A 211      30.130  28.410  46.710  1.00  0.00           H
ATOM   3156  OG1 THR A 211      29.700  30.370  46.840  1.00  0.00           O
ATOM   3157  HG1 THR A 211      29.000  30.150  46.230  1.00  0.00           H
ATOM   3158  CG2 THR A 211      28.730  28.750  48.190  1.00  0.00           C
ATOM   3159 HG21 THR A 211      27.900  28.570  47.480  1.00  0.00           H
ATOM   3160 HG22 THR A 211      28.320  29.560  48.820  1.00  0.00           H
ATOM   3161 HG23 THR A 211      28.970  27.790  48.690  1.00  0.00           H
ATOM   3162  C   THR A 211      31.060  28.650  49.580  1.00  0.00           C
ATOM   3163  O   THR A 211      30.740  29.190  50.670  1.00  0.00           O
ATOM   3164  N   VAL A 212      31.300  27.300  49.540  1.00  0.00           N
ATOM   3165  HN  VAL A 212      31.510  26.960  48.630  1.00  0.00           H
ATOM   3166  CA  VAL A 212      31.290  26.290  50.640  1.00  0.00           C
ATOM   3167  HA  VAL A 212      30.300  26.270  51.060  1.00  0.00           H
ATOM   3168  CB  VAL A 212      31.600  24.860  50.160  1.00  0.00           C
ATOM   3169  HB  VAL A 212      32.470  24.850  49.460  1.00  0.00           H
ATOM   3170  CG1 VAL A 212      31.880  23.800  51.310  1.00  0.00           C
ATOM   3171 HG11 VAL A 212      31.860  22.800  50.830  1.00  0.00           H
ATOM   3172 HG12 VAL A 212      31.060  23.910  52.050  1.00  0.00           H
ATOM   3173 HG13 VAL A 212      32.850  23.870  51.840  1.00  0.00           H
ATOM   3174  CG2 VAL A 212      30.330  24.310  49.370  1.00  0.00           C
ATOM   3175 HG21 VAL A 212      30.450  23.250  49.040  1.00  0.00           H
ATOM   3176 HG22 VAL A 212      30.170  25.070  48.580  1.00  0.00           H
ATOM   3177 HG23 VAL A 212      29.400  24.440  49.970  1.00  0.00           H
ATOM   3178  C   VAL A 212      32.270  26.670  51.730  1.00  0.00           C
ATOM   3179  O   VAL A 212      32.050  26.570  52.930  1.00  0.00           O
ATOM   3180  N   THR A 213      33.490  27.080  51.270  1.00  0.00           N
ATOM   3181  HN  THR A 213      33.650  27.140  50.290  1.00  0.00           H
ATOM   3182  CA  THR A 213      34.540  27.640  52.150  1.00  0.00           C
ATOM   3183  HA  THR A 213      34.620  26.930  52.960  1.00  0.00           H
ATOM   3184  CB  THR A 213      35.940  27.700  51.560  1.00  0.00           C
ATOM   3185  HB  THR A 213      35.890  28.350  50.660  1.00  0.00           H
ATOM   3186  OG1 THR A 213      36.440  26.370  51.230  1.00  0.00           O
ATOM   3187  HG1 THR A 213      36.240  26.230  50.300  1.00  0.00           H
ATOM   3188  CG2 THR A 213      36.920  28.240  52.560  1.00  0.00           C
ATOM   3189 HG21 THR A 213      36.760  27.670  53.500  1.00  0.00           H
ATOM   3190 HG22 THR A 213      36.790  29.300  52.860  1.00  0.00           H
ATOM   3191 HG23 THR A 213      37.960  27.950  52.270  1.00  0.00           H
ATOM   3192  C   THR A 213      34.220  28.970  52.860  1.00  0.00           C
ATOM   3193  O   THR A 213      34.390  29.080  54.070  1.00  0.00           O
ATOM   3194  N   LYS A 214      33.650  29.930  52.080  1.00  0.00           N
ATOM   3195  HN  LYS A 214      33.570  29.750  51.100  1.00  0.00           H
ATOM   3196  CA  LYS A 214      32.960  31.100  52.620  1.00  0.00           C
ATOM   3197  HA  LYS A 214      33.630  31.810  53.090  1.00  0.00           H
ATOM   3198  CB  LYS A 214      32.280  31.920  51.500  1.00  0.00           C
ATOM   3199  HB1 LYS A 214      31.370  32.500  51.760  1.00  0.00           H
ATOM   3200  HB2 LYS A 214      31.930  31.280  50.660  1.00  0.00           H
ATOM   3201  CG  LYS A 214      33.300  32.960  50.910  1.00  0.00           C
ATOM   3202  HG1 LYS A 214      34.300  32.620  51.250  1.00  0.00           H
ATOM   3203  HG2 LYS A 214      33.020  33.940  51.360  1.00  0.00           H
ATOM   3204  CD  LYS A 214      33.230  33.080  49.350  1.00  0.00           C
ATOM   3205  HD1 LYS A 214      32.200  33.370  49.040  1.00  0.00           H
ATOM   3206  HD2 LYS A 214      33.510  32.120  48.850  1.00  0.00           H
ATOM   3207  CE  LYS A 214      34.060  34.260  48.750  1.00  0.00           C
ATOM   3208  HE1 LYS A 214      35.100  34.260  49.150  1.00  0.00           H
ATOM   3209  HE2 LYS A 214      33.560  35.220  49.010  1.00  0.00           H
ATOM   3210  NZ  LYS A 214      34.110  34.210  47.350  1.00  0.00           N
ATOM   3211  HZ1 LYS A 214      33.160  33.970  47.000  1.00  0.00           H
ATOM   3212  HZ2 LYS A 214      34.750  33.470  46.990  1.00  0.00           H
ATOM   3213  HZ3 LYS A 214      34.410  35.090  46.890  1.00  0.00           H
ATOM   3214  C   LYS A 214      31.880  30.790  53.690  1.00  0.00           C
ATOM   3215  O   LYS A 214      31.760  31.490  54.660  1.00  0.00           O
ATOM   3216  N   ILE A 215      31.030  29.760  53.500  1.00  0.00           N
ATOM   3217  HN  ILE A 215      31.060  29.240  52.650  1.00  0.00           H
ATOM   3218  CA  ILE A 215      30.010  29.270  54.440  1.00  0.00           C
ATOM   3219  HA  ILE A 215      29.500  30.190  54.670  1.00  0.00           H
ATOM   3220  CB  ILE A 215      29.000  28.360  53.840  1.00  0.00           C
ATOM   3221  HB  ILE A 215      29.520  27.520  53.340  1.00  0.00           H
ATOM   3222  CG2 ILE A 215      28.090  27.760  54.900  1.00  0.00           C
ATOM   3223 HG21 ILE A 215      27.940  28.600  55.620  1.00  0.00           H
ATOM   3224 HG22 ILE A 215      28.610  26.910  55.400  1.00  0.00           H
ATOM   3225 HG23 ILE A 215      27.140  27.380  54.470  1.00  0.00           H
ATOM   3226  CG1 ILE A 215      28.100  29.070  52.850  1.00  0.00           C
ATOM   3227 HG11 ILE A 215      28.530  29.940  52.310  1.00  0.00           H
ATOM   3228 HG12 ILE A 215      27.330  29.620  53.440  1.00  0.00           H
ATOM   3229  CD  ILE A 215      27.460  28.190  51.760  1.00  0.00           C
ATOM   3230  HD1 ILE A 215      26.900  27.340  52.200  1.00  0.00           H
ATOM   3231  HD2 ILE A 215      28.280  27.800  51.130  1.00  0.00           H
ATOM   3232  HD3 ILE A 215      26.810  28.850  51.140  1.00  0.00           H
ATOM   3233  C   ILE A 215      30.620  28.750  55.740  1.00  0.00           C
ATOM   3234  O   ILE A 215      30.150  29.090  56.780  1.00  0.00           O
ATOM   3235  N   CYS A 216      31.720  28.070  55.600  1.00  0.00           N
ATOM   3236  HN  CYS A 216      32.140  28.010  54.690  1.00  0.00           H
ATOM   3237  CA  CYS A 216      32.440  27.410  56.630  1.00  0.00           C
ATOM   3238  HA  CYS A 216      31.770  26.870  57.280  1.00  0.00           H
ATOM   3239  CB  CYS A 216      33.410  26.380  56.110  1.00  0.00           C
ATOM   3240  HB1 CYS A 216      34.100  26.180  56.960  1.00  0.00           H
ATOM   3241  HB2 CYS A 216      33.990  26.860  55.290  1.00  0.00           H
ATOM   3242  SG  CYS A 216      32.830  24.780  55.620  1.00  0.00           S
ATOM   3243  HG1 CYS A 216      31.790  25.320  55.000  1.00  0.00           H
ATOM   3244  C   CYS A 216      33.080  28.400  57.550  1.00  0.00           C
ATOM   3245  O   CYS A 216      33.030  28.340  58.760  1.00  0.00           O
ATOM   3246  N   VAL A 217      33.730  29.380  56.890  1.00  0.00           N
ATOM   3247  HN  VAL A 217      33.760  29.480  55.900  1.00  0.00           H
ATOM   3248  CA  VAL A 217      34.340  30.430  57.600  1.00  0.00           C
ATOM   3249  HA  VAL A 217      34.940  30.070  58.430  1.00  0.00           H
ATOM   3250  CB  VAL A 217      35.460  31.240  56.890  1.00  0.00           C
ATOM   3251  HB  VAL A 217      35.870  31.910  57.680  1.00  0.00           H
ATOM   3252  CG1 VAL A 217      36.520  30.330  56.340  1.00  0.00           C
ATOM   3253 HG11 VAL A 217      37.020  29.630  57.050  1.00  0.00           H
ATOM   3254 HG12 VAL A 217      37.390  30.810  55.840  1.00  0.00           H
ATOM   3255 HG13 VAL A 217      36.040  29.660  55.590  1.00  0.00           H
ATOM   3256  CG2 VAL A 217      34.870  32.150  55.810  1.00  0.00           C
ATOM   3257 HG21 VAL A 217      34.470  31.550  54.950  1.00  0.00           H
ATOM   3258 HG22 VAL A 217      35.650  32.810  55.390  1.00  0.00           H
ATOM   3259 HG23 VAL A 217      34.010  32.780  56.130  1.00  0.00           H
ATOM   3260  C   VAL A 217      33.330  31.350  58.280  1.00  0.00           C
ATOM   3261  O   VAL A 217      33.560  31.810  59.400  1.00  0.00           O
ATOM   3262  N   PHE A 218      32.190  31.560  57.670  1.00  0.00           N
ATOM   3263  HN  PHE A 218      32.130  31.280  56.720  1.00  0.00           H
ATOM   3264  CA  PHE A 218      31.130  32.390  58.340  1.00  0.00           C
ATOM   3265  HA  PHE A 218      31.520  33.380  58.460  1.00  0.00           H
ATOM   3266  CB  PHE A 218      29.930  32.410  57.340  1.00  0.00           C
ATOM   3267  HB1 PHE A 218      29.590  31.460  56.870  1.00  0.00           H
ATOM   3268  HB2 PHE A 218      30.170  33.130  56.530  1.00  0.00           H
ATOM   3269  CG  PHE A 218      28.530  32.980  57.890  1.00  0.00           C
ATOM   3270  CD1 PHE A 218      27.350  32.220  57.840  1.00  0.00           C
ATOM   3271  HD1 PHE A 218      27.200  31.200  57.540  1.00  0.00           H
ATOM   3272  CE1 PHE A 218      26.180  32.730  58.420  1.00  0.00           C
ATOM   3273  HE1 PHE A 218      25.210  32.260  58.300  1.00  0.00           H
ATOM   3274  CZ  PHE A 218      26.150  34.010  58.920  1.00  0.00           C
ATOM   3275  HZ  PHE A 218      25.250  34.530  59.210  1.00  0.00           H
ATOM   3276  CD2 PHE A 218      28.490  34.310  58.400  1.00  0.00           C
ATOM   3277  HD2 PHE A 218      29.320  35.000  58.400  1.00  0.00           H
ATOM   3278  CE2 PHE A 218      27.280  34.810  58.870  1.00  0.00           C
ATOM   3279  HE2 PHE A 218      27.270  35.860  59.140  1.00  0.00           H
ATOM   3280  C   PHE A 218      30.660  31.850  59.670  1.00  0.00           C
ATOM   3281  O   PHE A 218      30.450  32.560  60.700  1.00  0.00           O
ATOM   3282  N   LEU A 219      30.640  30.490  59.720  1.00  0.00           N
ATOM   3283  HN  LEU A 219      30.690  29.910  58.910  1.00  0.00           H
ATOM   3284  CA  LEU A 219      30.530  29.790  60.990  1.00  0.00           C
ATOM   3285  HA  LEU A 219      29.640  30.240  61.400  1.00  0.00           H
ATOM   3286  CB  LEU A 219      30.340  28.280  60.740  1.00  0.00           C
ATOM   3287  HB1 LEU A 219      30.020  27.860  61.720  1.00  0.00           H
ATOM   3288  HB2 LEU A 219      31.230  27.670  60.470  1.00  0.00           H
ATOM   3289  CG  LEU A 219      29.200  27.890  59.840  1.00  0.00           C
ATOM   3290  HG  LEU A 219      29.010  28.640  59.040  1.00  0.00           H
ATOM   3291  CD1 LEU A 219      29.400  26.470  59.260  1.00  0.00           C
ATOM   3292 HD11 LEU A 219      28.530  26.140  58.650  1.00  0.00           H
ATOM   3293 HD12 LEU A 219      29.420  25.860  60.190  1.00  0.00           H
ATOM   3294 HD13 LEU A 219      30.330  26.470  58.650  1.00  0.00           H
ATOM   3295  CD2 LEU A 219      27.960  27.980  60.650  1.00  0.00           C
ATOM   3296 HD21 LEU A 219      27.890  27.100  61.320  1.00  0.00           H
ATOM   3297 HD22 LEU A 219      27.030  27.930  60.040  1.00  0.00           H
ATOM   3298 HD23 LEU A 219      27.870  28.940  61.200  1.00  0.00           H
ATOM   3299  C   LEU A 219      31.660  29.930  62.010  1.00  0.00           C
ATOM   3300  O   LEU A 219      31.370  30.400  63.070  1.00  0.00           O
ATOM   3301  N   PHE A 220      32.930  29.530  61.690  1.00  0.00           N
ATOM   3302  HN  PHE A 220      33.170  29.080  60.830  1.00  0.00           H
ATOM   3303  CA  PHE A 220      34.030  29.610  62.670  1.00  0.00           C
ATOM   3304  HA  PHE A 220      33.750  29.060  63.560  1.00  0.00           H
ATOM   3305  CB  PHE A 220      35.250  28.910  62.080  1.00  0.00           C
ATOM   3306  HB1 PHE A 220      36.170  29.030  62.700  1.00  0.00           H
ATOM   3307  HB2 PHE A 220      35.480  29.290  61.060  1.00  0.00           H
ATOM   3308  CG  PHE A 220      35.060  27.420  62.070  1.00  0.00           C
ATOM   3309  CD1 PHE A 220      34.890  26.750  63.360  1.00  0.00           C
ATOM   3310  HD1 PHE A 220      34.990  27.310  64.280  1.00  0.00           H
ATOM   3311  CE1 PHE A 220      34.450  25.410  63.390  1.00  0.00           C
ATOM   3312  HE1 PHE A 220      34.250  24.960  64.350  1.00  0.00           H
ATOM   3313  CZ  PHE A 220      34.390  24.640  62.150  1.00  0.00           C
ATOM   3314  HZ  PHE A 220      34.090  23.610  62.130  1.00  0.00           H
ATOM   3315  CD2 PHE A 220      34.800  26.680  60.940  1.00  0.00           C
ATOM   3316  HD2 PHE A 220      34.850  27.160  59.970  1.00  0.00           H
ATOM   3317  CE2 PHE A 220      34.620  25.300  60.980  1.00  0.00           C
ATOM   3318  HE2 PHE A 220      34.280  24.820  60.070  1.00  0.00           H
ATOM   3319  C   PHE A 220      34.430  30.990  63.050  1.00  0.00           C
ATOM   3320  O   PHE A 220      34.840  31.200  64.180  1.00  0.00           O
ATOM   3321  N   ALA A 221      34.410  31.910  62.060  1.00  0.00           N
ATOM   3322  HN  ALA A 221      34.150  31.690  61.120  1.00  0.00           H
ATOM   3323  CA  ALA A 221      34.810  33.310  62.300  1.00  0.00           C
ATOM   3324  HA  ALA A 221      35.680  33.270  62.950  1.00  0.00           H
ATOM   3325  CB  ALA A 221      35.230  33.870  60.960  1.00  0.00           C
ATOM   3326  HB1 ALA A 221      34.440  33.910  60.180  1.00  0.00           H
ATOM   3327  HB2 ALA A 221      36.150  33.320  60.640  1.00  0.00           H
ATOM   3328  HB3 ALA A 221      35.470  34.950  61.050  1.00  0.00           H
ATOM   3329  C   ALA A 221      33.860  34.200  63.050  1.00  0.00           C
ATOM   3330  O   ALA A 221      34.290  35.190  63.650  1.00  0.00           O
ATOM   3331  N   PHE A 222      32.560  33.910  62.940  1.00  0.00           N
ATOM   3332  HN  PHE A 222      32.290  33.090  62.450  1.00  0.00           H
ATOM   3333  CA  PHE A 222      31.550  34.890  63.320  1.00  0.00           C
ATOM   3334  HA  PHE A 222      31.970  35.590  64.030  1.00  0.00           H
ATOM   3335  CB  PHE A 222      31.070  35.760  62.090  1.00  0.00           C
ATOM   3336  HB1 PHE A 222      30.680  35.150  61.250  1.00  0.00           H
ATOM   3337  HB2 PHE A 222      31.960  36.330  61.750  1.00  0.00           H
ATOM   3338  CG  PHE A 222      30.020  36.710  62.530  1.00  0.00           C
ATOM   3339  CD1 PHE A 222      30.310  37.750  63.400  1.00  0.00           C
ATOM   3340  HD1 PHE A 222      31.310  38.050  63.690  1.00  0.00           H
ATOM   3341  CE1 PHE A 222      29.390  38.610  63.950  1.00  0.00           C
ATOM   3342  HE1 PHE A 222      29.740  39.360  64.650  1.00  0.00           H
ATOM   3343  CZ  PHE A 222      28.050  38.420  63.570  1.00  0.00           C
ATOM   3344  HZ  PHE A 222      27.340  39.120  63.990  1.00  0.00           H
ATOM   3345  CD2 PHE A 222      28.680  36.480  62.250  1.00  0.00           C
ATOM   3346  HD2 PHE A 222      28.460  35.660  61.580  1.00  0.00           H
ATOM   3347  CE2 PHE A 222      27.730  37.370  62.710  1.00  0.00           C
ATOM   3348  HE2 PHE A 222      26.720  37.240  62.360  1.00  0.00           H
ATOM   3349  C   PHE A 222      30.530  34.040  64.140  1.00  0.00           C
ATOM   3350  O   PHE A 222      30.450  34.170  65.350  1.00  0.00           O
ATOM   3351  N   VAL A 223      29.710  33.250  63.470  1.00  0.00           N
ATOM   3352  HN  VAL A 223      30.000  32.980  62.550  1.00  0.00           H
ATOM   3353  CA  VAL A 223      28.420  32.760  64.010  1.00  0.00           C
ATOM   3354  HA  VAL A 223      27.940  33.690  64.260  1.00  0.00           H
ATOM   3355  CB  VAL A 223      27.690  31.970  62.910  1.00  0.00           C
ATOM   3356  HB  VAL A 223      28.390  31.160  62.640  1.00  0.00           H
ATOM   3357  CG1 VAL A 223      26.390  31.350  63.370  1.00  0.00           C
ATOM   3358 HG11 VAL A 223      26.510  30.290  63.660  1.00  0.00           H
ATOM   3359 HG12 VAL A 223      25.660  31.380  62.530  1.00  0.00           H
ATOM   3360 HG13 VAL A 223      25.920  31.890  64.220  1.00  0.00           H
ATOM   3361  CG2 VAL A 223      27.410  32.920  61.740  1.00  0.00           C
ATOM   3362 HG21 VAL A 223      28.260  33.440  61.250  1.00  0.00           H
ATOM   3363 HG22 VAL A 223      26.730  33.750  62.010  1.00  0.00           H
ATOM   3364 HG23 VAL A 223      26.870  32.420  60.910  1.00  0.00           H
ATOM   3365  C   VAL A 223      28.560  31.820  65.260  1.00  0.00           C
ATOM   3366  O   VAL A 223      27.940  32.040  66.290  1.00  0.00           O
ATOM   3367  N   VAL A 224      29.620  30.950  65.240  1.00  0.00           N
ATOM   3368  HN  VAL A 224      30.190  30.790  64.440  1.00  0.00           H
ATOM   3369  CA  VAL A 224      30.000  30.170  66.440  1.00  0.00           C
ATOM   3370  HA  VAL A 224      29.120  29.740  66.890  1.00  0.00           H
ATOM   3371  CB  VAL A 224      30.880  29.040  66.090  1.00  0.00           C
ATOM   3372  HB  VAL A 224      31.840  29.420  65.680  1.00  0.00           H
ATOM   3373  CG1 VAL A 224      31.530  28.270  67.290  1.00  0.00           C
ATOM   3374 HG11 VAL A 224      32.100  27.410  66.890  1.00  0.00           H
ATOM   3375 HG12 VAL A 224      30.740  27.920  67.990  1.00  0.00           H
ATOM   3376 HG13 VAL A 224      32.310  28.930  67.730  1.00  0.00           H
ATOM   3377  CG2 VAL A 224      30.090  28.200  65.050  1.00  0.00           C
ATOM   3378 HG21 VAL A 224      29.120  27.950  65.530  1.00  0.00           H
ATOM   3379 HG22 VAL A 224      30.650  27.250  64.880  1.00  0.00           H
ATOM   3380 HG23 VAL A 224      29.890  28.760  64.120  1.00  0.00           H
ATOM   3381  C   VAL A 224      30.600  31.070  67.540  1.00  0.00           C
ATOM   3382  O   VAL A 224      30.020  31.070  68.640  1.00  0.00           O
ATOM   3383  N   PRO A 225      31.620  31.930  67.380  1.00  0.00           N
ATOM   3384  CD  PRO A 225      32.640  31.980  66.370  1.00  0.00           C
ATOM   3385  HD1 PRO A 225      32.190  32.350  65.420  1.00  0.00           H
ATOM   3386  HD2 PRO A 225      32.990  30.960  66.090  1.00  0.00           H
ATOM   3387  CA  PRO A 225      31.930  32.920  68.410  1.00  0.00           C
ATOM   3388  HA  PRO A 225      32.210  32.330  69.270  1.00  0.00           H
ATOM   3389  CB  PRO A 225      32.940  33.900  67.850  1.00  0.00           C
ATOM   3390  HB1 PRO A 225      33.550  34.320  68.670  1.00  0.00           H
ATOM   3391  HB2 PRO A 225      32.550  34.710  67.200  1.00  0.00           H
ATOM   3392  CG  PRO A 225      33.730  32.910  66.890  1.00  0.00           C
ATOM   3393  HG1 PRO A 225      34.390  33.310  66.090  1.00  0.00           H
ATOM   3394  HG2 PRO A 225      34.360  32.250  67.520  1.00  0.00           H
ATOM   3395  C   PRO A 225      30.810  33.670  69.100  1.00  0.00           C
ATOM   3396  O   PRO A 225      30.850  33.770  70.350  1.00  0.00           O
ATOM   3397  N   ILE A 226      29.880  34.250  68.350  1.00  0.00           N
ATOM   3398  HN  ILE A 226      29.990  34.180  67.360  1.00  0.00           H
ATOM   3399  CA  ILE A 226      28.690  34.980  68.790  1.00  0.00           C
ATOM   3400  HA  ILE A 226      29.060  35.690  69.510  1.00  0.00           H
ATOM   3401  CB  ILE A 226      27.850  35.770  67.740  1.00  0.00           C
ATOM   3402  HB  ILE A 226      27.530  35.040  66.960  1.00  0.00           H
ATOM   3403  CG2 ILE A 226      26.600  36.360  68.330  1.00  0.00           C
ATOM   3404 HG21 ILE A 226      26.690  36.920  69.290  1.00  0.00           H
ATOM   3405 HG22 ILE A 226      25.750  35.660  68.470  1.00  0.00           H
ATOM   3406 HG23 ILE A 226      26.240  37.180  67.670  1.00  0.00           H
ATOM   3407  CG1 ILE A 226      28.590  36.960  66.960  1.00  0.00           C
ATOM   3408 HG11 ILE A 226      27.850  37.350  66.230  1.00  0.00           H
ATOM   3409 HG12 ILE A 226      29.340  36.490  66.290  1.00  0.00           H
ATOM   3410  CD  ILE A 226      29.210  38.010  67.890  1.00  0.00           C
ATOM   3411  HD1 ILE A 226      28.510  38.590  68.540  1.00  0.00           H
ATOM   3412  HD2 ILE A 226      29.770  38.750  67.280  1.00  0.00           H
ATOM   3413  HD3 ILE A 226      29.990  37.510  68.500  1.00  0.00           H
ATOM   3414  C   ILE A 226      27.900  34.080  69.700  1.00  0.00           C
ATOM   3415  O   ILE A 226      27.420  34.460  70.770  1.00  0.00           O
ATOM   3416  N   LEU A 227      27.650  32.850  69.200  1.00  0.00           N
ATOM   3417  HN  LEU A 227      28.060  32.540  68.350  1.00  0.00           H
ATOM   3418  CA  LEU A 227      27.000  31.860  70.030  1.00  0.00           C
ATOM   3419  HA  LEU A 227      26.050  32.180  70.430  1.00  0.00           H
ATOM   3420  CB  LEU A 227      26.850  30.560  69.140  1.00  0.00           C
ATOM   3421  HB1 LEU A 227      27.810  30.330  68.640  1.00  0.00           H
ATOM   3422  HB2 LEU A 227      26.180  30.850  68.300  1.00  0.00           H
ATOM   3423  CG  LEU A 227      26.440  29.320  69.910  1.00  0.00           C
ATOM   3424  HG  LEU A 227      27.280  29.050  70.590  1.00  0.00           H
ATOM   3425  CD1 LEU A 227      25.110  29.480  70.650  1.00  0.00           C
ATOM   3426 HD11 LEU A 227      24.260  29.370  69.950  1.00  0.00           H
ATOM   3427 HD12 LEU A 227      24.980  30.510  71.050  1.00  0.00           H
ATOM   3428 HD13 LEU A 227      25.040  28.710  71.440  1.00  0.00           H
ATOM   3429  CD2 LEU A 227      26.490  28.030  69.020  1.00  0.00           C
ATOM   3430 HD21 LEU A 227      25.900  27.170  69.380  1.00  0.00           H
ATOM   3431 HD22 LEU A 227      27.560  27.720  68.900  1.00  0.00           H
ATOM   3432 HD23 LEU A 227      26.180  28.340  67.990  1.00  0.00           H
ATOM   3433  C   LEU A 227      27.760  31.470  71.330  1.00  0.00           C
ATOM   3434  O   LEU A 227      27.090  31.260  72.290  1.00  0.00           O
ATOM   3435  N   ILE A 228      29.080  31.300  71.340  1.00  0.00           N
ATOM   3436  HN  ILE A 228      29.630  31.350  70.500  1.00  0.00           H
ATOM   3437  CA  ILE A 228      29.900  30.770  72.440  1.00  0.00           C
ATOM   3438  HA  ILE A 228      29.520  29.820  72.790  1.00  0.00           H
ATOM   3439  CB  ILE A 228      31.350  30.440  71.980  1.00  0.00           C
ATOM   3440  HB  ILE A 228      31.730  31.270  71.350  1.00  0.00           H
ATOM   3441  CG2 ILE A 228      32.300  30.400  73.180  1.00  0.00           C
ATOM   3442 HG21 ILE A 228      32.440  31.440  73.540  1.00  0.00           H
ATOM   3443 HG22 ILE A 228      33.340  30.080  72.960  1.00  0.00           H
ATOM   3444 HG23 ILE A 228      31.870  29.660  73.900  1.00  0.00           H
ATOM   3445  CG1 ILE A 228      31.390  29.070  71.160  1.00  0.00           C
ATOM   3446 HG11 ILE A 228      30.510  29.130  70.480  1.00  0.00           H
ATOM   3447 HG12 ILE A 228      31.170  28.170  71.770  1.00  0.00           H
ATOM   3448  CD  ILE A 228      32.610  28.960  70.370  1.00  0.00           C
ATOM   3449  HD1 ILE A 228      33.470  28.900  71.080  1.00  0.00           H
ATOM   3450  HD2 ILE A 228      32.740  29.850  69.720  1.00  0.00           H
ATOM   3451  HD3 ILE A 228      32.680  28.100  69.670  1.00  0.00           H
ATOM   3452  C   ILE A 228      29.940  31.790  73.530  1.00  0.00           C
ATOM   3453  O   ILE A 228      29.540  31.540  74.680  1.00  0.00           O
ATOM   3454  N   ILE A 229      30.240  33.040  73.130  1.00  0.00           N
ATOM   3455  HN  ILE A 229      30.530  33.320  72.220  1.00  0.00           H
ATOM   3456  CA  ILE A 229      30.250  34.180  73.940  1.00  0.00           C
ATOM   3457  HA  ILE A 229      30.770  33.880  74.830  1.00  0.00           H
ATOM   3458  CB  ILE A 229      31.020  35.340  73.310  1.00  0.00           C
ATOM   3459  HB  ILE A 229      30.490  35.720  72.410  1.00  0.00           H
ATOM   3460  CG2 ILE A 229      31.290  36.410  74.330  1.00  0.00           C
ATOM   3461 HG21 ILE A 229      31.870  36.040  75.200  1.00  0.00           H
ATOM   3462 HG22 ILE A 229      30.320  36.880  74.600  1.00  0.00           H
ATOM   3463 HG23 ILE A 229      31.940  37.240  74.000  1.00  0.00           H
ATOM   3464  CG1 ILE A 229      32.420  34.910  72.780  1.00  0.00           C
ATOM   3465 HG11 ILE A 229      32.270  34.080  72.070  1.00  0.00           H
ATOM   3466 HG12 ILE A 229      32.850  34.420  73.670  1.00  0.00           H
ATOM   3467  CD  ILE A 229      33.130  36.020  72.080  1.00  0.00           C
ATOM   3468  HD1 ILE A 229      34.000  35.610  71.530  1.00  0.00           H
ATOM   3469  HD2 ILE A 229      33.550  36.840  72.700  1.00  0.00           H
ATOM   3470  HD3 ILE A 229      32.410  36.550  71.420  1.00  0.00           H
ATOM   3471  C   ILE A 229      28.850  34.540  74.420  1.00  0.00           C
ATOM   3472  O   ILE A 229      28.660  34.790  75.590  1.00  0.00           O
ATOM   3473  N   THR A 230      27.730  34.480  73.630  1.00  0.00           N
ATOM   3474  HN  THR A 230      27.790  34.320  72.650  1.00  0.00           H
ATOM   3475  CA  THR A 230      26.470  34.960  74.170  1.00  0.00           C
ATOM   3476  HA  THR A 230      26.640  35.880  74.710  1.00  0.00           H
ATOM   3477  CB  THR A 230      25.430  35.130  73.120  1.00  0.00           C
ATOM   3478  HB  THR A 230      25.310  34.150  72.620  1.00  0.00           H
ATOM   3479  OG1 THR A 230      25.950  36.130  72.200  1.00  0.00           O
ATOM   3480  HG1 THR A 230      26.530  35.620  71.640  1.00  0.00           H
ATOM   3481  CG2 THR A 230      24.070  35.580  73.670  1.00  0.00           C
ATOM   3482 HG21 THR A 230      23.540  34.740  74.180  1.00  0.00           H
ATOM   3483 HG22 THR A 230      23.480  35.890  72.780  1.00  0.00           H
ATOM   3484 HG23 THR A 230      24.120  36.460  74.330  1.00  0.00           H
ATOM   3485  C   THR A 230      25.860  33.950  75.180  1.00  0.00           C
ATOM   3486  O   THR A 230      25.320  34.300  76.210  1.00  0.00           O
ATOM   3487  N   VAL A 231      26.100  32.630  75.000  1.00  0.00           N
ATOM   3488  HN  VAL A 231      26.660  32.290  74.250  1.00  0.00           H
ATOM   3489  CA  VAL A 231      25.830  31.530  76.040  1.00  0.00           C
ATOM   3490  HA  VAL A 231      24.780  31.600  76.290  1.00  0.00           H
ATOM   3491  CB  VAL A 231      26.100  30.210  75.370  1.00  0.00           C
ATOM   3492  HB  VAL A 231      27.050  30.280  74.810  1.00  0.00           H
ATOM   3493  CG1 VAL A 231      26.070  28.990  76.340  1.00  0.00           C
ATOM   3494 HG11 VAL A 231      25.930  28.040  75.780  1.00  0.00           H
ATOM   3495 HG12 VAL A 231      25.270  29.130  77.100  1.00  0.00           H
ATOM   3496 HG13 VAL A 231      27.100  28.840  76.720  1.00  0.00           H
ATOM   3497  CG2 VAL A 231      25.020  30.120  74.290  1.00  0.00           C
ATOM   3498 HG21 VAL A 231      24.000  30.270  74.710  1.00  0.00           H
ATOM   3499 HG22 VAL A 231      25.120  29.140  73.770  1.00  0.00           H
ATOM   3500 HG23 VAL A 231      25.120  30.890  73.490  1.00  0.00           H
ATOM   3501  C   VAL A 231      26.590  31.780  77.360  1.00  0.00           C
ATOM   3502  O   VAL A 231      25.900  31.800  78.400  1.00  0.00           O
ATOM   3503  N   CYS A 232      27.930  32.060  77.220  1.00  0.00           N
ATOM   3504  HN  CYS A 232      28.390  31.960  76.340  1.00  0.00           H
ATOM   3505  CA  CYS A 232      28.820  32.500  78.280  1.00  0.00           C
ATOM   3506  HA  CYS A 232      29.000  31.790  79.070  1.00  0.00           H
ATOM   3507  CB  CYS A 232      30.210  32.820  77.770  1.00  0.00           C
ATOM   3508  HB1 CYS A 232      30.910  33.200  78.540  1.00  0.00           H
ATOM   3509  HB2 CYS A 232      30.100  33.380  76.820  1.00  0.00           H
ATOM   3510  SG  CYS A 232      30.970  31.160  77.340  1.00  0.00           S
ATOM   3511  HG1 CYS A 232      30.450  30.980  76.140  1.00  0.00           H
ATOM   3512  C   CYS A 232      28.360  33.810  79.020  1.00  0.00           C
ATOM   3513  O   CYS A 232      28.400  33.900  80.240  1.00  0.00           O
ATOM   3514  N   TYR A 233      27.850  34.860  78.240  1.00  0.00           N
ATOM   3515  HN  TYR A 233      27.800  34.800  77.240  1.00  0.00           H
ATOM   3516  CA  TYR A 233      27.350  36.050  78.880  1.00  0.00           C
ATOM   3517  HA  TYR A 233      28.180  36.350  79.490  1.00  0.00           H
ATOM   3518  CB  TYR A 233      27.020  37.100  77.760  1.00  0.00           C
ATOM   3519  HB1 TYR A 233      26.180  36.790  77.100  1.00  0.00           H
ATOM   3520  HB2 TYR A 233      27.880  37.340  77.100  1.00  0.00           H
ATOM   3521  CG  TYR A 233      26.460  38.370  78.450  1.00  0.00           C
ATOM   3522  CD1 TYR A 233      27.230  39.250  79.300  1.00  0.00           C
ATOM   3523  HD1 TYR A 233      28.270  39.080  79.570  1.00  0.00           H
ATOM   3524  CE1 TYR A 233      26.590  40.380  79.860  1.00  0.00           C
ATOM   3525  HE1 TYR A 233      27.050  41.070  80.550  1.00  0.00           H
ATOM   3526  CZ  TYR A 233      25.310  40.740  79.450  1.00  0.00           C
ATOM   3527  OH  TYR A 233      24.850  42.030  79.710  1.00  0.00           O
ATOM   3528  HH  TYR A 233      24.020  42.080  79.230  1.00  0.00           H
ATOM   3529  CD2 TYR A 233      25.070  38.760  78.180  1.00  0.00           C
ATOM   3530  HD2 TYR A 233      24.490  38.150  77.510  1.00  0.00           H
ATOM   3531  CE2 TYR A 233      24.580  39.960  78.640  1.00  0.00           C
ATOM   3532  HE2 TYR A 233      23.670  40.370  78.230  1.00  0.00           H
ATOM   3533  C   TYR A 233      26.110  35.810  79.820  1.00  0.00           C
ATOM   3534  O   TYR A 233      25.970  36.350  80.920  1.00  0.00           O
ATOM   3535  N   GLY A 234      25.190  34.910  79.400  1.00  0.00           N
ATOM   3536  HN  GLY A 234      25.310  34.430  78.530  1.00  0.00           H
ATOM   3537  CA  GLY A 234      24.020  34.640  80.200  1.00  0.00           C
ATOM   3538  HA1 GLY A 234      23.470  34.010  79.510  1.00  0.00           H
ATOM   3539  HA2 GLY A 234      23.530  35.590  80.360  1.00  0.00           H
ATOM   3540  C   GLY A 234      24.250  33.840  81.470  1.00  0.00           C
ATOM   3541  O   GLY A 234      23.620  34.040  82.560  1.00  0.00           O
ATOM   3542  N   LEU A 235      25.150  32.810  81.350  1.00  0.00           N
ATOM   3543  HN  LEU A 235      25.460  32.570  80.430  1.00  0.00           H
ATOM   3544  CA  LEU A 235      25.660  31.950  82.410  1.00  0.00           C
ATOM   3545  HA  LEU A 235      24.810  31.480  82.880  1.00  0.00           H
ATOM   3546  CB  LEU A 235      26.610  30.900  81.800  1.00  0.00           C
ATOM   3547  HB1 LEU A 235      27.040  30.280  82.610  1.00  0.00           H
ATOM   3548  HB2 LEU A 235      27.480  31.380  81.310  1.00  0.00           H
ATOM   3549  CG  LEU A 235      25.840  29.840  81.020  1.00  0.00           C
ATOM   3550  HG  LEU A 235      25.010  30.250  80.400  1.00  0.00           H
ATOM   3551  CD1 LEU A 235      26.850  29.150  80.110  1.00  0.00           C
ATOM   3552 HD11 LEU A 235      27.710  28.750  80.690  1.00  0.00           H
ATOM   3553 HD12 LEU A 235      27.300  29.950  79.490  1.00  0.00           H
ATOM   3554 HD13 LEU A 235      26.320  28.450  79.420  1.00  0.00           H
ATOM   3555  CD2 LEU A 235      25.130  28.900  82.020  1.00  0.00           C
ATOM   3556 HD21 LEU A 235      24.700  28.110  81.370  1.00  0.00           H
ATOM   3557 HD22 LEU A 235      24.320  29.310  82.660  1.00  0.00           H
ATOM   3558 HD23 LEU A 235      25.920  28.390  82.620  1.00  0.00           H
ATOM   3559  C   LEU A 235      26.360  32.780  83.480  1.00  0.00           C
ATOM   3560  O   LEU A 235      26.330  32.440  84.640  1.00  0.00           O
ATOM   3561  N   MET A 236      27.170  33.810  83.060  1.00  0.00           N
ATOM   3562  HN  MET A 236      27.450  33.880  82.100  1.00  0.00           H
ATOM   3563  CA  MET A 236      27.760  34.820  83.990  1.00  0.00           C
ATOM   3564  HA  MET A 236      28.260  34.350  84.820  1.00  0.00           H
ATOM   3565  CB  MET A 236      28.880  35.510  83.290  1.00  0.00           C
ATOM   3566  HB1 MET A 236      29.320  36.190  84.040  1.00  0.00           H
ATOM   3567  HB2 MET A 236      28.680  36.180  82.420  1.00  0.00           H
ATOM   3568  CG  MET A 236      30.120  34.590  82.920  1.00  0.00           C
ATOM   3569  HG1 MET A 236      29.720  33.560  82.810  1.00  0.00           H
ATOM   3570  HG2 MET A 236      30.770  34.470  83.820  1.00  0.00           H
ATOM   3571  SD  MET A 236      31.110  35.170  81.500  1.00  0.00           S
ATOM   3572  CE  MET A 236      31.850  36.450  82.630  1.00  0.00           C
ATOM   3573  HE1 MET A 236      31.180  37.010  83.320  1.00  0.00           H
ATOM   3574  HE2 MET A 236      32.450  37.060  81.920  1.00  0.00           H
ATOM   3575  HE3 MET A 236      32.590  36.010  83.330  1.00  0.00           H
ATOM   3576  C   MET A 236      26.740  35.700  84.610  1.00  0.00           C
ATOM   3577  O   MET A 236      26.710  35.960  85.820  1.00  0.00           O
ATOM   3578  N   LEU A 237      25.750  36.230  83.860  1.00  0.00           N
ATOM   3579  HN  LEU A 237      25.670  36.050  82.890  1.00  0.00           H
ATOM   3580  CA  LEU A 237      24.630  36.990  84.390  1.00  0.00           C
ATOM   3581  HA  LEU A 237      24.990  37.920  84.790  1.00  0.00           H
ATOM   3582  CB  LEU A 237      23.660  37.420  83.260  1.00  0.00           C
ATOM   3583  HB1 LEU A 237      23.250  36.520  82.770  1.00  0.00           H
ATOM   3584  HB2 LEU A 237      24.250  37.970  82.500  1.00  0.00           H
ATOM   3585  CG  LEU A 237      22.520  38.350  83.670  1.00  0.00           C
ATOM   3586  HG  LEU A 237      21.780  37.680  84.150  1.00  0.00           H
ATOM   3587  CD1 LEU A 237      22.890  39.560  84.560  1.00  0.00           C
ATOM   3588 HD11 LEU A 237      23.830  40.060  84.240  1.00  0.00           H
ATOM   3589 HD12 LEU A 237      22.870  39.120  85.580  1.00  0.00           H
ATOM   3590 HD13 LEU A 237      22.100  40.340  84.620  1.00  0.00           H
ATOM   3591  CD2 LEU A 237      21.910  38.750  82.380  1.00  0.00           C
ATOM   3592 HD21 LEU A 237      22.690  39.130  81.700  1.00  0.00           H
ATOM   3593 HD22 LEU A 237      21.190  39.550  82.630  1.00  0.00           H
ATOM   3594 HD23 LEU A 237      21.360  37.890  81.940  1.00  0.00           H
ATOM   3595  C   LEU A 237      23.820  36.200  85.430  1.00  0.00           C
ATOM   3596  O   LEU A 237      23.570  36.840  86.460  1.00  0.00           O
ATOM   3597  N   LEU A 238      23.470  34.850  85.260  1.00  0.00           N
ATOM   3598  HN  LEU A 238      23.660  34.370  84.400  1.00  0.00           H
ATOM   3599  CA  LEU A 238      22.810  34.120  86.330  1.00  0.00           C
ATOM   3600  HA  LEU A 238      21.870  34.590  86.580  1.00  0.00           H
ATOM   3601  CB  LEU A 238      22.500  32.750  85.720  1.00  0.00           C
ATOM   3602  HB1 LEU A 238      22.220  32.140  86.600  1.00  0.00           H
ATOM   3603  HB2 LEU A 238      23.430  32.250  85.370  1.00  0.00           H
ATOM   3604  CG  LEU A 238      21.450  32.640  84.600  1.00  0.00           C
ATOM   3605  HG  LEU A 238      21.830  33.380  83.870  1.00  0.00           H
ATOM   3606  CD1 LEU A 238      21.370  31.360  83.810  1.00  0.00           C
ATOM   3607 HD11 LEU A 238      20.820  30.530  84.310  1.00  0.00           H
ATOM   3608 HD12 LEU A 238      22.400  31.010  83.620  1.00  0.00           H
ATOM   3609 HD13 LEU A 238      20.870  31.580  82.840  1.00  0.00           H
ATOM   3610  CD2 LEU A 238      20.180  32.890  85.300  1.00  0.00           C
ATOM   3611 HD21 LEU A 238      20.200  33.970  85.580  1.00  0.00           H
ATOM   3612 HD22 LEU A 238      19.990  32.240  86.180  1.00  0.00           H
ATOM   3613 HD23 LEU A 238      19.290  32.830  84.630  1.00  0.00           H
ATOM   3614  C   LEU A 238      23.610  33.960  87.620  1.00  0.00           C
ATOM   3615  O   LEU A 238      23.170  34.190  88.740  1.00  0.00           O
ATOM   3616  N   ARG A 239      24.900  33.660  87.500  1.00  0.00           N
ATOM   3617  HN  ARG A 239      25.120  33.350  86.580  1.00  0.00           H
ATOM   3618  CA  ARG A 239      25.830  33.770  88.610  1.00  0.00           C
ATOM   3619  HA  ARG A 239      25.450  33.060  89.330  1.00  0.00           H
ATOM   3620  CB  ARG A 239      27.170  33.230  88.130  1.00  0.00           C
ATOM   3621  HB1 ARG A 239      27.340  33.730  87.150  1.00  0.00           H
ATOM   3622  HB2 ARG A 239      27.050  32.150  87.860  1.00  0.00           H
ATOM   3623  CG  ARG A 239      28.520  33.510  88.890  1.00  0.00           C
ATOM   3624  HG1 ARG A 239      28.810  34.580  88.840  1.00  0.00           H
ATOM   3625  HG2 ARG A 239      29.230  33.060  88.160  1.00  0.00           H
ATOM   3626  CD  ARG A 239      28.550  32.890  90.290  1.00  0.00           C
ATOM   3627  HD1 ARG A 239      28.080  31.880  90.350  1.00  0.00           H
ATOM   3628  HD2 ARG A 239      27.990  33.570  90.970  1.00  0.00           H
ATOM   3629  NE  ARG A 239      29.950  32.700  90.740  1.00  0.00           N
ATOM   3630  HE  ARG A 239      30.680  32.790  90.070  1.00  0.00           H
ATOM   3631  CZ  ARG A 239      30.440  32.900  92.010  1.00  0.00           C
ATOM   3632  NH1 ARG A 239      29.790  32.940  93.120  1.00  0.00           N
ATOM   3633 HH11 ARG A 239      28.820  32.710  93.190  1.00  0.00           H
ATOM   3634 HH12 ARG A 239      30.350  32.910  93.940  1.00  0.00           H
ATOM   3635  NH2 ARG A 239      31.730  33.040  92.070  1.00  0.00           N
ATOM   3636 HH21 ARG A 239      32.270  33.250  91.260  1.00  0.00           H
ATOM   3637 HH22 ARG A 239      32.070  33.440  92.920  1.00  0.00           H
ATOM   3638  C   ARG A 239      26.070  35.140  89.210  1.00  0.00           C
ATOM   3639  O   ARG A 239      26.260  35.190  90.430  1.00  0.00           O
ATOM   3640  N   LEU A 240      26.060  36.250  88.420  1.00  0.00           N
ATOM   3641  HN  LEU A 240      26.040  36.120  87.440  1.00  0.00           H
ATOM   3642  CA  LEU A 240      26.320  37.540  89.000  1.00  0.00           C
ATOM   3643  HA  LEU A 240      27.210  37.450  89.610  1.00  0.00           H
ATOM   3644  CB  LEU A 240      26.450  38.480  87.740  1.00  0.00           C
ATOM   3645  HB1 LEU A 240      25.520  38.400  87.130  1.00  0.00           H
ATOM   3646  HB2 LEU A 240      27.290  38.210  87.060  1.00  0.00           H
ATOM   3647  CG  LEU A 240      26.740  39.910  88.040  1.00  0.00           C
ATOM   3648  HG  LEU A 240      25.910  40.410  88.580  1.00  0.00           H
ATOM   3649  CD1 LEU A 240      28.030  40.100  88.880  1.00  0.00           C
ATOM   3650 HD11 LEU A 240      28.810  39.540  88.330  1.00  0.00           H
ATOM   3651 HD12 LEU A 240      27.960  39.620  89.870  1.00  0.00           H
ATOM   3652 HD13 LEU A 240      28.440  41.140  88.890  1.00  0.00           H
ATOM   3653  CD2 LEU A 240      26.920  40.680  86.700  1.00  0.00           C
ATOM   3654 HD21 LEU A 240      27.600  40.170  85.980  1.00  0.00           H
ATOM   3655 HD22 LEU A 240      27.320  41.700  86.850  1.00  0.00           H
ATOM   3656 HD23 LEU A 240      25.940  40.840  86.200  1.00  0.00           H
ATOM   3657  C   LEU A 240      25.210  38.040  89.910  1.00  0.00           C
ATOM   3658  O   LEU A 240      25.450  38.640  91.010  1.00  0.00           O
ATOM   3659  N   ARG A 241      23.950  37.690  89.570  1.00  0.00           N
ATOM   3660  HN  ARG A 241      23.810  37.280  88.680  1.00  0.00           H
ATOM   3661  CA  ARG A 241      22.850  38.110  90.340  1.00  0.00           C
ATOM   3662  HA  ARG A 241      23.050  39.060  90.820  1.00  0.00           H
ATOM   3663  CB  ARG A 241      21.590  38.220  89.430  1.00  0.00           C
ATOM   3664  HB1 ARG A 241      21.630  37.390  88.690  1.00  0.00           H
ATOM   3665  HB2 ARG A 241      21.700  39.070  88.730  1.00  0.00           H
ATOM   3666  CG  ARG A 241      20.200  38.250  90.120  1.00  0.00           C
ATOM   3667  HG1 ARG A 241      20.040  37.380  90.800  1.00  0.00           H
ATOM   3668  HG2 ARG A 241      19.560  38.190  89.220  1.00  0.00           H
ATOM   3669  CD  ARG A 241      19.850  39.580  90.820  1.00  0.00           C
ATOM   3670  HD1 ARG A 241      19.820  40.450  90.130  1.00  0.00           H
ATOM   3671  HD2 ARG A 241      20.640  39.590  91.600  1.00  0.00           H
ATOM   3672  NE  ARG A 241      18.530  39.370  91.370  1.00  0.00           N
ATOM   3673  HE  ARG A 241      17.980  38.550  91.180  1.00  0.00           H
ATOM   3674  CZ  ARG A 241      18.140  39.910  92.510  1.00  0.00           C
ATOM   3675  NH1 ARG A 241      18.700  40.880  93.230  1.00  0.00           N
ATOM   3676 HH11 ARG A 241      19.420  41.370  92.730  1.00  0.00           H
ATOM   3677 HH12 ARG A 241      18.460  41.120  94.170  1.00  0.00           H
ATOM   3678  NH2 ARG A 241      17.070  39.290  92.940  1.00  0.00           N
ATOM   3679 HH21 ARG A 241      16.540  38.770  92.270  1.00  0.00           H
ATOM   3680 HH22 ARG A 241      16.690  39.600  93.820  1.00  0.00           H
ATOM   3681  C   ARG A 241      22.690  37.210  91.550  1.00  0.00           C
ATOM   3682  O   ARG A 241      22.320  37.710  92.660  1.00  0.00           O
ATOM   3683  N   SER A 242      22.980  35.900  91.420  1.00  0.00           N
ATOM   3684  HN  SER A 242      23.130  35.520  90.500  1.00  0.00           H
ATOM   3685  CA  SER A 242      23.220  35.030  92.500  1.00  0.00           C
ATOM   3686  HA  SER A 242      22.270  35.010  93.020  1.00  0.00           H
ATOM   3687  CB  SER A 242      23.540  33.600  91.980  1.00  0.00           C
ATOM   3688  HB1 SER A 242      24.290  33.620  91.160  1.00  0.00           H
ATOM   3689  HB2 SER A 242      22.610  33.180  91.530  1.00  0.00           H
ATOM   3690  OG  SER A 242      24.030  32.680  92.970  1.00  0.00           O
ATOM   3691  HG1 SER A 242      23.310  32.630  93.610  1.00  0.00           H
ATOM   3692  C   SER A 242      24.350  35.460  93.490  1.00  0.00           C
ATOM   3693  O   SER A 242      24.080  35.600  94.660  1.00  0.00           O
ATOM   3694  N   VAL A 243      25.590  35.830  93.090  1.00  0.00           N
ATOM   3695  HN  VAL A 243      25.890  35.820  92.140  1.00  0.00           H
ATOM   3696  CA  VAL A 243      26.690  36.230  94.040  1.00  0.00           C
ATOM   3697  HA  VAL A 243      26.670  35.480  94.820  1.00  0.00           H
ATOM   3698  CB  VAL A 243      28.040  36.250  93.420  1.00  0.00           C
ATOM   3699  HB  VAL A 243      28.200  35.370  92.750  1.00  0.00           H
ATOM   3700  CG1 VAL A 243      28.270  37.530  92.540  1.00  0.00           C
ATOM   3701 HG11 VAL A 243      27.520  37.600  91.730  1.00  0.00           H
ATOM   3702 HG12 VAL A 243      29.280  37.480  92.080  1.00  0.00           H
ATOM   3703 HG13 VAL A 243      28.330  38.520  93.040  1.00  0.00           H
ATOM   3704  CG2 VAL A 243      29.190  36.060  94.510  1.00  0.00           C
ATOM   3705 HG21 VAL A 243      28.950  35.280  95.270  1.00  0.00           H
ATOM   3706 HG22 VAL A 243      29.280  36.990  95.100  1.00  0.00           H
ATOM   3707 HG23 VAL A 243      30.120  35.820  93.950  1.00  0.00           H
ATOM   3708  C   VAL A 243      26.350  37.490  94.850  1.00  0.00           C
ATOM   3709  O   VAL A 243      26.620  37.670  96.040  1.00  0.00           O
ATOM   3710  N   ARG A 244      25.640  38.490  94.190  1.00  0.00           N
ATOM   3711  HN  ARG A 244      25.450  38.450  93.210  1.00  0.00           H
ATOM   3712  CA  ARG A 244      25.060  39.620  94.900  1.00  0.00           C
ATOM   3713  HA  ARG A 244      25.880  40.070  95.450  1.00  0.00           H
ATOM   3714  CB  ARG A 244      24.420  40.620  93.980  1.00  0.00           C
ATOM   3715  HB1 ARG A 244      23.800  40.090  93.220  1.00  0.00           H
ATOM   3716  HB2 ARG A 244      25.210  40.960  93.280  1.00  0.00           H
ATOM   3717  CG  ARG A 244      23.620  41.790  94.610  1.00  0.00           C
ATOM   3718  HG1 ARG A 244      22.790  41.360  95.210  1.00  0.00           H
ATOM   3719  HG2 ARG A 244      23.260  42.350  93.720  1.00  0.00           H
ATOM   3720  CD  ARG A 244      24.460  42.810  95.410  1.00  0.00           C
ATOM   3721  HD1 ARG A 244      25.280  43.270  94.820  1.00  0.00           H
ATOM   3722  HD2 ARG A 244      25.020  42.370  96.260  1.00  0.00           H
ATOM   3723  NE  ARG A 244      23.490  43.810  96.040  1.00  0.00           N
ATOM   3724  HE  ARG A 244      22.490  43.730  95.960  1.00  0.00           H
ATOM   3725  CZ  ARG A 244      23.960  44.850  96.680  1.00  0.00           C
ATOM   3726  NH1 ARG A 244      23.090  45.730  97.150  1.00  0.00           N
ATOM   3727 HH11 ARG A 244      22.110  45.530  97.050  1.00  0.00           H
ATOM   3728 HH12 ARG A 244      23.300  46.530  97.710  1.00  0.00           H
ATOM   3729  NH2 ARG A 244      25.210  45.130  96.910  1.00  0.00           N
ATOM   3730 HH21 ARG A 244      25.810  44.860  96.160  1.00  0.00           H
ATOM   3731 HH22 ARG A 244      25.310  45.960  97.470  1.00  0.00           H
ATOM   3732  C   ARG A 244      23.960  39.190  95.960  1.00  0.00           C
ATOM   3733  O   ARG A 244      24.060  39.640  97.130  1.00  0.00           O
ATOM   3734  N   LEU A 245      23.010  38.320  95.570  1.00  0.00           N
ATOM   3735  HN  LEU A 245      23.200  37.870  94.700  1.00  0.00           H
ATOM   3736  CA  LEU A 245      22.120  37.690  96.540  1.00  0.00           C
ATOM   3737  HA  LEU A 245      21.470  38.410  97.010  1.00  0.00           H
ATOM   3738  CB  LEU A 245      21.260  36.590  95.830  1.00  0.00           C
ATOM   3739  HB1 LEU A 245      20.830  35.820  96.510  1.00  0.00           H
ATOM   3740  HB2 LEU A 245      21.800  36.130  94.980  1.00  0.00           H
ATOM   3741  CG  LEU A 245      19.950  37.170  95.160  1.00  0.00           C
ATOM   3742  HG  LEU A 245      20.150  38.030  94.470  1.00  0.00           H
ATOM   3743  CD1 LEU A 245      19.240  36.110  94.440  1.00  0.00           C
ATOM   3744 HD11 LEU A 245      19.850  35.840  93.550  1.00  0.00           H
ATOM   3745 HD12 LEU A 245      18.240  36.510  94.160  1.00  0.00           H
ATOM   3746 HD13 LEU A 245      19.020  35.170  94.980  1.00  0.00           H
ATOM   3747  CD2 LEU A 245      19.020  37.730  96.300  1.00  0.00           C
ATOM   3748 HD21 LEU A 245      18.740  36.940  97.030  1.00  0.00           H
ATOM   3749 HD22 LEU A 245      18.070  38.120  95.870  1.00  0.00           H
ATOM   3750 HD23 LEU A 245      19.530  38.530  96.880  1.00  0.00           H
ATOM   3751  C   LEU A 245      22.850  37.020  97.700  1.00  0.00           C
ATOM   3752  O   LEU A 245      22.530  37.130  98.910  1.00  0.00           O
ATOM   3753  N   LEU A 246      23.940  36.220  97.430  1.00  0.00           N
ATOM   3754  HN  LEU A 246      24.190  36.050  96.480  1.00  0.00           H
ATOM   3755  CA  LEU A 246      24.620  35.500  98.490  1.00  0.00           C
ATOM   3756  HA  LEU A 246      23.840  35.060  99.090  1.00  0.00           H
ATOM   3757  CB  LEU A 246      25.530  34.380  97.910  1.00  0.00           C
ATOM   3758  HB1 LEU A 246      26.030  33.770  98.690  1.00  0.00           H
ATOM   3759  HB2 LEU A 246      26.250  34.870  97.220  1.00  0.00           H
ATOM   3760  CG  LEU A 246      24.950  33.220  97.100  1.00  0.00           C
ATOM   3761  HG  LEU A 246      24.710  33.550  96.070  1.00  0.00           H
ATOM   3762  CD1 LEU A 246      25.940  32.040  97.010  1.00  0.00           C
ATOM   3763 HD11 LEU A 246      26.890  32.270  96.480  1.00  0.00           H
ATOM   3764 HD12 LEU A 246      25.480  31.200  96.450  1.00  0.00           H
ATOM   3765 HD13 LEU A 246      26.250  31.740  98.030  1.00  0.00           H
ATOM   3766  CD2 LEU A 246      23.560  32.720  97.580  1.00  0.00           C
ATOM   3767 HD21 LEU A 246      22.760  33.480  97.440  1.00  0.00           H
ATOM   3768 HD22 LEU A 246      23.700  32.480  98.660  1.00  0.00           H
ATOM   3769 HD23 LEU A 246      23.120  31.830  97.070  1.00  0.00           H
ATOM   3770  C   LEU A 246      25.440  36.400  99.360  1.00  0.00           C
ATOM   3771  O   LEU A 246      25.390  36.310 100.560  1.00  0.00           O
ATOM   3772  N   SER A 247      26.260  37.320  98.780  1.00  0.00           N
ATOM   3773  HN  SER A 247      26.160  37.510  97.810  1.00  0.00           H
ATOM   3774  CA  SER A 247      27.370  37.930  99.530  1.00  0.00           C
ATOM   3775  HA  SER A 247      27.660  37.240 100.320  1.00  0.00           H
ATOM   3776  CB  SER A 247      28.620  38.020  98.550  1.00  0.00           C
ATOM   3777  HB1 SER A 247      28.310  38.690  97.710  1.00  0.00           H
ATOM   3778  HB2 SER A 247      28.810  37.000  98.150  1.00  0.00           H
ATOM   3779  OG  SER A 247      29.750  38.420  99.260  1.00  0.00           O
ATOM   3780  HG1 SER A 247      30.440  38.290  98.600  1.00  0.00           H
ATOM   3781  C   SER A 247      27.150  39.340 100.030  1.00  0.00           C
ATOM   3782  O   SER A 247      27.840  39.800 100.930  1.00  0.00           O
ATOM   3783  N   GLY A 248      26.150  40.090  99.490  1.00  0.00           N
ATOM   3784  HN  GLY A 248      25.570  39.630  98.820  1.00  0.00           H
ATOM   3785  CA  GLY A 248      25.890  41.470  99.690  1.00  0.00           C
ATOM   3786  HA1 GLY A 248      25.720  41.680 100.740  1.00  0.00           H
ATOM   3787  HA2 GLY A 248      25.000  41.740  99.140  1.00  0.00           H
ATOM   3788  C   GLY A 248      27.050  42.330  99.170  1.00  0.00           C
ATOM   3789  O   GLY A 248      27.730  41.920  98.230  1.00  0.00           O
ATOM   3790  N   SER A 249      27.260  43.580  99.710  1.00  0.00           N
ATOM   3791  HN  SER A 249      26.660  43.760 100.480  1.00  0.00           H
ATOM   3792  CA  SER A 249      28.280  44.490  99.270  1.00  0.00           C
ATOM   3793  HA  SER A 249      28.280  44.560  98.190  1.00  0.00           H
ATOM   3794  CB  SER A 249      28.150  45.940  99.830  1.00  0.00           C
ATOM   3795  HB1 SER A 249      28.270  45.810 100.920  1.00  0.00           H
ATOM   3796  HB2 SER A 249      27.150  46.290  99.490  1.00  0.00           H
ATOM   3797  OG  SER A 249      29.210  46.810  99.310  1.00  0.00           O
ATOM   3798  HG1 SER A 249      30.000  46.600  99.810  1.00  0.00           H
ATOM   3799  C   SER A 249      29.740  43.990  99.710  1.00  0.00           C
ATOM   3800  O   SER A 249      30.300  44.510 100.610  1.00  0.00           O
ATOM   3801  N   LYS A 250      30.330  43.000  99.040  1.00  0.00           N
ATOM   3802  HN  LYS A 250      29.700  42.470  98.490  1.00  0.00           H
ATOM   3803  CA  LYS A 250      31.690  42.660  98.920  1.00  0.00           C
ATOM   3804  HA  LYS A 250      32.190  43.190  99.710  1.00  0.00           H
ATOM   3805  CB  LYS A 250      31.910  41.170  98.990  1.00  0.00           C
ATOM   3806  HB1 LYS A 250      32.860  40.840  98.530  1.00  0.00           H
ATOM   3807  HB2 LYS A 250      31.030  40.660  98.560  1.00  0.00           H
ATOM   3808  CG  LYS A 250      32.110  40.680 100.420  1.00  0.00           C
ATOM   3809  HG1 LYS A 250      33.000  41.070 100.950  1.00  0.00           H
ATOM   3810  HG2 LYS A 250      32.370  39.600 100.380  1.00  0.00           H
ATOM   3811  CD  LYS A 250      30.920  40.790 101.340  1.00  0.00           C
ATOM   3812  HD1 LYS A 250      30.000  40.670 100.730  1.00  0.00           H
ATOM   3813  HD2 LYS A 250      30.850  41.810 101.770  1.00  0.00           H
ATOM   3814  CE  LYS A 250      30.790  39.930 102.560  1.00  0.00           C
ATOM   3815  HE1 LYS A 250      29.870  40.190 103.130  1.00  0.00           H
ATOM   3816  HE2 LYS A 250      31.700  39.920 103.200  1.00  0.00           H
ATOM   3817  NZ  LYS A 250      30.430  38.530 102.130  1.00  0.00           N
ATOM   3818  HZ1 LYS A 250      29.570  38.210 102.630  1.00  0.00           H
ATOM   3819  HZ2 LYS A 250      31.170  37.820 102.270  1.00  0.00           H
ATOM   3820  HZ3 LYS A 250      30.250  38.540 101.100  1.00  0.00           H
ATOM   3821  C   LYS A 250      32.340  43.210  97.630  1.00  0.00           C
ATOM   3822  O   LYS A 250      31.750  42.950  96.570  1.00  0.00           O
ATOM   3823  N   GLU A 251      33.530  43.830  97.680  1.00  0.00           N
ATOM   3824  HN  GLU A 251      34.070  43.740  98.520  1.00  0.00           H
ATOM   3825  CA  GLU A 251      34.280  44.350  96.620  1.00  0.00           C
ATOM   3826  HA  GLU A 251      33.610  44.880  95.960  1.00  0.00           H
ATOM   3827  CB  GLU A 251      35.560  45.050  97.100  1.00  0.00           C
ATOM   3828  HB1 GLU A 251      36.270  45.170  96.250  1.00  0.00           H
ATOM   3829  HB2 GLU A 251      36.130  44.500  97.870  1.00  0.00           H
ATOM   3830  CG  GLU A 251      35.310  46.460  97.840  1.00  0.00           C
ATOM   3831  HG1 GLU A 251      34.480  46.450  98.580  1.00  0.00           H
ATOM   3832  HG2 GLU A 251      34.980  47.060  96.970  1.00  0.00           H
ATOM   3833  CD  GLU A 251      36.660  46.940  98.380  1.00  0.00           C
ATOM   3834  OE1 GLU A 251      36.780  47.390  99.520  1.00  0.00           O
ATOM   3835  OE2 GLU A 251      37.570  46.880  97.500  1.00  0.00           O
ATOM   3836  C   GLU A 251      34.740  43.260  95.560  1.00  0.00           C
ATOM   3837  O   GLU A 251      34.600  43.510  94.360  1.00  0.00           O
ATOM   3838  N   LYS A 252      35.350  42.090  95.950  1.00  0.00           N
ATOM   3839  HN  LYS A 252      35.630  41.820  96.870  1.00  0.00           H
ATOM   3840  CA  LYS A 252      35.870  41.100  94.980  1.00  0.00           C
ATOM   3841  HA  LYS A 252      36.430  41.590  94.200  1.00  0.00           H
ATOM   3842  CB  LYS A 252      36.810  40.020  95.770  1.00  0.00           C
ATOM   3843  HB1 LYS A 252      37.220  39.430  94.930  1.00  0.00           H
ATOM   3844  HB2 LYS A 252      36.170  39.550  96.550  1.00  0.00           H
ATOM   3845  CG  LYS A 252      38.010  40.560  96.520  1.00  0.00           C
ATOM   3846  HG1 LYS A 252      38.490  39.830  97.200  1.00  0.00           H
ATOM   3847  HG2 LYS A 252      37.670  41.360  97.210  1.00  0.00           H
ATOM   3848  CD  LYS A 252      39.090  41.220  95.550  1.00  0.00           C
ATOM   3849  HD1 LYS A 252      38.640  42.100  95.050  1.00  0.00           H
ATOM   3850  HD2 LYS A 252      39.280  40.470  94.760  1.00  0.00           H
ATOM   3851  CE  LYS A 252      40.420  41.680  96.170  1.00  0.00           C
ATOM   3852  HE1 LYS A 252      41.000  42.400  95.550  1.00  0.00           H
ATOM   3853  HE2 LYS A 252      41.120  40.840  96.370  1.00  0.00           H
ATOM   3854  NZ  LYS A 252      40.150  42.460  97.400  1.00  0.00           N
ATOM   3855  HZ1 LYS A 252      41.070  42.700  97.820  1.00  0.00           H
ATOM   3856  HZ2 LYS A 252      39.580  41.930  98.090  1.00  0.00           H
ATOM   3857  HZ3 LYS A 252      39.580  43.260  97.070  1.00  0.00           H
ATOM   3858  C   LYS A 252      34.680  40.470  94.150  1.00  0.00           C
ATOM   3859  O   LYS A 252      34.720  40.290  92.950  1.00  0.00           O
ATOM   3860  N   ASP A 253      33.630  40.180  94.880  1.00  0.00           N
ATOM   3861  HN  ASP A 253      33.520  40.340  95.860  1.00  0.00           H
ATOM   3862  CA  ASP A 253      32.380  39.760  94.350  1.00  0.00           C
ATOM   3863  HA  ASP A 253      32.590  38.930  93.700  1.00  0.00           H
ATOM   3864  CB  ASP A 253      31.390  39.490  95.560  1.00  0.00           C
ATOM   3865  HB1 ASP A 253      30.410  39.280  95.080  1.00  0.00           H
ATOM   3866  HB2 ASP A 253      31.340  40.330  96.290  1.00  0.00           H
ATOM   3867  CG  ASP A 253      31.800  38.190  96.230  1.00  0.00           C
ATOM   3868  OD1 ASP A 253      32.480  37.290  95.620  1.00  0.00           O
ATOM   3869  OD2 ASP A 253      31.540  38.020  97.470  1.00  0.00           O
ATOM   3870  C   ASP A 253      31.810  40.770  93.400  1.00  0.00           C
ATOM   3871  O   ASP A 253      31.380  40.400  92.310  1.00  0.00           O
ATOM   3872  N   ARG A 254      31.960  42.060  93.720  1.00  0.00           N
ATOM   3873  HN  ARG A 254      32.400  42.240  94.600  1.00  0.00           H
ATOM   3874  CA  ARG A 254      31.540  43.120  92.910  1.00  0.00           C
ATOM   3875  HA  ARG A 254      30.520  42.870  92.670  1.00  0.00           H
ATOM   3876  CB  ARG A 254      31.570  44.420  93.590  1.00  0.00           C
ATOM   3877  HB1 ARG A 254      32.630  44.720  93.760  1.00  0.00           H
ATOM   3878  HB2 ARG A 254      31.050  44.280  94.560  1.00  0.00           H
ATOM   3879  CG  ARG A 254      30.760  45.550  92.900  1.00  0.00           C
ATOM   3880  HG1 ARG A 254      31.020  45.630  91.820  1.00  0.00           H
ATOM   3881  HG2 ARG A 254      30.980  46.550  93.330  1.00  0.00           H
ATOM   3882  CD  ARG A 254      29.200  45.340  92.920  1.00  0.00           C
ATOM   3883  HD1 ARG A 254      28.840  45.240  93.970  1.00  0.00           H
ATOM   3884  HD2 ARG A 254      28.910  44.410  92.400  1.00  0.00           H
ATOM   3885  NE  ARG A 254      28.660  46.600  92.340  1.00  0.00           N
ATOM   3886  HE  ARG A 254      29.370  47.260  92.080  1.00  0.00           H
ATOM   3887  CZ  ARG A 254      27.370  46.990  92.330  1.00  0.00           C
ATOM   3888  NH1 ARG A 254      26.440  46.210  92.810  1.00  0.00           N
ATOM   3889 HH11 ARG A 254      26.660  45.280  93.090  1.00  0.00           H
ATOM   3890 HH12 ARG A 254      25.520  46.500  92.530  1.00  0.00           H
ATOM   3891  NH2 ARG A 254      26.890  48.100  91.750  1.00  0.00           N
ATOM   3892 HH21 ARG A 254      27.480  48.510  91.050  1.00  0.00           H
ATOM   3893 HH22 ARG A 254      25.930  47.960  91.490  1.00  0.00           H
ATOM   3894  C   ARG A 254      32.320  43.210  91.590  1.00  0.00           C
ATOM   3895  O   ARG A 254      31.740  43.350  90.510  1.00  0.00           O
ATOM   3896  N   SER A 255      33.640  42.970  91.660  1.00  0.00           N
ATOM   3897  HN  SER A 255      34.120  42.850  92.520  1.00  0.00           H
ATOM   3898  CA  SER A 255      34.570  42.930  90.580  1.00  0.00           C
ATOM   3899  HA  SER A 255      34.680  43.970  90.300  1.00  0.00           H
ATOM   3900  CB  SER A 255      35.980  42.570  91.130  1.00  0.00           C
ATOM   3901  HB1 SER A 255      36.130  41.510  91.420  1.00  0.00           H
ATOM   3902  HB2 SER A 255      36.110  43.270  91.970  1.00  0.00           H
ATOM   3903  OG  SER A 255      37.000  42.750  90.090  1.00  0.00           O
ATOM   3904  HG1 SER A 255      37.670  43.340  90.460  1.00  0.00           H
ATOM   3905  C   SER A 255      34.190  42.070  89.370  1.00  0.00           C
ATOM   3906  O   SER A 255      34.410  42.510  88.230  1.00  0.00           O
ATOM   3907  N   LEU A 256      33.600  40.930  89.620  1.00  0.00           N
ATOM   3908  HN  LEU A 256      33.500  40.630  90.570  1.00  0.00           H
ATOM   3909  CA  LEU A 256      33.150  40.050  88.520  1.00  0.00           C
ATOM   3910  HA  LEU A 256      34.030  39.760  87.950  1.00  0.00           H
ATOM   3911  CB  LEU A 256      32.540  38.760  89.030  1.00  0.00           C
ATOM   3912  HB1 LEU A 256      32.510  37.990  88.230  1.00  0.00           H
ATOM   3913  HB2 LEU A 256      31.540  39.000  89.460  1.00  0.00           H
ATOM   3914  CG  LEU A 256      33.310  38.070  90.240  1.00  0.00           C
ATOM   3915  HG  LEU A 256      33.500  38.790  91.060  1.00  0.00           H
ATOM   3916  CD1 LEU A 256      32.430  36.930  90.780  1.00  0.00           C
ATOM   3917 HD11 LEU A 256      33.030  36.360  91.520  1.00  0.00           H
ATOM   3918 HD12 LEU A 256      32.120  36.200  90.000  1.00  0.00           H
ATOM   3919 HD13 LEU A 256      31.540  37.340  91.300  1.00  0.00           H
ATOM   3920  CD2 LEU A 256      34.690  37.550  89.740  1.00  0.00           C
ATOM   3921 HD21 LEU A 256      34.460  36.780  88.970  1.00  0.00           H
ATOM   3922 HD22 LEU A 256      35.330  37.050  90.500  1.00  0.00           H
ATOM   3923 HD23 LEU A 256      35.210  38.330  89.150  1.00  0.00           H
ATOM   3924  C   LEU A 256      32.120  40.650  87.590  1.00  0.00           C
ATOM   3925  O   LEU A 256      32.090  40.250  86.480  1.00  0.00           O
ATOM   3926  N   ARG A 257      31.370  41.710  88.050  1.00  0.00           N
ATOM   3927  HN  ARG A 257      31.350  42.000  89.000  1.00  0.00           H
ATOM   3928  CA  ARG A 257      30.460  42.490  87.240  1.00  0.00           C
ATOM   3929  HA  ARG A 257      29.770  41.720  86.960  1.00  0.00           H
ATOM   3930  CB  ARG A 257      29.820  43.480  88.280  1.00  0.00           C
ATOM   3931  HB1 ARG A 257      30.570  44.290  88.470  1.00  0.00           H
ATOM   3932  HB2 ARG A 257      29.630  42.930  89.220  1.00  0.00           H
ATOM   3933  CG  ARG A 257      28.430  44.130  88.010  1.00  0.00           C
ATOM   3934  HG1 ARG A 257      27.530  43.480  87.910  1.00  0.00           H
ATOM   3935  HG2 ARG A 257      28.680  44.690  87.080  1.00  0.00           H
ATOM   3936  CD  ARG A 257      28.080  45.140  89.100  1.00  0.00           C
ATOM   3937  HD1 ARG A 257      28.900  45.850  89.320  1.00  0.00           H
ATOM   3938  HD2 ARG A 257      27.900  44.660  90.080  1.00  0.00           H
ATOM   3939  NE  ARG A 257      26.760  45.820  88.770  1.00  0.00           N
ATOM   3940  HE  ARG A 257      25.890  45.490  89.140  1.00  0.00           H
ATOM   3941  CZ  ARG A 257      26.670  46.770  87.850  1.00  0.00           C
ATOM   3942  NH1 ARG A 257      25.420  47.170  87.630  1.00  0.00           N
ATOM   3943 HH11 ARG A 257      24.680  46.700  88.110  1.00  0.00           H
ATOM   3944 HH12 ARG A 257      25.250  47.940  87.010  1.00  0.00           H
ATOM   3945  NH2 ARG A 257      27.680  47.330  87.160  1.00  0.00           N
ATOM   3946 HH21 ARG A 257      28.610  46.980  87.230  1.00  0.00           H
ATOM   3947 HH22 ARG A 257      27.430  48.050  86.520  1.00  0.00           H
ATOM   3948  C   ARG A 257      31.020  43.170  86.050  1.00  0.00           C
ATOM   3949  O   ARG A 257      30.400  43.310  84.990  1.00  0.00           O
ATOM   3950  N   ARG A 258      32.140  43.860  86.300  1.00  0.00           N
ATOM   3951  HN  ARG A 258      32.490  43.880  87.230  1.00  0.00           H
ATOM   3952  CA  ARG A 258      32.960  44.560  85.240  1.00  0.00           C
ATOM   3953  HA  ARG A 258      32.310  45.200  84.660  1.00  0.00           H
ATOM   3954  CB  ARG A 258      34.080  45.490  85.770  1.00  0.00           C
ATOM   3955  HB1 ARG A 258      33.700  45.980  86.690  1.00  0.00           H
ATOM   3956  HB2 ARG A 258      34.220  46.310  85.030  1.00  0.00           H
ATOM   3957  CG  ARG A 258      35.510  44.890  85.880  1.00  0.00           C
ATOM   3958  HG1 ARG A 258      35.870  44.460  84.920  1.00  0.00           H
ATOM   3959  HG2 ARG A 258      35.410  44.080  86.640  1.00  0.00           H
ATOM   3960  CD  ARG A 258      36.550  45.810  86.600  1.00  0.00           C
ATOM   3961  HD1 ARG A 258      36.220  46.400  87.480  1.00  0.00           H
ATOM   3962  HD2 ARG A 258      36.820  46.590  85.850  1.00  0.00           H
ATOM   3963  NE  ARG A 258      37.810  45.040  86.830  1.00  0.00           N
ATOM   3964  HE  ARG A 258      37.670  44.060  86.940  1.00  0.00           H
ATOM   3965  CZ  ARG A 258      39.010  45.460  87.290  1.00  0.00           C
ATOM   3966  NH1 ARG A 258      39.460  46.730  87.140  1.00  0.00           N
ATOM   3967 HH11 ARG A 258      39.040  47.280  86.430  1.00  0.00           H
ATOM   3968 HH12 ARG A 258      40.430  46.950  87.230  1.00  0.00           H
ATOM   3969  NH2 ARG A 258      39.860  44.580  87.800  1.00  0.00           N
ATOM   3970 HH21 ARG A 258      39.540  43.630  87.750  1.00  0.00           H
ATOM   3971 HH22 ARG A 258      40.840  44.700  87.960  1.00  0.00           H
ATOM   3972  C   ARG A 258      33.470  43.580  84.280  1.00  0.00           C
ATOM   3973  O   ARG A 258      33.450  43.830  83.110  1.00  0.00           O
ATOM   3974  N   ILE A 259      33.860  42.370  84.650  1.00  0.00           N
ATOM   3975  HN  ILE A 259      33.950  42.270  85.640  1.00  0.00           H
ATOM   3976  CA  ILE A 259      34.330  41.200  83.850  1.00  0.00           C
ATOM   3977  HA  ILE A 259      35.000  41.470  83.050  1.00  0.00           H
ATOM   3978  CB  ILE A 259      35.000  40.100  84.800  1.00  0.00           C
ATOM   3979  HB  ILE A 259      34.210  39.610  85.410  1.00  0.00           H
ATOM   3980  CG2 ILE A 259      35.570  38.890  83.970  1.00  0.00           C
ATOM   3981 HG21 ILE A 259      36.060  38.160  84.660  1.00  0.00           H
ATOM   3982 HG22 ILE A 259      36.360  39.160  83.250  1.00  0.00           H
ATOM   3983 HG23 ILE A 259      34.750  38.490  83.330  1.00  0.00           H
ATOM   3984  CG1 ILE A 259      36.010  40.780  85.710  1.00  0.00           C
ATOM   3985 HG11 ILE A 259      36.470  39.950  86.290  1.00  0.00           H
ATOM   3986 HG12 ILE A 259      35.550  41.520  86.400  1.00  0.00           H
ATOM   3987  CD  ILE A 259      37.150  41.470  84.850  1.00  0.00           C
ATOM   3988  HD1 ILE A 259      36.660  42.010  84.010  1.00  0.00           H
ATOM   3989  HD2 ILE A 259      37.880  40.720  84.480  1.00  0.00           H
ATOM   3990  HD3 ILE A 259      37.750  42.120  85.530  1.00  0.00           H
ATOM   3991  C   ILE A 259      33.180  40.660  83.050  1.00  0.00           C
ATOM   3992  O   ILE A 259      33.410  40.430  81.850  1.00  0.00           O
ATOM   3993  N   THR A 260      31.990  40.500  83.580  1.00  0.00           N
ATOM   3994  HN  THR A 260      31.900  40.700  84.550  1.00  0.00           H
ATOM   3995  CA  THR A 260      30.780  40.160  82.870  1.00  0.00           C
ATOM   3996  HA  THR A 260      30.890  39.170  82.440  1.00  0.00           H
ATOM   3997  CB  THR A 260      29.640  39.920  83.860  1.00  0.00           C
ATOM   3998  HB  THR A 260      29.390  40.870  84.390  1.00  0.00           H
ATOM   3999  OG1 THR A 260      29.970  39.040  84.940  1.00  0.00           O
ATOM   4000  HG1 THR A 260      30.830  39.210  85.320  1.00  0.00           H
ATOM   4001  CG2 THR A 260      28.400  39.300  83.190  1.00  0.00           C
ATOM   4002 HG21 THR A 260      28.040  39.960  82.370  1.00  0.00           H
ATOM   4003 HG22 THR A 260      27.580  39.240  83.950  1.00  0.00           H
ATOM   4004 HG23 THR A 260      28.520  38.250  82.860  1.00  0.00           H
ATOM   4005  C   THR A 260      30.450  41.240  81.790  1.00  0.00           C
ATOM   4006  O   THR A 260      30.080  40.890  80.670  1.00  0.00           O
ATOM   4007  N   ARG A 261      30.590  42.550  82.140  1.00  0.00           N
ATOM   4008  HN  ARG A 261      30.810  42.800  83.080  1.00  0.00           H
ATOM   4009  CA  ARG A 261      30.310  43.640  81.210  1.00  0.00           C
ATOM   4010  HA  ARG A 261      29.410  43.410  80.660  1.00  0.00           H
ATOM   4011  CB  ARG A 261      29.920  44.960  81.980  1.00  0.00           C
ATOM   4012  HB1 ARG A 261      29.990  45.800  81.260  1.00  0.00           H
ATOM   4013  HB2 ARG A 261      30.680  45.080  82.790  1.00  0.00           H
ATOM   4014  CG  ARG A 261      28.470  45.040  82.420  1.00  0.00           C
ATOM   4015  HG1 ARG A 261      28.280  44.320  83.250  1.00  0.00           H
ATOM   4016  HG2 ARG A 261      27.890  44.760  81.520  1.00  0.00           H
ATOM   4017  CD  ARG A 261      27.960  46.370  83.030  1.00  0.00           C
ATOM   4018  HD1 ARG A 261      28.160  47.160  82.280  1.00  0.00           H
ATOM   4019  HD2 ARG A 261      28.520  46.540  83.970  1.00  0.00           H
ATOM   4020  NE  ARG A 261      26.530  46.180  83.330  1.00  0.00           N
ATOM   4021  HE  ARG A 261      26.270  45.530  84.050  1.00  0.00           H
ATOM   4022  CZ  ARG A 261      25.470  46.330  82.520  1.00  0.00           C
ATOM   4023  NH1 ARG A 261      24.240  45.910  82.890  1.00  0.00           N
ATOM   4024 HH11 ARG A 261      24.090  45.360  83.710  1.00  0.00           H
ATOM   4025 HH12 ARG A 261      23.510  45.840  82.220  1.00  0.00           H
ATOM   4026  NH2 ARG A 261      25.540  46.820  81.350  1.00  0.00           N
ATOM   4027 HH21 ARG A 261      26.450  47.140  81.080  1.00  0.00           H
ATOM   4028 HH22 ARG A 261      24.680  47.220  81.020  1.00  0.00           H
ATOM   4029  C   ARG A 261      31.360  43.740  80.170  1.00  0.00           C
ATOM   4030  O   ARG A 261      31.150  43.990  78.970  1.00  0.00           O
ATOM   4031  N   MET A 262      32.650  43.450  80.530  1.00  0.00           N
ATOM   4032  HN  MET A 262      32.960  43.320  81.470  1.00  0.00           H
ATOM   4033  CA  MET A 262      33.740  43.370  79.580  1.00  0.00           C
ATOM   4034  HA  MET A 262      33.760  44.260  78.960  1.00  0.00           H
ATOM   4035  CB  MET A 262      35.130  43.330  80.210  1.00  0.00           C
ATOM   4036  HB1 MET A 262      35.080  42.530  80.970  1.00  0.00           H
ATOM   4037  HB2 MET A 262      35.200  44.280  80.790  1.00  0.00           H
ATOM   4038  CG  MET A 262      36.300  43.170  79.130  1.00  0.00           C
ATOM   4039  HG1 MET A 262      36.200  42.190  78.610  1.00  0.00           H
ATOM   4040  HG2 MET A 262      37.350  43.180  79.500  1.00  0.00           H
ATOM   4041  SD  MET A 262      36.490  44.560  77.890  1.00  0.00           S
ATOM   4042  CE  MET A 262      37.140  45.900  79.030  1.00  0.00           C
ATOM   4043  HE1 MET A 262      38.140  46.140  78.620  1.00  0.00           H
ATOM   4044  HE2 MET A 262      37.210  45.470  80.050  1.00  0.00           H
ATOM   4045  HE3 MET A 262      36.430  46.750  78.910  1.00  0.00           H
ATOM   4046  C   MET A 262      33.490  42.300  78.490  1.00  0.00           C
ATOM   4047  O   MET A 262      33.630  42.550  77.340  1.00  0.00           O
ATOM   4048  N   VAL A 263      32.980  41.070  78.810  1.00  0.00           N
ATOM   4049  HN  VAL A 263      32.670  40.910  79.750  1.00  0.00           H
ATOM   4050  CA  VAL A 263      32.620  40.030  77.880  1.00  0.00           C
ATOM   4051  HA  VAL A 263      33.450  39.740  77.250  1.00  0.00           H
ATOM   4052  CB  VAL A 263      32.230  38.730  78.690  1.00  0.00           C
ATOM   4053  HB  VAL A 263      31.630  38.990  79.590  1.00  0.00           H
ATOM   4054  CG1 VAL A 263      31.420  37.790  77.830  1.00  0.00           C
ATOM   4055 HG11 VAL A 263      31.210  36.790  78.260  1.00  0.00           H
ATOM   4056 HG12 VAL A 263      32.030  37.540  76.940  1.00  0.00           H
ATOM   4057 HG13 VAL A 263      30.430  38.180  77.500  1.00  0.00           H
ATOM   4058  CG2 VAL A 263      33.530  38.060  79.230  1.00  0.00           C
ATOM   4059 HG21 VAL A 263      34.050  38.730  79.940  1.00  0.00           H
ATOM   4060 HG22 VAL A 263      34.190  37.780  78.390  1.00  0.00           H
ATOM   4061 HG23 VAL A 263      33.250  37.130  79.780  1.00  0.00           H
ATOM   4062  C   VAL A 263      31.490  40.500  76.900  1.00  0.00           C
ATOM   4063  O   VAL A 263      31.660  40.250  75.690  1.00  0.00           O
ATOM   4064  N   LEU A 264      30.380  41.140  77.410  1.00  0.00           N
ATOM   4065  HN  LEU A 264      30.220  41.050  78.390  1.00  0.00           H
ATOM   4066  CA  LEU A 264      29.370  41.890  76.690  1.00  0.00           C
ATOM   4067  HA  LEU A 264      28.860  41.130  76.110  1.00  0.00           H
ATOM   4068  CB  LEU A 264      28.390  42.740  77.600  1.00  0.00           C
ATOM   4069  HB1 LEU A 264      28.960  43.370  78.320  1.00  0.00           H
ATOM   4070  HB2 LEU A 264      27.900  41.970  78.230  1.00  0.00           H
ATOM   4071  CG  LEU A 264      27.260  43.510  76.820  1.00  0.00           C
ATOM   4072  HG  LEU A 264      27.750  44.230  76.120  1.00  0.00           H
ATOM   4073  CD1 LEU A 264      26.420  42.490  76.060  1.00  0.00           C
ATOM   4074 HD11 LEU A 264      25.570  43.060  75.610  1.00  0.00           H
ATOM   4075 HD12 LEU A 264      25.990  41.720  76.730  1.00  0.00           H
ATOM   4076 HD13 LEU A 264      26.870  42.010  75.160  1.00  0.00           H
ATOM   4077  CD2 LEU A 264      26.550  44.380  77.830  1.00  0.00           C
ATOM   4078 HD21 LEU A 264      27.280  45.090  78.260  1.00  0.00           H
ATOM   4079 HD22 LEU A 264      26.310  43.860  78.780  1.00  0.00           H
ATOM   4080 HD23 LEU A 264      25.660  44.880  77.400  1.00  0.00           H
ATOM   4081  C   LEU A 264      30.020  42.820  75.740  1.00  0.00           C
ATOM   4082  O   LEU A 264      29.670  42.930  74.610  1.00  0.00           O
ATOM   4083  N   VAL A 265      31.030  43.640  76.170  1.00  0.00           N
ATOM   4084  HN  VAL A 265      31.330  43.610  77.120  1.00  0.00           H
ATOM   4085  CA  VAL A 265      31.710  44.530  75.290  1.00  0.00           C
ATOM   4086  HA  VAL A 265      30.990  45.150  74.770  1.00  0.00           H
ATOM   4087  CB  VAL A 265      32.490  45.610  76.100  1.00  0.00           C
ATOM   4088  HB  VAL A 265      33.140  45.030  76.800  1.00  0.00           H
ATOM   4089  CG1 VAL A 265      33.550  46.410  75.270  1.00  0.00           C
ATOM   4090 HG11 VAL A 265      33.650  47.430  75.690  1.00  0.00           H
ATOM   4091 HG12 VAL A 265      33.130  46.640  74.260  1.00  0.00           H
ATOM   4092 HG13 VAL A 265      34.540  45.920  75.170  1.00  0.00           H
ATOM   4093  CG2 VAL A 265      31.530  46.630  76.800  1.00  0.00           C
ATOM   4094 HG21 VAL A 265      31.960  47.500  77.340  1.00  0.00           H
ATOM   4095 HG22 VAL A 265      31.060  45.970  77.560  1.00  0.00           H
ATOM   4096 HG23 VAL A 265      30.740  46.980  76.100  1.00  0.00           H
ATOM   4097  C   VAL A 265      32.430  43.870  74.260  1.00  0.00           C
ATOM   4098  O   VAL A 265      32.320  44.260  73.080  1.00  0.00           O
ATOM   4099  N   VAL A 266      33.200  42.800  74.600  1.00  0.00           N
ATOM   4100  HN  VAL A 266      33.410  42.670  75.570  1.00  0.00           H
ATOM   4101  CA  VAL A 266      33.920  42.010  73.670  1.00  0.00           C
ATOM   4102  HA  VAL A 266      34.600  42.660  73.150  1.00  0.00           H
ATOM   4103  CB  VAL A 266      34.920  41.090  74.350  1.00  0.00           C
ATOM   4104  HB  VAL A 266      34.260  40.540  75.050  1.00  0.00           H
ATOM   4105  CG1 VAL A 266      35.480  40.080  73.420  1.00  0.00           C
ATOM   4106 HG11 VAL A 266      36.090  40.590  72.650  1.00  0.00           H
ATOM   4107 HG12 VAL A 266      34.730  39.530  72.810  1.00  0.00           H
ATOM   4108 HG13 VAL A 266      36.100  39.330  73.950  1.00  0.00           H
ATOM   4109  CG2 VAL A 266      36.140  41.790  74.910  1.00  0.00           C
ATOM   4110 HG21 VAL A 266      35.970  42.730  75.470  1.00  0.00           H
ATOM   4111 HG22 VAL A 266      36.950  41.980  74.170  1.00  0.00           H
ATOM   4112 HG23 VAL A 266      36.540  41.200  75.760  1.00  0.00           H
ATOM   4113  C   VAL A 266      33.010  41.300  72.530  1.00  0.00           C
ATOM   4114  O   VAL A 266      33.300  41.470  71.350  1.00  0.00           O
ATOM   4115  N   VAL A 267      31.890  40.640  72.860  1.00  0.00           N
ATOM   4116  HN  VAL A 267      31.790  40.380  73.810  1.00  0.00           H
ATOM   4117  CA  VAL A 267      30.870  40.270  71.850  1.00  0.00           C
ATOM   4118  HA  VAL A 267      31.430  39.650  71.170  1.00  0.00           H
ATOM   4119  CB  VAL A 267      29.920  39.350  72.590  1.00  0.00           C
ATOM   4120  HB  VAL A 267      30.460  38.610  73.210  1.00  0.00           H
ATOM   4121  CG1 VAL A 267      28.850  39.990  73.440  1.00  0.00           C
ATOM   4122 HG11 VAL A 267      28.240  39.300  74.070  1.00  0.00           H
ATOM   4123 HG12 VAL A 267      28.110  40.510  72.800  1.00  0.00           H
ATOM   4124 HG13 VAL A 267      29.310  40.780  74.070  1.00  0.00           H
ATOM   4125  CG2 VAL A 267      29.220  38.420  71.500  1.00  0.00           C
ATOM   4126 HG21 VAL A 267      28.560  39.050  70.870  1.00  0.00           H
ATOM   4127 HG22 VAL A 267      28.810  37.560  72.070  1.00  0.00           H
ATOM   4128 HG23 VAL A 267      29.960  38.040  70.750  1.00  0.00           H
ATOM   4129  C   VAL A 267      30.150  41.340  70.990  1.00  0.00           C
ATOM   4130  O   VAL A 267      30.060  41.180  69.750  1.00  0.00           O
ATOM   4131  N   GLY A 268      29.680  42.500  71.660  1.00  0.00           N
ATOM   4132  HN  GLY A 268      29.730  42.530  72.650  1.00  0.00           H
ATOM   4133  CA  GLY A 268      29.170  43.560  70.910  1.00  0.00           C
ATOM   4134  HA1 GLY A 268      28.990  44.290  71.690  1.00  0.00           H
ATOM   4135  HA2 GLY A 268      28.270  43.210  70.430  1.00  0.00           H
ATOM   4136  C   GLY A 268      30.180  44.160  69.910  1.00  0.00           C
ATOM   4137  O   GLY A 268      29.800  44.350  68.760  1.00  0.00           O
ATOM   4138  N   ALA A 269      31.480  44.340  70.300  1.00  0.00           N
ATOM   4139  HN  ALA A 269      31.700  44.040  71.230  1.00  0.00           H
ATOM   4140  CA  ALA A 269      32.570  44.800  69.440  1.00  0.00           C
ATOM   4141  HA  ALA A 269      32.280  45.730  68.980  1.00  0.00           H
ATOM   4142  CB  ALA A 269      33.860  44.960  70.340  1.00  0.00           C
ATOM   4143  HB1 ALA A 269      33.660  45.820  71.020  1.00  0.00           H
ATOM   4144  HB2 ALA A 269      34.730  45.350  69.770  1.00  0.00           H
ATOM   4145  HB3 ALA A 269      34.140  44.070  70.930  1.00  0.00           H
ATOM   4146  C   ALA A 269      32.940  43.830  68.370  1.00  0.00           C
ATOM   4147  O   ALA A 269      33.330  44.260  67.280  1.00  0.00           O
ATOM   4148  N   PHE A 270      32.830  42.490  68.610  1.00  0.00           N
ATOM   4149  HN  PHE A 270      32.550  42.100  69.480  1.00  0.00           H
ATOM   4150  CA  PHE A 270      32.990  41.510  67.580  1.00  0.00           C
ATOM   4151  HA  PHE A 270      33.950  41.770  67.160  1.00  0.00           H
ATOM   4152  CB  PHE A 270      32.910  40.180  68.290  1.00  0.00           C
ATOM   4153  HB1 PHE A 270      31.890  39.770  68.480  1.00  0.00           H
ATOM   4154  HB2 PHE A 270      33.510  40.300  69.220  1.00  0.00           H
ATOM   4155  CG  PHE A 270      33.610  39.230  67.470  1.00  0.00           C
ATOM   4156  CD1 PHE A 270      34.990  38.930  67.780  1.00  0.00           C
ATOM   4157  HD1 PHE A 270      35.520  39.420  68.580  1.00  0.00           H
ATOM   4158  CE1 PHE A 270      35.680  38.030  67.020  1.00  0.00           C
ATOM   4159  HE1 PHE A 270      36.740  37.860  67.140  1.00  0.00           H
ATOM   4160  CZ  PHE A 270      35.000  37.290  66.060  1.00  0.00           C
ATOM   4161  HZ  PHE A 270      35.520  36.540  65.480  1.00  0.00           H
ATOM   4162  CD2 PHE A 270      32.930  38.370  66.520  1.00  0.00           C
ATOM   4163  HD2 PHE A 270      31.870  38.420  66.340  1.00  0.00           H
ATOM   4164  CE2 PHE A 270      33.630  37.410  65.830  1.00  0.00           C
ATOM   4165  HE2 PHE A 270      33.260  36.800  65.020  1.00  0.00           H
ATOM   4166  C   PHE A 270      31.900  41.640  66.500  1.00  0.00           C
ATOM   4167  O   PHE A 270      32.260  41.620  65.350  1.00  0.00           O
ATOM   4168  N   VAL A 271      30.660  41.870  66.940  1.00  0.00           N
ATOM   4169  HN  VAL A 271      30.470  41.880  67.920  1.00  0.00           H
ATOM   4170  CA  VAL A 271      29.600  42.150  65.940  1.00  0.00           C
ATOM   4171  HA  VAL A 271      29.640  41.340  65.230  1.00  0.00           H
ATOM   4172  CB  VAL A 271      28.130  42.260  66.450  1.00  0.00           C
ATOM   4173  HB  VAL A 271      28.080  43.110  67.170  1.00  0.00           H
ATOM   4174  CG1 VAL A 271      27.090  42.480  65.410  1.00  0.00           C
ATOM   4175 HG11 VAL A 271      27.220  41.680  64.650  1.00  0.00           H
ATOM   4176 HG12 VAL A 271      27.250  43.430  64.850  1.00  0.00           H
ATOM   4177 HG13 VAL A 271      26.040  42.380  65.770  1.00  0.00           H
ATOM   4178  CG2 VAL A 271      27.700  41.000  67.270  1.00  0.00           C
ATOM   4179 HG21 VAL A 271      27.420  40.150  66.600  1.00  0.00           H
ATOM   4180 HG22 VAL A 271      26.870  41.300  67.950  1.00  0.00           H
ATOM   4181 HG23 VAL A 271      28.450  40.560  67.960  1.00  0.00           H
ATOM   4182  C   VAL A 271      29.910  43.340  65.060  1.00  0.00           C
ATOM   4183  O   VAL A 271      29.760  43.290  63.850  1.00  0.00           O
ATOM   4184  N   VAL A 272      30.330  44.550  65.620  1.00  0.00           N
ATOM   4185  HN  VAL A 272      30.500  44.680  66.600  1.00  0.00           H
ATOM   4186  CA  VAL A 272      30.640  45.740  64.790  1.00  0.00           C
ATOM   4187  HA  VAL A 272      29.740  45.970  64.230  1.00  0.00           H
ATOM   4188  CB  VAL A 272      30.890  47.010  65.560  1.00  0.00           C
ATOM   4189  HB  VAL A 272      31.780  47.030  66.210  1.00  0.00           H
ATOM   4190  CG1 VAL A 272      31.160  48.230  64.630  1.00  0.00           C
ATOM   4191 HG11 VAL A 272      30.380  48.280  63.850  1.00  0.00           H
ATOM   4192 HG12 VAL A 272      32.150  48.100  64.140  1.00  0.00           H
ATOM   4193 HG13 VAL A 272      31.330  49.190  65.170  1.00  0.00           H
ATOM   4194  CG2 VAL A 272      29.690  47.260  66.530  1.00  0.00           C
ATOM   4195 HG21 VAL A 272      29.880  48.090  67.240  1.00  0.00           H
ATOM   4196 HG22 VAL A 272      29.630  46.330  67.130  1.00  0.00           H
ATOM   4197 HG23 VAL A 272      28.770  47.410  65.920  1.00  0.00           H
ATOM   4198  C   VAL A 272      31.810  45.490  63.870  1.00  0.00           C
ATOM   4199  O   VAL A 272      31.720  45.750  62.700  1.00  0.00           O
ATOM   4200  N   CYS A 273      32.940  44.920  64.410  1.00  0.00           N
ATOM   4201  HN  CYS A 273      32.970  44.650  65.370  1.00  0.00           H
ATOM   4202  CA  CYS A 273      34.230  44.630  63.600  1.00  0.00           C
ATOM   4203  HA  CYS A 273      34.560  45.530  63.120  1.00  0.00           H
ATOM   4204  CB  CYS A 273      35.270  43.960  64.600  1.00  0.00           C
ATOM   4205  HB1 CYS A 273      36.210  43.790  64.030  1.00  0.00           H
ATOM   4206  HB2 CYS A 273      34.830  43.090  65.130  1.00  0.00           H
ATOM   4207  SG  CYS A 273      35.890  45.230  65.770  1.00  0.00           S
ATOM   4208  HG1 CYS A 273      34.710  45.820  65.810  1.00  0.00           H
ATOM   4209  C   CYS A 273      33.860  43.690  62.490  1.00  0.00           C
ATOM   4210  O   CYS A 273      34.190  43.860  61.300  1.00  0.00           O
ATOM   4211  N   TRP A 274      33.120  42.600  62.810  1.00  0.00           N
ATOM   4212  HN  TRP A 274      32.750  42.420  63.720  1.00  0.00           H
ATOM   4213  CA  TRP A 274      33.000  41.480  61.820  1.00  0.00           C
ATOM   4214  HA  TRP A 274      33.690  41.810  61.060  1.00  0.00           H
ATOM   4215  CB  TRP A 274      33.320  40.120  62.470  1.00  0.00           C
ATOM   4216  HB1 TRP A 274      32.990  39.370  61.720  1.00  0.00           H
ATOM   4217  HB2 TRP A 274      32.830  39.950  63.450  1.00  0.00           H
ATOM   4218  CG  TRP A 274      34.840  40.070  62.820  1.00  0.00           C
ATOM   4219  CD1 TRP A 274      35.330  40.210  64.060  1.00  0.00           C
ATOM   4220  HD1 TRP A 274      34.720  40.210  64.960  1.00  0.00           H
ATOM   4221  NE1 TRP A 274      36.740  39.990  64.050  1.00  0.00           N
ATOM   4222  HE1 TRP A 274      37.290  40.140  64.850  1.00  0.00           H
ATOM   4223  CE2 TRP A 274      37.160  39.830  62.760  1.00  0.00           C
ATOM   4224  CD2 TRP A 274      36.000  39.970  61.960  1.00  0.00           C
ATOM   4225  CE3 TRP A 274      36.150  39.760  60.610  1.00  0.00           C
ATOM   4226  HE3 TRP A 274      35.260  39.880  60.020  1.00  0.00           H
ATOM   4227  CZ3 TRP A 274      37.410  39.800  60.010  1.00  0.00           C
ATOM   4228  HZ3 TRP A 274      37.500  39.780  58.930  1.00  0.00           H
ATOM   4229  CZ2 TRP A 274      38.450  39.790  62.180  1.00  0.00           C
ATOM   4230  HZ2 TRP A 274      39.290  39.750  62.870  1.00  0.00           H
ATOM   4231  CH2 TRP A 274      38.530  39.730  60.770  1.00  0.00           C
ATOM   4232  HH2 TRP A 274      39.510  39.660  60.320  1.00  0.00           H
ATOM   4233  C   TRP A 274      31.690  41.290  61.030  1.00  0.00           C
ATOM   4234  O   TRP A 274      31.720  40.770  59.940  1.00  0.00           O
ATOM   4235  N   ALA A 275      30.520  41.720  61.500  1.00  0.00           N
ATOM   4236  HN  ALA A 275      30.470  42.010  62.450  1.00  0.00           H
ATOM   4237  CA  ALA A 275      29.250  41.460  60.780  1.00  0.00           C
ATOM   4238  HA  ALA A 275      29.360  40.440  60.440  1.00  0.00           H
ATOM   4239  CB  ALA A 275      28.050  41.490  61.740  1.00  0.00           C
ATOM   4240  HB1 ALA A 275      28.170  40.750  62.550  1.00  0.00           H
ATOM   4241  HB2 ALA A 275      27.070  41.290  61.250  1.00  0.00           H
ATOM   4242  HB3 ALA A 275      27.970  42.500  62.210  1.00  0.00           H
ATOM   4243  C   ALA A 275      28.990  42.230  59.560  1.00  0.00           C
ATOM   4244  O   ALA A 275      28.410  41.590  58.630  1.00  0.00           O
ATOM   4245  N   PRO A 276      29.340  43.480  59.280  1.00  0.00           N
ATOM   4246  CD  PRO A 276      30.000  44.440  60.200  1.00  0.00           C
ATOM   4247  HD1 PRO A 276      30.880  43.960  60.680  1.00  0.00           H
ATOM   4248  HD2 PRO A 276      29.270  44.830  60.930  1.00  0.00           H
ATOM   4249  CA  PRO A 276      29.170  44.100  57.990  1.00  0.00           C
ATOM   4250  HA  PRO A 276      28.190  44.030  57.540  1.00  0.00           H
ATOM   4251  CB  PRO A 276      29.480  45.580  58.200  1.00  0.00           C
ATOM   4252  HB1 PRO A 276      28.620  46.130  58.650  1.00  0.00           H
ATOM   4253  HB2 PRO A 276      29.790  46.180  57.320  1.00  0.00           H
ATOM   4254  CG  PRO A 276      30.560  45.580  59.320  1.00  0.00           C
ATOM   4255  HG1 PRO A 276      31.510  45.270  58.840  1.00  0.00           H
ATOM   4256  HG2 PRO A 276      30.640  46.500  59.930  1.00  0.00           H
ATOM   4257  C   PRO A 276      30.130  43.500  56.970  1.00  0.00           C
ATOM   4258  O   PRO A 276      29.720  43.270  55.840  1.00  0.00           O
ATOM   4259  N   ILE A 277      31.370  43.110  57.230  1.00  0.00           N
ATOM   4260  HN  ILE A 277      31.760  43.420  58.090  1.00  0.00           H
ATOM   4261  CA  ILE A 277      32.240  42.310  56.400  1.00  0.00           C
ATOM   4262  HA  ILE A 277      32.230  42.780  55.430  1.00  0.00           H
ATOM   4263  CB  ILE A 277      33.710  42.370  56.740  1.00  0.00           C
ATOM   4264  HB  ILE A 277      34.000  43.450  56.740  1.00  0.00           H
ATOM   4265  CG2 ILE A 277      33.970  41.720  58.130  1.00  0.00           C
ATOM   4266 HG21 ILE A 277      33.730  40.640  58.130  1.00  0.00           H
ATOM   4267 HG22 ILE A 277      33.480  42.080  59.060  1.00  0.00           H
ATOM   4268 HG23 ILE A 277      35.060  41.890  58.310  1.00  0.00           H
ATOM   4269  CG1 ILE A 277      34.670  41.800  55.650  1.00  0.00           C
ATOM   4270 HG11 ILE A 277      34.560  40.700  55.530  1.00  0.00           H
ATOM   4271 HG12 ILE A 277      35.730  41.950  55.950  1.00  0.00           H
ATOM   4272  CD  ILE A 277      34.610  42.530  54.270  1.00  0.00           C
ATOM   4273  HD1 ILE A 277      34.840  43.610  54.350  1.00  0.00           H
ATOM   4274  HD2 ILE A 277      33.560  42.410  53.940  1.00  0.00           H
ATOM   4275  HD3 ILE A 277      35.290  42.020  53.560  1.00  0.00           H
ATOM   4276  C   ILE A 277      31.740  40.930  56.030  1.00  0.00           C
ATOM   4277  O   ILE A 277      31.720  40.640  54.840  1.00  0.00           O
ATOM   4278  N   HSD A 278      31.230  40.170  56.960  1.00  0.00           N
ATOM   4279  HN  HSD A 278      31.280  40.450  57.920  1.00  0.00           H
ATOM   4280  CA  HSD A 278      30.740  38.840  56.610  1.00  0.00           C
ATOM   4281  HA  HSD A 278      31.370  38.350  55.880  1.00  0.00           H
ATOM   4282  CB  HSD A 278      30.820  37.950  57.800  1.00  0.00           C
ATOM   4283  HB1 HSD A 278      30.310  37.000  57.520  1.00  0.00           H
ATOM   4284  HB2 HSD A 278      30.370  38.410  58.700  1.00  0.00           H
ATOM   4285  ND1 HSD A 278      33.010  38.150  59.020  1.00  0.00           N
ATOM   4286  HD1 HSD A 278      32.710  39.010  59.430  1.00  0.00           H
ATOM   4287  CG  HSD A 278      32.150  37.450  58.130  1.00  0.00           C
ATOM   4288  CE1 HSD A 278      34.080  37.340  59.190  1.00  0.00           C
ATOM   4289  HE1 HSD A 278      34.860  37.620  59.890  1.00  0.00           H
ATOM   4290  NE2 HSD A 278      34.030  36.230  58.450  1.00  0.00           N
ATOM   4291  CD2 HSD A 278      32.790  36.310  57.830  1.00  0.00           C
ATOM   4292  HD2 HSD A 278      32.480  35.510  57.160  1.00  0.00           H
ATOM   4293  C   HSD A 278      29.390  38.940  55.890  1.00  0.00           C
ATOM   4294  O   HSD A 278      29.180  38.210  54.940  1.00  0.00           O
ATOM   4295  N   ILE A 279      28.480  39.860  56.180  1.00  0.00           N
ATOM   4296  HN  ILE A 279      28.610  40.450  56.980  1.00  0.00           H
ATOM   4297  CA  ILE A 279      27.350  40.180  55.290  1.00  0.00           C
ATOM   4298  HA  ILE A 279      26.780  39.280  55.090  1.00  0.00           H
ATOM   4299  CB  ILE A 279      26.350  41.110  55.860  1.00  0.00           C
ATOM   4300  HB  ILE A 279      26.920  41.990  56.230  1.00  0.00           H
ATOM   4301  CG2 ILE A 279      25.370  41.720  54.870  1.00  0.00           C
ATOM   4302 HG21 ILE A 279      24.580  42.370  55.290  1.00  0.00           H
ATOM   4303 HG22 ILE A 279      24.960  40.840  54.330  1.00  0.00           H
ATOM   4304 HG23 ILE A 279      25.920  42.420  54.210  1.00  0.00           H
ATOM   4305  CG1 ILE A 279      25.620  40.590  57.100  1.00  0.00           C
ATOM   4306 HG11 ILE A 279      24.850  41.300  57.460  1.00  0.00           H
ATOM   4307 HG12 ILE A 279      26.370  40.480  57.920  1.00  0.00           H
ATOM   4308  CD  ILE A 279      24.860  39.280  57.000  1.00  0.00           C
ATOM   4309  HD1 ILE A 279      24.150  39.230  57.850  1.00  0.00           H
ATOM   4310  HD2 ILE A 279      25.550  38.410  57.030  1.00  0.00           H
ATOM   4311  HD3 ILE A 279      24.270  39.200  56.060  1.00  0.00           H
ATOM   4312  C   ILE A 279      27.780  40.590  53.920  1.00  0.00           C
ATOM   4313  O   ILE A 279      27.310  40.150  52.930  1.00  0.00           O
ATOM   4314  N   PHE A 280      28.760  41.570  53.780  1.00  0.00           N
ATOM   4315  HN  PHE A 280      29.180  41.960  54.600  1.00  0.00           H
ATOM   4316  CA  PHE A 280      29.240  42.050  52.500  1.00  0.00           C
ATOM   4317  HA  PHE A 280      28.340  42.180  51.910  1.00  0.00           H
ATOM   4318  CB  PHE A 280      30.000  43.390  52.760  1.00  0.00           C
ATOM   4319  HB1 PHE A 280      30.830  43.440  53.500  1.00  0.00           H
ATOM   4320  HB2 PHE A 280      29.300  44.160  53.140  1.00  0.00           H
ATOM   4321  CG  PHE A 280      30.540  43.990  51.520  1.00  0.00           C
ATOM   4322  CD1 PHE A 280      31.780  43.670  50.990  1.00  0.00           C
ATOM   4323  HD1 PHE A 280      32.360  42.920  51.510  1.00  0.00           H
ATOM   4324  CE1 PHE A 280      32.210  44.210  49.760  1.00  0.00           C
ATOM   4325  HE1 PHE A 280      33.200  43.980  49.380  1.00  0.00           H
ATOM   4326  CZ  PHE A 280      31.360  45.100  49.060  1.00  0.00           C
ATOM   4327  HZ  PHE A 280      31.720  45.690  48.230  1.00  0.00           H
ATOM   4328  CD2 PHE A 280      29.690  44.840  50.750  1.00  0.00           C
ATOM   4329  HD2 PHE A 280      28.790  45.050  51.310  1.00  0.00           H
ATOM   4330  CE2 PHE A 280      30.100  45.360  49.540  1.00  0.00           C
ATOM   4331  HE2 PHE A 280      29.440  45.960  48.930  1.00  0.00           H
ATOM   4332  C   PHE A 280      30.020  41.030  51.590  1.00  0.00           C
ATOM   4333  O   PHE A 280      29.880  41.050  50.380  1.00  0.00           O
ATOM   4334  N   VAL A 281      30.740  40.120  52.170  1.00  0.00           N
ATOM   4335  HN  VAL A 281      30.980  40.170  53.140  1.00  0.00           H
ATOM   4336  CA  VAL A 281      31.340  39.040  51.430  1.00  0.00           C
ATOM   4337  HA  VAL A 281      31.900  39.460  50.600  1.00  0.00           H
ATOM   4338  CB  VAL A 281      32.450  38.390  52.230  1.00  0.00           C
ATOM   4339  HB  VAL A 281      31.950  38.200  53.200  1.00  0.00           H
ATOM   4340  CG1 VAL A 281      32.970  37.000  51.760  1.00  0.00           C
ATOM   4341 HG11 VAL A 281      32.300  36.210  52.160  1.00  0.00           H
ATOM   4342 HG12 VAL A 281      34.040  36.810  52.010  1.00  0.00           H
ATOM   4343 HG13 VAL A 281      32.940  37.060  50.660  1.00  0.00           H
ATOM   4344  CG2 VAL A 281      33.730  39.270  52.350  1.00  0.00           C
ATOM   4345 HG21 VAL A 281      33.530  40.250  52.820  1.00  0.00           H
ATOM   4346 HG22 VAL A 281      34.120  39.450  51.330  1.00  0.00           H
ATOM   4347 HG23 VAL A 281      34.460  38.710  52.970  1.00  0.00           H
ATOM   4348  C   VAL A 281      30.390  38.040  50.910  1.00  0.00           C
ATOM   4349  O   VAL A 281      30.570  37.510  49.780  1.00  0.00           O
ATOM   4350  N   ILE A 282      29.310  37.670  51.600  1.00  0.00           N
ATOM   4351  HN  ILE A 282      29.130  38.070  52.500  1.00  0.00           H
ATOM   4352  CA  ILE A 282      28.250  36.790  51.040  1.00  0.00           C
ATOM   4353  HA  ILE A 282      28.770  36.050  50.450  1.00  0.00           H
ATOM   4354  CB  ILE A 282      27.510  35.990  52.160  1.00  0.00           C
ATOM   4355  HB  ILE A 282      26.900  36.720  52.720  1.00  0.00           H
ATOM   4356  CG2 ILE A 282      26.440  35.070  51.580  1.00  0.00           C
ATOM   4357 HG21 ILE A 282      25.600  35.670  51.170  1.00  0.00           H
ATOM   4358 HG22 ILE A 282      26.050  34.390  52.370  1.00  0.00           H
ATOM   4359 HG23 ILE A 282      27.050  34.490  50.860  1.00  0.00           H
ATOM   4360  CG1 ILE A 282      28.420  35.310  53.180  1.00  0.00           C
ATOM   4361 HG11 ILE A 282      27.830  34.630  53.830  1.00  0.00           H
ATOM   4362 HG12 ILE A 282      28.950  36.110  53.730  1.00  0.00           H
ATOM   4363  CD  ILE A 282      29.430  34.290  52.630  1.00  0.00           C
ATOM   4364  HD1 ILE A 282      29.940  34.700  51.740  1.00  0.00           H
ATOM   4365  HD2 ILE A 282      28.990  33.280  52.460  1.00  0.00           H
ATOM   4366  HD3 ILE A 282      30.200  34.060  53.400  1.00  0.00           H
ATOM   4367  C   ILE A 282      27.330  37.580  50.100  1.00  0.00           C
ATOM   4368  O   ILE A 282      26.830  37.040  49.090  1.00  0.00           O
ATOM   4369  N   VAL A 283      27.090  38.910  50.340  1.00  0.00           N
ATOM   4370  HN  VAL A 283      27.260  39.260  51.260  1.00  0.00           H
ATOM   4371  CA  VAL A 283      26.460  39.730  49.260  1.00  0.00           C
ATOM   4372  HA  VAL A 283      25.470  39.340  49.060  1.00  0.00           H
ATOM   4373  CB  VAL A 283      26.310  41.210  49.690  1.00  0.00           C
ATOM   4374  HB  VAL A 283      27.320  41.490  50.060  1.00  0.00           H
ATOM   4375  CG1 VAL A 283      25.920  42.120  48.400  1.00  0.00           C
ATOM   4376 HG11 VAL A 283      25.710  43.150  48.730  1.00  0.00           H
ATOM   4377 HG12 VAL A 283      25.040  41.720  47.850  1.00  0.00           H
ATOM   4378 HG13 VAL A 283      26.810  42.200  47.740  1.00  0.00           H
ATOM   4379  CG2 VAL A 283      25.270  41.350  50.800  1.00  0.00           C
ATOM   4380 HG21 VAL A 283      25.480  42.120  51.570  1.00  0.00           H
ATOM   4381 HG22 VAL A 283      25.270  40.400  51.360  1.00  0.00           H
ATOM   4382 HG23 VAL A 283      24.320  41.520  50.250  1.00  0.00           H
ATOM   4383  C   VAL A 283      27.220  39.770  47.920  1.00  0.00           C
ATOM   4384  O   VAL A 283      26.580  39.510  46.900  1.00  0.00           O
ATOM   4385  N   TRP A 284      28.580  39.900  48.030  1.00  0.00           N
ATOM   4386  HN  TRP A 284      28.960  40.200  48.900  1.00  0.00           H
ATOM   4387  CA  TRP A 284      29.460  39.880  46.890  1.00  0.00           C
ATOM   4388  HA  TRP A 284      29.180  40.660  46.200  1.00  0.00           H
ATOM   4389  CB  TRP A 284      30.880  40.170  47.420  1.00  0.00           C
ATOM   4390  HB1 TRP A 284      31.160  39.340  48.100  1.00  0.00           H
ATOM   4391  HB2 TRP A 284      30.810  41.080  48.070  1.00  0.00           H
ATOM   4392  CG  TRP A 284      31.940  40.400  46.350  1.00  0.00           C
ATOM   4393  CD1 TRP A 284      32.670  39.480  45.640  1.00  0.00           C
ATOM   4394  HD1 TRP A 284      32.700  38.410  45.770  1.00  0.00           H
ATOM   4395  NE1 TRP A 284      33.510  40.140  44.830  1.00  0.00           N
ATOM   4396  HE1 TRP A 284      34.310  39.730  44.460  1.00  0.00           H
ATOM   4397  CE2 TRP A 284      33.350  41.500  44.990  1.00  0.00           C
ATOM   4398  CD2 TRP A 284      32.250  41.730  45.900  1.00  0.00           C
ATOM   4399  CE3 TRP A 284      31.910  43.070  46.230  1.00  0.00           C
ATOM   4400  HE3 TRP A 284      31.090  43.240  46.910  1.00  0.00           H
ATOM   4401  CZ3 TRP A 284      32.580  44.110  45.560  1.00  0.00           C
ATOM   4402  HZ3 TRP A 284      32.460  45.140  45.860  1.00  0.00           H
ATOM   4403  CZ2 TRP A 284      34.070  42.610  44.370  1.00  0.00           C
ATOM   4404  HZ2 TRP A 284      34.850  42.550  43.630  1.00  0.00           H
ATOM   4405  CH2 TRP A 284      33.670  43.900  44.720  1.00  0.00           C
ATOM   4406  HH2 TRP A 284      34.120  44.800  44.340  1.00  0.00           H
ATOM   4407  C   TRP A 284      29.320  38.530  46.170  1.00  0.00           C
ATOM   4408  O   TRP A 284      29.040  38.470  44.990  1.00  0.00           O
ATOM   4409  N   THR A 285      29.280  37.430  46.930  1.00  0.00           N
ATOM   4410  HN  THR A 285      29.340  37.580  47.910  1.00  0.00           H
ATOM   4411  CA  THR A 285      29.160  36.090  46.450  1.00  0.00           C
ATOM   4412  HA  THR A 285      29.940  35.920  45.730  1.00  0.00           H
ATOM   4413  CB  THR A 285      29.520  35.100  47.610  1.00  0.00           C
ATOM   4414  HB  THR A 285      28.850  35.220  48.490  1.00  0.00           H
ATOM   4415  OG1 THR A 285      30.830  35.270  48.130  1.00  0.00           O
ATOM   4416  HG1 THR A 285      30.980  36.130  48.530  1.00  0.00           H
ATOM   4417  CG2 THR A 285      29.470  33.650  47.140  1.00  0.00           C
ATOM   4418 HG21 THR A 285      28.380  33.480  47.030  1.00  0.00           H
ATOM   4419 HG22 THR A 285      29.840  32.990  47.960  1.00  0.00           H
ATOM   4420 HG23 THR A 285      30.080  33.610  46.210  1.00  0.00           H
ATOM   4421  C   THR A 285      27.870  35.620  45.770  1.00  0.00           C
ATOM   4422  O   THR A 285      27.870  34.820  44.810  1.00  0.00           O
ATOM   4423  N   LEU A 286      26.740  36.110  46.380  1.00  0.00           N
ATOM   4424  HN  LEU A 286      26.840  36.640  47.220  1.00  0.00           H
ATOM   4425  CA  LEU A 286      25.380  35.790  45.970  1.00  0.00           C
ATOM   4426  HA  LEU A 286      25.470  34.980  45.270  1.00  0.00           H
ATOM   4427  CB  LEU A 286      24.460  35.380  47.200  1.00  0.00           C
ATOM   4428  HB1 LEU A 286      23.410  35.320  46.860  1.00  0.00           H
ATOM   4429  HB2 LEU A 286      24.420  36.250  47.890  1.00  0.00           H
ATOM   4430  CG  LEU A 286      24.920  34.070  47.810  1.00  0.00           C
ATOM   4431  HG  LEU A 286      25.930  34.170  48.270  1.00  0.00           H
ATOM   4432  CD1 LEU A 286      23.960  33.720  49.000  1.00  0.00           C
ATOM   4433 HD11 LEU A 286      22.930  33.510  48.630  1.00  0.00           H
ATOM   4434 HD12 LEU A 286      23.810  34.580  49.690  1.00  0.00           H
ATOM   4435 HD13 LEU A 286      24.210  32.810  49.600  1.00  0.00           H
ATOM   4436  CD2 LEU A 286      24.850  32.970  46.800  1.00  0.00           C
ATOM   4437 HD21 LEU A 286      25.740  33.030  46.120  1.00  0.00           H
ATOM   4438 HD22 LEU A 286      23.930  33.070  46.190  1.00  0.00           H
ATOM   4439 HD23 LEU A 286      24.890  31.940  47.220  1.00  0.00           H
ATOM   4440  C   LEU A 286      24.640  36.940  45.230  1.00  0.00           C
ATOM   4441  O   LEU A 286      23.510  36.680  44.780  1.00  0.00           O
ATOM   4442  N   VAL A 287      25.220  38.150  44.990  1.00  0.00           N
ATOM   4443  HN  VAL A 287      26.080  38.350  45.450  1.00  0.00           H
ATOM   4444  CA  VAL A 287      24.490  39.220  44.190  1.00  0.00           C
ATOM   4445  HA  VAL A 287      23.620  38.750  43.740  1.00  0.00           H
ATOM   4446  CB  VAL A 287      24.140  40.360  45.140  1.00  0.00           C
ATOM   4447  HB  VAL A 287      25.040  40.900  45.500  1.00  0.00           H
ATOM   4448  CG1 VAL A 287      23.250  41.460  44.470  1.00  0.00           C
ATOM   4449 HG11 VAL A 287      23.060  42.210  45.270  1.00  0.00           H
ATOM   4450 HG12 VAL A 287      22.280  41.010  44.160  1.00  0.00           H
ATOM   4451 HG13 VAL A 287      23.790  41.890  43.600  1.00  0.00           H
ATOM   4452  CG2 VAL A 287      23.370  39.800  46.380  1.00  0.00           C
ATOM   4453 HG21 VAL A 287      22.880  40.660  46.890  1.00  0.00           H
ATOM   4454 HG22 VAL A 287      24.040  39.340  47.140  1.00  0.00           H
ATOM   4455 HG23 VAL A 287      22.590  39.060  46.090  1.00  0.00           H
ATOM   4456  C   VAL A 287      25.400  39.660  43.030  1.00  0.00           C
ATOM   4457  O   VAL A 287      26.570  39.620  43.100  1.00  0.00           O
ATOM   4458  N   ASP A 288      24.790  40.010  41.910  1.00  0.00           N
ATOM   4459  HN  ASP A 288      23.800  39.990  41.870  1.00  0.00           H
ATOM   4460  CA  ASP A 288      25.570  40.590  40.770  1.00  0.00           C
ATOM   4461  HA  ASP A 288      26.480  40.000  40.730  1.00  0.00           H
ATOM   4462  CB  ASP A 288      24.780  40.290  39.390  1.00  0.00           C
ATOM   4463  HB1 ASP A 288      23.870  40.900  39.200  1.00  0.00           H
ATOM   4464  HB2 ASP A 288      24.430  39.250  39.580  1.00  0.00           H
ATOM   4465  CG  ASP A 288      25.620  40.300  38.110  1.00  0.00           C
ATOM   4466  OD1 ASP A 288      26.830  39.900  38.160  1.00  0.00           O
ATOM   4467  OD2 ASP A 288      24.960  40.520  37.090  1.00  0.00           O
ATOM   4468  C   ASP A 288      25.880  42.130  40.950  1.00  0.00           C
ATOM   4469  O   ASP A 288      25.580  42.990  40.140  1.00  0.00           O
ATOM   4470  N   ILE A 289      26.480  42.500  42.100  1.00  0.00           N
ATOM   4471  HN  ILE A 289      26.660  41.790  42.790  1.00  0.00           H
ATOM   4472  CA  ILE A 289      26.790  43.890  42.550  1.00  0.00           C
ATOM   4473  HA  ILE A 289      26.010  44.490  42.100  1.00  0.00           H
ATOM   4474  CB  ILE A 289      26.600  44.080  44.090  1.00  0.00           C
ATOM   4475  HB  ILE A 289      25.540  43.810  44.300  1.00  0.00           H
ATOM   4476  CG2 ILE A 289      27.540  43.000  44.730  1.00  0.00           C
ATOM   4477 HG21 ILE A 289      27.260  42.000  44.330  1.00  0.00           H
ATOM   4478 HG22 ILE A 289      27.450  42.920  45.840  1.00  0.00           H
ATOM   4479 HG23 ILE A 289      28.620  43.140  44.500  1.00  0.00           H
ATOM   4480  CG1 ILE A 289      26.760  45.480  44.630  1.00  0.00           C
ATOM   4481 HG11 ILE A 289      26.010  46.130  44.130  1.00  0.00           H
ATOM   4482 HG12 ILE A 289      27.770  45.890  44.390  1.00  0.00           H
ATOM   4483  CD  ILE A 289      26.410  45.550  46.110  1.00  0.00           C
ATOM   4484  HD1 ILE A 289      25.420  45.050  46.220  1.00  0.00           H
ATOM   4485  HD2 ILE A 289      26.350  46.620  46.420  1.00  0.00           H
ATOM   4486  HD3 ILE A 289      27.250  45.100  46.680  1.00  0.00           H
ATOM   4487  C   ILE A 289      28.050  44.380  41.890  1.00  0.00           C
ATOM   4488  O   ILE A 289      29.130  43.880  42.160  1.00  0.00           O
ATOM   4489  N   ASP A 290      27.940  45.360  40.940  1.00  0.00           N
ATOM   4490  HN  ASP A 290      27.050  45.740  40.690  1.00  0.00           H
ATOM   4491  CA  ASP A 290      28.900  46.200  40.410  1.00  0.00           C
ATOM   4492  HA  ASP A 290      29.300  45.700  39.540  1.00  0.00           H
ATOM   4493  CB  ASP A 290      28.190  47.490  39.950  1.00  0.00           C
ATOM   4494  HB1 ASP A 290      27.580  47.860  40.810  1.00  0.00           H
ATOM   4495  HB2 ASP A 290      27.360  47.360  39.220  1.00  0.00           H
ATOM   4496  CG  ASP A 290      29.010  48.590  39.430  1.00  0.00           C
ATOM   4497  OD1 ASP A 290      30.280  48.530  39.220  1.00  0.00           O
ATOM   4498  OD2 ASP A 290      28.380  49.570  38.950  1.00  0.00           O
ATOM   4499  C   ASP A 290      30.100  46.380  41.300  1.00  0.00           C
ATOM   4500  O   ASP A 290      30.100  46.860  42.430  1.00  0.00           O
ATOM   4501  N   ARG A 291      31.310  46.000  40.850  1.00  0.00           N
ATOM   4502  HN  ARG A 291      31.450  45.640  39.930  1.00  0.00           H
ATOM   4503  CA  ARG A 291      32.500  45.880  41.590  1.00  0.00           C
ATOM   4504  HA  ARG A 291      32.150  45.730  42.600  1.00  0.00           H
ATOM   4505  CB  ARG A 291      33.410  44.840  40.920  1.00  0.00           C
ATOM   4506  HB1 ARG A 291      32.980  43.840  41.140  1.00  0.00           H
ATOM   4507  HB2 ARG A 291      34.320  44.970  41.550  1.00  0.00           H
ATOM   4508  CG  ARG A 291      33.650  44.820  39.410  1.00  0.00           C
ATOM   4509  HG1 ARG A 291      33.990  45.820  39.080  1.00  0.00           H
ATOM   4510  HG2 ARG A 291      32.770  44.360  38.910  1.00  0.00           H
ATOM   4511  CD  ARG A 291      34.820  43.860  39.150  1.00  0.00           C
ATOM   4512  HD1 ARG A 291      34.460  42.830  39.360  1.00  0.00           H
ATOM   4513  HD2 ARG A 291      35.740  44.040  39.750  1.00  0.00           H
ATOM   4514  NE  ARG A 291      35.160  43.880  37.720  1.00  0.00           N
ATOM   4515  HE  ARG A 291      34.540  44.280  37.050  1.00  0.00           H
ATOM   4516  CZ  ARG A 291      36.160  43.200  37.180  1.00  0.00           C
ATOM   4517  NH1 ARG A 291      36.330  43.140  35.880  1.00  0.00           N
ATOM   4518 HH11 ARG A 291      35.770  43.760  35.340  1.00  0.00           H
ATOM   4519 HH12 ARG A 291      37.210  42.750  35.600  1.00  0.00           H
ATOM   4520  NH2 ARG A 291      37.060  42.510  37.870  1.00  0.00           N
ATOM   4521 HH21 ARG A 291      37.000  42.570  38.860  1.00  0.00           H
ATOM   4522 HH22 ARG A 291      37.780  42.200  37.250  1.00  0.00           H
ATOM   4523  C   ARG A 291      33.220  47.240  41.630  1.00  0.00           C
ATOM   4524  O   ARG A 291      34.200  47.360  42.330  1.00  0.00           O
ATOM   4525  N   ARG A 292      32.740  48.280  40.960  1.00  0.00           N
ATOM   4526  HN  ARG A 292      31.960  48.170  40.360  1.00  0.00           H
ATOM   4527  CA  ARG A 292      33.450  49.550  40.830  1.00  0.00           C
ATOM   4528  HA  ARG A 292      34.230  49.650  41.570  1.00  0.00           H
ATOM   4529  CB  ARG A 292      34.020  49.490  39.430  1.00  0.00           C
ATOM   4530  HB1 ARG A 292      34.380  50.490  39.130  1.00  0.00           H
ATOM   4531  HB2 ARG A 292      33.320  49.230  38.610  1.00  0.00           H
ATOM   4532  CG  ARG A 292      35.220  48.550  39.230  1.00  0.00           C
ATOM   4533  HG1 ARG A 292      34.960  47.550  39.640  1.00  0.00           H
ATOM   4534  HG2 ARG A 292      36.070  48.910  39.860  1.00  0.00           H
ATOM   4535  CD  ARG A 292      35.770  48.280  37.790  1.00  0.00           C
ATOM   4536  HD1 ARG A 292      35.970  49.240  37.260  1.00  0.00           H
ATOM   4537  HD2 ARG A 292      35.050  47.740  37.140  1.00  0.00           H
ATOM   4538  NE  ARG A 292      37.050  47.570  37.750  1.00  0.00           N
ATOM   4539  HE  ARG A 292      37.540  47.370  38.590  1.00  0.00           H
ATOM   4540  CZ  ARG A 292      37.540  47.010  36.640  1.00  0.00           C
ATOM   4541  NH1 ARG A 292      38.670  46.270  36.670  1.00  0.00           N
ATOM   4542 HH11 ARG A 292      39.230  46.380  37.490  1.00  0.00           H
ATOM   4543 HH12 ARG A 292      39.230  46.240  35.850  1.00  0.00           H
ATOM   4544  NH2 ARG A 292      36.910  47.160  35.490  1.00  0.00           N
ATOM   4545 HH21 ARG A 292      36.060  47.680  35.580  1.00  0.00           H
ATOM   4546 HH22 ARG A 292      37.190  46.650  34.670  1.00  0.00           H
ATOM   4547  C   ARG A 292      32.570  50.770  41.060  1.00  0.00           C
ATOM   4548  O   ARG A 292      33.110  51.920  41.130  1.00  0.00           O
ATOM   4549  N   ASP A 293      31.210  50.620  41.270  1.00  0.00           N
ATOM   4550  HN  ASP A 293      30.650  49.800  41.130  1.00  0.00           H
ATOM   4551  CA  ASP A 293      30.410  51.800  41.690  1.00  0.00           C
ATOM   4552  HA  ASP A 293      30.580  52.620  41.010  1.00  0.00           H
ATOM   4553  CB  ASP A 293      29.020  51.290  41.740  1.00  0.00           C
ATOM   4554  HB1 ASP A 293      28.980  50.370  42.370  1.00  0.00           H
ATOM   4555  HB2 ASP A 293      28.700  51.140  40.690  1.00  0.00           H
ATOM   4556  CG  ASP A 293      27.920  52.330  42.120  1.00  0.00           C
ATOM   4557  OD1 ASP A 293      26.700  52.010  41.970  1.00  0.00           O
ATOM   4558  OD2 ASP A 293      28.250  53.400  42.700  1.00  0.00           O
ATOM   4559  C   ASP A 293      31.040  52.440  43.000  1.00  0.00           C
ATOM   4560  O   ASP A 293      31.350  51.720  43.990  1.00  0.00           O
ATOM   4561  N   PRO A 294      31.270  53.760  43.170  1.00  0.00           N
ATOM   4562  CD  PRO A 294      31.040  54.850  42.160  1.00  0.00           C
ATOM   4563  HD1 PRO A 294      30.070  54.830  41.610  1.00  0.00           H
ATOM   4564  HD2 PRO A 294      31.820  54.670  41.400  1.00  0.00           H
ATOM   4565  CA  PRO A 294      32.060  54.260  44.330  1.00  0.00           C
ATOM   4566  HA  PRO A 294      32.790  53.520  44.600  1.00  0.00           H
ATOM   4567  CB  PRO A 294      32.300  55.720  43.870  1.00  0.00           C
ATOM   4568  HB1 PRO A 294      33.190  55.630  43.210  1.00  0.00           H
ATOM   4569  HB2 PRO A 294      32.640  56.390  44.680  1.00  0.00           H
ATOM   4570  CG  PRO A 294      31.190  56.150  42.910  1.00  0.00           C
ATOM   4571  HG1 PRO A 294      30.220  56.360  43.390  1.00  0.00           H
ATOM   4572  HG2 PRO A 294      31.470  57.070  42.340  1.00  0.00           H
ATOM   4573  C   PRO A 294      31.200  54.300  45.570  1.00  0.00           C
ATOM   4574  O   PRO A 294      31.710  54.340  46.680  1.00  0.00           O
ATOM   4575  N   LEU A 295      29.870  54.240  45.470  1.00  0.00           N
ATOM   4576  HN  LEU A 295      29.390  54.250  44.600  1.00  0.00           H
ATOM   4577  CA  LEU A 295      29.060  53.850  46.630  1.00  0.00           C
ATOM   4578  HA  LEU A 295      29.470  54.380  47.490  1.00  0.00           H
ATOM   4579  CB  LEU A 295      27.570  54.190  46.330  1.00  0.00           C
ATOM   4580  HB1 LEU A 295      27.160  53.560  45.510  1.00  0.00           H
ATOM   4581  HB2 LEU A 295      27.460  55.230  45.950  1.00  0.00           H
ATOM   4582  CG  LEU A 295      26.620  54.040  47.570  1.00  0.00           C
ATOM   4583  HG  LEU A 295      26.640  53.000  47.940  1.00  0.00           H
ATOM   4584  CD1 LEU A 295      27.010  54.950  48.720  1.00  0.00           C
ATOM   4585 HD11 LEU A 295      26.810  56.000  48.410  1.00  0.00           H
ATOM   4586 HD12 LEU A 295      28.080  54.880  49.010  1.00  0.00           H
ATOM   4587 HD13 LEU A 295      26.340  54.650  49.560  1.00  0.00           H
ATOM   4588  CD2 LEU A 295      25.200  54.350  47.010  1.00  0.00           C
ATOM   4589 HD21 LEU A 295      24.780  53.590  46.320  1.00  0.00           H
ATOM   4590 HD22 LEU A 295      25.310  55.190  46.290  1.00  0.00           H
ATOM   4591 HD23 LEU A 295      24.620  54.560  47.940  1.00  0.00           H
ATOM   4592  C   LEU A 295      29.160  52.400  47.100  1.00  0.00           C
ATOM   4593  O   LEU A 295      29.310  52.240  48.340  1.00  0.00           O
ATOM   4594  N   VAL A 296      29.260  51.420  46.240  1.00  0.00           N
ATOM   4595  HN  VAL A 296      29.110  51.630  45.270  1.00  0.00           H
ATOM   4596  CA  VAL A 296      29.800  50.090  46.600  1.00  0.00           C
ATOM   4597  HA  VAL A 296      29.330  49.750  47.510  1.00  0.00           H
ATOM   4598  CB  VAL A 296      29.620  49.110  45.410  1.00  0.00           C
ATOM   4599  HB  VAL A 296      30.200  49.360  44.500  1.00  0.00           H
ATOM   4600  CG1 VAL A 296      30.080  47.660  45.740  1.00  0.00           C
ATOM   4601 HG11 VAL A 296      31.190  47.620  45.690  1.00  0.00           H
ATOM   4602 HG12 VAL A 296      29.750  46.930  44.960  1.00  0.00           H
ATOM   4603 HG13 VAL A 296      29.690  47.360  46.730  1.00  0.00           H
ATOM   4604  CG2 VAL A 296      28.140  49.230  45.080  1.00  0.00           C
ATOM   4605 HG21 VAL A 296      27.470  48.810  45.850  1.00  0.00           H
ATOM   4606 HG22 VAL A 296      27.870  48.660  44.160  1.00  0.00           H
ATOM   4607 HG23 VAL A 296      27.690  50.220  44.850  1.00  0.00           H
ATOM   4608  C   VAL A 296      31.250  50.120  47.180  1.00  0.00           C
ATOM   4609  O   VAL A 296      31.480  49.360  48.140  1.00  0.00           O
ATOM   4610  N   VAL A 297      32.230  50.840  46.600  1.00  0.00           N
ATOM   4611  HN  VAL A 297      32.060  51.300  45.740  1.00  0.00           H
ATOM   4612  CA  VAL A 297      33.610  50.930  47.150  1.00  0.00           C
ATOM   4613  HA  VAL A 297      34.040  49.940  47.130  1.00  0.00           H
ATOM   4614  CB  VAL A 297      34.610  51.570  46.220  1.00  0.00           C
ATOM   4615  HB  VAL A 297      34.210  52.580  45.980  1.00  0.00           H
ATOM   4616  CG1 VAL A 297      36.110  51.570  46.770  1.00  0.00           C
ATOM   4617 HG11 VAL A 297      36.220  52.310  47.590  1.00  0.00           H
ATOM   4618 HG12 VAL A 297      36.700  52.090  45.990  1.00  0.00           H
ATOM   4619 HG13 VAL A 297      36.600  50.620  47.080  1.00  0.00           H
ATOM   4620  CG2 VAL A 297      34.510  50.820  44.890  1.00  0.00           C
ATOM   4621 HG21 VAL A 297      33.720  51.250  44.240  1.00  0.00           H
ATOM   4622 HG22 VAL A 297      34.490  49.710  44.960  1.00  0.00           H
ATOM   4623 HG23 VAL A 297      35.470  51.020  44.370  1.00  0.00           H
ATOM   4624  C   VAL A 297      33.770  51.610  48.450  1.00  0.00           C
ATOM   4625  O   VAL A 297      34.530  51.210  49.340  1.00  0.00           O
ATOM   4626  N   ALA A 298      32.940  52.640  48.740  1.00  0.00           N
ATOM   4627  HN  ALA A 298      32.500  53.050  47.950  1.00  0.00           H
ATOM   4628  CA  ALA A 298      32.810  53.270  49.990  1.00  0.00           C
ATOM   4629  HA  ALA A 298      33.760  53.730  50.240  1.00  0.00           H
ATOM   4630  CB  ALA A 298      31.760  54.480  49.780  1.00  0.00           C
ATOM   4631  HB1 ALA A 298      30.920  54.070  49.180  1.00  0.00           H
ATOM   4632  HB2 ALA A 298      32.240  55.230  49.120  1.00  0.00           H
ATOM   4633  HB3 ALA A 298      31.580  55.060  50.700  1.00  0.00           H
ATOM   4634  C   ALA A 298      32.360  52.330  51.090  1.00  0.00           C
ATOM   4635  O   ALA A 298      33.030  52.230  52.130  1.00  0.00           O
ATOM   4636  N   ALA A 299      31.280  51.580  50.790  1.00  0.00           N
ATOM   4637  HN  ALA A 299      30.890  51.800  49.900  1.00  0.00           H
ATOM   4638  CA  ALA A 299      30.800  50.450  51.550  1.00  0.00           C
ATOM   4639  HA  ALA A 299      30.680  50.780  52.580  1.00  0.00           H
ATOM   4640  CB  ALA A 299      29.420  50.010  51.040  1.00  0.00           C
ATOM   4641  HB1 ALA A 299      29.470  49.700  49.970  1.00  0.00           H
ATOM   4642  HB2 ALA A 299      28.750  50.890  50.960  1.00  0.00           H
ATOM   4643  HB3 ALA A 299      28.920  49.210  51.620  1.00  0.00           H
ATOM   4644  C   ALA A 299      31.820  49.350  51.800  1.00  0.00           C
ATOM   4645  O   ALA A 299      32.070  48.830  52.840  1.00  0.00           O
ATOM   4646  N   LEU A 300      32.600  49.050  50.720  1.00  0.00           N
ATOM   4647  HN  LEU A 300      32.310  49.560  49.920  1.00  0.00           H
ATOM   4648  CA  LEU A 300      33.610  47.980  50.630  1.00  0.00           C
ATOM   4649  HA  LEU A 300      33.080  47.090  50.950  1.00  0.00           H
ATOM   4650  CB  LEU A 300      34.140  47.760  49.150  1.00  0.00           C
ATOM   4651  HB1 LEU A 300      34.250  48.820  48.830  1.00  0.00           H
ATOM   4652  HB2 LEU A 300      33.310  47.450  48.490  1.00  0.00           H
ATOM   4653  CG  LEU A 300      35.480  47.000  48.910  1.00  0.00           C
ATOM   4654  HG  LEU A 300      36.270  47.380  49.580  1.00  0.00           H
ATOM   4655  CD1 LEU A 300      35.280  45.530  49.230  1.00  0.00           C
ATOM   4656 HD11 LEU A 300      36.250  45.050  49.000  1.00  0.00           H
ATOM   4657 HD12 LEU A 300      34.510  45.090  48.560  1.00  0.00           H
ATOM   4658 HD13 LEU A 300      35.050  45.470  50.320  1.00  0.00           H
ATOM   4659  CD2 LEU A 300      35.870  47.260  47.440  1.00  0.00           C
ATOM   4660 HD21 LEU A 300      36.780  46.680  47.170  1.00  0.00           H
ATOM   4661 HD22 LEU A 300      36.280  48.290  47.340  1.00  0.00           H
ATOM   4662 HD23 LEU A 300      35.010  47.090  46.760  1.00  0.00           H
ATOM   4663  C   LEU A 300      34.720  48.280  51.660  1.00  0.00           C
ATOM   4664  O   LEU A 300      34.920  47.520  52.580  1.00  0.00           O
ATOM   4665  N   HSD A 301      35.280  49.470  51.610  1.00  0.00           N
ATOM   4666  HN  HSD A 301      35.030  50.240  51.030  1.00  0.00           H
ATOM   4667  CA  HSD A 301      36.380  49.780  52.530  1.00  0.00           C
ATOM   4668  HA  HSD A 301      36.910  48.860  52.740  1.00  0.00           H
ATOM   4669  CB  HSD A 301      37.390  50.950  52.010  1.00  0.00           C
ATOM   4670  HB1 HSD A 301      37.740  50.780  50.980  1.00  0.00           H
ATOM   4671  HB2 HSD A 301      38.290  50.980  52.670  1.00  0.00           H
ATOM   4672  ND1 HSD A 301      36.010  52.880  51.070  1.00  0.00           N
ATOM   4673  HD1 HSD A 301      35.630  52.310  50.340  1.00  0.00           H
ATOM   4674  CG  HSD A 301      36.790  52.340  52.050  1.00  0.00           C
ATOM   4675  CE1 HSD A 301      35.870  54.220  51.290  1.00  0.00           C
ATOM   4676  HE1 HSD A 301      35.480  55.030  50.670  1.00  0.00           H
ATOM   4677  NE2 HSD A 301      36.410  54.550  52.440  1.00  0.00           N
ATOM   4678  CD2 HSD A 301      37.000  53.410  52.900  1.00  0.00           C
ATOM   4679  HD2 HSD A 301      37.580  53.380  53.820  1.00  0.00           H
ATOM   4680  C   HSD A 301      35.940  50.110  53.950  1.00  0.00           C
ATOM   4681  O   HSD A 301      36.630  49.920  54.970  1.00  0.00           O
ATOM   4682  N   LEU A 302      34.720  50.690  54.150  1.00  0.00           N
ATOM   4683  HN  LEU A 302      34.260  51.250  53.470  1.00  0.00           H
ATOM   4684  CA  LEU A 302      34.040  50.750  55.450  1.00  0.00           C
ATOM   4685  HA  LEU A 302      34.660  51.410  56.040  1.00  0.00           H
ATOM   4686  CB  LEU A 302      32.570  51.370  55.360  1.00  0.00           C
ATOM   4687  HB1 LEU A 302      32.130  50.920  54.450  1.00  0.00           H
ATOM   4688  HB2 LEU A 302      32.530  52.450  55.080  1.00  0.00           H
ATOM   4689  CG  LEU A 302      31.760  51.200  56.680  1.00  0.00           C
ATOM   4690  HG  LEU A 302      31.460  50.140  56.820  1.00  0.00           H
ATOM   4691  CD1 LEU A 302      32.480  51.730  57.970  1.00  0.00           C
ATOM   4692 HD11 LEU A 302      33.340  51.090  58.220  1.00  0.00           H
ATOM   4693 HD12 LEU A 302      31.810  51.840  58.860  1.00  0.00           H
ATOM   4694 HD13 LEU A 302      32.930  52.700  57.660  1.00  0.00           H
ATOM   4695  CD2 LEU A 302      30.410  51.870  56.420  1.00  0.00           C
ATOM   4696 HD21 LEU A 302      29.940  51.310  55.590  1.00  0.00           H
ATOM   4697 HD22 LEU A 302      30.340  52.910  56.030  1.00  0.00           H
ATOM   4698 HD23 LEU A 302      29.850  51.880  57.380  1.00  0.00           H
ATOM   4699  C   LEU A 302      33.990  49.330  56.150  1.00  0.00           C
ATOM   4700  O   LEU A 302      34.400  49.180  57.340  1.00  0.00           O
ATOM   4701  N   CYS A 303      33.510  48.290  55.350  1.00  0.00           N
ATOM   4702  HN  CYS A 303      33.110  48.580  54.480  1.00  0.00           H
ATOM   4703  CA  CYS A 303      33.510  46.830  55.840  1.00  0.00           C
ATOM   4704  HA  CYS A 303      32.940  46.870  56.750  1.00  0.00           H
ATOM   4705  CB  CYS A 303      32.640  45.950  54.880  1.00  0.00           C
ATOM   4706  HB1 CYS A 303      32.660  44.960  55.400  1.00  0.00           H
ATOM   4707  HB2 CYS A 303      33.080  45.830  53.860  1.00  0.00           H
ATOM   4708  SG  CYS A 303      30.920  46.600  54.820  1.00  0.00           S
ATOM   4709  HG1 CYS A 303      31.300  47.770  54.330  1.00  0.00           H
ATOM   4710  C   CYS A 303      34.800  46.250  56.150  1.00  0.00           C
ATOM   4711  O   CYS A 303      35.150  45.630  57.190  1.00  0.00           O
ATOM   4712  N   ILE A 304      35.780  46.480  55.240  1.00  0.00           N
ATOM   4713  HN  ILE A 304      35.510  46.920  54.380  1.00  0.00           H
ATOM   4714  CA  ILE A 304      37.170  46.070  55.400  1.00  0.00           C
ATOM   4715  HA  ILE A 304      37.130  45.030  55.690  1.00  0.00           H
ATOM   4716  CB  ILE A 304      37.990  46.010  54.070  1.00  0.00           C
ATOM   4717  HB  ILE A 304      38.090  47.000  53.570  1.00  0.00           H
ATOM   4718  CG2 ILE A 304      39.440  45.600  54.390  1.00  0.00           C
ATOM   4719 HG21 ILE A 304      39.500  44.700  55.040  1.00  0.00           H
ATOM   4720 HG22 ILE A 304      39.960  46.440  54.890  1.00  0.00           H
ATOM   4721 HG23 ILE A 304      40.010  45.270  53.490  1.00  0.00           H
ATOM   4722  CG1 ILE A 304      37.200  45.110  53.150  1.00  0.00           C
ATOM   4723 HG11 ILE A 304      36.140  45.420  53.090  1.00  0.00           H
ATOM   4724 HG12 ILE A 304      37.320  44.100  53.600  1.00  0.00           H
ATOM   4725  CD  ILE A 304      37.790  45.220  51.730  1.00  0.00           C
ATOM   4726  HD1 ILE A 304      38.710  44.600  51.700  1.00  0.00           H
ATOM   4727  HD2 ILE A 304      37.950  46.300  51.540  1.00  0.00           H
ATOM   4728  HD3 ILE A 304      37.160  44.710  50.970  1.00  0.00           H
ATOM   4729  C   ILE A 304      37.910  46.710  56.560  1.00  0.00           C
ATOM   4730  O   ILE A 304      38.630  46.080  57.270  1.00  0.00           O
ATOM   4731  N   ALA A 305      37.700  48.050  56.710  1.00  0.00           N
ATOM   4732  HN  ALA A 305      37.060  48.480  56.080  1.00  0.00           H
ATOM   4733  CA  ALA A 305      38.310  48.870  57.690  1.00  0.00           C
ATOM   4734  HA  ALA A 305      39.370  48.710  57.510  1.00  0.00           H
ATOM   4735  CB  ALA A 305      37.920  50.380  57.650  1.00  0.00           C
ATOM   4736  HB1 ALA A 305      38.400  51.020  58.420  1.00  0.00           H
ATOM   4737  HB2 ALA A 305      36.830  50.600  57.650  1.00  0.00           H
ATOM   4738  HB3 ALA A 305      38.500  50.740  56.770  1.00  0.00           H
ATOM   4739  C   ALA A 305      38.010  48.390  59.130  1.00  0.00           C
ATOM   4740  O   ALA A 305      38.840  48.350  59.980  1.00  0.00           O
ATOM   4741  N   LEU A 306      36.780  47.990  59.350  1.00  0.00           N
ATOM   4742  HN  LEU A 306      36.050  48.070  58.680  1.00  0.00           H
ATOM   4743  CA  LEU A 306      36.210  47.390  60.540  1.00  0.00           C
ATOM   4744  HA  LEU A 306      36.450  48.050  61.360  1.00  0.00           H
ATOM   4745  CB  LEU A 306      34.680  47.340  60.310  1.00  0.00           C
ATOM   4746  HB1 LEU A 306      34.220  46.600  61.000  1.00  0.00           H
ATOM   4747  HB2 LEU A 306      34.300  47.110  59.290  1.00  0.00           H
ATOM   4748  CG  LEU A 306      34.120  48.800  60.600  1.00  0.00           C
ATOM   4749  HG  LEU A 306      34.530  49.550  59.900  1.00  0.00           H
ATOM   4750  CD1 LEU A 306      32.610  48.820  60.270  1.00  0.00           C
ATOM   4751 HD11 LEU A 306      32.170  47.970  60.840  1.00  0.00           H
ATOM   4752 HD12 LEU A 306      32.450  48.560  59.210  1.00  0.00           H
ATOM   4753 HD13 LEU A 306      32.110  49.800  60.400  1.00  0.00           H
ATOM   4754  CD2 LEU A 306      34.370  49.310  61.990  1.00  0.00           C
ATOM   4755 HD21 LEU A 306      35.420  49.550  62.230  1.00  0.00           H
ATOM   4756 HD22 LEU A 306      33.990  48.620  62.780  1.00  0.00           H
ATOM   4757 HD23 LEU A 306      34.010  50.320  62.250  1.00  0.00           H
ATOM   4758  C   LEU A 306      36.740  45.950  60.880  1.00  0.00           C
ATOM   4759  O   LEU A 306      36.910  45.700  62.090  1.00  0.00           O
ATOM   4760  N   GLY A 307      37.010  45.140  59.920  1.00  0.00           N
ATOM   4761  HN  GLY A 307      36.700  45.330  58.990  1.00  0.00           H
ATOM   4762  CA  GLY A 307      37.910  44.050  59.980  1.00  0.00           C
ATOM   4763  HA1 GLY A 307      38.090  43.770  58.950  1.00  0.00           H
ATOM   4764  HA2 GLY A 307      37.430  43.290  60.580  1.00  0.00           H
ATOM   4765  C   GLY A 307      39.310  44.310  60.570  1.00  0.00           C
ATOM   4766  O   GLY A 307      39.800  43.580  61.360  1.00  0.00           O
ATOM   4767  N   TYR A 308      39.940  45.400  60.150  1.00  0.00           N
ATOM   4768  HN  TYR A 308      39.550  45.960  59.420  1.00  0.00           H
ATOM   4769  CA  TYR A 308      41.180  45.700  60.820  1.00  0.00           C
ATOM   4770  HA  TYR A 308      41.730  44.820  61.120  1.00  0.00           H
ATOM   4771  CB  TYR A 308      42.060  46.570  59.910  1.00  0.00           C
ATOM   4772  HB1 TYR A 308      42.960  46.800  60.520  1.00  0.00           H
ATOM   4773  HB2 TYR A 308      41.400  47.410  59.610  1.00  0.00           H
ATOM   4774  CG  TYR A 308      42.440  45.750  58.750  1.00  0.00           C
ATOM   4775  CD1 TYR A 308      43.430  44.820  58.880  1.00  0.00           C
ATOM   4776  HD1 TYR A 308      43.950  44.620  59.810  1.00  0.00           H
ATOM   4777  CE1 TYR A 308      43.920  44.130  57.790  1.00  0.00           C
ATOM   4778  HE1 TYR A 308      44.710  43.420  58.020  1.00  0.00           H
ATOM   4779  CZ  TYR A 308      43.390  44.380  56.490  1.00  0.00           C
ATOM   4780  OH  TYR A 308      43.860  43.740  55.310  1.00  0.00           O
ATOM   4781  HH  TYR A 308      44.230  42.890  55.550  1.00  0.00           H
ATOM   4782  CD2 TYR A 308      41.870  45.950  57.540  1.00  0.00           C
ATOM   4783  HD2 TYR A 308      41.120  46.720  57.390  1.00  0.00           H
ATOM   4784  CE2 TYR A 308      42.340  45.300  56.450  1.00  0.00           C
ATOM   4785  HE2 TYR A 308      41.900  45.650  55.530  1.00  0.00           H
ATOM   4786  C   TYR A 308      40.950  46.380  62.110  1.00  0.00           C
ATOM   4787  O   TYR A 308      41.870  46.340  62.970  1.00  0.00           O
ATOM   4788  N   ALA A 309      39.780  46.950  62.380  1.00  0.00           N
ATOM   4789  HN  ALA A 309      38.990  46.860  61.780  1.00  0.00           H
ATOM   4790  CA  ALA A 309      39.440  47.660  63.600  1.00  0.00           C
ATOM   4791  HA  ALA A 309      40.160  48.470  63.630  1.00  0.00           H
ATOM   4792  CB  ALA A 309      38.110  48.420  63.460  1.00  0.00           C
ATOM   4793  HB1 ALA A 309      38.050  48.990  64.410  1.00  0.00           H
ATOM   4794  HB2 ALA A 309      37.180  47.810  63.450  1.00  0.00           H
ATOM   4795  HB3 ALA A 309      38.060  49.120  62.600  1.00  0.00           H
ATOM   4796  C   ALA A 309      39.560  46.680  64.800  1.00  0.00           C
ATOM   4797  O   ALA A 309      40.090  46.990  65.870  1.00  0.00           O
ATOM   4798  N   ASN A 310      39.260  45.340  64.620  1.00  0.00           N
ATOM   4799  HN  ASN A 310      38.850  45.110  63.740  1.00  0.00           H
ATOM   4800  CA  ASN A 310      39.470  44.180  65.510  1.00  0.00           C
ATOM   4801  HA  ASN A 310      38.730  44.280  66.290  1.00  0.00           H
ATOM   4802  CB  ASN A 310      39.130  42.790  64.710  1.00  0.00           C
ATOM   4803  HB1 ASN A 310      39.810  42.720  63.830  1.00  0.00           H
ATOM   4804  HB2 ASN A 310      38.040  42.800  64.510  1.00  0.00           H
ATOM   4805  CG  ASN A 310      39.410  41.520  65.500  1.00  0.00           C
ATOM   4806  OD1 ASN A 310      38.430  40.940  66.020  1.00  0.00           O
ATOM   4807  ND2 ASN A 310      40.710  41.120  65.670  1.00  0.00           N
ATOM   4808 HD21 ASN A 310      40.900  40.290  66.200  1.00  0.00           H
ATOM   4809 HD22 ASN A 310      41.450  41.730  65.390  1.00  0.00           H
ATOM   4810  C   ASN A 310      40.840  44.200  66.190  1.00  0.00           C
ATOM   4811  O   ASN A 310      40.910  44.270  67.380  1.00  0.00           O
ATOM   4812  N   SER A 311      41.830  44.180  65.370  1.00  0.00           N
ATOM   4813  HN  SER A 311      41.650  44.060  64.390  1.00  0.00           H
ATOM   4814  CA  SER A 311      43.200  44.080  65.680  1.00  0.00           C
ATOM   4815  HA  SER A 311      43.340  43.560  66.620  1.00  0.00           H
ATOM   4816  CB  SER A 311      43.920  43.420  64.520  1.00  0.00           C
ATOM   4817  HB1 SER A 311      44.990  43.210  64.720  1.00  0.00           H
ATOM   4818  HB2 SER A 311      43.760  44.070  63.640  1.00  0.00           H
ATOM   4819  OG  SER A 311      43.400  42.080  64.330  1.00  0.00           O
ATOM   4820  HG1 SER A 311      43.630  41.600  65.130  1.00  0.00           H
ATOM   4821  C   SER A 311      43.960  45.390  65.910  1.00  0.00           C
ATOM   4822  O   SER A 311      44.930  45.440  66.620  1.00  0.00           O
ATOM   4823  N   SER A 312      43.530  46.540  65.340  1.00  0.00           N
ATOM   4824  HN  SER A 312      42.810  46.600  64.650  1.00  0.00           H
ATOM   4825  CA  SER A 312      44.160  47.830  65.740  1.00  0.00           C
ATOM   4826  HA  SER A 312      45.200  47.610  65.940  1.00  0.00           H
ATOM   4827  CB  SER A 312      43.950  48.910  64.720  1.00  0.00           C
ATOM   4828  HB1 SER A 312      44.570  49.770  65.050  1.00  0.00           H
ATOM   4829  HB2 SER A 312      42.940  49.360  64.640  1.00  0.00           H
ATOM   4830  OG  SER A 312      44.310  48.430  63.400  1.00  0.00           O
ATOM   4831  HG1 SER A 312      43.770  47.650  63.250  1.00  0.00           H
ATOM   4832  C   SER A 312      43.640  48.340  67.100  1.00  0.00           C
ATOM   4833  O   SER A 312      44.370  49.080  67.760  1.00  0.00           O
ATOM   4834  N   LEU A 313      42.350  48.050  67.450  1.00  0.00           N
ATOM   4835  HN  LEU A 313      41.820  47.450  66.860  1.00  0.00           H
ATOM   4836  CA  LEU A 313      41.720  48.790  68.490  1.00  0.00           C
ATOM   4837  HA  LEU A 313      42.410  49.550  68.840  1.00  0.00           H
ATOM   4838  CB  LEU A 313      40.500  49.560  67.900  1.00  0.00           C
ATOM   4839  HB1 LEU A 313      40.120  50.240  68.690  1.00  0.00           H
ATOM   4840  HB2 LEU A 313      39.690  48.860  67.630  1.00  0.00           H
ATOM   4841  CG  LEU A 313      40.630  50.590  66.640  1.00  0.00           C
ATOM   4842  HG  LEU A 313      40.890  50.020  65.720  1.00  0.00           H
ATOM   4843  CD1 LEU A 313      39.220  51.090  66.200  1.00  0.00           C
ATOM   4844 HD11 LEU A 313      38.690  51.380  67.130  1.00  0.00           H
ATOM   4845 HD12 LEU A 313      38.620  50.210  65.870  1.00  0.00           H
ATOM   4846 HD13 LEU A 313      39.280  51.830  65.370  1.00  0.00           H
ATOM   4847  CD2 LEU A 313      41.580  51.730  66.930  1.00  0.00           C
ATOM   4848 HD21 LEU A 313      41.670  52.430  66.070  1.00  0.00           H
ATOM   4849 HD22 LEU A 313      42.570  51.330  67.230  1.00  0.00           H
ATOM   4850 HD23 LEU A 313      41.170  52.260  67.810  1.00  0.00           H
ATOM   4851  C   LEU A 313      41.190  47.870  69.580  1.00  0.00           C
ATOM   4852  O   LEU A 313      40.340  48.280  70.390  1.00  0.00           O
ATOM   4853  N   ASN A 314      41.610  46.580  69.610  1.00  0.00           N
ATOM   4854  HN  ASN A 314      42.300  46.290  68.950  1.00  0.00           H
ATOM   4855  CA  ASN A 314      41.040  45.440  70.400  1.00  0.00           C
ATOM   4856  HA  ASN A 314      40.160  45.150  69.850  1.00  0.00           H
ATOM   4857  CB  ASN A 314      42.170  44.410  70.350  1.00  0.00           C
ATOM   4858  HB1 ASN A 314      42.930  44.910  70.990  1.00  0.00           H
ATOM   4859  HB2 ASN A 314      42.490  44.330  69.300  1.00  0.00           H
ATOM   4860  CG  ASN A 314      41.850  43.050  71.020  1.00  0.00           C
ATOM   4861  OD1 ASN A 314      41.260  42.920  72.090  1.00  0.00           O
ATOM   4862  ND2 ASN A 314      42.350  41.940  70.410  1.00  0.00           N
ATOM   4863 HD21 ASN A 314      41.960  41.100  70.770  1.00  0.00           H
ATOM   4864 HD22 ASN A 314      43.020  41.980  69.660  1.00  0.00           H
ATOM   4865  C   ASN A 314      40.720  45.960  71.870  1.00  0.00           C
ATOM   4866  O   ASN A 314      41.550  46.630  72.530  1.00  0.00           O
ATOM   4867  N   PRO A 315      39.580  45.590  72.450  1.00  0.00           N
ATOM   4868  CD  PRO A 315      38.390  45.110  71.730  1.00  0.00           C
ATOM   4869  HD1 PRO A 315      38.510  44.030  71.490  1.00  0.00           H
ATOM   4870  HD2 PRO A 315      38.310  45.650  70.770  1.00  0.00           H
ATOM   4871  CA  PRO A 315      39.170  46.060  73.830  1.00  0.00           C
ATOM   4872  HA  PRO A 315      39.340  47.120  73.850  1.00  0.00           H
ATOM   4873  CB  PRO A 315      37.710  45.440  74.050  1.00  0.00           C
ATOM   4874  HB1 PRO A 315      37.140  46.150  74.690  1.00  0.00           H
ATOM   4875  HB2 PRO A 315      37.710  44.380  74.380  1.00  0.00           H
ATOM   4876  CG  PRO A 315      37.100  45.440  72.580  1.00  0.00           C
ATOM   4877  HG1 PRO A 315      36.310  44.680  72.380  1.00  0.00           H
ATOM   4878  HG2 PRO A 315      36.810  46.490  72.390  1.00  0.00           H
ATOM   4879  C   PRO A 315      40.160  45.460  74.860  1.00  0.00           C
ATOM   4880  O   PRO A 315      40.440  46.200  75.790  1.00  0.00           O
ATOM   4881  N   VAL A 316      40.630  44.240  74.600  1.00  0.00           N
ATOM   4882  HN  VAL A 316      40.510  43.730  73.750  1.00  0.00           H
ATOM   4883  CA  VAL A 316      41.670  43.620  75.390  1.00  0.00           C
ATOM   4884  HA  VAL A 316      41.270  43.750  76.380  1.00  0.00           H
ATOM   4885  CB  VAL A 316      41.880  42.160  75.030  1.00  0.00           C
ATOM   4886  HB  VAL A 316      42.230  42.100  73.980  1.00  0.00           H
ATOM   4887  CG1 VAL A 316      42.930  41.570  76.030  1.00  0.00           C
ATOM   4888 HG11 VAL A 316      43.930  42.000  75.820  1.00  0.00           H
ATOM   4889 HG12 VAL A 316      42.980  40.510  75.700  1.00  0.00           H
ATOM   4890 HG13 VAL A 316      42.650  41.660  77.100  1.00  0.00           H
ATOM   4891  CG2 VAL A 316      40.540  41.460  74.970  1.00  0.00           C
ATOM   4892 HG21 VAL A 316      40.660  40.380  74.760  1.00  0.00           H
ATOM   4893 HG22 VAL A 316      39.900  41.760  74.110  1.00  0.00           H
ATOM   4894 HG23 VAL A 316      40.000  41.550  75.940  1.00  0.00           H
ATOM   4895  C   VAL A 316      42.980  44.400  75.410  1.00  0.00           C
ATOM   4896  O   VAL A 316      43.540  44.770  76.480  1.00  0.00           O
ATOM   4897  N   LEU A 317      43.460  44.800  74.220  1.00  0.00           N
ATOM   4898  HN  LEU A 317      42.890  44.710  73.410  1.00  0.00           H
ATOM   4899  CA  LEU A 317      44.710  45.480  74.080  1.00  0.00           C
ATOM   4900  HA  LEU A 317      45.500  45.030  74.670  1.00  0.00           H
ATOM   4901  CB  LEU A 317      45.170  45.440  72.590  1.00  0.00           C
ATOM   4902  HB1 LEU A 317      46.180  45.910  72.570  1.00  0.00           H
ATOM   4903  HB2 LEU A 317      44.480  46.160  72.110  1.00  0.00           H
ATOM   4904  CG  LEU A 317      45.310  44.070  71.910  1.00  0.00           C
ATOM   4905  HG  LEU A 317      44.340  43.530  71.810  1.00  0.00           H
ATOM   4906  CD1 LEU A 317      45.930  44.270  70.530  1.00  0.00           C
ATOM   4907 HD11 LEU A 317      46.050  43.300  70.010  1.00  0.00           H
ATOM   4908 HD12 LEU A 317      46.940  44.740  70.620  1.00  0.00           H
ATOM   4909 HD13 LEU A 317      45.480  45.060  69.890  1.00  0.00           H
ATOM   4910  CD2 LEU A 317      46.200  43.150  72.720  1.00  0.00           C
ATOM   4911 HD21 LEU A 317      47.190  43.650  72.670  1.00  0.00           H
ATOM   4912 HD22 LEU A 317      46.240  42.160  72.230  1.00  0.00           H
ATOM   4913 HD23 LEU A 317      46.020  43.130  73.820  1.00  0.00           H
ATOM   4914  C   LEU A 317      44.590  47.020  74.490  1.00  0.00           C
ATOM   4915  O   LEU A 317      45.560  47.470  75.060  1.00  0.00           O
ATOM   4916  N   TYR A 318      43.440  47.670  74.240  1.00  0.00           N
ATOM   4917  HN  TYR A 318      42.750  47.230  73.680  1.00  0.00           H
ATOM   4918  CA  TYR A 318      43.130  48.890  74.850  1.00  0.00           C
ATOM   4919  HA  TYR A 318      44.020  49.510  74.820  1.00  0.00           H
ATOM   4920  CB  TYR A 318      42.060  49.620  73.990  1.00  0.00           C
ATOM   4921  HB1 TYR A 318      41.040  49.180  74.000  1.00  0.00           H
ATOM   4922  HB2 TYR A 318      42.270  49.660  72.900  1.00  0.00           H
ATOM   4923  CG  TYR A 318      41.840  51.030  74.490  1.00  0.00           C
ATOM   4924  CD1 TYR A 318      40.610  51.510  74.960  1.00  0.00           C
ATOM   4925  HD1 TYR A 318      39.840  50.760  74.950  1.00  0.00           H
ATOM   4926  CE1 TYR A 318      40.320  52.830  75.310  1.00  0.00           C
ATOM   4927  HE1 TYR A 318      39.300  53.020  75.590  1.00  0.00           H
ATOM   4928  CZ  TYR A 318      41.310  53.770  75.070  1.00  0.00           C
ATOM   4929  OH  TYR A 318      41.130  55.170  75.300  1.00  0.00           O
ATOM   4930  HH  TYR A 318      40.260  55.340  75.680  1.00  0.00           H
ATOM   4931  CD2 TYR A 318      42.870  51.990  74.480  1.00  0.00           C
ATOM   4932  HD2 TYR A 318      43.870  51.690  74.240  1.00  0.00           H
ATOM   4933  CE2 TYR A 318      42.650  53.350  74.760  1.00  0.00           C
ATOM   4934  HE2 TYR A 318      43.420  54.090  74.600  1.00  0.00           H
ATOM   4935  C   TYR A 318      42.870  48.920  76.360  1.00  0.00           C
ATOM   4936  O   TYR A 318      43.380  49.760  77.070  1.00  0.00           O
ATOM   4937  N   ALA A 319      42.140  47.970  76.990  1.00  0.00           N
ATOM   4938  HN  ALA A 319      41.580  47.290  76.520  1.00  0.00           H
ATOM   4939  CA  ALA A 319      42.120  47.820  78.400  1.00  0.00           C
ATOM   4940  HA  ALA A 319      41.710  48.770  78.720  1.00  0.00           H
ATOM   4941  CB  ALA A 319      41.020  46.750  78.860  1.00  0.00           C
ATOM   4942  HB1 ALA A 319      41.480  45.760  78.650  1.00  0.00           H
ATOM   4943  HB2 ALA A 319      40.030  46.980  78.400  1.00  0.00           H
ATOM   4944  HB3 ALA A 319      40.720  46.880  79.920  1.00  0.00           H
ATOM   4945  C   ALA A 319      43.470  47.560  79.110  1.00  0.00           C
ATOM   4946  O   ALA A 319      43.690  48.030  80.200  1.00  0.00           O
ATOM   4947  N   PHE A 320      44.270  46.680  78.500  1.00  0.00           N
ATOM   4948  HN  PHE A 320      44.020  46.200  77.660  1.00  0.00           H
ATOM   4949  CA  PHE A 320      45.580  46.400  79.050  1.00  0.00           C
ATOM   4950  HA  PHE A 320      45.380  46.000  80.030  1.00  0.00           H
ATOM   4951  CB  PHE A 320      46.300  45.320  78.240  1.00  0.00           C
ATOM   4952  HB1 PHE A 320      46.260  45.600  77.170  1.00  0.00           H
ATOM   4953  HB2 PHE A 320      45.680  44.400  78.270  1.00  0.00           H
ATOM   4954  CG  PHE A 320      47.650  44.980  78.700  1.00  0.00           C
ATOM   4955  CD1 PHE A 320      47.800  44.240  79.890  1.00  0.00           C
ATOM   4956  HD1 PHE A 320      46.920  43.950  80.450  1.00  0.00           H
ATOM   4957  CE1 PHE A 320      49.080  43.940  80.310  1.00  0.00           C
ATOM   4958  HE1 PHE A 320      49.210  43.370  81.220  1.00  0.00           H
ATOM   4959  CZ  PHE A 320      50.200  44.410  79.670  1.00  0.00           C
ATOM   4960  HZ  PHE A 320      51.170  44.100  80.040  1.00  0.00           H
ATOM   4961  CD2 PHE A 320      48.800  45.420  78.030  1.00  0.00           C
ATOM   4962  HD2 PHE A 320      48.720  46.040  77.150  1.00  0.00           H
ATOM   4963  CE2 PHE A 320      50.080  45.080  78.460  1.00  0.00           C
ATOM   4964  HE2 PHE A 320      50.900  45.560  77.950  1.00  0.00           H
ATOM   4965  C   PHE A 320      46.410  47.660  79.210  1.00  0.00           C
ATOM   4966  O   PHE A 320      47.020  47.920  80.260  1.00  0.00           O
ATOM   4967  N   LEU A 321      46.310  48.480  78.230  1.00  0.00           N
ATOM   4968  HN  LEU A 321      45.780  48.320  77.400  1.00  0.00           H
ATOM   4969  CA  LEU A 321      47.010  49.730  78.130  1.00  0.00           C
ATOM   4970  HA  LEU A 321      48.020  49.710  78.500  1.00  0.00           H
ATOM   4971  CB  LEU A 321      47.160  50.210  76.610  1.00  0.00           C
ATOM   4972  HB1 LEU A 321      47.190  51.290  76.360  1.00  0.00           H
ATOM   4973  HB2 LEU A 321      46.260  49.870  76.060  1.00  0.00           H
ATOM   4974  CG  LEU A 321      48.390  49.480  75.920  1.00  0.00           C
ATOM   4975  HG  LEU A 321      48.430  48.410  76.210  1.00  0.00           H
ATOM   4976  CD1 LEU A 321      48.240  49.610  74.370  1.00  0.00           C
ATOM   4977 HD11 LEU A 321      47.660  48.810  73.860  1.00  0.00           H
ATOM   4978 HD12 LEU A 321      49.200  49.470  73.830  1.00  0.00           H
ATOM   4979 HD13 LEU A 321      47.920  50.650  74.110  1.00  0.00           H
ATOM   4980  CD2 LEU A 321      49.650  50.210  76.390  1.00  0.00           C
ATOM   4981 HD21 LEU A 321      49.860  49.960  77.450  1.00  0.00           H
ATOM   4982 HD22 LEU A 321      49.480  51.310  76.310  1.00  0.00           H
ATOM   4983 HD23 LEU A 321      50.580  50.000  75.820  1.00  0.00           H
ATOM   4984  C   LEU A 321      46.420  50.920  78.870  1.00  0.00           C
ATOM   4985  O   LEU A 321      47.090  51.880  79.230  1.00  0.00           O
ATOM   4986  N   ASP A 322      45.110  50.910  79.240  1.00  0.00           N
ATOM   4987  HN  ASP A 322      44.600  50.100  78.980  1.00  0.00           H
ATOM   4988  CA  ASP A 322      44.360  51.950  80.000  1.00  0.00           C
ATOM   4989  HA  ASP A 322      44.290  52.820  79.380  1.00  0.00           H
ATOM   4990  CB  ASP A 322      42.870  51.570  80.350  1.00  0.00           C
ATOM   4991  HB1 ASP A 322      42.920  50.630  80.930  1.00  0.00           H
ATOM   4992  HB2 ASP A 322      42.320  51.440  79.390  1.00  0.00           H
ATOM   4993  CG  ASP A 322      42.170  52.560  81.200  1.00  0.00           C
ATOM   4994  OD1 ASP A 322      41.800  53.630  80.690  1.00  0.00           O
ATOM   4995  OD2 ASP A 322      41.880  52.260  82.410  1.00  0.00           O
ATOM   4996  C   ASP A 322      45.040  52.500  81.210  1.00  0.00           C
ATOM   4997  O   ASP A 322      45.300  53.690  81.290  1.00  0.00           O
ATOM   4998  N   GLU A 323      45.470  51.700  82.130  1.00  0.00           N
ATOM   4999  HN  GLU A 323      45.350  50.710  82.160  1.00  0.00           H
ATOM   5000  CA  GLU A 323      46.190  52.130  83.310  1.00  0.00           C
ATOM   5001  HA  GLU A 323      46.150  53.210  83.360  1.00  0.00           H
ATOM   5002  CB  GLU A 323      45.550  51.450  84.560  1.00  0.00           C
ATOM   5003  HB1 GLU A 323      46.230  51.440  85.450  1.00  0.00           H
ATOM   5004  HB2 GLU A 323      45.270  50.410  84.300  1.00  0.00           H
ATOM   5005  CG  GLU A 323      44.250  52.200  84.940  1.00  0.00           C
ATOM   5006  HG1 GLU A 323      43.640  52.440  84.030  1.00  0.00           H
ATOM   5007  HG2 GLU A 323      44.520  53.180  85.380  1.00  0.00           H
ATOM   5008  CD  GLU A 323      43.380  51.330  85.780  1.00  0.00           C
ATOM   5009  OE1 GLU A 323      42.190  51.800  85.930  1.00  0.00           O
ATOM   5010  OE2 GLU A 323      43.680  50.140  86.180  1.00  0.00           O
ATOM   5011  C   GLU A 323      47.730  51.860  83.270  1.00  0.00           C
ATOM   5012  O   GLU A 323      48.430  51.660  84.270  1.00  0.00           O
ATOM   5013  N   ASN A 324      48.310  51.780  82.030  1.00  0.00           N
ATOM   5014  HN  ASN A 324      47.880  52.190  81.240  1.00  0.00           H
ATOM   5015  CA  ASN A 324      49.700  51.320  81.900  1.00  0.00           C
ATOM   5016  HA  ASN A 324      49.660  50.450  82.530  1.00  0.00           H
ATOM   5017  CB  ASN A 324      49.890  50.810  80.480  1.00  0.00           C
ATOM   5018  HB1 ASN A 324      49.750  51.620  79.740  1.00  0.00           H
ATOM   5019  HB2 ASN A 324      49.060  50.130  80.230  1.00  0.00           H
ATOM   5020  CG  ASN A 324      51.230  50.090  80.210  1.00  0.00           C
ATOM   5021  OD1 ASN A 324      51.570  48.940  80.580  1.00  0.00           O
ATOM   5022  ND2 ASN A 324      52.060  50.820  79.420  1.00  0.00           N
ATOM   5023 HD21 ASN A 324      51.820  51.740  79.110  1.00  0.00           H
ATOM   5024 HD22 ASN A 324      52.880  50.400  79.040  1.00  0.00           H
ATOM   5025  C   ASN A 324      50.850  52.150  82.520  1.00  0.00           C
ATOM   5026  O   ASN A 324      51.770  51.530  83.090  1.00  0.00           O
ATOM   5027  N   PHE A 325      50.880  53.500  82.610  1.00  0.00           N
ATOM   5028  HN  PHE A 325      51.610  53.730  83.260  1.00  0.00           H
ATOM   5029  CA  PHE A 325      50.110  54.540  82.010  1.00  0.00           C
ATOM   5030  HA  PHE A 325      50.840  55.340  82.020  1.00  0.00           H
ATOM   5031  CB  PHE A 325      49.720  54.370  80.490  1.00  0.00           C
ATOM   5032  HB1 PHE A 325      49.170  55.270  80.130  1.00  0.00           H
ATOM   5033  HB2 PHE A 325      49.180  53.420  80.330  1.00  0.00           H
ATOM   5034  CG  PHE A 325      50.860  54.160  79.460  1.00  0.00           C
ATOM   5035  CD1 PHE A 325      50.460  53.930  78.130  1.00  0.00           C
ATOM   5036  HD1 PHE A 325      49.420  53.970  77.830  1.00  0.00           H
ATOM   5037  CE1 PHE A 325      51.430  53.940  77.060  1.00  0.00           C
ATOM   5038  HE1 PHE A 325      50.980  53.730  76.110  1.00  0.00           H
ATOM   5039  CZ  PHE A 325      52.820  53.900  77.350  1.00  0.00           C
ATOM   5040  HZ  PHE A 325      53.580  53.800  76.590  1.00  0.00           H
ATOM   5041  CD2 PHE A 325      52.240  54.210  79.740  1.00  0.00           C
ATOM   5042  HD2 PHE A 325      52.600  54.480  80.720  1.00  0.00           H
ATOM   5043  CE2 PHE A 325      53.180  54.060  78.670  1.00  0.00           C
ATOM   5044  HE2 PHE A 325      54.250  54.060  78.840  1.00  0.00           H
ATOM   5045  C   PHE A 325      49.000  55.040  82.870  1.00  0.00           C
ATOM   5046  O   PHE A 325      48.040  55.530  82.300  1.00  0.00           O
ATOM   5047  N   LYS A 326      49.090  54.800  84.240  1.00  0.00           N
ATOM   5048  HN  LYS A 326      49.940  54.400  84.560  1.00  0.00           H
ATOM   5049  CA  LYS A 326      48.050  54.910  85.250  1.00  0.00           C
ATOM   5050  HA  LYS A 326      47.400  54.090  84.990  1.00  0.00           H
ATOM   5051  CB  LYS A 326      48.590  54.680  86.700  1.00  0.00           C
ATOM   5052  HB1 LYS A 326      47.940  55.090  87.500  1.00  0.00           H
ATOM   5053  HB2 LYS A 326      49.510  55.290  86.800  1.00  0.00           H
ATOM   5054  CG  LYS A 326      48.770  53.210  87.030  1.00  0.00           C
ATOM   5055  HG1 LYS A 326      49.520  52.740  86.360  1.00  0.00           H
ATOM   5056  HG2 LYS A 326      47.880  52.620  86.730  1.00  0.00           H
ATOM   5057  CD  LYS A 326      49.100  52.960  88.520  1.00  0.00           C
ATOM   5058  HD1 LYS A 326      49.000  51.850  88.600  1.00  0.00           H
ATOM   5059  HD2 LYS A 326      48.440  53.550  89.180  1.00  0.00           H
ATOM   5060  CE  LYS A 326      50.560  53.380  88.630  1.00  0.00           C
ATOM   5061  HE1 LYS A 326      50.670  54.480  88.530  1.00  0.00           H
[truncated: 6,060,576 more chars]
