# Supplementary material for: Descriptive molecular pharmacology of the δ opioid receptor (DOR): A computational study with structural approach
Source: PLoS One. 2024 Jul 11;19(7):e0304068. doi: 10.1371/journal.pone.0304068 (PMC11239112; doi:10.1371/journal.pone.0304068)
Supplement: S1 File — (ZIP) [file pone.0304068.s025.zip › DORNLX-I_0.pdb]

TITLE     Title
REMARK    THIS IS A SIMULATION BOX
CRYST1   80.493   80.493  119.305  90.00  90.00  90.00 P 1           1
MODEL        1
ATOM      1  N   GLU A   2      65.630  48.460  30.900  1.00  0.00           N
ATOM      2  HT1 GLU A   2      65.480  48.680  31.900  1.00  0.00           H
ATOM      3  HT2 GLU A   2      64.870  48.910  30.350  1.00  0.00           H
ATOM      4  HT3 GLU A   2      66.530  48.910  30.620  1.00  0.00           H
ATOM      5  CA  GLU A   2      65.500  46.980  30.680  1.00  0.00           C
ATOM      6  HA  GLU A   2      64.510  46.730  31.020  1.00  0.00           H
ATOM      7  CB  GLU A   2      65.240  46.610  29.160  1.00  0.00           C
ATOM      8  HB1 GLU A   2      65.510  45.530  29.170  1.00  0.00           H
ATOM      9  HB2 GLU A   2      65.970  47.060  28.450  1.00  0.00           H
ATOM     10  CG  GLU A   2      63.750  46.770  28.660  1.00  0.00           C
ATOM     11  HG1 GLU A   2      63.230  46.420  29.570  1.00  0.00           H
ATOM     12  HG2 GLU A   2      63.480  46.050  27.860  1.00  0.00           H
ATOM     13  CD  GLU A   2      63.480  48.190  28.230  1.00  0.00           C
ATOM     14  OE1 GLU A   2      63.730  49.120  29.060  1.00  0.00           O
ATOM     15  OE2 GLU A   2      62.940  48.520  27.080  1.00  0.00           O
ATOM     16  C   GLU A   2      66.450  46.100  31.470  1.00  0.00           C
ATOM     17  O   GLU A   2      66.090  45.580  32.520  1.00  0.00           O
ATOM     18  N   PRO A   3      67.740  45.830  31.030  1.00  0.00           N
ATOM     19  CD  PRO A   3      68.440  46.250  29.750  1.00  0.00           C
ATOM     20  HD1 PRO A   3      68.570  47.350  29.640  1.00  0.00           H
ATOM     21  HD2 PRO A   3      68.070  45.810  28.800  1.00  0.00           H
ATOM     22  CA  PRO A   3      68.340  44.630  31.600  1.00  0.00           C
ATOM     23  HA  PRO A   3      67.730  43.740  31.470  1.00  0.00           H
ATOM     24  CB  PRO A   3      69.530  44.220  30.670  1.00  0.00           C
ATOM     25  HB1 PRO A   3      69.120  43.610  29.830  1.00  0.00           H
ATOM     26  HB2 PRO A   3      70.400  43.830  31.220  1.00  0.00           H
ATOM     27  CG  PRO A   3      69.820  45.580  30.000  1.00  0.00           C
ATOM     28  HG1 PRO A   3      70.480  46.290  30.530  1.00  0.00           H
ATOM     29  HG2 PRO A   3      70.310  45.370  29.020  1.00  0.00           H
ATOM     30  C   PRO A   3      68.830  44.630  33.000  1.00  0.00           C
ATOM     31  O   PRO A   3      68.450  43.680  33.710  1.00  0.00           O
ATOM     32  N   ALA A   4      69.700  45.480  33.550  1.00  0.00           N
ATOM     33  HN  ALA A   4      69.820  46.350  33.090  1.00  0.00           H
ATOM     34  CA  ALA A   4      70.280  45.260  34.840  1.00  0.00           C
ATOM     35  HA  ALA A   4      70.640  44.260  34.670  1.00  0.00           H
ATOM     36  CB  ALA A   4      71.640  45.980  35.030  1.00  0.00           C
ATOM     37  HB1 ALA A   4      72.200  45.610  35.920  1.00  0.00           H
ATOM     38  HB2 ALA A   4      71.460  47.070  35.130  1.00  0.00           H
ATOM     39  HB3 ALA A   4      72.250  45.850  34.110  1.00  0.00           H
ATOM     40  C   ALA A   4      69.360  45.310  36.060  1.00  0.00           C
ATOM     41  O   ALA A   4      69.450  44.510  36.990  1.00  0.00           O
ATOM     42  N   PRO A   5      68.390  46.270  36.050  1.00  0.00           N
ATOM     43  CD  PRO A   5      68.410  47.570  35.260  1.00  0.00           C
ATOM     44  HD1 PRO A   5      67.860  47.490  34.290  1.00  0.00           H
ATOM     45  HD2 PRO A   5      69.450  47.670  34.900  1.00  0.00           H
ATOM     46  CA  PRO A   5      67.470  46.380  37.210  1.00  0.00           C
ATOM     47  HA  PRO A   5      68.140  46.310  38.050  1.00  0.00           H
ATOM     48  CB  PRO A   5      66.850  47.820  37.090  1.00  0.00           C
ATOM     49  HB1 PRO A   5      66.470  48.180  38.070  1.00  0.00           H
ATOM     50  HB2 PRO A   5      66.000  47.750  36.380  1.00  0.00           H
ATOM     51  CG  PRO A   5      67.890  48.600  36.210  1.00  0.00           C
ATOM     52  HG1 PRO A   5      67.720  49.570  35.710  1.00  0.00           H
ATOM     53  HG2 PRO A   5      68.760  48.760  36.890  1.00  0.00           H
ATOM     54  C   PRO A   5      66.520  45.250  37.220  1.00  0.00           C
ATOM     55  O   PRO A   5      66.090  44.840  38.300  1.00  0.00           O
ATOM     56  N   SER A   6      66.200  44.640  36.050  1.00  0.00           N
ATOM     57  HN  SER A   6      66.480  45.120  35.230  1.00  0.00           H
ATOM     58  CA  SER A   6      65.550  43.350  36.010  1.00  0.00           C
ATOM     59  HA  SER A   6      64.590  43.380  36.500  1.00  0.00           H
ATOM     60  CB  SER A   6      65.330  42.910  34.550  1.00  0.00           C
ATOM     61  HB1 SER A   6      66.270  42.850  33.950  1.00  0.00           H
ATOM     62  HB2 SER A   6      64.540  43.580  34.130  1.00  0.00           H
ATOM     63  OG  SER A   6      64.720  41.630  34.440  1.00  0.00           O
ATOM     64  HG1 SER A   6      63.890  41.710  34.930  1.00  0.00           H
ATOM     65  C   SER A   6      66.340  42.230  36.650  1.00  0.00           C
ATOM     66  O   SER A   6      65.770  41.360  37.300  1.00  0.00           O
ATOM     67  N   ALA A   7      67.680  42.250  36.280  1.00  0.00           N
ATOM     68  HN  ALA A   7      68.130  43.040  35.870  1.00  0.00           H
ATOM     69  CA  ALA A   7      68.560  41.350  36.930  1.00  0.00           C
ATOM     70  HA  ALA A   7      68.130  40.400  36.630  1.00  0.00           H
ATOM     71  CB  ALA A   7      69.990  41.440  36.480  1.00  0.00           C
ATOM     72  HB1 ALA A   7      70.590  40.540  36.730  1.00  0.00           H
ATOM     73  HB2 ALA A   7      70.460  42.420  36.720  1.00  0.00           H
ATOM     74  HB3 ALA A   7      70.060  41.390  35.370  1.00  0.00           H
ATOM     75  C   ALA A   7      68.460  41.470  38.470  1.00  0.00           C
ATOM     76  O   ALA A   7      68.310  40.470  39.160  1.00  0.00           O
ATOM     77  N   GLY A   8      68.480  42.730  39.000  1.00  0.00           N
ATOM     78  HN  GLY A   8      68.670  43.490  38.390  1.00  0.00           H
ATOM     79  CA  GLY A   8      68.500  43.000  40.470  1.00  0.00           C
ATOM     80  HA1 GLY A   8      68.550  44.080  40.530  1.00  0.00           H
ATOM     81  HA2 GLY A   8      69.330  42.470  40.910  1.00  0.00           H
ATOM     82  C   GLY A   8      67.190  42.610  41.180  1.00  0.00           C
ATOM     83  O   GLY A   8      67.200  42.160  42.350  1.00  0.00           O
ATOM     84  N   ALA A   9      66.050  42.690  40.470  1.00  0.00           N
ATOM     85  HN  ALA A   9      65.980  43.160  39.590  1.00  0.00           H
ATOM     86  CA  ALA A   9      64.770  42.360  41.040  1.00  0.00           C
ATOM     87  HA  ALA A   9      64.740  42.580  42.100  1.00  0.00           H
ATOM     88  CB  ALA A   9      63.590  43.160  40.550  1.00  0.00           C
ATOM     89  HB1 ALA A   9      62.650  42.600  40.770  1.00  0.00           H
ATOM     90  HB2 ALA A   9      63.670  43.350  39.460  1.00  0.00           H
ATOM     91  HB3 ALA A   9      63.610  44.180  41.000  1.00  0.00           H
ATOM     92  C   ALA A   9      64.470  40.850  40.920  1.00  0.00           C
ATOM     93  O   ALA A   9      63.820  40.260  41.760  1.00  0.00           O
ATOM     94  N   GLU A  10      65.040  40.090  39.950  1.00  0.00           N
ATOM     95  HN  GLU A  10      65.640  40.500  39.270  1.00  0.00           H
ATOM     96  CA  GLU A  10      64.940  38.630  39.930  1.00  0.00           C
ATOM     97  HA  GLU A  10      64.030  38.250  40.370  1.00  0.00           H
ATOM     98  CB  GLU A  10      64.980  38.120  38.450  1.00  0.00           C
ATOM     99  HB1 GLU A  10      64.960  37.010  38.470  1.00  0.00           H
ATOM    100  HB2 GLU A  10      66.000  38.290  38.030  1.00  0.00           H
ATOM    101  CG  GLU A  10      63.740  38.500  37.590  1.00  0.00           C
ATOM    102  HG1 GLU A  10      63.780  39.610  37.570  1.00  0.00           H
ATOM    103  HG2 GLU A  10      62.770  38.230  38.050  1.00  0.00           H
ATOM    104  CD  GLU A  10      63.740  37.940  36.220  1.00  0.00           C
ATOM    105  OE1 GLU A  10      64.570  37.090  35.850  1.00  0.00           O
ATOM    106  OE2 GLU A  10      62.840  38.390  35.450  1.00  0.00           O
ATOM    107  C   GLU A  10      66.090  38.020  40.780  1.00  0.00           C
ATOM    108  O   GLU A  10      66.220  36.820  40.860  1.00  0.00           O
ATOM    109  N   LEU A  11      67.020  38.880  41.400  1.00  0.00           N
ATOM    110  HN  LEU A  11      66.930  39.870  41.310  1.00  0.00           H
ATOM    111  CA  LEU A  11      68.140  38.430  42.250  1.00  0.00           C
ATOM    112  HA  LEU A  11      68.670  39.330  42.490  1.00  0.00           H
ATOM    113  CB  LEU A  11      67.670  37.740  43.580  1.00  0.00           C
ATOM    114  HB1 LEU A  11      68.630  37.600  44.130  1.00  0.00           H
ATOM    115  HB2 LEU A  11      67.130  36.800  43.350  1.00  0.00           H
ATOM    116  CG  LEU A  11      66.730  38.660  44.440  1.00  0.00           C
ATOM    117  HG  LEU A  11      66.050  39.110  43.680  1.00  0.00           H
ATOM    118  CD1 LEU A  11      65.870  37.920  45.330  1.00  0.00           C
ATOM    119 HD11 LEU A  11      66.550  37.350  46.010  1.00  0.00           H
ATOM    120 HD12 LEU A  11      65.240  37.280  44.670  1.00  0.00           H
ATOM    121 HD13 LEU A  11      65.200  38.550  45.950  1.00  0.00           H
ATOM    122  CD2 LEU A  11      67.540  39.890  45.110  1.00  0.00           C
ATOM    123 HD21 LEU A  11      68.050  40.540  44.370  1.00  0.00           H
ATOM    124 HD22 LEU A  11      68.290  39.330  45.700  1.00  0.00           H
ATOM    125 HD23 LEU A  11      66.920  40.540  45.760  1.00  0.00           H
ATOM    126  C   LEU A  11      69.250  37.640  41.480  1.00  0.00           C
ATOM    127  O   LEU A  11      69.830  36.820  42.100  1.00  0.00           O
ATOM    128  N   GLN A  12      69.460  37.840  40.170  1.00  0.00           N
ATOM    129  HN  GLN A  12      68.910  38.500  39.670  1.00  0.00           H
ATOM    130  CA  GLN A  12      70.230  37.010  39.280  1.00  0.00           C
ATOM    131  HA  GLN A  12      70.020  35.960  39.400  1.00  0.00           H
ATOM    132  CB  GLN A  12      69.860  37.210  37.750  1.00  0.00           C
ATOM    133  HB1 GLN A  12      70.080  38.260  37.470  1.00  0.00           H
ATOM    134  HB2 GLN A  12      68.760  37.030  37.730  1.00  0.00           H
ATOM    135  CG  GLN A  12      70.660  36.300  36.830  1.00  0.00           C
ATOM    136  HG1 GLN A  12      70.320  35.240  36.860  1.00  0.00           H
ATOM    137  HG2 GLN A  12      71.720  36.200  37.140  1.00  0.00           H
ATOM    138  CD  GLN A  12      70.650  36.720  35.330  1.00  0.00           C
ATOM    139  OE1 GLN A  12      71.740  36.970  34.770  1.00  0.00           O
ATOM    140  NE2 GLN A  12      69.440  36.880  34.770  1.00  0.00           N
ATOM    141 HE21 GLN A  12      69.300  37.150  33.810  1.00  0.00           H
ATOM    142 HE22 GLN A  12      68.660  36.780  35.380  1.00  0.00           H
ATOM    143  C   GLN A  12      71.730  37.210  39.530  1.00  0.00           C
ATOM    144  O   GLN A  12      72.240  38.240  39.080  1.00  0.00           O
ATOM    145  N   PRO A  13      72.520  36.290  40.110  1.00  0.00           N
ATOM    146  CD  PRO A  13      72.140  34.950  40.610  1.00  0.00           C
ATOM    147  HD1 PRO A  13      71.790  34.380  39.720  1.00  0.00           H
ATOM    148  HD2 PRO A  13      71.250  35.010  41.270  1.00  0.00           H
ATOM    149  CA  PRO A  13      74.000  36.340  40.030  1.00  0.00           C
ATOM    150  HA  PRO A  13      74.460  37.310  40.150  1.00  0.00           H
ATOM    151  CB  PRO A  13      74.360  35.520  41.320  1.00  0.00           C
ATOM    152  HB1 PRO A  13      74.210  36.140  42.230  1.00  0.00           H
ATOM    153  HB2 PRO A  13      75.440  35.250  41.300  1.00  0.00           H
ATOM    154  CG  PRO A  13      73.310  34.400  41.470  1.00  0.00           C
ATOM    155  HG1 PRO A  13      73.700  33.460  41.030  1.00  0.00           H
ATOM    156  HG2 PRO A  13      73.120  34.270  42.550  1.00  0.00           H
ATOM    157  C   PRO A  13      74.470  35.670  38.730  1.00  0.00           C
ATOM    158  O   PRO A  13      74.320  34.450  38.570  1.00  0.00           O
ATOM    159  N   PRO A  14      74.920  36.320  37.660  1.00  0.00           N
ATOM    160  CD  PRO A  14      75.370  37.740  37.640  1.00  0.00           C
ATOM    161  HD1 PRO A  14      76.200  37.950  38.350  1.00  0.00           H
ATOM    162  HD2 PRO A  14      74.520  38.440  37.770  1.00  0.00           H
ATOM    163  CA  PRO A  14      75.040  35.640  36.290  1.00  0.00           C
ATOM    164  HA  PRO A  14      74.100  35.190  36.000  1.00  0.00           H
ATOM    165  CB  PRO A  14      75.460  36.780  35.320  1.00  0.00           C
ATOM    166  HB1 PRO A  14      74.510  37.120  34.860  1.00  0.00           H
ATOM    167  HB2 PRO A  14      76.120  36.630  34.440  1.00  0.00           H
ATOM    168  CG  PRO A  14      75.970  37.920  36.250  1.00  0.00           C
ATOM    169  HG1 PRO A  14      77.080  37.950  36.360  1.00  0.00           H
ATOM    170  HG2 PRO A  14      75.660  38.890  35.810  1.00  0.00           H
ATOM    171  C   PRO A  14      76.110  34.650  36.220  1.00  0.00           C
ATOM    172  O   PRO A  14      76.160  33.820  35.310  1.00  0.00           O
ATOM    173  N   LEU A  15      77.060  34.700  37.250  1.00  0.00           N
ATOM    174  HN  LEU A  15      76.900  35.350  37.990  1.00  0.00           H
ATOM    175  CA  LEU A  15      78.270  33.880  37.280  1.00  0.00           C
ATOM    176  HA  LEU A  15      78.550  33.580  36.280  1.00  0.00           H
ATOM    177  CB  LEU A  15      79.480  34.690  37.970  1.00  0.00           C
ATOM    178  HB1 LEU A  15      79.100  34.830  39.000  1.00  0.00           H
ATOM    179  HB2 LEU A  15      79.490  35.710  37.530  1.00  0.00           H
ATOM    180  CG  LEU A  15       0.290  34.000  37.780  1.00  0.00           C
ATOM    181  HG  LEU A  15       0.050  33.140  37.130  1.00  0.00           H
ATOM    182  CD1 LEU A  15       1.360  34.820  37.050  1.00  0.00           C
ATOM    183 HD11 LEU A  15       1.190  34.980  35.970  1.00  0.00           H
ATOM    184 HD12 LEU A  15       2.310  34.300  37.280  1.00  0.00           H
ATOM    185 HD13 LEU A  15       1.560  35.840  37.440  1.00  0.00           H
ATOM    186  CD2 LEU A  15       0.660  33.310  39.130  1.00  0.00           C
ATOM    187 HD21 LEU A  15       0.820  34.170  39.820  1.00  0.00           H
ATOM    188 HD22 LEU A  15       1.690  32.880  39.190  1.00  0.00           H
ATOM    189 HD23 LEU A  15      80.400  32.680  39.640  1.00  0.00           H
ATOM    190  C   LEU A  15      77.890  32.710  38.170  1.00  0.00           C
ATOM    191  O   LEU A  15      78.070  31.570  37.770  1.00  0.00           O
ATOM    192  N   PHE A  16      77.440  32.930  39.410  1.00  0.00           N
ATOM    193  HN  PHE A  16      77.330  33.830  39.820  1.00  0.00           H
ATOM    194  CA  PHE A  16      77.120  31.900  40.350  1.00  0.00           C
ATOM    195  HA  PHE A  16      78.030  31.320  40.440  1.00  0.00           H
ATOM    196  CB  PHE A  16      76.930  32.380  41.860  1.00  0.00           C
ATOM    197  HB1 PHE A  16      76.910  31.500  42.550  1.00  0.00           H
ATOM    198  HB2 PHE A  16      75.980  32.940  41.960  1.00  0.00           H
ATOM    199  CG  PHE A  16      78.100  33.080  42.320  1.00  0.00           C
ATOM    200  CD1 PHE A  16      77.860  34.350  42.940  1.00  0.00           C
ATOM    201  HD1 PHE A  16      76.830  34.670  42.950  1.00  0.00           H
ATOM    202  CE1 PHE A  16      78.860  35.120  43.510  1.00  0.00           C
ATOM    203  HE1 PHE A  16      78.690  36.050  44.030  1.00  0.00           H
ATOM    204  CZ  PHE A  16      80.140  34.710  43.450  1.00  0.00           C
ATOM    205  HZ  PHE A  16       0.410  35.310  43.930  1.00  0.00           H
ATOM    206  CD2 PHE A  16      79.470  32.640  42.430  1.00  0.00           C
ATOM    207  HD2 PHE A  16      79.760  31.670  42.050  1.00  0.00           H
ATOM    208  CE2 PHE A  16      80.480  33.500  42.880  1.00  0.00           C
ATOM    209  HE2 PHE A  16       1.010  33.160  42.980  1.00  0.00           H
ATOM    210  C   PHE A  16      75.970  30.970  39.850  1.00  0.00           C
ATOM    211  O   PHE A  16      76.040  29.780  40.160  1.00  0.00           O
ATOM    212  N   ALA A  17      74.960  31.570  39.120  1.00  0.00           N
ATOM    213  HN  ALA A  17      75.000  32.540  38.910  1.00  0.00           H
ATOM    214  CA  ALA A  17      74.000  30.770  38.530  1.00  0.00           C
ATOM    215  HA  ALA A  17      73.440  30.220  39.280  1.00  0.00           H
ATOM    216  CB  ALA A  17      72.990  31.660  37.810  1.00  0.00           C
ATOM    217  HB1 ALA A  17      73.500  32.510  37.320  1.00  0.00           H
ATOM    218  HB2 ALA A  17      72.340  32.080  38.600  1.00  0.00           H
ATOM    219  HB3 ALA A  17      72.370  31.090  37.090  1.00  0.00           H
ATOM    220  C   ALA A  17      74.520  29.730  37.490  1.00  0.00           C
ATOM    221  O   ALA A  17      74.280  28.540  37.640  1.00  0.00           O
ATOM    222  N   ASN A  18      75.400  30.150  36.520  1.00  0.00           N
ATOM    223  HN  ASN A  18      75.580  31.110  36.340  1.00  0.00           H
ATOM    224  CA  ASN A  18      75.910  29.250  35.570  1.00  0.00           C
ATOM    225  HA  ASN A  18      75.160  28.790  34.940  1.00  0.00           H
ATOM    226  CB  ASN A  18      76.790  29.940  34.460  1.00  0.00           C
ATOM    227  HB1 ASN A  18      77.090  29.080  33.820  1.00  0.00           H
ATOM    228  HB2 ASN A  18      77.660  30.530  34.830  1.00  0.00           H
ATOM    229  CG  ASN A  18      75.930  30.880  33.650  1.00  0.00           C
ATOM    230  OD1 ASN A  18      74.680  30.840  33.690  1.00  0.00           O
ATOM    231  ND2 ASN A  18      76.550  31.750  32.890  1.00  0.00           N
ATOM    232 HD22 ASN A  18      77.550  31.860  32.880  1.00  0.00           H
ATOM    233  C   ASN A  18      76.760  28.150  36.110  1.00  0.00           C
ATOM    234  O   ASN A  18      76.800  27.020  35.740  1.00  0.00           O
ATOM    235  N   ALA A  19      77.660  28.470  37.150  1.00  0.00           N
ATOM    236  HN  ALA A  19      77.600  29.400  37.510  1.00  0.00           H
ATOM    237  CA  ALA A  19      78.660  27.550  37.650  1.00  0.00           C
ATOM    238  HA  ALA A  19      78.930  26.860  36.870  1.00  0.00           H
ATOM    239  CB  ALA A  19      79.740  28.420  38.210  1.00  0.00           C
ATOM    240  HB1 ALA A  19      79.470  29.000  39.120  1.00  0.00           H
ATOM    241  HB2 ALA A  19      80.110  29.090  37.400  1.00  0.00           H
ATOM    242  HB3 ALA A  19       0.090  27.740  38.440  1.00  0.00           H
ATOM    243  C   ALA A  19      78.060  26.670  38.710  1.00  0.00           C
ATOM    244  O   ALA A  19      78.720  25.730  39.210  1.00  0.00           O
ATOM    245  N   SER A  20      76.740  26.830  39.000  1.00  0.00           N
ATOM    246  HN  SER A  20      76.270  27.600  38.580  1.00  0.00           H
ATOM    247  CA  SER A  20      76.090  26.060  39.960  1.00  0.00           C
ATOM    248  HA  SER A  20      76.770  25.370  40.450  1.00  0.00           H
ATOM    249  CB  SER A  20      75.450  26.900  41.030  1.00  0.00           C
ATOM    250  HB1 SER A  20      74.980  26.270  41.810  1.00  0.00           H
ATOM    251  HB2 SER A  20      74.650  27.630  40.760  1.00  0.00           H
ATOM    252  OG  SER A  20      76.450  27.580  41.780  1.00  0.00           O
ATOM    253  HG1 SER A  20      76.630  28.340  41.230  1.00  0.00           H
ATOM    254  C   SER A  20      75.080  25.150  39.280  1.00  0.00           C
ATOM    255  O   SER A  20      74.180  24.570  39.840  1.00  0.00           O
ATOM    256  N   ASP A  21      75.180  25.050  37.900  1.00  0.00           N
ATOM    257  HN  ASP A  21      75.890  25.580  37.460  1.00  0.00           H
ATOM    258  CA  ASP A  21      74.210  24.380  37.060  1.00  0.00           C
ATOM    259  HA  ASP A  21      73.330  24.040  37.590  1.00  0.00           H
ATOM    260  CB  ASP A  21      73.660  25.420  36.020  1.00  0.00           C
ATOM    261  HB1 ASP A  21      74.480  25.810  35.380  1.00  0.00           H
ATOM    262  HB2 ASP A  21      73.120  26.290  36.440  1.00  0.00           H
ATOM    263  CG  ASP A  21      72.530  24.840  35.130  1.00  0.00           C
ATOM    264  OD1 ASP A  21      72.490  25.190  33.890  1.00  0.00           O
ATOM    265  OD2 ASP A  21      71.570  24.150  35.610  1.00  0.00           O
ATOM    266  C   ASP A  21      74.900  23.230  36.400  1.00  0.00           C
ATOM    267  O   ASP A  21      74.990  22.980  35.220  1.00  0.00           O
ATOM    268  N   ALA A  22      75.480  22.420  37.260  1.00  0.00           N
ATOM    269  HN  ALA A  22      75.630  22.650  38.220  1.00  0.00           H
ATOM    270  CA  ALA A  22      76.380  21.310  36.840  1.00  0.00           C
ATOM    271  HA  ALA A  22      76.540  21.320  35.770  1.00  0.00           H
ATOM    272  CB  ALA A  22      77.840  21.550  37.390  1.00  0.00           C
ATOM    273  HB1 ALA A  22      78.180  22.460  36.860  1.00  0.00           H
ATOM    274  HB2 ALA A  22      78.480  20.670  37.190  1.00  0.00           H
ATOM    275  HB3 ALA A  22      77.860  21.670  38.490  1.00  0.00           H
ATOM    276  C   ALA A  22      75.930  19.990  37.260  1.00  0.00           C
ATOM    277  O   ALA A  22      76.650  18.970  37.290  1.00  0.00           O
ATOM    278  N   TYR A  23      74.670  19.990  37.680  1.00  0.00           N
ATOM    279  HN  TYR A  23      74.190  20.860  37.780  1.00  0.00           H
ATOM    280  CA  TYR A  23      74.050  18.790  38.280  1.00  0.00           C
ATOM    281  HA  TYR A  23      74.210  18.020  37.530  1.00  0.00           H
ATOM    282  CB  TYR A  23      74.670  18.380  39.590  1.00  0.00           C
ATOM    283  HB1 TYR A  23      74.840  19.260  40.250  1.00  0.00           H
ATOM    284  HB2 TYR A  23      75.710  18.040  39.400  1.00  0.00           H
ATOM    285  CG  TYR A  23      74.060  17.210  40.430  1.00  0.00           C
ATOM    286  CD1 TYR A  23      73.610  17.360  41.780  1.00  0.00           C
ATOM    287  HD1 TYR A  23      73.790  18.320  42.240  1.00  0.00           H
ATOM    288  CE1 TYR A  23      72.980  16.280  42.480  1.00  0.00           C
ATOM    289  HE1 TYR A  23      72.580  16.430  43.470  1.00  0.00           H
ATOM    290  CZ  TYR A  23      72.780  15.050  41.830  1.00  0.00           C
ATOM    291  OH  TYR A  23      72.130  13.990  42.550  1.00  0.00           O
ATOM    292  HH  TYR A  23      72.130  13.140  42.090  1.00  0.00           H
ATOM    293  CD2 TYR A  23      73.840  15.930  39.870  1.00  0.00           C
ATOM    294  HD2 TYR A  23      74.090  15.750  38.840  1.00  0.00           H
ATOM    295  CE2 TYR A  23      73.130  14.880  40.530  1.00  0.00           C
ATOM    296  HE2 TYR A  23      72.880  13.990  39.990  1.00  0.00           H
ATOM    297  C   TYR A  23      72.490  18.780  38.430  1.00  0.00           C
ATOM    298  O   TYR A  23      71.900  17.890  37.920  1.00  0.00           O
ATOM    299  N   PRO A  24      71.730  19.690  39.000  1.00  0.00           N
ATOM    300  CD  PRO A  24      72.330  20.850  39.700  1.00  0.00           C
ATOM    301  HD1 PRO A  24      72.420  21.620  38.900  1.00  0.00           H
ATOM    302  HD2 PRO A  24      73.280  20.660  40.250  1.00  0.00           H
ATOM    303  CA  PRO A  24      70.350  19.490  39.330  1.00  0.00           C
ATOM    304  HA  PRO A  24      70.370  18.610  39.950  1.00  0.00           H
ATOM    305  CB  PRO A  24      70.030  20.670  40.190  1.00  0.00           C
ATOM    306  HB1 PRO A  24      69.210  20.460  40.910  1.00  0.00           H
ATOM    307  HB2 PRO A  24      69.660  21.530  39.580  1.00  0.00           H
ATOM    308  CG  PRO A  24      71.390  21.180  40.810  1.00  0.00           C
ATOM    309  HG1 PRO A  24      71.340  22.270  41.030  1.00  0.00           H
ATOM    310  HG2 PRO A  24      71.560  20.600  41.750  1.00  0.00           H
ATOM    311  C   PRO A  24      69.430  19.330  38.170  1.00  0.00           C
ATOM    312  O   PRO A  24      68.460  18.610  38.380  1.00  0.00           O
ATOM    313  N   SER A  25      69.670  19.920  37.000  1.00  0.00           N
ATOM    314  HN  SER A  25      70.330  20.650  36.880  1.00  0.00           H
ATOM    315  CA  SER A  25      68.810  19.690  35.850  1.00  0.00           C
ATOM    316  HA  SER A  25      67.750  19.690  36.060  1.00  0.00           H
ATOM    317  CB  SER A  25      68.990  20.840  34.770  1.00  0.00           C
ATOM    318  HB1 SER A  25      68.250  20.650  33.960  1.00  0.00           H
ATOM    319  HB2 SER A  25      70.010  20.840  34.350  1.00  0.00           H
ATOM    320  OG  SER A  25      68.710  22.090  35.380  1.00  0.00           O
ATOM    321  HG1 SER A  25      69.400  22.400  35.970  1.00  0.00           H
ATOM    322  C   SER A  25      69.270  18.360  35.130  1.00  0.00           C
ATOM    323  O   SER A  25      68.520  17.710  34.380  1.00  0.00           O
ATOM    324  N   ALA A  26      70.590  18.080  35.240  1.00  0.00           N
ATOM    325  HN  ALA A  26      71.150  18.570  35.900  1.00  0.00           H
ATOM    326  CA  ALA A  26      71.320  16.890  34.620  1.00  0.00           C
ATOM    327  HA  ALA A  26      70.980  16.910  33.600  1.00  0.00           H
ATOM    328  CB  ALA A  26      72.840  16.970  34.740  1.00  0.00           C
ATOM    329  HB1 ALA A  26      73.310  16.140  34.170  1.00  0.00           H
ATOM    330  HB2 ALA A  26      73.020  17.020  35.830  1.00  0.00           H
ATOM    331  HB3 ALA A  26      73.090  17.940  34.260  1.00  0.00           H
ATOM    332  C   ALA A  26      70.740  15.630  35.230  1.00  0.00           C
ATOM    333  O   ALA A  26      70.460  14.670  34.520  1.00  0.00           O
ATOM    334  N   CYS A  27      70.530  15.690  36.510  1.00  0.00           N
ATOM    335  HN  CYS A  27      70.770  16.560  36.950  1.00  0.00           H
ATOM    336  CA  CYS A  27      70.000  14.580  37.340  1.00  0.00           C
ATOM    337  HA  CYS A  27      70.760  13.820  37.290  1.00  0.00           H
ATOM    338  CB  CYS A  27      69.890  14.920  38.840  1.00  0.00           C
ATOM    339  HB1 CYS A  27      69.270  15.820  39.020  1.00  0.00           H
ATOM    340  HB2 CYS A  27      70.920  15.150  39.190  1.00  0.00           H
ATOM    341  SG  CYS A  27      69.320  13.480  39.870  1.00  0.00           S
ATOM    342  HG1 CYS A  27      70.200  13.860  40.780  1.00  0.00           H
ATOM    343  C   CYS A  27      68.710  13.960  36.800  1.00  0.00           C
ATOM    344  O   CYS A  27      68.790  12.770  36.550  1.00  0.00           O
ATOM    345  N   PRO A  28      67.600  14.610  36.580  1.00  0.00           N
ATOM    346  CD  PRO A  28      67.200  15.900  36.960  1.00  0.00           C
ATOM    347  HD1 PRO A  28      67.960  16.660  36.700  1.00  0.00           H
ATOM    348  HD2 PRO A  28      67.110  15.830  38.070  1.00  0.00           H
ATOM    349  CA  PRO A  28      66.430  13.860  36.080  1.00  0.00           C
ATOM    350  HA  PRO A  28      66.300  12.910  36.570  1.00  0.00           H
ATOM    351  CB  PRO A  28      65.260  14.830  36.410  1.00  0.00           C
ATOM    352  HB1 PRO A  28      65.000  14.630  37.470  1.00  0.00           H
ATOM    353  HB2 PRO A  28      64.340  14.770  35.810  1.00  0.00           H
ATOM    354  CG  PRO A  28      65.780  16.210  36.400  1.00  0.00           C
ATOM    355  HG1 PRO A  28      65.830  16.670  35.390  1.00  0.00           H
ATOM    356  HG2 PRO A  28      65.180  16.870  37.070  1.00  0.00           H
ATOM    357  C   PRO A  28      66.470  13.640  34.590  1.00  0.00           C
ATOM    358  O   PRO A  28      65.520  13.030  34.120  1.00  0.00           O
ATOM    359  N   SER A  29      67.520  14.220  33.790  1.00  0.00           N
ATOM    360  HN  SER A  29      68.280  14.660  34.250  1.00  0.00           H
ATOM    361  CA  SER A  29      67.370  14.120  32.390  1.00  0.00           C
ATOM    362  HA  SER A  29      66.350  14.420  32.220  1.00  0.00           H
ATOM    363  CB  SER A  29      68.340  14.940  31.640  1.00  0.00           C
ATOM    364  HB1 SER A  29      68.440  14.780  30.550  1.00  0.00           H
ATOM    365  HB2 SER A  29      69.380  14.750  31.980  1.00  0.00           H
ATOM    366  OG  SER A  29      68.050  16.380  31.810  1.00  0.00           O
ATOM    367  HG1 SER A  29      67.960  16.630  32.730  1.00  0.00           H
ATOM    368  C   SER A  29      67.280  12.710  31.810  1.00  0.00           C
ATOM    369  O   SER A  29      68.300  12.020  31.790  1.00  0.00           O
ATOM    370  N   ALA A  30      66.130  12.390  31.280  1.00  0.00           N
ATOM    371  HN  ALA A  30      65.430  13.070  31.480  1.00  0.00           H
ATOM    372  CA  ALA A  30      65.790  11.180  30.600  1.00  0.00           C
ATOM    373  HA  ALA A  30      64.860  11.400  30.090  1.00  0.00           H
ATOM    374  CB  ALA A  30      66.760  10.760  29.520  1.00  0.00           C
ATOM    375  HB1 ALA A  30      66.550   9.800  29.000  1.00  0.00           H
ATOM    376  HB2 ALA A  30      67.800  10.680  29.900  1.00  0.00           H
ATOM    377  HB3 ALA A  30      66.760  11.620  28.810  1.00  0.00           H
ATOM    378  C   ALA A  30      65.460  10.140  31.590  1.00  0.00           C
ATOM    379  O   ALA A  30      65.680   8.990  31.360  1.00  0.00           O
ATOM    380  N   GLY A  31      65.020  10.480  32.820  1.00  0.00           N
ATOM    381  HN  GLY A  31      64.860  11.410  33.120  1.00  0.00           H
ATOM    382  CA  GLY A  31      64.620   9.550  33.870  1.00  0.00           C
ATOM    383  HA1 GLY A  31      65.070   9.920  34.770  1.00  0.00           H
ATOM    384  HA2 GLY A  31      64.900   8.530  33.650  1.00  0.00           H
ATOM    385  C   GLY A  31      63.100   9.510  34.230  1.00  0.00           C
ATOM    386  O   GLY A  31      62.270  10.190  33.650  1.00  0.00           O
ATOM    387  N   ALA A  32      62.670   8.740  35.190  1.00  0.00           N
ATOM    388  HN  ALA A  32      63.270   8.270  35.840  1.00  0.00           H
ATOM    389  CA  ALA A  32      61.340   8.730  35.510  1.00  0.00           C
ATOM    390  HA  ALA A  32      61.300   7.900  36.200  1.00  0.00           H
ATOM    391  CB  ALA A  32      60.930  10.000  36.330  1.00  0.00           C
ATOM    392  HB1 ALA A  32      59.900   9.930  36.730  1.00  0.00           H
ATOM    393  HB2 ALA A  32      60.980  10.970  35.800  1.00  0.00           H
ATOM    394  HB3 ALA A  32      61.610   9.970  37.210  1.00  0.00           H
ATOM    395  C   ALA A  32      60.220   8.460  34.360  1.00  0.00           C
ATOM    396  O   ALA A  32      60.540   7.710  33.430  1.00  0.00           O
ATOM    397  N   ASN A  33      59.010   9.080  34.430  1.00  0.00           N
ATOM    398  HN  ASN A  33      58.820   9.780  35.120  1.00  0.00           H
ATOM    399  CA  ASN A  33      58.040   9.040  33.430  1.00  0.00           C
ATOM    400  HA  ASN A  33      58.440   8.320  32.730  1.00  0.00           H
ATOM    401  CB  ASN A  33      56.740   8.780  34.090  1.00  0.00           C
ATOM    402  HB1 ASN A  33      55.820   8.920  33.470  1.00  0.00           H
ATOM    403  HB2 ASN A  33      56.630   9.450  34.970  1.00  0.00           H
ATOM    404  CG  ASN A  33      56.890   7.400  34.630  1.00  0.00           C
ATOM    405  OD1 ASN A  33      57.180   7.310  35.840  1.00  0.00           O
ATOM    406  ND2 ASN A  33      56.680   6.380  33.780  1.00  0.00           N
ATOM    407 HD22 ASN A  33      56.210   6.490  32.900  1.00  0.00           H
ATOM    408  C   ASN A  33      58.080  10.440  32.780  1.00  0.00           C
ATOM    409  O   ASN A  33      58.110  11.450  33.450  1.00  0.00           O
ATOM    410  N   ALA A  34      58.210  10.500  31.420  1.00  0.00           N
ATOM    411  HN  ALA A  34      58.040   9.660  30.910  1.00  0.00           H
ATOM    412  CA  ALA A  34      58.570  11.710  30.640  1.00  0.00           C
ATOM    413  HA  ALA A  34      59.480  12.130  31.030  1.00  0.00           H
ATOM    414  CB  ALA A  34      58.700  11.400  29.130  1.00  0.00           C
ATOM    415  HB1 ALA A  34      58.770  12.310  28.500  1.00  0.00           H
ATOM    416  HB2 ALA A  34      57.840  10.870  28.670  1.00  0.00           H
ATOM    417  HB3 ALA A  34      59.620  10.780  29.110  1.00  0.00           H
ATOM    418  C   ALA A  34      57.590  12.880  30.830  1.00  0.00           C
ATOM    419  O   ALA A  34      58.080  13.960  30.820  1.00  0.00           O
ATOM    420  N   SER A  35      56.290  12.670  30.880  1.00  0.00           N
ATOM    421  HN  SER A  35      55.810  11.800  30.900  1.00  0.00           H
ATOM    422  CA  SER A  35      55.300  13.710  31.180  1.00  0.00           C
ATOM    423  HA  SER A  35      55.800  14.660  31.080  1.00  0.00           H
ATOM    424  CB  SER A  35      54.150  13.610  30.130  1.00  0.00           C
ATOM    425  HB1 SER A  35      53.390  14.400  30.300  1.00  0.00           H
ATOM    426  HB2 SER A  35      53.520  12.710  30.290  1.00  0.00           H
ATOM    427  OG  SER A  35      54.550  13.800  28.730  1.00  0.00           O
ATOM    428  HG1 SER A  35      55.100  13.070  28.430  1.00  0.00           H
ATOM    429  C   SER A  35      54.740  13.520  32.600  1.00  0.00           C
ATOM    430  O   SER A  35      53.570  13.790  32.880  1.00  0.00           O
ATOM    431  N   GLY A  36      55.550  12.870  33.440  1.00  0.00           N
ATOM    432  HN  GLY A  36      56.510  12.870  33.180  1.00  0.00           H
ATOM    433  CA  GLY A  36      55.130  12.300  34.780  1.00  0.00           C
ATOM    434  HA1 GLY A  36      54.720  13.100  35.370  1.00  0.00           H
ATOM    435  HA2 GLY A  36      56.080  11.960  35.160  1.00  0.00           H
ATOM    436  C   GLY A  36      54.050  11.190  34.730  1.00  0.00           C
ATOM    437  O   GLY A  36      53.600  10.780  33.660  1.00  0.00           O
ATOM    438  N   PRO A  37      53.610  10.660  35.870  1.00  0.00           N
ATOM    439  CD  PRO A  37      54.250  10.940  37.200  1.00  0.00           C
ATOM    440  HD1 PRO A  37      54.580  11.990  37.380  1.00  0.00           H
ATOM    441  HD2 PRO A  37      55.110  10.250  37.270  1.00  0.00           H
ATOM    442  CA  PRO A  37      52.440   9.920  36.000  1.00  0.00           C
ATOM    443  HA  PRO A  37      52.340   9.170  35.220  1.00  0.00           H
ATOM    444  CB  PRO A  37      52.520   9.380  37.410  1.00  0.00           C
ATOM    445  HB1 PRO A  37      53.180   8.480  37.420  1.00  0.00           H
ATOM    446  HB2 PRO A  37      51.540   9.110  37.850  1.00  0.00           H
ATOM    447  CG  PRO A  37      53.270  10.440  38.280  1.00  0.00           C
ATOM    448  HG1 PRO A  37      52.590  11.270  38.570  1.00  0.00           H
ATOM    449  HG2 PRO A  37      53.820  10.060  39.170  1.00  0.00           H
ATOM    450  C   PRO A  37      51.150  10.800  35.800  1.00  0.00           C
ATOM    451  O   PRO A  37      51.180  11.980  36.060  1.00  0.00           O
ATOM    452  N   PRO A  38      50.000  10.170  35.290  1.00  0.00           N
ATOM    453  CD  PRO A  38      49.900   8.710  35.100  1.00  0.00           C
ATOM    454  HD1 PRO A  38      50.000   8.240  36.100  1.00  0.00           H
ATOM    455  HD2 PRO A  38      50.670   8.330  34.400  1.00  0.00           H
ATOM    456  CA  PRO A  38      48.660  10.810  35.090  1.00  0.00           C
ATOM    457  HA  PRO A  38      48.760  11.320  34.140  1.00  0.00           H
ATOM    458  CB  PRO A  38      47.640   9.680  35.100  1.00  0.00           C
ATOM    459  HB1 PRO A  38      46.740   9.810  34.470  1.00  0.00           H
ATOM    460  HB2 PRO A  38      47.290   9.490  36.140  1.00  0.00           H
ATOM    461  CG  PRO A  38      48.460   8.530  34.570  1.00  0.00           C
ATOM    462  HG1 PRO A  38      48.100   7.500  34.800  1.00  0.00           H
ATOM    463  HG2 PRO A  38      48.600   8.520  33.470  1.00  0.00           H
ATOM    464  C   PRO A  38      48.290  11.920  35.940  1.00  0.00           C
ATOM    465  O   PRO A  38      48.120  11.700  37.140  1.00  0.00           O
ATOM    466  N   GLY A  39      47.920  13.080  35.330  1.00  0.00           N
ATOM    467  HN  GLY A  39      47.790  13.020  34.340  1.00  0.00           H
ATOM    468  CA  GLY A  39      47.170  14.190  35.900  1.00  0.00           C
ATOM    469  HA1 GLY A  39      46.160  13.870  36.130  1.00  0.00           H
ATOM    470  HA2 GLY A  39      47.160  14.850  35.040  1.00  0.00           H
ATOM    471  C   GLY A  39      47.760  14.920  37.150  1.00  0.00           C
ATOM    472  O   GLY A  39      47.010  15.090  38.150  1.00  0.00           O
ATOM    473  N   ALA A  40      49.090  15.270  37.140  1.00  0.00           N
ATOM    474  HN  ALA A  40      49.570  15.310  36.270  1.00  0.00           H
ATOM    475  CA  ALA A  40      49.780  15.720  38.380  1.00  0.00           C
ATOM    476  HA  ALA A  40      49.600  14.940  39.110  1.00  0.00           H
ATOM    477  CB  ALA A  40      51.250  15.750  38.000  1.00  0.00           C
ATOM    478  HB1 ALA A  40      51.580  16.420  37.180  1.00  0.00           H
ATOM    479  HB2 ALA A  40      51.720  14.800  37.650  1.00  0.00           H
ATOM    480  HB3 ALA A  40      51.780  16.130  38.900  1.00  0.00           H
ATOM    481  C   ALA A  40      49.400  17.110  38.970  1.00  0.00           C
ATOM    482  O   ALA A  40      49.350  17.390  40.150  1.00  0.00           O
ATOM    483  N   ARG A  41      48.930  18.000  38.090  1.00  0.00           N
ATOM    484  HN  ARG A  41      49.100  17.860  37.120  1.00  0.00           H
ATOM    485  CA  ARG A  41      48.240  19.210  38.410  1.00  0.00           C
ATOM    486  HA  ARG A  41      48.950  19.750  39.010  1.00  0.00           H
ATOM    487  CB  ARG A  41      47.930  20.120  37.120  1.00  0.00           C
ATOM    488  HB1 ARG A  41      47.390  19.460  36.410  1.00  0.00           H
ATOM    489  HB2 ARG A  41      48.940  20.340  36.710  1.00  0.00           H
ATOM    490  CG  ARG A  41      47.400  21.470  37.440  1.00  0.00           C
ATOM    491  HG1 ARG A  41      47.730  22.240  36.710  1.00  0.00           H
ATOM    492  HG2 ARG A  41      47.920  21.730  38.390  1.00  0.00           H
ATOM    493  CD  ARG A  41      45.900  21.580  37.600  1.00  0.00           C
ATOM    494  HD1 ARG A  41      45.500  21.140  38.540  1.00  0.00           H
ATOM    495  HD2 ARG A  41      45.410  21.150  36.710  1.00  0.00           H
ATOM    496  NE  ARG A  41      45.500  22.980  37.830  1.00  0.00           N
ATOM    497  HE  ARG A  41      46.160  23.730  37.790  1.00  0.00           H
ATOM    498  CZ  ARG A  41      44.250  23.310  38.130  1.00  0.00           C
ATOM    499  NH1 ARG A  41      43.230  22.500  38.170  1.00  0.00           N
ATOM    500 HH11 ARG A  41      43.330  21.520  38.050  1.00  0.00           H
ATOM    501 HH12 ARG A  41      42.350  22.970  38.250  1.00  0.00           H
ATOM    502  NH2 ARG A  41      43.890  24.610  38.190  1.00  0.00           N
ATOM    503 HH21 ARG A  41      44.510  25.370  38.010  1.00  0.00           H
ATOM    504 HH22 ARG A  41      42.970  24.680  38.570  1.00  0.00           H
ATOM    505  C   ARG A  41      46.900  18.930  39.010  1.00  0.00           C
ATOM    506  O   ARG A  41      46.500  19.580  39.940  1.00  0.00           O
ATOM    507  N   SER A  42      46.170  17.930  38.510  1.00  0.00           N
ATOM    508  HN  SER A  42      46.450  17.340  37.760  1.00  0.00           H
ATOM    509  CA  SER A  42      44.890  17.650  39.150  1.00  0.00           C
ATOM    510  HA  SER A  42      44.300  18.550  39.220  1.00  0.00           H
ATOM    511  CB  SER A  42      44.070  16.540  38.440  1.00  0.00           C
ATOM    512  HB1 SER A  42      43.070  16.320  38.880  1.00  0.00           H
ATOM    513  HB2 SER A  42      44.560  15.540  38.400  1.00  0.00           H
ATOM    514  OG  SER A  42      44.010  16.860  37.090  1.00  0.00           O
ATOM    515  HG1 SER A  42      43.670  16.080  36.630  1.00  0.00           H
ATOM    516  C   SER A  42      45.040  17.060  40.600  1.00  0.00           C
ATOM    517  O   SER A  42      44.310  17.500  41.450  1.00  0.00           O
ATOM    518  N   ALA A  43      46.050  16.200  40.750  1.00  0.00           N
ATOM    519  HN  ALA A  43      46.440  15.910  39.880  1.00  0.00           H
ATOM    520  CA  ALA A  43      46.260  15.480  41.970  1.00  0.00           C
ATOM    521  HA  ALA A  43      45.310  15.180  42.400  1.00  0.00           H
ATOM    522  CB  ALA A  43      47.310  14.420  41.710  1.00  0.00           C
ATOM    523  HB1 ALA A  43      48.190  14.900  41.240  1.00  0.00           H
ATOM    524  HB2 ALA A  43      46.990  13.580  41.050  1.00  0.00           H
ATOM    525  HB3 ALA A  43      47.560  13.950  42.680  1.00  0.00           H
ATOM    526  C   ALA A  43      46.690  16.420  43.050  1.00  0.00           C
ATOM    527  O   ALA A  43      46.320  16.300  44.220  1.00  0.00           O
ATOM    528  N   SER A  44      47.590  17.350  42.670  1.00  0.00           N
ATOM    529  HN  SER A  44      47.990  17.330  41.750  1.00  0.00           H
ATOM    530  CA  SER A  44      47.980  18.510  43.510  1.00  0.00           C
ATOM    531  HA  SER A  44      48.410  18.210  44.450  1.00  0.00           H
ATOM    532  CB  SER A  44      49.070  19.410  42.850  1.00  0.00           C
ATOM    533  HB1 SER A  44      48.670  20.000  42.000  1.00  0.00           H
ATOM    534  HB2 SER A  44      49.870  18.700  42.530  1.00  0.00           H
ATOM    535  OG  SER A  44      49.750  20.320  43.690  1.00  0.00           O
ATOM    536  HG1 SER A  44      49.350  21.180  43.850  1.00  0.00           H
ATOM    537  C   SER A  44      46.800  19.430  43.870  1.00  0.00           C
ATOM    538  O   SER A  44      46.510  19.720  45.000  1.00  0.00           O
ATOM    539  N   SER A  45      46.020  19.820  42.830  1.00  0.00           N
ATOM    540  HN  SER A  45      46.210  19.580  41.880  1.00  0.00           H
ATOM    541  CA  SER A  45      44.890  20.770  42.950  1.00  0.00           C
ATOM    542  HA  SER A  45      45.330  21.550  43.560  1.00  0.00           H
ATOM    543  CB  SER A  45      44.490  21.230  41.520  1.00  0.00           C
ATOM    544  HB1 SER A  45      44.010  20.370  41.000  1.00  0.00           H
ATOM    545  HB2 SER A  45      45.430  21.540  41.010  1.00  0.00           H
ATOM    546  OG  SER A  45      43.550  22.320  41.580  1.00  0.00           O
ATOM    547  HG1 SER A  45      42.650  22.050  41.760  1.00  0.00           H
ATOM    548  C   SER A  45      43.750  20.320  43.740  1.00  0.00           C
ATOM    549  O   SER A  45      43.280  21.110  44.630  1.00  0.00           O
ATOM    550  N   LEU A  46      43.440  19.050  43.610  1.00  0.00           N
ATOM    551  HN  LEU A  46      43.800  18.510  42.850  1.00  0.00           H
ATOM    552  CA  LEU A  46      42.520  18.400  44.520  1.00  0.00           C
ATOM    553  HA  LEU A  46      41.650  19.020  44.420  1.00  0.00           H
ATOM    554  CB  LEU A  46      42.210  16.960  43.990  1.00  0.00           C
ATOM    555  HB1 LEU A  46      41.420  16.540  44.650  1.00  0.00           H
ATOM    556  HB2 LEU A  46      43.140  16.360  43.900  1.00  0.00           H
ATOM    557  CG  LEU A  46      41.490  17.070  42.630  1.00  0.00           C
ATOM    558  HG  LEU A  46      42.040  17.730  41.920  1.00  0.00           H
ATOM    559  CD1 LEU A  46      41.530  15.700  41.970  1.00  0.00           C
ATOM    560 HD11 LEU A  46      41.070  15.620  40.960  1.00  0.00           H
ATOM    561 HD12 LEU A  46      41.010  14.960  42.620  1.00  0.00           H
ATOM    562 HD13 LEU A  46      42.590  15.410  41.850  1.00  0.00           H
ATOM    563  CD2 LEU A  46      39.970  17.520  42.700  1.00  0.00           C
ATOM    564 HD21 LEU A  46      39.750  17.720  41.630  1.00  0.00           H
ATOM    565 HD22 LEU A  46      39.990  18.460  43.290  1.00  0.00           H
ATOM    566 HD23 LEU A  46      39.300  16.760  43.150  1.00  0.00           H
ATOM    567  C   LEU A  46      43.000  18.250  46.010  1.00  0.00           C
ATOM    568  O   LEU A  46      42.210  18.500  46.910  1.00  0.00           O
ATOM    569  N   ALA A  47      44.320  17.950  46.250  1.00  0.00           N
ATOM    570  HN  ALA A  47      44.840  17.540  45.510  1.00  0.00           H
ATOM    571  CA  ALA A  47      44.860  17.790  47.590  1.00  0.00           C
ATOM    572  HA  ALA A  47      44.330  16.940  48.010  1.00  0.00           H
ATOM    573  CB  ALA A  47      46.400  17.360  47.530  1.00  0.00           C
ATOM    574  HB1 ALA A  47      46.930  18.170  46.980  1.00  0.00           H
ATOM    575  HB2 ALA A  47      46.480  16.360  47.050  1.00  0.00           H
ATOM    576  HB3 ALA A  47      46.790  17.300  48.570  1.00  0.00           H
ATOM    577  C   ALA A  47      44.800  18.930  48.550  1.00  0.00           C
ATOM    578  O   ALA A  47      44.430  18.720  49.740  1.00  0.00           O
ATOM    579  N   LEU A  48      45.180  20.140  48.070  1.00  0.00           N
ATOM    580  HN  LEU A  48      45.670  20.210  47.200  1.00  0.00           H
ATOM    581  CA  LEU A  48      45.070  21.350  48.830  1.00  0.00           C
ATOM    582  HA  LEU A  48      45.440  21.130  49.830  1.00  0.00           H
ATOM    583  CB  LEU A  48      45.910  22.560  48.230  1.00  0.00           C
ATOM    584  HB1 LEU A  48      45.880  23.470  48.860  1.00  0.00           H
ATOM    585  HB2 LEU A  48      45.520  22.780  47.210  1.00  0.00           H
ATOM    586  CG  LEU A  48      47.360  22.240  48.000  1.00  0.00           C
ATOM    587  HG  LEU A  48      47.400  21.260  47.470  1.00  0.00           H
ATOM    588  CD1 LEU A  48      48.020  23.240  47.020  1.00  0.00           C
ATOM    589 HD11 LEU A  48      47.450  23.050  46.090  1.00  0.00           H
ATOM    590 HD12 LEU A  48      49.070  22.980  46.750  1.00  0.00           H
ATOM    591 HD13 LEU A  48      47.780  24.250  47.420  1.00  0.00           H
ATOM    592  CD2 LEU A  48      48.180  22.150  49.330  1.00  0.00           C
ATOM    593 HD21 LEU A  48      48.010  21.200  49.890  1.00  0.00           H
ATOM    594 HD22 LEU A  48      47.860  22.870  50.110  1.00  0.00           H
ATOM    595 HD23 LEU A  48      49.290  22.180  49.240  1.00  0.00           H
ATOM    596  C   LEU A  48      43.610  21.800  48.960  1.00  0.00           C
ATOM    597  O   LEU A  48      43.120  22.230  49.970  1.00  0.00           O
ATOM    598  N   ALA A  49      42.790  21.620  47.870  1.00  0.00           N
ATOM    599  HN  ALA A  49      43.250  21.240  47.080  1.00  0.00           H
ATOM    600  CA  ALA A  49      41.430  22.000  47.760  1.00  0.00           C
ATOM    601  HA  ALA A  49      41.320  23.070  47.840  1.00  0.00           H
ATOM    602  CB  ALA A  49      40.950  21.650  46.360  1.00  0.00           C
ATOM    603  HB1 ALA A  49      39.880  21.910  46.260  1.00  0.00           H
ATOM    604  HB2 ALA A  49      41.040  20.550  46.280  1.00  0.00           H
ATOM    605  HB3 ALA A  49      41.540  22.230  45.610  1.00  0.00           H
ATOM    606  C   ALA A  49      40.580  21.170  48.880  1.00  0.00           C
ATOM    607  O   ALA A  49      39.790  21.780  49.640  1.00  0.00           O
ATOM    608  N   ILE A  50      40.730  19.840  48.930  1.00  0.00           N
ATOM    609  HN  ILE A  50      41.320  19.340  48.300  1.00  0.00           H
ATOM    610  CA  ILE A  50      40.130  18.970  50.000  1.00  0.00           C
ATOM    611  HA  ILE A  50      39.060  19.130  50.010  1.00  0.00           H
ATOM    612  CB  ILE A  50      40.310  17.530  49.540  1.00  0.00           C
ATOM    613  HB  ILE A  50      41.390  17.360  49.310  1.00  0.00           H
ATOM    614  CG2 ILE A  50      39.980  16.580  50.690  1.00  0.00           C
ATOM    615 HG21 ILE A  50      40.020  15.520  50.370  1.00  0.00           H
ATOM    616 HG22 ILE A  50      38.920  16.760  50.950  1.00  0.00           H
ATOM    617 HG23 ILE A  50      40.680  16.730  51.540  1.00  0.00           H
ATOM    618  CG1 ILE A  50      39.480  17.250  48.250  1.00  0.00           C
ATOM    619 HG11 ILE A  50      39.470  18.160  47.610  1.00  0.00           H
ATOM    620 HG12 ILE A  50      38.420  17.020  48.490  1.00  0.00           H
ATOM    621  CD  ILE A  50      40.050  16.160  47.290  1.00  0.00           C
ATOM    622  HD1 ILE A  50      39.500  16.180  46.330  1.00  0.00           H
ATOM    623  HD2 ILE A  50      39.910  15.140  47.730  1.00  0.00           H
ATOM    624  HD3 ILE A  50      41.130  16.280  47.060  1.00  0.00           H
ATOM    625  C   ILE A  50      40.690  19.250  51.420  1.00  0.00           C
ATOM    626  O   ILE A  50      39.880  19.360  52.370  1.00  0.00           O
ATOM    627  N   ALA A  51      42.060  19.390  51.630  1.00  0.00           N
ATOM    628  HN  ALA A  51      42.690  19.250  50.870  1.00  0.00           H
ATOM    629  CA  ALA A  51      42.550  19.770  52.890  1.00  0.00           C
ATOM    630  HA  ALA A  51      42.270  18.940  53.530  1.00  0.00           H
ATOM    631  CB  ALA A  51      44.070  19.870  52.720  1.00  0.00           C
ATOM    632  HB1 ALA A  51      44.450  20.720  52.110  1.00  0.00           H
ATOM    633  HB2 ALA A  51      44.490  18.960  52.230  1.00  0.00           H
ATOM    634  HB3 ALA A  51      44.420  19.960  53.770  1.00  0.00           H
ATOM    635  C   ALA A  51      42.120  21.180  53.420  1.00  0.00           C
ATOM    636  O   ALA A  51      41.640  21.400  54.510  1.00  0.00           O
ATOM    637  N   ILE A  52      42.150  22.230  52.590  1.00  0.00           N
ATOM    638  HN  ILE A  52      42.520  22.160  51.660  1.00  0.00           H
ATOM    639  CA  ILE A  52      41.620  23.500  52.970  1.00  0.00           C
ATOM    640  HA  ILE A  52      42.020  23.730  53.950  1.00  0.00           H
ATOM    641  CB  ILE A  52      42.190  24.640  52.090  1.00  0.00           C
ATOM    642  HB  ILE A  52      41.730  24.460  51.100  1.00  0.00           H
ATOM    643  CG2 ILE A  52      41.610  26.000  52.580  1.00  0.00           C
ATOM    644 HG21 ILE A  52      42.190  26.850  52.150  1.00  0.00           H
ATOM    645 HG22 ILE A  52      41.760  26.170  53.660  1.00  0.00           H
ATOM    646 HG23 ILE A  52      40.540  26.260  52.410  1.00  0.00           H
ATOM    647  CG1 ILE A  52      43.730  24.620  52.060  1.00  0.00           C
ATOM    648 HG11 ILE A  52      44.010  25.460  51.380  1.00  0.00           H
ATOM    649 HG12 ILE A  52      44.140  23.650  51.720  1.00  0.00           H
ATOM    650  CD  ILE A  52      44.400  24.920  53.360  1.00  0.00           C
ATOM    651  HD1 ILE A  52      44.060  25.870  53.810  1.00  0.00           H
ATOM    652  HD2 ILE A  52      45.500  24.960  53.200  1.00  0.00           H
ATOM    653  HD3 ILE A  52      44.190  24.060  54.020  1.00  0.00           H
ATOM    654  C   ILE A  52      40.090  23.580  53.160  1.00  0.00           C
ATOM    655  O   ILE A  52      39.560  24.220  54.100  1.00  0.00           O
ATOM    656  N   THR A  53      39.270  22.850  52.320  1.00  0.00           N
ATOM    657  HN  THR A  53      39.650  22.270  51.610  1.00  0.00           H
ATOM    658  CA  THR A  53      37.890  22.630  52.560  1.00  0.00           C
ATOM    659  HA  THR A  53      37.440  23.610  52.550  1.00  0.00           H
ATOM    660  CB  THR A  53      37.150  21.860  51.430  1.00  0.00           C
ATOM    661  HB  THR A  53      37.730  20.920  51.290  1.00  0.00           H
ATOM    662  OG1 THR A  53      37.110  22.760  50.320  1.00  0.00           O
ATOM    663  HG1 THR A  53      38.020  22.830  50.010  1.00  0.00           H
ATOM    664  CG2 THR A  53      35.650  21.620  51.850  1.00  0.00           C
ATOM    665 HG21 THR A  53      35.110  20.970  51.130  1.00  0.00           H
ATOM    666 HG22 THR A  53      35.000  22.490  52.080  1.00  0.00           H
ATOM    667 HG23 THR A  53      35.750  20.940  52.730  1.00  0.00           H
ATOM    668  C   THR A  53      37.570  22.110  53.880  1.00  0.00           C
ATOM    669  O   THR A  53      36.770  22.740  54.640  1.00  0.00           O
ATOM    670  N   ALA A  54      38.200  21.020  54.390  1.00  0.00           N
ATOM    671  HN  ALA A  54      38.870  20.500  53.870  1.00  0.00           H
ATOM    672  CA  ALA A  54      38.120  20.670  55.830  1.00  0.00           C
ATOM    673  HA  ALA A  54      37.090  20.420  56.040  1.00  0.00           H
ATOM    674  CB  ALA A  54      39.060  19.400  56.080  1.00  0.00           C
ATOM    675  HB1 ALA A  54      40.040  19.870  55.840  1.00  0.00           H
ATOM    676  HB2 ALA A  54      38.820  18.600  55.350  1.00  0.00           H
ATOM    677  HB3 ALA A  54      38.960  19.020  57.120  1.00  0.00           H
ATOM    678  C   ALA A  54      38.440  21.690  56.890  1.00  0.00           C
ATOM    679  O   ALA A  54      37.660  21.920  57.800  1.00  0.00           O
ATOM    680  N   LEU A  55      39.580  22.390  56.710  1.00  0.00           N
ATOM    681  HN  LEU A  55      40.230  22.140  55.990  1.00  0.00           H
ATOM    682  CA  LEU A  55      39.960  23.550  57.530  1.00  0.00           C
ATOM    683  HA  LEU A  55      39.980  23.180  58.540  1.00  0.00           H
ATOM    684  CB  LEU A  55      41.440  23.840  57.220  1.00  0.00           C
ATOM    685  HB1 LEU A  55      41.620  23.940  56.130  1.00  0.00           H
ATOM    686  HB2 LEU A  55      42.010  22.940  57.520  1.00  0.00           H
ATOM    687  CG  LEU A  55      42.160  25.130  57.810  1.00  0.00           C
ATOM    688  HG  LEU A  55      41.490  26.010  57.700  1.00  0.00           H
ATOM    689  CD1 LEU A  55      42.350  24.930  59.360  1.00  0.00           C
ATOM    690 HD11 LEU A  55      43.090  24.140  59.620  1.00  0.00           H
ATOM    691 HD12 LEU A  55      41.370  24.640  59.800  1.00  0.00           H
ATOM    692 HD13 LEU A  55      42.670  25.870  59.860  1.00  0.00           H
ATOM    693  CD2 LEU A  55      43.480  25.350  57.160  1.00  0.00           C
ATOM    694 HD21 LEU A  55      44.130  26.020  57.770  1.00  0.00           H
ATOM    695 HD22 LEU A  55      43.230  25.680  56.140  1.00  0.00           H
ATOM    696 HD23 LEU A  55      44.060  24.410  57.050  1.00  0.00           H
ATOM    697  C   LEU A  55      38.990  24.710  57.530  1.00  0.00           C
ATOM    698  O   LEU A  55      38.490  25.130  58.560  1.00  0.00           O
ATOM    699  N   TYR A  56      38.440  25.060  56.320  1.00  0.00           N
ATOM    700  HN  TYR A  56      38.790  24.720  55.440  1.00  0.00           H
ATOM    701  CA  TYR A  56      37.400  26.070  56.200  1.00  0.00           C
ATOM    702  HA  TYR A  56      37.610  26.960  56.780  1.00  0.00           H
ATOM    703  CB  TYR A  56      37.220  26.480  54.740  1.00  0.00           C
ATOM    704  HB1 TYR A  56      36.210  26.920  54.580  1.00  0.00           H
ATOM    705  HB2 TYR A  56      37.360  25.560  54.130  1.00  0.00           H
ATOM    706  CG  TYR A  56      38.280  27.370  54.240  1.00  0.00           C
ATOM    707  CD1 TYR A  56      39.180  27.940  54.970  1.00  0.00           C
ATOM    708  HD1 TYR A  56      39.350  27.730  56.020  1.00  0.00           H
ATOM    709  CE1 TYR A  56      40.110  28.900  54.510  1.00  0.00           C
ATOM    710  HE1 TYR A  56      40.880  29.370  55.100  1.00  0.00           H
ATOM    711  CZ  TYR A  56      39.970  29.460  53.220  1.00  0.00           C
ATOM    712  OH  TYR A  56      40.910  30.430  52.840  1.00  0.00           O
ATOM    713  HH  TYR A  56      40.520  31.010  52.190  1.00  0.00           H
ATOM    714  CD2 TYR A  56      38.200  27.790  52.820  1.00  0.00           C
ATOM    715  HD2 TYR A  56      37.520  27.350  52.100  1.00  0.00           H
ATOM    716  CE2 TYR A  56      39.020  28.870  52.330  1.00  0.00           C
ATOM    717  HE2 TYR A  56      38.920  29.310  51.360  1.00  0.00           H
ATOM    718  C   TYR A  56      36.110  25.650  56.780  1.00  0.00           C
ATOM    719  O   TYR A  56      35.470  26.440  57.500  1.00  0.00           O
ATOM    720  N   SER A  57      35.630  24.440  56.560  1.00  0.00           N
ATOM    721  HN  SER A  57      36.050  23.810  55.910  1.00  0.00           H
ATOM    722  CA  SER A  57      34.460  23.920  57.290  1.00  0.00           C
ATOM    723  HA  SER A  57      33.620  24.580  57.120  1.00  0.00           H
ATOM    724  CB  SER A  57      34.030  22.590  56.700  1.00  0.00           C
ATOM    725  HB1 SER A  57      32.980  22.400  57.000  1.00  0.00           H
ATOM    726  HB2 SER A  57      34.670  21.730  56.990  1.00  0.00           H
ATOM    727  OG  SER A  57      34.120  22.720  55.310  1.00  0.00           O
ATOM    728  HG1 SER A  57      35.040  22.540  55.140  1.00  0.00           H
ATOM    729  C   SER A  57      34.630  23.910  58.820  1.00  0.00           C
ATOM    730  O   SER A  57      33.700  24.260  59.570  1.00  0.00           O
ATOM    731  N   ALA A  58      35.750  23.380  59.270  1.00  0.00           N
ATOM    732  HN  ALA A  58      36.300  22.910  58.590  1.00  0.00           H
ATOM    733  CA  ALA A  58      36.130  23.340  60.750  1.00  0.00           C
ATOM    734  HA  ALA A  58      35.250  22.890  61.180  1.00  0.00           H
ATOM    735  CB  ALA A  58      37.310  22.420  61.070  1.00  0.00           C
ATOM    736  HB1 ALA A  58      38.260  22.740  60.580  1.00  0.00           H
ATOM    737  HB2 ALA A  58      37.070  21.430  60.610  1.00  0.00           H
ATOM    738  HB3 ALA A  58      37.440  22.310  62.160  1.00  0.00           H
ATOM    739  C   ALA A  58      36.270  24.620  61.490  1.00  0.00           C
ATOM    740  O   ALA A  58      35.750  24.850  62.610  1.00  0.00           O
ATOM    741  N   VAL A  59      36.950  25.570  60.810  1.00  0.00           N
ATOM    742  HN  VAL A  59      37.390  25.420  59.930  1.00  0.00           H
ATOM    743  CA  VAL A  59      37.010  26.930  61.250  1.00  0.00           C
ATOM    744  HA  VAL A  59      37.380  26.940  62.260  1.00  0.00           H
ATOM    745  CB  VAL A  59      37.930  27.750  60.260  1.00  0.00           C
ATOM    746  HB  VAL A  59      37.620  27.530  59.220  1.00  0.00           H
ATOM    747  CG1 VAL A  59      37.810  29.250  60.500  1.00  0.00           C
ATOM    748 HG11 VAL A  59      36.860  29.820  60.510  1.00  0.00           H
ATOM    749 HG12 VAL A  59      38.480  29.810  59.810  1.00  0.00           H
ATOM    750 HG13 VAL A  59      38.240  29.550  61.470  1.00  0.00           H
ATOM    751  CG2 VAL A  59      39.430  27.390  60.410  1.00  0.00           C
ATOM    752 HG21 VAL A  59      40.070  27.900  59.650  1.00  0.00           H
ATOM    753 HG22 VAL A  59      39.600  26.300  60.260  1.00  0.00           H
ATOM    754 HG23 VAL A  59      39.880  27.740  61.360  1.00  0.00           H
ATOM    755  C   VAL A  59      35.700  27.520  61.340  1.00  0.00           C
ATOM    756  O   VAL A  59      35.450  28.170  62.300  1.00  0.00           O
ATOM    757  N   CYS A  60      34.810  27.360  60.370  1.00  0.00           N
ATOM    758  HN  CYS A  60      35.030  26.830  59.560  1.00  0.00           H
ATOM    759  CA  CYS A  60      33.420  27.750  60.470  1.00  0.00           C
ATOM    760  HA  CYS A  60      33.410  28.800  60.740  1.00  0.00           H
ATOM    761  CB  CYS A  60      32.730  27.560  59.100  1.00  0.00           C
ATOM    762  HB1 CYS A  60      32.670  26.490  58.820  1.00  0.00           H
ATOM    763  HB2 CYS A  60      33.390  27.930  58.290  1.00  0.00           H
ATOM    764  SG  CYS A  60      31.030  28.180  58.850  1.00  0.00           S
ATOM    765  HG1 CYS A  60      31.500  29.390  58.590  1.00  0.00           H
ATOM    766  C   CYS A  60      32.620  27.130  61.510  1.00  0.00           C
ATOM    767  O   CYS A  60      31.780  27.770  62.130  1.00  0.00           O
ATOM    768  N   ALA A  61      32.760  25.850  61.830  1.00  0.00           N
ATOM    769  HN  ALA A  61      33.390  25.300  61.280  1.00  0.00           H
ATOM    770  CA  ALA A  61      31.970  25.160  62.890  1.00  0.00           C
ATOM    771  HA  ALA A  61      30.940  25.490  62.890  1.00  0.00           H
ATOM    772  CB  ALA A  61      32.180  23.700  62.810  1.00  0.00           C
ATOM    773  HB1 ALA A  61      31.510  23.140  63.490  1.00  0.00           H
ATOM    774  HB2 ALA A  61      33.260  23.420  62.870  1.00  0.00           H
ATOM    775  HB3 ALA A  61      31.820  23.410  61.800  1.00  0.00           H
ATOM    776  C   ALA A  61      32.420  25.630  64.300  1.00  0.00           C
ATOM    777  O   ALA A  61      31.550  25.610  65.190  1.00  0.00           O
ATOM    778  N   VAL A  62      33.670  26.110  64.540  1.00  0.00           N
ATOM    779  HN  VAL A  62      34.470  26.040  63.950  1.00  0.00           H
ATOM    780  CA  VAL A  62      34.080  26.590  65.810  1.00  0.00           C
ATOM    781  HA  VAL A  62      33.370  26.190  66.520  1.00  0.00           H
ATOM    782  CB  VAL A  62      35.550  26.150  66.120  1.00  0.00           C
ATOM    783  HB  VAL A  62      36.160  26.550  65.290  1.00  0.00           H
ATOM    784  CG1 VAL A  62      35.960  26.730  67.480  1.00  0.00           C
ATOM    785 HG11 VAL A  62      35.970  27.830  67.560  1.00  0.00           H
ATOM    786 HG12 VAL A  62      36.840  26.180  67.900  1.00  0.00           H
ATOM    787 HG13 VAL A  62      35.170  26.430  68.200  1.00  0.00           H
ATOM    788  CG2 VAL A  62      35.510  24.690  66.290  1.00  0.00           C
ATOM    789 HG21 VAL A  62      34.960  24.320  67.180  1.00  0.00           H
ATOM    790 HG22 VAL A  62      36.560  24.400  66.470  1.00  0.00           H
ATOM    791 HG23 VAL A  62      35.140  24.160  65.390  1.00  0.00           H
ATOM    792  C   VAL A  62      34.040  28.100  65.880  1.00  0.00           C
ATOM    793  O   VAL A  62      33.740  28.650  66.900  1.00  0.00           O
ATOM    794  N   GLY A  63      34.280  28.830  64.770  1.00  0.00           N
ATOM    795  HN  GLY A  63      34.540  28.310  63.960  1.00  0.00           H
ATOM    796  CA  GLY A  63      34.350  30.310  64.760  1.00  0.00           C
ATOM    797  HA1 GLY A  63      34.690  30.550  63.760  1.00  0.00           H
ATOM    798  HA2 GLY A  63      34.980  30.700  65.550  1.00  0.00           H
ATOM    799  C   GLY A  63      33.080  30.900  64.960  1.00  0.00           C
ATOM    800  O   GLY A  63      32.920  31.750  65.840  1.00  0.00           O
ATOM    801  N   LEU A  64      32.030  30.520  64.150  1.00  0.00           N
ATOM    802  HN  LEU A  64      32.180  29.930  63.360  1.00  0.00           H
ATOM    803  CA  LEU A  64      30.670  31.030  64.240  1.00  0.00           C
ATOM    804  HA  LEU A  64      30.550  32.090  64.100  1.00  0.00           H
ATOM    805  CB  LEU A  64      29.940  30.200  63.050  1.00  0.00           C
ATOM    806  HB1 LEU A  64      30.160  29.120  63.200  1.00  0.00           H
ATOM    807  HB2 LEU A  64      30.460  30.620  62.160  1.00  0.00           H
ATOM    808  CG  LEU A  64      28.480  30.690  62.800  1.00  0.00           C
ATOM    809  HG  LEU A  64      27.900  30.400  63.700  1.00  0.00           H
ATOM    810  CD1 LEU A  64      28.220  32.210  62.580  1.00  0.00           C
ATOM    811 HD11 LEU A  64      29.050  32.630  61.970  1.00  0.00           H
ATOM    812 HD12 LEU A  64      28.290  32.750  63.550  1.00  0.00           H
ATOM    813 HD13 LEU A  64      27.290  32.330  61.990  1.00  0.00           H
ATOM    814  CD2 LEU A  64      27.960  29.840  61.650  1.00  0.00           C
ATOM    815 HD21 LEU A  64      28.570  29.960  60.730  1.00  0.00           H
ATOM    816 HD22 LEU A  64      26.880  30.050  61.490  1.00  0.00           H
ATOM    817 HD23 LEU A  64      28.140  28.770  61.860  1.00  0.00           H
ATOM    818  C   LEU A  64      29.950  30.650  65.510  1.00  0.00           C
ATOM    819  O   LEU A  64      29.510  31.570  66.220  1.00  0.00           O
ATOM    820  N   LEU A  65      29.900  29.360  65.890  1.00  0.00           N
ATOM    821  HN  LEU A  65      30.260  28.680  65.260  1.00  0.00           H
ATOM    822  CA  LEU A  65      29.040  28.970  67.020  1.00  0.00           C
ATOM    823  HA  LEU A  65      28.090  29.490  66.980  1.00  0.00           H
ATOM    824  CB  LEU A  65      28.730  27.470  67.040  1.00  0.00           C
ATOM    825  HB1 LEU A  65      27.960  27.320  67.830  1.00  0.00           H
ATOM    826  HB2 LEU A  65      29.630  26.880  67.320  1.00  0.00           H
ATOM    827  CG  LEU A  65      28.210  26.930  65.710  1.00  0.00           C
ATOM    828  HG  LEU A  65      28.770  27.290  64.820  1.00  0.00           H
ATOM    829  CD1 LEU A  65      28.120  25.440  65.820  1.00  0.00           C
ATOM    830 HD11 LEU A  65      29.080  24.880  65.970  1.00  0.00           H
ATOM    831 HD12 LEU A  65      27.780  25.060  64.830  1.00  0.00           H
ATOM    832 HD13 LEU A  65      27.380  25.120  66.580  1.00  0.00           H
ATOM    833  CD2 LEU A  65      26.820  27.490  65.490  1.00  0.00           C
ATOM    834 HD21 LEU A  65      26.860  28.600  65.500  1.00  0.00           H
ATOM    835 HD22 LEU A  65      26.090  27.150  66.260  1.00  0.00           H
ATOM    836 HD23 LEU A  65      26.420  27.120  64.520  1.00  0.00           H
ATOM    837  C   LEU A  65      29.680  29.460  68.280  1.00  0.00           C
ATOM    838  O   LEU A  65      28.960  29.830  69.230  1.00  0.00           O
ATOM    839  N   GLY A  66      31.040  29.530  68.290  1.00  0.00           N
ATOM    840  HN  GLY A  66      31.460  29.210  67.440  1.00  0.00           H
ATOM    841  CA  GLY A  66      31.940  30.200  69.280  1.00  0.00           C
ATOM    842  HA1 GLY A  66      32.860  30.090  68.730  1.00  0.00           H
ATOM    843  HA2 GLY A  66      31.850  29.730  70.250  1.00  0.00           H
ATOM    844  C   GLY A  66      31.520  31.600  69.480  1.00  0.00           C
ATOM    845  O   GLY A  66      31.120  32.010  70.590  1.00  0.00           O
ATOM    846  N   ASN A  67      31.660  32.470  68.460  1.00  0.00           N
ATOM    847  HN  ASN A  67      32.200  32.200  67.660  1.00  0.00           H
ATOM    848  CA  ASN A  67      31.410  33.870  68.460  1.00  0.00           C
ATOM    849  HA  ASN A  67      31.880  34.250  69.360  1.00  0.00           H
ATOM    850  CB  ASN A  67      32.110  34.630  67.300  1.00  0.00           C
ATOM    851  HB1 ASN A  67      31.800  35.690  67.420  1.00  0.00           H
ATOM    852  HB2 ASN A  67      31.830  34.280  66.290  1.00  0.00           H
ATOM    853  CG  ASN A  67      33.680  34.680  67.450  1.00  0.00           C
ATOM    854  OD1 ASN A  67      34.240  34.960  68.520  1.00  0.00           O
ATOM    855  ND2 ASN A  67      34.370  34.260  66.330  1.00  0.00           N
ATOM    856 HD21 ASN A  67      35.270  33.870  66.530  1.00  0.00           H
ATOM    857 HD22 ASN A  67      33.820  34.130  65.500  1.00  0.00           H
ATOM    858  C   ASN A  67      29.970  34.240  68.800  1.00  0.00           C
ATOM    859  O   ASN A  67      29.690  35.270  69.490  1.00  0.00           O
ATOM    860  N   VAL A  68      29.040  33.450  68.330  1.00  0.00           N
ATOM    861  HN  VAL A  68      29.310  32.720  67.700  1.00  0.00           H
ATOM    862  CA  VAL A  68      27.630  33.660  68.690  1.00  0.00           C
ATOM    863  HA  VAL A  68      27.300  34.690  68.650  1.00  0.00           H
ATOM    864  CB  VAL A  68      26.650  32.760  67.820  1.00  0.00           C
ATOM    865  HB  VAL A  68      27.030  31.730  68.000  1.00  0.00           H
ATOM    866  CG1 VAL A  68      25.210  33.040  68.350  1.00  0.00           C
ATOM    867 HG11 VAL A  68      25.070  32.750  69.420  1.00  0.00           H
ATOM    868 HG12 VAL A  68      24.420  32.510  67.780  1.00  0.00           H
ATOM    869 HG13 VAL A  68      24.890  34.080  68.150  1.00  0.00           H
ATOM    870  CG2 VAL A  68      26.820  33.140  66.300  1.00  0.00           C
ATOM    871 HG21 VAL A  68      26.060  32.570  65.730  1.00  0.00           H
ATOM    872 HG22 VAL A  68      27.860  33.010  65.960  1.00  0.00           H
ATOM    873 HG23 VAL A  68      26.590  34.230  66.270  1.00  0.00           H
ATOM    874  C   VAL A  68      27.430  33.500  70.180  1.00  0.00           C
ATOM    875  O   VAL A  68      26.780  34.330  70.750  1.00  0.00           O
ATOM    876  N   LEU A  69      28.020  32.450  70.860  1.00  0.00           N
ATOM    877  HN  LEU A  69      28.470  31.700  70.380  1.00  0.00           H
ATOM    878  CA  LEU A  69      28.030  32.350  72.330  1.00  0.00           C
ATOM    879  HA  LEU A  69      27.020  32.250  72.690  1.00  0.00           H
ATOM    880  CB  LEU A  69      28.630  31.000  72.700  1.00  0.00           C
ATOM    881  HB1 LEU A  69      29.670  30.890  72.340  1.00  0.00           H
ATOM    882  HB2 LEU A  69      28.030  30.240  72.170  1.00  0.00           H
ATOM    883  CG  LEU A  69      28.480  30.600  74.220  1.00  0.00           C
ATOM    884  HG  LEU A  69      29.090  31.300  74.830  1.00  0.00           H
ATOM    885  CD1 LEU A  69      27.020  30.620  74.710  1.00  0.00           C
ATOM    886 HD11 LEU A  69      26.990  30.220  75.750  1.00  0.00           H
ATOM    887 HD12 LEU A  69      26.390  29.980  74.070  1.00  0.00           H
ATOM    888 HD13 LEU A  69      26.580  31.640  74.800  1.00  0.00           H
ATOM    889  CD2 LEU A  69      28.870  29.180  74.480  1.00  0.00           C
ATOM    890 HD21 LEU A  69      29.830  28.980  73.960  1.00  0.00           H
ATOM    891 HD22 LEU A  69      28.110  28.430  74.150  1.00  0.00           H
ATOM    892 HD23 LEU A  69      28.970  28.990  75.570  1.00  0.00           H
ATOM    893  C   LEU A  69      28.680  33.430  73.100  1.00  0.00           C
ATOM    894  O   LEU A  69      28.220  33.930  74.150  1.00  0.00           O
ATOM    895  N   VAL A  70      29.840  33.880  72.560  1.00  0.00           N
ATOM    896  HN  VAL A  70      30.220  33.380  71.780  1.00  0.00           H
ATOM    897  CA  VAL A  70      30.570  35.040  73.090  1.00  0.00           C
ATOM    898  HA  VAL A  70      30.640  34.880  74.160  1.00  0.00           H
ATOM    899  CB  VAL A  70      32.010  35.180  72.660  1.00  0.00           C
ATOM    900  HB  VAL A  70      32.000  35.040  71.550  1.00  0.00           H
ATOM    901  CG1 VAL A  70      32.560  36.530  72.980  1.00  0.00           C
ATOM    902 HG11 VAL A  70      33.650  36.590  72.790  1.00  0.00           H
ATOM    903 HG12 VAL A  70      32.470  36.570  74.090  1.00  0.00           H
ATOM    904 HG13 VAL A  70      32.140  37.320  72.320  1.00  0.00           H
ATOM    905  CG2 VAL A  70      32.870  34.100  73.240  1.00  0.00           C
ATOM    906 HG21 VAL A  70      32.510  33.090  72.950  1.00  0.00           H
ATOM    907 HG22 VAL A  70      32.920  34.180  74.340  1.00  0.00           H
ATOM    908 HG23 VAL A  70      33.900  34.240  72.850  1.00  0.00           H
ATOM    909  C   VAL A  70      29.780  36.290  73.050  1.00  0.00           C
ATOM    910  O   VAL A  70      29.670  37.010  74.030  1.00  0.00           O
ATOM    911  N   MET A  71      29.160  36.540  71.880  1.00  0.00           N
ATOM    912  HN  MET A  71      29.490  36.010  71.110  1.00  0.00           H
ATOM    913  CA  MET A  71      28.180  37.600  71.650  1.00  0.00           C
ATOM    914  HA  MET A  71      28.720  38.530  71.810  1.00  0.00           H
ATOM    915  CB  MET A  71      27.710  37.660  70.140  1.00  0.00           C
ATOM    916  HB1 MET A  71      26.840  38.340  70.060  1.00  0.00           H
ATOM    917  HB2 MET A  71      27.500  36.650  69.730  1.00  0.00           H
ATOM    918  CG  MET A  71      28.650  38.390  69.190  1.00  0.00           C
ATOM    919  HG1 MET A  71      29.540  37.750  69.030  1.00  0.00           H
ATOM    920  HG2 MET A  71      29.010  39.310  69.690  1.00  0.00           H
ATOM    921  SD  MET A  71      28.090  38.650  67.420  1.00  0.00           S
ATOM    922  CE  MET A  71      27.770  36.970  66.900  1.00  0.00           C
ATOM    923  HE1 MET A  71      27.850  36.750  65.810  1.00  0.00           H
ATOM    924  HE2 MET A  71      26.720  36.850  67.240  1.00  0.00           H
ATOM    925  HE3 MET A  71      28.420  36.260  67.470  1.00  0.00           H
ATOM    926  C   MET A  71      26.960  37.500  72.570  1.00  0.00           C
ATOM    927  O   MET A  71      26.540  38.450  73.210  1.00  0.00           O
ATOM    928  N   PHE A  72      26.320  36.330  72.610  1.00  0.00           N
ATOM    929  HN  PHE A  72      26.650  35.620  71.990  1.00  0.00           H
ATOM    930  CA  PHE A  72      25.140  36.100  73.480  1.00  0.00           C
ATOM    931  HA  PHE A  72      24.510  36.930  73.210  1.00  0.00           H
ATOM    932  CB  PHE A  72      24.550  34.710  73.130  1.00  0.00           C
ATOM    933  HB1 PHE A  72      25.410  34.020  73.090  1.00  0.00           H
ATOM    934  HB2 PHE A  72      24.090  34.790  72.120  1.00  0.00           H
ATOM    935  CG  PHE A  72      23.500  34.250  74.140  1.00  0.00           C
ATOM    936  CD1 PHE A  72      22.280  34.960  74.380  1.00  0.00           C
ATOM    937  HD1 PHE A  72      22.150  35.880  73.840  1.00  0.00           H
ATOM    938  CE1 PHE A  72      21.310  34.410  75.180  1.00  0.00           C
ATOM    939  HE1 PHE A  72      20.340  34.890  75.150  1.00  0.00           H
ATOM    940  CZ  PHE A  72      21.550  33.260  75.870  1.00  0.00           C
ATOM    941  HZ  PHE A  72      20.840  32.930  76.620  1.00  0.00           H
ATOM    942  CD2 PHE A  72      23.680  32.960  74.780  1.00  0.00           C
ATOM    943  HD2 PHE A  72      24.520  32.320  74.590  1.00  0.00           H
ATOM    944  CE2 PHE A  72      22.670  32.450  75.620  1.00  0.00           C
ATOM    945  HE2 PHE A  72      22.750  31.510  76.140  1.00  0.00           H
ATOM    946  C   PHE A  72      25.320  36.400  74.980  1.00  0.00           C
ATOM    947  O   PHE A  72      24.410  36.930  75.600  1.00  0.00           O
ATOM    948  N   GLY A  73      26.470  35.940  75.560  1.00  0.00           N
ATOM    949  HN  GLY A  73      27.190  35.540  75.000  1.00  0.00           H
ATOM    950  CA  GLY A  73      26.900  35.940  76.920  1.00  0.00           C
ATOM    951  HA1 GLY A  73      27.880  35.500  76.980  1.00  0.00           H
ATOM    952  HA2 GLY A  73      26.060  35.460  77.410  1.00  0.00           H
ATOM    953  C   GLY A  73      27.140  37.280  77.530  1.00  0.00           C
ATOM    954  O   GLY A  73      26.730  37.590  78.630  1.00  0.00           O
ATOM    955  N   ILE A  74      27.670  38.260  76.700  1.00  0.00           N
ATOM    956  HN  ILE A  74      27.960  38.020  75.780  1.00  0.00           H
ATOM    957  CA  ILE A  74      27.730  39.680  76.940  1.00  0.00           C
ATOM    958  HA  ILE A  74      28.100  39.790  77.950  1.00  0.00           H
ATOM    959  CB  ILE A  74      28.760  40.360  75.970  1.00  0.00           C
ATOM    960  HB  ILE A  74      28.510  39.950  74.970  1.00  0.00           H
ATOM    961  CG2 ILE A  74      28.720  41.870  75.890  1.00  0.00           C
ATOM    962 HG21 ILE A  74      27.820  42.110  75.290  1.00  0.00           H
ATOM    963 HG22 ILE A  74      29.590  42.360  75.390  1.00  0.00           H
ATOM    964 HG23 ILE A  74      28.640  42.300  76.910  1.00  0.00           H
ATOM    965  CG1 ILE A  74      30.200  39.880  76.300  1.00  0.00           C
ATOM    966 HG11 ILE A  74      30.140  38.880  76.790  1.00  0.00           H
ATOM    967 HG12 ILE A  74      30.680  40.520  77.080  1.00  0.00           H
ATOM    968  CD  ILE A  74      31.210  39.860  75.100  1.00  0.00           C
ATOM    969  HD1 ILE A  74      31.400  40.900  74.790  1.00  0.00           H
ATOM    970  HD2 ILE A  74      30.880  39.180  74.280  1.00  0.00           H
ATOM    971  HD3 ILE A  74      32.260  39.550  75.300  1.00  0.00           H
ATOM    972  C   ILE A  74      26.390  40.320  76.810  1.00  0.00           C
ATOM    973  O   ILE A  74      26.030  41.130  77.680  1.00  0.00           O
ATOM    974  N   VAL A  75      25.560  39.980  75.800  1.00  0.00           N
ATOM    975  HN  VAL A  75      25.770  39.240  75.160  1.00  0.00           H
ATOM    976  CA  VAL A  75      24.180  40.520  75.710  1.00  0.00           C
ATOM    977  HA  VAL A  75      24.320  41.580  75.860  1.00  0.00           H
ATOM    978  CB  VAL A  75      23.520  40.320  74.330  1.00  0.00           C
ATOM    979  HB  VAL A  75      23.670  39.310  73.900  1.00  0.00           H
ATOM    980  CG1 VAL A  75      21.990  40.570  74.360  1.00  0.00           C
ATOM    981 HG11 VAL A  75      21.380  39.900  75.000  1.00  0.00           H
ATOM    982 HG12 VAL A  75      21.590  40.450  73.330  1.00  0.00           H
ATOM    983 HG13 VAL A  75      21.650  41.590  74.650  1.00  0.00           H
ATOM    984  CG2 VAL A  75      24.250  41.240  73.270  1.00  0.00           C
ATOM    985 HG21 VAL A  75      23.800  41.170  72.250  1.00  0.00           H
ATOM    986 HG22 VAL A  75      25.330  41.000  73.140  1.00  0.00           H
ATOM    987 HG23 VAL A  75      23.990  42.270  73.590  1.00  0.00           H
ATOM    988  C   VAL A  75      23.260  40.080  76.860  1.00  0.00           C
ATOM    989  O   VAL A  75      22.580  40.850  77.560  1.00  0.00           O
ATOM    990  N   ARG A  76      23.240  38.840  77.190  1.00  0.00           N
ATOM    991  HN  ARG A  76      23.670  38.140  76.620  1.00  0.00           H
ATOM    992  CA  ARG A  76      22.330  38.320  78.230  1.00  0.00           C
ATOM    993  HA  ARG A  76      21.320  38.660  78.020  1.00  0.00           H
ATOM    994  CB  ARG A  76      22.180  36.760  77.960  1.00  0.00           C
ATOM    995  HB1 ARG A  76      23.230  36.460  77.760  1.00  0.00           H
ATOM    996  HB2 ARG A  76      21.670  36.470  77.020  1.00  0.00           H
ATOM    997  CG  ARG A  76      21.510  35.930  79.110  1.00  0.00           C
ATOM    998  HG1 ARG A  76      22.050  36.060  80.070  1.00  0.00           H
ATOM    999  HG2 ARG A  76      21.650  34.870  78.810  1.00  0.00           H
ATOM   1000  CD  ARG A  76      20.000  36.240  79.260  1.00  0.00           C
ATOM   1001  HD1 ARG A  76      19.600  36.200  78.220  1.00  0.00           H
ATOM   1002  HD2 ARG A  76      19.750  37.230  79.670  1.00  0.00           H
ATOM   1003  NE  ARG A  76      19.370  35.340  80.270  1.00  0.00           N
ATOM   1004  HE  ARG A  76      19.370  35.580  81.240  1.00  0.00           H
ATOM   1005  CZ  ARG A  76      19.260  34.040  80.000  1.00  0.00           C
ATOM   1006  NH1 ARG A  76      19.150  33.560  78.840  1.00  0.00           N
ATOM   1007 HH11 ARG A  76      18.800  34.150  78.110  1.00  0.00           H
ATOM   1008 HH12 ARG A  76      18.710  32.660  78.850  1.00  0.00           H
ATOM   1009  NH2 ARG A  76      19.120  33.240  81.050  1.00  0.00           N
ATOM   1010 HH21 ARG A  76      19.150  33.620  81.970  1.00  0.00           H
ATOM   1011 HH22 ARG A  76      19.090  32.270  80.850  1.00  0.00           H
ATOM   1012  C   ARG A  76      22.670  38.630  79.630  1.00  0.00           C
ATOM   1013  O   ARG A  76      21.830  38.950  80.480  1.00  0.00           O
ATOM   1014  N   TYR A  77      23.870  38.370  79.990  1.00  0.00           N
ATOM   1015  HN  TYR A  77      24.520  38.050  79.300  1.00  0.00           H
ATOM   1016  CA  TYR A  77      24.390  38.600  81.350  1.00  0.00           C
ATOM   1017  HA  TYR A  77      23.580  38.490  82.050  1.00  0.00           H
ATOM   1018  CB  TYR A  77      25.500  37.560  81.710  1.00  0.00           C
ATOM   1019  HB1 TYR A  77      25.990  37.740  82.690  1.00  0.00           H
ATOM   1020  HB2 TYR A  77      26.260  37.500  80.890  1.00  0.00           H
ATOM   1021  CG  TYR A  77      24.930  36.180  81.800  1.00  0.00           C
ATOM   1022  CD1 TYR A  77      24.280  35.740  82.910  1.00  0.00           C
ATOM   1023  HD1 TYR A  77      24.010  36.450  83.680  1.00  0.00           H
ATOM   1024  CE1 TYR A  77      23.790  34.420  83.000  1.00  0.00           C
ATOM   1025  HE1 TYR A  77      23.180  34.200  83.860  1.00  0.00           H
ATOM   1026  CZ  TYR A  77      24.030  33.550  81.940  1.00  0.00           C
ATOM   1027  OH  TYR A  77      23.600  32.180  81.990  1.00  0.00           O
ATOM   1028  HH  TYR A  77      22.760  32.100  82.460  1.00  0.00           H
ATOM   1029  CD2 TYR A  77      25.090  35.240  80.690  1.00  0.00           C
ATOM   1030  HD2 TYR A  77      25.550  35.650  79.810  1.00  0.00           H
ATOM   1031  CE2 TYR A  77      24.760  33.960  80.780  1.00  0.00           C
ATOM   1032  HE2 TYR A  77      24.970  33.270  79.970  1.00  0.00           H
ATOM   1033  C   TYR A  77      24.880  40.060  81.600  1.00  0.00           C
ATOM   1034  O   TYR A  77      25.940  40.520  81.120  1.00  0.00           O
ATOM   1035  N   THR A  78      24.150  40.810  82.470  1.00  0.00           N
ATOM   1036  HN  THR A  78      23.470  40.270  82.960  1.00  0.00           H
ATOM   1037  CA  THR A  78      24.490  42.240  82.870  1.00  0.00           C
ATOM   1038  HA  THR A  78      24.410  42.920  82.040  1.00  0.00           H
ATOM   1039  CB  THR A  78      23.490  42.730  83.840  1.00  0.00           C
ATOM   1040  HB  THR A  78      23.300  42.040  84.690  1.00  0.00           H
ATOM   1041  OG1 THR A  78      22.170  42.870  83.270  1.00  0.00           O
ATOM   1042  HG1 THR A  78      21.690  42.060  83.470  1.00  0.00           H
ATOM   1043  CG2 THR A  78      23.800  44.140  84.480  1.00  0.00           C
ATOM   1044 HG21 THR A  78      23.860  44.940  83.710  1.00  0.00           H
ATOM   1045 HG22 THR A  78      24.730  44.100  85.080  1.00  0.00           H
ATOM   1046 HG23 THR A  78      23.030  44.420  85.240  1.00  0.00           H
ATOM   1047  C   THR A  78      25.890  42.510  83.430  1.00  0.00           C
ATOM   1048  O   THR A  78      26.540  43.500  83.090  1.00  0.00           O
ATOM   1049  N   LYS A  79      26.430  41.630  84.270  1.00  0.00           N
ATOM   1050  HN  LYS A  79      26.030  40.740  84.470  1.00  0.00           H
ATOM   1051  CA  LYS A  79      27.720  41.890  84.900  1.00  0.00           C
ATOM   1052  HA  LYS A  79      27.960  42.920  85.120  1.00  0.00           H
ATOM   1053  CB  LYS A  79      27.780  41.050  86.280  1.00  0.00           C
ATOM   1054  HB1 LYS A  79      28.770  40.760  86.700  1.00  0.00           H
ATOM   1055  HB2 LYS A  79      27.370  40.050  86.040  1.00  0.00           H
ATOM   1056  CG  LYS A  79      26.870  41.760  87.280  1.00  0.00           C
ATOM   1057  HG1 LYS A  79      25.790  41.910  87.050  1.00  0.00           H
ATOM   1058  HG2 LYS A  79      27.230  42.790  87.510  1.00  0.00           H
ATOM   1059  CD  LYS A  79      27.030  41.140  88.670  1.00  0.00           C
ATOM   1060  HD1 LYS A  79      28.090  41.080  89.000  1.00  0.00           H
ATOM   1061  HD2 LYS A  79      26.590  40.120  88.620  1.00  0.00           H
ATOM   1062  CE  LYS A  79      26.220  41.990  89.660  1.00  0.00           C
ATOM   1063  HE1 LYS A  79      25.140  41.900  89.430  1.00  0.00           H
ATOM   1064  HE2 LYS A  79      26.300  43.090  89.500  1.00  0.00           H
ATOM   1065  NZ  LYS A  79      26.420  41.660  91.090  1.00  0.00           N
ATOM   1066  HZ1 LYS A  79      27.360  41.220  91.180  1.00  0.00           H
ATOM   1067  HZ2 LYS A  79      25.760  40.910  91.370  1.00  0.00           H
ATOM   1068  HZ3 LYS A  79      26.360  42.440  91.780  1.00  0.00           H
ATOM   1069  C   LYS A  79      28.890  41.470  83.980  1.00  0.00           C
ATOM   1070  O   LYS A  79      30.050  41.680  84.370  1.00  0.00           O
ATOM   1071  N   MET A  80      28.610  41.040  82.720  1.00  0.00           N
ATOM   1072  HN  MET A  80      27.630  40.900  82.610  1.00  0.00           H
ATOM   1073  CA  MET A  80      29.600  40.700  81.700  1.00  0.00           C
ATOM   1074  HA  MET A  80      30.550  40.400  82.110  1.00  0.00           H
ATOM   1075  CB  MET A  80      29.120  39.450  80.920  1.00  0.00           C
ATOM   1076  HB1 MET A  80      29.910  39.130  80.210  1.00  0.00           H
ATOM   1077  HB2 MET A  80      28.190  39.720  80.380  1.00  0.00           H
ATOM   1078  CG  MET A  80      28.850  38.300  81.880  1.00  0.00           C
ATOM   1079  HG1 MET A  80      28.480  37.390  81.370  1.00  0.00           H
ATOM   1080  HG2 MET A  80      28.190  38.580  82.730  1.00  0.00           H
ATOM   1081  SD  MET A  80      30.250  37.460  82.720  1.00  0.00           S
ATOM   1082  CE  MET A  80      31.050  36.730  81.330  1.00  0.00           C
ATOM   1083  HE1 MET A  80      30.310  36.160  80.730  1.00  0.00           H
ATOM   1084  HE2 MET A  80      31.950  36.150  81.630  1.00  0.00           H
ATOM   1085  HE3 MET A  80      31.460  37.480  80.610  1.00  0.00           H
ATOM   1086  C   MET A  80      29.830  41.880  80.760  1.00  0.00           C
ATOM   1087  O   MET A  80      30.550  41.810  79.790  1.00  0.00           O
ATOM   1088  N   LYS A  81      29.210  43.020  81.070  1.00  0.00           N
ATOM   1089  HN  LYS A  81      28.480  42.960  81.740  1.00  0.00           H
ATOM   1090  CA  LYS A  81      29.180  44.150  80.130  1.00  0.00           C
ATOM   1091  HA  LYS A  81      29.620  43.880  79.190  1.00  0.00           H
ATOM   1092  CB  LYS A  81      27.710  44.690  79.840  1.00  0.00           C
ATOM   1093  HB1 LYS A  81      27.680  45.680  79.330  1.00  0.00           H
ATOM   1094  HB2 LYS A  81      27.180  44.870  80.800  1.00  0.00           H
ATOM   1095  CG  LYS A  81      26.730  43.810  79.000  1.00  0.00           C
ATOM   1096  HG1 LYS A  81      26.840  42.730  79.230  1.00  0.00           H
ATOM   1097  HG2 LYS A  81      27.080  43.790  77.940  1.00  0.00           H
ATOM   1098  CD  LYS A  81      25.270  44.240  79.070  1.00  0.00           C
ATOM   1099  HD1 LYS A  81      25.240  45.220  78.540  1.00  0.00           H
ATOM   1100  HD2 LYS A  81      25.030  44.600  80.090  1.00  0.00           H
ATOM   1101  CE  LYS A  81      24.220  43.220  78.680  1.00  0.00           C
ATOM   1102  HE1 LYS A  81      24.360  42.280  79.250  1.00  0.00           H
ATOM   1103  HE2 LYS A  81      24.310  42.930  77.610  1.00  0.00           H
ATOM   1104  NZ  LYS A  81      22.820  43.650  78.950  1.00  0.00           N
ATOM   1105  HZ1 LYS A  81      22.580  43.690  79.960  1.00  0.00           H
ATOM   1106  HZ2 LYS A  81      22.090  42.980  78.620  1.00  0.00           H
ATOM   1107  HZ3 LYS A  81      22.700  44.610  78.550  1.00  0.00           H
ATOM   1108  C   LYS A  81      30.150  45.210  80.600  1.00  0.00           C
ATOM   1109  O   LYS A  81      29.680  46.390  80.920  1.00  0.00           O
ATOM   1110  N   THR A  82      31.510  44.890  80.660  1.00  0.00           N
ATOM   1111  HN  THR A  82      31.870  43.990  80.440  1.00  0.00           H
ATOM   1112  CA  THR A  82      32.570  45.870  80.910  1.00  0.00           C
ATOM   1113  HA  THR A  82      32.140  46.590  81.580  1.00  0.00           H
ATOM   1114  CB  THR A  82      33.840  45.270  81.490  1.00  0.00           C
ATOM   1115  HB  THR A  82      34.600  46.050  81.670  1.00  0.00           H
ATOM   1116  OG1 THR A  82      34.370  44.350  80.530  1.00  0.00           O
ATOM   1117  HG1 THR A  82      35.170  44.000  80.930  1.00  0.00           H
ATOM   1118  CG2 THR A  82      33.580  44.510  82.750  1.00  0.00           C
ATOM   1119 HG21 THR A  82      34.530  44.100  83.170  1.00  0.00           H
ATOM   1120 HG22 THR A  82      32.820  43.710  82.650  1.00  0.00           H
ATOM   1121 HG23 THR A  82      33.300  45.170  83.600  1.00  0.00           H
ATOM   1122  C   THR A  82      32.920  46.680  79.630  1.00  0.00           C
ATOM   1123  O   THR A  82      32.700  46.300  78.490  1.00  0.00           O
ATOM   1124  N   ALA A  83      33.600  47.860  79.830  1.00  0.00           N
ATOM   1125  HN  ALA A  83      33.790  48.030  80.800  1.00  0.00           H
ATOM   1126  CA  ALA A  83      34.190  48.680  78.800  1.00  0.00           C
ATOM   1127  HA  ALA A  83      33.380  49.060  78.190  1.00  0.00           H
ATOM   1128  CB  ALA A  83      34.830  49.910  79.360  1.00  0.00           C
ATOM   1129  HB1 ALA A  83      35.560  49.640  80.150  1.00  0.00           H
ATOM   1130  HB2 ALA A  83      34.160  50.660  79.830  1.00  0.00           H
ATOM   1131  HB3 ALA A  83      35.400  50.400  78.530  1.00  0.00           H
ATOM   1132  C   ALA A  83      35.200  47.920  77.800  1.00  0.00           C
ATOM   1133  O   ALA A  83      35.090  47.910  76.580  1.00  0.00           O
ATOM   1134  N   THR A  84      36.050  47.070  78.440  1.00  0.00           N
ATOM   1135  HN  THR A  84      36.030  47.040  79.430  1.00  0.00           H
ATOM   1136  CA  THR A  84      36.810  46.120  77.610  1.00  0.00           C
ATOM   1137  HA  THR A  84      37.300  46.580  76.770  1.00  0.00           H
ATOM   1138  CB  THR A  84      38.020  45.520  78.380  1.00  0.00           C
ATOM   1139  HB  THR A  84      37.610  45.110  79.330  1.00  0.00           H
ATOM   1140  OG1 THR A  84      39.020  46.570  78.550  1.00  0.00           O
ATOM   1141  HG1 THR A  84      38.670  47.350  78.130  1.00  0.00           H
ATOM   1142  CG2 THR A  84      38.660  44.370  77.540  1.00  0.00           C
ATOM   1143 HG21 THR A  84      37.890  43.660  77.190  1.00  0.00           H
ATOM   1144 HG22 THR A  84      39.420  43.790  78.110  1.00  0.00           H
ATOM   1145 HG23 THR A  84      39.120  44.790  76.620  1.00  0.00           H
ATOM   1146  C   THR A  84      35.840  44.960  76.960  1.00  0.00           C
ATOM   1147  O   THR A  84      36.050  44.540  75.810  1.00  0.00           O
ATOM   1148  N   ASN A  85      34.840  44.420  77.650  1.00  0.00           N
ATOM   1149  HN  ASN A  85      34.710  44.670  78.610  1.00  0.00           H
ATOM   1150  CA  ASN A  85      33.920  43.430  77.130  1.00  0.00           C
ATOM   1151  HA  ASN A  85      34.510  42.650  76.690  1.00  0.00           H
ATOM   1152  CB  ASN A  85      33.160  42.650  78.260  1.00  0.00           C
ATOM   1153  HB1 ASN A  85      32.350  42.020  77.830  1.00  0.00           H
ATOM   1154  HB2 ASN A  85      32.550  43.300  78.930  1.00  0.00           H
ATOM   1155  CG  ASN A  85      34.060  41.700  79.040  1.00  0.00           C
ATOM   1156  OD1 ASN A  85      35.170  41.350  78.700  1.00  0.00           O
ATOM   1157  ND2 ASN A  85      33.530  41.290  80.210  1.00  0.00           N
ATOM   1158 HD21 ASN A  85      34.000  40.580  80.740  1.00  0.00           H
ATOM   1159 HD22 ASN A  85      32.580  41.490  80.430  1.00  0.00           H
ATOM   1160  C   ASN A  85      33.010  43.750  75.920  1.00  0.00           C
ATOM   1161  O   ASN A  85      32.680  42.860  75.180  1.00  0.00           O
ATOM   1162  N   ILE A  86      32.490  44.980  75.770  1.00  0.00           N
ATOM   1163  HN  ILE A  86      32.700  45.650  76.470  1.00  0.00           H
ATOM   1164  CA  ILE A  86      31.800  45.480  74.560  1.00  0.00           C
ATOM   1165  HA  ILE A  86      30.910  44.900  74.360  1.00  0.00           H
ATOM   1166  CB  ILE A  86      31.130  46.890  74.820  1.00  0.00           C
ATOM   1167  HB  ILE A  86      31.800  47.750  74.610  1.00  0.00           H
ATOM   1168  CG2 ILE A  86      29.910  46.960  73.850  1.00  0.00           C
ATOM   1169 HG21 ILE A  86      29.100  46.230  74.080  1.00  0.00           H
ATOM   1170 HG22 ILE A  86      30.220  46.790  72.800  1.00  0.00           H
ATOM   1171 HG23 ILE A  86      29.460  47.970  73.770  1.00  0.00           H
ATOM   1172  CG1 ILE A  86      30.460  47.140  76.220  1.00  0.00           C
ATOM   1173 HG11 ILE A  86      29.840  48.070  76.170  1.00  0.00           H
ATOM   1174 HG12 ILE A  86      31.290  47.350  76.930  1.00  0.00           H
ATOM   1175  CD  ILE A  86      29.680  45.930  76.710  1.00  0.00           C
ATOM   1176  HD1 ILE A  86      29.290  46.310  77.680  1.00  0.00           H
ATOM   1177  HD2 ILE A  86      30.160  44.960  76.960  1.00  0.00           H
ATOM   1178  HD3 ILE A  86      28.830  45.800  76.010  1.00  0.00           H
ATOM   1179  C   ILE A  86      32.630  45.560  73.310  1.00  0.00           C
ATOM   1180  O   ILE A  86      32.130  45.330  72.200  1.00  0.00           O
ATOM   1181  N   TYR A  87      33.920  45.890  73.490  1.00  0.00           N
ATOM   1182  HN  TYR A  87      34.140  46.360  74.340  1.00  0.00           H
ATOM   1183  CA  TYR A  87      34.870  45.690  72.430  1.00  0.00           C
ATOM   1184  HA  TYR A  87      34.480  46.120  71.520  1.00  0.00           H
ATOM   1185  CB  TYR A  87      36.290  46.280  72.640  1.00  0.00           C
ATOM   1186  HB1 TYR A  87      36.880  46.090  71.720  1.00  0.00           H
ATOM   1187  HB2 TYR A  87      36.800  45.870  73.550  1.00  0.00           H
ATOM   1188  CG  TYR A  87      36.250  47.750  72.890  1.00  0.00           C
ATOM   1189  CD1 TYR A  87      35.810  48.520  71.820  1.00  0.00           C
ATOM   1190  HD1 TYR A  87      35.300  48.080  70.970  1.00  0.00           H
ATOM   1191  CE1 TYR A  87      35.680  49.880  71.970  1.00  0.00           C
ATOM   1192  HE1 TYR A  87      35.360  50.470  71.120  1.00  0.00           H
ATOM   1193  CZ  TYR A  87      36.000  50.530  73.200  1.00  0.00           C
ATOM   1194  OH  TYR A  87      35.910  51.930  73.370  1.00  0.00           O
ATOM   1195  HH  TYR A  87      35.660  52.380  72.560  1.00  0.00           H
ATOM   1196  CD2 TYR A  87      36.760  48.390  74.030  1.00  0.00           C
ATOM   1197  HD2 TYR A  87      37.250  47.780  74.770  1.00  0.00           H
ATOM   1198  CE2 TYR A  87      36.600  49.740  74.180  1.00  0.00           C
ATOM   1199  HE2 TYR A  87      36.990  50.180  75.090  1.00  0.00           H
ATOM   1200  C   TYR A  87      34.980  44.220  72.030  1.00  0.00           C
ATOM   1201  O   TYR A  87      35.090  43.800  70.880  1.00  0.00           O
ATOM   1202  N   ILE A  88      34.970  43.370  73.040  1.00  0.00           N
ATOM   1203  HN  ILE A  88      34.970  43.660  73.990  1.00  0.00           H
ATOM   1204  CA  ILE A  88      34.950  41.930  72.890  1.00  0.00           C
ATOM   1205  HA  ILE A  88      35.870  41.760  72.350  1.00  0.00           H
ATOM   1206  CB  ILE A  88      35.190  41.030  74.080  1.00  0.00           C
ATOM   1207  HB  ILE A  88      34.340  41.180  74.780  1.00  0.00           H
ATOM   1208  CG2 ILE A  88      35.050  39.500  73.670  1.00  0.00           C
ATOM   1209 HG21 ILE A  88      35.360  38.860  74.530  1.00  0.00           H
ATOM   1210 HG22 ILE A  88      35.690  39.340  72.770  1.00  0.00           H
ATOM   1211 HG23 ILE A  88      34.010  39.210  73.440  1.00  0.00           H
ATOM   1212  CG1 ILE A  88      36.410  41.290  74.890  1.00  0.00           C
ATOM   1213 HG11 ILE A  88      36.450  40.660  75.800  1.00  0.00           H
ATOM   1214 HG12 ILE A  88      36.520  42.370  75.160  1.00  0.00           H
ATOM   1215  CD  ILE A  88      37.670  40.860  74.150  1.00  0.00           C
ATOM   1216  HD1 ILE A  88      38.650  41.080  74.620  1.00  0.00           H
ATOM   1217  HD2 ILE A  88      37.680  41.270  73.110  1.00  0.00           H
ATOM   1218  HD3 ILE A  88      37.670  39.760  74.020  1.00  0.00           H
ATOM   1219  C   ILE A  88      33.850  41.430  72.000  1.00  0.00           C
ATOM   1220  O   ILE A  88      34.090  40.790  71.020  1.00  0.00           O
ATOM   1221  N   PHE A  89      32.600  41.880  72.270  1.00  0.00           N
ATOM   1222  HN  PHE A  89      32.450  42.300  73.160  1.00  0.00           H
ATOM   1223  CA  PHE A  89      31.370  41.640  71.540  1.00  0.00           C
ATOM   1224  HA  PHE A  89      31.170  40.580  71.530  1.00  0.00           H
ATOM   1225  CB  PHE A  89      30.220  42.400  72.240  1.00  0.00           C
ATOM   1226  HB1 PHE A  89      30.600  43.440  72.270  1.00  0.00           H
ATOM   1227  HB2 PHE A  89      30.140  42.120  73.310  1.00  0.00           H
ATOM   1228  CG  PHE A  89      28.900  42.350  71.640  1.00  0.00           C
ATOM   1229  CD1 PHE A  89      28.030  41.220  71.720  1.00  0.00           C
ATOM   1230  HD1 PHE A  89      28.130  40.460  72.490  1.00  0.00           H
ATOM   1231  CE1 PHE A  89      26.860  41.170  70.900  1.00  0.00           C
ATOM   1232  HE1 PHE A  89      26.110  40.400  71.040  1.00  0.00           H
ATOM   1233  CZ  PHE A  89      26.530  42.270  70.030  1.00  0.00           C
ATOM   1234  HZ  PHE A  89      25.530  42.300  69.600  1.00  0.00           H
ATOM   1235  CD2 PHE A  89      28.560  43.380  70.750  1.00  0.00           C
ATOM   1236  HD2 PHE A  89      29.180  44.250  70.600  1.00  0.00           H
ATOM   1237  CE2 PHE A  89      27.420  43.360  69.950  1.00  0.00           C
ATOM   1238  HE2 PHE A  89      27.240  44.220  69.320  1.00  0.00           H
ATOM   1239  C   PHE A  89      31.500  42.020  70.100  1.00  0.00           C
ATOM   1240  O   PHE A  89      31.070  41.260  69.210  1.00  0.00           O
ATOM   1241  N   ASN A  90      32.080  43.180  69.840  1.00  0.00           N
ATOM   1242  HN  ASN A  90      32.280  43.850  70.540  1.00  0.00           H
ATOM   1243  CA  ASN A  90      32.270  43.670  68.460  1.00  0.00           C
ATOM   1244  HA  ASN A  90      31.370  43.460  67.900  1.00  0.00           H
ATOM   1245  CB  ASN A  90      32.470  45.230  68.410  1.00  0.00           C
ATOM   1246  HB1 ASN A  90      33.540  45.470  68.620  1.00  0.00           H
ATOM   1247  HB2 ASN A  90      31.900  45.730  69.220  1.00  0.00           H
ATOM   1248  CG  ASN A  90      32.130  45.740  67.030  1.00  0.00           C
ATOM   1249  OD1 ASN A  90      30.960  45.670  66.690  1.00  0.00           O
ATOM   1250  ND2 ASN A  90      33.040  46.440  66.290  1.00  0.00           N
ATOM   1251 HD21 ASN A  90      32.680  46.770  65.420  1.00  0.00           H
ATOM   1252 HD22 ASN A  90      34.010  46.460  66.530  1.00  0.00           H
ATOM   1253  C   ASN A  90      33.390  43.020  67.650  1.00  0.00           C
ATOM   1254  O   ASN A  90      33.240  42.740  66.480  1.00  0.00           O
ATOM   1255  N   LEU A  91      34.550  42.690  68.290  1.00  0.00           N
ATOM   1256  HN  LEU A  91      34.750  43.060  69.200  1.00  0.00           H
ATOM   1257  CA  LEU A  91      35.570  41.820  67.820  1.00  0.00           C
ATOM   1258  HA  LEU A  91      35.990  42.170  66.890  1.00  0.00           H
ATOM   1259  CB  LEU A  91      36.720  41.790  68.840  1.00  0.00           C
ATOM   1260  HB1 LEU A  91      36.260  41.500  69.810  1.00  0.00           H
ATOM   1261  HB2 LEU A  91      37.130  42.820  68.880  1.00  0.00           H
ATOM   1262  CG  LEU A  91      37.990  40.940  68.450  1.00  0.00           C
ATOM   1263  HG  LEU A  91      37.760  39.890  68.160  1.00  0.00           H
ATOM   1264  CD1 LEU A  91      38.720  41.570  67.190  1.00  0.00           C
ATOM   1265 HD11 LEU A  91      39.470  40.860  66.780  1.00  0.00           H
ATOM   1266 HD12 LEU A  91      39.130  42.580  67.410  1.00  0.00           H
ATOM   1267 HD13 LEU A  91      37.930  41.600  66.420  1.00  0.00           H
ATOM   1268  CD2 LEU A  91      39.030  40.980  69.600  1.00  0.00           C
ATOM   1269 HD21 LEU A  91      39.900  40.290  69.450  1.00  0.00           H
ATOM   1270 HD22 LEU A  91      38.560  40.710  70.570  1.00  0.00           H
ATOM   1271 HD23 LEU A  91      39.440  42.000  69.740  1.00  0.00           H
ATOM   1272  C   LEU A  91      35.040  40.480  67.410  1.00  0.00           C
ATOM   1273  O   LEU A  91      35.340  39.990  66.320  1.00  0.00           O
ATOM   1274  N   ALA A  92      34.170  39.940  68.250  1.00  0.00           N
ATOM   1275  HN  ALA A  92      34.050  40.330  69.160  1.00  0.00           H
ATOM   1276  CA  ALA A  92      33.450  38.700  68.010  1.00  0.00           C
ATOM   1277  HA  ALA A  92      34.150  37.950  67.680  1.00  0.00           H
ATOM   1278  CB  ALA A  92      32.730  38.380  69.360  1.00  0.00           C
ATOM   1279  HB1 ALA A  92      32.110  37.470  69.220  1.00  0.00           H
ATOM   1280  HB2 ALA A  92      32.100  39.270  69.560  1.00  0.00           H
ATOM   1281  HB3 ALA A  92      33.540  38.200  70.100  1.00  0.00           H
ATOM   1282  C   ALA A  92      32.500  38.680  66.850  1.00  0.00           C
ATOM   1283  O   ALA A  92      32.470  37.710  66.080  1.00  0.00           O
ATOM   1284  N   LEU A  93      31.650  39.680  66.770  1.00  0.00           N
ATOM   1285  HN  LEU A  93      31.560  40.270  67.570  1.00  0.00           H
ATOM   1286  CA  LEU A  93      30.720  39.920  65.620  1.00  0.00           C
ATOM   1287  HA  LEU A  93      29.970  39.150  65.650  1.00  0.00           H
ATOM   1288  CB  LEU A  93      30.050  41.250  65.900  1.00  0.00           C
ATOM   1289  HB1 LEU A  93      30.810  42.030  66.120  1.00  0.00           H
ATOM   1290  HB2 LEU A  93      29.480  41.290  66.840  1.00  0.00           H
ATOM   1291  CG  LEU A  93      29.120  41.920  64.850  1.00  0.00           C
ATOM   1292  HG  LEU A  93      29.720  42.250  63.980  1.00  0.00           H
ATOM   1293  CD1 LEU A  93      28.060  41.080  64.190  1.00  0.00           C
ATOM   1294 HD11 LEU A  93      27.330  40.670  64.930  1.00  0.00           H
ATOM   1295 HD12 LEU A  93      28.620  40.250  63.720  1.00  0.00           H
ATOM   1296 HD13 LEU A  93      27.480  41.600  63.400  1.00  0.00           H
ATOM   1297  CD2 LEU A  93      28.550  43.250  65.450  1.00  0.00           C
ATOM   1298 HD21 LEU A  93      29.270  43.830  66.060  1.00  0.00           H
ATOM   1299 HD22 LEU A  93      27.830  42.930  66.240  1.00  0.00           H
ATOM   1300 HD23 LEU A  93      28.040  43.770  64.610  1.00  0.00           H
ATOM   1301  C   LEU A  93      31.370  40.040  64.170  1.00  0.00           C
ATOM   1302  O   LEU A  93      30.950  39.340  63.290  1.00  0.00           O
ATOM   1303  N   ALA A  94      32.480  40.850  63.980  1.00  0.00           N
ATOM   1304  HN  ALA A  94      32.750  41.430  64.740  1.00  0.00           H
ATOM   1305  CA  ALA A  94      33.230  40.910  62.740  1.00  0.00           C
ATOM   1306  HA  ALA A  94      32.560  41.070  61.910  1.00  0.00           H
ATOM   1307  CB  ALA A  94      34.300  42.010  62.750  1.00  0.00           C
ATOM   1308  HB1 ALA A  94      35.100  41.810  62.010  1.00  0.00           H
ATOM   1309  HB2 ALA A  94      34.830  41.800  63.710  1.00  0.00           H
ATOM   1310  HB3 ALA A  94      33.710  42.940  62.570  1.00  0.00           H
ATOM   1311  C   ALA A  94      33.830  39.540  62.330  1.00  0.00           C
ATOM   1312  O   ALA A  94      33.700  39.140  61.140  1.00  0.00           O
ATOM   1313  N   ASP A  95      34.450  38.860  63.370  1.00  0.00           N
ATOM   1314  HN  ASP A  95      34.690  39.370  64.190  1.00  0.00           H
ATOM   1315  CA  ASP A  95      34.990  37.520  63.270  1.00  0.00           C
ATOM   1316  HA  ASP A  95      35.800  37.460  62.560  1.00  0.00           H
ATOM   1317  CB  ASP A  95      35.680  37.100  64.610  1.00  0.00           C
ATOM   1318  HB1 ASP A  95      35.810  36.000  64.750  1.00  0.00           H
ATOM   1319  HB2 ASP A  95      35.160  37.540  65.490  1.00  0.00           H
ATOM   1320  CG  ASP A  95      37.100  37.690  64.650  1.00  0.00           C
ATOM   1321  OD1 ASP A  95      37.830  37.390  65.660  1.00  0.00           O
ATOM   1322  OD2 ASP A  95      37.440  38.620  63.900  1.00  0.00           O
ATOM   1323  C   ASP A  95      33.950  36.430  62.990  1.00  0.00           C
ATOM   1324  O   ASP A  95      34.120  35.550  62.130  1.00  0.00           O
ATOM   1325  N   ALA A  96      32.750  36.550  63.630  1.00  0.00           N
ATOM   1326  HN  ALA A  96      32.610  37.230  64.350  1.00  0.00           H
ATOM   1327  CA  ALA A  96      31.650  35.700  63.250  1.00  0.00           C
ATOM   1328  HA  ALA A  96      31.940  34.660  63.300  1.00  0.00           H
ATOM   1329  CB  ALA A  96      30.470  35.850  64.230  1.00  0.00           C
ATOM   1330  HB1 ALA A  96      29.810  34.990  64.000  1.00  0.00           H
ATOM   1331  HB2 ALA A  96      29.930  36.820  64.110  1.00  0.00           H
ATOM   1332  HB3 ALA A  96      30.870  35.860  65.270  1.00  0.00           H
ATOM   1333  C   ALA A  96      31.200  35.860  61.830  1.00  0.00           C
ATOM   1334  O   ALA A  96      30.990  34.880  61.120  1.00  0.00           O
ATOM   1335  N   LEU A  97      31.050  37.130  61.390  1.00  0.00           N
ATOM   1336  HN  LEU A  97      31.180  37.950  61.950  1.00  0.00           H
ATOM   1337  CA  LEU A  97      30.730  37.400  59.980  1.00  0.00           C
ATOM   1338  HA  LEU A  97      29.770  36.930  59.860  1.00  0.00           H
ATOM   1339  CB  LEU A  97      30.470  38.900  59.760  1.00  0.00           C
ATOM   1340  HB1 LEU A  97      30.550  39.080  58.660  1.00  0.00           H
ATOM   1341  HB2 LEU A  97      31.340  39.380  60.260  1.00  0.00           H
ATOM   1342  CG  LEU A  97      29.170  39.520  60.250  1.00  0.00           C
ATOM   1343  HG  LEU A  97      29.200  39.440  61.360  1.00  0.00           H
ATOM   1344  CD1 LEU A  97      29.110  40.990  59.940  1.00  0.00           C
ATOM   1345 HD11 LEU A  97      28.100  41.420  60.080  1.00  0.00           H
ATOM   1346 HD12 LEU A  97      29.290  41.140  58.860  1.00  0.00           H
ATOM   1347 HD13 LEU A  97      29.900  41.550  60.480  1.00  0.00           H
ATOM   1348  CD2 LEU A  97      27.840  38.840  59.750  1.00  0.00           C
ATOM   1349 HD21 LEU A  97      26.930  39.460  59.880  1.00  0.00           H
ATOM   1350 HD22 LEU A  97      27.800  37.860  60.270  1.00  0.00           H
ATOM   1351 HD23 LEU A  97      28.020  38.650  58.670  1.00  0.00           H
ATOM   1352  C   LEU A  97      31.660  36.860  59.000  1.00  0.00           C
ATOM   1353  O   LEU A  97      31.280  36.240  57.950  1.00  0.00           O
ATOM   1354  N   ALA A  98      32.990  36.910  59.250  1.00  0.00           N
ATOM   1355  HN  ALA A  98      33.370  37.330  60.070  1.00  0.00           H
ATOM   1356  CA  ALA A  98      33.940  36.280  58.300  1.00  0.00           C
ATOM   1357  HA  ALA A  98      33.640  36.610  57.320  1.00  0.00           H
ATOM   1358  CB  ALA A  98      35.360  36.720  58.650  1.00  0.00           C
ATOM   1359  HB1 ALA A  98      35.360  37.830  58.670  1.00  0.00           H
ATOM   1360  HB2 ALA A  98      36.030  36.350  57.840  1.00  0.00           H
ATOM   1361  HB3 ALA A  98      35.750  36.390  59.630  1.00  0.00           H
ATOM   1362  C   ALA A  98      33.960  34.780  58.330  1.00  0.00           C
ATOM   1363  O   ALA A  98      33.830  34.150  57.260  1.00  0.00           O
ATOM   1364  N   THR A  99      33.990  34.170  59.510  1.00  0.00           N
ATOM   1365  HN  THR A  99      33.840  34.760  60.300  1.00  0.00           H
ATOM   1366  CA  THR A  99      33.930  32.680  59.610  1.00  0.00           C
ATOM   1367  HA  THR A  99      34.760  32.340  59.010  1.00  0.00           H
ATOM   1368  CB  THR A  99      34.120  32.100  61.070  1.00  0.00           C
ATOM   1369  HB  THR A  99      34.020  31.000  61.160  1.00  0.00           H
ATOM   1370  OG1 THR A  99      33.260  32.760  61.960  1.00  0.00           O
ATOM   1371  HG1 THR A  99      33.650  33.640  62.070  1.00  0.00           H
ATOM   1372  CG2 THR A  99      35.560  32.450  61.480  1.00  0.00           C
ATOM   1373 HG21 THR A  99      35.760  33.500  61.180  1.00  0.00           H
ATOM   1374 HG22 THR A  99      36.330  31.770  61.050  1.00  0.00           H
ATOM   1375 HG23 THR A  99      35.660  32.320  62.570  1.00  0.00           H
ATOM   1376  C   THR A  99      32.700  32.120  58.890  1.00  0.00           C
ATOM   1377  O   THR A  99      32.840  31.040  58.330  1.00  0.00           O
ATOM   1378  N   SER A 100      31.520  32.880  58.840  1.00  0.00           N
ATOM   1379  HN  SER A 100      31.380  33.670  59.440  1.00  0.00           H
ATOM   1380  CA  SER A 100      30.340  32.420  58.150  1.00  0.00           C
ATOM   1381  HA  SER A 100      30.130  31.500  58.660  1.00  0.00           H
ATOM   1382  CB  SER A 100      29.090  33.360  58.280  1.00  0.00           C
ATOM   1383  HB1 SER A 100      29.040  33.610  59.360  1.00  0.00           H
ATOM   1384  HB2 SER A 100      28.190  32.820  57.930  1.00  0.00           H
ATOM   1385  OG  SER A 100      29.120  34.630  57.620  1.00  0.00           O
ATOM   1386  HG1 SER A 100      29.830  35.170  57.990  1.00  0.00           H
ATOM   1387  C   SER A 100      30.500  32.110  56.660  1.00  0.00           C
ATOM   1388  O   SER A 100      30.000  31.140  56.120  1.00  0.00           O
ATOM   1389  N   THR A 101      31.330  32.970  55.980  1.00  0.00           N
ATOM   1390  HN  THR A 101      31.860  33.630  56.510  1.00  0.00           H
ATOM   1391  CA  THR A 101      31.440  32.990  54.530  1.00  0.00           C
ATOM   1392  HA  THR A 101      30.460  32.920  54.070  1.00  0.00           H
ATOM   1393  CB  THR A 101      31.840  34.320  53.920  1.00  0.00           C
ATOM   1394  HB  THR A 101      31.890  34.240  52.820  1.00  0.00           H
ATOM   1395  OG1 THR A 101      33.090  34.820  54.350  1.00  0.00           O
ATOM   1396  HG1 THR A 101      33.180  34.570  55.280  1.00  0.00           H
ATOM   1397  CG2 THR A 101      30.800  35.320  54.320  1.00  0.00           C
ATOM   1398 HG21 THR A 101      29.810  34.960  53.980  1.00  0.00           H
ATOM   1399 HG22 THR A 101      31.080  36.300  53.880  1.00  0.00           H
ATOM   1400 HG23 THR A 101      30.710  35.410  55.420  1.00  0.00           H
ATOM   1401  C   THR A 101      32.320  31.950  53.880  1.00  0.00           C
ATOM   1402  O   THR A 101      32.360  31.760  52.660  1.00  0.00           O
ATOM   1403  N   LEU A 102      33.010  31.190  54.740  1.00  0.00           N
ATOM   1404  HN  LEU A 102      32.820  31.280  55.710  1.00  0.00           H
ATOM   1405  CA  LEU A 102      33.950  30.120  54.340  1.00  0.00           C
ATOM   1406  HA  LEU A 102      34.770  30.580  53.810  1.00  0.00           H
ATOM   1407  CB  LEU A 102      34.730  29.610  55.580  1.00  0.00           C
ATOM   1408  HB1 LEU A 102      35.450  28.830  55.260  1.00  0.00           H
ATOM   1409  HB2 LEU A 102      34.070  29.150  56.350  1.00  0.00           H
ATOM   1410  CG  LEU A 102      35.550  30.620  56.340  1.00  0.00           C
ATOM   1411  HG  LEU A 102      35.010  31.580  56.490  1.00  0.00           H
ATOM   1412  CD1 LEU A 102      36.020  30.260  57.740  1.00  0.00           C
ATOM   1413 HD11 LEU A 102      35.250  30.240  58.540  1.00  0.00           H
ATOM   1414 HD12 LEU A 102      36.810  31.000  58.000  1.00  0.00           H
ATOM   1415 HD13 LEU A 102      36.460  29.240  57.720  1.00  0.00           H
ATOM   1416  CD2 LEU A 102      36.730  31.100  55.530  1.00  0.00           C
ATOM   1417 HD21 LEU A 102      37.310  30.180  55.300  1.00  0.00           H
ATOM   1418 HD22 LEU A 102      37.320  31.810  56.140  1.00  0.00           H
ATOM   1419 HD23 LEU A 102      36.510  31.620  54.580  1.00  0.00           H
ATOM   1420  C   LEU A 102      33.460  28.910  53.570  1.00  0.00           C
ATOM   1421  O   LEU A 102      34.240  28.530  52.700  1.00  0.00           O
ATOM   1422  N   PRO A 103      32.290  28.310  53.730  1.00  0.00           N
ATOM   1423  CD  PRO A 103      31.550  28.230  54.990  1.00  0.00           C
ATOM   1424  HD1 PRO A 103      31.030  29.210  55.050  1.00  0.00           H
ATOM   1425  HD2 PRO A 103      32.220  28.000  55.850  1.00  0.00           H
ATOM   1426  CA  PRO A 103      31.730  27.490  52.680  1.00  0.00           C
ATOM   1427  HA  PRO A 103      32.350  26.610  52.610  1.00  0.00           H
ATOM   1428  CB  PRO A 103      30.310  27.280  53.130  1.00  0.00           C
ATOM   1429  HB1 PRO A 103      29.840  26.410  52.630  1.00  0.00           H
ATOM   1430  HB2 PRO A 103      29.700  28.180  52.910  1.00  0.00           H
ATOM   1431  CG  PRO A 103      30.480  27.180  54.640  1.00  0.00           C
ATOM   1432  HG1 PRO A 103      29.500  27.360  55.130  1.00  0.00           H
ATOM   1433  HG2 PRO A 103      30.880  26.240  55.070  1.00  0.00           H
ATOM   1434  C   PRO A 103      31.650  28.020  51.260  1.00  0.00           C
ATOM   1435  O   PRO A 103      31.970  27.360  50.320  1.00  0.00           O
ATOM   1436  N   PHE A 104      31.250  29.260  51.030  1.00  0.00           N
ATOM   1437  HN  PHE A 104      30.850  29.830  51.750  1.00  0.00           H
ATOM   1438  CA  PHE A 104      31.180  29.860  49.710  1.00  0.00           C
ATOM   1439  HA  PHE A 104      30.670  29.110  49.130  1.00  0.00           H
ATOM   1440  CB  PHE A 104      30.220  31.130  49.720  1.00  0.00           C
ATOM   1441  HB1 PHE A 104      29.880  31.360  48.690  1.00  0.00           H
ATOM   1442  HB2 PHE A 104      30.750  32.000  50.170  1.00  0.00           H
ATOM   1443  CG  PHE A 104      29.010  30.970  50.600  1.00  0.00           C
ATOM   1444  CD1 PHE A 104      27.990  30.050  50.260  1.00  0.00           C
ATOM   1445  HD1 PHE A 104      28.080  29.380  49.420  1.00  0.00           H
ATOM   1446  CE1 PHE A 104      26.980  29.750  51.120  1.00  0.00           C
ATOM   1447  HE1 PHE A 104      26.280  28.980  50.840  1.00  0.00           H
ATOM   1448  CZ  PHE A 104      26.880  30.450  52.310  1.00  0.00           C
ATOM   1449  HZ  PHE A 104      26.070  30.240  52.990  1.00  0.00           H
ATOM   1450  CD2 PHE A 104      28.870  31.700  51.830  1.00  0.00           C
ATOM   1451  HD2 PHE A 104      29.580  32.480  52.090  1.00  0.00           H
ATOM   1452  CE2 PHE A 104      27.790  31.500  52.690  1.00  0.00           C
ATOM   1453  HE2 PHE A 104      27.730  32.060  53.600  1.00  0.00           H
ATOM   1454  C   PHE A 104      32.520  30.130  49.150  1.00  0.00           C
ATOM   1455  O   PHE A 104      32.780  30.130  47.940  1.00  0.00           O
ATOM   1456  N   GLN A 105      33.510  30.350  50.040  1.00  0.00           N
ATOM   1457  HN  GLN A 105      33.400  30.630  50.990  1.00  0.00           H
ATOM   1458  CA  GLN A 105      34.900  30.350  49.570  1.00  0.00           C
ATOM   1459  HA  GLN A 105      34.870  30.890  48.630  1.00  0.00           H
ATOM   1460  CB  GLN A 105      35.830  30.990  50.580  1.00  0.00           C
ATOM   1461  HB1 GLN A 105      36.890  30.960  50.250  1.00  0.00           H
ATOM   1462  HB2 GLN A 105      35.720  30.430  51.540  1.00  0.00           H
ATOM   1463  CG  GLN A 105      35.480  32.450  50.940  1.00  0.00           C
ATOM   1464  HG1 GLN A 105      34.590  32.390  51.600  1.00  0.00           H
ATOM   1465  HG2 GLN A 105      35.200  33.040  50.040  1.00  0.00           H
ATOM   1466  CD  GLN A 105      36.550  33.300  51.530  1.00  0.00           C
ATOM   1467  OE1 GLN A 105      37.630  33.290  50.980  1.00  0.00           O
ATOM   1468  NE2 GLN A 105      36.400  34.020  52.700  1.00  0.00           N
ATOM   1469 HE21 GLN A 105      35.490  34.100  53.110  1.00  0.00           H
ATOM   1470 HE22 GLN A 105      37.210  34.350  53.180  1.00  0.00           H
ATOM   1471  C   GLN A 105      35.480  28.990  49.210  1.00  0.00           C
ATOM   1472  O   GLN A 105      36.180  28.880  48.200  1.00  0.00           O
ATOM   1473  N   SER A 106      35.180  28.010  49.990  1.00  0.00           N
ATOM   1474  HN  SER A 106      34.730  28.200  50.860  1.00  0.00           H
ATOM   1475  CA  SER A 106      35.440  26.580  49.740  1.00  0.00           C
ATOM   1476  HA  SER A 106      36.510  26.460  49.860  1.00  0.00           H
ATOM   1477  CB  SER A 106      34.780  25.710  50.860  1.00  0.00           C
ATOM   1478  HB1 SER A 106      35.110  24.660  50.720  1.00  0.00           H
ATOM   1479  HB2 SER A 106      33.670  25.750  50.860  1.00  0.00           H
ATOM   1480  OG  SER A 106      35.200  26.130  52.150  1.00  0.00           O
ATOM   1481  HG1 SER A 106      34.920  27.050  52.200  1.00  0.00           H
ATOM   1482  C   SER A 106      34.950  25.980  48.380  1.00  0.00           C
ATOM   1483  O   SER A 106      35.590  25.190  47.690  1.00  0.00           O
ATOM   1484  N   ALA A 107      33.790  26.480  47.920  1.00  0.00           N
ATOM   1485  HN  ALA A 107      33.250  27.060  48.530  1.00  0.00           H
ATOM   1486  CA  ALA A 107      33.240  26.060  46.660  1.00  0.00           C
ATOM   1487  HA  ALA A 107      33.110  24.980  46.690  1.00  0.00           H
ATOM   1488  CB  ALA A 107      31.800  26.680  46.530  1.00  0.00           C
ATOM   1489  HB1 ALA A 107      31.330  26.460  45.550  1.00  0.00           H
ATOM   1490  HB2 ALA A 107      31.870  27.780  46.600  1.00  0.00           H
ATOM   1491  HB3 ALA A 107      31.150  26.280  47.330  1.00  0.00           H
ATOM   1492  C   ALA A 107      34.080  26.370  45.470  1.00  0.00           C
ATOM   1493  O   ALA A 107      34.050  25.650  44.510  1.00  0.00           O
ATOM   1494  N   LYS A 108      34.750  27.530  45.430  1.00  0.00           N
ATOM   1495  HN  LYS A 108      34.670  28.140  46.220  1.00  0.00           H
ATOM   1496  CA  LYS A 108      35.760  27.940  44.470  1.00  0.00           C
ATOM   1497  HA  LYS A 108      35.320  27.920  43.480  1.00  0.00           H
ATOM   1498  CB  LYS A 108      36.270  29.270  44.920  1.00  0.00           C
ATOM   1499  HB1 LYS A 108      37.030  29.530  44.150  1.00  0.00           H
ATOM   1500  HB2 LYS A 108      36.820  29.190  45.880  1.00  0.00           H
ATOM   1501  CG  LYS A 108      35.110  30.360  45.020  1.00  0.00           C
ATOM   1502  HG1 LYS A 108      34.630  30.150  46.000  1.00  0.00           H
ATOM   1503  HG2 LYS A 108      34.300  30.250  44.270  1.00  0.00           H
ATOM   1504  CD  LYS A 108      35.650  31.800  45.040  1.00  0.00           C
ATOM   1505  HD1 LYS A 108      34.740  32.450  44.970  1.00  0.00           H
ATOM   1506  HD2 LYS A 108      36.390  31.900  44.210  1.00  0.00           H
ATOM   1507  CE  LYS A 108      36.450  32.220  46.290  1.00  0.00           C
ATOM   1508  HE1 LYS A 108      37.280  31.490  46.420  1.00  0.00           H
ATOM   1509  HE2 LYS A 108      35.800  32.290  47.190  1.00  0.00           H
ATOM   1510  NZ  LYS A 108      37.110  33.530  46.040  1.00  0.00           N
ATOM   1511  HZ1 LYS A 108      37.770  33.370  45.250  1.00  0.00           H
ATOM   1512  HZ2 LYS A 108      37.630  33.880  46.870  1.00  0.00           H
ATOM   1513  HZ3 LYS A 108      36.350  34.230  45.860  1.00  0.00           H
ATOM   1514  C   LYS A 108      36.980  27.030  44.340  1.00  0.00           C
ATOM   1515  O   LYS A 108      37.370  26.650  43.290  1.00  0.00           O
ATOM   1516  N   TYR A 109      37.510  26.560  45.470  1.00  0.00           N
ATOM   1517  HN  TYR A 109      36.990  26.810  46.290  1.00  0.00           H
ATOM   1518  CA  TYR A 109      38.670  25.670  45.500  1.00  0.00           C
ATOM   1519  HA  TYR A 109      39.420  26.060  44.830  1.00  0.00           H
ATOM   1520  CB  TYR A 109      39.320  25.590  46.920  1.00  0.00           C
ATOM   1521  HB1 TYR A 109      40.140  24.850  46.980  1.00  0.00           H
ATOM   1522  HB2 TYR A 109      38.590  25.290  47.710  1.00  0.00           H
ATOM   1523  CG  TYR A 109      40.110  26.780  47.440  1.00  0.00           C
ATOM   1524  CD1 TYR A 109      40.190  26.970  48.830  1.00  0.00           C
ATOM   1525  HD1 TYR A 109      39.540  26.360  49.440  1.00  0.00           H
ATOM   1526  CE1 TYR A 109      40.990  27.990  49.410  1.00  0.00           C
ATOM   1527  HE1 TYR A 109      40.900  28.260  50.450  1.00  0.00           H
ATOM   1528  CZ  TYR A 109      41.680  28.830  48.540  1.00  0.00           C
ATOM   1529  OH  TYR A 109      42.340  29.960  49.070  1.00  0.00           O
ATOM   1530  HH  TYR A 109      42.390  29.820  50.010  1.00  0.00           H
ATOM   1531  CD2 TYR A 109      40.790  27.720  46.620  1.00  0.00           C
ATOM   1532  HD2 TYR A 109      40.770  27.670  45.540  1.00  0.00           H
ATOM   1533  CE2 TYR A 109      41.610  28.680  47.180  1.00  0.00           C
ATOM   1534  HE2 TYR A 109      42.250  29.240  46.510  1.00  0.00           H
ATOM   1535  C   TYR A 109      38.380  24.290  44.970  1.00  0.00           C
ATOM   1536  O   TYR A 109      39.140  23.690  44.230  1.00  0.00           O
ATOM   1537  N   LEU A 110      37.200  23.720  45.260  1.00  0.00           N
ATOM   1538  HN  LEU A 110      36.630  24.380  45.750  1.00  0.00           H
ATOM   1539  CA  LEU A 110      36.640  22.500  44.640  1.00  0.00           C
ATOM   1540  HA  LEU A 110      37.400  21.740  44.770  1.00  0.00           H
ATOM   1541  CB  LEU A 110      35.410  22.110  45.500  1.00  0.00           C
ATOM   1542  HB1 LEU A 110      34.800  21.280  45.080  1.00  0.00           H
ATOM   1543  HB2 LEU A 110      34.750  23.000  45.640  1.00  0.00           H
ATOM   1544  CG  LEU A 110      35.730  21.580  46.960  1.00  0.00           C
ATOM   1545  HG  LEU A 110      36.270  22.390  47.490  1.00  0.00           H
ATOM   1546  CD1 LEU A 110      34.470  21.310  47.870  1.00  0.00           C
ATOM   1547 HD11 LEU A 110      34.740  20.960  48.890  1.00  0.00           H
ATOM   1548 HD12 LEU A 110      33.790  20.540  47.460  1.00  0.00           H
ATOM   1549 HD13 LEU A 110      34.020  22.300  48.150  1.00  0.00           H
ATOM   1550  CD2 LEU A 110      36.590  20.350  46.900  1.00  0.00           C
ATOM   1551 HD21 LEU A 110      36.500  19.870  47.900  1.00  0.00           H
ATOM   1552 HD22 LEU A 110      37.670  20.480  46.680  1.00  0.00           H
ATOM   1553 HD23 LEU A 110      36.210  19.670  46.100  1.00  0.00           H
ATOM   1554  C   LEU A 110      36.270  22.450  43.200  1.00  0.00           C
ATOM   1555  O   LEU A 110      36.610  21.640  42.410  1.00  0.00           O
ATOM   1556  N   MET A 111      35.450  23.500  42.760  1.00  0.00           N
ATOM   1557  HN  MET A 111      35.140  24.150  43.440  1.00  0.00           H
ATOM   1558  CA  MET A 111      34.900  23.530  41.440  1.00  0.00           C
ATOM   1559  HA  MET A 111      35.000  22.510  41.080  1.00  0.00           H
ATOM   1560  CB  MET A 111      33.420  24.090  41.400  1.00  0.00           C
ATOM   1561  HB1 MET A 111      33.080  24.160  40.340  1.00  0.00           H
ATOM   1562  HB2 MET A 111      33.540  25.140  41.730  1.00  0.00           H
ATOM   1563  CG  MET A 111      32.430  23.260  42.330  1.00  0.00           C
ATOM   1564  HG1 MET A 111      32.920  22.860  43.250  1.00  0.00           H
ATOM   1565  HG2 MET A 111      32.040  22.320  41.880  1.00  0.00           H
ATOM   1566  SD  MET A 111      31.020  24.340  42.820  1.00  0.00           S
ATOM   1567  CE  MET A 111      30.350  24.160  41.110  1.00  0.00           C
ATOM   1568  HE1 MET A 111      30.110  23.100  40.880  1.00  0.00           H
ATOM   1569  HE2 MET A 111      31.100  24.490  40.360  1.00  0.00           H
ATOM   1570  HE3 MET A 111      29.450  24.800  40.980  1.00  0.00           H
ATOM   1571  C   MET A 111      35.790  24.360  40.440  1.00  0.00           C
ATOM   1572  O   MET A 111      35.690  24.270  39.230  1.00  0.00           O
ATOM   1573  N   GLU A 112      36.560  25.300  40.940  1.00  0.00           N
ATOM   1574  HN  GLU A 112      36.700  25.350  41.930  1.00  0.00           H
ATOM   1575  CA  GLU A 112      37.520  26.130  40.190  1.00  0.00           C
ATOM   1576  HA  GLU A 112      38.120  26.520  41.000  1.00  0.00           H
ATOM   1577  CB  GLU A 112      38.500  25.400  39.220  1.00  0.00           C
ATOM   1578  HB1 GLU A 112      39.200  26.250  39.030  1.00  0.00           H
ATOM   1579  HB2 GLU A 112      38.080  25.210  38.210  1.00  0.00           H
ATOM   1580  CG  GLU A 112      39.170  24.230  39.900  1.00  0.00           C
ATOM   1581  HG1 GLU A 112      38.390  23.450  40.010  1.00  0.00           H
ATOM   1582  HG2 GLU A 112      39.450  24.640  40.900  1.00  0.00           H
ATOM   1583  CD  GLU A 112      40.410  23.810  39.180  1.00  0.00           C
ATOM   1584  OE1 GLU A 112      40.460  22.630  38.750  1.00  0.00           O
ATOM   1585  OE2 GLU A 112      41.370  24.670  39.030  1.00  0.00           O
ATOM   1586  C   GLU A 112      36.810  27.370  39.520  1.00  0.00           C
ATOM   1587  O   GLU A 112      37.230  28.040  38.530  1.00  0.00           O
ATOM   1588  N   THR A 113      35.710  27.690  40.170  1.00  0.00           N
ATOM   1589  HN  THR A 113      35.360  27.120  40.910  1.00  0.00           H
ATOM   1590  CA  THR A 113      34.720  28.700  39.700  1.00  0.00           C
ATOM   1591  HA  THR A 113      35.240  29.620  39.510  1.00  0.00           H
ATOM   1592  CB  THR A 113      34.150  28.220  38.360  1.00  0.00           C
ATOM   1593  HB  THR A 113      35.010  28.030  37.670  1.00  0.00           H
ATOM   1594  OG1 THR A 113      33.270  29.180  37.770  1.00  0.00           O
ATOM   1595  HG1 THR A 113      32.940  28.670  37.030  1.00  0.00           H
ATOM   1596  CG2 THR A 113      33.400  26.920  38.480  1.00  0.00           C
ATOM   1597 HG21 THR A 113      32.490  26.940  39.110  1.00  0.00           H
ATOM   1598 HG22 THR A 113      34.020  26.140  38.990  1.00  0.00           H
ATOM   1599 HG23 THR A 113      33.120  26.570  37.470  1.00  0.00           H
ATOM   1600  C   THR A 113      33.670  28.920  40.730  1.00  0.00           C
ATOM   1601  O   THR A 113      33.470  28.190  41.740  1.00  0.00           O
ATOM   1602  N   TRP A 114      33.110  30.160  40.680  1.00  0.00           N
ATOM   1603  HN  TRP A 114      33.310  30.760  39.910  1.00  0.00           H
ATOM   1604  CA  TRP A 114      32.110  30.750  41.500  1.00  0.00           C
ATOM   1605  HA  TRP A 114      32.130  30.190  42.430  1.00  0.00           H
ATOM   1606  CB  TRP A 114      32.430  32.210  41.630  1.00  0.00           C
ATOM   1607  HB1 TRP A 114      32.520  32.620  40.600  1.00  0.00           H
ATOM   1608  HB2 TRP A 114      33.340  32.460  42.210  1.00  0.00           H
ATOM   1609  CG  TRP A 114      31.340  33.060  42.340  1.00  0.00           C
ATOM   1610  CD1 TRP A 114      30.340  33.720  41.720  1.00  0.00           C
ATOM   1611  HD1 TRP A 114      30.190  33.810  40.650  1.00  0.00           H
ATOM   1612  NE1 TRP A 114      29.510  34.280  42.650  1.00  0.00           N
ATOM   1613  HE1 TRP A 114      28.840  34.950  42.420  1.00  0.00           H
ATOM   1614  CE2 TRP A 114      30.050  34.100  43.860  1.00  0.00           C
ATOM   1615  CD2 TRP A 114      31.160  33.230  43.720  1.00  0.00           C
ATOM   1616  CE3 TRP A 114      31.720  32.590  44.860  1.00  0.00           C
ATOM   1617  HE3 TRP A 114      32.460  31.800  44.730  1.00  0.00           H
ATOM   1618  CZ3 TRP A 114      31.320  33.090  46.080  1.00  0.00           C
ATOM   1619  HZ3 TRP A 114      31.760  32.760  47.010  1.00  0.00           H
ATOM   1620  CZ2 TRP A 114      29.520  34.350  45.140  1.00  0.00           C
ATOM   1621  HZ2 TRP A 114      28.570  34.850  45.300  1.00  0.00           H
ATOM   1622  CH2 TRP A 114      30.260  33.910  46.230  1.00  0.00           C
ATOM   1623  HH2 TRP A 114      29.980  34.160  47.240  1.00  0.00           H
ATOM   1624  C   TRP A 114      30.700  30.550  40.910  1.00  0.00           C
ATOM   1625  O   TRP A 114      30.420  30.980  39.750  1.00  0.00           O
ATOM   1626  N   PRO A 115      29.680  30.000  41.580  1.00  0.00           N
ATOM   1627  CD  PRO A 115      29.900  29.030  42.680  1.00  0.00           C
ATOM   1628  HD1 PRO A 115      29.910  29.580  43.650  1.00  0.00           H
ATOM   1629  HD2 PRO A 115      30.910  28.580  42.720  1.00  0.00           H
ATOM   1630  CA  PRO A 115      28.430  29.540  40.870  1.00  0.00           C
ATOM   1631  HA  PRO A 115      28.410  29.800  39.820  1.00  0.00           H
ATOM   1632  CB  PRO A 115      28.430  28.060  41.130  1.00  0.00           C
ATOM   1633  HB1 PRO A 115      29.290  27.540  40.670  1.00  0.00           H
ATOM   1634  HB2 PRO A 115      27.470  27.530  40.920  1.00  0.00           H
ATOM   1635  CG  PRO A 115      28.740  28.030  42.630  1.00  0.00           C
ATOM   1636  HG1 PRO A 115      27.890  28.310  43.290  1.00  0.00           H
ATOM   1637  HG2 PRO A 115      29.120  27.000  42.780  1.00  0.00           H
ATOM   1638  C   PRO A 115      27.200  30.170  41.480  1.00  0.00           C
ATOM   1639  O   PRO A 115      26.120  29.840  41.030  1.00  0.00           O
ATOM   1640  N   PHE A 116      27.310  31.050  42.490  1.00  0.00           N
ATOM   1641  HN  PHE A 116      28.260  31.290  42.700  1.00  0.00           H
ATOM   1642  CA  PHE A 116      26.240  31.580  43.240  1.00  0.00           C
ATOM   1643  HA  PHE A 116      25.410  30.890  43.310  1.00  0.00           H
ATOM   1644  CB  PHE A 116      26.690  31.820  44.740  1.00  0.00           C
ATOM   1645  HB1 PHE A 116      25.990  32.290  45.470  1.00  0.00           H
ATOM   1646  HB2 PHE A 116      27.580  32.480  44.780  1.00  0.00           H
ATOM   1647  CG  PHE A 116      27.170  30.570  45.450  1.00  0.00           C
ATOM   1648  CD1 PHE A 116      26.290  29.510  45.670  1.00  0.00           C
ATOM   1649  HD1 PHE A 116      25.300  29.700  45.290  1.00  0.00           H
ATOM   1650  CE1 PHE A 116      26.680  28.340  46.290  1.00  0.00           C
ATOM   1651  HE1 PHE A 116      25.880  27.640  46.440  1.00  0.00           H
ATOM   1652  CZ  PHE A 116      27.970  28.170  46.730  1.00  0.00           C
ATOM   1653  HZ  PHE A 116      28.380  27.310  47.230  1.00  0.00           H
ATOM   1654  CD2 PHE A 116      28.450  30.470  45.970  1.00  0.00           C
ATOM   1655  HD2 PHE A 116      29.240  31.190  45.860  1.00  0.00           H
ATOM   1656  CE2 PHE A 116      28.840  29.270  46.560  1.00  0.00           C
ATOM   1657  HE2 PHE A 116      29.890  29.140  46.760  1.00  0.00           H
ATOM   1658  C   PHE A 116      25.830  32.970  42.800  1.00  0.00           C
ATOM   1659  O   PHE A 116      25.060  33.660  43.560  1.00  0.00           O
ATOM   1660  N   GLY A 117      26.280  33.430  41.640  1.00  0.00           N
ATOM   1661  HN  GLY A 117      27.000  32.890  41.210  1.00  0.00           H
ATOM   1662  CA  GLY A 117      25.920  34.770  41.200  1.00  0.00           C
ATOM   1663  HA1 GLY A 117      24.840  34.810  41.180  1.00  0.00           H
ATOM   1664  HA2 GLY A 117      26.380  35.010  40.250  1.00  0.00           H
ATOM   1665  C   GLY A 117      26.420  35.920  42.050  1.00  0.00           C
ATOM   1666  O   GLY A 117      27.320  35.830  42.880  1.00  0.00           O
ATOM   1667  N   GLU A 118      25.910  37.120  41.730  1.00  0.00           N
ATOM   1668  HN  GLU A 118      25.140  37.120  41.090  1.00  0.00           H
ATOM   1669  CA  GLU A 118      26.570  38.330  41.940  1.00  0.00           C
ATOM   1670  HA  GLU A 118      27.630  38.130  41.960  1.00  0.00           H
ATOM   1671  CB  GLU A 118      26.430  39.230  40.750  1.00  0.00           C
ATOM   1672  HB1 GLU A 118      25.400  39.520  40.450  1.00  0.00           H
ATOM   1673  HB2 GLU A 118      26.840  38.700  39.860  1.00  0.00           H
ATOM   1674  CG  GLU A 118      27.350  40.500  40.810  1.00  0.00           C
ATOM   1675  HG1 GLU A 118      28.340  40.310  41.280  1.00  0.00           H
ATOM   1676  HG2 GLU A 118      26.910  41.250  41.500  1.00  0.00           H
ATOM   1677  CD  GLU A 118      27.510  41.090  39.410  1.00  0.00           C
ATOM   1678  OE1 GLU A 118      28.130  40.380  38.500  1.00  0.00           O
ATOM   1679  OE2 GLU A 118      27.180  42.280  39.160  1.00  0.00           O
ATOM   1680  C   GLU A 118      26.210  39.110  43.150  1.00  0.00           C
ATOM   1681  O   GLU A 118      27.090  39.780  43.700  1.00  0.00           O
ATOM   1682  N   LEU A 119      25.070  39.000  43.800  1.00  0.00           N
ATOM   1683  HN  LEU A 119      24.410  38.400  43.340  1.00  0.00           H
ATOM   1684  CA  LEU A 119      24.810  39.520  45.110  1.00  0.00           C
ATOM   1685  HA  LEU A 119      24.990  40.580  45.200  1.00  0.00           H
ATOM   1686  CB  LEU A 119      23.380  39.260  45.550  1.00  0.00           C
ATOM   1687  HB1 LEU A 119      23.220  39.390  46.640  1.00  0.00           H
ATOM   1688  HB2 LEU A 119      23.120  38.220  45.260  1.00  0.00           H
ATOM   1689  CG  LEU A 119      22.240  40.090  44.880  1.00  0.00           C
ATOM   1690  HG  LEU A 119      22.150  39.830  43.800  1.00  0.00           H
ATOM   1691  CD1 LEU A 119      20.890  39.800  45.520  1.00  0.00           C
ATOM   1692 HD11 LEU A 119      20.010  40.170  44.950  1.00  0.00           H
ATOM   1693 HD12 LEU A 119      20.900  40.280  46.530  1.00  0.00           H
ATOM   1694 HD13 LEU A 119      20.750  38.700  45.660  1.00  0.00           H
ATOM   1695  CD2 LEU A 119      22.490  41.620  44.870  1.00  0.00           C
ATOM   1696 HD21 LEU A 119      22.600  42.010  45.900  1.00  0.00           H
ATOM   1697 HD22 LEU A 119      21.620  42.080  44.360  1.00  0.00           H
ATOM   1698 HD23 LEU A 119      23.360  41.840  44.210  1.00  0.00           H
ATOM   1699  C   LEU A 119      25.700  38.940  46.200  1.00  0.00           C
ATOM   1700  O   LEU A 119      26.260  39.690  47.060  1.00  0.00           O
ATOM   1701  N   LEU A 120      25.770  37.610  46.260  1.00  0.00           N
ATOM   1702  HN  LEU A 120      25.310  37.080  45.550  1.00  0.00           H
ATOM   1703  CA  LEU A 120      26.600  36.940  47.270  1.00  0.00           C
ATOM   1704  HA  LEU A 120      26.410  37.390  48.230  1.00  0.00           H
ATOM   1705  CB  LEU A 120      26.240  35.390  47.430  1.00  0.00           C
ATOM   1706  HB1 LEU A 120      26.750  34.950  46.550  1.00  0.00           H
ATOM   1707  HB2 LEU A 120      25.160  35.190  47.540  1.00  0.00           H
ATOM   1708  CG  LEU A 120      26.910  34.600  48.550  1.00  0.00           C
ATOM   1709  HG  LEU A 120      27.970  34.930  48.550  1.00  0.00           H
ATOM   1710  CD1 LEU A 120      26.320  35.020  49.910  1.00  0.00           C
ATOM   1711 HD11 LEU A 120      26.960  34.570  50.700  1.00  0.00           H
ATOM   1712 HD12 LEU A 120      25.280  34.630  49.960  1.00  0.00           H
ATOM   1713 HD13 LEU A 120      26.120  36.110  50.020  1.00  0.00           H
ATOM   1714  CD2 LEU A 120      26.920  33.110  48.240  1.00  0.00           C
ATOM   1715 HD21 LEU A 120      27.680  32.890  47.460  1.00  0.00           H
ATOM   1716 HD22 LEU A 120      25.950  32.930  47.740  1.00  0.00           H
ATOM   1717 HD23 LEU A 120      26.950  32.510  49.180  1.00  0.00           H
ATOM   1718  C   LEU A 120      28.080  37.190  47.050  1.00  0.00           C
ATOM   1719  O   LEU A 120      28.760  37.440  48.030  1.00  0.00           O
ATOM   1720  N   CYS A 121      28.490  37.400  45.720  1.00  0.00           N
ATOM   1721  HN  CYS A 121      27.900  37.370  44.920  1.00  0.00           H
ATOM   1722  CA  CYS A 121      29.810  37.950  45.500  1.00  0.00           C
ATOM   1723  HA  CYS A 121      30.500  37.250  45.940  1.00  0.00           H
ATOM   1724  CB  CYS A 121      30.070  37.960  44.030  1.00  0.00           C
ATOM   1725  HB1 CYS A 121      29.480  38.750  43.510  1.00  0.00           H
ATOM   1726  HB2 CYS A 121      29.800  36.930  43.710  1.00  0.00           H
ATOM   1727  SG  CYS A 121      31.780  38.440  43.480  1.00  0.00           S
ATOM   1728  C   CYS A 121      30.190  39.320  46.040  1.00  0.00           C
ATOM   1729  O   CYS A 121      31.230  39.540  46.660  1.00  0.00           O
ATOM   1730  N   LYS A 122      29.250  40.310  46.000  1.00  0.00           N
ATOM   1731  HN  LYS A 122      28.430  40.140  45.470  1.00  0.00           H
ATOM   1732  CA  LYS A 122      29.320  41.560  46.710  1.00  0.00           C
ATOM   1733  HA  LYS A 122      30.270  42.030  46.470  1.00  0.00           H
ATOM   1734  CB  LYS A 122      28.130  42.500  46.220  1.00  0.00           C
ATOM   1735  HB1 LYS A 122      28.200  43.420  46.840  1.00  0.00           H
ATOM   1736  HB2 LYS A 122      27.160  41.980  46.410  1.00  0.00           H
ATOM   1737  CG  LYS A 122      28.150  42.970  44.770  1.00  0.00           C
ATOM   1738  HG1 LYS A 122      28.230  42.120  44.060  1.00  0.00           H
ATOM   1739  HG2 LYS A 122      29.050  43.610  44.720  1.00  0.00           H
ATOM   1740  CD  LYS A 122      26.840  43.710  44.360  1.00  0.00           C
ATOM   1741  HD1 LYS A 122      26.630  44.680  44.880  1.00  0.00           H
ATOM   1742  HD2 LYS A 122      26.000  43.020  44.560  1.00  0.00           H
ATOM   1743  CE  LYS A 122      26.990  44.160  42.940  1.00  0.00           C
ATOM   1744  HE1 LYS A 122      26.010  44.650  42.700  1.00  0.00           H
ATOM   1745  HE2 LYS A 122      27.090  43.390  42.150  1.00  0.00           H
ATOM   1746  NZ  LYS A 122      28.070  45.040  42.800  1.00  0.00           N
ATOM   1747  HZ1 LYS A 122      28.840  44.560  42.300  1.00  0.00           H
ATOM   1748  HZ2 LYS A 122      28.360  45.390  43.730  1.00  0.00           H
ATOM   1749  HZ3 LYS A 122      27.740  45.830  42.220  1.00  0.00           H
ATOM   1750  C   LYS A 122      29.250  41.400  48.200  1.00  0.00           C
ATOM   1751  O   LYS A 122      29.980  42.080  48.870  1.00  0.00           O
ATOM   1752  N   ALA A 123      28.400  40.510  48.720  1.00  0.00           N
ATOM   1753  HN  ALA A 123      27.920  39.980  48.030  1.00  0.00           H
ATOM   1754  CA  ALA A 123      28.500  40.250  50.100  1.00  0.00           C
ATOM   1755  HA  ALA A 123      28.480  41.210  50.600  1.00  0.00           H
ATOM   1756  CB  ALA A 123      27.320  39.320  50.530  1.00  0.00           C
ATOM   1757  HB1 ALA A 123      27.060  39.480  51.600  1.00  0.00           H
ATOM   1758  HB2 ALA A 123      27.480  38.250  50.310  1.00  0.00           H
ATOM   1759  HB3 ALA A 123      26.350  39.560  50.040  1.00  0.00           H
ATOM   1760  C   ALA A 123      29.850  39.720  50.530  1.00  0.00           C
ATOM   1761  O   ALA A 123      30.510  40.330  51.360  1.00  0.00           O
ATOM   1762  N   VAL A 124      30.350  38.600  50.000  1.00  0.00           N
ATOM   1763  HN  VAL A 124      29.860  38.140  49.260  1.00  0.00           H
ATOM   1764  CA  VAL A 124      31.480  37.860  50.530  1.00  0.00           C
ATOM   1765  HA  VAL A 124      31.370  37.720  51.590  1.00  0.00           H
ATOM   1766  CB  VAL A 124      31.400  36.490  49.820  1.00  0.00           C
ATOM   1767  HB  VAL A 124      31.340  36.640  48.720  1.00  0.00           H
ATOM   1768  CG1 VAL A 124      32.610  35.550  50.110  1.00  0.00           C
ATOM   1769 HG11 VAL A 124      32.790  35.320  51.180  1.00  0.00           H
ATOM   1770 HG12 VAL A 124      33.530  36.090  49.780  1.00  0.00           H
ATOM   1771 HG13 VAL A 124      32.510  34.630  49.480  1.00  0.00           H
ATOM   1772  CG2 VAL A 124      30.130  35.860  50.300  1.00  0.00           C
ATOM   1773 HG21 VAL A 124      29.210  36.410  50.030  1.00  0.00           H
ATOM   1774 HG22 VAL A 124      30.010  35.620  51.380  1.00  0.00           H
ATOM   1775 HG23 VAL A 124      30.030  34.880  49.780  1.00  0.00           H
ATOM   1776  C   VAL A 124      32.770  38.530  50.380  1.00  0.00           C
ATOM   1777  O   VAL A 124      33.700  38.540  51.200  1.00  0.00           O
ATOM   1778  N   LEU A 125      32.970  39.270  49.230  1.00  0.00           N
ATOM   1779  HN  LEU A 125      32.210  39.290  48.600  1.00  0.00           H
ATOM   1780  CA  LEU A 125      34.100  40.200  49.060  1.00  0.00           C
ATOM   1781  HA  LEU A 125      35.000  39.660  49.320  1.00  0.00           H
ATOM   1782  CB  LEU A 125      34.280  40.770  47.640  1.00  0.00           C
ATOM   1783  HB1 LEU A 125      34.990  41.630  47.670  1.00  0.00           H
ATOM   1784  HB2 LEU A 125      33.280  41.090  47.280  1.00  0.00           H
ATOM   1785  CG  LEU A 125      34.830  39.730  46.570  1.00  0.00           C
ATOM   1786  HG  LEU A 125      34.430  38.740  46.860  1.00  0.00           H
ATOM   1787  CD1 LEU A 125      34.290  40.270  45.200  1.00  0.00           C
ATOM   1788 HD11 LEU A 125      33.180  40.240  45.180  1.00  0.00           H
ATOM   1789 HD12 LEU A 125      34.720  39.640  44.390  1.00  0.00           H
ATOM   1790 HD13 LEU A 125      34.740  41.270  44.980  1.00  0.00           H
ATOM   1791  CD2 LEU A 125      36.370  39.680  46.650  1.00  0.00           C
ATOM   1792 HD21 LEU A 125      36.760  39.420  45.650  1.00  0.00           H
ATOM   1793 HD22 LEU A 125      36.570  38.840  47.350  1.00  0.00           H
ATOM   1794 HD23 LEU A 125      36.760  40.620  47.100  1.00  0.00           H
ATOM   1795  C   LEU A 125      34.140  41.340  50.110  1.00  0.00           C
ATOM   1796  O   LEU A 125      35.150  41.630  50.740  1.00  0.00           O
ATOM   1797  N   SER A 126      32.960  41.930  50.350  1.00  0.00           N
ATOM   1798  HN  SER A 126      32.170  41.700  49.780  1.00  0.00           H
ATOM   1799  CA  SER A 126      32.780  43.000  51.290  1.00  0.00           C
ATOM   1800  HA  SER A 126      33.490  43.790  51.080  1.00  0.00           H
ATOM   1801  CB  SER A 126      31.360  43.580  51.250  1.00  0.00           C
ATOM   1802  HB1 SER A 126      30.510  42.860  51.300  1.00  0.00           H
ATOM   1803  HB2 SER A 126      31.300  43.930  50.190  1.00  0.00           H
ATOM   1804  OG  SER A 126      31.230  44.720  52.090  1.00  0.00           O
ATOM   1805  HG1 SER A 126      30.970  44.420  52.970  1.00  0.00           H
ATOM   1806  C   SER A 126      33.040  42.520  52.730  1.00  0.00           C
ATOM   1807  O   SER A 126      33.680  43.220  53.540  1.00  0.00           O
ATOM   1808  N   ILE A 127      32.560  41.330  53.110  1.00  0.00           N
ATOM   1809  HN  ILE A 127      32.010  40.800  52.470  1.00  0.00           H
ATOM   1810  CA  ILE A 127      32.810  40.750  54.470  1.00  0.00           C
ATOM   1811  HA  ILE A 127      32.460  41.510  55.150  1.00  0.00           H
ATOM   1812  CB  ILE A 127      32.020  39.480  54.640  1.00  0.00           C
ATOM   1813  HB  ILE A 127      32.180  38.920  53.700  1.00  0.00           H
ATOM   1814  CG2 ILE A 127      32.440  38.750  55.900  1.00  0.00           C
ATOM   1815 HG21 ILE A 127      32.110  39.460  56.690  1.00  0.00           H
ATOM   1816 HG22 ILE A 127      33.520  38.510  55.890  1.00  0.00           H
ATOM   1817 HG23 ILE A 127      31.850  37.820  56.030  1.00  0.00           H
ATOM   1818  CG1 ILE A 127      30.520  39.780  54.550  1.00  0.00           C
ATOM   1819 HG11 ILE A 127      30.220  40.450  53.710  1.00  0.00           H
ATOM   1820 HG12 ILE A 127      30.250  40.450  55.390  1.00  0.00           H
ATOM   1821  CD  ILE A 127      29.500  38.630  54.500  1.00  0.00           C
ATOM   1822  HD1 ILE A 127      28.490  39.030  54.260  1.00  0.00           H
ATOM   1823  HD2 ILE A 127      29.530  37.990  55.410  1.00  0.00           H
ATOM   1824  HD3 ILE A 127      29.830  37.970  53.670  1.00  0.00           H
ATOM   1825  C   ILE A 127      34.250  40.560  54.760  1.00  0.00           C
ATOM   1826  O   ILE A 127      34.710  40.890  55.870  1.00  0.00           O
ATOM   1827  N   ASP A 128      35.020  40.030  53.800  1.00  0.00           N
ATOM   1828  HN  ASP A 128      34.640  39.670  52.960  1.00  0.00           H
ATOM   1829  CA  ASP A 128      36.370  39.900  53.960  1.00  0.00           C
ATOM   1830  HA  ASP A 128      36.470  39.270  54.840  1.00  0.00           H
ATOM   1831  CB  ASP A 128      36.790  39.100  52.670  1.00  0.00           C
ATOM   1832  HB1 ASP A 128      36.500  39.620  51.730  1.00  0.00           H
ATOM   1833  HB2 ASP A 128      36.150  38.190  52.610  1.00  0.00           H
ATOM   1834  CG  ASP A 128      38.210  38.620  52.750  1.00  0.00           C
ATOM   1835  OD1 ASP A 128      38.600  38.180  53.900  1.00  0.00           O
ATOM   1836  OD2 ASP A 128      38.930  38.570  51.750  1.00  0.00           O
ATOM   1837  C   ASP A 128      37.140  41.200  54.180  1.00  0.00           C
ATOM   1838  O   ASP A 128      37.990  41.420  55.040  1.00  0.00           O
ATOM   1839  N   TYR A 129      36.790  42.290  53.410  1.00  0.00           N
ATOM   1840  HN  TYR A 129      36.050  42.230  52.750  1.00  0.00           H
ATOM   1841  CA  TYR A 129      37.270  43.690  53.630  1.00  0.00           C
ATOM   1842  HA  TYR A 129      38.350  43.650  53.600  1.00  0.00           H
ATOM   1843  CB  TYR A 129      36.830  44.650  52.510  1.00  0.00           C
ATOM   1844  HB1 TYR A 129      36.780  45.680  52.920  1.00  0.00           H
ATOM   1845  HB2 TYR A 129      35.870  44.300  52.080  1.00  0.00           H
ATOM   1846  CG  TYR A 129      37.810  44.690  51.350  1.00  0.00           C
ATOM   1847  CD1 TYR A 129      37.830  43.520  50.510  1.00  0.00           C
ATOM   1848  HD1 TYR A 129      37.210  42.680  50.780  1.00  0.00           H
ATOM   1849  CE1 TYR A 129      38.580  43.520  49.380  1.00  0.00           C
ATOM   1850  HE1 TYR A 129      38.630  42.580  48.840  1.00  0.00           H
ATOM   1851  CZ  TYR A 129      39.350  44.700  49.080  1.00  0.00           C
ATOM   1852  OH  TYR A 129      40.370  44.610  48.050  1.00  0.00           O
ATOM   1853  HH  TYR A 129      40.270  43.810  47.530  1.00  0.00           H
ATOM   1854  CD2 TYR A 129      38.490  45.830  51.010  1.00  0.00           C
ATOM   1855  HD2 TYR A 129      38.440  46.660  51.700  1.00  0.00           H
ATOM   1856  CE2 TYR A 129      39.280  45.870  49.860  1.00  0.00           C
ATOM   1857  HE2 TYR A 129      39.820  46.780  49.620  1.00  0.00           H
ATOM   1858  C   TYR A 129      36.810  44.270  54.930  1.00  0.00           C
ATOM   1859  O   TYR A 129      37.610  44.840  55.620  1.00  0.00           O
ATOM   1860  N   TYR A 130      35.560  44.200  55.340  1.00  0.00           N
ATOM   1861  HN  TYR A 130      34.900  43.830  54.700  1.00  0.00           H
ATOM   1862  CA  TYR A 130      35.020  44.680  56.630  1.00  0.00           C
ATOM   1863  HA  TYR A 130      35.230  45.730  56.730  1.00  0.00           H
ATOM   1864  CB  TYR A 130      33.510  44.350  56.760  1.00  0.00           C
ATOM   1865  HB1 TYR A 130      33.240  44.330  57.840  1.00  0.00           H
ATOM   1866  HB2 TYR A 130      33.240  43.360  56.340  1.00  0.00           H
ATOM   1867  CG  TYR A 130      32.650  45.440  56.140  1.00  0.00           C
ATOM   1868  CD1 TYR A 130      31.470  44.980  55.480  1.00  0.00           C
ATOM   1869  HD1 TYR A 130      31.330  43.920  55.330  1.00  0.00           H
ATOM   1870  CE1 TYR A 130      30.440  45.870  55.150  1.00  0.00           C
ATOM   1871  HE1 TYR A 130      29.560  45.410  54.720  1.00  0.00           H
ATOM   1872  CZ  TYR A 130      30.600  47.250  55.230  1.00  0.00           C
ATOM   1873  OH  TYR A 130      29.690  48.110  54.670  1.00  0.00           O
ATOM   1874  HH  TYR A 130      29.470  48.740  55.360  1.00  0.00           H
ATOM   1875  CD2 TYR A 130      32.680  46.830  56.350  1.00  0.00           C
ATOM   1876  HD2 TYR A 130      33.510  47.300  56.860  1.00  0.00           H
ATOM   1877  CE2 TYR A 130      31.690  47.710  55.910  1.00  0.00           C
ATOM   1878  HE2 TYR A 130      31.900  48.770  56.000  1.00  0.00           H
ATOM   1879  C   TYR A 130      35.640  44.000  57.810  1.00  0.00           C
ATOM   1880  O   TYR A 130      35.990  44.680  58.790  1.00  0.00           O
ATOM   1881  N   ASN A 131      35.920  42.670  57.730  1.00  0.00           N
ATOM   1882  HN  ASN A 131      35.660  42.050  57.000  1.00  0.00           H
ATOM   1883  CA  ASN A 131      36.710  41.910  58.710  1.00  0.00           C
ATOM   1884  HA  ASN A 131      36.280  42.120  59.680  1.00  0.00           H
ATOM   1885  CB  ASN A 131      36.640  40.280  58.410  1.00  0.00           C
ATOM   1886  HB1 ASN A 131      36.650  40.240  57.300  1.00  0.00           H
ATOM   1887  HB2 ASN A 131      35.610  39.970  58.670  1.00  0.00           H
ATOM   1888  CG  ASN A 131      37.720  39.360  58.990  1.00  0.00           C
ATOM   1889  OD1 ASN A 131      38.530  38.870  58.270  1.00  0.00           O
ATOM   1890  ND2 ASN A 131      37.650  39.010  60.270  1.00  0.00           N
ATOM   1891 HD21 ASN A 131      36.810  39.360  60.670  1.00  0.00           H
ATOM   1892 HD22 ASN A 131      38.330  38.360  60.620  1.00  0.00           H
ATOM   1893  C   ASN A 131      38.100  42.470  58.870  1.00  0.00           C
ATOM   1894  O   ASN A 131      38.460  42.660  60.020  1.00  0.00           O
ATOM   1895  N   MET A 132      38.820  42.730  57.750  1.00  0.00           N
ATOM   1896  HN  MET A 132      38.370  42.550  56.880  1.00  0.00           H
ATOM   1897  CA  MET A 132      40.130  43.270  57.790  1.00  0.00           C
ATOM   1898  HA  MET A 132      40.750  42.640  58.420  1.00  0.00           H
ATOM   1899  CB  MET A 132      40.770  43.440  56.320  1.00  0.00           C
ATOM   1900  HB1 MET A 132      39.960  43.580  55.580  1.00  0.00           H
ATOM   1901  HB2 MET A 132      41.260  42.440  56.280  1.00  0.00           H
ATOM   1902  CG  MET A 132      41.870  44.470  56.040  1.00  0.00           C
ATOM   1903  HG1 MET A 132      42.530  44.540  56.930  1.00  0.00           H
ATOM   1904  HG2 MET A 132      41.480  45.500  55.960  1.00  0.00           H
ATOM   1905  SD  MET A 132      42.780  44.290  54.530  1.00  0.00           S
ATOM   1906  CE  MET A 132      41.400  44.560  53.380  1.00  0.00           C
ATOM   1907  HE1 MET A 132      41.670  44.570  52.300  1.00  0.00           H
ATOM   1908  HE2 MET A 132      41.020  45.580  53.620  1.00  0.00           H
ATOM   1909  HE3 MET A 132      40.540  43.880  53.530  1.00  0.00           H
ATOM   1910  C   MET A 132      40.270  44.630  58.440  1.00  0.00           C
ATOM   1911  O   MET A 132      41.310  44.910  59.080  1.00  0.00           O
ATOM   1912  N   PHE A 133      39.200  45.470  58.410  1.00  0.00           N
ATOM   1913  HN  PHE A 133      38.490  45.200  57.770  1.00  0.00           H
ATOM   1914  CA  PHE A 133      39.230  46.760  59.020  1.00  0.00           C
ATOM   1915  HA  PHE A 133      40.230  47.160  59.060  1.00  0.00           H
ATOM   1916  CB  PHE A 133      38.330  47.670  58.190  1.00  0.00           C
ATOM   1917  HB1 PHE A 133      38.280  48.730  58.510  1.00  0.00           H
ATOM   1918  HB2 PHE A 133      37.290  47.280  58.260  1.00  0.00           H
ATOM   1919  CG  PHE A 133      38.660  47.810  56.790  1.00  0.00           C
ATOM   1920  CD1 PHE A 133      37.740  47.740  55.680  1.00  0.00           C
ATOM   1921  HD1 PHE A 133      36.720  47.560  55.980  1.00  0.00           H
ATOM   1922  CE1 PHE A 133      38.150  47.960  54.330  1.00  0.00           C
ATOM   1923  HE1 PHE A 133      37.430  48.130  53.540  1.00  0.00           H
ATOM   1924  CZ  PHE A 133      39.530  48.170  54.080  1.00  0.00           C
ATOM   1925  HZ  PHE A 133      39.860  48.320  53.060  1.00  0.00           H
ATOM   1926  CD2 PHE A 133      39.990  47.960  56.440  1.00  0.00           C
ATOM   1927  HD2 PHE A 133      40.780  48.020  57.180  1.00  0.00           H
ATOM   1928  CE2 PHE A 133      40.400  48.200  55.100  1.00  0.00           C
ATOM   1929  HE2 PHE A 133      41.410  48.410  54.800  1.00  0.00           H
ATOM   1930  C   PHE A 133      38.750  46.710  60.430  1.00  0.00           C
ATOM   1931  O   PHE A 133      39.440  47.270  61.280  1.00  0.00           O
ATOM   1932  N   THR A 134      37.510  46.120  60.630  1.00  0.00           N
ATOM   1933  HN  THR A 134      37.010  45.630  59.920  1.00  0.00           H
ATOM   1934  CA  THR A 134      36.770  46.230  61.850  1.00  0.00           C
ATOM   1935  HA  THR A 134      36.920  47.220  62.260  1.00  0.00           H
ATOM   1936  CB  THR A 134      35.230  46.190  61.740  1.00  0.00           C
ATOM   1937  HB  THR A 134      34.780  46.450  62.720  1.00  0.00           H
ATOM   1938  OG1 THR A 134      34.720  44.960  61.290  1.00  0.00           O
ATOM   1939  HG1 THR A 134      35.370  44.570  60.700  1.00  0.00           H
ATOM   1940  CG2 THR A 134      34.860  47.420  60.870  1.00  0.00           C
ATOM   1941 HG21 THR A 134      33.760  47.570  60.960  1.00  0.00           H
ATOM   1942 HG22 THR A 134      35.110  47.200  59.820  1.00  0.00           H
ATOM   1943 HG23 THR A 134      35.390  48.360  61.150  1.00  0.00           H
ATOM   1944  C   THR A 134      37.210  45.350  62.960  1.00  0.00           C
ATOM   1945  O   THR A 134      37.110  45.790  64.140  1.00  0.00           O
ATOM   1946  N   SER A 135      37.910  44.200  62.640  1.00  0.00           N
ATOM   1947  HN  SER A 135      37.880  43.720  61.760  1.00  0.00           H
ATOM   1948  CA  SER A 135      38.520  43.440  63.760  1.00  0.00           C
ATOM   1949  HA  SER A 135      37.770  43.460  64.530  1.00  0.00           H
ATOM   1950  CB  SER A 135      38.760  41.980  63.320  1.00  0.00           C
ATOM   1951  HB1 SER A 135      39.370  41.380  64.030  1.00  0.00           H
ATOM   1952  HB2 SER A 135      39.320  42.000  62.370  1.00  0.00           H
ATOM   1953  OG  SER A 135      37.560  41.220  63.210  1.00  0.00           O
ATOM   1954  HG1 SER A 135      37.780  40.330  63.490  1.00  0.00           H
ATOM   1955  C   SER A 135      39.750  44.200  64.380  1.00  0.00           C
ATOM   1956  O   SER A 135      39.750  44.440  65.550  1.00  0.00           O
ATOM   1957  N   ILE A 136      40.690  44.790  63.480  1.00  0.00           N
ATOM   1958  HN  ILE A 136      40.600  44.570  62.510  1.00  0.00           H
ATOM   1959  CA  ILE A 136      41.850  45.420  64.060  1.00  0.00           C
ATOM   1960  HA  ILE A 136      42.190  44.820  64.900  1.00  0.00           H
ATOM   1961  CB  ILE A 136      43.060  45.530  63.010  1.00  0.00           C
ATOM   1962  HB  ILE A 136      43.220  44.490  62.650  1.00  0.00           H
ATOM   1963  CG2 ILE A 136      42.760  46.330  61.770  1.00  0.00           C
ATOM   1964 HG21 ILE A 136      42.580  47.400  62.030  1.00  0.00           H
ATOM   1965 HG22 ILE A 136      41.760  46.070  61.360  1.00  0.00           H
ATOM   1966 HG23 ILE A 136      43.540  46.280  60.980  1.00  0.00           H
ATOM   1967  CG1 ILE A 136      44.330  45.880  63.660  1.00  0.00           C
ATOM   1968 HG11 ILE A 136      44.310  46.780  64.320  1.00  0.00           H
ATOM   1969 HG12 ILE A 136      45.070  46.150  62.880  1.00  0.00           H
ATOM   1970  CD  ILE A 136      45.010  44.820  64.510  1.00  0.00           C
ATOM   1971  HD1 ILE A 136      44.330  44.530  65.350  1.00  0.00           H
ATOM   1972  HD2 ILE A 136      45.930  45.270  64.920  1.00  0.00           H
ATOM   1973  HD3 ILE A 136      45.310  43.980  63.850  1.00  0.00           H
ATOM   1974  C   ILE A 136      41.560  46.800  64.620  1.00  0.00           C
ATOM   1975  O   ILE A 136      42.210  47.240  65.580  1.00  0.00           O
ATOM   1976  N   PHE A 137      40.600  47.510  64.010  1.00  0.00           N
ATOM   1977  HN  PHE A 137      40.100  47.250  63.190  1.00  0.00           H
ATOM   1978  CA  PHE A 137      40.190  48.800  64.500  1.00  0.00           C
ATOM   1979  HA  PHE A 137      41.040  49.470  64.490  1.00  0.00           H
ATOM   1980  CB  PHE A 137      39.150  49.420  63.480  1.00  0.00           C
ATOM   1981  HB1 PHE A 137      38.660  50.250  64.030  1.00  0.00           H
ATOM   1982  HB2 PHE A 137      38.400  48.650  63.200  1.00  0.00           H
ATOM   1983  CG  PHE A 137      39.750  50.060  62.240  1.00  0.00           C
ATOM   1984  CD1 PHE A 137      41.130  50.110  62.020  1.00  0.00           C
ATOM   1985  HD1 PHE A 137      41.890  49.700  62.660  1.00  0.00           H
ATOM   1986  CE1 PHE A 137      41.500  50.540  60.750  1.00  0.00           C
ATOM   1987  HE1 PHE A 137      42.480  50.340  60.320  1.00  0.00           H
ATOM   1988  CZ  PHE A 137      40.560  51.020  59.850  1.00  0.00           C
ATOM   1989  HZ  PHE A 137      40.950  51.170  58.860  1.00  0.00           H
ATOM   1990  CD2 PHE A 137      38.780  50.550  61.250  1.00  0.00           C
ATOM   1991  HD2 PHE A 137      37.730  50.400  61.470  1.00  0.00           H
ATOM   1992  CE2 PHE A 137      39.210  51.100  60.080  1.00  0.00           C
ATOM   1993  HE2 PHE A 137      38.500  51.370  59.310  1.00  0.00           H
ATOM   1994  C   PHE A 137      39.630  48.590  65.940  1.00  0.00           C
ATOM   1995  O   PHE A 137      39.980  49.320  66.880  1.00  0.00           O
ATOM   1996  N   THR A 138      38.870  47.530  66.130  1.00  0.00           N
ATOM   1997  HN  THR A 138      38.620  46.960  65.350  1.00  0.00           H
ATOM   1998  CA  THR A 138      38.300  47.250  67.450  1.00  0.00           C
ATOM   1999  HA  THR A 138      37.780  48.110  67.850  1.00  0.00           H
ATOM   2000  CB  THR A 138      37.260  46.160  67.470  1.00  0.00           C
ATOM   2001  HB  THR A 138      37.780  45.240  67.130  1.00  0.00           H
ATOM   2002  OG1 THR A 138      36.200  46.500  66.550  1.00  0.00           O
ATOM   2003  HG1 THR A 138      36.500  46.170  65.700  1.00  0.00           H
ATOM   2004  CG2 THR A 138      36.680  45.890  68.840  1.00  0.00           C
ATOM   2005 HG21 THR A 138      36.100  46.790  69.120  1.00  0.00           H
ATOM   2006 HG22 THR A 138      37.250  45.410  69.670  1.00  0.00           H
ATOM   2007 HG23 THR A 138      35.810  45.220  68.640  1.00  0.00           H
ATOM   2008  C   THR A 138      39.310  46.870  68.510  1.00  0.00           C
ATOM   2009  O   THR A 138      39.320  47.330  69.650  1.00  0.00           O
ATOM   2010  N   LEU A 139      40.320  46.120  68.140  1.00  0.00           N
ATOM   2011  HN  LEU A 139      40.180  45.770  67.210  1.00  0.00           H
ATOM   2012  CA  LEU A 139      41.510  45.810  68.830  1.00  0.00           C
ATOM   2013  HA  LEU A 139      41.130  45.410  69.750  1.00  0.00           H
ATOM   2014  CB  LEU A 139      42.470  44.850  68.080  1.00  0.00           C
ATOM   2015  HB1 LEU A 139      43.530  44.910  68.410  1.00  0.00           H
ATOM   2016  HB2 LEU A 139      42.490  45.170  67.010  1.00  0.00           H
ATOM   2017  CG  LEU A 139      42.100  43.360  68.200  1.00  0.00           C
ATOM   2018  HG  LEU A 139      41.010  43.310  68.410  1.00  0.00           H
ATOM   2019  CD1 LEU A 139      42.440  42.510  67.030  1.00  0.00           C
ATOM   2020 HD11 LEU A 139      42.310  41.410  67.110  1.00  0.00           H
ATOM   2021 HD12 LEU A 139      43.360  42.900  66.560  1.00  0.00           H
ATOM   2022 HD13 LEU A 139      41.670  42.730  66.250  1.00  0.00           H
ATOM   2023  CD2 LEU A 139      42.960  42.770  69.310  1.00  0.00           C
ATOM   2024 HD21 LEU A 139      44.030  42.730  69.010  1.00  0.00           H
ATOM   2025 HD22 LEU A 139      42.490  41.800  69.580  1.00  0.00           H
ATOM   2026 HD23 LEU A 139      42.960  43.290  70.300  1.00  0.00           H
ATOM   2027  C   LEU A 139      42.300  47.060  69.200  1.00  0.00           C
ATOM   2028  O   LEU A 139      42.680  47.190  70.370  1.00  0.00           O
ATOM   2029  N   THR A 140      42.440  48.040  68.280  1.00  0.00           N
ATOM   2030  HN  THR A 140      41.970  47.880  67.410  1.00  0.00           H
ATOM   2031  CA  THR A 140      43.210  49.280  68.440  1.00  0.00           C
ATOM   2032  HA  THR A 140      44.190  49.020  68.810  1.00  0.00           H
ATOM   2033  CB  THR A 140      43.440  50.010  67.120  1.00  0.00           C
ATOM   2034  HB  THR A 140      42.510  50.420  66.660  1.00  0.00           H
ATOM   2035  OG1 THR A 140      44.010  49.040  66.200  1.00  0.00           O
ATOM   2036  HG1 THR A 140      43.370  48.350  65.980  1.00  0.00           H
ATOM   2037  CG2 THR A 140      44.430  51.220  67.310  1.00  0.00           C
ATOM   2038 HG21 THR A 140      44.830  51.570  66.330  1.00  0.00           H
ATOM   2039 HG22 THR A 140      45.280  50.850  67.920  1.00  0.00           H
ATOM   2040 HG23 THR A 140      43.920  52.060  67.820  1.00  0.00           H
ATOM   2041  C   THR A 140      42.480  50.180  69.440  1.00  0.00           C
ATOM   2042  O   THR A 140      43.070  50.700  70.290  1.00  0.00           O
ATOM   2043  N   MET A 141      41.110  50.200  69.400  1.00  0.00           N
ATOM   2044  HN  MET A 141      40.690  49.820  68.590  1.00  0.00           H
ATOM   2045  CA  MET A 141      40.230  50.790  70.430  1.00  0.00           C
ATOM   2046  HA  MET A 141      40.560  51.800  70.630  1.00  0.00           H
ATOM   2047  CB  MET A 141      38.860  51.060  69.840  1.00  0.00           C
ATOM   2048  HB1 MET A 141      38.140  51.440  70.600  1.00  0.00           H
ATOM   2049  HB2 MET A 141      38.320  50.180  69.420  1.00  0.00           H
ATOM   2050  CG  MET A 141      38.850  52.300  68.800  1.00  0.00           C
ATOM   2051  HG1 MET A 141      37.890  52.210  68.240  1.00  0.00           H
ATOM   2052  HG2 MET A 141      39.690  52.120  68.090  1.00  0.00           H
ATOM   2053  SD  MET A 141      39.030  53.930  69.540  1.00  0.00           S
ATOM   2054  CE  MET A 141      38.250  54.990  68.240  1.00  0.00           C
ATOM   2055  HE1 MET A 141      38.390  54.530  67.240  1.00  0.00           H
ATOM   2056  HE2 MET A 141      38.670  56.010  68.290  1.00  0.00           H
ATOM   2057  HE3 MET A 141      37.160  55.070  68.440  1.00  0.00           H
ATOM   2058  C   MET A 141      40.240  50.190  71.840  1.00  0.00           C
ATOM   2059  O   MET A 141      40.220  50.760  72.910  1.00  0.00           O
ATOM   2060  N   MET A 142      40.300  48.890  71.900  1.00  0.00           N
ATOM   2061  HN  MET A 142      40.190  48.330  71.080  1.00  0.00           H
ATOM   2062  CA  MET A 142      40.540  48.090  73.090  1.00  0.00           C
ATOM   2063  HA  MET A 142      39.810  48.370  73.840  1.00  0.00           H
ATOM   2064  CB  MET A 142      40.260  46.640  72.750  1.00  0.00           C
ATOM   2065  HB1 MET A 142      41.040  46.110  72.170  1.00  0.00           H
ATOM   2066  HB2 MET A 142      39.330  46.670  72.150  1.00  0.00           H
ATOM   2067  CG  MET A 142      39.910  45.670  73.940  1.00  0.00           C
ATOM   2068  HG1 MET A 142      39.180  46.240  74.560  1.00  0.00           H
ATOM   2069  HG2 MET A 142      40.890  45.500  74.450  1.00  0.00           H
ATOM   2070  SD  MET A 142      39.010  44.100  73.670  1.00  0.00           S
ATOM   2071  CE  MET A 142      40.000  43.470  72.310  1.00  0.00           C
ATOM   2072  HE1 MET A 142      39.780  42.410  72.080  1.00  0.00           H
ATOM   2073  HE2 MET A 142      41.100  43.510  72.470  1.00  0.00           H
ATOM   2074  HE3 MET A 142      39.830  44.070  71.380  1.00  0.00           H
ATOM   2075  C   MET A 142      41.840  48.320  73.760  1.00  0.00           C
ATOM   2076  O   MET A 142      41.920  48.470  74.940  1.00  0.00           O
ATOM   2077  N   SER A 143      42.920  48.380  72.970  1.00  0.00           N
ATOM   2078  HN  SER A 143      42.860  48.190  72.000  1.00  0.00           H
ATOM   2079  CA  SER A 143      44.260  48.720  73.450  1.00  0.00           C
ATOM   2080  HA  SER A 143      44.520  47.960  74.160  1.00  0.00           H
ATOM   2081  CB  SER A 143      45.340  48.690  72.340  1.00  0.00           C
ATOM   2082  HB1 SER A 143      46.350  48.790  72.790  1.00  0.00           H
ATOM   2083  HB2 SER A 143      45.160  49.570  71.690  1.00  0.00           H
ATOM   2084  OG  SER A 143      45.380  47.520  71.520  1.00  0.00           O
ATOM   2085  HG1 SER A 143      44.550  47.450  71.040  1.00  0.00           H
ATOM   2086  C   SER A 143      44.240  50.060  74.090  1.00  0.00           C
ATOM   2087  O   SER A 143      44.830  50.260  75.130  1.00  0.00           O
ATOM   2088  N   VAL A 144      43.620  51.040  73.460  1.00  0.00           N
ATOM   2089  HN  VAL A 144      43.230  50.810  72.570  1.00  0.00           H
ATOM   2090  CA  VAL A 144      43.470  52.430  74.040  1.00  0.00           C
ATOM   2091  HA  VAL A 144      44.500  52.740  74.200  1.00  0.00           H
ATOM   2092  CB  VAL A 144      42.700  53.400  73.090  1.00  0.00           C
ATOM   2093  HB  VAL A 144      41.810  52.840  72.740  1.00  0.00           H
ATOM   2094  CG1 VAL A 144      42.130  54.630  73.850  1.00  0.00           C
ATOM   2095 HG11 VAL A 144      42.860  55.060  74.580  1.00  0.00           H
ATOM   2096 HG12 VAL A 144      41.190  54.440  74.420  1.00  0.00           H
ATOM   2097 HG13 VAL A 144      41.820  55.350  73.070  1.00  0.00           H
ATOM   2098  CG2 VAL A 144      43.590  53.890  72.040  1.00  0.00           C
ATOM   2099 HG21 VAL A 144      44.290  54.640  72.480  1.00  0.00           H
ATOM   2100 HG22 VAL A 144      42.980  54.350  71.240  1.00  0.00           H
ATOM   2101 HG23 VAL A 144      44.010  52.970  71.580  1.00  0.00           H
ATOM   2102  C   VAL A 144      42.800  52.420  75.430  1.00  0.00           C
ATOM   2103  O   VAL A 144      43.300  53.030  76.410  1.00  0.00           O
ATOM   2104  N   ASP A 145      41.730  51.610  75.540  1.00  0.00           N
ATOM   2105  HN  ASP A 145      41.340  51.180  74.720  1.00  0.00           H
ATOM   2106  CA  ASP A 145      40.880  51.370  76.690  1.00  0.00           C
ATOM   2107  HA  ASP A 145      40.460  52.350  76.840  1.00  0.00           H
ATOM   2108  CB  ASP A 145      39.660  50.590  76.190  1.00  0.00           C
ATOM   2109  HB1 ASP A 145      39.930  49.540  75.910  1.00  0.00           H
ATOM   2110  HB2 ASP A 145      39.220  51.120  75.330  1.00  0.00           H
ATOM   2111  CG  ASP A 145      38.650  50.420  77.330  1.00  0.00           C
ATOM   2112  OD1 ASP A 145      38.090  51.490  77.650  1.00  0.00           O
ATOM   2113  OD2 ASP A 145      38.460  49.270  77.830  1.00  0.00           O
ATOM   2114  C   ASP A 145      41.670  50.740  77.850  1.00  0.00           C
ATOM   2115  O   ASP A 145      41.610  51.190  79.000  1.00  0.00           O
ATOM   2116  N   ARG A 146      42.510  49.790  77.520  1.00  0.00           N
ATOM   2117  HN  ARG A 146      42.440  49.470  76.580  1.00  0.00           H
ATOM   2118  CA  ARG A 146      43.470  49.210  78.390  1.00  0.00           C
ATOM   2119  HA  ARG A 146      43.040  48.870  79.320  1.00  0.00           H
ATOM   2120  CB  ARG A 146      44.100  47.880  77.810  1.00  0.00           C
ATOM   2121  HB1 ARG A 146      44.860  47.540  78.550  1.00  0.00           H
ATOM   2122  HB2 ARG A 146      44.590  48.200  76.870  1.00  0.00           H
ATOM   2123  CG  ARG A 146      43.140  46.760  77.560  1.00  0.00           C
ATOM   2124  HG1 ARG A 146      43.550  46.080  76.780  1.00  0.00           H
ATOM   2125  HG2 ARG A 146      42.190  47.180  77.150  1.00  0.00           H
ATOM   2126  CD  ARG A 146      42.740  45.950  78.810  1.00  0.00           C
ATOM   2127  HD1 ARG A 146      43.650  45.780  79.420  1.00  0.00           H
ATOM   2128  HD2 ARG A 146      42.370  44.960  78.490  1.00  0.00           H
ATOM   2129  NE  ARG A 146      41.640  46.670  79.520  1.00  0.00           N
ATOM   2130  HE  ARG A 146      40.800  46.850  79.010  1.00  0.00           H
ATOM   2131  CZ  ARG A 146      41.710  47.010  80.800  1.00  0.00           C
ATOM   2132  NH1 ARG A 146      42.790  46.890  81.500  1.00  0.00           N
ATOM   2133 HH11 ARG A 146      43.580  46.480  81.040  1.00  0.00           H
ATOM   2134 HH12 ARG A 146      42.810  47.290  82.410  1.00  0.00           H
ATOM   2135  NH2 ARG A 146      40.740  47.530  81.490  1.00  0.00           N
ATOM   2136 HH21 ARG A 146      39.830  47.620  81.090  1.00  0.00           H
ATOM   2137 HH22 ARG A 146      40.770  47.310  82.470  1.00  0.00           H
ATOM   2138  C   ARG A 146      44.540  50.220  78.790  1.00  0.00           C
ATOM   2139  O   ARG A 146      44.920  50.240  79.970  1.00  0.00           O
ATOM   2140  N   TYR A 147      45.150  51.030  77.830  1.00  0.00           N
ATOM   2141  HN  TYR A 147      44.850  50.940  76.890  1.00  0.00           H
ATOM   2142  CA  TYR A 147      46.220  52.060  78.090  1.00  0.00           C
ATOM   2143  HA  TYR A 147      46.910  51.440  78.650  1.00  0.00           H
ATOM   2144  CB  TYR A 147      46.760  52.620  76.730  1.00  0.00           C
ATOM   2145  HB1 TYR A 147      45.940  52.480  75.990  1.00  0.00           H
ATOM   2146  HB2 TYR A 147      47.650  52.050  76.380  1.00  0.00           H
ATOM   2147  CG  TYR A 147      47.320  53.940  76.750  1.00  0.00           C
ATOM   2148  CD1 TYR A 147      48.390  54.180  77.620  1.00  0.00           C
ATOM   2149  HD1 TYR A 147      48.840  53.370  78.170  1.00  0.00           H
ATOM   2150  CE1 TYR A 147      48.850  55.480  77.830  1.00  0.00           C
ATOM   2151  HE1 TYR A 147      49.630  55.690  78.540  1.00  0.00           H
ATOM   2152  CZ  TYR A 147      48.320  56.560  77.070  1.00  0.00           C
ATOM   2153  OH  TYR A 147      48.710  57.870  77.420  1.00  0.00           O
ATOM   2154  HH  TYR A 147      49.290  57.700  78.170  1.00  0.00           H
ATOM   2155  CD2 TYR A 147      46.700  55.020  76.090  1.00  0.00           C
ATOM   2156  HD2 TYR A 147      45.770  54.880  75.560  1.00  0.00           H
ATOM   2157  CE2 TYR A 147      47.290  56.330  76.140  1.00  0.00           C
ATOM   2158  HE2 TYR A 147      46.990  57.180  75.550  1.00  0.00           H
ATOM   2159  C   TYR A 147      45.790  53.040  79.080  1.00  0.00           C
ATOM   2160  O   TYR A 147      46.470  53.430  79.980  1.00  0.00           O
ATOM   2161  N   ILE A 148      44.520  53.550  78.860  1.00  0.00           N
ATOM   2162  HN  ILE A 148      44.020  53.280  78.040  1.00  0.00           H
ATOM   2163  CA  ILE A 148      43.880  54.470  79.790  1.00  0.00           C
ATOM   2164  HA  ILE A 148      44.590  55.260  80.000  1.00  0.00           H
ATOM   2165  CB  ILE A 148      42.570  54.910  79.060  1.00  0.00           C
ATOM   2166  HB  ILE A 148      42.040  53.980  78.750  1.00  0.00           H
ATOM   2167  CG2 ILE A 148      41.740  55.700  80.040  1.00  0.00           C
ATOM   2168 HG21 ILE A 148      41.280  55.090  80.850  1.00  0.00           H
ATOM   2169 HG22 ILE A 148      40.910  56.070  79.420  1.00  0.00           H
ATOM   2170 HG23 ILE A 148      42.240  56.590  80.490  1.00  0.00           H
ATOM   2171  CG1 ILE A 148      42.840  55.870  77.820  1.00  0.00           C
ATOM   2172 HG11 ILE A 148      41.860  56.190  77.420  1.00  0.00           H
ATOM   2173 HG12 ILE A 148      43.280  55.300  76.970  1.00  0.00           H
ATOM   2174  CD  ILE A 148      43.920  56.980  77.910  1.00  0.00           C
ATOM   2175  HD1 ILE A 148      43.710  57.610  77.020  1.00  0.00           H
ATOM   2176  HD2 ILE A 148      44.990  56.680  77.820  1.00  0.00           H
ATOM   2177  HD3 ILE A 148      43.820  57.620  78.810  1.00  0.00           H
ATOM   2178  C   ILE A 148      43.590  53.860  81.130  1.00  0.00           C
ATOM   2179  O   ILE A 148      44.040  54.400  82.120  1.00  0.00           O
ATOM   2180  N   ALA A 149      42.890  52.720  81.280  1.00  0.00           N
ATOM   2181  HN  ALA A 149      42.590  52.170  80.510  1.00  0.00           H
ATOM   2182  CA  ALA A 149      42.760  52.090  82.640  1.00  0.00           C
ATOM   2183  HA  ALA A 149      42.140  52.710  83.270  1.00  0.00           H
ATOM   2184  CB  ALA A 149      42.120  50.670  82.420  1.00  0.00           C
ATOM   2185  HB1 ALA A 149      42.840  49.950  81.960  1.00  0.00           H
ATOM   2186  HB2 ALA A 149      41.370  50.870  81.620  1.00  0.00           H
ATOM   2187  HB3 ALA A 149      41.590  50.270  83.310  1.00  0.00           H
ATOM   2188  C   ALA A 149      44.110  51.870  83.410  1.00  0.00           C
ATOM   2189  O   ALA A 149      44.120  52.250  84.590  1.00  0.00           O
ATOM   2190  N   VAL A 150      45.200  51.380  82.810  1.00  0.00           N
ATOM   2191  HN  VAL A 150      45.150  50.970  81.910  1.00  0.00           H
ATOM   2192  CA  VAL A 150      46.450  51.230  83.510  1.00  0.00           C
ATOM   2193  HA  VAL A 150      46.240  50.770  84.460  1.00  0.00           H
ATOM   2194  CB  VAL A 150      47.330  50.200  82.750  1.00  0.00           C
ATOM   2195  HB  VAL A 150      47.570  50.520  81.710  1.00  0.00           H
ATOM   2196  CG1 VAL A 150      48.670  49.960  83.450  1.00  0.00           C
ATOM   2197 HG11 VAL A 150      49.070  49.010  83.040  1.00  0.00           H
ATOM   2198 HG12 VAL A 150      48.650  49.740  84.540  1.00  0.00           H
ATOM   2199 HG13 VAL A 150      49.480  50.700  83.260  1.00  0.00           H
ATOM   2200  CG2 VAL A 150      46.560  48.940  82.700  1.00  0.00           C
ATOM   2201 HG21 VAL A 150      46.120  48.550  83.650  1.00  0.00           H
ATOM   2202 HG22 VAL A 150      47.120  48.130  82.180  1.00  0.00           H
ATOM   2203 HG23 VAL A 150      45.690  49.060  82.020  1.00  0.00           H
ATOM   2204  C   VAL A 150      47.230  52.500  83.750  1.00  0.00           C
ATOM   2205  O   VAL A 150      47.720  52.630  84.840  1.00  0.00           O
ATOM   2206  N   CYS A 151      47.260  53.500  82.790  1.00  0.00           N
ATOM   2207  HN  CYS A 151      46.660  53.450  82.000  1.00  0.00           H
ATOM   2208  CA  CYS A 151      48.180  54.650  82.920  1.00  0.00           C
ATOM   2209  HA  CYS A 151      48.920  54.480  83.680  1.00  0.00           H
ATOM   2210  CB  CYS A 151      48.900  54.930  81.510  1.00  0.00           C
ATOM   2211  HB1 CYS A 151      49.620  55.780  81.580  1.00  0.00           H
ATOM   2212  HB2 CYS A 151      48.270  55.260  80.650  1.00  0.00           H
ATOM   2213  SG  CYS A 151      49.740  53.360  80.980  1.00  0.00           S
ATOM   2214  HG1 CYS A 151      48.640  52.750  80.560  1.00  0.00           H
ATOM   2215  C   CYS A 151      47.400  55.800  83.350  1.00  0.00           C
ATOM   2216  O   CYS A 151      48.000  56.800  83.790  1.00  0.00           O
ATOM   2217  N   HSD A 152      46.100  55.730  83.330  1.00  0.00           N
ATOM   2218  HN  HSD A 152      45.510  54.940  83.220  1.00  0.00           H
ATOM   2219  CA  HSD A 152      45.290  56.860  83.760  1.00  0.00           C
ATOM   2220  HA  HSD A 152      45.900  57.550  84.320  1.00  0.00           H
ATOM   2221  CB  HSD A 152      44.750  57.530  82.410  1.00  0.00           C
ATOM   2222  HB1 HSD A 152      43.880  58.200  82.510  1.00  0.00           H
ATOM   2223  HB2 HSD A 152      44.340  56.720  81.770  1.00  0.00           H
ATOM   2224  ND1 HSD A 152      46.480  59.390  82.360  1.00  0.00           N
ATOM   2225  HD1 HSD A 152      46.480  59.540  83.350  1.00  0.00           H
ATOM   2226  CG  HSD A 152      45.790  58.410  81.640  1.00  0.00           C
ATOM   2227  CE1 HSD A 152      47.380  59.830  81.450  1.00  0.00           C
ATOM   2228  HE1 HSD A 152      48.070  60.660  81.610  1.00  0.00           H
ATOM   2229  NE2 HSD A 152      47.320  59.270  80.280  1.00  0.00           N
ATOM   2230  CD2 HSD A 152      46.340  58.360  80.420  1.00  0.00           C
ATOM   2231  HD2 HSD A 152      46.180  57.620  79.640  1.00  0.00           H
ATOM   2232  C   HSD A 152      44.140  56.450  84.620  1.00  0.00           C
ATOM   2233  O   HSD A 152      43.020  56.860  84.330  1.00  0.00           O
ATOM   2234  N   PRO A 153      44.330  55.810  85.710  1.00  0.00           N
ATOM   2235  CD  PRO A 153      45.650  55.370  86.240  1.00  0.00           C
ATOM   2236  HD1 PRO A 153      46.330  56.250  86.280  1.00  0.00           H
ATOM   2237  HD2 PRO A 153      46.180  54.550  85.710  1.00  0.00           H
ATOM   2238  CA  PRO A 153      43.250  54.980  86.370  1.00  0.00           C
ATOM   2239  HA  PRO A 153      42.860  54.300  85.630  1.00  0.00           H
ATOM   2240  CB  PRO A 153      43.970  54.220  87.510  1.00  0.00           C
ATOM   2241  HB1 PRO A 153      44.130  53.140  87.300  1.00  0.00           H
ATOM   2242  HB2 PRO A 153      43.500  54.280  88.510  1.00  0.00           H
ATOM   2243  CG  PRO A 153      45.360  54.860  87.650  1.00  0.00           C
ATOM   2244  HG1 PRO A 153      45.360  55.640  88.450  1.00  0.00           H
ATOM   2245  HG2 PRO A 153      46.020  54.040  87.980  1.00  0.00           H
ATOM   2246  C   PRO A 153      42.070  55.820  86.900  1.00  0.00           C
ATOM   2247  O   PRO A 153      41.010  55.250  86.960  1.00  0.00           O
ATOM   2248  N   VAL A 154      42.360  57.090  87.230  1.00  0.00           N
ATOM   2249  HN  VAL A 154      43.270  57.440  87.020  1.00  0.00           H
ATOM   2250  CA  VAL A 154      41.390  57.940  87.890  1.00  0.00           C
ATOM   2251  HA  VAL A 154      40.540  57.370  88.230  1.00  0.00           H
ATOM   2252  CB  VAL A 154      41.980  58.840  89.020  1.00  0.00           C
ATOM   2253  HB  VAL A 154      42.540  59.720  88.630  1.00  0.00           H
ATOM   2254  CG1 VAL A 154      40.860  59.300  89.940  1.00  0.00           C
ATOM   2255 HG11 VAL A 154      41.340  59.930  90.720  1.00  0.00           H
ATOM   2256 HG12 VAL A 154      40.320  58.420  90.360  1.00  0.00           H
ATOM   2257 HG13 VAL A 154      40.110  59.880  89.370  1.00  0.00           H
ATOM   2258  CG2 VAL A 154      42.880  58.010  89.900  1.00  0.00           C
ATOM   2259 HG21 VAL A 154      42.400  57.020  90.050  1.00  0.00           H
ATOM   2260 HG22 VAL A 154      43.070  58.550  90.840  1.00  0.00           H
ATOM   2261 HG23 VAL A 154      43.780  57.880  89.260  1.00  0.00           H
ATOM   2262  C   VAL A 154      40.740  58.890  86.870  1.00  0.00           C
ATOM   2263  O   VAL A 154      39.540  59.130  87.000  1.00  0.00           O
ATOM   2264  N   LYS A 155      41.490  59.230  85.800  1.00  0.00           N
ATOM   2265  HN  LYS A 155      42.430  58.910  85.700  1.00  0.00           H
ATOM   2266  CA  LYS A 155      41.030  59.910  84.640  1.00  0.00           C
ATOM   2267  HA  LYS A 155      40.500  60.800  84.920  1.00  0.00           H
ATOM   2268  CB  LYS A 155      42.390  60.230  83.840  1.00  0.00           C
ATOM   2269  HB1 LYS A 155      43.170  59.450  83.960  1.00  0.00           H
ATOM   2270  HB2 LYS A 155      42.840  61.030  84.460  1.00  0.00           H
ATOM   2271  CG  LYS A 155      42.150  60.680  82.380  1.00  0.00           C
ATOM   2272  HG1 LYS A 155      41.360  61.450  82.390  1.00  0.00           H
ATOM   2273  HG2 LYS A 155      41.920  59.790  81.760  1.00  0.00           H
ATOM   2274  CD  LYS A 155      43.360  61.410  81.850  1.00  0.00           C
ATOM   2275  HD1 LYS A 155      44.170  60.670  81.980  1.00  0.00           H
ATOM   2276  HD2 LYS A 155      43.610  62.320  82.430  1.00  0.00           H
ATOM   2277  CE  LYS A 155      43.350  61.690  80.310  1.00  0.00           C
ATOM   2278  HE1 LYS A 155      43.120  60.720  79.810  1.00  0.00           H
ATOM   2279  HE2 LYS A 155      44.340  61.990  79.920  1.00  0.00           H
ATOM   2280  NZ  LYS A 155      42.450  62.610  79.810  1.00  0.00           N
ATOM   2281  HZ1 LYS A 155      42.700  63.600  80.000  1.00  0.00           H
ATOM   2282  HZ2 LYS A 155      41.490  62.400  80.130  1.00  0.00           H
ATOM   2283  HZ3 LYS A 155      42.380  62.500  78.780  1.00  0.00           H
ATOM   2284  C   LYS A 155      39.970  59.010  83.850  1.00  0.00           C
ATOM   2285  O   LYS A 155      38.990  59.460  83.280  1.00  0.00           O
ATOM   2286  N   ALA A 156      40.220  57.660  83.910  1.00  0.00           N
ATOM   2287  HN  ALA A 156      41.150  57.480  84.220  1.00  0.00           H
ATOM   2288  CA  ALA A 156      39.540  56.510  83.270  1.00  0.00           C
ATOM   2289  HA  ALA A 156      39.520  56.700  82.200  1.00  0.00           H
ATOM   2290  CB  ALA A 156      40.380  55.240  83.470  1.00  0.00           C
ATOM   2291  HB1 ALA A 156      40.370  55.030  84.560  1.00  0.00           H
ATOM   2292  HB2 ALA A 156      41.420  55.450  83.170  1.00  0.00           H
ATOM   2293  HB3 ALA A 156      39.950  54.340  82.980  1.00  0.00           H
ATOM   2294  C   ALA A 156      38.160  56.350  83.780  1.00  0.00           C
ATOM   2295  O   ALA A 156      37.320  56.000  82.980  1.00  0.00           O
ATOM   2296  N   LEU A 157      38.000  56.600  85.050  1.00  0.00           N
ATOM   2297  HN  LEU A 157      38.760  56.890  85.630  1.00  0.00           H
ATOM   2298  CA  LEU A 157      36.760  56.600  85.760  1.00  0.00           C
ATOM   2299  HA  LEU A 157      36.340  55.600  85.700  1.00  0.00           H
ATOM   2300  CB  LEU A 157      36.910  57.030  87.200  1.00  0.00           C
ATOM   2301  HB1 LEU A 157      35.890  56.950  87.630  1.00  0.00           H
ATOM   2302  HB2 LEU A 157      37.360  58.040  87.250  1.00  0.00           H
ATOM   2303  CG  LEU A 157      37.840  56.020  88.020  1.00  0.00           C
ATOM   2304  HG  LEU A 157      38.810  55.820  87.530  1.00  0.00           H
ATOM   2305  CD1 LEU A 157      38.070  56.630  89.430  1.00  0.00           C
ATOM   2306 HD11 LEU A 157      38.760  57.490  89.320  1.00  0.00           H
ATOM   2307 HD12 LEU A 157      38.580  55.830  90.000  1.00  0.00           H
ATOM   2308 HD13 LEU A 157      37.110  57.070  89.770  1.00  0.00           H
ATOM   2309  CD2 LEU A 157      37.090  54.670  88.150  1.00  0.00           C
ATOM   2310 HD21 LEU A 157      36.030  54.900  88.380  1.00  0.00           H
ATOM   2311 HD22 LEU A 157      37.530  53.990  88.900  1.00  0.00           H
ATOM   2312 HD23 LEU A 157      37.040  54.210  87.140  1.00  0.00           H
ATOM   2313  C   LEU A 157      35.630  57.450  85.190  1.00  0.00           C
ATOM   2314  O   LEU A 157      34.550  56.940  85.040  1.00  0.00           O
ATOM   2315  N   ASP A 158      36.020  58.690  84.840  1.00  0.00           N
ATOM   2316  HN  ASP A 158      36.950  59.050  84.820  1.00  0.00           H
ATOM   2317  CA  ASP A 158      35.100  59.640  84.270  1.00  0.00           C
ATOM   2318  HA  ASP A 158      34.200  59.620  84.870  1.00  0.00           H
ATOM   2319  CB  ASP A 158      35.790  61.000  84.160  1.00  0.00           C
ATOM   2320  HB1 ASP A 158      35.010  61.670  83.750  1.00  0.00           H
ATOM   2321  HB2 ASP A 158      36.550  61.040  83.360  1.00  0.00           H
ATOM   2322  CG  ASP A 158      36.190  61.550  85.530  1.00  0.00           C
ATOM   2323  OD1 ASP A 158      36.880  62.600  85.620  1.00  0.00           O
ATOM   2324  OD2 ASP A 158      35.620  61.040  86.550  1.00  0.00           O
ATOM   2325  C   ASP A 158      34.470  59.230  82.870  1.00  0.00           C
ATOM   2326  O   ASP A 158      33.330  59.610  82.670  1.00  0.00           O
ATOM   2327  N   PHE A 159      35.130  58.480  81.990  1.00  0.00           N
ATOM   2328  HN  PHE A 159      36.110  58.440  82.130  1.00  0.00           H
ATOM   2329  CA  PHE A 159      34.560  58.230  80.640  1.00  0.00           C
ATOM   2330  HA  PHE A 159      33.550  58.600  80.620  1.00  0.00           H
ATOM   2331  CB  PHE A 159      35.330  58.860  79.520  1.00  0.00           C
ATOM   2332  HB1 PHE A 159      35.440  59.950  79.690  1.00  0.00           H
ATOM   2333  HB2 PHE A 159      34.880  58.660  78.520  1.00  0.00           H
ATOM   2334  CG  PHE A 159      36.780  58.500  79.510  1.00  0.00           C
ATOM   2335  CD1 PHE A 159      37.180  57.600  78.480  1.00  0.00           C
ATOM   2336  HD1 PHE A 159      36.400  57.150  77.880  1.00  0.00           H
ATOM   2337  CE1 PHE A 159      38.590  57.450  78.250  1.00  0.00           C
ATOM   2338  HE1 PHE A 159      38.910  56.860  77.410  1.00  0.00           H
ATOM   2339  CZ  PHE A 159      39.520  58.220  78.900  1.00  0.00           C
ATOM   2340  HZ  PHE A 159      40.500  58.190  78.440  1.00  0.00           H
ATOM   2341  CD2 PHE A 159      37.780  59.210  80.280  1.00  0.00           C
ATOM   2342  HD2 PHE A 159      37.470  60.020  80.930  1.00  0.00           H
ATOM   2343  CE2 PHE A 159      39.100  59.130  79.860  1.00  0.00           C
ATOM   2344  HE2 PHE A 159      39.860  59.690  80.390  1.00  0.00           H
ATOM   2345  C   PHE A 159      34.330  56.750  80.250  1.00  0.00           C
ATOM   2346  O   PHE A 159      33.390  56.370  79.570  1.00  0.00           O
ATOM   2347  N   ARG A 160      35.110  55.770  80.800  1.00  0.00           N
ATOM   2348  HN  ARG A 160      35.730  55.870  81.580  1.00  0.00           H
ATOM   2349  CA  ARG A 160      34.840  54.400  80.570  1.00  0.00           C
ATOM   2350  HA  ARG A 160      34.800  54.220  79.500  1.00  0.00           H
ATOM   2351  CB  ARG A 160      36.050  53.490  81.070  1.00  0.00           C
ATOM   2352  HB1 ARG A 160      35.790  52.460  80.730  1.00  0.00           H
ATOM   2353  HB2 ARG A 160      36.240  53.530  82.160  1.00  0.00           H
ATOM   2354  CG  ARG A 160      37.380  53.730  80.270  1.00  0.00           C
ATOM   2355  HG1 ARG A 160      37.560  54.830  80.270  1.00  0.00           H
ATOM   2356  HG2 ARG A 160      37.310  53.480  79.190  1.00  0.00           H
ATOM   2357  CD  ARG A 160      38.590  53.040  80.900  1.00  0.00           C
ATOM   2358  HD1 ARG A 160      38.620  53.130  82.000  1.00  0.00           H
ATOM   2359  HD2 ARG A 160      39.520  53.420  80.420  1.00  0.00           H
ATOM   2360  NE  ARG A 160      38.380  51.610  80.480  1.00  0.00           N
ATOM   2361  HE  ARG A 160      38.360  51.520  79.480  1.00  0.00           H
ATOM   2362  CZ  ARG A 160      38.330  50.510  81.180  1.00  0.00           C
ATOM   2363  NH1 ARG A 160      38.130  50.560  82.480  1.00  0.00           N
ATOM   2364 HH11 ARG A 160      38.030  51.470  82.910  1.00  0.00           H
ATOM   2365 HH12 ARG A 160      38.100  49.690  82.970  1.00  0.00           H
ATOM   2366  NH2 ARG A 160      38.170  49.390  80.560  1.00  0.00           N
ATOM   2367 HH21 ARG A 160      38.360  49.400  79.580  1.00  0.00           H
ATOM   2368 HH22 ARG A 160      37.820  48.540  80.960  1.00  0.00           H
ATOM   2369  C   ARG A 160      33.510  53.850  81.000  1.00  0.00           C
ATOM   2370  O   ARG A 160      33.360  53.410  82.150  1.00  0.00           O
ATOM   2371  N   THR A 161      32.530  53.790  80.150  1.00  0.00           N
ATOM   2372  HN  THR A 161      32.560  54.300  79.300  1.00  0.00           H
ATOM   2373  CA  THR A 161      31.260  53.220  80.290  1.00  0.00           C
ATOM   2374  HA  THR A 161      31.230  52.730  81.250  1.00  0.00           H
ATOM   2375  CB  THR A 161      30.100  54.190  80.130  1.00  0.00           C
ATOM   2376  HB  THR A 161      29.090  53.740  80.280  1.00  0.00           H
ATOM   2377  OG1 THR A 161      30.000  54.740  78.840  1.00  0.00           O
ATOM   2378  HG1 THR A 161      30.250  55.640  79.070  1.00  0.00           H
ATOM   2379  CG2 THR A 161      30.310  55.430  81.070  1.00  0.00           C
ATOM   2380 HG21 THR A 161      30.680  55.210  82.090  1.00  0.00           H
ATOM   2381 HG22 THR A 161      29.330  55.940  81.180  1.00  0.00           H
ATOM   2382 HG23 THR A 161      31.040  56.140  80.610  1.00  0.00           H
ATOM   2383  C   THR A 161      31.200  52.120  79.280  1.00  0.00           C
ATOM   2384  O   THR A 161      31.980  52.000  78.340  1.00  0.00           O
ATOM   2385  N   PRO A 162      30.070  51.270  79.290  1.00  0.00           N
ATOM   2386  CD  PRO A 162      29.230  50.860  80.460  1.00  0.00           C
ATOM   2387  HD1 PRO A 162      28.380  51.570  80.560  1.00  0.00           H
ATOM   2388  HD2 PRO A 162      29.880  50.940  81.360  1.00  0.00           H
ATOM   2389  CA  PRO A 162      29.740  50.500  78.060  1.00  0.00           C
ATOM   2390  HA  PRO A 162      30.630  50.090  77.610  1.00  0.00           H
ATOM   2391  CB  PRO A 162      28.630  49.470  78.540  1.00  0.00           C
ATOM   2392  HB1 PRO A 162      28.610  48.510  77.980  1.00  0.00           H
ATOM   2393  HB2 PRO A 162      27.610  49.870  78.390  1.00  0.00           H
ATOM   2394  CG  PRO A 162      28.860  49.490  80.060  1.00  0.00           C
ATOM   2395  HG1 PRO A 162      27.930  49.160  80.560  1.00  0.00           H
ATOM   2396  HG2 PRO A 162      29.660  48.760  80.320  1.00  0.00           H
ATOM   2397  C   PRO A 162      29.200  51.470  76.990  1.00  0.00           C
ATOM   2398  O   PRO A 162      29.330  51.130  75.810  1.00  0.00           O
ATOM   2399  N   ALA A 163      28.530  52.620  77.340  1.00  0.00           N
ATOM   2400  HN  ALA A 163      28.380  52.950  78.260  1.00  0.00           H
ATOM   2401  CA  ALA A 163      28.090  53.490  76.240  1.00  0.00           C
ATOM   2402  HA  ALA A 163      27.430  52.870  75.640  1.00  0.00           H
ATOM   2403  CB  ALA A 163      27.070  54.580  76.720  1.00  0.00           C
ATOM   2404  HB1 ALA A 163      27.510  55.420  77.290  1.00  0.00           H
ATOM   2405  HB2 ALA A 163      26.320  54.090  77.380  1.00  0.00           H
ATOM   2406  HB3 ALA A 163      26.590  54.970  75.800  1.00  0.00           H
ATOM   2407  C   ALA A 163      29.160  54.040  75.340  1.00  0.00           C
ATOM   2408  O   ALA A 163      29.000  54.180  74.120  1.00  0.00           O
ATOM   2409  N   LYS A 164      30.330  54.440  76.020  1.00  0.00           N
ATOM   2410  HN  LYS A 164      30.470  54.290  76.990  1.00  0.00           H
ATOM   2411  CA  LYS A 164      31.580  54.960  75.420  1.00  0.00           C
ATOM   2412  HA  LYS A 164      31.230  55.870  74.970  1.00  0.00           H
ATOM   2413  CB  LYS A 164      32.660  55.120  76.510  1.00  0.00           C
ATOM   2414  HB1 LYS A 164      32.950  54.170  77.000  1.00  0.00           H
ATOM   2415  HB2 LYS A 164      32.200  55.820  77.240  1.00  0.00           H
ATOM   2416  CG  LYS A 164      34.000  55.830  76.210  1.00  0.00           C
ATOM   2417  HG1 LYS A 164      34.280  56.460  77.090  1.00  0.00           H
ATOM   2418  HG2 LYS A 164      33.820  56.550  75.380  1.00  0.00           H
ATOM   2419  CD  LYS A 164      35.160  54.910  75.780  1.00  0.00           C
ATOM   2420  HD1 LYS A 164      36.000  55.610  75.570  1.00  0.00           H
ATOM   2421  HD2 LYS A 164      34.830  54.540  74.780  1.00  0.00           H
ATOM   2422  CE  LYS A 164      35.560  53.810  76.720  1.00  0.00           C
ATOM   2423  HE1 LYS A 164      34.680  53.130  76.800  1.00  0.00           H
ATOM   2424  HE2 LYS A 164      35.890  54.170  77.720  1.00  0.00           H
ATOM   2425  NZ  LYS A 164      36.620  53.050  76.130  1.00  0.00           N
ATOM   2426  HZ1 LYS A 164      37.160  52.430  76.760  1.00  0.00           H
ATOM   2427  HZ2 LYS A 164      37.170  53.720  75.550  1.00  0.00           H
ATOM   2428  HZ3 LYS A 164      36.180  52.470  75.380  1.00  0.00           H
ATOM   2429  C   LYS A 164      32.120  53.940  74.410  1.00  0.00           C
ATOM   2430  O   LYS A 164      32.460  54.330  73.280  1.00  0.00           O
ATOM   2431  N   ALA A 165      32.180  52.620  74.810  1.00  0.00           N
ATOM   2432  HN  ALA A 165      31.970  52.460  75.770  1.00  0.00           H
ATOM   2433  CA  ALA A 165      32.490  51.480  73.970  1.00  0.00           C
ATOM   2434  HA  ALA A 165      33.430  51.800  73.550  1.00  0.00           H
ATOM   2435  CB  ALA A 165      32.640  50.220  74.880  1.00  0.00           C
ATOM   2436  HB1 ALA A 165      33.420  50.480  75.630  1.00  0.00           H
ATOM   2437  HB2 ALA A 165      32.980  49.440  74.170  1.00  0.00           H
ATOM   2438  HB3 ALA A 165      31.710  49.880  75.390  1.00  0.00           H
ATOM   2439  C   ALA A 165      31.490  51.210  72.880  1.00  0.00           C
ATOM   2440  O   ALA A 165      31.840  51.070  71.750  1.00  0.00           O
ATOM   2441  N   LYS A 166      30.130  51.270  73.220  1.00  0.00           N
ATOM   2442  HN  LYS A 166      29.720  51.510  74.100  1.00  0.00           H
ATOM   2443  CA  LYS A 166      29.160  51.190  72.110  1.00  0.00           C
ATOM   2444  HA  LYS A 166      29.360  50.270  71.590  1.00  0.00           H
ATOM   2445  CB  LYS A 166      27.710  51.100  72.570  1.00  0.00           C
ATOM   2446  HB1 LYS A 166      27.050  51.200  71.690  1.00  0.00           H
ATOM   2447  HB2 LYS A 166      27.500  51.870  73.350  1.00  0.00           H
ATOM   2448  CG  LYS A 166      27.500  49.640  73.080  1.00  0.00           C
ATOM   2449  HG1 LYS A 166      28.080  49.520  74.020  1.00  0.00           H
ATOM   2450  HG2 LYS A 166      27.780  48.970  72.240  1.00  0.00           H
ATOM   2451  CD  LYS A 166      26.040  49.320  73.470  1.00  0.00           C
ATOM   2452  HD1 LYS A 166      25.400  49.520  72.580  1.00  0.00           H
ATOM   2453  HD2 LYS A 166      25.830  50.120  74.200  1.00  0.00           H
ATOM   2454  CE  LYS A 166      25.840  47.960  74.190  1.00  0.00           C
ATOM   2455  HE1 LYS A 166      26.340  48.090  75.170  1.00  0.00           H
ATOM   2456  HE2 LYS A 166      26.100  47.090  73.540  1.00  0.00           H
ATOM   2457  NZ  LYS A 166      24.370  47.780  74.530  1.00  0.00           N
ATOM   2458  HZ1 LYS A 166      24.190  46.760  74.700  1.00  0.00           H
ATOM   2459  HZ2 LYS A 166      23.790  48.170  73.760  1.00  0.00           H
ATOM   2460  HZ3 LYS A 166      24.210  48.200  75.460  1.00  0.00           H
ATOM   2461  C   LYS A 166      29.340  52.280  71.070  1.00  0.00           C
ATOM   2462  O   LYS A 166      29.310  52.010  69.860  1.00  0.00           O
ATOM   2463  N   LEU A 167      29.600  53.550  71.530  1.00  0.00           N
ATOM   2464  HN  LEU A 167      29.700  53.690  72.510  1.00  0.00           H
ATOM   2465  CA  LEU A 167      29.690  54.730  70.660  1.00  0.00           C
ATOM   2466  HA  LEU A 167      28.740  54.780  70.160  1.00  0.00           H
ATOM   2467  CB  LEU A 167      29.890  56.010  71.550  1.00  0.00           C
ATOM   2468  HB1 LEU A 167      30.330  55.650  72.500  1.00  0.00           H
ATOM   2469  HB2 LEU A 167      28.870  56.380  71.760  1.00  0.00           H
ATOM   2470  CG  LEU A 167      30.650  57.280  71.020  1.00  0.00           C
ATOM   2471  HG  LEU A 167      31.630  57.020  70.580  1.00  0.00           H
ATOM   2472  CD1 LEU A 167      29.910  57.970  69.880  1.00  0.00           C
ATOM   2473 HD11 LEU A 167      28.920  58.330  70.240  1.00  0.00           H
ATOM   2474 HD12 LEU A 167      29.630  57.280  69.050  1.00  0.00           H
ATOM   2475 HD13 LEU A 167      30.360  58.910  69.490  1.00  0.00           H
ATOM   2476  CD2 LEU A 167      31.000  58.180  72.280  1.00  0.00           C
ATOM   2477 HD21 LEU A 167      31.380  59.210  72.060  1.00  0.00           H
ATOM   2478 HD22 LEU A 167      31.680  57.760  73.050  1.00  0.00           H
ATOM   2479 HD23 LEU A 167      30.020  58.330  72.780  1.00  0.00           H
ATOM   2480  C   LEU A 167      30.780  54.540  69.690  1.00  0.00           C
ATOM   2481  O   LEU A 167      30.590  54.590  68.480  1.00  0.00           O
ATOM   2482  N   ILE A 168      31.960  54.120  70.150  1.00  0.00           N
ATOM   2483  HN  ILE A 168      32.010  54.160  71.140  1.00  0.00           H
ATOM   2484  CA  ILE A 168      33.160  53.820  69.350  1.00  0.00           C
ATOM   2485  HA  ILE A 168      33.420  54.680  68.760  1.00  0.00           H
ATOM   2486  CB  ILE A 168      34.330  53.630  70.330  1.00  0.00           C
ATOM   2487  HB  ILE A 168      33.930  53.150  71.250  1.00  0.00           H
ATOM   2488  CG2 ILE A 168      35.430  52.770  69.690  1.00  0.00           C
ATOM   2489 HG21 ILE A 168      35.750  53.250  68.740  1.00  0.00           H
ATOM   2490 HG22 ILE A 168      35.030  51.750  69.500  1.00  0.00           H
ATOM   2491 HG23 ILE A 168      36.240  52.690  70.440  1.00  0.00           H
ATOM   2492  CG1 ILE A 168      34.860  55.010  70.820  1.00  0.00           C
ATOM   2493 HG11 ILE A 168      33.990  55.560  71.230  1.00  0.00           H
ATOM   2494 HG12 ILE A 168      35.190  55.470  69.870  1.00  0.00           H
ATOM   2495  CD  ILE A 168      36.040  55.050  71.810  1.00  0.00           C
ATOM   2496  HD1 ILE A 168      36.400  56.090  71.990  1.00  0.00           H
ATOM   2497  HD2 ILE A 168      36.940  54.550  71.400  1.00  0.00           H
ATOM   2498  HD3 ILE A 168      35.720  54.610  72.780  1.00  0.00           H
ATOM   2499  C   ILE A 168      32.840  52.610  68.470  1.00  0.00           C
ATOM   2500  O   ILE A 168      33.190  52.700  67.280  1.00  0.00           O
ATOM   2501  N   ASN A 169      32.070  51.580  68.850  1.00  0.00           N
ATOM   2502  HN  ASN A 169      31.790  51.320  69.770  1.00  0.00           H
ATOM   2503  CA  ASN A 169      31.710  50.530  67.950  1.00  0.00           C
ATOM   2504  HA  ASN A 169      32.590  50.110  67.490  1.00  0.00           H
ATOM   2505  CB  ASN A 169      30.890  49.350  68.570  1.00  0.00           C
ATOM   2506  HB1 ASN A 169      30.560  48.640  67.770  1.00  0.00           H
ATOM   2507  HB2 ASN A 169      29.970  49.810  68.990  1.00  0.00           H
ATOM   2508  CG  ASN A 169      31.680  48.700  69.630  1.00  0.00           C
ATOM   2509  OD1 ASN A 169      32.910  48.710  69.810  1.00  0.00           O
ATOM   2510  ND2 ASN A 169      30.920  47.900  70.380  1.00  0.00           N
ATOM   2511 HD21 ASN A 169      29.930  47.870  70.470  1.00  0.00           H
ATOM   2512 HD22 ASN A 169      31.270  47.310  71.100  1.00  0.00           H
ATOM   2513  C   ASN A 169      30.860  51.030  66.790  1.00  0.00           C
ATOM   2514  O   ASN A 169      31.030  50.690  65.600  1.00  0.00           O
ATOM   2515  N   ILE A 170      29.880  51.910  67.110  1.00  0.00           N
ATOM   2516  HN  ILE A 170      29.740  52.230  68.040  1.00  0.00           H
ATOM   2517  CA  ILE A 170      28.930  52.480  66.140  1.00  0.00           C
ATOM   2518  HA  ILE A 170      28.410  51.670  65.640  1.00  0.00           H
ATOM   2519  CB  ILE A 170      27.910  53.400  66.820  1.00  0.00           C
ATOM   2520  HB  ILE A 170      28.520  54.120  67.400  1.00  0.00           H
ATOM   2521  CG2 ILE A 170      27.040  54.250  65.840  1.00  0.00           C
ATOM   2522 HG21 ILE A 170      26.490  55.060  66.350  1.00  0.00           H
ATOM   2523 HG22 ILE A 170      26.370  53.700  65.150  1.00  0.00           H
ATOM   2524 HG23 ILE A 170      27.680  54.720  65.050  1.00  0.00           H
ATOM   2525  CG1 ILE A 170      27.100  52.660  67.880  1.00  0.00           C
ATOM   2526 HG11 ILE A 170      27.420  53.000  68.890  1.00  0.00           H
ATOM   2527 HG12 ILE A 170      27.300  51.560  67.830  1.00  0.00           H
ATOM   2528  CD  ILE A 170      25.570  52.790  67.720  1.00  0.00           C
ATOM   2529  HD1 ILE A 170      25.320  53.870  67.630  1.00  0.00           H
ATOM   2530  HD2 ILE A 170      24.970  52.520  68.610  1.00  0.00           H
ATOM   2531  HD3 ILE A 170      25.220  52.320  66.780  1.00  0.00           H
ATOM   2532  C   ILE A 170      29.750  53.310  65.090  1.00  0.00           C
ATOM   2533  O   ILE A 170      29.480  53.150  63.870  1.00  0.00           O
ATOM   2534  N   CYS A 171      30.720  54.150  65.560  1.00  0.00           N
ATOM   2535  HN  CYS A 171      30.900  54.240  66.530  1.00  0.00           H
ATOM   2536  CA  CYS A 171      31.750  54.770  64.780  1.00  0.00           C
ATOM   2537  HA  CYS A 171      31.390  55.450  64.030  1.00  0.00           H
ATOM   2538  CB  CYS A 171      32.600  55.660  65.770  1.00  0.00           C
ATOM   2539  HB1 CYS A 171      33.530  56.090  65.330  1.00  0.00           H
ATOM   2540  HB2 CYS A 171      32.940  55.060  66.650  1.00  0.00           H
ATOM   2541  SG  CYS A 171      31.520  56.970  66.420  1.00  0.00           S
ATOM   2542  HG1 CYS A 171      30.890  56.200  67.300  1.00  0.00           H
ATOM   2543  C   CYS A 171      32.710  53.870  63.960  1.00  0.00           C
ATOM   2544  O   CYS A 171      32.990  54.200  62.830  1.00  0.00           O
ATOM   2545  N   ILE A 172      33.160  52.700  64.430  1.00  0.00           N
ATOM   2546  HN  ILE A 172      32.850  52.420  65.340  1.00  0.00           H
ATOM   2547  CA  ILE A 172      34.020  51.800  63.690  1.00  0.00           C
ATOM   2548  HA  ILE A 172      34.880  52.410  63.460  1.00  0.00           H
ATOM   2549  CB  ILE A 172      34.540  50.700  64.660  1.00  0.00           C
ATOM   2550  HB  ILE A 172      33.760  50.510  65.430  1.00  0.00           H
ATOM   2551  CG2 ILE A 172      34.890  49.390  63.930  1.00  0.00           C
ATOM   2552 HG21 ILE A 172      33.960  49.090  63.410  1.00  0.00           H
ATOM   2553 HG22 ILE A 172      35.300  48.600  64.590  1.00  0.00           H
ATOM   2554 HG23 ILE A 172      35.690  49.540  63.170  1.00  0.00           H
ATOM   2555  CG1 ILE A 172      35.790  51.240  65.410  1.00  0.00           C
ATOM   2556 HG11 ILE A 172      35.410  52.120  65.970  1.00  0.00           H
ATOM   2557 HG12 ILE A 172      36.580  51.540  64.690  1.00  0.00           H
ATOM   2558  CD  ILE A 172      36.340  50.230  66.480  1.00  0.00           C
ATOM   2559  HD1 ILE A 172      35.590  49.800  67.170  1.00  0.00           H
ATOM   2560  HD2 ILE A 172      37.210  50.680  67.010  1.00  0.00           H
ATOM   2561  HD3 ILE A 172      36.720  49.360  65.910  1.00  0.00           H
ATOM   2562  C   ILE A 172      33.320  51.230  62.430  1.00  0.00           C
ATOM   2563  O   ILE A 172      33.870  51.130  61.350  1.00  0.00           O
ATOM   2564  N   TRP A 173      32.080  50.830  62.530  1.00  0.00           N
ATOM   2565  HN  TRP A 173      31.620  50.970  63.400  1.00  0.00           H
ATOM   2566  CA  TRP A 173      31.270  50.440  61.410  1.00  0.00           C
ATOM   2567  HA  TRP A 173      31.920  49.740  60.910  1.00  0.00           H
ATOM   2568  CB  TRP A 173      30.020  49.690  61.870  1.00  0.00           C
ATOM   2569  HB1 TRP A 173      29.350  49.660  60.990  1.00  0.00           H
ATOM   2570  HB2 TRP A 173      29.540  50.230  62.720  1.00  0.00           H
ATOM   2571  CG  TRP A 173      30.320  48.320  62.330  1.00  0.00           C
ATOM   2572  CD1 TRP A 173      30.150  47.890  63.580  1.00  0.00           C
ATOM   2573  HD1 TRP A 173      29.900  48.610  64.340  1.00  0.00           H
ATOM   2574  NE1 TRP A 173      30.350  46.520  63.580  1.00  0.00           N
ATOM   2575  HE1 TRP A 173      30.130  45.920  64.330  1.00  0.00           H
ATOM   2576  CE2 TRP A 173      30.470  46.030  62.370  1.00  0.00           C
ATOM   2577  CD2 TRP A 173      30.500  47.170  61.480  1.00  0.00           C
ATOM   2578  CE3 TRP A 173      30.520  46.890  60.150  1.00  0.00           C
ATOM   2579  HE3 TRP A 173      30.420  47.720  59.460  1.00  0.00           H
ATOM   2580  CZ3 TRP A 173      30.880  45.550  59.670  1.00  0.00           C
ATOM   2581  HZ3 TRP A 173      31.110  45.400  58.630  1.00  0.00           H
ATOM   2582  CZ2 TRP A 173      30.850  44.760  61.930  1.00  0.00           C
ATOM   2583  HZ2 TRP A 173      30.990  43.940  62.620  1.00  0.00           H
ATOM   2584  CH2 TRP A 173      31.120  44.530  60.590  1.00  0.00           C
ATOM   2585  HH2 TRP A 173      31.440  43.520  60.350  1.00  0.00           H
ATOM   2586  C   TRP A 173      30.870  51.550  60.350  1.00  0.00           C
ATOM   2587  O   TRP A 173      30.610  51.240  59.210  1.00  0.00           O
ATOM   2588  N   VAL A 174      30.900  52.840  60.760  1.00  0.00           N
ATOM   2589  HN  VAL A 174      30.980  53.040  61.730  1.00  0.00           H
ATOM   2590  CA  VAL A 174      30.750  54.030  59.950  1.00  0.00           C
ATOM   2591  HA  VAL A 174      30.000  53.860  59.190  1.00  0.00           H
ATOM   2592  CB  VAL A 174      30.270  55.300  60.770  1.00  0.00           C
ATOM   2593  HB  VAL A 174      30.930  55.390  61.660  1.00  0.00           H
ATOM   2594  CG1 VAL A 174      30.380  56.680  60.110  1.00  0.00           C
ATOM   2595 HG11 VAL A 174      31.460  56.820  59.870  1.00  0.00           H
ATOM   2596 HG12 VAL A 174      30.290  57.460  60.900  1.00  0.00           H
ATOM   2597 HG13 VAL A 174      29.780  56.910  59.210  1.00  0.00           H
ATOM   2598  CG2 VAL A 174      28.850  55.100  61.230  1.00  0.00           C
ATOM   2599 HG21 VAL A 174      28.670  55.720  62.140  1.00  0.00           H
ATOM   2600 HG22 VAL A 174      28.570  54.070  61.540  1.00  0.00           H
ATOM   2601 HG23 VAL A 174      28.080  55.420  60.500  1.00  0.00           H
ATOM   2602  C   VAL A 174      31.990  54.370  59.190  1.00  0.00           C
ATOM   2603  O   VAL A 174      31.960  54.820  58.030  1.00  0.00           O
ATOM   2604  N   LEU A 175      33.190  54.260  59.790  1.00  0.00           N
ATOM   2605  HN  LEU A 175      33.210  54.030  60.760  1.00  0.00           H
ATOM   2606  CA  LEU A 175      34.470  54.520  59.210  1.00  0.00           C
ATOM   2607  HA  LEU A 175      34.520  55.490  58.730  1.00  0.00           H
ATOM   2608  CB  LEU A 175      35.520  54.570  60.380  1.00  0.00           C
ATOM   2609  HB1 LEU A 175      35.470  53.590  60.900  1.00  0.00           H
ATOM   2610  HB2 LEU A 175      35.100  55.390  61.010  1.00  0.00           H
ATOM   2611  CG  LEU A 175      37.020  54.860  60.130  1.00  0.00           C
ATOM   2612  HG  LEU A 175      37.460  54.200  59.350  1.00  0.00           H
ATOM   2613  CD1 LEU A 175      37.260  56.280  59.660  1.00  0.00           C
ATOM   2614 HD11 LEU A 175      37.060  57.010  60.470  1.00  0.00           H
ATOM   2615 HD12 LEU A 175      36.590  56.620  58.840  1.00  0.00           H
ATOM   2616 HD13 LEU A 175      38.320  56.410  59.360  1.00  0.00           H
ATOM   2617  CD2 LEU A 175      37.880  54.710  61.380  1.00  0.00           C
ATOM   2618 HD21 LEU A 175      37.460  55.440  62.100  1.00  0.00           H
ATOM   2619 HD22 LEU A 175      38.930  55.010  61.190  1.00  0.00           H
ATOM   2620 HD23 LEU A 175      37.790  53.690  61.810  1.00  0.00           H
ATOM   2621  C   LEU A 175      34.730  53.410  58.200  1.00  0.00           C
ATOM   2622  O   LEU A 175      35.230  53.550  57.080  1.00  0.00           O
ATOM   2623  N   ALA A 176      34.370  52.180  58.630  1.00  0.00           N
ATOM   2624  HN  ALA A 176      34.030  52.000  59.540  1.00  0.00           H
ATOM   2625  CA  ALA A 176      34.450  51.010  57.810  1.00  0.00           C
ATOM   2626  HA  ALA A 176      35.500  50.860  57.590  1.00  0.00           H
ATOM   2627  CB  ALA A 176      33.970  49.780  58.570  1.00  0.00           C
ATOM   2628  HB1 ALA A 176      34.130  48.820  58.030  1.00  0.00           H
ATOM   2629  HB2 ALA A 176      32.900  49.830  58.840  1.00  0.00           H
ATOM   2630  HB3 ALA A 176      34.550  49.660  59.510  1.00  0.00           H
ATOM   2631  C   ALA A 176      33.690  50.950  56.530  1.00  0.00           C
ATOM   2632  O   ALA A 176      34.150  50.600  55.470  1.00  0.00           O
ATOM   2633  N   SER A 177      32.420  51.380  56.490  1.00  0.00           N
ATOM   2634  HN  SER A 177      32.100  51.810  57.320  1.00  0.00           H
ATOM   2635  CA  SER A 177      31.500  51.340  55.410  1.00  0.00           C
ATOM   2636  HA  SER A 177      31.590  50.440  54.830  1.00  0.00           H
ATOM   2637  CB  SER A 177      30.010  51.440  55.800  1.00  0.00           C
ATOM   2638  HB1 SER A 177      29.490  51.330  54.830  1.00  0.00           H
ATOM   2639  HB2 SER A 177      29.710  52.390  56.280  1.00  0.00           H
ATOM   2640  OG  SER A 177      29.700  50.320  56.620  1.00  0.00           O
ATOM   2641  HG1 SER A 177      30.000  50.510  57.510  1.00  0.00           H
ATOM   2642  C   SER A 177      31.670  52.350  54.430  1.00  0.00           C
ATOM   2643  O   SER A 177      31.220  52.270  53.320  1.00  0.00           O
ATOM   2644  N   GLY A 178      32.440  53.400  54.730  1.00  0.00           N
ATOM   2645  HN  GLY A 178      32.610  53.590  55.700  1.00  0.00           H
ATOM   2646  CA  GLY A 178      32.940  54.400  53.800  1.00  0.00           C
ATOM   2647  HA1 GLY A 178      33.550  55.180  54.230  1.00  0.00           H
ATOM   2648  HA2 GLY A 178      32.060  54.790  53.310  1.00  0.00           H
ATOM   2649  C   GLY A 178      33.750  53.630  52.740  1.00  0.00           C
ATOM   2650  O   GLY A 178      33.650  53.940  51.590  1.00  0.00           O
ATOM   2651  N   VAL A 179      34.520  52.610  53.210  1.00  0.00           N
ATOM   2652  HN  VAL A 179      34.760  52.360  54.140  1.00  0.00           H
ATOM   2653  CA  VAL A 179      35.330  51.740  52.380  1.00  0.00           C
ATOM   2654  HA  VAL A 179      35.700  52.340  51.570  1.00  0.00           H
ATOM   2655  CB  VAL A 179      36.490  51.230  53.190  1.00  0.00           C
ATOM   2656  HB  VAL A 179      36.170  50.470  53.920  1.00  0.00           H
ATOM   2657  CG1 VAL A 179      37.610  50.690  52.210  1.00  0.00           C
ATOM   2658 HG11 VAL A 179      37.870  51.320  51.330  1.00  0.00           H
ATOM   2659 HG12 VAL A 179      37.410  49.650  51.890  1.00  0.00           H
ATOM   2660 HG13 VAL A 179      38.540  50.460  52.760  1.00  0.00           H
ATOM   2661  CG2 VAL A 179      37.120  52.520  53.800  1.00  0.00           C
ATOM   2662 HG21 VAL A 179      36.580  53.010  54.630  1.00  0.00           H
ATOM   2663 HG22 VAL A 179      37.320  53.280  53.000  1.00  0.00           H
ATOM   2664 HG23 VAL A 179      38.050  52.200  54.300  1.00  0.00           H
ATOM   2665  C   VAL A 179      34.530  50.480  51.870  1.00  0.00           C
ATOM   2666  O   VAL A 179      34.700  49.980  50.790  1.00  0.00           O
ATOM   2667  N   GLY A 180      33.480  50.060  52.640  1.00  0.00           N
ATOM   2668  HN  GLY A 180      33.340  50.510  53.520  1.00  0.00           H
ATOM   2669  CA  GLY A 180      32.550  48.940  52.300  1.00  0.00           C
ATOM   2670  HA1 GLY A 180      32.120  48.530  53.200  1.00  0.00           H
ATOM   2671  HA2 GLY A 180      33.160  48.200  51.800  1.00  0.00           H
ATOM   2672  C   GLY A 180      31.480  49.130  51.300  1.00  0.00           C
ATOM   2673  O   GLY A 180      31.140  48.220  50.590  1.00  0.00           O
ATOM   2674  N   VAL A 181      30.860  50.340  51.250  1.00  0.00           N
ATOM   2675  HN  VAL A 181      31.180  51.100  51.800  1.00  0.00           H
ATOM   2676  CA  VAL A 181      29.920  50.680  50.170  1.00  0.00           C
ATOM   2677  HA  VAL A 181      29.170  49.910  50.150  1.00  0.00           H
ATOM   2678  CB  VAL A 181      29.050  51.880  50.460  1.00  0.00           C
ATOM   2679  HB  VAL A 181      29.640  52.800  50.700  1.00  0.00           H
ATOM   2680  CG1 VAL A 181      28.170  52.150  49.290  1.00  0.00           C
ATOM   2681 HG11 VAL A 181      27.530  53.030  49.510  1.00  0.00           H
ATOM   2682 HG12 VAL A 181      27.410  51.340  49.160  1.00  0.00           H
ATOM   2683 HG13 VAL A 181      28.670  52.340  48.320  1.00  0.00           H
ATOM   2684  CG2 VAL A 181      28.160  51.470  51.710  1.00  0.00           C
ATOM   2685 HG21 VAL A 181      27.480  50.630  51.430  1.00  0.00           H
ATOM   2686 HG22 VAL A 181      27.520  52.320  52.040  1.00  0.00           H
ATOM   2687 HG23 VAL A 181      28.840  51.230  52.550  1.00  0.00           H
ATOM   2688  C   VAL A 181      30.610  50.700  48.740  1.00  0.00           C
ATOM   2689  O   VAL A 181      30.060  50.220  47.780  1.00  0.00           O
ATOM   2690  N   PRO A 182      31.810  51.260  48.530  1.00  0.00           N
ATOM   2691  CD  PRO A 182      32.280  52.440  49.200  1.00  0.00           C
ATOM   2692  HD1 PRO A 182      33.040  52.160  49.960  1.00  0.00           H
ATOM   2693  HD2 PRO A 182      31.470  53.110  49.580  1.00  0.00           H
ATOM   2694  CA  PRO A 182      32.430  51.180  47.260  1.00  0.00           C
ATOM   2695  HA  PRO A 182      31.720  51.390  46.470  1.00  0.00           H
ATOM   2696  CB  PRO A 182      33.630  52.200  47.230  1.00  0.00           C
ATOM   2697  HB1 PRO A 182      33.800  52.510  46.180  1.00  0.00           H
ATOM   2698  HB2 PRO A 182      34.550  51.700  47.590  1.00  0.00           H
ATOM   2699  CG  PRO A 182      33.000  53.210  48.160  1.00  0.00           C
ATOM   2700  HG1 PRO A 182      33.750  53.820  48.710  1.00  0.00           H
ATOM   2701  HG2 PRO A 182      32.340  53.840  47.540  1.00  0.00           H
ATOM   2702  C   PRO A 182      32.880  49.840  46.950  1.00  0.00           C
ATOM   2703  O   PRO A 182      32.940  49.380  45.810  1.00  0.00           O
ATOM   2704  N   ILE A 183      33.310  48.990  47.910  1.00  0.00           N
ATOM   2705  HN  ILE A 183      33.420  49.390  48.820  1.00  0.00           H
ATOM   2706  CA  ILE A 183      33.590  47.570  47.700  1.00  0.00           C
ATOM   2707  HA  ILE A 183      34.300  47.420  46.900  1.00  0.00           H
ATOM   2708  CB  ILE A 183      34.350  46.980  48.810  1.00  0.00           C
ATOM   2709  HB  ILE A 183      33.780  47.370  49.690  1.00  0.00           H
ATOM   2710  CG2 ILE A 183      34.270  45.490  48.790  1.00  0.00           C
ATOM   2711 HG21 ILE A 183      33.230  45.090  48.770  1.00  0.00           H
ATOM   2712 HG22 ILE A 183      34.960  45.130  49.580  1.00  0.00           H
ATOM   2713 HG23 ILE A 183      34.740  45.290  47.800  1.00  0.00           H
ATOM   2714  CG1 ILE A 183      35.830  47.570  48.990  1.00  0.00           C
ATOM   2715 HG11 ILE A 183      36.110  47.430  50.050  1.00  0.00           H
ATOM   2716 HG12 ILE A 183      35.720  48.670  48.840  1.00  0.00           H
ATOM   2717  CD  ILE A 183      36.920  47.070  48.010  1.00  0.00           C
ATOM   2718  HD1 ILE A 183      36.760  47.410  46.970  1.00  0.00           H
ATOM   2719  HD2 ILE A 183      36.990  45.960  47.950  1.00  0.00           H
ATOM   2720  HD3 ILE A 183      37.930  47.400  48.330  1.00  0.00           H
ATOM   2721  C   ILE A 183      32.440  46.780  47.090  1.00  0.00           C
ATOM   2722  O   ILE A 183      32.610  46.010  46.150  1.00  0.00           O
ATOM   2723  N   MET A 184      31.240  46.960  47.600  1.00  0.00           N
ATOM   2724  HN  MET A 184      31.230  47.450  48.470  1.00  0.00           H
ATOM   2725  CA  MET A 184      30.010  46.480  47.030  1.00  0.00           C
ATOM   2726  HA  MET A 184      30.240  45.440  46.810  1.00  0.00           H
ATOM   2727  CB  MET A 184      28.940  46.620  48.140  1.00  0.00           C
ATOM   2728  HB1 MET A 184      27.920  46.480  47.720  1.00  0.00           H
ATOM   2729  HB2 MET A 184      29.210  47.570  48.650  1.00  0.00           H
ATOM   2730  CG  MET A 184      29.180  45.360  49.030  1.00  0.00           C
ATOM   2731  HG1 MET A 184      30.190  45.480  49.480  1.00  0.00           H
ATOM   2732  HG2 MET A 184      29.220  44.450  48.390  1.00  0.00           H
ATOM   2733  SD  MET A 184      27.940  45.190  50.370  1.00  0.00           S
ATOM   2734  CE  MET A 184      28.610  46.500  51.430  1.00  0.00           C
ATOM   2735  HE1 MET A 184      27.940  46.650  52.310  1.00  0.00           H
ATOM   2736  HE2 MET A 184      28.640  47.500  50.950  1.00  0.00           H
ATOM   2737  HE3 MET A 184      29.650  46.400  51.790  1.00  0.00           H
ATOM   2738  C   MET A 184      29.590  47.100  45.700  1.00  0.00           C
ATOM   2739  O   MET A 184      29.070  46.340  44.900  1.00  0.00           O
ATOM   2740  N   VAL A 185      29.790  48.380  45.400  1.00  0.00           N
ATOM   2741  HN  VAL A 185      30.160  48.970  46.110  1.00  0.00           H
ATOM   2742  CA  VAL A 185      29.730  48.880  44.020  1.00  0.00           C
ATOM   2743  HA  VAL A 185      28.730  48.740  43.640  1.00  0.00           H
ATOM   2744  CB  VAL A 185      30.040  50.350  43.940  1.00  0.00           C
ATOM   2745  HB  VAL A 185      30.980  50.530  44.500  1.00  0.00           H
ATOM   2746  CG1 VAL A 185      30.090  50.940  42.460  1.00  0.00           C
ATOM   2747 HG11 VAL A 185      30.020  52.040  42.560  1.00  0.00           H
ATOM   2748 HG12 VAL A 185      29.270  50.520  41.830  1.00  0.00           H
ATOM   2749 HG13 VAL A 185      31.100  50.840  42.000  1.00  0.00           H
ATOM   2750  CG2 VAL A 185      28.850  51.070  44.550  1.00  0.00           C
ATOM   2751 HG21 VAL A 185      28.730  50.760  45.610  1.00  0.00           H
ATOM   2752 HG22 VAL A 185      27.940  50.910  43.930  1.00  0.00           H
ATOM   2753 HG23 VAL A 185      29.010  52.170  44.550  1.00  0.00           H
ATOM   2754  C   VAL A 185      30.640  48.120  43.030  1.00  0.00           C
ATOM   2755  O   VAL A 185      30.180  47.750  41.990  1.00  0.00           O
ATOM   2756  N   MET A 186      31.880  47.900  43.450  1.00  0.00           N
ATOM   2757  HN  MET A 186      32.280  48.310  44.270  1.00  0.00           H
ATOM   2758  CA  MET A 186      32.860  47.370  42.530  1.00  0.00           C
ATOM   2759  HA  MET A 186      32.700  47.580  41.480  1.00  0.00           H
ATOM   2760  CB  MET A 186      34.240  48.000  42.830  1.00  0.00           C
ATOM   2761  HB1 MET A 186      35.040  47.470  42.270  1.00  0.00           H
ATOM   2762  HB2 MET A 186      34.440  47.880  43.910  1.00  0.00           H
ATOM   2763  CG  MET A 186      34.340  49.560  42.500  1.00  0.00           C
ATOM   2764  HG1 MET A 186      33.580  50.010  43.180  1.00  0.00           H
ATOM   2765  HG2 MET A 186      34.080  49.690  41.430  1.00  0.00           H
ATOM   2766  SD  MET A 186      35.930  50.320  42.800  1.00  0.00           S
ATOM   2767  CE  MET A 186      36.240  49.840  44.580  1.00  0.00           C
ATOM   2768  HE1 MET A 186      37.160  50.290  45.000  1.00  0.00           H
ATOM   2769  HE2 MET A 186      36.380  48.740  44.560  1.00  0.00           H
ATOM   2770  HE3 MET A 186      35.370  49.930  45.260  1.00  0.00           H
ATOM   2771  C   MET A 186      32.970  45.850  42.450  1.00  0.00           C
ATOM   2772  O   MET A 186      33.670  45.300  41.590  1.00  0.00           O
ATOM   2773  N   ALA A 187      32.250  45.100  43.330  1.00  0.00           N
ATOM   2774  HN  ALA A 187      31.940  45.500  44.190  1.00  0.00           H
ATOM   2775  CA  ALA A 187      32.270  43.640  43.220  1.00  0.00           C
ATOM   2776  HA  ALA A 187      33.260  43.350  42.910  1.00  0.00           H
ATOM   2777  CB  ALA A 187      31.990  42.940  44.570  1.00  0.00           C
ATOM   2778  HB1 ALA A 187      31.840  41.850  44.650  1.00  0.00           H
ATOM   2779  HB2 ALA A 187      31.040  43.410  44.920  1.00  0.00           H
ATOM   2780  HB3 ALA A 187      32.700  43.280  45.350  1.00  0.00           H
ATOM   2781  C   ALA A 187      31.370  43.120  42.080  1.00  0.00           C
ATOM   2782  O   ALA A 187      30.280  43.630  41.870  1.00  0.00           O
ATOM   2783  N   VAL A 188      31.870  42.120  41.290  1.00  0.00           N
ATOM   2784  HN  VAL A 188      32.810  41.850  41.490  1.00  0.00           H
ATOM   2785  CA  VAL A 188      31.200  41.660  40.120  1.00  0.00           C
ATOM   2786  HA  VAL A 188      30.130  41.790  40.190  1.00  0.00           H
ATOM   2787  CB  VAL A 188      31.750  42.430  38.880  1.00  0.00           C
ATOM   2788  HB  VAL A 188      31.640  43.530  39.000  1.00  0.00           H
ATOM   2789  CG1 VAL A 188      33.310  42.070  38.700  1.00  0.00           C
ATOM   2790 HG11 VAL A 188      33.750  42.730  37.920  1.00  0.00           H
ATOM   2791 HG12 VAL A 188      33.500  41.020  38.390  1.00  0.00           H
ATOM   2792 HG13 VAL A 188      33.840  42.230  39.660  1.00  0.00           H
ATOM   2793  CG2 VAL A 188      31.100  42.100  37.460  1.00  0.00           C
ATOM   2794 HG21 VAL A 188      30.000  42.250  37.400  1.00  0.00           H
ATOM   2795 HG22 VAL A 188      31.450  41.160  36.990  1.00  0.00           H
ATOM   2796 HG23 VAL A 188      31.540  42.850  36.760  1.00  0.00           H
ATOM   2797  C   VAL A 188      31.580  40.240  39.930  1.00  0.00           C
ATOM   2798  O   VAL A 188      32.620  39.720  40.360  1.00  0.00           O
ATOM   2799  N   THR A 189      30.790  39.530  39.100  1.00  0.00           N
ATOM   2800  HN  THR A 189      30.070  40.060  38.660  1.00  0.00           H
ATOM   2801  CA  THR A 189      31.200  38.220  38.610  1.00  0.00           C
ATOM   2802  HA  THR A 189      32.190  38.070  39.030  1.00  0.00           H
ATOM   2803  CB  THR A 189      30.200  37.170  39.010  1.00  0.00           C
ATOM   2804  HB  THR A 189      30.530  36.180  38.620  1.00  0.00           H
ATOM   2805  OG1 THR A 189      28.870  37.380  38.560  1.00  0.00           O
ATOM   2806  HG1 THR A 189      28.680  38.320  38.510  1.00  0.00           H
ATOM   2807  CG2 THR A 189      30.060  37.040  40.540  1.00  0.00           C
ATOM   2808 HG21 THR A 189      31.030  36.750  41.000  1.00  0.00           H
ATOM   2809 HG22 THR A 189      29.250  36.310  40.750  1.00  0.00           H
ATOM   2810 HG23 THR A 189      29.730  37.970  41.040  1.00  0.00           H
ATOM   2811  C   THR A 189      31.360  38.330  37.120  1.00  0.00           C
ATOM   2812  O   THR A 189      30.670  39.090  36.410  1.00  0.00           O
ATOM   2813  N   ARG A 190      32.330  37.610  36.530  1.00  0.00           N
ATOM   2814  HN  ARG A 190      32.940  37.060  37.100  1.00  0.00           H
ATOM   2815  CA  ARG A 190      32.640  37.680  35.040  1.00  0.00           C
ATOM   2816  HA  ARG A 190      31.790  38.020  34.480  1.00  0.00           H
ATOM   2817  CB  ARG A 190      33.770  38.680  34.790  1.00  0.00           C
ATOM   2818  HB1 ARG A 190      34.090  38.680  33.720  1.00  0.00           H
ATOM   2819  HB2 ARG A 190      34.660  38.480  35.430  1.00  0.00           H
ATOM   2820  CG  ARG A 190      33.460  40.200  35.020  1.00  0.00           C
ATOM   2821  HG1 ARG A 190      34.370  40.700  34.620  1.00  0.00           H
ATOM   2822  HG2 ARG A 190      33.170  40.320  36.080  1.00  0.00           H
ATOM   2823  CD  ARG A 190      32.360  40.750  34.110  1.00  0.00           C
ATOM   2824  HD1 ARG A 190      31.360  40.390  34.430  1.00  0.00           H
ATOM   2825  HD2 ARG A 190      32.530  40.450  33.050  1.00  0.00           H
ATOM   2826  NE  ARG A 190      32.600  42.210  34.140  1.00  0.00           N
ATOM   2827  HE  ARG A 190      33.540  42.490  34.340  1.00  0.00           H
ATOM   2828  CZ  ARG A 190      31.660  43.170  34.080  1.00  0.00           C
ATOM   2829  NH1 ARG A 190      32.180  44.390  34.050  1.00  0.00           N
ATOM   2830 HH11 ARG A 190      33.160  44.540  33.890  1.00  0.00           H
ATOM   2831 HH12 ARG A 190      31.590  45.190  34.220  1.00  0.00           H
ATOM   2832  NH2 ARG A 190      30.370  42.970  33.980  1.00  0.00           N
ATOM   2833 HH21 ARG A 190      30.110  42.010  34.060  1.00  0.00           H
ATOM   2834 HH22 ARG A 190      29.710  43.690  34.220  1.00  0.00           H
ATOM   2835  C   ARG A 190      33.180  36.350  34.520  1.00  0.00           C
ATOM   2836  O   ARG A 190      33.750  35.560  35.280  1.00  0.00           O
ATOM   2837  N   PRO A 191      33.140  35.950  33.140  1.00  0.00           N
ATOM   2838  CD  PRO A 191      32.080  36.430  32.230  1.00  0.00           C
ATOM   2839  HD1 PRO A 191      32.150  37.530  32.110  1.00  0.00           H
ATOM   2840  HD2 PRO A 191      31.130  36.020  32.630  1.00  0.00           H
ATOM   2841  CA  PRO A 191      33.780  34.700  32.680  1.00  0.00           C
ATOM   2842  HA  PRO A 191      33.830  33.960  33.470  1.00  0.00           H
ATOM   2843  CB  PRO A 191      32.880  34.260  31.440  1.00  0.00           C
ATOM   2844  HB1 PRO A 191      32.030  33.600  31.710  1.00  0.00           H
ATOM   2845  HB2 PRO A 191      33.470  33.780  30.630  1.00  0.00           H
ATOM   2846  CG  PRO A 191      32.290  35.660  30.910  1.00  0.00           C
ATOM   2847  HG1 PRO A 191      32.940  36.160  30.160  1.00  0.00           H
ATOM   2848  HG2 PRO A 191      31.290  35.590  30.440  1.00  0.00           H
ATOM   2849  C   PRO A 191      35.190  34.940  32.280  1.00  0.00           C
ATOM   2850  O   PRO A 191      35.480  35.700  31.420  1.00  0.00           O
ATOM   2851  N   ARG A 192      36.120  34.060  32.710  1.00  0.00           N
ATOM   2852  HN  ARG A 192      35.970  33.420  33.450  1.00  0.00           H
ATOM   2853  CA  ARG A 192      37.420  34.000  32.100  1.00  0.00           C
ATOM   2854  HA  ARG A 192      37.390  34.300  31.070  1.00  0.00           H
ATOM   2855  CB  ARG A 192      38.500  34.840  32.830  1.00  0.00           C
ATOM   2856  HB1 ARG A 192      38.270  35.860  32.460  1.00  0.00           H
ATOM   2857  HB2 ARG A 192      39.490  34.430  32.520  1.00  0.00           H
ATOM   2858  CG  ARG A 192      38.330  34.780  34.390  1.00  0.00           C
ATOM   2859  HG1 ARG A 192      38.030  33.820  34.860  1.00  0.00           H
ATOM   2860  HG2 ARG A 192      37.500  35.500  34.570  1.00  0.00           H
ATOM   2861  CD  ARG A 192      39.490  35.480  35.160  1.00  0.00           C
ATOM   2862  HD1 ARG A 192      39.160  35.580  36.220  1.00  0.00           H
ATOM   2863  HD2 ARG A 192      39.630  36.510  34.760  1.00  0.00           H
ATOM   2864  NE  ARG A 192      40.650  34.620  35.110  1.00  0.00           N
ATOM   2865  HE  ARG A 192      40.480  33.690  34.760  1.00  0.00           H
ATOM   2866  CZ  ARG A 192      41.680  34.810  35.890  1.00  0.00           C
ATOM   2867  NH1 ARG A 192      42.720  33.990  35.990  1.00  0.00           N
ATOM   2868 HH11 ARG A 192      42.580  33.100  35.550  1.00  0.00           H
ATOM   2869 HH12 ARG A 192      43.360  34.210  36.720  1.00  0.00           H
ATOM   2870  NH2 ARG A 192      41.740  35.820  36.710  1.00  0.00           N
ATOM   2871 HH21 ARG A 192      41.090  36.580  36.710  1.00  0.00           H
ATOM   2872 HH22 ARG A 192      42.620  35.850  37.180  1.00  0.00           H
ATOM   2873  C   ARG A 192      37.970  32.600  31.940  1.00  0.00           C
ATOM   2874  O   ARG A 192      37.700  31.760  32.850  1.00  0.00           O
ATOM   2875  N   ASP A 193      38.800  32.220  30.910  1.00  0.00           N
ATOM   2876  HN  ASP A 193      39.010  32.870  30.190  1.00  0.00           H
ATOM   2877  CA  ASP A 193      39.460  30.990  30.850  1.00  0.00           C
ATOM   2878  HA  ASP A 193      39.580  30.850  29.790  1.00  0.00           H
ATOM   2879  CB  ASP A 193      40.910  31.110  31.340  1.00  0.00           C
ATOM   2880  HB1 ASP A 193      41.440  30.160  31.110  1.00  0.00           H
ATOM   2881  HB2 ASP A 193      40.850  31.220  32.450  1.00  0.00           H
ATOM   2882  CG  ASP A 193      41.650  32.330  30.910  1.00  0.00           C
ATOM   2883  OD1 ASP A 193      42.660  32.580  31.560  1.00  0.00           O
ATOM   2884  OD2 ASP A 193      41.330  32.950  29.820  1.00  0.00           O
ATOM   2885  C   ASP A 193      38.790  29.650  31.260  1.00  0.00           C
ATOM   2886  O   ASP A 193      39.380  28.730  31.800  1.00  0.00           O
ATOM   2887  N   GLY A 194      37.430  29.420  30.950  1.00  0.00           N
ATOM   2888  HN  GLY A 194      36.920  30.060  30.370  1.00  0.00           H
ATOM   2889  CA  GLY A 194      36.670  28.380  31.500  1.00  0.00           C
ATOM   2890  HA1 GLY A 194      37.040  27.370  31.340  1.00  0.00           H
ATOM   2891  HA2 GLY A 194      35.700  28.380  31.020  1.00  0.00           H
ATOM   2892  C   GLY A 194      36.390  28.350  33.000  1.00  0.00           C
ATOM   2893  O   GLY A 194      36.400  27.240  33.570  1.00  0.00           O
ATOM   2894  N   ALA A 195      36.100  29.460  33.550  1.00  0.00           N
ATOM   2895  HN  ALA A 195      36.180  30.310  33.020  1.00  0.00           H
ATOM   2896  CA  ALA A 195      35.660  29.620  34.930  1.00  0.00           C
ATOM   2897  HA  ALA A 195      34.980  28.820  35.180  1.00  0.00           H
ATOM   2898  CB  ALA A 195      36.870  29.780  36.020  1.00  0.00           C
ATOM   2899  HB1 ALA A 195      37.460  28.840  36.060  1.00  0.00           H
ATOM   2900  HB2 ALA A 195      36.560  30.110  37.030  1.00  0.00           H
ATOM   2901  HB3 ALA A 195      37.570  30.540  35.620  1.00  0.00           H
ATOM   2902  C   ALA A 195      34.860  30.960  34.960  1.00  0.00           C
ATOM   2903  O   ALA A 195      34.940  31.800  34.100  1.00  0.00           O
ATOM   2904  N   VAL A 196      34.050  31.140  36.020  1.00  0.00           N
ATOM   2905  HN  VAL A 196      34.030  30.410  36.690  1.00  0.00           H
ATOM   2906  CA  VAL A 196      33.390  32.410  36.400  1.00  0.00           C
ATOM   2907  HA  VAL A 196      33.550  33.200  35.680  1.00  0.00           H
ATOM   2908  CB  VAL A 196      31.880  32.170  36.480  1.00  0.00           C
ATOM   2909  HB  VAL A 196      31.670  31.280  37.120  1.00  0.00           H
ATOM   2910  CG1 VAL A 196      31.220  33.420  37.110  1.00  0.00           C
ATOM   2911 HG11 VAL A 196      31.480  34.390  36.620  1.00  0.00           H
ATOM   2912 HG12 VAL A 196      31.560  33.420  38.160  1.00  0.00           H
ATOM   2913 HG13 VAL A 196      30.110  33.420  37.100  1.00  0.00           H
ATOM   2914  CG2 VAL A 196      31.300  31.990  35.050  1.00  0.00           C
ATOM   2915 HG21 VAL A 196      30.200  32.160  35.030  1.00  0.00           H
ATOM   2916 HG22 VAL A 196      31.510  31.020  34.550  1.00  0.00           H
ATOM   2917 HG23 VAL A 196      31.700  32.820  34.440  1.00  0.00           H
ATOM   2918  C   VAL A 196      34.020  32.750  37.750  1.00  0.00           C
ATOM   2919  O   VAL A 196      34.130  31.960  38.660  1.00  0.00           O
ATOM   2920  N   VAL A 197      34.510  34.020  37.760  1.00  0.00           N
ATOM   2921  HN  VAL A 197      34.490  34.550  36.910  1.00  0.00           H
ATOM   2922  CA  VAL A 197      35.180  34.430  38.970  1.00  0.00           C
ATOM   2923  HA  VAL A 197      35.230  33.630  39.690  1.00  0.00           H
ATOM   2924  CB  VAL A 197      36.640  34.960  38.780  1.00  0.00           C
ATOM   2925  HB  VAL A 197      37.050  35.270  39.760  1.00  0.00           H
ATOM   2926  CG1 VAL A 197      37.530  33.810  38.230  1.00  0.00           C
ATOM   2927 HG11 VAL A 197      38.580  34.150  38.310  1.00  0.00           H
ATOM   2928 HG12 VAL A 197      37.260  33.600  37.170  1.00  0.00           H
ATOM   2929 HG13 VAL A 197      37.540  32.820  38.730  1.00  0.00           H
ATOM   2930  CG2 VAL A 197      36.640  36.220  37.830  1.00  0.00           C
ATOM   2931 HG21 VAL A 197      37.660  36.650  37.750  1.00  0.00           H
ATOM   2932 HG22 VAL A 197      36.030  37.060  38.230  1.00  0.00           H
ATOM   2933 HG23 VAL A 197      36.260  35.940  36.830  1.00  0.00           H
ATOM   2934  C   VAL A 197      34.370  35.420  39.660  1.00  0.00           C
ATOM   2935  O   VAL A 197      33.430  36.020  39.190  1.00  0.00           O
ATOM   2936  N   CYS A 198      34.550  35.520  40.980  1.00  0.00           N
ATOM   2937  HN  CYS A 198      35.260  34.940  41.380  1.00  0.00           H
ATOM   2938  CA  CYS A 198      34.010  36.570  41.770  1.00  0.00           C
ATOM   2939  HA  CYS A 198      33.290  37.160  41.230  1.00  0.00           H
ATOM   2940  CB  CYS A 198      33.350  35.880  43.010  1.00  0.00           C
ATOM   2941  HB1 CYS A 198      34.150  35.170  43.330  1.00  0.00           H
ATOM   2942  HB2 CYS A 198      32.490  35.220  42.760  1.00  0.00           H
ATOM   2943  SG  CYS A 198      32.940  37.070  44.370  1.00  0.00           S
ATOM   2944  C   CYS A 198      35.180  37.450  42.050  1.00  0.00           C
ATOM   2945  O   CYS A 198      36.220  37.100  42.550  1.00  0.00           O
ATOM   2946  N   MET A 199      35.060  38.770  41.650  1.00  0.00           N
ATOM   2947  HN  MET A 199      34.230  39.200  41.330  1.00  0.00           H
ATOM   2948  CA  MET A 199      36.210  39.610  41.740  1.00  0.00           C
ATOM   2949  HA  MET A 199      36.770  39.330  42.620  1.00  0.00           H
ATOM   2950  CB  MET A 199      37.180  39.420  40.540  1.00  0.00           C
ATOM   2951  HB1 MET A 199      37.310  38.320  40.580  1.00  0.00           H
ATOM   2952  HB2 MET A 199      38.140  39.880  40.850  1.00  0.00           H
ATOM   2953  CG  MET A 199      36.820  40.040  39.100  1.00  0.00           C
ATOM   2954  HG1 MET A 199      35.790  40.450  39.050  1.00  0.00           H
ATOM   2955  HG2 MET A 199      36.790  39.130  38.470  1.00  0.00           H
ATOM   2956  SD  MET A 199      37.890  41.450  38.470  1.00  0.00           S
ATOM   2957  CE  MET A 199      36.870  41.970  37.070  1.00  0.00           C
ATOM   2958  HE1 MET A 199      36.160  41.200  36.710  1.00  0.00           H
ATOM   2959  HE2 MET A 199      37.530  42.250  36.220  1.00  0.00           H
ATOM   2960  HE3 MET A 199      36.230  42.830  37.350  1.00  0.00           H
ATOM   2961  C   MET A 199      35.700  41.030  41.910  1.00  0.00           C
ATOM   2962  O   MET A 199      34.520  41.400  41.720  1.00  0.00           O
ATOM   2963  N   LEU A 200      36.630  41.930  42.220  1.00  0.00           N
ATOM   2964  HN  LEU A 200      37.590  41.680  42.290  1.00  0.00           H
ATOM   2965  CA  LEU A 200      36.460  43.360  42.290  1.00  0.00           C
ATOM   2966  HA  LEU A 200      35.410  43.630  42.350  1.00  0.00           H
ATOM   2967  CB  LEU A 200      37.310  44.000  43.410  1.00  0.00           C
ATOM   2968  HB1 LEU A 200      37.300  45.100  43.320  1.00  0.00           H
ATOM   2969  HB2 LEU A 200      38.390  43.770  43.460  1.00  0.00           H
ATOM   2970  CG  LEU A 200      36.660  43.840  44.850  1.00  0.00           C
ATOM   2971  HG  LEU A 200      36.340  42.790  45.030  1.00  0.00           H
ATOM   2972  CD1 LEU A 200      37.780  44.150  45.880  1.00  0.00           C
ATOM   2973 HD11 LEU A 200      38.210  45.150  45.640  1.00  0.00           H
ATOM   2974 HD12 LEU A 200      38.530  43.350  45.740  1.00  0.00           H
ATOM   2975 HD13 LEU A 200      37.460  44.120  46.940  1.00  0.00           H
ATOM   2976  CD2 LEU A 200      35.430  44.710  45.030  1.00  0.00           C
ATOM   2977 HD21 LEU A 200      34.820  44.830  44.110  1.00  0.00           H
ATOM   2978 HD22 LEU A 200      35.720  45.740  45.330  1.00  0.00           H
ATOM   2979 HD23 LEU A 200      34.820  44.300  45.870  1.00  0.00           H
ATOM   2980  C   LEU A 200      36.990  44.030  41.010  1.00  0.00           C
ATOM   2981  O   LEU A 200      38.160  43.920  40.710  1.00  0.00           O
ATOM   2982  N   GLN A 201      36.100  44.790  40.270  1.00  0.00           N
ATOM   2983  HN  GLN A 201      35.130  44.730  40.480  1.00  0.00           H
ATOM   2984  CA  GLN A 201      36.570  45.540  39.110  1.00  0.00           C
ATOM   2985  HA  GLN A 201      37.440  45.000  38.750  1.00  0.00           H
ATOM   2986  CB  GLN A 201      35.490  45.640  38.020  1.00  0.00           C
ATOM   2987  HB1 GLN A 201      35.400  44.680  37.470  1.00  0.00           H
ATOM   2988  HB2 GLN A 201      35.820  46.470  37.360  1.00  0.00           H
ATOM   2989  CG  GLN A 201      34.010  45.850  38.400  1.00  0.00           C
ATOM   2990  HG1 GLN A 201      33.890  46.750  39.050  1.00  0.00           H
ATOM   2991  HG2 GLN A 201      33.630  44.990  38.990  1.00  0.00           H
ATOM   2992  CD  GLN A 201      33.160  45.910  37.110  1.00  0.00           C
ATOM   2993  OE1 GLN A 201      33.680  46.190  36.020  1.00  0.00           O
ATOM   2994  NE2 GLN A 201      31.870  45.590  37.200  1.00  0.00           N
ATOM   2995 HE21 GLN A 201      31.290  45.750  36.400  1.00  0.00           H
ATOM   2996 HE22 GLN A 201      31.470  45.300  38.070  1.00  0.00           H
ATOM   2997  C   GLN A 201      37.140  46.960  39.520  1.00  0.00           C
ATOM   2998  O   GLN A 201      36.420  47.960  39.710  1.00  0.00           O
ATOM   2999  N   PHE A 202      38.520  47.010  39.580  1.00  0.00           N
ATOM   3000  HN  PHE A 202      39.080  46.190  39.440  1.00  0.00           H
ATOM   3001  CA  PHE A 202      39.210  48.270  39.950  1.00  0.00           C
ATOM   3002  HA  PHE A 202      38.680  48.710  40.780  1.00  0.00           H
ATOM   3003  CB  PHE A 202      40.680  48.040  40.430  1.00  0.00           C
ATOM   3004  HB1 PHE A 202      41.280  48.970  40.540  1.00  0.00           H
ATOM   3005  HB2 PHE A 202      41.170  47.310  39.760  1.00  0.00           H
ATOM   3006  CG  PHE A 202      40.600  47.400  41.800  1.00  0.00           C
ATOM   3007  CD1 PHE A 202      40.400  48.230  42.940  1.00  0.00           C
ATOM   3008  HD1 PHE A 202      40.340  49.310  42.900  1.00  0.00           H
ATOM   3009  CE1 PHE A 202      40.290  47.770  44.240  1.00  0.00           C
ATOM   3010  HE1 PHE A 202      40.140  48.370  45.120  1.00  0.00           H
ATOM   3011  CZ  PHE A 202      40.270  46.390  44.390  1.00  0.00           C
ATOM   3012  HZ  PHE A 202      40.200  45.910  45.350  1.00  0.00           H
ATOM   3013  CD2 PHE A 202      40.680  45.970  42.000  1.00  0.00           C
ATOM   3014  HD2 PHE A 202      40.860  45.330  41.150  1.00  0.00           H
ATOM   3015  CE2 PHE A 202      40.510  45.530  43.290  1.00  0.00           C
ATOM   3016  HE2 PHE A 202      40.610  44.470  43.490  1.00  0.00           H
ATOM   3017  C   PHE A 202      39.180  49.310  38.870  1.00  0.00           C
ATOM   3018  O   PHE A 202      39.240  48.860  37.690  1.00  0.00           O
ATOM   3019  N   PRO A 203      39.010  50.630  39.130  1.00  0.00           N
ATOM   3020  CD  PRO A 203      38.250  51.110  40.320  1.00  0.00           C
ATOM   3021  HD1 PRO A 203      38.640  50.660  41.260  1.00  0.00           H
ATOM   3022  HD2 PRO A 203      37.300  50.610  40.040  1.00  0.00           H
ATOM   3023  CA  PRO A 203      39.030  51.720  38.170  1.00  0.00           C
ATOM   3024  HA  PRO A 203      38.100  51.610  37.640  1.00  0.00           H
ATOM   3025  CB  PRO A 203      39.170  52.960  39.040  1.00  0.00           C
ATOM   3026  HB1 PRO A 203      38.870  53.900  38.520  1.00  0.00           H
ATOM   3027  HB2 PRO A 203      40.150  53.020  39.550  1.00  0.00           H
ATOM   3028  CG  PRO A 203      38.170  52.630  40.200  1.00  0.00           C
ATOM   3029  HG1 PRO A 203      38.400  53.170  41.140  1.00  0.00           H
ATOM   3030  HG2 PRO A 203      37.130  52.830  39.890  1.00  0.00           H
ATOM   3031  C   PRO A 203      40.190  51.600  37.240  1.00  0.00           C
ATOM   3032  O   PRO A 203      41.280  51.160  37.610  1.00  0.00           O
ATOM   3033  N   SER A 204      39.990  52.070  35.950  1.00  0.00           N
ATOM   3034  HN  SER A 204      39.070  52.360  35.710  1.00  0.00           H
ATOM   3035  CA  SER A 204      41.010  51.910  34.940  1.00  0.00           C
ATOM   3036  HA  SER A 204      41.420  50.920  35.030  1.00  0.00           H
ATOM   3037  CB  SER A 204      40.280  52.020  33.560  1.00  0.00           C
ATOM   3038  HB1 SER A 204      41.080  52.000  32.790  1.00  0.00           H
ATOM   3039  HB2 SER A 204      39.610  52.880  33.320  1.00  0.00           H
ATOM   3040  OG  SER A 204      39.470  50.830  33.410  1.00  0.00           O
ATOM   3041  HG1 SER A 204      38.610  51.160  33.710  1.00  0.00           H
ATOM   3042  C   SER A 204      42.010  53.030  35.060  1.00  0.00           C
ATOM   3043  O   SER A 204      41.610  54.210  35.040  1.00  0.00           O
ATOM   3044  N   PRO A 205      43.370  52.730  35.080  1.00  0.00           N
ATOM   3045  CD  PRO A 205      44.280  53.810  35.010  1.00  0.00           C
ATOM   3046  HD1 PRO A 205      44.860  53.850  35.960  1.00  0.00           H
ATOM   3047  HD2 PRO A 205      43.840  54.760  34.660  1.00  0.00           H
ATOM   3048  CA  PRO A 205      43.930  51.400  34.810  1.00  0.00           C
ATOM   3049  HA  PRO A 205      43.320  50.950  34.030  1.00  0.00           H
ATOM   3050  CB  PRO A 205      45.370  51.720  34.370  1.00  0.00           C
ATOM   3051  HB1 PRO A 205      45.830  51.140  33.550  1.00  0.00           H
ATOM   3052  HB2 PRO A 205      46.050  51.720  35.250  1.00  0.00           H
ATOM   3053  CG  PRO A 205      45.220  53.170  33.890  1.00  0.00           C
ATOM   3054  HG1 PRO A 205      46.180  53.710  33.760  1.00  0.00           H
ATOM   3055  HG2 PRO A 205      44.610  53.280  32.970  1.00  0.00           H
ATOM   3056  C   PRO A 205      43.800  50.470  36.080  1.00  0.00           C
ATOM   3057  O   PRO A 205      44.190  50.900  37.180  1.00  0.00           O
ATOM   3058  N   SER A 206      43.300  49.270  35.840  1.00  0.00           N
ATOM   3059  HN  SER A 206      43.120  49.090  34.880  1.00  0.00           H
ATOM   3060  CA  SER A 206      42.900  48.400  36.940  1.00  0.00           C
ATOM   3061  HA  SER A 206      42.180  48.970  37.500  1.00  0.00           H
ATOM   3062  CB  SER A 206      42.070  47.120  36.730  1.00  0.00           C
ATOM   3063  HB1 SER A 206      41.690  46.650  37.660  1.00  0.00           H
ATOM   3064  HB2 SER A 206      42.550  46.330  36.110  1.00  0.00           H
ATOM   3065  OG  SER A 206      40.830  47.450  36.030  1.00  0.00           O
ATOM   3066  HG1 SER A 206      40.250  47.980  36.580  1.00  0.00           H
ATOM   3067  C   SER A 206      43.950  47.930  37.850  1.00  0.00           C
ATOM   3068  O   SER A 206      43.690  48.040  39.070  1.00  0.00           O
ATOM   3069  N   TRP A 207      45.140  47.560  37.380  1.00  0.00           N
ATOM   3070  HN  TRP A 207      45.290  47.560  36.390  1.00  0.00           H
ATOM   3071  CA  TRP A 207      46.320  47.270  38.120  1.00  0.00           C
ATOM   3072  HA  TRP A 207      46.030  46.420  38.730  1.00  0.00           H
ATOM   3073  CB  TRP A 207      47.460  46.860  37.090  1.00  0.00           C
ATOM   3074  HB1 TRP A 207      47.130  46.070  36.390  1.00  0.00           H
ATOM   3075  HB2 TRP A 207      48.270  46.250  37.540  1.00  0.00           H
ATOM   3076  CG  TRP A 207      48.000  47.920  36.230  1.00  0.00           C
ATOM   3077  CD1 TRP A 207      47.450  48.200  35.070  1.00  0.00           C
ATOM   3078  HD1 TRP A 207      46.740  47.570  34.560  1.00  0.00           H
ATOM   3079  NE1 TRP A 207      48.110  49.310  34.500  1.00  0.00           N
ATOM   3080  HE1 TRP A 207      48.000  49.600  33.580  1.00  0.00           H
ATOM   3081  CE2 TRP A 207      49.060  49.790  35.370  1.00  0.00           C
ATOM   3082  CD2 TRP A 207      49.050  48.850  36.410  1.00  0.00           C
ATOM   3083  CE3 TRP A 207      49.800  49.170  37.490  1.00  0.00           C
ATOM   3084  HE3 TRP A 207      49.840  48.490  38.330  1.00  0.00           H
ATOM   3085  CZ3 TRP A 207      50.560  50.340  37.510  1.00  0.00           C
ATOM   3086  HZ3 TRP A 207      51.190  50.550  38.370  1.00  0.00           H
ATOM   3087  CZ2 TRP A 207      49.830  50.930  35.270  1.00  0.00           C
ATOM   3088  HZ2 TRP A 207      49.770  51.580  34.410  1.00  0.00           H
ATOM   3089  CH2 TRP A 207      50.560  51.200  36.420  1.00  0.00           C
ATOM   3090  HH2 TRP A 207      51.040  52.160  36.510  1.00  0.00           H
ATOM   3091  C   TRP A 207      46.800  48.470  39.020  1.00  0.00           C
ATOM   3092  O   TRP A 207      47.330  48.200  40.130  1.00  0.00           O
ATOM   3093  N   TYR A 208      46.720  49.770  38.620  1.00  0.00           N
ATOM   3094  HN  TYR A 208      46.230  50.090  37.810  1.00  0.00           H
ATOM   3095  CA  TYR A 208      47.130  50.980  39.370  1.00  0.00           C
ATOM   3096  HA  TYR A 208      48.140  50.800  39.710  1.00  0.00           H
ATOM   3097  CB  TYR A 208      47.230  52.160  38.340  1.00  0.00           C
ATOM   3098  HB1 TYR A 208      46.300  52.110  37.730  1.00  0.00           H
ATOM   3099  HB2 TYR A 208      48.140  51.870  37.780  1.00  0.00           H
ATOM   3100  CG  TYR A 208      47.470  53.530  38.920  1.00  0.00           C
ATOM   3101  CD1 TYR A 208      48.690  53.920  39.450  1.00  0.00           C
ATOM   3102  HD1 TYR A 208      49.600  53.340  39.440  1.00  0.00           H
ATOM   3103  CE1 TYR A 208      48.890  55.250  39.960  1.00  0.00           C
ATOM   3104  HE1 TYR A 208      49.770  55.510  40.530  1.00  0.00           H
ATOM   3105  CZ  TYR A 208      47.890  56.190  39.650  1.00  0.00           C
ATOM   3106  OH  TYR A 208      48.030  57.520  39.960  1.00  0.00           O
ATOM   3107  HH  TYR A 208      47.200  57.970  39.790  1.00  0.00           H
ATOM   3108  CD2 TYR A 208      46.430  54.510  38.760  1.00  0.00           C
ATOM   3109  HD2 TYR A 208      45.540  54.130  38.290  1.00  0.00           H
ATOM   3110  CE2 TYR A 208      46.690  55.850  39.090  1.00  0.00           C
ATOM   3111  HE2 TYR A 208      45.920  56.530  38.760  1.00  0.00           H
ATOM   3112  C   TYR A 208      46.240  51.210  40.590  1.00  0.00           C
ATOM   3113  O   TYR A 208      46.660  51.230  41.740  1.00  0.00           O
ATOM   3114  N   TRP A 209      44.870  51.260  40.310  1.00  0.00           N
ATOM   3115  HN  TRP A 209      44.450  51.080  39.420  1.00  0.00           H
ATOM   3116  CA  TRP A 209      43.940  51.520  41.400  1.00  0.00           C
ATOM   3117  HA  TRP A 209      44.360  52.350  41.950  1.00  0.00           H
ATOM   3118  CB  TRP A 209      42.610  51.980  40.830  1.00  0.00           C
ATOM   3119  HB1 TRP A 209      41.780  52.030  41.580  1.00  0.00           H
ATOM   3120  HB2 TRP A 209      42.240  51.240  40.100  1.00  0.00           H
ATOM   3121  CG  TRP A 209      42.660  53.300  40.170  1.00  0.00           C
ATOM   3122  CD1 TRP A 209      42.770  53.460  38.820  1.00  0.00           C
ATOM   3123  HD1 TRP A 209      42.840  52.740  38.020  1.00  0.00           H
ATOM   3124  NE1 TRP A 209      42.680  54.860  38.560  1.00  0.00           N
ATOM   3125  HE1 TRP A 209      42.760  55.380  37.740  1.00  0.00           H
ATOM   3126  CE2 TRP A 209      42.430  55.470  39.730  1.00  0.00           C
ATOM   3127  CD2 TRP A 209      42.390  54.560  40.750  1.00  0.00           C
ATOM   3128  CE3 TRP A 209      42.130  54.920  42.000  1.00  0.00           C
ATOM   3129  HE3 TRP A 209      42.140  54.210  42.810  1.00  0.00           H
ATOM   3130  CZ3 TRP A 209      42.070  56.320  42.360  1.00  0.00           C
ATOM   3131  HZ3 TRP A 209      41.850  56.750  43.330  1.00  0.00           H
ATOM   3132  CZ2 TRP A 209      42.230  56.840  40.050  1.00  0.00           C
ATOM   3133  HZ2 TRP A 209      42.120  57.600  39.290  1.00  0.00           H
ATOM   3134  CH2 TRP A 209      42.090  57.250  41.340  1.00  0.00           C
ATOM   3135  HH2 TRP A 209      41.970  58.310  41.540  1.00  0.00           H
ATOM   3136  C   TRP A 209      43.930  50.360  42.450  1.00  0.00           C
ATOM   3137  O   TRP A 209      43.890  50.630  43.660  1.00  0.00           O
ATOM   3138  N   ASP A 210      44.040  49.100  41.980  1.00  0.00           N
ATOM   3139  HN  ASP A 210      43.930  49.080  40.990  1.00  0.00           H
ATOM   3140  CA  ASP A 210      44.300  47.900  42.740  1.00  0.00           C
ATOM   3141  HA  ASP A 210      43.460  47.880  43.420  1.00  0.00           H
ATOM   3142  CB  ASP A 210      44.250  46.520  41.870  1.00  0.00           C
ATOM   3143  HB1 ASP A 210      45.290  46.470  41.460  1.00  0.00           H
ATOM   3144  HB2 ASP A 210      43.600  46.650  40.980  1.00  0.00           H
ATOM   3145  CG  ASP A 210      44.100  45.320  42.690  1.00  0.00           C
ATOM   3146  OD1 ASP A 210      43.820  44.230  42.160  1.00  0.00           O
ATOM   3147  OD2 ASP A 210      44.350  45.330  43.920  1.00  0.00           O
ATOM   3148  C   ASP A 210      45.620  48.030  43.670  1.00  0.00           C
ATOM   3149  O   ASP A 210      45.540  48.090  44.930  1.00  0.00           O
ATOM   3150  N   THR A 211      46.780  48.410  43.100  1.00  0.00           N
ATOM   3151  HN  THR A 211      46.810  48.320  42.110  1.00  0.00           H
ATOM   3152  CA  THR A 211      48.100  48.760  43.750  1.00  0.00           C
ATOM   3153  HA  THR A 211      48.540  47.950  44.310  1.00  0.00           H
ATOM   3154  CB  THR A 211      49.110  49.090  42.670  1.00  0.00           C
ATOM   3155  HB  THR A 211      48.810  49.960  42.040  1.00  0.00           H
ATOM   3156  OG1 THR A 211      49.270  47.880  41.890  1.00  0.00           O
ATOM   3157  HG1 THR A 211      48.630  47.830  41.190  1.00  0.00           H
ATOM   3158  CG2 THR A 211      50.500  49.440  43.290  1.00  0.00           C
ATOM   3159 HG21 THR A 211      51.270  49.590  42.500  1.00  0.00           H
ATOM   3160 HG22 THR A 211      50.880  48.700  44.020  1.00  0.00           H
ATOM   3161 HG23 THR A 211      50.400  50.450  43.750  1.00  0.00           H
ATOM   3162  C   THR A 211      48.080  49.870  44.790  1.00  0.00           C
ATOM   3163  O   THR A 211      48.640  49.740  45.880  1.00  0.00           O
ATOM   3164  N   VAL A 212      47.380  50.900  44.490  1.00  0.00           N
ATOM   3165  HN  VAL A 212      47.060  51.000  43.550  1.00  0.00           H
ATOM   3166  CA  VAL A 212      47.030  52.080  45.350  1.00  0.00           C
ATOM   3167  HA  VAL A 212      47.980  52.420  45.730  1.00  0.00           H
ATOM   3168  CB  VAL A 212      46.360  53.210  44.500  1.00  0.00           C
ATOM   3169  HB  VAL A 212      45.510  52.730  43.960  1.00  0.00           H
ATOM   3170  CG1 VAL A 212      45.870  54.300  45.450  1.00  0.00           C
ATOM   3171 HG11 VAL A 212      45.130  53.880  46.170  1.00  0.00           H
ATOM   3172 HG12 VAL A 212      45.390  55.140  44.900  1.00  0.00           H
ATOM   3173 HG13 VAL A 212      46.650  54.720  46.110  1.00  0.00           H
ATOM   3174  CG2 VAL A 212      47.290  53.750  43.470  1.00  0.00           C
ATOM   3175 HG21 VAL A 212      48.100  54.320  43.990  1.00  0.00           H
ATOM   3176 HG22 VAL A 212      46.730  54.500  42.880  1.00  0.00           H
ATOM   3177 HG23 VAL A 212      47.760  52.990  42.810  1.00  0.00           H
ATOM   3178  C   VAL A 212      46.140  51.540  46.530  1.00  0.00           C
ATOM   3179  O   VAL A 212      46.370  51.790  47.690  1.00  0.00           O
ATOM   3180  N   THR A 213      45.130  50.700  46.210  1.00  0.00           N
ATOM   3181  HN  THR A 213      44.910  50.530  45.250  1.00  0.00           H
ATOM   3182  CA  THR A 213      44.300  50.020  47.270  1.00  0.00           C
ATOM   3183  HA  THR A 213      43.940  50.810  47.910  1.00  0.00           H
ATOM   3184  CB  THR A 213      43.070  49.310  46.690  1.00  0.00           C
ATOM   3185  HB  THR A 213      43.400  48.610  45.890  1.00  0.00           H
ATOM   3186  OG1 THR A 213      42.270  50.220  46.090  1.00  0.00           O
ATOM   3187  HG1 THR A 213      42.370  50.060  45.150  1.00  0.00           H
ATOM   3188  CG2 THR A 213      42.090  48.610  47.710  1.00  0.00           C
ATOM   3189 HG21 THR A 213      42.670  47.790  48.190  1.00  0.00           H
ATOM   3190 HG22 THR A 213      41.330  48.100  47.080  1.00  0.00           H
ATOM   3191 HG23 THR A 213      41.640  49.260  48.490  1.00  0.00           H
ATOM   3192  C   THR A 213      45.070  49.230  48.190  1.00  0.00           C
ATOM   3193  O   THR A 213      44.810  49.180  49.430  1.00  0.00           O
ATOM   3194  N   LYS A 214      46.070  48.490  47.690  1.00  0.00           N
ATOM   3195  HN  LYS A 214      46.300  48.590  46.720  1.00  0.00           H
ATOM   3196  CA  LYS A 214      47.000  47.710  48.470  1.00  0.00           C
ATOM   3197  HA  LYS A 214      46.330  47.170  49.130  1.00  0.00           H
ATOM   3198  CB  LYS A 214      47.710  46.710  47.520  1.00  0.00           C
ATOM   3199  HB1 LYS A 214      48.490  46.190  48.120  1.00  0.00           H
ATOM   3200  HB2 LYS A 214      48.010  47.400  46.700  1.00  0.00           H
ATOM   3201  CG  LYS A 214      46.660  45.780  46.900  1.00  0.00           C
ATOM   3202  HG1 LYS A 214      46.320  46.120  45.900  1.00  0.00           H
ATOM   3203  HG2 LYS A 214      45.780  45.690  47.570  1.00  0.00           H
ATOM   3204  CD  LYS A 214      47.180  44.350  46.900  1.00  0.00           C
ATOM   3205  HD1 LYS A 214      47.270  44.060  47.970  1.00  0.00           H
ATOM   3206  HD2 LYS A 214      48.190  44.250  46.450  1.00  0.00           H
ATOM   3207  CE  LYS A 214      46.240  43.350  46.270  1.00  0.00           C
ATOM   3208  HE1 LYS A 214      45.190  43.610  46.520  1.00  0.00           H
ATOM   3209  HE2 LYS A 214      46.600  42.350  46.590  1.00  0.00           H
ATOM   3210  NZ  LYS A 214      46.250  43.370  44.780  1.00  0.00           N
ATOM   3211  HZ1 LYS A 214      45.590  44.080  44.420  1.00  0.00           H
ATOM   3212  HZ2 LYS A 214      45.940  42.440  44.440  1.00  0.00           H
ATOM   3213  HZ3 LYS A 214      47.210  43.640  44.490  1.00  0.00           H
ATOM   3214  C   LYS A 214      47.780  48.460  49.410  1.00  0.00           C
ATOM   3215  O   LYS A 214      47.860  48.170  50.610  1.00  0.00           O
ATOM   3216  N   ILE A 215      48.460  49.500  48.820  1.00  0.00           N
ATOM   3217  HN  ILE A 215      48.330  49.710  47.860  1.00  0.00           H
ATOM   3218  CA  ILE A 215      49.260  50.440  49.590  1.00  0.00           C
ATOM   3219  HA  ILE A 215      49.890  49.690  50.030  1.00  0.00           H
ATOM   3220  CB  ILE A 215      50.100  51.310  48.640  1.00  0.00           C
ATOM   3221  HB  ILE A 215      49.500  51.840  47.870  1.00  0.00           H
ATOM   3222  CG2 ILE A 215      50.780  52.560  49.370  1.00  0.00           C
ATOM   3223 HG21 ILE A 215      51.490  53.100  48.710  1.00  0.00           H
ATOM   3224 HG22 ILE A 215      51.240  52.150  50.300  1.00  0.00           H
ATOM   3225 HG23 ILE A 215      49.980  53.250  49.710  1.00  0.00           H
ATOM   3226  CG1 ILE A 215      51.170  50.430  47.950  1.00  0.00           C
ATOM   3227 HG11 ILE A 215      50.700  49.490  47.600  1.00  0.00           H
ATOM   3228 HG12 ILE A 215      51.970  50.170  48.680  1.00  0.00           H
ATOM   3229  CD  ILE A 215      51.830  51.180  46.750  1.00  0.00           C
ATOM   3230  HD1 ILE A 215      52.540  50.430  46.350  1.00  0.00           H
ATOM   3231  HD2 ILE A 215      52.510  52.020  47.010  1.00  0.00           H
ATOM   3232  HD3 ILE A 215      51.130  51.520  45.950  1.00  0.00           H
ATOM   3233  C   ILE A 215      48.500  51.190  50.750  1.00  0.00           C
ATOM   3234  O   ILE A 215      48.950  51.300  51.870  1.00  0.00           O
ATOM   3235  N   CYS A 216      47.300  51.700  50.380  1.00  0.00           N
ATOM   3236  HN  CYS A 216      47.040  51.720  49.420  1.00  0.00           H
ATOM   3237  CA  CYS A 216      46.330  52.180  51.410  1.00  0.00           C
ATOM   3238  HA  CYS A 216      46.800  53.040  51.870  1.00  0.00           H
ATOM   3239  CB  CYS A 216      45.020  52.730  50.790  1.00  0.00           C
ATOM   3240  HB1 CYS A 216      44.250  53.110  51.500  1.00  0.00           H
ATOM   3241  HB2 CYS A 216      44.550  51.870  50.290  1.00  0.00           H
ATOM   3242  SG  CYS A 216      45.380  54.030  49.690  1.00  0.00           S
ATOM   3243  HG1 CYS A 216      45.660  53.210  48.700  1.00  0.00           H
ATOM   3244  C   CYS A 216      46.030  51.160  52.430  1.00  0.00           C
ATOM   3245  O   CYS A 216      46.240  51.500  53.590  1.00  0.00           O
ATOM   3246  N   VAL A 217      45.660  49.890  52.160  1.00  0.00           N
ATOM   3247  HN  VAL A 217      45.530  49.630  51.210  1.00  0.00           H
ATOM   3248  CA  VAL A 217      45.510  48.830  53.100  1.00  0.00           C
ATOM   3249  HA  VAL A 217      44.710  49.050  53.790  1.00  0.00           H
ATOM   3250  CB  VAL A 217      45.020  47.500  52.510  1.00  0.00           C
ATOM   3251  HB  VAL A 217      45.660  47.230  51.640  1.00  0.00           H
ATOM   3252  CG1 VAL A 217      45.020  46.350  53.610  1.00  0.00           C
ATOM   3253 HG11 VAL A 217      44.480  46.630  54.540  1.00  0.00           H
ATOM   3254 HG12 VAL A 217      46.050  46.100  53.930  1.00  0.00           H
ATOM   3255 HG13 VAL A 217      44.540  45.440  53.180  1.00  0.00           H
ATOM   3256  CG2 VAL A 217      43.600  47.750  52.060  1.00  0.00           C
ATOM   3257 HG21 VAL A 217      42.860  47.800  52.890  1.00  0.00           H
ATOM   3258 HG22 VAL A 217      43.180  46.800  51.650  1.00  0.00           H
ATOM   3259 HG23 VAL A 217      43.420  48.380  51.160  1.00  0.00           H
ATOM   3260  C   VAL A 217      46.760  48.550  53.940  1.00  0.00           C
ATOM   3261  O   VAL A 217      46.590  48.460  55.190  1.00  0.00           O
ATOM   3262  N   PHE A 218      47.970  48.480  53.370  1.00  0.00           N
ATOM   3263  HN  PHE A 218      48.020  48.540  52.380  1.00  0.00           H
ATOM   3264  CA  PHE A 218      49.190  48.320  54.140  1.00  0.00           C
ATOM   3265  HA  PHE A 218      49.020  47.460  54.770  1.00  0.00           H
ATOM   3266  CB  PHE A 218      50.350  47.920  53.170  1.00  0.00           C
ATOM   3267  HB1 PHE A 218      50.370  48.400  52.170  1.00  0.00           H
ATOM   3268  HB2 PHE A 218      50.190  46.830  53.140  1.00  0.00           H
ATOM   3269  CG  PHE A 218      51.810  48.120  53.670  1.00  0.00           C
ATOM   3270  CD1 PHE A 218      52.330  47.310  54.740  1.00  0.00           C
ATOM   3271  HD1 PHE A 218      51.710  46.540  55.160  1.00  0.00           H
ATOM   3272  CE1 PHE A 218      53.680  47.430  55.180  1.00  0.00           C
ATOM   3273  HE1 PHE A 218      54.190  46.870  55.950  1.00  0.00           H
ATOM   3274  CZ  PHE A 218      54.550  48.300  54.450  1.00  0.00           C
ATOM   3275  HZ  PHE A 218      55.600  48.360  54.700  1.00  0.00           H
ATOM   3276  CD2 PHE A 218      52.690  49.030  53.070  1.00  0.00           C
ATOM   3277  HD2 PHE A 218      52.280  49.680  52.310  1.00  0.00           H
ATOM   3278  CE2 PHE A 218      53.990  49.170  53.490  1.00  0.00           C
ATOM   3279  HE2 PHE A 218      54.710  49.880  53.100  1.00  0.00           H
ATOM   3280  C   PHE A 218      49.460  49.440  55.140  1.00  0.00           C
ATOM   3281  O   PHE A 218      49.810  49.210  56.280  1.00  0.00           O
ATOM   3282  N   LEU A 219      49.390  50.700  54.720  1.00  0.00           N
ATOM   3283  HN  LEU A 219      49.120  50.850  53.770  1.00  0.00           H
ATOM   3284  CA  LEU A 219      49.470  51.770  55.660  1.00  0.00           C
ATOM   3285  HA  LEU A 219      50.380  51.590  56.210  1.00  0.00           H
ATOM   3286  CB  LEU A 219      49.950  53.160  55.070  1.00  0.00           C
ATOM   3287  HB1 LEU A 219      50.390  53.860  55.810  1.00  0.00           H
ATOM   3288  HB2 LEU A 219      49.010  53.510  54.610  1.00  0.00           H
ATOM   3289  CG  LEU A 219      51.120  53.000  54.100  1.00  0.00           C
ATOM   3290  HG  LEU A 219      50.810  52.340  53.260  1.00  0.00           H
ATOM   3291  CD1 LEU A 219      51.230  54.370  53.430  1.00  0.00           C
ATOM   3292 HD11 LEU A 219      50.310  54.700  52.910  1.00  0.00           H
ATOM   3293 HD12 LEU A 219      51.960  54.350  52.590  1.00  0.00           H
ATOM   3294 HD13 LEU A 219      51.430  55.130  54.220  1.00  0.00           H
ATOM   3295  CD2 LEU A 219      52.490  52.640  54.690  1.00  0.00           C
ATOM   3296 HD21 LEU A 219      52.910  53.470  55.290  1.00  0.00           H
ATOM   3297 HD22 LEU A 219      53.170  52.350  53.860  1.00  0.00           H
ATOM   3298 HD23 LEU A 219      52.510  51.770  55.380  1.00  0.00           H
ATOM   3299  C   LEU A 219      48.400  51.860  56.630  1.00  0.00           C
ATOM   3300  O   LEU A 219      48.560  51.670  57.810  1.00  0.00           O
ATOM   3301  N   PHE A 220      47.240  52.290  56.140  1.00  0.00           N
ATOM   3302  HN  PHE A 220      47.160  52.540  55.180  1.00  0.00           H
ATOM   3303  CA  PHE A 220      46.110  52.750  56.880  1.00  0.00           C
ATOM   3304  HA  PHE A 220      46.540  53.360  57.670  1.00  0.00           H
ATOM   3305  CB  PHE A 220      45.270  53.810  56.060  1.00  0.00           C
ATOM   3306  HB1 PHE A 220      44.380  54.120  56.640  1.00  0.00           H
ATOM   3307  HB2 PHE A 220      44.890  53.380  55.110  1.00  0.00           H
ATOM   3308  CG  PHE A 220      46.090  55.080  55.820  1.00  0.00           C
ATOM   3309  CD1 PHE A 220      46.250  56.030  56.860  1.00  0.00           C
ATOM   3310  HD1 PHE A 220      45.800  55.870  57.830  1.00  0.00           H
ATOM   3311  CE1 PHE A 220      46.990  57.200  56.560  1.00  0.00           C
ATOM   3312  HE1 PHE A 220      47.090  57.990  57.290  1.00  0.00           H
ATOM   3313  CZ  PHE A 220      47.600  57.420  55.300  1.00  0.00           C
ATOM   3314  HZ  PHE A 220      48.240  58.270  55.070  1.00  0.00           H
ATOM   3315  CD2 PHE A 220      46.600  55.330  54.490  1.00  0.00           C
ATOM   3316  HD2 PHE A 220      46.390  54.630  53.700  1.00  0.00           H
ATOM   3317  CE2 PHE A 220      47.300  56.490  54.250  1.00  0.00           C
ATOM   3318  HE2 PHE A 220      47.810  56.550  53.300  1.00  0.00           H
ATOM   3319  C   PHE A 220      45.250  51.780  57.590  1.00  0.00           C
ATOM   3320  O   PHE A 220      44.520  52.100  58.540  1.00  0.00           O
ATOM   3321  N   ALA A 221      45.190  50.500  57.170  1.00  0.00           N
ATOM   3322  HN  ALA A 221      45.610  50.250  56.300  1.00  0.00           H
ATOM   3323  CA  ALA A 221      44.540  49.430  57.890  1.00  0.00           C
ATOM   3324  HA  ALA A 221      44.130  49.740  58.840  1.00  0.00           H
ATOM   3325  CB  ALA A 221      43.310  49.000  57.060  1.00  0.00           C
ATOM   3326  HB1 ALA A 221      43.620  48.480  56.120  1.00  0.00           H
ATOM   3327  HB2 ALA A 221      42.540  49.800  57.020  1.00  0.00           H
ATOM   3328  HB3 ALA A 221      42.750  48.240  57.640  1.00  0.00           H
ATOM   3329  C   ALA A 221      45.350  48.190  58.280  1.00  0.00           C
ATOM   3330  O   ALA A 221      44.770  47.150  58.530  1.00  0.00           O
ATOM   3331  N   PHE A 222      46.680  48.430  58.360  1.00  0.00           N
ATOM   3332  HN  PHE A 222      47.050  49.300  58.040  1.00  0.00           H
ATOM   3333  CA  PHE A 222      47.590  47.490  58.920  1.00  0.00           C
ATOM   3334  HA  PHE A 222      47.080  46.830  59.610  1.00  0.00           H
ATOM   3335  CB  PHE A 222      48.120  46.490  57.900  1.00  0.00           C
ATOM   3336  HB1 PHE A 222      48.550  47.040  57.040  1.00  0.00           H
ATOM   3337  HB2 PHE A 222      47.260  45.880  57.550  1.00  0.00           H
ATOM   3338  CG  PHE A 222      49.240  45.600  58.360  1.00  0.00           C
ATOM   3339  CD1 PHE A 222      48.880  44.380  59.030  1.00  0.00           C
ATOM   3340  HD1 PHE A 222      47.890  44.070  59.340  1.00  0.00           H
ATOM   3341  CE1 PHE A 222      49.910  43.520  59.410  1.00  0.00           C
ATOM   3342  HE1 PHE A 222      49.740  42.710  60.100  1.00  0.00           H
ATOM   3343  CZ  PHE A 222      51.210  43.760  59.000  1.00  0.00           C
ATOM   3344  HZ  PHE A 222      51.990  43.050  59.240  1.00  0.00           H
ATOM   3345  CD2 PHE A 222      50.560  45.850  58.030  1.00  0.00           C
ATOM   3346  HD2 PHE A 222      50.780  46.760  57.480  1.00  0.00           H
ATOM   3347  CE2 PHE A 222      51.560  44.910  58.300  1.00  0.00           C
ATOM   3348  HE2 PHE A 222      52.560  44.970  57.900  1.00  0.00           H
ATOM   3349  C   PHE A 222      48.660  48.130  59.780  1.00  0.00           C
ATOM   3350  O   PHE A 222      48.710  47.980  61.030  1.00  0.00           O
ATOM   3351  N   VAL A 223      49.560  48.970  59.210  1.00  0.00           N
ATOM   3352  HN  VAL A 223      49.570  49.040  58.220  1.00  0.00           H
ATOM   3353  CA  VAL A 223      50.610  49.560  60.020  1.00  0.00           C
ATOM   3354  HA  VAL A 223      51.140  48.860  60.640  1.00  0.00           H
ATOM   3355  CB  VAL A 223      51.700  50.200  59.170  1.00  0.00           C
ATOM   3356  HB  VAL A 223      51.330  50.860  58.360  1.00  0.00           H
ATOM   3357  CG1 VAL A 223      52.640  51.140  59.940  1.00  0.00           C
ATOM   3358 HG11 VAL A 223      53.020  50.800  60.930  1.00  0.00           H
ATOM   3359 HG12 VAL A 223      52.050  52.080  60.020  1.00  0.00           H
ATOM   3360 HG13 VAL A 223      53.480  51.440  59.280  1.00  0.00           H
ATOM   3361  CG2 VAL A 223      52.370  49.030  58.540  1.00  0.00           C
ATOM   3362 HG21 VAL A 223      53.410  49.330  58.270  1.00  0.00           H
ATOM   3363 HG22 VAL A 223      51.750  48.680  57.690  1.00  0.00           H
ATOM   3364 HG23 VAL A 223      52.590  48.170  59.210  1.00  0.00           H
ATOM   3365  C   VAL A 223      50.010  50.530  60.940  1.00  0.00           C
ATOM   3366  O   VAL A 223      50.220  50.450  62.100  1.00  0.00           O
ATOM   3367  N   VAL A 224      49.260  51.530  60.460  1.00  0.00           N
ATOM   3368  HN  VAL A 224      49.250  51.650  59.470  1.00  0.00           H
ATOM   3369  CA  VAL A 224      48.710  52.570  61.280  1.00  0.00           C
ATOM   3370  HA  VAL A 224      49.610  52.970  61.710  1.00  0.00           H
ATOM   3371  CB  VAL A 224      48.000  53.580  60.430  1.00  0.00           C
ATOM   3372  HB  VAL A 224      47.420  53.010  59.670  1.00  0.00           H
ATOM   3373  CG1 VAL A 224      46.960  54.500  61.110  1.00  0.00           C
ATOM   3374 HG11 VAL A 224      46.040  53.940  61.410  1.00  0.00           H
ATOM   3375 HG12 VAL A 224      46.660  55.300  60.400  1.00  0.00           H
ATOM   3376 HG13 VAL A 224      47.450  54.970  61.990  1.00  0.00           H
ATOM   3377  CG2 VAL A 224      49.070  54.500  59.800  1.00  0.00           C
ATOM   3378 HG21 VAL A 224      48.630  55.280  59.140  1.00  0.00           H
ATOM   3379 HG22 VAL A 224      49.810  53.930  59.190  1.00  0.00           H
ATOM   3380 HG23 VAL A 224      49.570  55.080  60.600  1.00  0.00           H
ATOM   3381  C   VAL A 224      47.860  52.140  62.460  1.00  0.00           C
ATOM   3382  O   VAL A 224      48.180  52.670  63.490  1.00  0.00           O
ATOM   3383  N   PRO A 225      46.980  51.220  62.460  1.00  0.00           N
ATOM   3384  CD  PRO A 225      46.240  50.640  61.350  1.00  0.00           C
ATOM   3385  HD1 PRO A 225      46.840  50.210  60.520  1.00  0.00           H
ATOM   3386  HD2 PRO A 225      45.550  51.410  60.930  1.00  0.00           H
ATOM   3387  CA  PRO A 225      46.400  50.760  63.740  1.00  0.00           C
ATOM   3388  HA  PRO A 225      46.100  51.590  64.370  1.00  0.00           H
ATOM   3389  CB  PRO A 225      45.210  50.000  63.370  1.00  0.00           C
ATOM   3390  HB1 PRO A 225      44.410  50.760  63.310  1.00  0.00           H
ATOM   3391  HB2 PRO A 225      44.870  49.240  64.120  1.00  0.00           H
ATOM   3392  CG  PRO A 225      45.360  49.540  61.910  1.00  0.00           C
ATOM   3393  HG1 PRO A 225      45.990  48.630  61.870  1.00  0.00           H
ATOM   3394  HG2 PRO A 225      44.380  49.410  61.410  1.00  0.00           H
ATOM   3395  C   PRO A 225      47.470  50.030  64.650  1.00  0.00           C
ATOM   3396  O   PRO A 225      47.530  50.340  65.810  1.00  0.00           O
ATOM   3397  N   ILE A 226      48.310  49.160  64.060  1.00  0.00           N
ATOM   3398  HN  ILE A 226      48.320  49.050  63.070  1.00  0.00           H
ATOM   3399  CA  ILE A 226      49.360  48.490  64.840  1.00  0.00           C
ATOM   3400  HA  ILE A 226      48.890  48.000  65.680  1.00  0.00           H
ATOM   3401  CB  ILE A 226      49.920  47.250  64.050  1.00  0.00           C
ATOM   3402  HB  ILE A 226      50.440  47.640  63.150  1.00  0.00           H
ATOM   3403  CG2 ILE A 226      50.860  46.510  64.980  1.00  0.00           C
ATOM   3404 HG21 ILE A 226      51.140  45.530  64.560  1.00  0.00           H
ATOM   3405 HG22 ILE A 226      50.380  46.240  65.940  1.00  0.00           H
ATOM   3406 HG23 ILE A 226      51.780  47.090  65.210  1.00  0.00           H
ATOM   3407  CG1 ILE A 226      48.830  46.270  63.590  1.00  0.00           C
ATOM   3408 HG11 ILE A 226      47.980  46.770  63.070  1.00  0.00           H
ATOM   3409 HG12 ILE A 226      48.370  45.620  64.360  1.00  0.00           H
ATOM   3410  CD  ILE A 226      49.480  45.330  62.510  1.00  0.00           C
ATOM   3411  HD1 ILE A 226      50.120  45.840  61.760  1.00  0.00           H
ATOM   3412  HD2 ILE A 226      48.640  44.840  61.970  1.00  0.00           H
ATOM   3413  HD3 ILE A 226      50.110  44.570  63.010  1.00  0.00           H
ATOM   3414  C   ILE A 226      50.390  49.430  65.330  1.00  0.00           C
ATOM   3415  O   ILE A 226      51.010  49.270  66.380  1.00  0.00           O
ATOM   3416  N   LEU A 227      50.630  50.590  64.730  1.00  0.00           N
ATOM   3417  HN  LEU A 227      50.200  50.750  63.850  1.00  0.00           H
ATOM   3418  CA  LEU A 227      51.410  51.710  65.240  1.00  0.00           C
ATOM   3419  HA  LEU A 227      52.330  51.240  65.550  1.00  0.00           H
ATOM   3420  CB  LEU A 227      51.530  52.740  64.060  1.00  0.00           C
ATOM   3421  HB1 LEU A 227      50.560  53.130  63.690  1.00  0.00           H
ATOM   3422  HB2 LEU A 227      52.130  52.260  63.250  1.00  0.00           H
ATOM   3423  CG  LEU A 227      52.240  54.080  64.480  1.00  0.00           C
ATOM   3424  HG  LEU A 227      51.670  54.410  65.370  1.00  0.00           H
ATOM   3425  CD1 LEU A 227      53.670  53.690  64.890  1.00  0.00           C
ATOM   3426 HD11 LEU A 227      54.150  53.160  64.040  1.00  0.00           H
ATOM   3427 HD12 LEU A 227      53.830  53.030  65.780  1.00  0.00           H
ATOM   3428 HD13 LEU A 227      54.200  54.650  65.030  1.00  0.00           H
ATOM   3429  CD2 LEU A 227      52.130  55.110  63.370  1.00  0.00           C
ATOM   3430 HD21 LEU A 227      52.670  56.010  63.740  1.00  0.00           H
ATOM   3431 HD22 LEU A 227      51.070  55.280  63.090  1.00  0.00           H
ATOM   3432 HD23 LEU A 227      52.690  54.750  62.490  1.00  0.00           H
ATOM   3433  C   LEU A 227      50.790  52.330  66.460  1.00  0.00           C
ATOM   3434  O   LEU A 227      51.490  52.430  67.490  1.00  0.00           O
ATOM   3435  N   ILE A 228      49.500  52.670  66.450  1.00  0.00           N
ATOM   3436  HN  ILE A 228      48.940  52.480  65.650  1.00  0.00           H
ATOM   3437  CA  ILE A 228      48.810  53.010  67.730  1.00  0.00           C
ATOM   3438  HA  ILE A 228      49.420  53.790  68.180  1.00  0.00           H
ATOM   3439  CB  ILE A 228      47.420  53.480  67.410  1.00  0.00           C
ATOM   3440  HB  ILE A 228      46.900  52.730  66.770  1.00  0.00           H
ATOM   3441  CG2 ILE A 228      46.660  53.700  68.710  1.00  0.00           C
ATOM   3442 HG21 ILE A 228      47.170  54.510  69.260  1.00  0.00           H
ATOM   3443 HG22 ILE A 228      46.470  52.880  69.440  1.00  0.00           H
ATOM   3444 HG23 ILE A 228      45.700  54.190  68.440  1.00  0.00           H
ATOM   3445  CG1 ILE A 228      47.420  54.870  66.630  1.00  0.00           C
ATOM   3446 HG11 ILE A 228      46.380  55.210  66.430  1.00  0.00           H
ATOM   3447 HG12 ILE A 228      47.990  54.710  65.690  1.00  0.00           H
ATOM   3448  CD  ILE A 228      48.080  56.010  67.360  1.00  0.00           C
ATOM   3449  HD1 ILE A 228      47.580  56.170  68.340  1.00  0.00           H
ATOM   3450  HD2 ILE A 228      47.890  56.930  66.760  1.00  0.00           H
ATOM   3451  HD3 ILE A 228      49.170  55.810  67.460  1.00  0.00           H
ATOM   3452  C   ILE A 228      48.720  51.980  68.810  1.00  0.00           C
ATOM   3453  O   ILE A 228      48.920  52.260  70.020  1.00  0.00           O
ATOM   3454  N   ILE A 229      48.440  50.680  68.440  1.00  0.00           N
ATOM   3455  HN  ILE A 229      48.030  50.460  67.560  1.00  0.00           H
ATOM   3456  CA  ILE A 229      48.620  49.590  69.310  1.00  0.00           C
ATOM   3457  HA  ILE A 229      47.900  49.710  70.100  1.00  0.00           H
ATOM   3458  CB  ILE A 229      48.430  48.310  68.680  1.00  0.00           C
ATOM   3459  HB  ILE A 229      49.100  48.240  67.800  1.00  0.00           H
ATOM   3460  CG2 ILE A 229      48.640  47.100  69.660  1.00  0.00           C
ATOM   3461 HG21 ILE A 229      47.830  47.100  70.420  1.00  0.00           H
ATOM   3462 HG22 ILE A 229      49.590  47.200  70.230  1.00  0.00           H
ATOM   3463 HG23 ILE A 229      48.600  46.140  69.090  1.00  0.00           H
ATOM   3464  CG1 ILE A 229      46.930  48.160  68.120  1.00  0.00           C
ATOM   3465 HG11 ILE A 229      46.600  49.050  67.550  1.00  0.00           H
ATOM   3466 HG12 ILE A 229      46.250  48.030  68.990  1.00  0.00           H
ATOM   3467  CD  ILE A 229      46.720  46.880  67.240  1.00  0.00           C
ATOM   3468  HD1 ILE A 229      47.140  45.950  67.670  1.00  0.00           H
ATOM   3469  HD2 ILE A 229      47.350  46.970  66.330  1.00  0.00           H
ATOM   3470  HD3 ILE A 229      45.660  46.700  66.980  1.00  0.00           H
ATOM   3471  C   ILE A 229      50.040  49.590  69.970  1.00  0.00           C
ATOM   3472  O   ILE A 229      50.160  49.530  71.180  1.00  0.00           O
ATOM   3473  N   THR A 230      51.170  49.620  69.210  1.00  0.00           N
ATOM   3474  HN  THR A 230      51.060  49.430  68.240  1.00  0.00           H
ATOM   3475  CA  THR A 230      52.510  49.640  69.760  1.00  0.00           C
ATOM   3476  HA  THR A 230      52.570  48.710  70.310  1.00  0.00           H
ATOM   3477  CB  THR A 230      53.750  49.620  68.810  1.00  0.00           C
ATOM   3478  HB  THR A 230      53.790  50.630  68.360  1.00  0.00           H
ATOM   3479  OG1 THR A 230      53.640  48.840  67.640  1.00  0.00           O
ATOM   3480  HG1 THR A 230      52.900  49.210  67.150  1.00  0.00           H
ATOM   3481  CG2 THR A 230      55.060  49.290  69.580  1.00  0.00           C
ATOM   3482 HG21 THR A 230      55.310  50.100  70.300  1.00  0.00           H
ATOM   3483 HG22 THR A 230      55.930  49.120  68.910  1.00  0.00           H
ATOM   3484 HG23 THR A 230      54.720  48.310  69.970  1.00  0.00           H
ATOM   3485  C   THR A 230      52.790  50.820  70.720  1.00  0.00           C
ATOM   3486  O   THR A 230      53.430  50.650  71.770  1.00  0.00           O
ATOM   3487  N   VAL A 231      52.330  52.000  70.360  1.00  0.00           N
ATOM   3488  HN  VAL A 231      52.000  52.140  69.430  1.00  0.00           H
ATOM   3489  CA  VAL A 231      52.370  53.130  71.280  1.00  0.00           C
ATOM   3490  HA  VAL A 231      53.390  53.380  71.510  1.00  0.00           H
ATOM   3491  CB  VAL A 231      51.730  54.370  70.600  1.00  0.00           C
ATOM   3492  HB  VAL A 231      50.740  54.130  70.160  1.00  0.00           H
ATOM   3493  CG1 VAL A 231      51.470  55.600  71.530  1.00  0.00           C
ATOM   3494 HG11 VAL A 231      51.210  56.430  70.850  1.00  0.00           H
ATOM   3495 HG12 VAL A 231      52.430  55.770  72.070  1.00  0.00           H
ATOM   3496 HG13 VAL A 231      50.700  55.360  72.300  1.00  0.00           H
ATOM   3497  CG2 VAL A 231      52.580  54.900  69.470  1.00  0.00           C
ATOM   3498 HG21 VAL A 231      53.520  55.380  69.820  1.00  0.00           H
ATOM   3499 HG22 VAL A 231      52.020  55.710  68.970  1.00  0.00           H
ATOM   3500 HG23 VAL A 231      52.660  54.160  68.650  1.00  0.00           H
ATOM   3501  C   VAL A 231      51.760  52.890  72.650  1.00  0.00           C
ATOM   3502  O   VAL A 231      52.430  53.020  73.650  1.00  0.00           O
ATOM   3503  N   CYS A 232      50.490  52.470  72.630  1.00  0.00           N
ATOM   3504  HN  CYS A 232      49.960  52.390  71.790  1.00  0.00           H
ATOM   3505  CA  CYS A 232      49.740  52.100  73.820  1.00  0.00           C
ATOM   3506  HA  CYS A 232      49.720  52.990  74.430  1.00  0.00           H
ATOM   3507  CB  CYS A 232      48.240  51.800  73.570  1.00  0.00           C
ATOM   3508  HB1 CYS A 232      47.660  51.450  74.450  1.00  0.00           H
ATOM   3509  HB2 CYS A 232      48.340  50.960  72.860  1.00  0.00           H
ATOM   3510  SG  CYS A 232      47.310  53.260  72.880  1.00  0.00           S
ATOM   3511  HG1 CYS A 232      48.000  53.350  71.750  1.00  0.00           H
ATOM   3512  C   CYS A 232      50.350  50.980  74.640  1.00  0.00           C
ATOM   3513  O   CYS A 232      50.550  51.150  75.860  1.00  0.00           O
ATOM   3514  N   TYR A 233      50.760  49.860  74.060  1.00  0.00           N
ATOM   3515  HN  TYR A 233      50.620  49.630  73.100  1.00  0.00           H
ATOM   3516  CA  TYR A 233      51.500  48.840  74.750  1.00  0.00           C
ATOM   3517  HA  TYR A 233      51.040  48.700  75.710  1.00  0.00           H
ATOM   3518  CB  TYR A 233      51.530  47.550  73.950  1.00  0.00           C
ATOM   3519  HB1 TYR A 233      52.400  46.960  74.300  1.00  0.00           H
ATOM   3520  HB2 TYR A 233      51.630  47.730  72.860  1.00  0.00           H
ATOM   3521  CG  TYR A 233      50.240  46.810  74.330  1.00  0.00           C
ATOM   3522  CD1 TYR A 233      50.330  45.910  75.370  1.00  0.00           C
ATOM   3523  HD1 TYR A 233      51.310  45.720  75.790  1.00  0.00           H
ATOM   3524  CE1 TYR A 233      49.190  45.230  75.820  1.00  0.00           C
ATOM   3525  HE1 TYR A 233      49.220  44.670  76.740  1.00  0.00           H
ATOM   3526  CZ  TYR A 233      47.990  45.340  75.160  1.00  0.00           C
ATOM   3527  OH  TYR A 233      46.850  44.720  75.690  1.00  0.00           O
ATOM   3528  HH  TYR A 233      47.180  44.260  76.470  1.00  0.00           H
ATOM   3529  CD2 TYR A 233      49.060  47.020  73.620  1.00  0.00           C
ATOM   3530  HD2 TYR A 233      49.000  47.820  72.890  1.00  0.00           H
ATOM   3531  CE2 TYR A 233      47.890  46.260  74.100  1.00  0.00           C
ATOM   3532  HE2 TYR A 233      46.940  46.330  73.590  1.00  0.00           H
ATOM   3533  C   TYR A 233      52.810  49.170  75.260  1.00  0.00           C
ATOM   3534  O   TYR A 233      53.220  48.890  76.410  1.00  0.00           O
ATOM   3535  N   GLY A 234      53.590  49.890  74.480  1.00  0.00           N
ATOM   3536  HN  GLY A 234      53.360  50.080  73.520  1.00  0.00           H
ATOM   3537  CA  GLY A 234      54.980  50.290  74.840  1.00  0.00           C
ATOM   3538  HA1 GLY A 234      55.300  50.730  73.900  1.00  0.00           H
ATOM   3539  HA2 GLY A 234      55.580  49.430  75.080  1.00  0.00           H
ATOM   3540  C   GLY A 234      55.010  51.200  76.000  1.00  0.00           C
ATOM   3541  O   GLY A 234      56.010  51.230  76.730  1.00  0.00           O
ATOM   3542  N   LEU A 235      53.990  52.140  76.040  1.00  0.00           N
ATOM   3543  HN  LEU A 235      53.370  52.110  75.260  1.00  0.00           H
ATOM   3544  CA  LEU A 235      53.720  52.980  77.210  1.00  0.00           C
ATOM   3545  HA  LEU A 235      54.620  53.470  77.560  1.00  0.00           H
ATOM   3546  CB  LEU A 235      52.670  54.080  76.840  1.00  0.00           C
ATOM   3547  HB1 LEU A 235      52.120  54.490  77.710  1.00  0.00           H
ATOM   3548  HB2 LEU A 235      51.940  53.530  76.210  1.00  0.00           H
ATOM   3549  CG  LEU A 235      52.990  55.280  75.980  1.00  0.00           C
ATOM   3550  HG  LEU A 235      53.740  54.880  75.270  1.00  0.00           H
ATOM   3551  CD1 LEU A 235      51.810  55.890  75.210  1.00  0.00           C
ATOM   3552 HD11 LEU A 235      51.280  56.590  75.890  1.00  0.00           H
ATOM   3553 HD12 LEU A 235      51.110  55.070  74.920  1.00  0.00           H
ATOM   3554 HD13 LEU A 235      52.150  56.470  74.330  1.00  0.00           H
ATOM   3555  CD2 LEU A 235      53.650  56.400  76.730  1.00  0.00           C
ATOM   3556 HD21 LEU A 235      54.440  56.080  77.450  1.00  0.00           H
ATOM   3557 HD22 LEU A 235      52.850  56.850  77.350  1.00  0.00           H
ATOM   3558 HD23 LEU A 235      53.990  57.220  76.070  1.00  0.00           H
ATOM   3559  C   LEU A 235      53.160  52.250  78.480  1.00  0.00           C
ATOM   3560  O   LEU A 235      53.570  52.590  79.640  1.00  0.00           O
ATOM   3561  N   MET A 236      52.260  51.240  78.360  1.00  0.00           N
ATOM   3562  HN  MET A 236      51.970  51.110  77.420  1.00  0.00           H
ATOM   3563  CA  MET A 236      51.930  50.410  79.490  1.00  0.00           C
ATOM   3564  HA  MET A 236      51.610  51.110  80.240  1.00  0.00           H
ATOM   3565  CB  MET A 236      50.820  49.380  79.030  1.00  0.00           C
ATOM   3566  HB1 MET A 236      50.680  48.600  79.810  1.00  0.00           H
ATOM   3567  HB2 MET A 236      51.080  48.840  78.090  1.00  0.00           H
ATOM   3568  CG  MET A 236      49.400  49.990  78.800  1.00  0.00           C
ATOM   3569  HG1 MET A 236      49.490  50.540  77.840  1.00  0.00           H
ATOM   3570  HG2 MET A 236      49.300  50.720  79.630  1.00  0.00           H
ATOM   3571  SD  MET A 236      48.120  48.800  78.600  1.00  0.00           S
ATOM   3572  CE  MET A 236      47.930  48.790  76.810  1.00  0.00           C
ATOM   3573  HE1 MET A 236      47.290  47.960  76.450  1.00  0.00           H
ATOM   3574  HE2 MET A 236      48.880  48.610  76.270  1.00  0.00           H
ATOM   3575  HE3 MET A 236      47.430  49.720  76.450  1.00  0.00           H
ATOM   3576  C   MET A 236      53.150  49.700  80.030  1.00  0.00           C
ATOM   3577  O   MET A 236      53.340  49.730  81.250  1.00  0.00           O
ATOM   3578  N   LEU A 237      54.020  49.230  79.130  1.00  0.00           N
ATOM   3579  HN  LEU A 237      53.890  49.280  78.140  1.00  0.00           H
ATOM   3580  CA  LEU A 237      55.180  48.390  79.600  1.00  0.00           C
ATOM   3581  HA  LEU A 237      54.870  47.730  80.400  1.00  0.00           H
ATOM   3582  CB  LEU A 237      55.740  47.570  78.450  1.00  0.00           C
ATOM   3583  HB1 LEU A 237      55.990  48.360  77.710  1.00  0.00           H
ATOM   3584  HB2 LEU A 237      54.890  47.000  78.000  1.00  0.00           H
ATOM   3585  CG  LEU A 237      56.960  46.640  78.720  1.00  0.00           C
ATOM   3586  HG  LEU A 237      57.750  47.310  79.140  1.00  0.00           H
ATOM   3587  CD1 LEU A 237      56.680  45.600  79.830  1.00  0.00           C
ATOM   3588 HD11 LEU A 237      56.230  46.030  80.750  1.00  0.00           H
ATOM   3589 HD12 LEU A 237      57.570  45.020  80.130  1.00  0.00           H
ATOM   3590 HD13 LEU A 237      55.930  44.900  79.390  1.00  0.00           H
ATOM   3591  CD2 LEU A 237      57.390  45.900  77.480  1.00  0.00           C
ATOM   3592 HD21 LEU A 237      58.350  45.340  77.570  1.00  0.00           H
ATOM   3593 HD22 LEU A 237      57.420  46.700  76.710  1.00  0.00           H
ATOM   3594 HD23 LEU A 237      56.590  45.140  77.360  1.00  0.00           H
ATOM   3595  C   LEU A 237      56.310  49.200  80.390  1.00  0.00           C
ATOM   3596  O   LEU A 237      56.780  48.770  81.440  1.00  0.00           O
ATOM   3597  N   LEU A 238      56.590  50.460  79.900  1.00  0.00           N
ATOM   3598  HN  LEU A 238      56.250  50.710  79.000  1.00  0.00           H
ATOM   3599  CA  LEU A 238      57.410  51.420  80.680  1.00  0.00           C
ATOM   3600  HA  LEU A 238      58.300  50.900  81.020  1.00  0.00           H
ATOM   3601  CB  LEU A 238      57.980  52.600  79.810  1.00  0.00           C
ATOM   3602  HB1 LEU A 238      58.640  52.040  79.110  1.00  0.00           H
ATOM   3603  HB2 LEU A 238      58.760  53.020  80.480  1.00  0.00           H
ATOM   3604  CG  LEU A 238      57.110  53.610  79.110  1.00  0.00           C
ATOM   3605  HG  LEU A 238      56.150  53.100  78.860  1.00  0.00           H
ATOM   3606  CD1 LEU A 238      56.680  54.800  79.990  1.00  0.00           C
ATOM   3607 HD11 LEU A 238      55.850  55.400  79.570  1.00  0.00           H
ATOM   3608 HD12 LEU A 238      57.600  55.410  80.040  1.00  0.00           H
ATOM   3609 HD13 LEU A 238      56.400  54.500  81.030  1.00  0.00           H
ATOM   3610  CD2 LEU A 238      57.720  54.100  77.780  1.00  0.00           C
ATOM   3611 HD21 LEU A 238      57.990  53.300  77.060  1.00  0.00           H
ATOM   3612 HD22 LEU A 238      58.640  54.600  78.160  1.00  0.00           H
ATOM   3613 HD23 LEU A 238      57.100  54.860  77.260  1.00  0.00           H
ATOM   3614  C   LEU A 238      56.710  52.060  81.900  1.00  0.00           C
ATOM   3615  O   LEU A 238      57.440  52.550  82.740  1.00  0.00           O
ATOM   3616  N   ARG A 239      55.380  52.090  82.060  1.00  0.00           N
ATOM   3617  HN  ARG A 239      54.750  51.890  81.310  1.00  0.00           H
ATOM   3618  CA  ARG A 239      54.730  52.490  83.350  1.00  0.00           C
ATOM   3619  HA  ARG A 239      55.360  53.220  83.830  1.00  0.00           H
ATOM   3620  CB  ARG A 239      53.280  52.990  83.000  1.00  0.00           C
ATOM   3621  HB1 ARG A 239      52.770  52.140  82.480  1.00  0.00           H
ATOM   3622  HB2 ARG A 239      53.260  53.670  82.120  1.00  0.00           H
ATOM   3623  CG  ARG A 239      52.320  53.600  84.070  1.00  0.00           C
ATOM   3624  HG1 ARG A 239      51.900  52.830  84.740  1.00  0.00           H
ATOM   3625  HG2 ARG A 239      51.460  53.940  83.450  1.00  0.00           H
ATOM   3626  CD  ARG A 239      52.850  54.780  84.910  1.00  0.00           C
ATOM   3627  HD1 ARG A 239      53.120  55.640  84.260  1.00  0.00           H
ATOM   3628  HD2 ARG A 239      53.650  54.480  85.620  1.00  0.00           H
ATOM   3629  NE  ARG A 239      51.730  55.200  85.810  1.00  0.00           N
ATOM   3630  HE  ARG A 239      51.510  54.610  86.590  1.00  0.00           H
ATOM   3631  CZ  ARG A 239      50.750  56.020  85.500  1.00  0.00           C
ATOM   3632  NH1 ARG A 239      50.710  56.850  84.430  1.00  0.00           N
ATOM   3633 HH11 ARG A 239      51.420  56.950  83.730  1.00  0.00           H
ATOM   3634 HH12 ARG A 239      49.800  57.210  84.220  1.00  0.00           H
ATOM   3635  NH2 ARG A 239      49.810  56.240  86.450  1.00  0.00           N
ATOM   3636 HH21 ARG A 239      50.060  55.940  87.370  1.00  0.00           H
ATOM   3637 HH22 ARG A 239      49.150  56.980  86.360  1.00  0.00           H
ATOM   3638  C   ARG A 239      54.570  51.290  84.330  1.00  0.00           C
ATOM   3639  O   ARG A 239      54.330  51.460  85.530  1.00  0.00           O
ATOM   3640  N   LEU A 240      54.750  50.060  83.820  1.00  0.00           N
ATOM   3641  HN  LEU A 240      54.810  50.050  82.820  1.00  0.00           H
ATOM   3642  CA  LEU A 240      54.840  48.850  84.680  1.00  0.00           C
ATOM   3643  HA  LEU A 240      54.020  48.890  85.390  1.00  0.00           H
ATOM   3644  CB  LEU A 240      54.660  47.600  83.810  1.00  0.00           C
ATOM   3645  HB1 LEU A 240      55.470  47.590  83.050  1.00  0.00           H
ATOM   3646  HB2 LEU A 240      53.710  47.710  83.240  1.00  0.00           H
ATOM   3647  CG  LEU A 240      54.710  46.180  84.550  1.00  0.00           C
ATOM   3648  HG  LEU A 240      55.690  46.090  85.060  1.00  0.00           H
ATOM   3649  CD1 LEU A 240      53.610  46.080  85.620  1.00  0.00           C
ATOM   3650 HD11 LEU A 240      52.590  46.340  85.280  1.00  0.00           H
ATOM   3651 HD12 LEU A 240      53.950  46.680  86.490  1.00  0.00           H
ATOM   3652 HD13 LEU A 240      53.520  44.990  85.790  1.00  0.00           H
ATOM   3653  CD2 LEU A 240      54.530  45.060  83.510  1.00  0.00           C
ATOM   3654 HD21 LEU A 240      53.580  45.260  82.970  1.00  0.00           H
ATOM   3655 HD22 LEU A 240      54.450  44.120  84.100  1.00  0.00           H
ATOM   3656 HD23 LEU A 240      55.390  44.850  82.840  1.00  0.00           H
ATOM   3657  C   LEU A 240      56.140  48.800  85.430  1.00  0.00           C
ATOM   3658  O   LEU A 240      56.350  48.330  86.530  1.00  0.00           O
ATOM   3659  N   ARG A 241      57.200  49.440  84.910  1.00  0.00           N
ATOM   3660  HN  ARG A 241      57.090  49.880  84.030  1.00  0.00           H
ATOM   3661  CA  ARG A 241      58.490  49.500  85.570  1.00  0.00           C
ATOM   3662  HA  ARG A 241      58.770  48.500  85.860  1.00  0.00           H
ATOM   3663  CB  ARG A 241      59.570  49.930  84.560  1.00  0.00           C
ATOM   3664  HB1 ARG A 241      60.490  49.810  85.170  1.00  0.00           H
ATOM   3665  HB2 ARG A 241      59.490  50.960  84.160  1.00  0.00           H
ATOM   3666  CG  ARG A 241      59.650  49.070  83.220  1.00  0.00           C
ATOM   3667  HG1 ARG A 241      58.920  49.510  82.500  1.00  0.00           H
ATOM   3668  HG2 ARG A 241      59.250  48.100  83.560  1.00  0.00           H
ATOM   3669  CD  ARG A 241      60.990  49.090  82.560  1.00  0.00           C
ATOM   3670  HD1 ARG A 241      61.240  50.150  82.340  1.00  0.00           H
ATOM   3671  HD2 ARG A 241      60.820  48.570  81.590  1.00  0.00           H
ATOM   3672  NE  ARG A 241      61.930  48.410  83.470  1.00  0.00           N
ATOM   3673  HE  ARG A 241      62.230  48.830  84.320  1.00  0.00           H
ATOM   3674  CZ  ARG A 241      62.700  47.450  83.020  1.00  0.00           C
ATOM   3675  NH1 ARG A 241      63.790  47.180  83.730  1.00  0.00           N
ATOM   3676 HH11 ARG A 241      64.020  47.690  84.560  1.00  0.00           H
ATOM   3677 HH12 ARG A 241      64.440  46.490  83.410  1.00  0.00           H
ATOM   3678  NH2 ARG A 241      62.550  46.730  81.890  1.00  0.00           N
ATOM   3679 HH21 ARG A 241      61.670  46.620  81.430  1.00  0.00           H
ATOM   3680 HH22 ARG A 241      63.150  45.930  81.840  1.00  0.00           H
ATOM   3681  C   ARG A 241      58.480  50.350  86.790  1.00  0.00           C
ATOM   3682  O   ARG A 241      57.910  51.400  86.830  1.00  0.00           O
ATOM   3683  N   SER A 242      59.070  49.840  87.830  1.00  0.00           N
ATOM   3684  HN  SER A 242      59.410  48.910  87.850  1.00  0.00           H
ATOM   3685  CA  SER A 242      58.880  50.360  89.240  1.00  0.00           C
ATOM   3686  HA  SER A 242      57.810  50.390  89.370  1.00  0.00           H
ATOM   3687  CB  SER A 242      59.510  49.360  90.230  1.00  0.00           C
ATOM   3688  HB1 SER A 242      58.760  48.560  90.430  1.00  0.00           H
ATOM   3689  HB2 SER A 242      59.800  49.940  91.140  1.00  0.00           H
ATOM   3690  OG  SER A 242      60.690  48.840  89.690  1.00  0.00           O
ATOM   3691  HG1 SER A 242      60.410  48.210  89.020  1.00  0.00           H
ATOM   3692  C   SER A 242      59.310  51.820  89.430  1.00  0.00           C
ATOM   3693  O   SER A 242      58.590  52.580  89.970  1.00  0.00           O
ATOM   3694  N   VAL A 243      60.550  52.260  88.930  1.00  0.00           N
ATOM   3695  HN  VAL A 243      61.210  51.560  88.650  1.00  0.00           H
ATOM   3696  CA  VAL A 243      61.010  53.630  88.910  1.00  0.00           C
ATOM   3697  HA  VAL A 243      60.210  54.290  89.200  1.00  0.00           H
ATOM   3698  CB  VAL A 243      62.110  53.780  89.900  1.00  0.00           C
ATOM   3699  HB  VAL A 243      62.980  53.150  89.620  1.00  0.00           H
ATOM   3700  CG1 VAL A 243      62.620  55.260  89.990  1.00  0.00           C
ATOM   3701 HG11 VAL A 243      61.880  56.010  90.350  1.00  0.00           H
ATOM   3702 HG12 VAL A 243      62.960  55.770  89.060  1.00  0.00           H
ATOM   3703 HG13 VAL A 243      63.470  55.330  90.690  1.00  0.00           H
ATOM   3704  CG2 VAL A 243      61.590  53.290  91.270  1.00  0.00           C
ATOM   3705 HG21 VAL A 243      62.310  53.520  92.090  1.00  0.00           H
ATOM   3706 HG22 VAL A 243      61.210  52.250  91.230  1.00  0.00           H
ATOM   3707 HG23 VAL A 243      60.800  53.950  91.680  1.00  0.00           H
ATOM   3708  C   VAL A 243      61.530  54.020  87.520  1.00  0.00           C
ATOM   3709  O   VAL A 243      62.500  53.330  87.040  1.00  0.00           O
ATOM   3710  N   ARG A 244      60.930  55.040  86.810  1.00  0.00           N
ATOM   3711  HN  ARG A 244      60.210  55.620  87.190  1.00  0.00           H
ATOM   3712  CA  ARG A 244      61.280  55.420  85.450  1.00  0.00           C
ATOM   3713  HA  ARG A 244      61.220  54.610  84.740  1.00  0.00           H
ATOM   3714  CB  ARG A 244      60.330  56.580  85.090  1.00  0.00           C
ATOM   3715  HB1 ARG A 244      60.660  57.360  84.360  1.00  0.00           H
ATOM   3716  HB2 ARG A 244      60.210  57.120  86.050  1.00  0.00           H
ATOM   3717  CG  ARG A 244      58.940  56.010  84.540  1.00  0.00           C
ATOM   3718  HG1 ARG A 244      58.170  56.790  84.390  1.00  0.00           H
ATOM   3719  HG2 ARG A 244      58.550  55.180  85.170  1.00  0.00           H
ATOM   3720  CD  ARG A 244      59.060  55.370  83.110  1.00  0.00           C
ATOM   3721  HD1 ARG A 244      58.090  54.890  82.870  1.00  0.00           H
ATOM   3722  HD2 ARG A 244      59.780  54.540  83.250  1.00  0.00           H
ATOM   3723  NE  ARG A 244      59.390  56.390  82.030  1.00  0.00           N
ATOM   3724  HE  ARG A 244      58.980  57.300  82.030  1.00  0.00           H
ATOM   3725  CZ  ARG A 244      60.130  56.180  81.010  1.00  0.00           C
ATOM   3726  NH1 ARG A 244      59.990  56.890  79.890  1.00  0.00           N
ATOM   3727 HH11 ARG A 244      59.490  57.750  79.970  1.00  0.00           H
ATOM   3728 HH12 ARG A 244      60.600  56.640  79.130  1.00  0.00           H
ATOM   3729  NH2 ARG A 244      61.020  55.210  80.810  1.00  0.00           N
ATOM   3730 HH21 ARG A 244      61.190  54.540  81.530  1.00  0.00           H
ATOM   3731 HH22 ARG A 244      61.540  55.160  79.960  1.00  0.00           H
ATOM   3732  C   ARG A 244      62.720  55.860  85.320  1.00  0.00           C
ATOM   3733  O   ARG A 244      63.240  56.590  86.140  1.00  0.00           O
ATOM   3734  N   LEU A 245      63.340  55.480  84.150  1.00  0.00           N
ATOM   3735  HN  LEU A 245      62.870  54.910  83.480  1.00  0.00           H
ATOM   3736  CA  LEU A 245      64.610  55.990  83.840  1.00  0.00           C
ATOM   3737  HA  LEU A 245      65.010  56.740  84.500  1.00  0.00           H
ATOM   3738  CB  LEU A 245      64.440  56.630  82.400  1.00  0.00           C
ATOM   3739  HB1 LEU A 245      63.920  55.910  81.740  1.00  0.00           H
ATOM   3740  HB2 LEU A 245      65.430  56.810  81.940  1.00  0.00           H
ATOM   3741  CG  LEU A 245      63.590  57.920  82.400  1.00  0.00           C
ATOM   3742  HG  LEU A 245      62.690  57.820  83.050  1.00  0.00           H
ATOM   3743  CD1 LEU A 245      64.380  59.100  82.940  1.00  0.00           C
ATOM   3744 HD11 LEU A 245      64.610  58.820  83.990  1.00  0.00           H
ATOM   3745 HD12 LEU A 245      63.940  60.100  82.780  1.00  0.00           H
ATOM   3746 HD13 LEU A 245      65.350  59.110  82.400  1.00  0.00           H
ATOM   3747  CD2 LEU A 245      63.120  58.180  80.950  1.00  0.00           C
ATOM   3748 HD21 LEU A 245      63.940  58.730  80.440  1.00  0.00           H
ATOM   3749 HD22 LEU A 245      62.240  58.850  80.900  1.00  0.00           H
ATOM   3750 HD23 LEU A 245      62.860  57.180  80.550  1.00  0.00           H
ATOM   3751  C   LEU A 245      65.720  54.980  83.800  1.00  0.00           C
ATOM   3752  O   LEU A 245      66.890  55.290  84.010  1.00  0.00           O
ATOM   3753  N   LEU A 246      65.410  53.680  83.650  1.00  0.00           N
ATOM   3754  HN  LEU A 246      64.470  53.350  83.760  1.00  0.00           H
ATOM   3755  CA  LEU A 246      66.360  52.650  83.240  1.00  0.00           C
ATOM   3756  HA  LEU A 246      67.070  53.140  82.590  1.00  0.00           H
ATOM   3757  CB  LEU A 246      65.740  51.380  82.550  1.00  0.00           C
ATOM   3758  HB1 LEU A 246      64.980  51.720  81.820  1.00  0.00           H
ATOM   3759  HB2 LEU A 246      65.170  50.740  83.260  1.00  0.00           H
ATOM   3760  CG  LEU A 246      66.860  50.680  81.680  1.00  0.00           C
ATOM   3761  HG  LEU A 246      67.790  50.600  82.270  1.00  0.00           H
ATOM   3762  CD1 LEU A 246      66.350  49.280  81.370  1.00  0.00           C
ATOM   3763 HD11 LEU A 246      67.080  48.560  80.950  1.00  0.00           H
ATOM   3764 HD12 LEU A 246      65.480  49.280  80.670  1.00  0.00           H
ATOM   3765 HD13 LEU A 246      65.930  48.840  82.290  1.00  0.00           H
ATOM   3766  CD2 LEU A 246      67.100  51.430  80.330  1.00  0.00           C
ATOM   3767 HD21 LEU A 246      66.180  51.890  79.920  1.00  0.00           H
ATOM   3768 HD22 LEU A 246      67.600  50.870  79.520  1.00  0.00           H
ATOM   3769 HD23 LEU A 246      67.720  52.340  80.510  1.00  0.00           H
ATOM   3770  C   LEU A 246      67.220  52.190  84.400  1.00  0.00           C
ATOM   3771  O   LEU A 246      66.640  51.690  85.320  1.00  0.00           O
ATOM   3772  N   SER A 247      68.580  52.230  84.280  1.00  0.00           N
ATOM   3773  HN  SER A 247      69.120  52.610  83.540  1.00  0.00           H
ATOM   3774  CA  SER A 247      69.460  51.570  85.320  1.00  0.00           C
ATOM   3775  HA  SER A 247      68.820  50.900  85.870  1.00  0.00           H
ATOM   3776  CB  SER A 247      70.690  50.810  84.810  1.00  0.00           C
ATOM   3777  HB1 SER A 247      70.330  49.890  84.310  1.00  0.00           H
ATOM   3778  HB2 SER A 247      71.360  50.460  85.630  1.00  0.00           H
ATOM   3779  OG  SER A 247      71.420  51.570  83.790  1.00  0.00           O
ATOM   3780  HG1 SER A 247      71.990  52.230  84.200  1.00  0.00           H
ATOM   3781  C   SER A 247      69.780  52.570  86.450  1.00  0.00           C
ATOM   3782  O   SER A 247      70.820  52.390  87.080  1.00  0.00           O
ATOM   3783  N   GLY A 248      69.080  53.700  86.620  1.00  0.00           N
ATOM   3784  HN  GLY A 248      68.310  53.840  85.990  1.00  0.00           H
ATOM   3785  CA  GLY A 248      69.410  54.580  87.660  1.00  0.00           C
ATOM   3786  HA1 GLY A 248      68.980  55.510  87.330  1.00  0.00           H
ATOM   3787  HA2 GLY A 248      70.470  54.730  87.760  1.00  0.00           H
ATOM   3788  C   GLY A 248      68.780  54.170  88.990  1.00  0.00           C
ATOM   3789  O   GLY A 248      68.930  54.910  89.960  1.00  0.00           O
ATOM   3790  N   SER A 249      68.020  53.040  89.020  1.00  0.00           N
ATOM   3791  HN  SER A 249      67.890  52.490  88.190  1.00  0.00           H
ATOM   3792  CA  SER A 249      67.450  52.460  90.190  1.00  0.00           C
ATOM   3793  HA  SER A 249      67.940  52.790  91.100  1.00  0.00           H
ATOM   3794  CB  SER A 249      66.030  52.840  90.260  1.00  0.00           C
ATOM   3795  HB1 SER A 249      65.450  52.280  89.490  1.00  0.00           H
ATOM   3796  HB2 SER A 249      65.930  53.920  90.010  1.00  0.00           H
ATOM   3797  OG  SER A 249      65.410  52.660  91.530  1.00  0.00           O
ATOM   3798  HG1 SER A 249      65.680  53.300  92.200  1.00  0.00           H
ATOM   3799  C   SER A 249      67.610  50.890  90.110  1.00  0.00           C
ATOM   3800  O   SER A 249      67.740  50.420  89.010  1.00  0.00           O
ATOM   3801  N   LYS A 250      67.580  50.280  91.340  1.00  0.00           N
ATOM   3802  HN  LYS A 250      67.670  50.860  92.150  1.00  0.00           H
ATOM   3803  CA  LYS A 250      67.460  48.800  91.550  1.00  0.00           C
ATOM   3804  HA  LYS A 250      68.250  48.570  90.840  1.00  0.00           H
ATOM   3805  CB  LYS A 250      67.690  48.300  93.020  1.00  0.00           C
ATOM   3806  HB1 LYS A 250      66.930  48.950  93.510  1.00  0.00           H
ATOM   3807  HB2 LYS A 250      68.690  48.720  93.250  1.00  0.00           H
ATOM   3808  CG  LYS A 250      67.280  46.910  93.490  1.00  0.00           C
ATOM   3809  HG1 LYS A 250      66.240  46.690  93.150  1.00  0.00           H
ATOM   3810  HG2 LYS A 250      67.260  46.920  94.600  1.00  0.00           H
ATOM   3811  CD  LYS A 250      68.200  45.790  92.950  1.00  0.00           C
ATOM   3812  HD1 LYS A 250      69.240  45.870  93.330  1.00  0.00           H
ATOM   3813  HD2 LYS A 250      68.340  45.870  91.850  1.00  0.00           H
ATOM   3814  CE  LYS A 250      67.740  44.410  93.350  1.00  0.00           C
ATOM   3815  HE1 LYS A 250      66.640  44.250  93.350  1.00  0.00           H
ATOM   3816  HE2 LYS A 250      67.980  44.340  94.430  1.00  0.00           H
ATOM   3817  NZ  LYS A 250      68.440  43.410  92.600  1.00  0.00           N
ATOM   3818  HZ1 LYS A 250      68.130  43.390  91.610  1.00  0.00           H
ATOM   3819  HZ2 LYS A 250      68.200  42.450  92.930  1.00  0.00           H
ATOM   3820  HZ3 LYS A 250      69.470  43.540  92.610  1.00  0.00           H
ATOM   3821  C   LYS A 250      66.270  48.110  90.870  1.00  0.00           C
ATOM   3822  O   LYS A 250      66.400  47.070  90.240  1.00  0.00           O
ATOM   3823  N   GLU A 251      65.130  48.770  91.020  1.00  0.00           N
ATOM   3824  HN  GLU A 251      65.080  49.610  91.540  1.00  0.00           H
ATOM   3825  CA  GLU A 251      63.830  48.300  90.390  1.00  0.00           C
ATOM   3826  HA  GLU A 251      63.150  49.130  90.470  1.00  0.00           H
ATOM   3827  CB  GLU A 251      63.930  48.000  88.810  1.00  0.00           C
ATOM   3828  HB1 GLU A 251      63.070  47.380  88.460  1.00  0.00           H
ATOM   3829  HB2 GLU A 251      64.760  47.300  88.550  1.00  0.00           H
ATOM   3830  CG  GLU A 251      63.910  49.310  87.970  1.00  0.00           C
ATOM   3831  HG1 GLU A 251      64.790  49.960  88.170  1.00  0.00           H
ATOM   3832  HG2 GLU A 251      62.990  49.880  88.220  1.00  0.00           H
ATOM   3833  CD  GLU A 251      63.960  48.910  86.550  1.00  0.00           C
ATOM   3834  OE1 GLU A 251      63.230  49.500  85.710  1.00  0.00           O
ATOM   3835  OE2 GLU A 251      64.680  47.980  86.190  1.00  0.00           O
ATOM   3836  C   GLU A 251      63.340  47.050  91.070  1.00  0.00           C
ATOM   3837  O   GLU A 251      64.030  46.210  91.490  1.00  0.00           O
ATOM   3838  N   LYS A 252      62.050  46.820  91.050  1.00  0.00           N
ATOM   3839  HN  LYS A 252      61.510  47.530  90.600  1.00  0.00           H
ATOM   3840  CA  LYS A 252      61.490  45.610  91.630  1.00  0.00           C
ATOM   3841  HA  LYS A 252      62.240  44.830  91.670  1.00  0.00           H
ATOM   3842  CB  LYS A 252      60.950  45.760  93.100  1.00  0.00           C
ATOM   3843  HB1 LYS A 252      61.870  46.050  93.640  1.00  0.00           H
ATOM   3844  HB2 LYS A 252      60.540  44.800  93.480  1.00  0.00           H
ATOM   3845  CG  LYS A 252      59.890  46.820  93.340  1.00  0.00           C
ATOM   3846  HG1 LYS A 252      59.080  46.620  92.610  1.00  0.00           H
ATOM   3847  HG2 LYS A 252      60.210  47.840  93.040  1.00  0.00           H
ATOM   3848  CD  LYS A 252      59.340  46.900  94.740  1.00  0.00           C
ATOM   3849  HD1 LYS A 252      58.750  45.980  94.960  1.00  0.00           H
ATOM   3850  HD2 LYS A 252      58.670  47.790  94.770  1.00  0.00           H
ATOM   3851  CE  LYS A 252      60.460  47.070  95.830  1.00  0.00           C
ATOM   3852  HE1 LYS A 252      61.120  47.960  95.750  1.00  0.00           H
ATOM   3853  HE2 LYS A 252      61.150  46.210  95.870  1.00  0.00           H
ATOM   3854  NZ  LYS A 252      59.790  47.370  97.190  1.00  0.00           N
ATOM   3855  HZ1 LYS A 252      59.240  48.240  97.080  1.00  0.00           H
ATOM   3856  HZ2 LYS A 252      60.500  47.420  97.950  1.00  0.00           H
ATOM   3857  HZ3 LYS A 252      59.070  46.670  97.480  1.00  0.00           H
ATOM   3858  C   LYS A 252      60.410  45.080  90.660  1.00  0.00           C
ATOM   3859  O   LYS A 252      59.790  45.870  89.930  1.00  0.00           O
ATOM   3860  N   ASP A 253      60.140  43.800  90.690  1.00  0.00           N
ATOM   3861  HN  ASP A 253      60.410  43.210  91.450  1.00  0.00           H
ATOM   3862  CA  ASP A 253      59.230  43.180  89.640  1.00  0.00           C
ATOM   3863  HA  ASP A 253      59.350  43.780  88.760  1.00  0.00           H
ATOM   3864  CB  ASP A 253      59.710  41.760  89.380  1.00  0.00           C
ATOM   3865  HB1 ASP A 253      59.510  41.080  90.230  1.00  0.00           H
ATOM   3866  HB2 ASP A 253      60.820  41.750  89.340  1.00  0.00           H
ATOM   3867  CG  ASP A 253      59.010  41.110  88.160  1.00  0.00           C
ATOM   3868  OD1 ASP A 253      59.140  39.860  88.000  1.00  0.00           O
ATOM   3869  OD2 ASP A 253      58.450  41.850  87.330  1.00  0.00           O
ATOM   3870  C   ASP A 253      57.810  43.250  90.220  1.00  0.00           C
ATOM   3871  O   ASP A 253      57.580  43.250  91.440  1.00  0.00           O
ATOM   3872  N   ARG A 254      56.850  43.310  89.370  1.00  0.00           N
ATOM   3873  HN  ARG A 254      57.060  43.140  88.410  1.00  0.00           H
ATOM   3874  CA  ARG A 254      55.390  43.430  89.640  1.00  0.00           C
ATOM   3875  HA  ARG A 254      55.300  42.730  90.460  1.00  0.00           H
ATOM   3876  CB  ARG A 254      54.860  44.810  90.190  1.00  0.00           C
ATOM   3877  HB1 ARG A 254      55.260  44.770  91.230  1.00  0.00           H
ATOM   3878  HB2 ARG A 254      53.770  44.600  90.140  1.00  0.00           H
ATOM   3879  CG  ARG A 254      55.510  45.930  89.450  1.00  0.00           C
ATOM   3880  HG1 ARG A 254      55.360  45.810  88.350  1.00  0.00           H
ATOM   3881  HG2 ARG A 254      56.590  45.950  89.690  1.00  0.00           H
ATOM   3882  CD  ARG A 254      54.970  47.270  89.920  1.00  0.00           C
ATOM   3883  HD1 ARG A 254      55.480  47.560  90.870  1.00  0.00           H
ATOM   3884  HD2 ARG A 254      53.880  47.170  90.090  1.00  0.00           H
ATOM   3885  NE  ARG A 254      55.220  48.360  88.940  1.00  0.00           N
ATOM   3886  HE  ARG A 254      55.650  48.220  88.050  1.00  0.00           H
ATOM   3887  CZ  ARG A 254      54.890  49.630  89.130  1.00  0.00           C
ATOM   3888  NH1 ARG A 254      54.020  50.000  90.020  1.00  0.00           N
ATOM   3889 HH11 ARG A 254      53.710  49.310  90.660  1.00  0.00           H
ATOM   3890 HH12 ARG A 254      53.360  50.750  89.890  1.00  0.00           H
ATOM   3891  NH2 ARG A 254      55.400  50.590  88.390  1.00  0.00           N
ATOM   3892 HH21 ARG A 254      55.960  50.640  87.570  1.00  0.00           H
ATOM   3893 HH22 ARG A 254      55.160  51.500  88.750  1.00  0.00           H
ATOM   3894  C   ARG A 254      54.460  42.950  88.580  1.00  0.00           C
ATOM   3895  O   ARG A 254      54.830  42.740  87.420  1.00  0.00           O
ATOM   3896  N   SER A 255      53.180  42.610  88.990  1.00  0.00           N
ATOM   3897  HN  SER A 255      52.890  42.670  89.940  1.00  0.00           H
ATOM   3898  CA  SER A 255      52.170  42.130  88.100  1.00  0.00           C
ATOM   3899  HA  SER A 255      52.700  41.520  87.380  1.00  0.00           H
ATOM   3900  CB  SER A 255      51.040  41.260  88.870  1.00  0.00           C
ATOM   3901  HB1 SER A 255      50.700  42.000  89.630  1.00  0.00           H
ATOM   3902  HB2 SER A 255      51.430  40.370  89.410  1.00  0.00           H
ATOM   3903  OG  SER A 255      50.000  40.850  87.930  1.00  0.00           O
ATOM   3904  HG1 SER A 255      50.310  40.240  87.260  1.00  0.00           H
ATOM   3905  C   SER A 255      51.590  43.330  87.220  1.00  0.00           C
ATOM   3906  O   SER A 255      51.680  44.530  87.530  1.00  0.00           O
ATOM   3907  N   LEU A 256      51.110  42.980  86.050  1.00  0.00           N
ATOM   3908  HN  LEU A 256      51.320  42.070  85.680  1.00  0.00           H
ATOM   3909  CA  LEU A 256      50.380  43.800  85.130  1.00  0.00           C
ATOM   3910  HA  LEU A 256      50.400  44.840  85.450  1.00  0.00           H
ATOM   3911  CB  LEU A 256      50.990  43.550  83.700  1.00  0.00           C
ATOM   3912  HB1 LEU A 256      50.900  42.490  83.360  1.00  0.00           H
ATOM   3913  HB2 LEU A 256      52.060  43.800  83.810  1.00  0.00           H
ATOM   3914  CG  LEU A 256      50.390  44.410  82.620  1.00  0.00           C
ATOM   3915  HG  LEU A 256      49.310  44.160  82.500  1.00  0.00           H
ATOM   3916  CD1 LEU A 256      50.550  45.890  82.870  1.00  0.00           C
ATOM   3917 HD11 LEU A 256      50.020  46.200  83.790  1.00  0.00           H
ATOM   3918 HD12 LEU A 256      50.040  46.400  82.020  1.00  0.00           H
ATOM   3919 HD13 LEU A 256      51.590  46.280  82.860  1.00  0.00           H
ATOM   3920  CD2 LEU A 256      50.970  44.000  81.200  1.00  0.00           C
ATOM   3921 HD21 LEU A 256      50.660  44.790  80.480  1.00  0.00           H
ATOM   3922 HD22 LEU A 256      50.490  43.050  80.890  1.00  0.00           H
ATOM   3923 HD23 LEU A 256      52.070  43.890  81.230  1.00  0.00           H
ATOM   3924  C   LEU A 256      48.880  43.540  85.170  1.00  0.00           C
ATOM   3925  O   LEU A 256      48.140  44.380  84.690  1.00  0.00           O
ATOM   3926  N   ARG A 257      48.580  42.500  85.970  1.00  0.00           N
ATOM   3927  HN  ARG A 257      49.370  41.990  86.300  1.00  0.00           H
ATOM   3928  CA  ARG A 257      47.260  42.080  86.430  1.00  0.00           C
ATOM   3929  HA  ARG A 257      47.490  41.270  87.110  1.00  0.00           H
ATOM   3930  CB  ARG A 257      46.440  43.160  87.090  1.00  0.00           C
ATOM   3931  HB1 ARG A 257      45.380  42.950  87.350  1.00  0.00           H
ATOM   3932  HB2 ARG A 257      46.510  44.050  86.440  1.00  0.00           H
ATOM   3933  CG  ARG A 257      47.000  43.460  88.490  1.00  0.00           C
ATOM   3934  HG1 ARG A 257      48.110  43.320  88.480  1.00  0.00           H
ATOM   3935  HG2 ARG A 257      46.630  42.650  89.140  1.00  0.00           H
ATOM   3936  CD  ARG A 257      46.460  44.750  88.980  1.00  0.00           C
ATOM   3937  HD1 ARG A 257      45.360  44.610  88.960  1.00  0.00           H
ATOM   3938  HD2 ARG A 257      46.790  45.550  88.280  1.00  0.00           H
ATOM   3939  NE  ARG A 257      46.960  44.890  90.420  1.00  0.00           N
ATOM   3940  HE  ARG A 257      47.920  44.790  90.690  1.00  0.00           H
ATOM   3941  CZ  ARG A 257      46.170  45.020  91.510  1.00  0.00           C
ATOM   3942  NH1 ARG A 257      44.870  44.910  91.520  1.00  0.00           N
ATOM   3943 HH11 ARG A 257      44.280  45.100  90.740  1.00  0.00           H
ATOM   3944 HH12 ARG A 257      44.460  44.860  92.440  1.00  0.00           H
ATOM   3945  NH2 ARG A 257      46.770  45.100  92.680  1.00  0.00           N
ATOM   3946 HH21 ARG A 257      47.730  45.370  92.600  1.00  0.00           H
ATOM   3947 HH22 ARG A 257      46.250  44.960  93.520  1.00  0.00           H
ATOM   3948  C   ARG A 257      46.540  41.430  85.240  1.00  0.00           C
ATOM   3949  O   ARG A 257      46.950  41.700  84.110  1.00  0.00           O
ATOM   3950  N   ARG A 258      45.520  40.550  85.410  1.00  0.00           N
ATOM   3951  HN  ARG A 258      45.370  40.190  86.320  1.00  0.00           H
ATOM   3952  CA  ARG A 258      44.910  39.670  84.450  1.00  0.00           C
ATOM   3953  HA  ARG A 258      45.720  39.000  84.180  1.00  0.00           H
ATOM   3954  CB  ARG A 258      43.920  38.700  85.160  1.00  0.00           C
ATOM   3955  HB1 ARG A 258      44.540  38.050  85.820  1.00  0.00           H
ATOM   3956  HB2 ARG A 258      43.510  38.080  84.330  1.00  0.00           H
ATOM   3957  CG  ARG A 258      42.750  39.440  85.790  1.00  0.00           C
ATOM   3958  HG1 ARG A 258      42.230  39.990  84.980  1.00  0.00           H
ATOM   3959  HG2 ARG A 258      43.000  40.310  86.440  1.00  0.00           H
ATOM   3960  CD  ARG A 258      41.810  38.460  86.420  1.00  0.00           C
ATOM   3961  HD1 ARG A 258      42.170  38.310  87.460  1.00  0.00           H
ATOM   3962  HD2 ARG A 258      41.850  37.460  85.920  1.00  0.00           H
ATOM   3963  NE  ARG A 258      40.420  38.970  86.430  1.00  0.00           N
ATOM   3964  HE  ARG A 258      40.170  39.560  87.200  1.00  0.00           H
ATOM   3965  CZ  ARG A 258      39.520  38.830  85.420  1.00  0.00           C
ATOM   3966  NH1 ARG A 258      39.790  38.180  84.300  1.00  0.00           N
ATOM   3967 HH11 ARG A 258      40.700  37.770  84.220  1.00  0.00           H
ATOM   3968 HH12 ARG A 258      39.020  37.970  83.700  1.00  0.00           H
ATOM   3969  NH2 ARG A 258      38.290  39.440  85.530  1.00  0.00           N
ATOM   3970 HH21 ARG A 258      38.080  39.930  86.370  1.00  0.00           H
ATOM   3971 HH22 ARG A 258      37.800  39.570  84.670  1.00  0.00           H
ATOM   3972  C   ARG A 258      44.370  40.250  83.070  1.00  0.00           C
ATOM   3973  O   ARG A 258      44.490  39.540  82.130  1.00  0.00           O
ATOM   3974  N   ILE A 259      43.560  41.320  83.130  1.00  0.00           N
ATOM   3975  HN  ILE A 259      43.410  41.870  83.950  1.00  0.00           H
ATOM   3976  CA  ILE A 259      42.770  41.830  82.040  1.00  0.00           C
ATOM   3977  HA  ILE A 259      42.320  40.950  81.600  1.00  0.00           H
ATOM   3978  CB  ILE A 259      41.550  42.740  82.430  1.00  0.00           C
ATOM   3979  HB  ILE A 259      41.840  43.590  83.070  1.00  0.00           H
ATOM   3980  CG2 ILE A 259      40.770  43.300  81.210  1.00  0.00           C
ATOM   3981 HG21 ILE A 259      40.270  42.430  80.740  1.00  0.00           H
ATOM   3982 HG22 ILE A 259      41.400  43.870  80.490  1.00  0.00           H
ATOM   3983 HG23 ILE A 259      39.900  43.890  81.570  1.00  0.00           H
ATOM   3984  CG1 ILE A 259      40.640  41.890  83.290  1.00  0.00           C
ATOM   3985 HG11 ILE A 259      41.110  41.740  84.280  1.00  0.00           H
ATOM   3986 HG12 ILE A 259      40.480  40.870  82.870  1.00  0.00           H
ATOM   3987  CD  ILE A 259      39.360  42.610  83.700  1.00  0.00           C
ATOM   3988  HD1 ILE A 259      38.540  42.430  82.980  1.00  0.00           H
ATOM   3989  HD2 ILE A 259      39.440  43.720  83.690  1.00  0.00           H
ATOM   3990  HD3 ILE A 259      38.940  42.310  84.690  1.00  0.00           H
ATOM   3991  C   ILE A 259      43.660  42.560  81.080  1.00  0.00           C
ATOM   3992  O   ILE A 259      43.530  42.500  79.870  1.00  0.00           O
ATOM   3993  N   THR A 260      44.660  43.350  81.450  1.00  0.00           N
ATOM   3994  HN  THR A 260      44.750  43.540  82.430  1.00  0.00           H
ATOM   3995  CA  THR A 260      45.560  43.910  80.470  1.00  0.00           C
ATOM   3996  HA  THR A 260      45.000  44.320  79.640  1.00  0.00           H
ATOM   3997  CB  THR A 260      46.370  45.020  81.020  1.00  0.00           C
ATOM   3998  HB  THR A 260      46.920  44.720  81.940  1.00  0.00           H
ATOM   3999  OG1 THR A 260      45.550  46.180  81.260  1.00  0.00           O
ATOM   4000  HG1 THR A 260      45.510  46.270  82.220  1.00  0.00           H
ATOM   4001  CG2 THR A 260      47.420  45.530  80.000  1.00  0.00           C
ATOM   4002 HG21 THR A 260      48.230  44.780  79.840  1.00  0.00           H
ATOM   4003 HG22 THR A 260      47.890  46.470  80.360  1.00  0.00           H
ATOM   4004 HG23 THR A 260      46.910  45.720  79.030  1.00  0.00           H
ATOM   4005  C   THR A 260      46.470  42.790  79.870  1.00  0.00           C
ATOM   4006  O   THR A 260      46.540  42.700  78.620  1.00  0.00           O
ATOM   4007  N   ARG A 261      46.980  41.890  80.710  1.00  0.00           N
ATOM   4008  HN  ARG A 261      46.740  42.070  81.660  1.00  0.00           H
ATOM   4009  CA  ARG A 261      47.710  40.690  80.250  1.00  0.00           C
ATOM   4010  HA  ARG A 261      48.560  41.010  79.670  1.00  0.00           H
ATOM   4011  CB  ARG A 261      48.110  39.970  81.550  1.00  0.00           C
ATOM   4012  HB1 ARG A 261      47.240  39.940  82.250  1.00  0.00           H
ATOM   4013  HB2 ARG A 261      48.890  40.550  82.100  1.00  0.00           H
ATOM   4014  CG  ARG A 261      48.740  38.560  81.440  1.00  0.00           C
ATOM   4015  HG1 ARG A 261      49.370  38.220  82.290  1.00  0.00           H
ATOM   4016  HG2 ARG A 261      49.360  38.540  80.520  1.00  0.00           H
ATOM   4017  CD  ARG A 261      47.770  37.390  81.390  1.00  0.00           C
ATOM   4018  HD1 ARG A 261      46.980  37.410  80.610  1.00  0.00           H
ATOM   4019  HD2 ARG A 261      47.270  37.210  82.360  1.00  0.00           H
ATOM   4020  NE  ARG A 261      48.690  36.200  81.090  1.00  0.00           N
ATOM   4021  HE  ARG A 261      49.560  36.260  80.590  1.00  0.00           H
ATOM   4022  CZ  ARG A 261      48.260  34.950  81.210  1.00  0.00           C
ATOM   4023  NH1 ARG A 261      47.060  34.600  81.610  1.00  0.00           N
ATOM   4024 HH11 ARG A 261      46.290  35.240  81.680  1.00  0.00           H
ATOM   4025 HH12 ARG A 261      46.900  33.620  81.610  1.00  0.00           H
ATOM   4026  NH2 ARG A 261      49.150  34.050  80.890  1.00  0.00           N
ATOM   4027 HH21 ARG A 261      49.010  33.120  81.240  1.00  0.00           H
ATOM   4028 HH22 ARG A 261      50.100  34.350  80.820  1.00  0.00           H
ATOM   4029  C   ARG A 261      46.910  39.730  79.220  1.00  0.00           C
ATOM   4030  O   ARG A 261      47.390  39.370  78.140  1.00  0.00           O
ATOM   4031  N   MET A 262      45.590  39.470  79.510  1.00  0.00           N
ATOM   4032  HN  MET A 262      45.130  39.850  80.310  1.00  0.00           H
ATOM   4033  CA  MET A 262      44.680  38.800  78.540  1.00  0.00           C
ATOM   4034  HA  MET A 262      45.200  37.890  78.290  1.00  0.00           H
ATOM   4035  CB  MET A 262      43.280  38.450  79.200  1.00  0.00           C
ATOM   4036  HB1 MET A 262      43.040  39.380  79.750  1.00  0.00           H
ATOM   4037  HB2 MET A 262      43.460  37.780  80.060  1.00  0.00           H
ATOM   4038  CG  MET A 262      42.060  38.150  78.280  1.00  0.00           C
ATOM   4039  HG1 MET A 262      41.280  37.680  78.910  1.00  0.00           H
ATOM   4040  HG2 MET A 262      42.330  37.420  77.480  1.00  0.00           H
ATOM   4041  SD  MET A 262      41.290  39.550  77.350  1.00  0.00           S
ATOM   4042  CE  MET A 262      40.760  40.400  78.870  1.00  0.00           C
ATOM   4043  HE1 MET A 262      39.750  40.860  78.750  1.00  0.00           H
ATOM   4044  HE2 MET A 262      41.560  41.120  79.150  1.00  0.00           H
ATOM   4045  HE3 MET A 262      40.620  39.610  79.640  1.00  0.00           H
ATOM   4046  C   MET A 262      44.570  39.470  77.180  1.00  0.00           C
ATOM   4047  O   MET A 262      44.660  38.780  76.180  1.00  0.00           O
ATOM   4048  N   VAL A 263      44.390  40.810  77.070  1.00  0.00           N
ATOM   4049  HN  VAL A 263      44.370  41.410  77.860  1.00  0.00           H
ATOM   4050  CA  VAL A 263      44.480  41.550  75.780  1.00  0.00           C
ATOM   4051  HA  VAL A 263      43.750  41.030  75.170  1.00  0.00           H
ATOM   4052  CB  VAL A 263      43.970  42.980  75.910  1.00  0.00           C
ATOM   4053  HB  VAL A 263      44.640  43.450  76.660  1.00  0.00           H
ATOM   4054  CG1 VAL A 263      44.050  43.830  74.510  1.00  0.00           C
ATOM   4055 HG11 VAL A 263      43.290  43.340  73.870  1.00  0.00           H
ATOM   4056 HG12 VAL A 263      45.090  43.730  74.120  1.00  0.00           H
ATOM   4057 HG13 VAL A 263      43.750  44.880  74.720  1.00  0.00           H
ATOM   4058  CG2 VAL A 263      42.540  42.910  76.430  1.00  0.00           C
ATOM   4059 HG21 VAL A 263      42.540  42.640  77.510  1.00  0.00           H
ATOM   4060 HG22 VAL A 263      42.000  42.120  75.860  1.00  0.00           H
ATOM   4061 HG23 VAL A 263      42.050  43.890  76.300  1.00  0.00           H
ATOM   4062  C   VAL A 263      45.740  41.390  75.070  1.00  0.00           C
ATOM   4063  O   VAL A 263      45.780  41.150  73.890  1.00  0.00           O
ATOM   4064  N   LEU A 264      46.820  41.350  75.820  1.00  0.00           N
ATOM   4065  HN  LEU A 264      46.760  41.570  76.790  1.00  0.00           H
ATOM   4066  CA  LEU A 264      48.220  41.150  75.400  1.00  0.00           C
ATOM   4067  HA  LEU A 264      48.450  41.910  74.660  1.00  0.00           H
ATOM   4068  CB  LEU A 264      49.290  41.340  76.590  1.00  0.00           C
ATOM   4069  HB1 LEU A 264      49.020  40.580  77.360  1.00  0.00           H
ATOM   4070  HB2 LEU A 264      49.100  42.320  77.070  1.00  0.00           H
ATOM   4071  CG  LEU A 264      50.820  41.280  76.350  1.00  0.00           C
ATOM   4072  HG  LEU A 264      51.030  41.950  75.490  1.00  0.00           H
ATOM   4073  CD1 LEU A 264      51.510  41.920  77.640  1.00  0.00           C
ATOM   4074 HD11 LEU A 264      51.240  41.420  78.590  1.00  0.00           H
ATOM   4075 HD12 LEU A 264      51.340  43.000  77.850  1.00  0.00           H
ATOM   4076 HD13 LEU A 264      52.610  41.880  77.460  1.00  0.00           H
ATOM   4077  CD2 LEU A 264      51.460  39.900  76.140  1.00  0.00           C
ATOM   4078 HD21 LEU A 264      51.280  39.640  75.070  1.00  0.00           H
ATOM   4079 HD22 LEU A 264      50.930  39.140  76.760  1.00  0.00           H
ATOM   4080 HD23 LEU A 264      52.550  40.010  76.300  1.00  0.00           H
ATOM   4081  C   LEU A 264      48.410  39.810  74.700  1.00  0.00           C
ATOM   4082  O   LEU A 264      48.980  39.710  73.590  1.00  0.00           O
ATOM   4083  N   VAL A 265      47.890  38.680  75.220  1.00  0.00           N
ATOM   4084  HN  VAL A 265      47.660  38.680  76.190  1.00  0.00           H
ATOM   4085  CA  VAL A 265      47.850  37.350  74.500  1.00  0.00           C
ATOM   4086  HA  VAL A 265      48.890  37.150  74.310  1.00  0.00           H
ATOM   4087  CB  VAL A 265      47.480  36.160  75.380  1.00  0.00           C
ATOM   4088  HB  VAL A 265      46.470  36.350  75.810  1.00  0.00           H
ATOM   4089  CG1 VAL A 265      47.500  34.730  74.730  1.00  0.00           C
ATOM   4090 HG11 VAL A 265      46.730  34.630  73.940  1.00  0.00           H
ATOM   4091 HG12 VAL A 265      47.390  33.880  75.450  1.00  0.00           H
ATOM   4092 HG13 VAL A 265      48.440  34.570  74.150  1.00  0.00           H
ATOM   4093  CG2 VAL A 265      48.480  36.080  76.550  1.00  0.00           C
ATOM   4094 HG21 VAL A 265      49.520  36.160  76.140  1.00  0.00           H
ATOM   4095 HG22 VAL A 265      48.310  35.160  77.140  1.00  0.00           H
ATOM   4096 HG23 VAL A 265      48.270  36.910  77.250  1.00  0.00           H
ATOM   4097  C   VAL A 265      47.000  37.320  73.240  1.00  0.00           C
ATOM   4098  O   VAL A 265      47.570  36.860  72.270  1.00  0.00           O
ATOM   4099  N   VAL A 266      45.810  37.960  73.310  1.00  0.00           N
ATOM   4100  HN  VAL A 266      45.610  38.440  74.160  1.00  0.00           H
ATOM   4101  CA  VAL A 266      44.950  38.210  72.180  1.00  0.00           C
ATOM   4102  HA  VAL A 266      44.800  37.220  71.780  1.00  0.00           H
ATOM   4103  CB  VAL A 266      43.570  38.730  72.750  1.00  0.00           C
ATOM   4104  HB  VAL A 266      43.800  39.590  73.410  1.00  0.00           H
ATOM   4105  CG1 VAL A 266      42.610  39.200  71.660  1.00  0.00           C
ATOM   4106 HG11 VAL A 266      41.710  39.460  72.250  1.00  0.00           H
ATOM   4107 HG12 VAL A 266      42.340  38.410  70.920  1.00  0.00           H
ATOM   4108 HG13 VAL A 266      43.060  40.090  71.170  1.00  0.00           H
ATOM   4109  CG2 VAL A 266      43.000  37.600  73.600  1.00  0.00           C
ATOM   4110 HG21 VAL A 266      42.630  36.720  73.020  1.00  0.00           H
ATOM   4111 HG22 VAL A 266      42.070  37.860  74.140  1.00  0.00           H
ATOM   4112 HG23 VAL A 266      43.660  37.130  74.370  1.00  0.00           H
ATOM   4113  C   VAL A 266      45.510  39.050  71.060  1.00  0.00           C
ATOM   4114  O   VAL A 266      45.520  38.670  69.900  1.00  0.00           O
ATOM   4115  N   VAL A 267      46.150  40.170  71.420  1.00  0.00           N
ATOM   4116  HN  VAL A 267      45.910  40.580  72.300  1.00  0.00           H
ATOM   4117  CA  VAL A 267      46.860  41.060  70.520  1.00  0.00           C
ATOM   4118  HA  VAL A 267      46.240  41.280  69.660  1.00  0.00           H
ATOM   4119  CB  VAL A 267      47.240  42.290  71.250  1.00  0.00           C
ATOM   4120  HB  VAL A 267      47.540  41.980  72.280  1.00  0.00           H
ATOM   4121  CG1 VAL A 267      48.290  43.170  70.560  1.00  0.00           C
ATOM   4122 HG11 VAL A 267      48.420  44.140  71.080  1.00  0.00           H
ATOM   4123 HG12 VAL A 267      47.930  43.230  69.510  1.00  0.00           H
ATOM   4124 HG13 VAL A 267      49.270  42.660  70.630  1.00  0.00           H
ATOM   4125  CG2 VAL A 267      45.900  42.990  71.230  1.00  0.00           C
ATOM   4126 HG21 VAL A 267      45.610  43.060  70.150  1.00  0.00           H
ATOM   4127 HG22 VAL A 267      46.070  43.960  71.750  1.00  0.00           H
ATOM   4128 HG23 VAL A 267      45.240  42.400  71.900  1.00  0.00           H
ATOM   4129  C   VAL A 267      48.070  40.390  69.900  1.00  0.00           C
ATOM   4130  O   VAL A 267      48.330  40.490  68.670  1.00  0.00           O
ATOM   4131  N   GLY A 268      48.710  39.550  70.740  1.00  0.00           N
ATOM   4132  HN  GLY A 268      48.590  39.610  71.720  1.00  0.00           H
ATOM   4133  CA  GLY A 268      49.830  38.680  70.280  1.00  0.00           C
ATOM   4134  HA1 GLY A 268      50.380  38.230  71.090  1.00  0.00           H
ATOM   4135  HA2 GLY A 268      50.580  39.340  69.860  1.00  0.00           H
ATOM   4136  C   GLY A 268      49.500  37.720  69.230  1.00  0.00           C
ATOM   4137  O   GLY A 268      50.170  37.470  68.230  1.00  0.00           O
ATOM   4138  N   ALA A 269      48.350  37.020  69.480  1.00  0.00           N
ATOM   4139  HN  ALA A 269      48.010  37.220  70.400  1.00  0.00           H
ATOM   4140  CA  ALA A 269      47.700  36.050  68.680  1.00  0.00           C
ATOM   4141  HA  ALA A 269      48.430  35.290  68.450  1.00  0.00           H
ATOM   4142  CB  ALA A 269      46.660  35.350  69.510  1.00  0.00           C
ATOM   4143  HB1 ALA A 269      46.100  34.540  68.990  1.00  0.00           H
ATOM   4144  HB2 ALA A 269      45.880  36.100  69.780  1.00  0.00           H
ATOM   4145  HB3 ALA A 269      47.100  34.800  70.370  1.00  0.00           H
ATOM   4146  C   ALA A 269      47.150  36.580  67.380  1.00  0.00           C
ATOM   4147  O   ALA A 269      47.310  35.920  66.390  1.00  0.00           O
ATOM   4148  N   PHE A 270      46.550  37.800  67.390  1.00  0.00           N
ATOM   4149  HN  PHE A 270      46.440  38.230  68.280  1.00  0.00           H
ATOM   4150  CA  PHE A 270      45.900  38.470  66.250  1.00  0.00           C
ATOM   4151  HA  PHE A 270      45.310  37.750  65.720  1.00  0.00           H
ATOM   4152  CB  PHE A 270      45.000  39.600  66.710  1.00  0.00           C
ATOM   4153  HB1 PHE A 270      45.600  40.460  67.050  1.00  0.00           H
ATOM   4154  HB2 PHE A 270      44.350  39.140  67.490  1.00  0.00           H
ATOM   4155  CG  PHE A 270      44.010  40.050  65.580  1.00  0.00           C
ATOM   4156  CD1 PHE A 270      42.820  39.370  65.270  1.00  0.00           C
ATOM   4157  HD1 PHE A 270      42.610  38.460  65.820  1.00  0.00           H
ATOM   4158  CE1 PHE A 270      41.910  39.830  64.370  1.00  0.00           C
ATOM   4159  HE1 PHE A 270      40.930  39.410  64.230  1.00  0.00           H
ATOM   4160  CZ  PHE A 270      42.190  40.960  63.500  1.00  0.00           C
ATOM   4161  HZ  PHE A 270      41.560  41.310  62.710  1.00  0.00           H
ATOM   4162  CD2 PHE A 270      44.330  41.130  64.720  1.00  0.00           C
ATOM   4163  HD2 PHE A 270      45.290  41.630  64.800  1.00  0.00           H
ATOM   4164  CE2 PHE A 270      43.440  41.580  63.720  1.00  0.00           C
ATOM   4165  HE2 PHE A 270      43.690  42.390  63.050  1.00  0.00           H
ATOM   4166  C   PHE A 270      46.970  39.020  65.330  1.00  0.00           C
ATOM   4167  O   PHE A 270      46.980  38.790  64.120  1.00  0.00           O
ATOM   4168  N   VAL A 271      47.920  39.740  65.880  1.00  0.00           N
ATOM   4169  HN  VAL A 271      47.820  39.870  66.860  1.00  0.00           H
ATOM   4170  CA  VAL A 271      49.020  40.320  65.140  1.00  0.00           C
ATOM   4171  HA  VAL A 271      48.570  40.830  64.300  1.00  0.00           H
ATOM   4172  CB  VAL A 271      49.850  41.360  65.920  1.00  0.00           C
ATOM   4173  HB  VAL A 271      50.120  40.870  66.880  1.00  0.00           H
ATOM   4174  CG1 VAL A 271      51.150  41.710  65.150  1.00  0.00           C
ATOM   4175 HG11 VAL A 271      50.980  42.220  64.180  1.00  0.00           H
ATOM   4176 HG12 VAL A 271      51.840  40.890  64.870  1.00  0.00           H
ATOM   4177 HG13 VAL A 271      51.840  42.340  65.760  1.00  0.00           H
ATOM   4178  CG2 VAL A 271      48.970  42.560  66.140  1.00  0.00           C
ATOM   4179 HG21 VAL A 271      49.000  43.180  65.210  1.00  0.00           H
ATOM   4180 HG22 VAL A 271      49.370  43.110  67.020  1.00  0.00           H
ATOM   4181 HG23 VAL A 271      47.930  42.360  66.480  1.00  0.00           H
ATOM   4182  C   VAL A 271      49.940  39.240  64.480  1.00  0.00           C
ATOM   4183  O   VAL A 271      50.200  39.260  63.290  1.00  0.00           O
ATOM   4184  N   VAL A 272      50.340  38.170  65.260  1.00  0.00           N
ATOM   4185  HN  VAL A 272      50.120  38.080  66.230  1.00  0.00           H
ATOM   4186  CA  VAL A 272      51.120  37.120  64.650  1.00  0.00           C
ATOM   4187  HA  VAL A 272      52.030  37.550  64.250  1.00  0.00           H
ATOM   4188  CB  VAL A 272      51.580  36.040  65.630  1.00  0.00           C
ATOM   4189  HB  VAL A 272      52.160  36.490  66.460  1.00  0.00           H
ATOM   4190  CG1 VAL A 272      50.450  35.120  66.240  1.00  0.00           C
ATOM   4191 HG11 VAL A 272      50.950  34.520  67.030  1.00  0.00           H
ATOM   4192 HG12 VAL A 272      50.110  34.380  65.490  1.00  0.00           H
ATOM   4193 HG13 VAL A 272      49.610  35.650  66.740  1.00  0.00           H
ATOM   4194  CG2 VAL A 272      52.710  35.130  65.020  1.00  0.00           C
ATOM   4195 HG21 VAL A 272      52.300  34.620  64.120  1.00  0.00           H
ATOM   4196 HG22 VAL A 272      53.070  34.280  65.630  1.00  0.00           H
ATOM   4197 HG23 VAL A 272      53.570  35.830  64.890  1.00  0.00           H
ATOM   4198  C   VAL A 272      50.470  36.480  63.500  1.00  0.00           C
ATOM   4199  O   VAL A 272      51.090  36.140  62.500  1.00  0.00           O
ATOM   4200  N   CYS A 273      49.140  36.160  63.520  1.00  0.00           N
ATOM   4201  HN  CYS A 273      48.580  36.250  64.340  1.00  0.00           H
ATOM   4202  CA  CYS A 273      48.480  35.540  62.370  1.00  0.00           C
ATOM   4203  HA  CYS A 273      49.190  34.850  61.950  1.00  0.00           H
ATOM   4204  CB  CYS A 273      47.060  34.840  62.640  1.00  0.00           C
ATOM   4205  HB1 CYS A 273      46.490  34.430  61.780  1.00  0.00           H
ATOM   4206  HB2 CYS A 273      46.420  35.670  63.010  1.00  0.00           H
ATOM   4207  SG  CYS A 273      47.190  33.550  63.840  1.00  0.00           S
ATOM   4208  HG1 CYS A 273      47.240  34.360  64.900  1.00  0.00           H
ATOM   4209  C   CYS A 273      48.260  36.530  61.190  1.00  0.00           C
ATOM   4210  O   CYS A 273      48.390  36.160  60.010  1.00  0.00           O
ATOM   4211  N   TRP A 274      48.020  37.830  61.480  1.00  0.00           N
ATOM   4212  HN  TRP A 274      47.850  38.130  62.420  1.00  0.00           H
ATOM   4213  CA  TRP A 274      47.710  38.780  60.380  1.00  0.00           C
ATOM   4214  HA  TRP A 274      47.170  38.370  59.540  1.00  0.00           H
ATOM   4215  CB  TRP A 274      46.700  39.930  60.940  1.00  0.00           C
ATOM   4216  HB1 TRP A 274      46.850  40.840  60.330  1.00  0.00           H
ATOM   4217  HB2 TRP A 274      46.820  40.140  62.030  1.00  0.00           H
ATOM   4218  CG  TRP A 274      45.310  39.370  60.930  1.00  0.00           C
ATOM   4219  CD1 TRP A 274      44.900  38.490  61.860  1.00  0.00           C
ATOM   4220  HD1 TRP A 274      45.410  38.020  62.690  1.00  0.00           H
ATOM   4221  NE1 TRP A 274      43.540  38.170  61.630  1.00  0.00           N
ATOM   4222  HE1 TRP A 274      42.980  37.550  62.130  1.00  0.00           H
ATOM   4223  CE2 TRP A 274      43.100  38.950  60.520  1.00  0.00           C
ATOM   4224  CD2 TRP A 274      44.250  39.710  60.060  1.00  0.00           C
ATOM   4225  CE3 TRP A 274      44.010  40.670  59.070  1.00  0.00           C
ATOM   4226  HE3 TRP A 274      44.790  41.290  58.670  1.00  0.00           H
ATOM   4227  CZ3 TRP A 274      42.770  40.700  58.340  1.00  0.00           C
ATOM   4228  HZ3 TRP A 274      42.790  41.350  57.480  1.00  0.00           H
ATOM   4229  CZ2 TRP A 274      41.890  39.110  59.940  1.00  0.00           C
ATOM   4230  HZ2 TRP A 274      41.030  38.520  60.230  1.00  0.00           H
ATOM   4231  CH2 TRP A 274      41.680  39.990  58.930  1.00  0.00           C
ATOM   4232  HH2 TRP A 274      40.700  40.150  58.500  1.00  0.00           H
ATOM   4233  C   TRP A 274      48.910  39.420  59.700  1.00  0.00           C
ATOM   4234  O   TRP A 274      48.850  39.760  58.550  1.00  0.00           O
ATOM   4235  N   ALA A 275      50.010  39.440  60.390  1.00  0.00           N
ATOM   4236  HN  ALA A 275      50.020  39.140  61.340  1.00  0.00           H
ATOM   4237  CA  ALA A 275      51.270  39.890  59.840  1.00  0.00           C
ATOM   4238  HA  ALA A 275      51.130  40.930  59.610  1.00  0.00           H
ATOM   4239  CB  ALA A 275      52.300  39.990  60.950  1.00  0.00           C
ATOM   4240  HB1 ALA A 275      53.250  40.220  60.410  1.00  0.00           H
ATOM   4241  HB2 ALA A 275      52.490  39.050  61.500  1.00  0.00           H
ATOM   4242  HB3 ALA A 275      52.080  40.740  61.740  1.00  0.00           H
ATOM   4243  C   ALA A 275      51.800  39.160  58.600  1.00  0.00           C
ATOM   4244  O   ALA A 275      52.250  39.880  57.750  1.00  0.00           O
ATOM   4245  N   PRO A 276      51.750  37.890  58.480  1.00  0.00           N
ATOM   4246  CD  PRO A 276      51.670  36.940  59.560  1.00  0.00           C
ATOM   4247  HD1 PRO A 276      50.630  36.880  59.960  1.00  0.00           H
ATOM   4248  HD2 PRO A 276      52.450  37.070  60.350  1.00  0.00           H
ATOM   4249  CA  PRO A 276      52.360  37.230  57.300  1.00  0.00           C
ATOM   4250  HA  PRO A 276      53.280  37.740  57.070  1.00  0.00           H
ATOM   4251  CB  PRO A 276      52.490  35.710  57.640  1.00  0.00           C
ATOM   4252  HB1 PRO A 276      53.570  35.440  57.630  1.00  0.00           H
ATOM   4253  HB2 PRO A 276      52.030  35.040  56.880  1.00  0.00           H
ATOM   4254  CG  PRO A 276      51.800  35.520  59.000  1.00  0.00           C
ATOM   4255  HG1 PRO A 276      50.800  35.130  58.730  1.00  0.00           H
ATOM   4256  HG2 PRO A 276      52.260  34.810  59.730  1.00  0.00           H
ATOM   4257  C   PRO A 276      51.530  37.400  56.020  1.00  0.00           C
ATOM   4258  O   PRO A 276      52.120  37.730  55.010  1.00  0.00           O
ATOM   4259  N   ILE A 277      50.190  37.310  56.090  1.00  0.00           N
ATOM   4260  HN  ILE A 277      49.700  37.160  56.940  1.00  0.00           H
ATOM   4261  CA  ILE A 277      49.300  37.560  54.930  1.00  0.00           C
ATOM   4262  HA  ILE A 277      49.700  36.930  54.150  1.00  0.00           H
ATOM   4263  CB  ILE A 277      47.850  37.160  55.130  1.00  0.00           C
ATOM   4264  HB  ILE A 277      47.950  36.050  55.170  1.00  0.00           H
ATOM   4265  CG2 ILE A 277      47.260  37.760  56.430  1.00  0.00           C
ATOM   4266 HG21 ILE A 277      47.500  38.840  56.520  1.00  0.00           H
ATOM   4267 HG22 ILE A 277      47.610  37.230  57.340  1.00  0.00           H
ATOM   4268 HG23 ILE A 277      46.160  37.630  56.510  1.00  0.00           H
ATOM   4269  CG1 ILE A 277      46.980  37.440  53.940  1.00  0.00           C
ATOM   4270 HG11 ILE A 277      47.010  38.550  53.830  1.00  0.00           H
ATOM   4271 HG12 ILE A 277      45.920  37.200  54.140  1.00  0.00           H
ATOM   4272  CD  ILE A 277      47.330  36.760  52.630  1.00  0.00           C
ATOM   4273  HD1 ILE A 277      46.640  36.980  51.790  1.00  0.00           H
ATOM   4274  HD2 ILE A 277      47.260  35.670  52.800  1.00  0.00           H
ATOM   4275  HD3 ILE A 277      48.380  36.970  52.300  1.00  0.00           H
ATOM   4276  C   ILE A 277      49.500  38.980  54.340  1.00  0.00           C
ATOM   4277  O   ILE A 277      49.680  39.160  53.090  1.00  0.00           O
ATOM   4278  N   HSD A 278      49.590  40.020  55.220  1.00  0.00           N
ATOM   4279  HN  HSD A 278      49.730  39.750  56.170  1.00  0.00           H
ATOM   4280  CA  HSD A 278      49.660  41.440  54.930  1.00  0.00           C
ATOM   4281  HA  HSD A 278      48.990  41.750  54.140  1.00  0.00           H
ATOM   4282  CB  HSD A 278      49.360  42.380  56.040  1.00  0.00           C
ATOM   4283  HB1 HSD A 278      49.870  43.350  55.850  1.00  0.00           H
ATOM   4284  HB2 HSD A 278      49.780  42.030  57.010  1.00  0.00           H
ATOM   4285  ND1 HSD A 278      47.400  43.930  55.810  1.00  0.00           N
ATOM   4286  HD1 HSD A 278      47.890  44.550  55.200  1.00  0.00           H
ATOM   4287  CG  HSD A 278      47.930  42.740  56.290  1.00  0.00           C
ATOM   4288  CE1 HSD A 278      46.120  44.020  56.300  1.00  0.00           C
ATOM   4289  HE1 HSD A 278      45.500  44.910  56.140  1.00  0.00           H
ATOM   4290  NE2 HSD A 278      45.790  42.990  57.010  1.00  0.00           N
ATOM   4291  CD2 HSD A 278      46.930  42.230  57.060  1.00  0.00           C
ATOM   4292  HD2 HSD A 278      47.070  41.300  57.610  1.00  0.00           H
ATOM   4293  C   HSD A 278      51.000  41.760  54.180  1.00  0.00           C
ATOM   4294  O   HSD A 278      51.060  42.440  53.200  1.00  0.00           O
ATOM   4295  N   ILE A 279      52.150  41.290  54.670  1.00  0.00           N
ATOM   4296  HN  ILE A 279      52.180  40.790  55.540  1.00  0.00           H
ATOM   4297  CA  ILE A 279      53.470  41.380  53.970  1.00  0.00           C
ATOM   4298  HA  ILE A 279      53.530  42.450  53.850  1.00  0.00           H
ATOM   4299  CB  ILE A 279      54.700  41.160  54.840  1.00  0.00           C
ATOM   4300  HB  ILE A 279      54.830  40.090  55.070  1.00  0.00           H
ATOM   4301  CG2 ILE A 279      55.950  41.550  53.980  1.00  0.00           C
ATOM   4302 HG21 ILE A 279      55.730  42.390  53.290  1.00  0.00           H
ATOM   4303 HG22 ILE A 279      56.480  40.680  53.550  1.00  0.00           H
ATOM   4304 HG23 ILE A 279      56.670  42.130  54.600  1.00  0.00           H
ATOM   4305  CG1 ILE A 279      54.590  41.940  56.210  1.00  0.00           C
ATOM   4306 HG11 ILE A 279      55.430  41.640  56.870  1.00  0.00           H
ATOM   4307 HG12 ILE A 279      53.740  41.460  56.720  1.00  0.00           H
ATOM   4308  CD  ILE A 279      54.430  43.490  56.120  1.00  0.00           C
ATOM   4309  HD1 ILE A 279      54.280  43.900  57.140  1.00  0.00           H
ATOM   4310  HD2 ILE A 279      53.460  43.750  55.640  1.00  0.00           H
ATOM   4311  HD3 ILE A 279      55.300  44.070  55.750  1.00  0.00           H
ATOM   4312  C   ILE A 279      53.530  40.640  52.680  1.00  0.00           C
ATOM   4313  O   ILE A 279      53.880  41.230  51.660  1.00  0.00           O
ATOM   4314  N   PHE A 280      53.060  39.380  52.580  1.00  0.00           N
ATOM   4315  HN  PHE A 280      52.610  39.000  53.390  1.00  0.00           H
ATOM   4316  CA  PHE A 280      53.140  38.560  51.350  1.00  0.00           C
ATOM   4317  HA  PHE A 280      54.140  38.640  50.950  1.00  0.00           H
ATOM   4318  CB  PHE A 280      52.910  37.050  51.840  1.00  0.00           C
ATOM   4319  HB1 PHE A 280      51.880  36.900  52.230  1.00  0.00           H
ATOM   4320  HB2 PHE A 280      53.680  36.930  52.630  1.00  0.00           H
ATOM   4321  CG  PHE A 280      53.110  35.900  50.890  1.00  0.00           C
ATOM   4322  CD1 PHE A 280      52.860  34.570  51.290  1.00  0.00           C
ATOM   4323  HD1 PHE A 280      52.540  34.420  52.310  1.00  0.00           H
ATOM   4324  CE1 PHE A 280      53.290  33.480  50.550  1.00  0.00           C
ATOM   4325  HE1 PHE A 280      53.180  32.440  50.860  1.00  0.00           H
ATOM   4326  CZ  PHE A 280      53.800  33.630  49.260  1.00  0.00           C
ATOM   4327  HZ  PHE A 280      54.010  32.840  48.550  1.00  0.00           H
ATOM   4328  CD2 PHE A 280      53.670  36.000  49.590  1.00  0.00           C
ATOM   4329  HD2 PHE A 280      53.800  36.990  49.190  1.00  0.00           H
ATOM   4330  CE2 PHE A 280      53.970  34.930  48.770  1.00  0.00           C
ATOM   4331  HE2 PHE A 280      54.390  35.030  47.780  1.00  0.00           H
ATOM   4332  C   PHE A 280      52.320  39.100  50.240  1.00  0.00           C
ATOM   4333  O   PHE A 280      52.790  39.060  49.100  1.00  0.00           O
ATOM   4334  N   VAL A 281      51.160  39.730  50.520  1.00  0.00           N
ATOM   4335  HN  VAL A 281      50.680  39.540  51.370  1.00  0.00           H
ATOM   4336  CA  VAL A 281      50.300  40.250  49.460  1.00  0.00           C
ATOM   4337  HA  VAL A 281      50.180  39.470  48.720  1.00  0.00           H
ATOM   4338  CB  VAL A 281      49.000  40.740  50.040  1.00  0.00           C
ATOM   4339  HB  VAL A 281      49.210  41.360  50.930  1.00  0.00           H
ATOM   4340  CG1 VAL A 281      48.140  41.550  48.970  1.00  0.00           C
ATOM   4341 HG11 VAL A 281      47.080  41.640  49.290  1.00  0.00           H
ATOM   4342 HG12 VAL A 281      48.090  41.020  47.990  1.00  0.00           H
ATOM   4343 HG13 VAL A 281      48.540  42.580  48.880  1.00  0.00           H
ATOM   4344  CG2 VAL A 281      48.130  39.520  50.500  1.00  0.00           C
ATOM   4345 HG21 VAL A 281      48.720  38.770  51.070  1.00  0.00           H
ATOM   4346 HG22 VAL A 281      47.640  38.990  49.650  1.00  0.00           H
ATOM   4347 HG23 VAL A 281      47.290  39.870  51.140  1.00  0.00           H
ATOM   4348  C   VAL A 281      50.980  41.480  48.720  1.00  0.00           C
ATOM   4349  O   VAL A 281      50.910  41.670  47.530  1.00  0.00           O
ATOM   4350  N   ILE A 282      51.770  42.260  49.420  1.00  0.00           N
ATOM   4351  HN  ILE A 282      51.770  42.200  50.410  1.00  0.00           H
ATOM   4352  CA  ILE A 282      52.620  43.320  48.850  1.00  0.00           C
ATOM   4353  HA  ILE A 282      52.070  43.930  48.160  1.00  0.00           H
ATOM   4354  CB  ILE A 282      53.150  44.230  49.980  1.00  0.00           C
ATOM   4355  HB  ILE A 282      53.690  43.550  50.690  1.00  0.00           H
ATOM   4356  CG2 ILE A 282      54.100  45.320  49.420  1.00  0.00           C
ATOM   4357 HG21 ILE A 282      54.960  44.810  48.910  1.00  0.00           H
ATOM   4358 HG22 ILE A 282      54.490  46.010  50.190  1.00  0.00           H
ATOM   4359 HG23 ILE A 282      53.500  45.950  48.730  1.00  0.00           H
ATOM   4360  CG1 ILE A 282      51.890  44.900  50.730  1.00  0.00           C
ATOM   4361 HG11 ILE A 282      52.220  45.660  51.470  1.00  0.00           H
ATOM   4362 HG12 ILE A 282      51.380  44.150  51.360  1.00  0.00           H
ATOM   4363  CD  ILE A 282      50.940  45.610  49.830  1.00  0.00           C
ATOM   4364  HD1 ILE A 282      50.450  46.360  50.470  1.00  0.00           H
ATOM   4365  HD2 ILE A 282      50.240  44.890  49.340  1.00  0.00           H
ATOM   4366  HD3 ILE A 282      51.420  46.170  48.990  1.00  0.00           H
ATOM   4367  C   ILE A 282      53.730  42.680  48.080  1.00  0.00           C
ATOM   4368  O   ILE A 282      54.080  43.140  46.970  1.00  0.00           O
ATOM   4369  N   VAL A 283      54.350  41.610  48.680  1.00  0.00           N
ATOM   4370  HN  VAL A 283      54.110  41.230  49.570  1.00  0.00           H
ATOM   4371  CA  VAL A 283      55.470  40.980  47.940  1.00  0.00           C
ATOM   4372  HA  VAL A 283      56.190  41.730  47.680  1.00  0.00           H
ATOM   4373  CB  VAL A 283      56.230  40.000  48.790  1.00  0.00           C
ATOM   4374  HB  VAL A 283      55.520  39.390  49.390  1.00  0.00           H
ATOM   4375  CG1 VAL A 283      57.190  39.080  47.980  1.00  0.00           C
ATOM   4376 HG11 VAL A 283      57.790  39.680  47.260  1.00  0.00           H
ATOM   4377 HG12 VAL A 283      56.710  38.200  47.480  1.00  0.00           H
ATOM   4378 HG13 VAL A 283      58.000  38.750  48.650  1.00  0.00           H
ATOM   4379  CG2 VAL A 283      57.010  40.890  49.790  1.00  0.00           C
ATOM   4380 HG21 VAL A 283      57.670  41.640  49.300  1.00  0.00           H
ATOM   4381 HG22 VAL A 283      57.690  40.330  50.470  1.00  0.00           H
ATOM   4382 HG23 VAL A 283      56.150  41.310  50.360  1.00  0.00           H
ATOM   4383  C   VAL A 283      55.050  40.350  46.610  1.00  0.00           C
ATOM   4384  O   VAL A 283      55.680  40.500  45.600  1.00  0.00           O
ATOM   4385  N   TRP A 284      53.840  39.740  46.560  1.00  0.00           N
ATOM   4386  HN  TRP A 284      53.330  39.620  47.410  1.00  0.00           H
ATOM   4387  CA  TRP A 284      53.280  39.130  45.370  1.00  0.00           C
ATOM   4388  HA  TRP A 284      54.000  38.370  45.100  1.00  0.00           H
ATOM   4389  CB  TRP A 284      51.950  38.430  45.860  1.00  0.00           C
ATOM   4390  HB1 TRP A 284      51.130  39.050  46.290  1.00  0.00           H
ATOM   4391  HB2 TRP A 284      52.280  37.810  46.720  1.00  0.00           H
ATOM   4392  CG  TRP A 284      51.190  37.550  44.910  1.00  0.00           C
ATOM   4393  CD1 TRP A 284      50.010  37.870  44.210  1.00  0.00           C
ATOM   4394  HD1 TRP A 284      49.730  38.900  44.060  1.00  0.00           H
ATOM   4395  NE1 TRP A 284      49.370  36.700  43.860  1.00  0.00           N
ATOM   4396  HE1 TRP A 284      48.690  36.570  43.170  1.00  0.00           H
ATOM   4397  CE2 TRP A 284      50.080  35.650  44.310  1.00  0.00           C
ATOM   4398  CD2 TRP A 284      51.200  36.150  45.030  1.00  0.00           C
ATOM   4399  CE3 TRP A 284      52.090  35.330  45.600  1.00  0.00           C
ATOM   4400  HE3 TRP A 284      52.910  35.630  46.240  1.00  0.00           H
ATOM   4401  CZ3 TRP A 284      51.930  33.990  45.450  1.00  0.00           C
ATOM   4402  HZ3 TRP A 284      52.700  33.340  45.830  1.00  0.00           H
ATOM   4403  CZ2 TRP A 284      49.950  34.320  44.140  1.00  0.00           C
ATOM   4404  HZ2 TRP A 284      49.010  33.960  43.750  1.00  0.00           H
ATOM   4405  CH2 TRP A 284      50.880  33.400  44.710  1.00  0.00           C
ATOM   4406  HH2 TRP A 284      50.770  32.330  44.750  1.00  0.00           H
ATOM   4407  C   TRP A 284      52.960  40.100  44.200  1.00  0.00           C
ATOM   4408  O   TRP A 284      53.110  39.600  43.050  1.00  0.00           O
ATOM   4409  N   THR A 285      52.650  41.400  44.470  1.00  0.00           N
ATOM   4410  HN  THR A 285      52.470  41.660  45.420  1.00  0.00           H
ATOM   4411  CA  THR A 285      52.510  42.350  43.450  1.00  0.00           C
ATOM   4412  HA  THR A 285      52.310  41.850  42.520  1.00  0.00           H
ATOM   4413  CB  THR A 285      51.340  43.270  43.730  1.00  0.00           C
ATOM   4414  HB  THR A 285      50.460  42.630  43.950  1.00  0.00           H
ATOM   4415  OG1 THR A 285      51.000  44.230  42.720  1.00  0.00           O
ATOM   4416  HG1 THR A 285      50.620  43.820  41.940  1.00  0.00           H
ATOM   4417  CG2 THR A 285      51.560  44.150  44.980  1.00  0.00           C
ATOM   4418 HG21 THR A 285      51.460  43.530  45.900  1.00  0.00           H
ATOM   4419 HG22 THR A 285      50.820  44.980  45.000  1.00  0.00           H
ATOM   4420 HG23 THR A 285      52.600  44.510  45.170  1.00  0.00           H
ATOM   4421  C   THR A 285      53.820  43.100  43.090  1.00  0.00           C
ATOM   4422  O   THR A 285      54.110  43.200  41.950  1.00  0.00           O
ATOM   4423  N   LEU A 286      54.630  43.540  44.100  1.00  0.00           N
ATOM   4424  HN  LEU A 286      54.430  43.520  45.070  1.00  0.00           H
ATOM   4425  CA  LEU A 286      55.870  44.280  43.890  1.00  0.00           C
ATOM   4426  HA  LEU A 286      55.560  45.010  43.160  1.00  0.00           H
ATOM   4427  CB  LEU A 286      56.270  45.120  45.140  1.00  0.00           C
ATOM   4428  HB1 LEU A 286      57.130  45.740  44.800  1.00  0.00           H
ATOM   4429  HB2 LEU A 286      56.550  44.530  46.040  1.00  0.00           H
ATOM   4430  CG  LEU A 286      55.220  46.130  45.620  1.00  0.00           C
ATOM   4431  HG  LEU A 286      54.380  45.650  46.170  1.00  0.00           H
ATOM   4432  CD1 LEU A 286      55.920  47.070  46.690  1.00  0.00           C
ATOM   4433 HD11 LEU A 286      56.870  47.490  46.310  1.00  0.00           H
ATOM   4434 HD12 LEU A 286      55.960  46.580  47.680  1.00  0.00           H
ATOM   4435 HD13 LEU A 286      55.290  47.990  46.800  1.00  0.00           H
ATOM   4436  CD2 LEU A 286      54.610  47.020  44.530  1.00  0.00           C
ATOM   4437 HD21 LEU A 286      54.140  46.410  43.730  1.00  0.00           H
ATOM   4438 HD22 LEU A 286      55.440  47.580  44.040  1.00  0.00           H
ATOM   4439 HD23 LEU A 286      53.990  47.850  44.930  1.00  0.00           H
ATOM   4440  C   LEU A 286      57.060  43.460  43.330  1.00  0.00           C
ATOM   4441  O   LEU A 286      57.910  43.890  42.600  1.00  0.00           O
ATOM   4442  N   VAL A 287      57.030  42.130  43.620  1.00  0.00           N
ATOM   4443  HN  VAL A 287      56.220  41.820  44.130  1.00  0.00           H
ATOM   4444  CA  VAL A 287      58.180  41.290  43.420  1.00  0.00           C
ATOM   4445  HA  VAL A 287      58.870  41.880  42.840  1.00  0.00           H
ATOM   4446  CB  VAL A 287      58.870  40.880  44.690  1.00  0.00           C
ATOM   4447  HB  VAL A 287      58.310  40.070  45.200  1.00  0.00           H
ATOM   4448  CG1 VAL A 287      60.360  40.450  44.390  1.00  0.00           C
ATOM   4449 HG11 VAL A 287      60.810  40.050  45.320  1.00  0.00           H
ATOM   4450 HG12 VAL A 287      60.990  41.220  43.870  1.00  0.00           H
ATOM   4451 HG13 VAL A 287      60.390  39.570  43.720  1.00  0.00           H
ATOM   4452  CG2 VAL A 287      58.860  42.140  45.690  1.00  0.00           C
ATOM   4453 HG21 VAL A 287      59.300  43.000  45.140  1.00  0.00           H
ATOM   4454 HG22 VAL A 287      59.400  41.830  46.620  1.00  0.00           H
ATOM   4455 HG23 VAL A 287      57.830  42.390  46.020  1.00  0.00           H
ATOM   4456  C   VAL A 287      57.880  40.080  42.520  1.00  0.00           C
ATOM   4457  O   VAL A 287      56.850  39.400  42.750  1.00  0.00           O
ATOM   4458  N   ASP A 288      58.610  39.820  41.500  1.00  0.00           N
ATOM   4459  HN  ASP A 288      59.400  40.390  41.300  1.00  0.00           H
ATOM   4460  CA  ASP A 288      58.440  38.670  40.590  1.00  0.00           C
ATOM   4461  HA  ASP A 288      57.380  38.540  40.430  1.00  0.00           H
ATOM   4462  CB  ASP A 288      59.260  38.730  39.290  1.00  0.00           C
ATOM   4463  HB1 ASP A 288      59.000  37.930  38.560  1.00  0.00           H
ATOM   4464  HB2 ASP A 288      60.330  38.490  39.470  1.00  0.00           H
ATOM   4465  CG  ASP A 288      59.300  40.010  38.480  1.00  0.00           C
ATOM   4466  OD1 ASP A 288      60.290  40.280  37.730  1.00  0.00           O
ATOM   4467  OD2 ASP A 288      58.260  40.760  38.420  1.00  0.00           O
ATOM   4468  C   ASP A 288      58.870  37.380  41.340  1.00  0.00           C
ATOM   4469  O   ASP A 288      59.870  36.780  40.930  1.00  0.00           O
ATOM   4470  N   ILE A 289      58.140  36.930  42.360  1.00  0.00           N
ATOM   4471  HN  ILE A 289      57.370  37.520  42.600  1.00  0.00           H
ATOM   4472  CA  ILE A 289      58.240  35.630  43.010  1.00  0.00           C
ATOM   4473  HA  ILE A 289      58.950  35.010  42.480  1.00  0.00           H
ATOM   4474  CB  ILE A 289      58.730  35.760  44.420  1.00  0.00           C
ATOM   4475  HB  ILE A 289      59.710  36.270  44.350  1.00  0.00           H
ATOM   4476  CG2 ILE A 289      57.890  36.650  45.390  1.00  0.00           C
ATOM   4477 HG21 ILE A 289      57.650  37.660  44.980  1.00  0.00           H
ATOM   4478 HG22 ILE A 289      58.460  36.750  46.330  1.00  0.00           H
ATOM   4479 HG23 ILE A 289      56.910  36.200  45.600  1.00  0.00           H
ATOM   4480  CG1 ILE A 289      59.010  34.410  45.100  1.00  0.00           C
ATOM   4481 HG11 ILE A 289      58.130  33.720  45.140  1.00  0.00           H
ATOM   4482 HG12 ILE A 289      59.340  34.640  46.140  1.00  0.00           H
ATOM   4483  CD  ILE A 289      60.250  33.620  44.570  1.00  0.00           C
ATOM   4484  HD1 ILE A 289      59.950  32.970  43.730  1.00  0.00           H
ATOM   4485  HD2 ILE A 289      60.780  33.090  45.390  1.00  0.00           H
ATOM   4486  HD3 ILE A 289      60.920  34.250  43.940  1.00  0.00           H
ATOM   4487  C   ILE A 289      56.870  34.910  42.970  1.00  0.00           C
ATOM   4488  O   ILE A 289      56.700  33.750  43.150  1.00  0.00           O
ATOM   4489  N   ASP A 290      55.880  35.650  42.560  1.00  0.00           N
ATOM   4490  HN  ASP A 290      55.940  36.540  42.110  1.00  0.00           H
ATOM   4491  CA  ASP A 290      54.550  35.100  42.440  1.00  0.00           C
ATOM   4492  HA  ASP A 290      54.350  34.600  43.380  1.00  0.00           H
ATOM   4493  CB  ASP A 290      53.620  36.260  42.120  1.00  0.00           C
ATOM   4494  HB1 ASP A 290      53.820  37.030  42.900  1.00  0.00           H
ATOM   4495  HB2 ASP A 290      52.570  35.930  42.280  1.00  0.00           H
ATOM   4496  CG  ASP A 290      53.870  36.880  40.760  1.00  0.00           C
ATOM   4497  OD1 ASP A 290      52.820  37.030  40.050  1.00  0.00           O
ATOM   4498  OD2 ASP A 290      55.020  37.370  40.580  1.00  0.00           O
ATOM   4499  C   ASP A 290      54.350  33.950  41.460  1.00  0.00           C
ATOM   4500  O   ASP A 290      54.830  33.930  40.350  1.00  0.00           O
ATOM   4501  N   ARG A 291      53.540  32.930  41.860  1.00  0.00           N
ATOM   4502  HN  ARG A 291      53.100  32.770  42.740  1.00  0.00           H
ATOM   4503  CA  ARG A 291      53.010  32.000  40.980  1.00  0.00           C
ATOM   4504  HA  ARG A 291      52.400  31.330  41.570  1.00  0.00           H
ATOM   4505  CB  ARG A 291      51.970  32.660  39.920  1.00  0.00           C
ATOM   4506  HB1 ARG A 291      51.580  31.860  39.240  1.00  0.00           H
ATOM   4507  HB2 ARG A 291      52.470  33.370  39.230  1.00  0.00           H
ATOM   4508  CG  ARG A 291      50.740  33.350  40.550  1.00  0.00           C
ATOM   4509  HG1 ARG A 291      51.010  34.250  41.130  1.00  0.00           H
ATOM   4510  HG2 ARG A 291      50.180  32.670  41.220  1.00  0.00           H
ATOM   4511  CD  ARG A 291      49.750  34.010  39.620  1.00  0.00           C
ATOM   4512  HD1 ARG A 291      50.350  34.660  38.940  1.00  0.00           H
ATOM   4513  HD2 ARG A 291      49.190  34.750  40.230  1.00  0.00           H
ATOM   4514  NE  ARG A 291      48.890  32.990  38.950  1.00  0.00           N
ATOM   4515  HE  ARG A 291      48.780  32.060  39.310  1.00  0.00           H
ATOM   4516  CZ  ARG A 291      48.030  33.260  37.960  1.00  0.00           C
ATOM   4517  NH1 ARG A 291      47.290  32.220  37.570  1.00  0.00           N
ATOM   4518 HH11 ARG A 291      47.440  31.360  38.060  1.00  0.00           H
ATOM   4519 HH12 ARG A 291      46.490  32.320  36.970  1.00  0.00           H
ATOM   4520  NH2 ARG A 291      47.850  34.370  37.300  1.00  0.00           N
ATOM   4521 HH21 ARG A 291      48.490  35.140  37.330  1.00  0.00           H
ATOM   4522 HH22 ARG A 291      47.110  34.360  36.620  1.00  0.00           H
ATOM   4523  C   ARG A 291      53.960  31.100  40.240  1.00  0.00           C
ATOM   4524  O   ARG A 291      53.580  30.440  39.220  1.00  0.00           O
ATOM   4525  N   ARG A 292      55.180  30.880  40.730  1.00  0.00           N
ATOM   4526  HN  ARG A 292      55.550  31.550  41.370  1.00  0.00           H
ATOM   4527  CA  ARG A 292      56.100  29.900  40.220  1.00  0.00           C
ATOM   4528  HA  ARG A 292      56.140  30.120  39.170  1.00  0.00           H
ATOM   4529  CB  ARG A 292      57.500  30.120  40.890  1.00  0.00           C
ATOM   4530  HB1 ARG A 292      57.860  31.110  40.540  1.00  0.00           H
ATOM   4531  HB2 ARG A 292      58.230  29.390  40.480  1.00  0.00           H
ATOM   4532  CG  ARG A 292      57.480  30.090  42.400  1.00  0.00           C
ATOM   4533  HG1 ARG A 292      56.760  29.300  42.710  1.00  0.00           H
ATOM   4534  HG2 ARG A 292      57.220  31.120  42.750  1.00  0.00           H
ATOM   4535  CD  ARG A 292      58.860  29.920  43.010  1.00  0.00           C
ATOM   4536  HD1 ARG A 292      58.740  30.300  44.050  1.00  0.00           H
ATOM   4537  HD2 ARG A 292      59.630  30.510  42.470  1.00  0.00           H
ATOM   4538  NE  ARG A 292      59.180  28.410  43.000  1.00  0.00           N
ATOM   4539  HE  ARG A 292      58.520  27.740  43.340  1.00  0.00           H
ATOM   4540  CZ  ARG A 292      60.280  27.810  42.640  1.00  0.00           C
ATOM   4541  NH1 ARG A 292      60.390  26.560  42.500  1.00  0.00           N
ATOM   4542 HH11 ARG A 292      61.270  26.160  42.270  1.00  0.00           H
ATOM   4543 HH12 ARG A 292      59.600  26.050  42.850  1.00  0.00           H
ATOM   4544  NH2 ARG A 292      61.340  28.550  42.420  1.00  0.00           N
ATOM   4545 HH21 ARG A 292      61.360  29.550  42.450  1.00  0.00           H
ATOM   4546 HH22 ARG A 292      62.180  28.110  42.100  1.00  0.00           H
ATOM   4547  C   ARG A 292      55.710  28.380  40.270  1.00  0.00           C
ATOM   4548  O   ARG A 292      56.050  27.660  39.310  1.00  0.00           O
ATOM   4549  N   ASP A 293      54.990  27.860  41.340  1.00  0.00           N
ATOM   4550  HN  ASP A 293      54.600  28.390  42.090  1.00  0.00           H
ATOM   4551  CA  ASP A 293      54.840  26.450  41.570  1.00  0.00           C
ATOM   4552  HA  ASP A 293      54.500  26.100  40.600  1.00  0.00           H
ATOM   4553  CB  ASP A 293      56.210  25.870  42.050  1.00  0.00           C
ATOM   4554  HB1 ASP A 293      56.880  26.280  41.270  1.00  0.00           H
ATOM   4555  HB2 ASP A 293      56.190  24.770  41.870  1.00  0.00           H
ATOM   4556  CG  ASP A 293      56.660  26.310  43.430  1.00  0.00           C
ATOM   4557  OD1 ASP A 293      57.850  26.010  43.740  1.00  0.00           O
ATOM   4558  OD2 ASP A 293      55.910  26.920  44.220  1.00  0.00           O
ATOM   4559  C   ASP A 293      53.710  26.380  42.580  1.00  0.00           C
ATOM   4560  O   ASP A 293      53.230  27.410  43.000  1.00  0.00           O
ATOM   4561  N   PRO A 294      53.160  25.270  42.820  1.00  0.00           N
ATOM   4562  CD  PRO A 294      53.520  23.990  42.250  1.00  0.00           C
ATOM   4563  HD1 PRO A 294      54.600  23.780  42.420  1.00  0.00           H
ATOM   4564  HD2 PRO A 294      53.230  23.910  41.180  1.00  0.00           H
ATOM   4565  CA  PRO A 294      51.950  25.230  43.620  1.00  0.00           C
ATOM   4566  HA  PRO A 294      51.170  25.910  43.280  1.00  0.00           H
ATOM   4567  CB  PRO A 294      51.580  23.700  43.470  1.00  0.00           C
ATOM   4568  HB1 PRO A 294      50.830  23.570  42.660  1.00  0.00           H
ATOM   4569  HB2 PRO A 294      51.290  23.370  44.490  1.00  0.00           H
ATOM   4570  CG  PRO A 294      52.850  22.990  43.060  1.00  0.00           C
ATOM   4571  HG1 PRO A 294      53.490  22.860  43.960  1.00  0.00           H
ATOM   4572  HG2 PRO A 294      52.700  21.970  42.640  1.00  0.00           H
ATOM   4573  C   PRO A 294      52.320  25.530  45.030  1.00  0.00           C
ATOM   4574  O   PRO A 294      51.470  25.890  45.810  1.00  0.00           O
ATOM   4575  N   LEU A 295      53.560  25.220  45.460  1.00  0.00           N
ATOM   4576  HN  LEU A 295      54.280  24.860  44.870  1.00  0.00           H
ATOM   4577  CA  LEU A 295      54.010  25.280  46.840  1.00  0.00           C
ATOM   4578  HA  LEU A 295      53.320  24.680  47.410  1.00  0.00           H
ATOM   4579  CB  LEU A 295      55.520  24.730  46.970  1.00  0.00           C
ATOM   4580  HB1 LEU A 295      55.900  24.910  48.000  1.00  0.00           H
ATOM   4581  HB2 LEU A 295      56.150  25.270  46.240  1.00  0.00           H
ATOM   4582  CG  LEU A 295      55.710  23.170  46.610  1.00  0.00           C
ATOM   4583  HG  LEU A 295      54.680  22.760  46.600  1.00  0.00           H
ATOM   4584  CD1 LEU A 295      56.220  22.860  45.200  1.00  0.00           C
ATOM   4585 HD11 LEU A 295      57.260  23.220  45.010  1.00  0.00           H
ATOM   4586 HD12 LEU A 295      55.530  23.380  44.500  1.00  0.00           H
ATOM   4587 HD13 LEU A 295      56.120  21.770  45.040  1.00  0.00           H
ATOM   4588  CD2 LEU A 295      56.560  22.300  47.630  1.00  0.00           C
ATOM   4589 HD21 LEU A 295      57.610  22.670  47.700  1.00  0.00           H
ATOM   4590 HD22 LEU A 295      56.600  21.300  47.160  1.00  0.00           H
ATOM   4591 HD23 LEU A 295      56.140  22.150  48.650  1.00  0.00           H
ATOM   4592  C   LEU A 295      54.040  26.730  47.360  1.00  0.00           C
ATOM   4593  O   LEU A 295      53.480  27.020  48.410  1.00  0.00           O
ATOM   4594  N   VAL A 296      54.680  27.650  46.660  1.00  0.00           N
ATOM   4595  HN  VAL A 296      55.080  27.430  45.780  1.00  0.00           H
ATOM   4596  CA  VAL A 296      54.560  29.020  47.040  1.00  0.00           C
ATOM   4597  HA  VAL A 296      54.910  29.100  48.060  1.00  0.00           H
ATOM   4598  CB  VAL A 296      55.410  29.850  46.080  1.00  0.00           C
ATOM   4599  HB  VAL A 296      55.090  29.690  45.030  1.00  0.00           H
ATOM   4600  CG1 VAL A 296      55.300  31.380  46.490  1.00  0.00           C
ATOM   4601 HG11 VAL A 296      56.150  31.930  46.020  1.00  0.00           H
ATOM   4602 HG12 VAL A 296      55.470  31.590  47.570  1.00  0.00           H
ATOM   4603 HG13 VAL A 296      54.290  31.780  46.250  1.00  0.00           H
ATOM   4604  CG2 VAL A 296      56.870  29.390  46.180  1.00  0.00           C
ATOM   4605 HG21 VAL A 296      57.070  28.300  46.140  1.00  0.00           H
ATOM   4606 HG22 VAL A 296      57.300  29.750  47.140  1.00  0.00           H
ATOM   4607 HG23 VAL A 296      57.420  29.810  45.310  1.00  0.00           H
ATOM   4608  C   VAL A 296      53.140  29.720  47.050  1.00  0.00           C
ATOM   4609  O   VAL A 296      52.740  30.440  47.990  1.00  0.00           O
ATOM   4610  N   VAL A 297      52.350  29.440  45.980  1.00  0.00           N
ATOM   4611  HN  VAL A 297      52.530  29.010  45.100  1.00  0.00           H
ATOM   4612  CA  VAL A 297      50.890  29.700  46.130  1.00  0.00           C
ATOM   4613  HA  VAL A 297      50.790  30.780  46.230  1.00  0.00           H
ATOM   4614  CB  VAL A 297      50.190  29.170  44.880  1.00  0.00           C
ATOM   4615  HB  VAL A 297      50.270  28.060  44.830  1.00  0.00           H
ATOM   4616  CG1 VAL A 297      48.680  29.420  44.720  1.00  0.00           C
ATOM   4617 HG11 VAL A 297      48.080  29.230  45.640  1.00  0.00           H
ATOM   4618 HG12 VAL A 297      48.190  28.900  43.870  1.00  0.00           H
ATOM   4619 HG13 VAL A 297      48.580  30.490  44.440  1.00  0.00           H
ATOM   4620  CG2 VAL A 297      50.990  29.700  43.640  1.00  0.00           C
ATOM   4621 HG21 VAL A 297      50.570  29.160  42.770  1.00  0.00           H
ATOM   4622 HG22 VAL A 297      52.100  29.610  43.650  1.00  0.00           H
ATOM   4623 HG23 VAL A 297      50.820  30.780  43.410  1.00  0.00           H
ATOM   4624  C   VAL A 297      50.230  29.170  47.360  1.00  0.00           C
ATOM   4625  O   VAL A 297      49.330  29.820  47.980  1.00  0.00           O
ATOM   4626  N   ALA A 298      50.570  27.920  47.740  1.00  0.00           N
ATOM   4627  HN  ALA A 298      51.390  27.490  47.370  1.00  0.00           H
ATOM   4628  CA  ALA A 298      49.960  27.340  48.910  1.00  0.00           C
ATOM   4629  HA  ALA A 298      48.900  27.380  48.700  1.00  0.00           H
ATOM   4630  CB  ALA A 298      50.220  25.850  48.920  1.00  0.00           C
ATOM   4631  HB1 ALA A 298      50.130  25.400  47.900  1.00  0.00           H
ATOM   4632  HB2 ALA A 298      49.520  25.380  49.640  1.00  0.00           H
ATOM   4633  HB3 ALA A 298      51.250  25.590  49.250  1.00  0.00           H
ATOM   4634  C   ALA A 298      50.360  27.930  50.200  1.00  0.00           C
ATOM   4635  O   ALA A 298      49.570  27.990  51.170  1.00  0.00           O
ATOM   4636  N   ALA A 299      51.560  28.520  50.270  1.00  0.00           N
ATOM   4637  HN  ALA A 299      52.190  28.260  49.540  1.00  0.00           H
ATOM   4638  CA  ALA A 299      52.000  29.360  51.350  1.00  0.00           C
ATOM   4639  HA  ALA A 299      51.860  28.710  52.210  1.00  0.00           H
ATOM   4640  CB  ALA A 299      53.470  29.730  51.110  1.00  0.00           C
ATOM   4641  HB1 ALA A 299      53.830  30.070  52.110  1.00  0.00           H
ATOM   4642  HB2 ALA A 299      53.580  30.450  50.280  1.00  0.00           H
ATOM   4643  HB3 ALA A 299      53.960  28.750  50.920  1.00  0.00           H
ATOM   4644  C   ALA A 299      51.110  30.640  51.520  1.00  0.00           C
ATOM   4645  O   ALA A 299      50.790  31.020  52.640  1.00  0.00           O
ATOM   4646  N   LEU A 300      50.790  31.340  50.450  1.00  0.00           N
ATOM   4647  HN  LEU A 300      51.140  31.270  49.520  1.00  0.00           H
ATOM   4648  CA  LEU A 300      49.750  32.320  50.600  1.00  0.00           C
ATOM   4649  HA  LEU A 300      50.090  33.000  51.360  1.00  0.00           H
ATOM   4650  CB  LEU A 300      49.620  33.040  49.200  1.00  0.00           C
ATOM   4651  HB1 LEU A 300      49.300  32.320  48.410  1.00  0.00           H
ATOM   4652  HB2 LEU A 300      50.600  33.490  48.980  1.00  0.00           H
ATOM   4653  CG  LEU A 300      48.690  34.230  49.170  1.00  0.00           C
ATOM   4654  HG  LEU A 300      47.720  33.830  49.540  1.00  0.00           H
ATOM   4655  CD1 LEU A 300      49.230  35.380  50.110  1.00  0.00           C
ATOM   4656 HD11 LEU A 300      49.380  34.890  51.090  1.00  0.00           H
ATOM   4657 HD12 LEU A 300      48.570  36.270  50.210  1.00  0.00           H
ATOM   4658 HD13 LEU A 300      50.270  35.580  49.770  1.00  0.00           H
ATOM   4659  CD2 LEU A 300      48.410  34.720  47.690  1.00  0.00           C
ATOM   4660 HD21 LEU A 300      47.630  35.510  47.600  1.00  0.00           H
ATOM   4661 HD22 LEU A 300      48.230  33.940  46.930  1.00  0.00           H
ATOM   4662 HD23 LEU A 300      49.400  35.150  47.410  1.00  0.00           H
ATOM   4663  C   LEU A 300      48.420  31.820  51.100  1.00  0.00           C
ATOM   4664  O   LEU A 300      47.780  32.390  51.980  1.00  0.00           O
ATOM   4665  N   HSD A 301      47.960  30.750  50.490  1.00  0.00           N
ATOM   4666  HN  HSD A 301      48.400  30.360  49.690  1.00  0.00           H
ATOM   4667  CA  HSD A 301      46.670  30.130  50.830  1.00  0.00           C
ATOM   4668  HA  HSD A 301      45.980  30.950  50.690  1.00  0.00           H
ATOM   4669  CB  HSD A 301      46.320  29.020  49.860  1.00  0.00           C
ATOM   4670  HB1 HSD A 301      45.720  28.200  50.320  1.00  0.00           H
ATOM   4671  HB2 HSD A 301      47.310  28.540  49.790  1.00  0.00           H
ATOM   4672  ND1 HSD A 301      45.040  28.500  47.680  1.00  0.00           N
ATOM   4673  HD1 HSD A 301      44.510  27.710  47.980  1.00  0.00           H
ATOM   4674  CG  HSD A 301      45.850  29.350  48.460  1.00  0.00           C
ATOM   4675  CE1 HSD A 301      44.890  29.050  46.500  1.00  0.00           C
ATOM   4676  HE1 HSD A 301      44.430  28.560  45.650  1.00  0.00           H
ATOM   4677  NE2 HSD A 301      45.510  30.210  46.440  1.00  0.00           N
ATOM   4678  CD2 HSD A 301      46.170  30.410  47.640  1.00  0.00           C
ATOM   4679  HD2 HSD A 301      46.920  31.190  47.680  1.00  0.00           H
ATOM   4680  C   HSD A 301      46.550  29.630  52.280  1.00  0.00           C
ATOM   4681  O   HSD A 301      45.560  29.850  52.910  1.00  0.00           O
ATOM   4682  N   LEU A 302      47.630  29.050  52.840  1.00  0.00           N
ATOM   4683  HN  LEU A 302      48.470  28.780  52.380  1.00  0.00           H
ATOM   4684  CA  LEU A 302      47.960  28.950  54.220  1.00  0.00           C
ATOM   4685  HA  LEU A 302      47.220  28.260  54.590  1.00  0.00           H
ATOM   4686  CB  LEU A 302      49.340  28.240  54.260  1.00  0.00           C
ATOM   4687  HB1 LEU A 302      50.010  28.970  53.760  1.00  0.00           H
ATOM   4688  HB2 LEU A 302      49.320  27.270  53.720  1.00  0.00           H
ATOM   4689  CG  LEU A 302      49.920  27.840  55.670  1.00  0.00           C
ATOM   4690  HG  LEU A 302      50.610  27.010  55.390  1.00  0.00           H
ATOM   4691  CD1 LEU A 302      50.890  29.000  56.170  1.00  0.00           C
ATOM   4692 HD11 LEU A 302      51.440  29.530  55.360  1.00  0.00           H
ATOM   4693 HD12 LEU A 302      51.610  28.500  56.860  1.00  0.00           H
ATOM   4694 HD13 LEU A 302      50.200  29.690  56.690  1.00  0.00           H
ATOM   4695  CD2 LEU A 302      48.930  27.330  56.750  1.00  0.00           C
ATOM   4696 HD21 LEU A 302      47.950  27.030  56.300  1.00  0.00           H
ATOM   4697 HD22 LEU A 302      48.840  28.060  57.580  1.00  0.00           H
ATOM   4698 HD23 LEU A 302      49.340  26.460  57.310  1.00  0.00           H
ATOM   4699  C   LEU A 302      47.820  30.240  55.030  1.00  0.00           C
ATOM   4700  O   LEU A 302      47.100  30.290  56.030  1.00  0.00           O
ATOM   4701  N   CYS A 303      48.460  31.330  54.550  1.00  0.00           N
ATOM   4702  HN  CYS A 303      49.060  31.160  53.770  1.00  0.00           H
ATOM   4703  CA  CYS A 303      48.390  32.630  55.220  1.00  0.00           C
ATOM   4704  HA  CYS A 303      48.620  32.440  56.260  1.00  0.00           H
ATOM   4705  CB  CYS A 303      49.480  33.630  54.690  1.00  0.00           C
ATOM   4706  HB1 CYS A 303      49.510  34.590  55.230  1.00  0.00           H
ATOM   4707  HB2 CYS A 303      49.380  33.850  53.600  1.00  0.00           H
ATOM   4708  SG  CYS A 303      51.170  33.050  55.160  1.00  0.00           S
ATOM   4709  HG1 CYS A 303      51.700  32.620  54.030  1.00  0.00           H
ATOM   4710  C   CYS A 303      47.010  33.220  55.270  1.00  0.00           C
ATOM   4711  O   CYS A 303      46.510  33.720  56.240  1.00  0.00           O
ATOM   4712  N   ILE A 304      46.300  33.120  54.150  1.00  0.00           N
ATOM   4713  HN  ILE A 304      46.700  32.650  53.360  1.00  0.00           H
ATOM   4714  CA  ILE A 304      44.880  33.450  54.020  1.00  0.00           C
ATOM   4715  HA  ILE A 304      44.750  34.490  54.260  1.00  0.00           H
ATOM   4716  CB  ILE A 304      44.410  33.260  52.530  1.00  0.00           C
ATOM   4717  HB  ILE A 304      44.800  32.270  52.210  1.00  0.00           H
ATOM   4718  CG2 ILE A 304      42.860  33.320  52.360  1.00  0.00           C
ATOM   4719 HG21 ILE A 304      42.380  34.240  52.750  1.00  0.00           H
ATOM   4720 HG22 ILE A 304      42.390  32.530  52.990  1.00  0.00           H
ATOM   4721 HG23 ILE A 304      42.430  33.100  51.360  1.00  0.00           H
ATOM   4722  CG1 ILE A 304      45.120  34.320  51.620  1.00  0.00           C
ATOM   4723 HG11 ILE A 304      46.220  34.170  51.550  1.00  0.00           H
ATOM   4724 HG12 ILE A 304      45.060  35.360  51.990  1.00  0.00           H
ATOM   4725  CD  ILE A 304      44.580  34.300  50.140  1.00  0.00           C
ATOM   4726  HD1 ILE A 304      45.270  34.890  49.500  1.00  0.00           H
ATOM   4727  HD2 ILE A 304      43.570  34.750  50.120  1.00  0.00           H
ATOM   4728  HD3 ILE A 304      44.600  33.220  49.880  1.00  0.00           H
ATOM   4729  C   ILE A 304      44.060  32.570  54.970  1.00  0.00           C
ATOM   4730  O   ILE A 304      43.170  33.110  55.670  1.00  0.00           O
ATOM   4731  N   ALA A 305      44.360  31.240  55.060  1.00  0.00           N
ATOM   4732  HN  ALA A 305      44.990  30.890  54.370  1.00  0.00           H
ATOM   4733  CA  ALA A 305      43.720  30.250  55.970  1.00  0.00           C
ATOM   4734  HA  ALA A 305      42.670  30.470  55.890  1.00  0.00           H
ATOM   4735  CB  ALA A 305      44.070  28.770  55.630  1.00  0.00           C
ATOM   4736  HB1 ALA A 305      43.670  27.970  56.290  1.00  0.00           H
ATOM   4737  HB2 ALA A 305      45.180  28.710  55.650  1.00  0.00           H
ATOM   4738  HB3 ALA A 305      43.660  28.540  54.630  1.00  0.00           H
ATOM   4739  C   ALA A 305      43.980  30.540  57.430  1.00  0.00           C
ATOM   4740  O   ALA A 305      43.120  30.290  58.320  1.00  0.00           O
ATOM   4741  N   LEU A 306      45.190  30.980  57.770  1.00  0.00           N
ATOM   4742  HN  LEU A 306      45.880  31.140  57.070  1.00  0.00           H
ATOM   4743  CA  LEU A 306      45.680  31.310  59.150  1.00  0.00           C
ATOM   4744  HA  LEU A 306      45.410  30.450  59.750  1.00  0.00           H
ATOM   4745  CB  LEU A 306      47.210  31.250  59.040  1.00  0.00           C
ATOM   4746  HB1 LEU A 306      47.390  31.940  58.180  1.00  0.00           H
ATOM   4747  HB2 LEU A 306      47.630  30.240  58.850  1.00  0.00           H
ATOM   4748  CG  LEU A 306      47.890  31.650  60.370  1.00  0.00           C
ATOM   4749  HG  LEU A 306      47.710  32.750  60.430  1.00  0.00           H
ATOM   4750  CD1 LEU A 306      47.620  30.800  61.520  1.00  0.00           C
ATOM   4751 HD11 LEU A 306      47.580  31.310  62.510  1.00  0.00           H
ATOM   4752 HD12 LEU A 306      48.480  30.150  61.780  1.00  0.00           H
ATOM   4753 HD13 LEU A 306      46.680  30.210  61.430  1.00  0.00           H
ATOM   4754  CD2 LEU A 306      49.390  31.640  60.150  1.00  0.00           C
ATOM   4755 HD21 LEU A 306      49.720  32.400  59.400  1.00  0.00           H
ATOM   4756 HD22 LEU A 306      49.580  30.600  59.810  1.00  0.00           H
ATOM   4757 HD23 LEU A 306      49.950  31.870  61.080  1.00  0.00           H
ATOM   4758  C   LEU A 306      45.020  32.460  59.840  1.00  0.00           C
ATOM   4759  O   LEU A 306      44.720  32.470  61.050  1.00  0.00           O
ATOM   4760  N   GLY A 307      44.810  33.530  59.040  1.00  0.00           N
ATOM   4761  HN  GLY A 307      45.140  33.420  58.100  1.00  0.00           H
ATOM   4762  CA  GLY A 307      43.940  34.660  59.340  1.00  0.00           C
ATOM   4763  HA1 GLY A 307      43.940  35.390  58.540  1.00  0.00           H
ATOM   4764  HA2 GLY A 307      44.300  35.130  60.240  1.00  0.00           H
ATOM   4765  C   GLY A 307      42.500  34.360  59.710  1.00  0.00           C
ATOM   4766  O   GLY A 307      41.970  34.820  60.620  1.00  0.00           O
ATOM   4767  N   TYR A 308      41.880  33.430  58.890  1.00  0.00           N
ATOM   4768  HN  TYR A 308      42.280  33.000  58.080  1.00  0.00           H
ATOM   4769  CA  TYR A 308      40.550  32.900  59.140  1.00  0.00           C
ATOM   4770  HA  TYR A 308      39.950  33.770  59.380  1.00  0.00           H
ATOM   4771  CB  TYR A 308      39.910  32.130  57.980  1.00  0.00           C
ATOM   4772  HB1 TYR A 308      38.870  31.910  58.300  1.00  0.00           H
ATOM   4773  HB2 TYR A 308      40.390  31.190  57.630  1.00  0.00           H
ATOM   4774  CG  TYR A 308      39.790  33.040  56.770  1.00  0.00           C
ATOM   4775  CD1 TYR A 308      39.310  34.400  56.940  1.00  0.00           C
ATOM   4776  HD1 TYR A 308      39.100  34.800  57.930  1.00  0.00           H
ATOM   4777  CE1 TYR A 308      38.840  35.120  55.790  1.00  0.00           C
ATOM   4778  HE1 TYR A 308      38.620  36.160  56.020  1.00  0.00           H
ATOM   4779  CZ  TYR A 308      39.040  34.630  54.510  1.00  0.00           C
ATOM   4780  OH  TYR A 308      38.770  35.480  53.490  1.00  0.00           O
ATOM   4781  HH  TYR A 308      38.790  36.390  53.790  1.00  0.00           H
ATOM   4782  CD2 TYR A 308      39.910  32.580  55.420  1.00  0.00           C
ATOM   4783  HD2 TYR A 308      40.270  31.570  55.320  1.00  0.00           H
ATOM   4784  CE2 TYR A 308      39.630  33.390  54.320  1.00  0.00           C
ATOM   4785  HE2 TYR A 308      39.880  33.180  53.290  1.00  0.00           H
ATOM   4786  C   TYR A 308      40.430  32.100  60.440  1.00  0.00           C
ATOM   4787  O   TYR A 308      39.470  32.260  61.240  1.00  0.00           O
ATOM   4788  N   ALA A 309      41.510  31.340  60.660  1.00  0.00           N
ATOM   4789  HN  ALA A 309      42.110  31.310  59.870  1.00  0.00           H
ATOM   4790  CA  ALA A 309      41.560  30.410  61.770  1.00  0.00           C
ATOM   4791  HA  ALA A 309      40.620  29.890  61.780  1.00  0.00           H
ATOM   4792  CB  ALA A 309      42.740  29.500  61.500  1.00  0.00           C
ATOM   4793  HB1 ALA A 309      42.550  28.900  60.580  1.00  0.00           H
ATOM   4794  HB2 ALA A 309      42.890  28.710  62.270  1.00  0.00           H
ATOM   4795  HB3 ALA A 309      43.640  30.120  61.340  1.00  0.00           H
ATOM   4796  C   ALA A 309      41.840  31.060  63.120  1.00  0.00           C
ATOM   4797  O   ALA A 309      41.460  30.490  64.110  1.00  0.00           O
ATOM   4798  N   ASN A 310      42.400  32.290  63.160  1.00  0.00           N
ATOM   4799  HN  ASN A 310      42.700  32.770  62.340  1.00  0.00           H
ATOM   4800  CA  ASN A 310      42.370  33.040  64.320  1.00  0.00           C
ATOM   4801  HA  ASN A 310      42.840  32.450  65.090  1.00  0.00           H
ATOM   4802  CB  ASN A 310      43.320  34.250  64.060  1.00  0.00           C
ATOM   4803  HB1 ASN A 310      42.870  34.850  63.240  1.00  0.00           H
ATOM   4804  HB2 ASN A 310      44.310  33.880  63.720  1.00  0.00           H
ATOM   4805  CG  ASN A 310      43.520  35.380  65.110  1.00  0.00           C
ATOM   4806  OD1 ASN A 310      43.630  36.520  64.730  1.00  0.00           O
ATOM   4807  ND2 ASN A 310      43.480  34.930  66.430  1.00  0.00           N
ATOM   4808 HD21 ASN A 310      43.240  35.600  67.130  1.00  0.00           H
ATOM   4809 HD22 ASN A 310      43.130  34.000  66.550  1.00  0.00           H
ATOM   4810  C   ASN A 310      40.970  33.480  64.830  1.00  0.00           C
ATOM   4811  O   ASN A 310      40.680  33.350  66.000  1.00  0.00           O
ATOM   4812  N   SER A 311      39.990  33.790  63.880  1.00  0.00           N
ATOM   4813  HN  SER A 311      40.080  33.710  62.890  1.00  0.00           H
ATOM   4814  CA  SER A 311      38.650  33.970  64.350  1.00  0.00           C
ATOM   4815  HA  SER A 311      38.660  34.680  65.160  1.00  0.00           H
ATOM   4816  CB  SER A 311      37.740  34.500  63.180  1.00  0.00           C
ATOM   4817  HB1 SER A 311      36.730  34.700  63.600  1.00  0.00           H
ATOM   4818  HB2 SER A 311      37.760  33.640  62.470  1.00  0.00           H
ATOM   4819  OG  SER A 311      38.250  35.640  62.540  1.00  0.00           O
ATOM   4820  HG1 SER A 311      38.170  36.330  63.200  1.00  0.00           H
ATOM   4821  C   SER A 311      37.980  32.740  64.960  1.00  0.00           C
ATOM   4822  O   SER A 311      37.060  32.860  65.700  1.00  0.00           O
ATOM   4823  N   SER A 312      38.350  31.540  64.600  1.00  0.00           N
ATOM   4824  HN  SER A 312      39.130  31.460  63.990  1.00  0.00           H
ATOM   4825  CA  SER A 312      37.970  30.430  65.400  1.00  0.00           C
ATOM   4826  HA  SER A 312      36.930  30.510  65.680  1.00  0.00           H
ATOM   4827  CB  SER A 312      37.860  29.040  64.720  1.00  0.00           C
ATOM   4828  HB1 SER A 312      37.140  29.200  63.890  1.00  0.00           H
ATOM   4829  HB2 SER A 312      37.610  28.150  65.340  1.00  0.00           H
ATOM   4830  OG  SER A 312      39.040  28.650  64.090  1.00  0.00           O
ATOM   4831  HG1 SER A 312      39.430  28.000  64.680  1.00  0.00           H
ATOM   4832  C   SER A 312      38.780  30.210  66.670  1.00  0.00           C
ATOM   4833  O   SER A 312      38.280  29.600  67.630  1.00  0.00           O
ATOM   4834  N   LEU A 313      40.080  30.630  66.740  1.00  0.00           N
ATOM   4835  HN  LEU A 313      40.530  31.060  65.960  1.00  0.00           H
ATOM   4836  CA  LEU A 313      40.840  30.570  68.010  1.00  0.00           C
ATOM   4837  HA  LEU A 313      40.540  29.660  68.510  1.00  0.00           H
ATOM   4838  CB  LEU A 313      42.300  30.720  67.640  1.00  0.00           C
ATOM   4839  HB1 LEU A 313      42.480  31.760  67.270  1.00  0.00           H
ATOM   4840  HB2 LEU A 313      42.500  29.940  66.870  1.00  0.00           H
ATOM   4841  CG  LEU A 313      43.360  30.550  68.790  1.00  0.00           C
ATOM   4842  HG  LEU A 313      43.010  31.110  69.690  1.00  0.00           H
ATOM   4843  CD1 LEU A 313      43.460  29.050  69.200  1.00  0.00           C
ATOM   4844 HD11 LEU A 313      42.490  28.510  69.180  1.00  0.00           H
ATOM   4845 HD12 LEU A 313      43.960  28.990  70.190  1.00  0.00           H
ATOM   4846 HD13 LEU A 313      44.150  28.500  68.530  1.00  0.00           H
ATOM   4847  CD2 LEU A 313      44.680  31.050  68.230  1.00  0.00           C
ATOM   4848 HD21 LEU A 313      44.860  32.140  68.320  1.00  0.00           H
ATOM   4849 HD22 LEU A 313      44.920  30.540  67.270  1.00  0.00           H
ATOM   4850 HD23 LEU A 313      45.470  30.710  68.930  1.00  0.00           H
ATOM   4851  C   LEU A 313      40.540  31.630  69.100  1.00  0.00           C
ATOM   4852  O   LEU A 313      40.640  31.420  70.270  1.00  0.00           O
ATOM   4853  N   ASN A 314      40.090  32.870  68.630  1.00  0.00           N
ATOM   4854  HN  ASN A 314      40.280  33.040  67.660  1.00  0.00           H
ATOM   4855  CA  ASN A 314      39.740  34.030  69.510  1.00  0.00           C
ATOM   4856  HA  ASN A 314      40.610  34.200  70.130  1.00  0.00           H
ATOM   4857  CB  ASN A 314      39.350  35.350  68.770  1.00  0.00           C
ATOM   4858  HB1 ASN A 314      38.980  36.150  69.440  1.00  0.00           H
ATOM   4859  HB2 ASN A 314      38.690  35.090  67.920  1.00  0.00           H
ATOM   4860  CG  ASN A 314      40.580  35.990  68.140  1.00  0.00           C
ATOM   4861  OD1 ASN A 314      41.740  35.800  68.510  1.00  0.00           O
ATOM   4862  ND2 ASN A 314      40.370  36.770  67.100  1.00  0.00           N
ATOM   4863 HD21 ASN A 314      41.130  37.290  66.690  1.00  0.00           H
ATOM   4864 HD22 ASN A 314      39.460  37.030  66.770  1.00  0.00           H
ATOM   4865  C   ASN A 314      38.660  33.640  70.530  1.00  0.00           C
ATOM   4866  O   ASN A 314      38.930  33.960  71.730  1.00  0.00           O
ATOM   4867  N   PRO A 315      37.580  33.050  70.330  1.00  0.00           N
ATOM   4868  CD  PRO A 315      36.980  32.810  69.020  1.00  0.00           C
ATOM   4869  HD1 PRO A 315      37.640  32.150  68.410  1.00  0.00           H
ATOM   4870  HD2 PRO A 315      36.720  33.780  68.560  1.00  0.00           H
ATOM   4871  CA  PRO A 315      36.610  32.650  71.390  1.00  0.00           C
ATOM   4872  HA  PRO A 315      36.540  33.490  72.070  1.00  0.00           H
ATOM   4873  CB  PRO A 315      35.360  32.330  70.710  1.00  0.00           C
ATOM   4874  HB1 PRO A 315      34.730  33.240  70.690  1.00  0.00           H
ATOM   4875  HB2 PRO A 315      34.790  31.520  71.200  1.00  0.00           H
ATOM   4876  CG  PRO A 315      35.730  31.950  69.300  1.00  0.00           C
ATOM   4877  HG1 PRO A 315      35.920  30.860  69.280  1.00  0.00           H
ATOM   4878  HG2 PRO A 315      34.790  32.170  68.740  1.00  0.00           H
ATOM   4879  C   PRO A 315      37.250  31.490  72.180  1.00  0.00           C
ATOM   4880  O   PRO A 315      37.040  31.580  73.390  1.00  0.00           O
ATOM   4881  N   VAL A 316      38.140  30.600  71.700  1.00  0.00           N
ATOM   4882  HN  VAL A 316      38.490  30.740  70.780  1.00  0.00           H
ATOM   4883  CA  VAL A 316      38.790  29.560  72.540  1.00  0.00           C
ATOM   4884  HA  VAL A 316      38.020  29.040  73.100  1.00  0.00           H
ATOM   4885  CB  VAL A 316      39.560  28.560  71.640  1.00  0.00           C
ATOM   4886  HB  VAL A 316      40.310  29.190  71.110  1.00  0.00           H
ATOM   4887  CG1 VAL A 316      40.200  27.460  72.480  1.00  0.00           C
ATOM   4888 HG11 VAL A 316      40.640  26.610  71.930  1.00  0.00           H
ATOM   4889 HG12 VAL A 316      39.400  26.940  73.060  1.00  0.00           H
ATOM   4890 HG13 VAL A 316      40.900  27.920  73.200  1.00  0.00           H
ATOM   4891  CG2 VAL A 316      38.690  27.920  70.510  1.00  0.00           C
ATOM   4892 HG21 VAL A 316      37.870  27.250  70.840  1.00  0.00           H
ATOM   4893 HG22 VAL A 316      39.320  27.330  69.800  1.00  0.00           H
ATOM   4894 HG23 VAL A 316      38.140  28.780  70.070  1.00  0.00           H
ATOM   4895  C   VAL A 316      39.640  30.170  73.600  1.00  0.00           C
ATOM   4896  O   VAL A 316      39.560  29.840  74.830  1.00  0.00           O
ATOM   4897  N   LEU A 317      40.460  31.180  73.240  1.00  0.00           N
ATOM   4898  HN  LEU A 317      40.420  31.500  72.300  1.00  0.00           H
ATOM   4899  CA  LEU A 317      41.320  32.090  74.030  1.00  0.00           C
ATOM   4900  HA  LEU A 317      42.150  31.510  74.410  1.00  0.00           H
ATOM   4901  CB  LEU A 317      42.080  33.110  73.170  1.00  0.00           C
ATOM   4902  HB1 LEU A 317      42.310  34.060  73.690  1.00  0.00           H
ATOM   4903  HB2 LEU A 317      41.280  33.510  72.510  1.00  0.00           H
ATOM   4904  CG  LEU A 317      43.220  32.650  72.280  1.00  0.00           C
ATOM   4905  HG  LEU A 317      42.910  31.690  71.810  1.00  0.00           H
ATOM   4906  CD1 LEU A 317      43.660  33.670  71.250  1.00  0.00           C
ATOM   4907 HD11 LEU A 317      44.020  34.620  71.700  1.00  0.00           H
ATOM   4908 HD12 LEU A 317      42.790  33.890  70.590  1.00  0.00           H
ATOM   4909 HD13 LEU A 317      44.470  33.250  70.630  1.00  0.00           H
ATOM   4910  CD2 LEU A 317      44.380  32.170  73.190  1.00  0.00           C
ATOM   4911 HD21 LEU A 317      43.970  32.140  74.220  1.00  0.00           H
ATOM   4912 HD22 LEU A 317      45.100  33.010  73.080  1.00  0.00           H
ATOM   4913 HD23 LEU A 317      45.010  31.370  72.750  1.00  0.00           H
ATOM   4914  C   LEU A 317      40.640  32.760  75.160  1.00  0.00           C
ATOM   4915  O   LEU A 317      41.000  32.540  76.310  1.00  0.00           O
ATOM   4916  N   TYR A 318      39.480  33.420  74.860  1.00  0.00           N
ATOM   4917  HN  TYR A 318      39.270  33.540  73.890  1.00  0.00           H
ATOM   4918  CA  TYR A 318      38.720  34.180  75.860  1.00  0.00           C
ATOM   4919  HA  TYR A 318      39.400  34.870  76.350  1.00  0.00           H
ATOM   4920  CB  TYR A 318      37.510  35.000  75.250  1.00  0.00           C
ATOM   4921  HB1 TYR A 318      37.060  35.630  76.050  1.00  0.00           H
ATOM   4922  HB2 TYR A 318      36.710  34.270  74.990  1.00  0.00           H
ATOM   4923  CG  TYR A 318      37.810  35.950  74.120  1.00  0.00           C
ATOM   4924  CD1 TYR A 318      36.850  35.940  73.040  1.00  0.00           C
ATOM   4925  HD1 TYR A 318      35.950  35.350  73.130  1.00  0.00           H
ATOM   4926  CE1 TYR A 318      37.010  36.840  71.980  1.00  0.00           C
ATOM   4927  HE1 TYR A 318      36.230  36.840  71.230  1.00  0.00           H
ATOM   4928  CZ  TYR A 318      38.150  37.620  71.880  1.00  0.00           C
ATOM   4929  OH  TYR A 318      38.470  38.460  70.810  1.00  0.00           O
ATOM   4930  HH  TYR A 318      37.700  38.690  70.280  1.00  0.00           H
ATOM   4931  CD2 TYR A 318      38.890  36.760  74.050  1.00  0.00           C
ATOM   4932  HD2 TYR A 318      39.630  36.810  74.830  1.00  0.00           H
ATOM   4933  CE2 TYR A 318      39.120  37.450  72.860  1.00  0.00           C
ATOM   4934  HE2 TYR A 318      39.960  38.120  72.790  1.00  0.00           H
ATOM   4935  C   TYR A 318      38.220  33.300  77.010  1.00  0.00           C
ATOM   4936  O   TYR A 318      38.350  33.750  78.140  1.00  0.00           O
ATOM   4937  N   ALA A 319      37.820  32.100  76.730  1.00  0.00           N
ATOM   4938  HN  ALA A 319      37.740  31.870  75.760  1.00  0.00           H
ATOM   4939  CA  ALA A 319      37.310  31.180  77.740  1.00  0.00           C
ATOM   4940  HA  ALA A 319      36.590  31.650  78.390  1.00  0.00           H
ATOM   4941  CB  ALA A 319      36.760  30.020  76.920  1.00  0.00           C
ATOM   4942  HB1 ALA A 319      36.530  29.220  77.660  1.00  0.00           H
ATOM   4943  HB2 ALA A 319      37.540  29.840  76.150  1.00  0.00           H
ATOM   4944  HB3 ALA A 319      35.840  30.390  76.420  1.00  0.00           H
ATOM   4945  C   ALA A 319      38.450  30.640  78.640  1.00  0.00           C
ATOM   4946  O   ALA A 319      38.250  30.540  79.830  1.00  0.00           O
ATOM   4947  N   PHE A 320      39.630  30.460  78.170  1.00  0.00           N
ATOM   4948  HN  PHE A 320      39.810  30.620  77.200  1.00  0.00           H
ATOM   4949  CA  PHE A 320      40.790  30.200  79.040  1.00  0.00           C
ATOM   4950  HA  PHE A 320      40.440  29.580  79.860  1.00  0.00           H
ATOM   4951  CB  PHE A 320      41.730  29.330  78.170  1.00  0.00           C
ATOM   4952  HB1 PHE A 320      42.740  29.160  78.600  1.00  0.00           H
ATOM   4953  HB2 PHE A 320      41.770  29.790  77.160  1.00  0.00           H
ATOM   4954  CG  PHE A 320      41.240  27.870  77.870  1.00  0.00           C
ATOM   4955  CD1 PHE A 320      40.970  27.040  78.900  1.00  0.00           C
ATOM   4956  HD1 PHE A 320      41.230  27.350  79.910  1.00  0.00           H
ATOM   4957  CE1 PHE A 320      40.520  25.750  78.730  1.00  0.00           C
ATOM   4958  HE1 PHE A 320      40.270  25.100  79.560  1.00  0.00           H
ATOM   4959  CZ  PHE A 320      40.350  25.250  77.410  1.00  0.00           C
ATOM   4960  HZ  PHE A 320      39.910  24.270  77.280  1.00  0.00           H
ATOM   4961  CD2 PHE A 320      41.050  27.410  76.530  1.00  0.00           C
ATOM   4962  HD2 PHE A 320      41.180  28.060  75.680  1.00  0.00           H
ATOM   4963  CE2 PHE A 320      40.620  26.090  76.300  1.00  0.00           C
ATOM   4964  HE2 PHE A 320      40.310  25.770  75.320  1.00  0.00           H
ATOM   4965  C   PHE A 320      41.580  31.410  79.610  1.00  0.00           C
ATOM   4966  O   PHE A 320      42.340  31.300  80.560  1.00  0.00           O
ATOM   4967  N   LEU A 321      41.470  32.600  79.030  1.00  0.00           N
ATOM   4968  HN  LEU A 321      40.870  32.680  78.240  1.00  0.00           H
ATOM   4969  CA  LEU A 321      42.230  33.700  79.570  1.00  0.00           C
ATOM   4970  HA  LEU A 321      42.980  33.380  80.280  1.00  0.00           H
ATOM   4971  CB  LEU A 321      43.100  34.390  78.450  1.00  0.00           C
ATOM   4972  HB1 LEU A 321      43.730  35.120  79.000  1.00  0.00           H
ATOM   4973  HB2 LEU A 321      42.500  35.050  77.780  1.00  0.00           H
ATOM   4974  CG  LEU A 321      43.810  33.370  77.550  1.00  0.00           C
ATOM   4975  HG  LEU A 321      43.050  32.660  77.130  1.00  0.00           H
ATOM   4976  CD1 LEU A 321      44.430  34.110  76.270  1.00  0.00           C
ATOM   4977 HD11 LEU A 321      44.910  35.080  76.490  1.00  0.00           H
ATOM   4978 HD12 LEU A 321      43.580  34.350  75.590  1.00  0.00           H
ATOM   4979 HD13 LEU A 321      45.090  33.470  75.640  1.00  0.00           H
ATOM   4980  CD2 LEU A 321      44.870  32.580  78.280  1.00  0.00           C
ATOM   4981 HD21 LEU A 321      44.450  31.780  78.930  1.00  0.00           H
ATOM   4982 HD22 LEU A 321      45.340  33.280  79.000  1.00  0.00           H
ATOM   4983 HD23 LEU A 321      45.610  32.090  77.620  1.00  0.00           H
ATOM   4984  C   LEU A 321      41.380  34.670  80.440  1.00  0.00           C
ATOM   4985  O   LEU A 321      42.010  35.480  81.030  1.00  0.00           O
ATOM   4986  N   ASP A 322      40.040  34.580  80.670  1.00  0.00           N
ATOM   4987  HN  ASP A 322      39.530  34.010  80.020  1.00  0.00           H
ATOM   4988  CA  ASP A 322      39.320  35.390  81.610  1.00  0.00           C
ATOM   4989  HA  ASP A 322      40.000  36.090  82.070  1.00  0.00           H
ATOM   4990  CB  ASP A 322      38.090  36.100  80.850  1.00  0.00           C
ATOM   4991  HB1 ASP A 322      37.370  35.310  80.560  1.00  0.00           H
ATOM   4992  HB2 ASP A 322      38.510  36.580  79.940  1.00  0.00           H
ATOM   4993  CG  ASP A 322      37.430  37.190  81.640  1.00  0.00           C
ATOM   4994  OD1 ASP A 322      37.570  37.300  82.890  1.00  0.00           O
ATOM   4995  OD2 ASP A 322      36.600  37.970  81.090  1.00  0.00           O
ATOM   4996  C   ASP A 322      38.730  34.500  82.760  1.00  0.00           C
ATOM   4997  O   ASP A 322      38.380  33.340  82.520  1.00  0.00           O
ATOM   4998  N   GLU A 323      38.740  35.020  83.980  1.00  0.00           N
ATOM   4999  HN  GLU A 323      39.010  35.980  84.060  1.00  0.00           H
ATOM   5000  CA  GLU A 323      38.090  34.390  85.030  1.00  0.00           C
ATOM   5001  HA  GLU A 323      38.180  33.320  85.100  1.00  0.00           H
ATOM   5002  CB  GLU A 323      38.570  34.990  86.390  1.00  0.00           C
ATOM   5003  HB1 GLU A 323      37.830  34.770  87.190  1.00  0.00           H
ATOM   5004  HB2 GLU A 323      38.570  36.100  86.330  1.00  0.00           H
ATOM   5005  CG  GLU A 323      39.930  34.440  86.860  1.00  0.00           C
ATOM   5006  HG1 GLU A 323      40.240  35.050  87.740  1.00  0.00           H
ATOM   5007  HG2 GLU A 323      40.650  34.610  86.030  1.00  0.00           H
ATOM   5008  CD  GLU A 323      40.000  32.920  87.200  1.00  0.00           C
ATOM   5009  OE1 GLU A 323      41.030  32.380  86.800  1.00  0.00           O
ATOM   5010  OE2 GLU A 323      39.150  32.420  88.010  1.00  0.00           O
ATOM   5011  C   GLU A 323      36.550  34.380  84.940  1.00  0.00           C
ATOM   5012  O   GLU A 323      35.920  33.370  85.190  1.00  0.00           O
ATOM   5013  N   ASN A 324      35.980  35.500  84.500  1.00  0.00           N
ATOM   5014  HN  ASN A 324      36.490  36.290  84.160  1.00  0.00           H
ATOM   5015  CA  ASN A 324      34.500  35.690  84.510  1.00  0.00           C
ATOM   5016  HA  ASN A 324      34.010  35.220  85.350  1.00  0.00           H
ATOM   5017  CB  ASN A 324      34.070  37.200  84.540  1.00  0.00           C
ATOM   5018  HB1 ASN A 324      33.000  37.330  84.250  1.00  0.00           H
ATOM   5019  HB2 ASN A 324      34.660  37.760  83.780  1.00  0.00           H
ATOM   5020  CG  ASN A 324      34.390  37.810  85.900  1.00  0.00           C
ATOM   5021  OD1 ASN A 324      34.300  37.110  86.920  1.00  0.00           O
ATOM   5022  ND2 ASN A 324      34.640  39.090  85.910  1.00  0.00           N
ATOM   5023 HD21 ASN A 324      35.210  39.390  86.680  1.00  0.00           H
ATOM   5024 HD22 ASN A 324      34.350  39.650  85.130  1.00  0.00           H
ATOM   5025  C   ASN A 324      33.930  34.960  83.270  1.00  0.00           C
ATOM   5026  O   ASN A 324      32.920  34.270  83.390  1.00  0.00           O
ATOM   5027  N   PHE A 325      34.550  34.980  82.020  1.00  0.00           N
ATOM   5028  HN  PHE A 325      35.420  35.400  81.760  1.00  0.00           H
ATOM   5029  CA  PHE A 325      34.060  34.080  80.950  1.00  0.00           C
ATOM   5030  HA  PHE A 325      33.000  34.240  80.800  1.00  0.00           H
ATOM   5031  CB  PHE A 325      34.770  34.300  79.540  1.00  0.00           C
ATOM   5032  HB1 PHE A 325      34.310  33.500  78.920  1.00  0.00           H
ATOM   5033  HB2 PHE A 325      35.870  34.160  79.610  1.00  0.00           H
ATOM   5034  CG  PHE A 325      34.490  35.660  78.820  1.00  0.00           C
ATOM   5035  CD1 PHE A 325      35.510  36.580  78.520  1.00  0.00           C
ATOM   5036  HD1 PHE A 325      36.520  36.370  78.820  1.00  0.00           H
ATOM   5037  CE1 PHE A 325      35.290  37.840  77.940  1.00  0.00           C
ATOM   5038  HE1 PHE A 325      36.180  38.350  77.620  1.00  0.00           H
ATOM   5039  CZ  PHE A 325      33.940  38.070  77.510  1.00  0.00           C
ATOM   5040  HZ  PHE A 325      33.700  39.040  77.110  1.00  0.00           H
ATOM   5041  CD2 PHE A 325      33.190  36.030  78.390  1.00  0.00           C
ATOM   5042  HD2 PHE A 325      32.330  35.390  78.530  1.00  0.00           H
ATOM   5043  CE2 PHE A 325      32.920  37.160  77.620  1.00  0.00           C
ATOM   5044  HE2 PHE A 325      31.890  37.380  77.360  1.00  0.00           H
ATOM   5045  C   PHE A 325      34.190  32.560  81.340  1.00  0.00           C
ATOM   5046  O   PHE A 325      33.300  31.790  81.020  1.00  0.00           O
ATOM   5047  N   LYS A 326      35.270  32.110  81.980  1.00  0.00           N
ATOM   5048  HN  LYS A 326      36.060  32.660  82.250  1.00  0.00           H
ATOM   5049  CA  LYS A 326      35.430  30.800  82.470  1.00  0.00           C
ATOM   5050  HA  LYS A 326      35.430  30.250  81.550  1.00  0.00           H
ATOM   5051  CB  LYS A 326      36.790  30.670  83.200  1.00  0.00           C
ATOM   5052  HB1 LYS A 326      36.950  31.540  83.870  1.00  0.00           H
ATOM   5053  HB2 LYS A 326      37.620  30.620  82.450  1.00  0.00           H
ATOM   5054  CG  LYS A 326      36.850  29.320  83.970  1.00  0.00           C
ATOM   5055  HG1 LYS A 326      36.420  28.420  83.480  1.00  0.00           H
ATOM   5056  HG2 LYS A 326      36.280  29.190  84.920  1.00  0.00           H
ATOM   5057  CD  LYS A 326      38.330  29.060  84.320  1.00  0.00           C
ATOM   5058  HD1 LYS A 326      38.820  28.820  83.350  1.00  0.00           H
ATOM   5059  HD2 LYS A 326      38.490  28.210  85.020  1.00  0.00           H
ATOM   5060  CE  LYS A 326      38.970  30.270  85.050  1.00  0.00           C
ATOM   5061  HE1 LYS A 326      38.270  30.580  85.860  1.00  0.00           H
[truncated: 5,872,793 more chars]
