# Supplementary material for: Descriptive molecular pharmacology of the δ opioid receptor (DOR): A computational study with structural approach
Source: PLoS One. 2024 Jul 11;19(7):e0304068. doi: 10.1371/journal.pone.0304068 (PMC11239112; doi:10.1371/journal.pone.0304068)
Supplement: S1 File — (ZIP) [file pone.0304068.s025.zip › DORTIPPpsi_GaMD_0.pdb]

TITLE     do2i
REMARK    THIS IS A SIMULATION BOX
CRYST1   82.998   82.998  122.452  90.00  90.00  90.00 P 1           1
MODEL        1
ATOM      1  N   GLU     1     129.520  56.890 108.230  1.00  0.00            
ATOM      2  H1  GLU     1     129.690  56.530 109.160  1.00  0.00            
ATOM      3  H2  GLU     1     129.290  56.110 107.620  1.00  0.00            
ATOM      4  H3  GLU     1     128.900  57.680 108.290  1.00  0.00            
ATOM      5  CA  GLU     1     130.810  57.440 107.690  1.00  0.00            
ATOM      6  HA  GLU     1     131.100  56.940 106.760  1.00  0.00            
ATOM      7  CB  GLU     1     130.580  58.930 107.390  1.00  0.00            
ATOM      8  HB2 GLU     1     130.650  59.430 108.350  1.00  0.00            
ATOM      9  HB3 GLU     1     131.420  59.230 106.760  1.00  0.00            
ATOM     10  CG  GLU     1     129.250  59.320 106.700  1.00  0.00            
ATOM     11  HG2 GLU     1     128.410  59.220 107.380  1.00  0.00            
ATOM     12  HG3 GLU     1     129.340  60.360 106.380  1.00  0.00            
ATOM     13  CD  GLU     1     129.010  58.440 105.480  1.00  0.00            
ATOM     14  OE1 GLU     1     129.440  58.650 104.320  1.00  0.00            
ATOM     15  OE2 GLU     1     128.320  57.360 105.750  1.00  0.00            
ATOM     16  C   GLU     1     132.000  57.260 108.560  1.00  0.00            
ATOM     17  O   GLU     1     131.850  57.010 109.760  1.00  0.00            
ATOM     18  N   PRO     2     133.230  57.460 108.070  1.00  0.00            
ATOM     19  CD  PRO     2     133.600  57.470 106.660  1.00  0.00            
ATOM     20  HD2 PRO     2     133.180  58.380 106.220  1.00  0.00            
ATOM     21  HD3 PRO     2     133.130  56.600 106.190  1.00  0.00            
ATOM     22  CG  PRO     2     135.100  57.430 106.580  1.00  0.00            
ATOM     23  HG2 PRO     2     135.420  58.060 105.750  1.00  0.00            
ATOM     24  HG3 PRO     2     135.410  56.400 106.390  1.00  0.00            
ATOM     25  CB  PRO     2     135.640  57.920 107.870  1.00  0.00            
ATOM     26  HB2 PRO     2     135.830  58.990 107.880  1.00  0.00            
ATOM     27  HB3 PRO     2     136.530  57.390 108.190  1.00  0.00            
ATOM     28  CA  PRO     2     134.470  57.590 108.810  1.00  0.00            
ATOM     29  HA  PRO     2     134.730  56.630 109.250  1.00  0.00            
ATOM     30  C   PRO     2     134.320  58.590 109.870  1.00  0.00            
ATOM     31  O   PRO     2     134.000  59.770 109.470  1.00  0.00            
ATOM     32  N   ALA     3     134.650  58.240 111.100  1.00  0.00            
ATOM     33  H   ALA     3     134.950  57.280 111.130  1.00  0.00            
ATOM     34  CA  ALA     3     134.460  58.930 112.330  1.00  0.00            
ATOM     35  HA  ALA     3     133.400  59.200 112.340  1.00  0.00            
ATOM     36  CB  ALA     3     134.760  58.040 113.570  1.00  0.00            
ATOM     37  HB1 ALA     3     135.820  57.770 113.570  1.00  0.00            
ATOM     38  HB2 ALA     3     134.520  58.590 114.480  1.00  0.00            
ATOM     39  HB3 ALA     3     134.150  57.130 113.520  1.00  0.00            
ATOM     40  C   ALA     3     135.200  60.280 112.260  1.00  0.00            
ATOM     41  O   ALA     3     134.510  61.190 112.730  1.00  0.00            
ATOM     42  N   PRO     4     136.420  60.550 111.830  1.00  0.00            
ATOM     43  CD  PRO     4     137.450  59.500 111.430  1.00  0.00            
ATOM     44  HD2 PRO     4     137.360  59.300 110.360  1.00  0.00            
ATOM     45  HD3 PRO     4     137.270  58.580 111.990  1.00  0.00            
ATOM     46  CG  PRO     4     138.810  60.160 111.800  1.00  0.00            
ATOM     47  HG2 PRO     4     139.610  59.810 111.140  1.00  0.00            
ATOM     48  HG3 PRO     4     139.070  59.960 112.830  1.00  0.00            
ATOM     49  CB  PRO     4     138.520  61.660 111.580  1.00  0.00            
ATOM     50  HB2 PRO     4     138.680  61.780 110.510  1.00  0.00            
ATOM     51  HB3 PRO     4     139.160  62.350 112.120  1.00  0.00            
ATOM     52  CA  PRO     4     136.990  61.950 111.930  1.00  0.00            
ATOM     53  HA  PRO     4     136.800  62.350 112.920  1.00  0.00            
ATOM     54  C   PRO     4     136.320  62.830 110.890  1.00  0.00            
ATOM     55  O   PRO     4     136.010  63.960 111.200  1.00  0.00            
ATOM     56  N   SER     5     136.100  62.360 109.660  1.00  0.00            
ATOM     57  H   SER     5     136.480  61.460 109.410  1.00  0.00            
ATOM     58  CA  SER     5     135.290  63.080 108.640  1.00  0.00            
ATOM     59  HA  SER     5     135.780  64.020 108.390  1.00  0.00            
ATOM     60  CB  SER     5     135.130  62.250 107.350  1.00  0.00            
ATOM     61  HB2 SER     5     134.780  61.250 107.610  1.00  0.00            
ATOM     62  HB3 SER     5     134.390  62.730 106.710  1.00  0.00            
ATOM     63  OG  SER     5     136.360  62.150 106.660  1.00  0.00            
ATOM     64  HG  SER     5     136.240  61.630 105.860  1.00  0.00            
ATOM     65  C   SER     5     133.890  63.370 109.080  1.00  0.00            
ATOM     66  O   SER     5     133.320  64.470 108.890  1.00  0.00            
ATOM     67  N   ALA     6     133.340  62.470 109.890  1.00  0.00            
ATOM     68  H   ALA     6     133.840  61.600 110.000  1.00  0.00            
ATOM     69  CA  ALA     6     132.040  62.570 110.450  1.00  0.00            
ATOM     70  HA  ALA     6     131.450  62.940 109.610  1.00  0.00            
ATOM     71  CB  ALA     6     131.430  61.160 110.920  1.00  0.00            
ATOM     72  HB1 ALA     6     132.000  60.780 111.760  1.00  0.00            
ATOM     73  HB2 ALA     6     130.390  61.290 111.220  1.00  0.00            
ATOM     74  HB3 ALA     6     131.480  60.450 110.090  1.00  0.00            
ATOM     75  C   ALA     6     131.960  63.570 111.490  1.00  0.00            
ATOM     76  O   ALA     6     131.050  64.360 111.470  1.00  0.00            
ATOM     77  N   GLY     7     132.990  63.670 112.330  1.00  0.00            
ATOM     78  H   GLY     7     133.730  62.980 112.280  1.00  0.00            
ATOM     79  CA  GLY     7     133.090  64.730 113.310  1.00  0.00            
ATOM     80  HA2 GLY     7     132.160  64.710 113.870  1.00  0.00            
ATOM     81  HA3 GLY     7     133.920  64.460 113.960  1.00  0.00            
ATOM     82  C   GLY     7     133.320  66.130 112.780  1.00  0.00            
ATOM     83  O   GLY     7     132.780  67.090 113.270  1.00  0.00            
ATOM     84  N   ALA     8     134.160  66.300 111.730  1.00  0.00            
ATOM     85  H   ALA     8     134.660  65.470 111.440  1.00  0.00            
ATOM     86  CA  ALA     8     134.400  67.540 110.990  1.00  0.00            
ATOM     87  HA  ALA     8     134.850  68.310 111.610  1.00  0.00            
ATOM     88  CB  ALA     8     135.400  67.160 109.900  1.00  0.00            
ATOM     89  HB1 ALA     8     134.960  66.390 109.250  1.00  0.00            
ATOM     90  HB2 ALA     8     135.640  68.040 109.300  1.00  0.00            
ATOM     91  HB3 ALA     8     136.310  66.770 110.360  1.00  0.00            
ATOM     92  C   ALA     8     133.120  68.140 110.340  1.00  0.00            
ATOM     93  O   ALA     8     132.880  69.370 110.380  1.00  0.00            
ATOM     94  N   GLU     9     132.200  67.370 109.680  1.00  0.00            
ATOM     95  H   GLU     9     132.500  66.400 109.650  1.00  0.00            
ATOM     96  CA  GLU     9     131.020  67.740 108.950  1.00  0.00            
ATOM     97  HA  GLU     9     131.190  68.710 108.470  1.00  0.00            
ATOM     98  CB  GLU     9     130.650  66.750 107.890  1.00  0.00            
ATOM     99  HB2 GLU     9     130.540  65.780 108.370  1.00  0.00            
ATOM    100  HB3 GLU     9     129.690  67.060 107.480  1.00  0.00            
ATOM    101  CG  GLU     9     131.710  66.640 106.720  1.00  0.00            
ATOM    102  HG2 GLU     9     131.840  67.690 106.450  1.00  0.00            
ATOM    103  HG3 GLU     9     132.650  66.250 107.110  1.00  0.00            
ATOM    104  CD  GLU     9     131.300  65.830 105.460  1.00  0.00            
ATOM    105  OE1 GLU     9     131.870  66.140 104.390  1.00  0.00            
ATOM    106  OE2 GLU     9     130.400  65.020 105.520  1.00  0.00            
ATOM    107  C   GLU     9     129.880  68.030 109.920  1.00  0.00            
ATOM    108  O   GLU     9     128.890  68.700 109.440  1.00  0.00            
ATOM    109  N   LEU    10     129.970  67.480 111.170  1.00  0.00            
ATOM    110  H   LEU    10     130.700  66.790 111.250  1.00  0.00            
ATOM    111  CA  LEU    10     128.910  67.510 112.190  1.00  0.00            
ATOM    112  HA  LEU    10     128.660  66.480 112.450  1.00  0.00            
ATOM    113  CB  LEU    10     129.340  68.290 113.510  1.00  0.00            
ATOM    114  HB2 LEU    10     130.310  67.820 113.650  1.00  0.00            
ATOM    115  HB3 LEU    10     129.470  69.350 113.270  1.00  0.00            
ATOM    116  CG  LEU    10     128.520  68.150 114.790  1.00  0.00            
ATOM    117  HG  LEU    10     127.540  68.600 114.620  1.00  0.00            
ATOM    118  CD1 LEU    10     128.340  66.660 115.180  1.00  0.00            
ATOM    119 HD11 LEU    10     129.320  66.200 115.340  1.00  0.00            
ATOM    120 HD12 LEU    10     127.750  66.590 116.090  1.00  0.00            
ATOM    121 HD13 LEU    10     127.820  66.130 114.370  1.00  0.00            
ATOM    122  CD2 LEU    10     129.100  69.010 115.880  1.00  0.00            
ATOM    123 HD21 LEU    10     129.090  70.050 115.560  1.00  0.00            
ATOM    124 HD22 LEU    10     128.500  68.900 116.780  1.00  0.00            
ATOM    125 HD23 LEU    10     130.120  68.700 116.080  1.00  0.00            
ATOM    126  C   LEU    10     127.410  67.730 111.810  1.00  0.00            
ATOM    127  O   LEU    10     126.830  68.780 111.600  1.00  0.00            
ATOM    128  N   GLN    11     126.690  66.590 111.580  1.00  0.00            
ATOM    129  H   GLN    11     127.180  65.720 111.720  1.00  0.00            
ATOM    130  CA  GLN    11     125.290  66.530 111.060  1.00  0.00            
ATOM    131  HA  GLN    11     124.880  67.530 110.930  1.00  0.00            
ATOM    132  CB  GLN    11     125.300  65.840 109.700  1.00  0.00            
ATOM    133  HB2 GLN    11     125.800  64.880 109.860  1.00  0.00            
ATOM    134  HB3 GLN    11     124.250  65.670 109.450  1.00  0.00            
ATOM    135  CG  GLN    11     125.990  66.590 108.530  1.00  0.00            
ATOM    136  HG2 GLN    11     127.070  66.650 108.660  1.00  0.00            
ATOM    137  HG3 GLN    11     125.760  65.990 107.650  1.00  0.00            
ATOM    138  CD  GLN    11     125.450  68.000 108.310  1.00  0.00            
ATOM    139  OE1 GLN    11     124.350  68.230 107.870  1.00  0.00            
ATOM    140  NE2 GLN    11     126.230  69.030 108.730  1.00  0.00            
ATOM    141 HE21 GLN    11     125.910  69.980 108.600  1.00  0.00            
ATOM    142 HE22 GLN    11     127.120  68.840 109.160  1.00  0.00            
ATOM    143  C   GLN    11     124.390  65.820 112.100  1.00  0.00            
ATOM    144  O   GLN    11     124.900  65.050 112.920  1.00  0.00            
ATOM    145  N   PRO    12     123.090  66.120 112.220  1.00  0.00            
ATOM    146  CD  PRO    12     122.380  67.100 111.360  1.00  0.00            
ATOM    147  HD2 PRO    12     122.400  66.720 110.340  1.00  0.00            
ATOM    148  HD3 PRO    12     122.930  68.040 111.400  1.00  0.00            
ATOM    149  CG  PRO    12     120.970  67.230 111.910  1.00  0.00            
ATOM    150  HG2 PRO    12     120.260  67.420 111.100  1.00  0.00            
ATOM    151  HG3 PRO    12     120.920  68.040 112.630  1.00  0.00            
ATOM    152  CB  PRO    12     120.700  65.900 112.570  1.00  0.00            
ATOM    153  HB2 PRO    12     120.210  65.230 111.860  1.00  0.00            
ATOM    154  HB3 PRO    12     120.080  66.000 113.460  1.00  0.00            
ATOM    155  CA  PRO    12     122.070  65.350 112.940  1.00  0.00            
ATOM    156  HA  PRO    12     122.230  65.470 114.010  1.00  0.00            
ATOM    157  C   PRO    12     122.140  63.820 112.570  1.00  0.00            
ATOM    158  O   PRO    12     122.120  63.470 111.420  1.00  0.00            
ATOM    159  N   PRO    13     122.150  62.930 113.570  1.00  0.00            
ATOM    160  CD  PRO    13     122.450  63.260 114.930  1.00  0.00            
ATOM    161  HD2 PRO    13     121.610  63.780 115.380  1.00  0.00            
ATOM    162  HD3 PRO    13     123.340  63.890 114.970  1.00  0.00            
ATOM    163  CG  PRO    13     122.680  61.920 115.540  1.00  0.00            
ATOM    164  HG2 PRO    13     122.340  61.930 116.570  1.00  0.00            
ATOM    165  HG3 PRO    13     123.740  61.690 115.500  1.00  0.00            
ATOM    166  CB  PRO    13     121.880  60.920 114.710  1.00  0.00            
ATOM    167  HB2 PRO    13     120.840  60.730 114.980  1.00  0.00            
ATOM    168  HB3 PRO    13     122.440  59.980 114.740  1.00  0.00            
ATOM    169  CA  PRO    13     121.950  61.520 113.310  1.00  0.00            
ATOM    170  HA  PRO    13     122.890  61.200 112.860  1.00  0.00            
ATOM    171  C   PRO    13     120.800  61.060 112.450  1.00  0.00            
ATOM    172  O   PRO    13     119.640  61.300 112.740  1.00  0.00            
ATOM    173  N   LEU    14     121.210  60.400 111.310  1.00  0.00            
ATOM    174  H   LEU    14     122.140  60.630 110.990  1.00  0.00            
ATOM    175  CA  LEU    14     120.380  59.560 110.460  1.00  0.00            
ATOM    176  HA  LEU    14     121.000  59.190 109.640  1.00  0.00            
ATOM    177  CB  LEU    14     119.750  58.360 111.170  1.00  0.00            
ATOM    178  HB2 LEU    14     118.940  58.800 111.750  1.00  0.00            
ATOM    179  HB3 LEU    14     119.330  57.660 110.440  1.00  0.00            
ATOM    180  CG  LEU    14     120.690  57.630 112.080  1.00  0.00            
ATOM    181  HG  LEU    14     121.040  58.340 112.820  1.00  0.00            
ATOM    182  CD1 LEU    14     120.030  56.390 112.800  1.00  0.00            
ATOM    183 HD11 LEU    14     119.680  55.680 112.050  1.00  0.00            
ATOM    184 HD12 LEU    14     120.770  55.910 113.440  1.00  0.00            
ATOM    185 HD13 LEU    14     119.190  56.720 113.400  1.00  0.00            
ATOM    186  CD2 LEU    14     121.960  57.190 111.290  1.00  0.00            
ATOM    187 HD21 LEU    14     122.460  58.070 110.880  1.00  0.00            
ATOM    188 HD22 LEU    14     122.640  56.660 111.950  1.00  0.00            
ATOM    189 HD23 LEU    14     121.670  56.530 110.470  1.00  0.00            
ATOM    190  C   LEU    14     119.280  60.270 109.630  1.00  0.00            
ATOM    191  O   LEU    14     118.590  59.640 108.820  1.00  0.00            
ATOM    192  N   PHE    15     119.220  61.580 109.850  1.00  0.00            
ATOM    193  H   PHE    15     119.840  61.930 110.560  1.00  0.00            
ATOM    194  CA  PHE    15     118.360  62.510 109.180  1.00  0.00            
ATOM    195  HA  PHE    15     117.320  62.360 109.460  1.00  0.00            
ATOM    196  CB  PHE    15     118.790  63.960 109.600  1.00  0.00            
ATOM    197  HB2 PHE    15     118.580  64.050 110.660  1.00  0.00            
ATOM    198  HB3 PHE    15     119.860  64.080 109.420  1.00  0.00            
ATOM    199  CG  PHE    15     118.110  65.140 108.930  1.00  0.00            
ATOM    200  CD1 PHE    15     118.890  66.250 108.580  1.00  0.00            
ATOM    201  HD1 PHE    15     119.970  66.180 108.680  1.00  0.00            
ATOM    202  CE1 PHE    15     118.310  67.430 108.110  1.00  0.00            
ATOM    203  HE1 PHE    15     118.890  68.320 107.880  1.00  0.00            
ATOM    204  CZ  PHE    15     116.940  67.430 107.940  1.00  0.00            
ATOM    205  HZ  PHE    15     116.510  68.380 107.620  1.00  0.00            
ATOM    206  CE2 PHE    15     116.110  66.310 108.150  1.00  0.00            
ATOM    207  HE2 PHE    15     115.040  66.310 107.910  1.00  0.00            
ATOM    208  CD2 PHE    15     116.720  65.150 108.690  1.00  0.00            
ATOM    209  HD2 PHE    15     116.110  64.270 108.910  1.00  0.00            
ATOM    210  C   PHE    15     118.330  62.500 107.600  1.00  0.00            
ATOM    211  O   PHE    15     117.300  62.550 106.970  1.00  0.00            
ATOM    212  N   ALA    16     119.530  62.440 106.970  1.00  0.00            
ATOM    213  H   ALA    16     120.390  62.540 107.490  1.00  0.00            
ATOM    214  CA  ALA    16     119.610  62.410 105.510  1.00  0.00            
ATOM    215  HA  ALA    16     118.950  63.200 105.160  1.00  0.00            
ATOM    216  CB  ALA    16     121.080  62.760 105.090  1.00  0.00            
ATOM    217  HB1 ALA    16     121.750  61.970 105.420  1.00  0.00            
ATOM    218  HB2 ALA    16     121.140  62.850 104.000  1.00  0.00            
ATOM    219  HB3 ALA    16     121.370  63.700 105.550  1.00  0.00            
ATOM    220  C   ALA    16     119.060  61.110 104.880  1.00  0.00            
ATOM    221  O   ALA    16     118.250  61.080 103.910  1.00  0.00            
ATOM    222  N   NLN    17     119.370  59.880 105.500  1.00  0.00            
ATOM    223  H   NLN    17     120.040  59.910 106.250  1.00  0.00            
ATOM    224  CA  NLN    17     118.740  58.580 105.170  1.00  0.00            
ATOM    225  HA  NLN    17     118.980  58.310 104.140  1.00  0.00            
ATOM    226  CB  NLN    17     119.230  57.450 106.100  1.00  0.00            
ATOM    227  HB2 NLN    17     119.190  57.730 107.150  1.00  0.00            
ATOM    228  HB3 NLN    17     118.650  56.540 105.940  1.00  0.00            
ATOM    229  CG  NLN    17     120.680  57.180 105.720  1.00  0.00            
ATOM    230  OD1 NLN    17     121.560  57.510 106.510  1.00  0.00            
ATOM    231  ND2 NLN    17     120.900  56.580 104.550  1.00  0.00            
ATOM    232 HD21 NLN    17     120.120  56.330 103.960  1.00  0.00            
ATOM    233  C   NLN    17     117.280  58.570 105.350  1.00  0.00            
ATOM    234  O   NLN    17     116.560  58.160 104.470  1.00  0.00            
ATOM    235  N   ALA    18     116.830  59.120 106.480  1.00  0.00            
ATOM    236  H   ALA    18     117.520  59.400 107.160  1.00  0.00            
ATOM    237  CA  ALA    18     115.480  59.300 106.790  1.00  0.00            
ATOM    238  HA  ALA    18     115.040  58.300 106.820  1.00  0.00            
ATOM    239  CB  ALA    18     115.400  59.910 108.160  1.00  0.00            
ATOM    240  HB1 ALA    18     115.830  60.910 108.130  1.00  0.00            
ATOM    241  HB2 ALA    18     114.360  59.970 108.470  1.00  0.00            
ATOM    242  HB3 ALA    18     115.950  59.290 108.860  1.00  0.00            
ATOM    243  C   ALA    18     114.660  60.160 105.850  1.00  0.00            
ATOM    244  O   ALA    18     113.570  59.740 105.420  1.00  0.00            
ATOM    245  N   SER    19     115.210  61.300 105.410  1.00  0.00            
ATOM    246  H   SER    19     115.880  61.690 106.050  1.00  0.00            
ATOM    247  CA  SER    19     114.790  62.100 104.280  1.00  0.00            
ATOM    248  HA  SER    19     113.740  62.390 104.380  1.00  0.00            
ATOM    249  CB  SER    19     115.660  63.390 104.210  1.00  0.00            
ATOM    250  HB2 SER    19     115.360  64.050 105.020  1.00  0.00            
ATOM    251  HB3 SER    19     116.710  63.110 104.330  1.00  0.00            
ATOM    252  OG  SER    19     115.490  64.070 102.960  1.00  0.00            
ATOM    253  HG  SER    19     116.040  64.860 102.940  1.00  0.00            
ATOM    254  C   SER    19     114.650  61.350 103.000  1.00  0.00            
ATOM    255  O   SER    19     113.620  61.340 102.350  1.00  0.00            
ATOM    256  N   ASP    20     115.720  60.680 102.530  1.00  0.00            
ATOM    257  H   ASP    20     116.590  60.900 102.980  1.00  0.00            
ATOM    258  CA  ASP    20     115.760  59.900 101.230  1.00  0.00            
ATOM    259  HA  ASP    20     115.340  60.480 100.400  1.00  0.00            
ATOM    260  CB  ASP    20     117.250  59.580 100.910  1.00  0.00            
ATOM    261  HB2 ASP    20     117.770  60.510 100.680  1.00  0.00            
ATOM    262  HB3 ASP    20     117.680  59.130 101.800  1.00  0.00            
ATOM    263  CG  ASP    20     117.400  58.650  99.780  1.00  0.00            
ATOM    264  OD1 ASP    20     117.770  57.450 100.050  1.00  0.00            
ATOM    265  OD2 ASP    20     117.130  59.080  98.570  1.00  0.00            
ATOM    266  C   ASP    20     114.740  58.830 101.200  1.00  0.00            
ATOM    267  O   ASP    20     114.170  58.380 100.180  1.00  0.00            
ATOM    268  N   ALA    21     114.530  58.230 102.420  1.00  0.00            
ATOM    269  H   ALA    21     115.210  58.490 103.110  1.00  0.00            
ATOM    270  CA  ALA    21     113.560  57.180 102.760  1.00  0.00            
ATOM    271  HA  ALA    21     113.780  56.360 102.070  1.00  0.00            
ATOM    272  CB  ALA    21     113.720  56.650 104.240  1.00  0.00            
ATOM    273  HB1 ALA    21     113.500  57.450 104.940  1.00  0.00            
ATOM    274  HB2 ALA    21     113.030  55.820 104.400  1.00  0.00            
ATOM    275  HB3 ALA    21     114.740  56.310 104.390  1.00  0.00            
ATOM    276  C   ALA    21     112.140  57.640 102.440  1.00  0.00            
ATOM    277  O   ALA    21     111.370  56.880 101.930  1.00  0.00            
ATOM    278  N   TYR    22     111.850  58.900 102.770  1.00  0.00            
ATOM    279  H   TYR    22     112.580  59.430 103.220  1.00  0.00            
ATOM    280  CA  TYR    22     110.520  59.420 102.780  1.00  0.00            
ATOM    281  HA  TYR    22     109.850  58.770 103.340  1.00  0.00            
ATOM    282  CB  TYR    22     110.560  60.790 103.450  1.00  0.00            
ATOM    283  HB2 TYR    22     110.300  60.550 104.480  1.00  0.00            
ATOM    284  HB3 TYR    22     111.580  61.180 103.410  1.00  0.00            
ATOM    285  CG  TYR    22     109.570  61.870 102.910  1.00  0.00            
ATOM    286  CD1 TYR    22     108.220  61.600 103.110  1.00  0.00            
ATOM    287  HD1 TYR    22     107.920  60.670 103.590  1.00  0.00            
ATOM    288  CE1 TYR    22     107.240  62.530 102.690  1.00  0.00            
ATOM    289  HE1 TYR    22     106.200  62.440 103.010  1.00  0.00            
ATOM    290  CZ  TYR    22     107.640  63.630 101.880  1.00  0.00            
ATOM    291  OH  TYR    22     106.640  64.320 101.280  1.00  0.00            
ATOM    292  HH  TYR    22     105.770  63.970 101.480  1.00  0.00            
ATOM    293  CE2 TYR    22     109.000  63.880 101.710  1.00  0.00            
ATOM    294  HE2 TYR    22     109.280  64.800 101.190  1.00  0.00            
ATOM    295  CD2 TYR    22     109.980  63.010 102.170  1.00  0.00            
ATOM    296  HD2 TYR    22     111.030  63.210 101.960  1.00  0.00            
ATOM    297  C   TYR    22     109.660  59.320 101.420  1.00  0.00            
ATOM    298  O   TYR    22     108.500  58.910 101.460  1.00  0.00            
ATOM    299  N   PRO    23     110.150  59.570 100.220  1.00  0.00            
ATOM    300  CD  PRO    23     111.390  60.460 100.040  1.00  0.00            
ATOM    301  HD2 PRO    23     112.270  59.820  99.990  1.00  0.00            
ATOM    302  HD3 PRO    23     111.460  61.120 100.900  1.00  0.00            
ATOM    303  CG  PRO    23     111.150  61.250  98.690  1.00  0.00            
ATOM    304  HG2 PRO    23     112.090  61.410  98.150  1.00  0.00            
ATOM    305  HG3 PRO    23     110.670  62.210  98.880  1.00  0.00            
ATOM    306  CB  PRO    23     110.220  60.330  97.920  1.00  0.00            
ATOM    307  HB2 PRO    23     110.900  59.630  97.430  1.00  0.00            
ATOM    308  HB3 PRO    23     109.570  60.780  97.170  1.00  0.00            
ATOM    309  CA  PRO    23     109.380  59.600  98.970  1.00  0.00            
ATOM    310  HA  PRO    23     108.390  60.040  99.120  1.00  0.00            
ATOM    311  C   PRO    23     109.230  58.220  98.550  1.00  0.00            
ATOM    312  O   PRO    23     108.130  57.900  98.140  1.00  0.00            
ATOM    313  N   SER    24     110.250  57.380  98.760  1.00  0.00            
ATOM    314  H   SER    24     111.080  57.860  99.060  1.00  0.00            
ATOM    315  CA  SER    24     110.320  55.940  98.570  1.00  0.00            
ATOM    316  HA  SER    24     110.110  55.740  97.520  1.00  0.00            
ATOM    317  CB  SER    24     111.740  55.260  98.950  1.00  0.00            
ATOM    318  HB2 SER    24     111.940  55.400 100.010  1.00  0.00            
ATOM    319  HB3 SER    24     111.700  54.190  98.730  1.00  0.00            
ATOM    320  OG  SER    24     112.790  55.880  98.170  1.00  0.00            
ATOM    321  HG  SER    24     113.630  55.480  98.390  1.00  0.00            
ATOM    322  C   SER    24     109.250  55.160  99.360  1.00  0.00            
ATOM    323  O   SER    24     108.620  54.190  98.880  1.00  0.00            
ATOM    324  N   ALA    25     108.950  55.630 100.540  1.00  0.00            
ATOM    325  H   ALA    25     109.360  56.490 100.860  1.00  0.00            
ATOM    326  CA  ALA    25     107.950  55.040 101.320  1.00  0.00            
ATOM    327  HA  ALA    25     108.020  53.950 101.380  1.00  0.00            
ATOM    328  CB  ALA    25     108.170  55.620 102.700  1.00  0.00            
ATOM    329  HB1 ALA    25     108.090  56.710 102.650  1.00  0.00            
ATOM    330  HB2 ALA    25     107.420  55.230 103.380  1.00  0.00            
ATOM    331  HB3 ALA    25     109.160  55.340 103.050  1.00  0.00            
ATOM    332  C   ALA    25     106.510  55.460 100.970  1.00  0.00            
ATOM    333  O   ALA    25     105.480  55.140 101.550  1.00  0.00            
ATOM    334  N   CYS    26     106.370  56.170  99.810  1.00  0.00            
ATOM    335  H   CYS    26     107.150  56.310  99.180  1.00  0.00            
ATOM    336  CA  CYS    26     105.090  56.730  99.440  1.00  0.00            
ATOM    337  HA  CYS    26     104.300  56.200  99.970  1.00  0.00            
ATOM    338  CB  CYS    26     104.990  58.250  99.780  1.00  0.00            
ATOM    339  HB2 CYS    26     105.780  58.770  99.240  1.00  0.00            
ATOM    340  HB3 CYS    26     104.020  58.610  99.430  1.00  0.00            
ATOM    341  SG  CYS    26     105.130  58.760 101.510  1.00  0.00            
ATOM    342  HG  CYS    26     104.990  60.060 101.280  1.00  0.00            
ATOM    343  C   CYS    26     104.910  56.560  97.890  1.00  0.00            
ATOM    344  O   CYS    26     105.730  56.030  97.170  1.00  0.00            
ATOM    345  N   PRO    27     103.800  56.880  97.190  1.00  0.00            
ATOM    346  CD  PRO    27     102.490  57.340  97.740  1.00  0.00            
ATOM    347  HD2 PRO    27     102.690  58.090  98.500  1.00  0.00            
ATOM    348  HD3 PRO    27     101.990  56.480  98.190  1.00  0.00            
ATOM    349  CG  PRO    27     101.720  57.900  96.580  1.00  0.00            
ATOM    350  HG2 PRO    27     101.880  58.970  96.460  1.00  0.00            
ATOM    351  HG3 PRO    27     100.650  57.700  96.660  1.00  0.00            
ATOM    352  CB  PRO    27     102.340  57.110  95.420  1.00  0.00            
ATOM    353  HB2 PRO    27     102.230  57.600  94.450  1.00  0.00            
ATOM    354  HB3 PRO    27     101.890  56.120  95.370  1.00  0.00            
ATOM    355  CA  PRO    27     103.810  56.990  95.770  1.00  0.00            
ATOM    356  HA  PRO    27     104.180  56.040  95.380  1.00  0.00            
ATOM    357  C   PRO    27     104.670  58.140  95.200  1.00  0.00            
ATOM    358  O   PRO    27     105.090  59.060  95.910  1.00  0.00            
ATOM    359  N   SER    28     104.910  58.150  93.860  1.00  0.00            
ATOM    360  H   SER    28     104.690  57.350  93.270  1.00  0.00            
ATOM    361  CA  SER    28     105.480  59.330  93.230  1.00  0.00            
ATOM    362  HA  SER    28     105.700  60.110  93.950  1.00  0.00            
ATOM    363  CB  SER    28     106.830  58.860  92.560  1.00  0.00            
ATOM    364  HB2 SER    28     107.470  58.420  93.320  1.00  0.00            
ATOM    365  HB3 SER    28     106.610  58.110  91.790  1.00  0.00            
ATOM    366  OG  SER    28     107.490  59.960  91.970  1.00  0.00            
ATOM    367  HG  SER    28     108.310  59.660  91.560  1.00  0.00            
ATOM    368  C   SER    28     104.560  59.910  92.170  1.00  0.00            
ATOM    369  O   SER    28     104.980  60.740  91.330  1.00  0.00            
ATOM    370  N   ALA    29     103.320  59.400  92.140  1.00  0.00            
ATOM    371  H   ALA    29     103.230  58.520  92.620  1.00  0.00            
ATOM    372  CA  ALA    29     102.160  59.910  91.410  1.00  0.00            
ATOM    373  HA  ALA    29     102.590  60.670  90.760  1.00  0.00            
ATOM    374  CB  ALA    29     101.460  58.840  90.520  1.00  0.00            
ATOM    375  HB1 ALA    29     101.010  58.070  91.150  1.00  0.00            
ATOM    376  HB2 ALA    29     100.680  59.310  89.920  1.00  0.00            
ATOM    377  HB3 ALA    29     102.190  58.380  89.850  1.00  0.00            
ATOM    378  C   ALA    29     101.110  60.580  92.300  1.00  0.00            
ATOM    379  O   ALA    29     100.770  60.090  93.360  1.00  0.00            
ATOM    380  N   GLY    30     100.780  61.810  91.870  1.00  0.00            
ATOM    381  H   GLY    30     101.240  62.090  91.010  1.00  0.00            
ATOM    382  CA  GLY    30      99.840  62.750  92.500  1.00  0.00            
ATOM    383  HA2 GLY    30     100.240  62.960  93.490  1.00  0.00            
ATOM    384  HA3 GLY    30      99.870  63.660  91.890  1.00  0.00            
ATOM    385  C   GLY    30      98.390  62.290  92.640  1.00  0.00            
ATOM    386  O   GLY    30      97.930  61.400  91.850  1.00  0.00            
ATOM    387  N   ALA    31      97.630  62.730  93.650  1.00  0.00            
ATOM    388  H   ALA    31      98.190  63.210  94.330  1.00  0.00            
ATOM    389  CA  ALA    31      96.180  62.510  93.950  1.00  0.00            
ATOM    390  HA  ALA    31      96.130  61.460  94.230  1.00  0.00            
ATOM    391  CB  ALA    31      95.650  63.370  95.140  1.00  0.00            
ATOM    392  HB1 ALA    31      95.680  64.420  94.860  1.00  0.00            
ATOM    393  HB2 ALA    31      94.620  63.080  95.360  1.00  0.00            
ATOM    394  HB3 ALA    31      96.270  63.200  96.010  1.00  0.00            
ATOM    395  C   ALA    31      95.320  62.680  92.750  1.00  0.00            
ATOM    396  O   ALA    31      95.670  63.440  91.800  1.00  0.00            
ATOM    397  N   NLN    32      94.110  62.060  92.680  1.00  0.00            
ATOM    398  H   NLN    32      93.900  61.390  93.400  1.00  0.00            
ATOM    399  CA  NLN    32      93.250  62.110  91.510  1.00  0.00            
ATOM    400  HA  NLN    32      93.850  61.950  90.610  1.00  0.00            
ATOM    401  CB  NLN    32      92.190  61.060  91.560  1.00  0.00            
ATOM    402  HB2 NLN    32      91.630  61.200  92.480  1.00  0.00            
ATOM    403  HB3 NLN    32      91.510  61.150  90.710  1.00  0.00            
ATOM    404  CG  NLN    32      92.770  59.710  91.560  1.00  0.00            
ATOM    405  OD1 NLN    32      93.810  59.490  90.970  1.00  0.00            
ATOM    406  ND2 NLN    32      92.040  58.750  92.220  1.00  0.00            
ATOM    407 HD21 NLN    32      91.170  59.000  92.660  1.00  0.00            
ATOM    408  C   NLN    32      92.770  63.550  91.170  1.00  0.00            
ATOM    409  O   NLN    32      92.640  64.440  92.000  1.00  0.00            
ATOM    410  N   ALA    33      92.500  63.710  89.860  1.00  0.00            
ATOM    411  H   ALA    33      92.720  62.910  89.280  1.00  0.00            
ATOM    412  CA  ALA    33      92.070  64.950  89.200  1.00  0.00            
ATOM    413  HA  ALA    33      92.100  64.650  88.150  1.00  0.00            
ATOM    414  CB  ALA    33      90.640  65.420  89.540  1.00  0.00            
ATOM    415  HB1 ALA    33      90.600  65.730  90.580  1.00  0.00            
ATOM    416  HB2 ALA    33      90.370  66.260  88.900  1.00  0.00            
ATOM    417  HB3 ALA    33      89.940  64.600  89.370  1.00  0.00            
ATOM    418  C   ALA    33      93.040  66.110  89.390  1.00  0.00            
ATOM    419  O   ALA    33      92.610  67.270  89.600  1.00  0.00            
ATOM    420  N   SER    34      94.370  65.830  89.450  1.00  0.00            
ATOM    421  H   SER    34      94.650  64.890  89.680  1.00  0.00            
ATOM    422  CA  SER    34      95.330  66.850  89.530  1.00  0.00            
ATOM    423  HA  SER    34      96.320  66.400  89.540  1.00  0.00            
ATOM    424  CB  SER    34      95.250  67.850  88.310  1.00  0.00            
ATOM    425  HB2 SER    34      94.310  68.390  88.370  1.00  0.00            
ATOM    426  HB3 SER    34      96.080  68.550  88.380  1.00  0.00            
ATOM    427  OG  SER    34      95.320  67.160  87.050  1.00  0.00            
ATOM    428  HG  SER    34      95.270  67.800  86.330  1.00  0.00            
ATOM    429  C   SER    34      95.350  67.380  91.030  1.00  0.00            
ATOM    430  O   SER    34      95.480  68.520  91.370  1.00  0.00            
ATOM    431  N   GLY    35      95.180  66.370  91.910  1.00  0.00            
ATOM    432  H   GLY    35      94.900  65.470  91.540  1.00  0.00            
ATOM    433  CA  GLY    35      95.370  66.490  93.320  1.00  0.00            
ATOM    434  HA2 GLY    35      94.750  67.310  93.690  1.00  0.00            
ATOM    435  HA3 GLY    35      95.070  65.560  93.800  1.00  0.00            
ATOM    436  C   GLY    35      96.860  66.780  93.660  1.00  0.00            
ATOM    437  O   GLY    35      97.780  66.670  92.880  1.00  0.00            
ATOM    438  N   PRO    36      97.120  67.030  94.960  1.00  0.00            
ATOM    439  CD  PRO    36      96.090  67.240  96.000  1.00  0.00            
ATOM    440  HD2 PRO    36      95.630  66.280  96.260  1.00  0.00            
ATOM    441  HD3 PRO    36      95.320  67.920  95.620  1.00  0.00            
ATOM    442  CG  PRO    36      96.890  67.850  97.160  1.00  0.00            
ATOM    443  HG2 PRO    36      96.440  67.520  98.100  1.00  0.00            
ATOM    444  HG3 PRO    36      96.830  68.940  97.090  1.00  0.00            
ATOM    445  CB  PRO    36      98.330  67.370  97.030  1.00  0.00            
ATOM    446  HB2 PRO    36      98.490  66.410  97.510  1.00  0.00            
ATOM    447  HB3 PRO    36      99.030  68.100  97.420  1.00  0.00            
ATOM    448  CA  PRO    36      98.520  67.230  95.530  1.00  0.00            
ATOM    449  HA  PRO    36      98.910  68.160  95.120  1.00  0.00            
ATOM    450  C   PRO    36      99.470  66.110  95.200  1.00  0.00            
ATOM    451  O   PRO    36      99.000  64.980  95.150  1.00  0.00            
ATOM    452  N   PRO    37     100.830  66.230  94.990  1.00  0.00            
ATOM    453  CD  PRO    37     101.400  67.450  94.440  1.00  0.00            
ATOM    454  HD2 PRO    37     101.360  68.230  95.190  1.00  0.00            
ATOM    455  HD3 PRO    37     100.820  67.750  93.570  1.00  0.00            
ATOM    456  CG  PRO    37     102.820  67.060  94.080  1.00  0.00            
ATOM    457  HG2 PRO    37     103.500  67.890  94.270  1.00  0.00            
ATOM    458  HG3 PRO    37     102.880  66.770  93.030  1.00  0.00            
ATOM    459  CB  PRO    37     103.120  65.870  94.990  1.00  0.00            
ATOM    460  HB2 PRO    37     103.390  66.040  96.030  1.00  0.00            
ATOM    461  HB3 PRO    37     103.890  65.260  94.510  1.00  0.00            
ATOM    462  CA  PRO    37     101.780  65.160  94.920  1.00  0.00            
ATOM    463  HA  PRO    37     101.670  64.760  93.910  1.00  0.00            
ATOM    464  C   PRO    37     101.700  64.070  95.880  1.00  0.00            
ATOM    465  O   PRO    37     101.350  64.180  97.050  1.00  0.00            
ATOM    466  N   GLY    38     102.060  62.890  95.310  1.00  0.00            
ATOM    467  H   GLY    38     102.310  62.930  94.330  1.00  0.00            
ATOM    468  CA  GLY    38     102.120  61.550  96.010  1.00  0.00            
ATOM    469  HA2 GLY    38     101.100  61.170  95.940  1.00  0.00            
ATOM    470  HA3 GLY    38     102.780  60.950  95.380  1.00  0.00            
ATOM    471  C   GLY    38     102.600  61.450  97.480  1.00  0.00            
ATOM    472  O   GLY    38     101.910  61.040  98.400  1.00  0.00            
ATOM    473  N   ALA    39     103.830  61.840  97.760  1.00  0.00            
ATOM    474  H   ALA    39     104.480  61.910  96.990  1.00  0.00            
ATOM    475  CA  ALA    39     104.350  61.900  99.110  1.00  0.00            
ATOM    476  HA  ALA    39     104.060  60.920  99.480  1.00  0.00            
ATOM    477  CB  ALA    39     105.870  61.980  99.070  1.00  0.00            
ATOM    478  HB1 ALA    39     106.170  62.960  98.710  1.00  0.00            
ATOM    479  HB2 ALA    39     106.270  61.820 100.070  1.00  0.00            
ATOM    480  HB3 ALA    39     106.260  61.210  98.400  1.00  0.00            
ATOM    481  C   ALA    39     103.690  62.850 100.010  1.00  0.00            
ATOM    482  O   ALA    39     103.390  62.460 101.140  1.00  0.00            
ATOM    483  N   ARG    40     103.440  64.140  99.530  1.00  0.00            
ATOM    484  H   ARG    40     103.730  64.390  98.590  1.00  0.00            
ATOM    485  CA  ARG    40     102.720  65.140 100.320  1.00  0.00            
ATOM    486  HA  ARG    40     103.280  65.430 101.200  1.00  0.00            
ATOM    487  CB  ARG    40     102.540  66.380  99.420  1.00  0.00            
ATOM    488  HB2 ARG    40     103.540  66.760  99.190  1.00  0.00            
ATOM    489  HB3 ARG    40     102.070  66.040  98.490  1.00  0.00            
ATOM    490  CG  ARG    40     101.690  67.500 100.050  1.00  0.00            
ATOM    491  HG2 ARG    40     101.610  68.260  99.270  1.00  0.00            
ATOM    492  HG3 ARG    40     100.710  67.040 100.210  1.00  0.00            
ATOM    493  CD  ARG    40     102.170  68.160 101.360  1.00  0.00            
ATOM    494  HD2 ARG    40     102.560  67.390 102.020  1.00  0.00            
ATOM    495  HD3 ARG    40     102.960  68.870 101.130  1.00  0.00            
ATOM    496  NE  ARG    40     101.060  68.880 102.050  1.00  0.00            
ATOM    497  HE  ARG    40     100.130  68.700 101.700  1.00  0.00            
ATOM    498  CZ  ARG    40     101.230  69.870 102.910  1.00  0.00            
ATOM    499  NH1 ARG    40     100.200  70.560 103.300  1.00  0.00            
ATOM    500 HH11 ARG    40      99.280  70.330 102.940  1.00  0.00            
ATOM    501 HH12 ARG    40     100.320  71.320 103.950  1.00  0.00            
ATOM    502  NH2 ARG    40     102.430  70.380 103.260  1.00  0.00            
ATOM    503 HH21 ARG    40     103.270  70.000 102.850  1.00  0.00            
ATOM    504 HH22 ARG    40     102.480  71.140 103.920  1.00  0.00            
ATOM    505  C   ARG    40     101.280  64.610 100.730  1.00  0.00            
ATOM    506  O   ARG    40     100.830  64.740 101.890  1.00  0.00            
ATOM    507  N   SER    41     100.520  64.140  99.740  1.00  0.00            
ATOM    508  H   SER    41     100.950  64.290  98.840  1.00  0.00            
ATOM    509  CA  SER    41      99.180  63.520  99.780  1.00  0.00            
ATOM    510  HA  SER    41      98.430  64.240 100.110  1.00  0.00            
ATOM    511  CB  SER    41      98.790  63.020  98.290  1.00  0.00            
ATOM    512  HB2 SER    41      98.850  63.860  97.590  1.00  0.00            
ATOM    513  HB3 SER    41      99.480  62.240  97.970  1.00  0.00            
ATOM    514  OG  SER    41      97.480  62.510  98.300  1.00  0.00            
ATOM    515  HG  SER    41      97.240  62.210  97.410  1.00  0.00            
ATOM    516  C   SER    41      99.150  62.380 100.780  1.00  0.00            
ATOM    517  O   SER    41      98.370  62.260 101.660  1.00  0.00            
ATOM    518  N   ALA    42     100.100  61.480 100.610  1.00  0.00            
ATOM    519  H   ALA    42     100.860  61.630  99.960  1.00  0.00            
ATOM    520  CA  ALA    42     100.090  60.230 101.420  1.00  0.00            
ATOM    521  HA  ALA    42      99.110  59.760 101.430  1.00  0.00            
ATOM    522  CB  ALA    42     101.100  59.250 100.810  1.00  0.00            
ATOM    523  HB1 ALA    42     102.090  59.700 100.800  1.00  0.00            
ATOM    524  HB2 ALA    42     101.120  58.340 101.400  1.00  0.00            
ATOM    525  HB3 ALA    42     100.800  59.010  99.790  1.00  0.00            
ATOM    526  C   ALA    42     100.510  60.480 102.800  1.00  0.00            
ATOM    527  O   ALA    42      99.760  60.120 103.730  1.00  0.00            
ATOM    528  N   SER    43     101.620  61.230 103.050  1.00  0.00            
ATOM    529  H   SER    43     102.270  61.390 102.290  1.00  0.00            
ATOM    530  CA  SER    43     101.960  61.730 104.350  1.00  0.00            
ATOM    531  HA  SER    43     102.010  60.860 105.000  1.00  0.00            
ATOM    532  CB  SER    43     103.320  62.550 104.490  1.00  0.00            
ATOM    533  HB2 SER    43     103.350  63.080 105.440  1.00  0.00            
ATOM    534  HB3 SER    43     104.180  61.880 104.420  1.00  0.00            
ATOM    535  OG  SER    43     103.370  63.490 103.420  1.00  0.00            
ATOM    536  HG  SER    43     104.180  64.000 103.480  1.00  0.00            
ATOM    537  C   SER    43     100.880  62.590 104.920  1.00  0.00            
ATOM    538  O   SER    43     100.670  62.420 106.140  1.00  0.00            
ATOM    539  N   SER    44     100.170  63.460 104.240  1.00  0.00            
ATOM    540  H   SER    44     100.370  63.600 103.260  1.00  0.00            
ATOM    541  CA  SER    44      99.110  64.230 104.840  1.00  0.00            
ATOM    542  HA  SER    44      99.500  64.800 105.680  1.00  0.00            
ATOM    543  CB  SER    44      98.530  65.190 103.830  1.00  0.00            
ATOM    544  HB2 SER    44      99.360  65.680 103.320  1.00  0.00            
ATOM    545  HB3 SER    44      97.950  64.610 103.110  1.00  0.00            
ATOM    546  OG  SER    44      97.690  66.180 104.420  1.00  0.00            
ATOM    547  HG  SER    44      97.350  66.760 103.730  1.00  0.00            
ATOM    548  C   SER    44      97.970  63.400 105.360  1.00  0.00            
ATOM    549  O   SER    44      97.410  63.510 106.460  1.00  0.00            
ATOM    550  N   LEU    45      97.670  62.360 104.510  1.00  0.00            
ATOM    551  H   LEU    45      97.960  62.480 103.550  1.00  0.00            
ATOM    552  CA  LEU    45      96.760  61.250 104.830  1.00  0.00            
ATOM    553  HA  LEU    45      95.810  61.650 105.190  1.00  0.00            
ATOM    554  CB  LEU    45      96.480  60.370 103.600  1.00  0.00            
ATOM    555  HB2 LEU    45      96.170  61.030 102.790  1.00  0.00            
ATOM    556  HB3 LEU    45      97.410  59.870 103.320  1.00  0.00            
ATOM    557  CG  LEU    45      95.350  59.280 103.850  1.00  0.00            
ATOM    558  HG  LEU    45      95.730  58.640 104.640  1.00  0.00            
ATOM    559  CD1 LEU    45      93.910  59.800 104.240  1.00  0.00            
ATOM    560 HD11 LEU    45      93.520  60.440 103.440  1.00  0.00            
ATOM    561 HD12 LEU    45      93.240  58.950 104.380  1.00  0.00            
ATOM    562 HD13 LEU    45      93.970  60.370 105.160  1.00  0.00            
ATOM    563  CD2 LEU    45      95.220  58.510 102.570  1.00  0.00            
ATOM    564 HD21 LEU    45      96.170  58.040 102.330  1.00  0.00            
ATOM    565 HD22 LEU    45      94.450  57.740 102.680  1.00  0.00            
ATOM    566 HD23 LEU    45      94.940  59.190 101.760  1.00  0.00            
ATOM    567  C   LEU    45      97.090  60.460 106.070  1.00  0.00            
ATOM    568  O   LEU    45      96.180  60.210 106.890  1.00  0.00            
ATOM    569  N   ALA    46      98.360  59.950 106.220  1.00  0.00            
ATOM    570  H   ALA    46      98.940  59.970 105.390  1.00  0.00            
ATOM    571  CA  ALA    46      98.880  59.340 107.380  1.00  0.00            
ATOM    572  HA  ALA    46      98.230  58.470 107.490  1.00  0.00            
ATOM    573  CB  ALA    46     100.300  58.870 107.270  1.00  0.00            
ATOM    574  HB1 ALA    46     100.960  59.730 107.160  1.00  0.00            
ATOM    575  HB2 ALA    46     100.570  58.310 108.160  1.00  0.00            
ATOM    576  HB3 ALA    46     100.400  58.220 106.390  1.00  0.00            
ATOM    577  C   ALA    46      98.810  60.170 108.610  1.00  0.00            
ATOM    578  O   ALA    46      98.480  59.630 109.660  1.00  0.00            
ATOM    579  N   LEU    47      99.050  61.490 108.600  1.00  0.00            
ATOM    580  H   LEU    47      99.380  61.840 107.710  1.00  0.00            
ATOM    581  CA  LEU    47      98.970  62.390 109.680  1.00  0.00            
ATOM    582  HA  LEU    47      99.490  62.000 110.550  1.00  0.00            
ATOM    583  CB  LEU    47      99.670  63.760 109.240  1.00  0.00            
ATOM    584  HB2 LEU    47     100.710  63.540 109.000  1.00  0.00            
ATOM    585  HB3 LEU    47      99.160  64.140 108.350  1.00  0.00            
ATOM    586  CG  LEU    47      99.610  64.850 110.380  1.00  0.00            
ATOM    587  HG  LEU    47      98.560  64.920 110.640  1.00  0.00            
ATOM    588  CD1 LEU    47     100.440  64.610 111.640  1.00  0.00            
ATOM    589 HD11 LEU    47     101.490  64.530 111.370  1.00  0.00            
ATOM    590 HD12 LEU    47     100.300  65.440 112.330  1.00  0.00            
ATOM    591 HD13 LEU    47     100.120  63.680 112.110  1.00  0.00            
ATOM    592  CD2 LEU    47     100.140  66.140 109.600  1.00  0.00            
ATOM    593 HD21 LEU    47      99.480  66.350 108.760  1.00  0.00            
ATOM    594 HD22 LEU    47     100.150  66.990 110.270  1.00  0.00            
ATOM    595 HD23 LEU    47     101.150  65.950 109.230  1.00  0.00            
ATOM    596  C   LEU    47      97.540  62.630 110.180  1.00  0.00            
ATOM    597  O   LEU    47      97.320  62.820 111.400  1.00  0.00            
ATOM    598  N   ALA    48      96.570  62.660 109.190  1.00  0.00            
ATOM    599  H   ALA    48      96.890  62.660 108.230  1.00  0.00            
ATOM    600  CA  ALA    48      95.130  62.760 109.440  1.00  0.00            
ATOM    601  HA  ALA    48      94.970  63.640 110.060  1.00  0.00            
ATOM    602  CB  ALA    48      94.350  62.940 108.100  1.00  0.00            
ATOM    603  HB1 ALA    48      94.490  62.060 107.470  1.00  0.00            
ATOM    604  HB2 ALA    48      93.290  63.060 108.310  1.00  0.00            
ATOM    605  HB3 ALA    48      94.720  63.820 107.570  1.00  0.00            
ATOM    606  C   ALA    48      94.590  61.560 110.200  1.00  0.00            
ATOM    607  O   ALA    48      93.750  61.740 111.020  1.00  0.00            
ATOM    608  N   ILE    49      95.090  60.350 109.920  1.00  0.00            
ATOM    609  H   ILE    49      95.710  60.330 109.120  1.00  0.00            
ATOM    610  CA  ILE    49      94.760  59.080 110.580  1.00  0.00            
ATOM    611  HA  ILE    49      93.680  58.940 110.680  1.00  0.00            
ATOM    612  CB  ILE    49      95.390  57.820 109.870  1.00  0.00            
ATOM    613  HB  ILE    49      96.440  58.010 109.670  1.00  0.00            
ATOM    614  CG2 ILE    49      95.250  56.550 110.770  1.00  0.00            
ATOM    615 HG21 ILE    49      94.190  56.350 110.960  1.00  0.00            
ATOM    616 HG22 ILE    49      95.690  55.690 110.260  1.00  0.00            
ATOM    617 HG23 ILE    49      95.770  56.710 111.710  1.00  0.00            
ATOM    618  CG1 ILE    49      94.710  57.740 108.470  1.00  0.00            
ATOM    619 HG12 ILE    49      93.710  57.330 108.580  1.00  0.00            
ATOM    620 HG13 ILE    49      94.640  58.740 108.040  1.00  0.00            
ATOM    621  CD1 ILE    49      95.530  56.840 107.530  1.00  0.00            
ATOM    622 HD11 ILE    49      95.590  55.840 107.950  1.00  0.00            
ATOM    623 HD12 ILE    49      95.040  56.790 106.550  1.00  0.00            
ATOM    624 HD13 ILE    49      96.530  57.250 107.410  1.00  0.00            
ATOM    625  C   ILE    49      95.150  59.110 112.010  1.00  0.00            
ATOM    626  O   ILE    49      94.370  58.890 112.920  1.00  0.00            
ATOM    627  N   ALA    50      96.400  59.600 112.300  1.00  0.00            
ATOM    628  H   ALA    50      97.030  59.680 111.510  1.00  0.00            
ATOM    629  CA  ALA    50      96.900  59.910 113.610  1.00  0.00            
ATOM    630  HA  ALA    50      96.780  58.990 114.170  1.00  0.00            
ATOM    631  CB  ALA    50      98.320  60.230 113.540  1.00  0.00            
ATOM    632  HB1 ALA    50      98.460  61.150 112.980  1.00  0.00            
ATOM    633  HB2 ALA    50      98.710  60.350 114.540  1.00  0.00            
ATOM    634  HB3 ALA    50      98.850  59.420 113.030  1.00  0.00            
ATOM    635  C   ALA    50      96.170  61.030 114.360  1.00  0.00            
ATOM    636  O   ALA    50      95.730  60.860 115.490  1.00  0.00            
ATOM    637  N   ILE    51      95.910  62.160 113.710  1.00  0.00            
ATOM    638  H   ILE    51      96.440  62.400 112.880  1.00  0.00            
ATOM    639  CA  ILE    51      95.030  63.220 114.320  1.00  0.00            
ATOM    640  HA  ILE    51      95.250  63.440 115.360  1.00  0.00            
ATOM    641  CB  ILE    51      95.120  64.500 113.500  1.00  0.00            
ATOM    642  HB  ILE    51      94.900  64.260 112.460  1.00  0.00            
ATOM    643  CG2 ILE    51      94.110  65.580 114.000  1.00  0.00            
ATOM    644 HG21 ILE    51      94.320  65.820 115.040  1.00  0.00            
ATOM    645 HG22 ILE    51      94.200  66.480 113.390  1.00  0.00            
ATOM    646 HG23 ILE    51      93.090  65.190 113.920  1.00  0.00            
ATOM    647  CG1 ILE    51      96.490  65.050 113.420  1.00  0.00            
ATOM    648 HG12 ILE    51      97.160  64.210 113.270  1.00  0.00            
ATOM    649 HG13 ILE    51      96.520  65.700 112.540  1.00  0.00            
ATOM    650  CD1 ILE    51      96.910  65.810 114.620  1.00  0.00            
ATOM    651 HD11 ILE    51      96.880  65.160 115.490  1.00  0.00            
ATOM    652 HD12 ILE    51      97.930  66.180 114.480  1.00  0.00            
ATOM    653 HD13 ILE    51      96.230  66.650 114.770  1.00  0.00            
ATOM    654  C   ILE    51      93.600  62.840 114.690  1.00  0.00            
ATOM    655  O   ILE    51      93.020  63.340 115.660  1.00  0.00            
ATOM    656  N   THR    52      92.910  62.020 113.810  1.00  0.00            
ATOM    657  H   THR    52      93.290  61.980 112.870  1.00  0.00            
ATOM    658  CA  THR    52      91.670  61.340 114.070  1.00  0.00            
ATOM    659  HA  THR    52      90.970  62.100 114.400  1.00  0.00            
ATOM    660  CB  THR    52      91.060  60.610 112.780  1.00  0.00            
ATOM    661  HB  THR    52      91.660  59.720 112.570  1.00  0.00            
ATOM    662  CG2 THR    52      89.560  60.190 113.000  1.00  0.00            
ATOM    663 HG21 THR    52      88.960  61.080 113.200  1.00  0.00            
ATOM    664 HG22 THR    52      89.180  59.700 112.100  1.00  0.00            
ATOM    665 HG23 THR    52      89.490  59.500 113.840  1.00  0.00            
ATOM    666  OG1 THR    52      91.050  61.490 111.660  1.00  0.00            
ATOM    667  HG1 THR    52      90.680  61.030 110.890  1.00  0.00            
ATOM    668  C   THR    52      91.730  60.330 115.250  1.00  0.00            
ATOM    669  O   THR    52      90.860  60.340 116.090  1.00  0.00            
ATOM    670  N   ALA    53      92.780  59.460 115.400  1.00  0.00            
ATOM    671  H   ALA    53      93.420  59.400 114.620  1.00  0.00            
ATOM    672  CA  ALA    53      92.990  58.610 116.510  1.00  0.00            
ATOM    673  HA  ALA    53      92.150  57.910 116.530  1.00  0.00            
ATOM    674  CB  ALA    53      94.250  57.840 116.320  1.00  0.00            
ATOM    675  HB1 ALA    53      95.100  58.530 116.300  1.00  0.00            
ATOM    676  HB2 ALA    53      94.370  57.130 117.140  1.00  0.00            
ATOM    677  HB3 ALA    53      94.200  57.290 115.370  1.00  0.00            
ATOM    678  C   ALA    53      93.030  59.370 117.910  1.00  0.00            
ATOM    679  O   ALA    53      92.430  59.000 118.920  1.00  0.00            
ATOM    680  N   LEU    54      93.810  60.500 117.960  1.00  0.00            
ATOM    681  H   LEU    54      94.430  60.720 117.190  1.00  0.00            
ATOM    682  CA  LEU    54      93.850  61.360 119.190  1.00  0.00            
ATOM    683  HA  LEU    54      93.980  60.730 120.070  1.00  0.00            
ATOM    684  CB  LEU    54      95.000  62.350 119.130  1.00  0.00            
ATOM    685  HB2 LEU    54      94.700  63.010 118.320  1.00  0.00            
ATOM    686  HB3 LEU    54      95.030  62.910 120.060  1.00  0.00            
ATOM    687  CG  LEU    54      96.420  61.760 118.820  1.00  0.00            
ATOM    688  HG  LEU    54      96.320  61.110 117.940  1.00  0.00            
ATOM    689  CD1 LEU    54      97.520  62.850 118.540  1.00  0.00            
ATOM    690 HD11 LEU    54      97.620  63.490 119.410  1.00  0.00            
ATOM    691 HD12 LEU    54      98.470  62.360 118.330  1.00  0.00            
ATOM    692 HD13 LEU    54      97.230  63.450 117.670  1.00  0.00            
ATOM    693  CD2 LEU    54      96.850  60.850 119.960  1.00  0.00            
ATOM    694 HD21 LEU    54      96.130  60.030 120.060  1.00  0.00            
ATOM    695 HD22 LEU    54      97.840  60.440 119.740  1.00  0.00            
ATOM    696 HD23 LEU    54      96.890  61.420 120.880  1.00  0.00            
ATOM    697  C   LEU    54      92.590  62.120 119.550  1.00  0.00            
ATOM    698  O   LEU    54      92.080  61.970 120.670  1.00  0.00            
ATOM    699  N   TYR    55      91.910  62.760 118.480  1.00  0.00            
ATOM    700  H   TYR    55      92.440  63.000 117.650  1.00  0.00            
ATOM    701  CA  TYR    55      90.510  63.280 118.600  1.00  0.00            
ATOM    702  HA  TYR    55      90.510  64.090 119.320  1.00  0.00            
ATOM    703  CB  TYR    55      89.910  63.810 117.250  1.00  0.00            
ATOM    704  HB2 TYR    55      90.340  63.050 116.590  1.00  0.00            
ATOM    705  HB3 TYR    55      88.820  63.730 117.230  1.00  0.00            
ATOM    706  CG  TYR    55      90.320  65.180 116.770  1.00  0.00            
ATOM    707  CD1 TYR    55      90.640  66.250 117.620  1.00  0.00            
ATOM    708  HD1 TYR    55      90.570  66.080 118.690  1.00  0.00            
ATOM    709  CE1 TYR    55      91.040  67.500 117.140  1.00  0.00            
ATOM    710  HE1 TYR    55      91.490  68.210 117.830  1.00  0.00            
ATOM    711  CZ  TYR    55      90.980  67.790 115.800  1.00  0.00            
ATOM    712  OH  TYR    55      91.220  69.040 115.290  1.00  0.00            
ATOM    713  HH  TYR    55      91.430  69.690 115.960  1.00  0.00            
ATOM    714  CE2 TYR    55      90.550  66.810 114.930  1.00  0.00            
ATOM    715  HE2 TYR    55      90.480  67.040 113.860  1.00  0.00            
ATOM    716  CD2 TYR    55      90.200  65.500 115.410  1.00  0.00            
ATOM    717  HD2 TYR    55      89.840  64.740 114.710  1.00  0.00            
ATOM    718  C   TYR    55      89.540  62.410 119.260  1.00  0.00            
ATOM    719  O   TYR    55      88.630  62.890 119.940  1.00  0.00            
ATOM    720  N   SER    56      89.640  61.080 118.950  1.00  0.00            
ATOM    721  H   SER    56      90.260  60.840 118.190  1.00  0.00            
ATOM    722  CA  SER    56      88.800  60.030 119.510  1.00  0.00            
ATOM    723  HA  SER    56      87.750  60.310 119.430  1.00  0.00            
ATOM    724  CB  SER    56      89.010  58.730 118.750  1.00  0.00            
ATOM    725  HB2 SER    56      90.070  58.510 118.680  1.00  0.00            
ATOM    726  HB3 SER    56      88.500  57.920 119.270  1.00  0.00            
ATOM    727  OG  SER    56      88.480  58.860 117.450  1.00  0.00            
ATOM    728  HG  SER    56      88.610  58.040 116.960  1.00  0.00            
ATOM    729  C   SER    56      88.890  59.810 121.060  1.00  0.00            
ATOM    730  O   SER    56      87.870  59.630 121.690  1.00  0.00            
ATOM    731  N   ALA    57      90.110  59.800 121.600  1.00  0.00            
ATOM    732  H   ALA    57      90.940  59.790 121.020  1.00  0.00            
ATOM    733  CA  ALA    57      90.270  59.800 123.040  1.00  0.00            
ATOM    734  HA  ALA    57      89.770  58.930 123.470  1.00  0.00            
ATOM    735  CB  ALA    57      91.740  59.690 123.320  1.00  0.00            
ATOM    736  HB1 ALA    57      92.250  60.550 122.900  1.00  0.00            
ATOM    737  HB2 ALA    57      91.900  59.650 124.390  1.00  0.00            
ATOM    738  HB3 ALA    57      92.130  58.780 122.860  1.00  0.00            
ATOM    739  C   ALA    57      89.730  61.060 123.730  1.00  0.00            
ATOM    740  O   ALA    57      88.980  60.930 124.720  1.00  0.00            
ATOM    741  N   VAL    58      89.850  62.290 123.100  1.00  0.00            
ATOM    742  H   VAL    58      90.360  62.290 122.230  1.00  0.00            
ATOM    743  CA  VAL    58      89.270  63.520 123.550  1.00  0.00            
ATOM    744  HA  VAL    58      89.720  63.630 124.530  1.00  0.00            
ATOM    745  CB  VAL    58      89.690  64.740 122.670  1.00  0.00            
ATOM    746  HB  VAL    58      89.220  64.590 121.690  1.00  0.00            
ATOM    747  CG1 VAL    58      89.300  66.110 123.210  1.00  0.00            
ATOM    748 HG11 VAL    58      89.760  66.260 124.180  1.00  0.00            
ATOM    749 HG12 VAL    58      89.640  66.880 122.520  1.00  0.00            
ATOM    750 HG13 VAL    58      88.220  66.160 123.310  1.00  0.00            
ATOM    751  CG2 VAL    58      91.240  64.830 122.740  1.00  0.00            
ATOM    752 HG21 VAL    58      91.670  63.910 122.350  1.00  0.00            
ATOM    753 HG22 VAL    58      91.580  65.670 122.130  1.00  0.00            
ATOM    754 HG23 VAL    58      91.550  64.970 123.770  1.00  0.00            
ATOM    755  C   VAL    58      87.760  63.480 123.460  1.00  0.00            
ATOM    756  O   VAL    58      87.110  63.890 124.410  1.00  0.00            
ATOM    757  N   CYS    59      87.180  62.960 122.320  1.00  0.00            
ATOM    758  H   CYS    59      87.800  62.900 121.520  1.00  0.00            
ATOM    759  CA  CYS    59      85.730  62.620 122.120  1.00  0.00            
ATOM    760  HA  CYS    59      85.150  63.540 122.160  1.00  0.00            
ATOM    761  CB  CYS    59      85.460  61.940 120.780  1.00  0.00            
ATOM    762  HB2 CYS    59      85.700  62.610 119.950  1.00  0.00            
ATOM    763  HB3 CYS    59      86.050  61.030 120.690  1.00  0.00            
ATOM    764  SG  CYS    59      83.740  61.450 120.530  1.00  0.00            
ATOM    765  HG  CYS    59      83.920  60.930 119.320  1.00  0.00            
ATOM    766  C   CYS    59      85.170  61.790 123.310  1.00  0.00            
ATOM    767  O   CYS    59      84.210  62.210 123.930  1.00  0.00            
ATOM    768  N   ALA    60      85.790  60.610 123.590  1.00  0.00            
ATOM    769  H   ALA    60      86.660  60.400 123.110  1.00  0.00            
ATOM    770  CA  ALA    60      85.240  59.590 124.560  1.00  0.00            
ATOM    771  HA  ALA    60      84.200  59.320 124.350  1.00  0.00            
ATOM    772  CB  ALA    60      86.150  58.310 124.330  1.00  0.00            
ATOM    773  HB1 ALA    60      87.190  58.560 124.530  1.00  0.00            
ATOM    774  HB2 ALA    60      85.830  57.510 124.990  1.00  0.00            
ATOM    775  HB3 ALA    60      86.050  57.980 123.290  1.00  0.00            
ATOM    776  C   ALA    60      85.300  60.060 125.990  1.00  0.00            
ATOM    777  O   ALA    60      84.370  59.920 126.740  1.00  0.00            
ATOM    778  N   VAL    61      86.440  60.590 126.450  1.00  0.00            
ATOM    779  H   VAL    61      87.180  60.750 125.780  1.00  0.00            
ATOM    780  CA  VAL    61      86.670  60.910 127.780  1.00  0.00            
ATOM    781  HA  VAL    61      86.250  60.240 128.530  1.00  0.00            
ATOM    782  CB  VAL    61      88.100  61.040 128.020  1.00  0.00            
ATOM    783  HB  VAL    61      88.490  61.570 127.150  1.00  0.00            
ATOM    784  CG1 VAL    61      88.530  61.760 129.300  1.00  0.00            
ATOM    785 HG11 VAL    61      88.140  61.230 130.160  1.00  0.00            
ATOM    786 HG12 VAL    61      89.620  61.790 129.350  1.00  0.00            
ATOM    787 HG13 VAL    61      88.140  62.780 129.290  1.00  0.00            
ATOM    788  CG2 VAL    61      88.820  59.710 127.900  1.00  0.00            
ATOM    789 HG21 VAL    61      88.680  59.310 126.890  1.00  0.00            
ATOM    790 HG22 VAL    61      89.880  59.850 128.080  1.00  0.00            
ATOM    791 HG23 VAL    61      88.410  59.010 128.630  1.00  0.00            
ATOM    792  C   VAL    61      86.000  62.200 128.190  1.00  0.00            
ATOM    793  O   VAL    61      85.530  62.390 129.300  1.00  0.00            
ATOM    794  N   GLY    62      85.830  63.020 127.210  1.00  0.00            
ATOM    795  H   GLY    62      86.150  62.710 126.300  1.00  0.00            
ATOM    796  CA  GLY    62      85.200  64.380 127.320  1.00  0.00            
ATOM    797  HA2 GLY    62      85.540  64.800 128.260  1.00  0.00            
ATOM    798  HA3 GLY    62      85.600  64.970 126.490  1.00  0.00            
ATOM    799  C   GLY    62      83.750  64.430 127.280  1.00  0.00            
ATOM    800  O   GLY    62      83.200  65.160 128.080  1.00  0.00            
ATOM    801  N   LEU    63      83.110  63.590 126.450  1.00  0.00            
ATOM    802  H   LEU    63      83.650  63.120 125.740  1.00  0.00            
ATOM    803  CA  LEU    63      81.660  63.410 126.450  1.00  0.00            
ATOM    804  HA  LEU    63      81.150  64.360 126.320  1.00  0.00            
ATOM    805  CB  LEU    63      81.290  62.510 125.300  1.00  0.00            
ATOM    806  HB2 LEU    63      81.690  62.900 124.360  1.00  0.00            
ATOM    807  HB3 LEU    63      81.800  61.580 125.550  1.00  0.00            
ATOM    808  CG  LEU    63      79.830  62.240 125.140  1.00  0.00            
ATOM    809  HG  LEU    63      79.390  61.840 126.050  1.00  0.00            
ATOM    810  CD1 LEU    63      79.200  63.650 124.830  1.00  0.00            
ATOM    811 HD11 LEU    63      79.640  64.050 123.910  1.00  0.00            
ATOM    812 HD12 LEU    63      78.120  63.550 124.690  1.00  0.00            
ATOM    813 HD13 LEU    63      79.400  64.330 125.660  1.00  0.00            
ATOM    814  CD2 LEU    63      79.650  61.360 123.910  1.00  0.00            
ATOM    815 HD21 LEU    63      80.190  60.420 124.040  1.00  0.00            
ATOM    816 HD22 LEU    63      78.590  61.140 123.760  1.00  0.00            
ATOM    817 HD23 LEU    63      80.040  61.880 123.030  1.00  0.00            
ATOM    818  C   LEU    63      81.240  62.900 127.810  1.00  0.00            
ATOM    819  O   LEU    63      80.300  63.410 128.350  1.00  0.00            
ATOM    820  N   LEU    64      81.880  61.860 128.350  1.00  0.00            
ATOM    821  H   LEU    64      82.430  61.330 127.680  1.00  0.00            
ATOM    822  CA  LEU    64      81.700  61.330 129.630  1.00  0.00            
ATOM    823  HA  LEU    64      80.640  61.100 129.750  1.00  0.00            
ATOM    824  CB  LEU    64      82.510  60.050 129.900  1.00  0.00            
ATOM    825  HB2 LEU    64      83.490  60.400 129.580  1.00  0.00            
ATOM    826  HB3 LEU    64      82.550  59.780 130.950  1.00  0.00            
ATOM    827  CG  LEU    64      82.110  58.840 129.080  1.00  0.00            
ATOM    828  HG  LEU    64      82.170  59.060 128.010  1.00  0.00            
ATOM    829  CD1 LEU    64      83.080  57.730 129.420  1.00  0.00            
ATOM    830 HD11 LEU    64      83.020  57.510 130.480  1.00  0.00            
ATOM    831 HD12 LEU    64      82.830  56.840 128.840  1.00  0.00            
ATOM    832 HD13 LEU    64      84.090  58.040 129.170  1.00  0.00            
ATOM    833  CD2 LEU    64      80.560  58.420 129.160  1.00  0.00            
ATOM    834 HD21 LEU    64      79.940  59.240 128.800  1.00  0.00            
ATOM    835 HD22 LEU    64      80.390  57.540 128.530  1.00  0.00            
ATOM    836 HD23 LEU    64      80.300  58.190 130.190  1.00  0.00            
ATOM    837  C   LEU    64      81.840  62.390 130.760  1.00  0.00            
ATOM    838  O   LEU    64      80.980  62.650 131.630  1.00  0.00            
ATOM    839  N   GLY    65      82.860  63.190 130.820  1.00  0.00            
ATOM    840  H   GLY    65      83.590  62.960 130.160  1.00  0.00            
ATOM    841  CA  GLY    65      83.060  64.360 131.710  1.00  0.00            
ATOM    842  HA2 GLY    65      83.070  63.970 132.720  1.00  0.00            
ATOM    843  HA3 GLY    65      84.040  64.760 131.460  1.00  0.00            
ATOM    844  C   GLY    65      82.060  65.450 131.620  1.00  0.00            
ATOM    845  O   GLY    65      81.510  65.840 132.650  1.00  0.00            
ATOM    846  N   ASN    66      81.700  65.930 130.420  1.00  0.00            
ATOM    847  H   ASN    66      82.360  65.780 129.670  1.00  0.00            
ATOM    848  CA  ASN    66      80.510  66.750 130.150  1.00  0.00            
ATOM    849  HA  ASN    66      80.520  67.700 130.670  1.00  0.00            
ATOM    850  CB  ASN    66      80.590  67.020 128.640  1.00  0.00            
ATOM    851  HB2 ASN    66      80.960  66.180 128.050  1.00  0.00            
ATOM    852  HB3 ASN    66      79.610  67.320 128.260  1.00  0.00            
ATOM    853  CG  ASN    66      81.560  68.200 128.480  1.00  0.00            
ATOM    854  OD1 ASN    66      81.470  69.320 129.020  1.00  0.00            
ATOM    855  ND2 ASN    66      82.630  67.900 127.690  1.00  0.00            
ATOM    856 HD21 ASN    66      83.330  68.600 127.510  1.00  0.00            
ATOM    857 HD22 ASN    66      82.710  66.980 127.280  1.00  0.00            
ATOM    858  C   ASN    66      79.140  66.200 130.610  1.00  0.00            
ATOM    859  O   ASN    66      78.390  66.850 131.340  1.00  0.00            
ATOM    860  N   VAL    67      78.820  64.940 130.300  1.00  0.00            
ATOM    861  H   VAL    67      79.460  64.460 129.680  1.00  0.00            
ATOM    862  CA  VAL    67      77.530  64.260 130.640  1.00  0.00            
ATOM    863  HA  VAL    67      76.760  64.970 130.340  1.00  0.00            
ATOM    864  CB  VAL    67      77.260  62.880 129.890  1.00  0.00            
ATOM    865  HB  VAL    67      78.100  62.210 130.070  1.00  0.00            
ATOM    866  CG1 VAL    67      75.950  62.230 130.410  1.00  0.00            
ATOM    867 HG11 VAL    67      75.110  62.900 130.220  1.00  0.00            
ATOM    868 HG12 VAL    67      75.780  61.290 129.880  1.00  0.00            
ATOM    869 HG13 VAL    67      76.040  62.040 131.480  1.00  0.00            
ATOM    870  CG2 VAL    67      77.040  63.170 128.380  1.00  0.00            
ATOM    871 HG21 VAL    67      77.930  63.650 127.960  1.00  0.00            
ATOM    872 HG22 VAL    67      76.850  62.230 127.850  1.00  0.00            
ATOM    873 HG23 VAL    67      76.180  63.830 128.250  1.00  0.00            
ATOM    874  C   VAL    67      77.380  64.120 132.170  1.00  0.00            
ATOM    875  O   VAL    67      76.330  64.480 132.750  1.00  0.00            
ATOM    876  N   LEU    68      78.430  63.690 132.890  1.00  0.00            
ATOM    877  H   LEU    68      79.210  63.310 132.370  1.00  0.00            
ATOM    878  CA  LEU    68      78.520  63.750 134.360  1.00  0.00            
ATOM    879  HA  LEU    68      77.730  63.140 134.800  1.00  0.00            
ATOM    880  CB  LEU    68      79.840  63.230 134.830  1.00  0.00            
ATOM    881  HB2 LEU    68      79.750  62.180 134.540  1.00  0.00            
ATOM    882  HB3 LEU    68      80.600  63.710 134.210  1.00  0.00            
ATOM    883  CG  LEU    68      80.260  63.320 136.370  1.00  0.00            
ATOM    884  HG  LEU    68      80.410  64.370 136.620  1.00  0.00            
ATOM    885  CD1 LEU    68      79.190  62.730 137.280  1.00  0.00            
ATOM    886 HD11 LEU    68      79.030  61.680 137.020  1.00  0.00            
ATOM    887 HD12 LEU    68      79.510  62.810 138.310  1.00  0.00            
ATOM    888 HD13 LEU    68      78.260  63.280 137.140  1.00  0.00            
ATOM    889  CD2 LEU    68      81.620  62.640 136.550  1.00  0.00            
ATOM    890 HD21 LEU    68      82.360  63.140 135.930  1.00  0.00            
ATOM    891 HD22 LEU    68      81.920  62.690 137.590  1.00  0.00            
ATOM    892 HD23 LEU    68      81.550  61.590 136.240  1.00  0.00            
ATOM    893  C   LEU    68      78.410  65.130 134.990  1.00  0.00            
ATOM    894  O   LEU    68      77.660  65.320 135.990  1.00  0.00            
ATOM    895  N   VAL    69      78.980  66.270 134.360  1.00  0.00            
ATOM    896  H   VAL    69      79.620  66.110 133.590  1.00  0.00            
ATOM    897  CA  VAL    69      78.830  67.590 134.840  1.00  0.00            
ATOM    898  HA  VAL    69      78.900  67.690 135.920  1.00  0.00            
ATOM    899  CB  VAL    69      79.870  68.480 134.200  1.00  0.00            
ATOM    900  HB  VAL    69      79.970  68.170 133.160  1.00  0.00            
ATOM    901  CG1 VAL    69      79.510  70.010 134.260  1.00  0.00            
ATOM    902 HG11 VAL    69      79.410  70.320 135.300  1.00  0.00            
ATOM    903 HG12 VAL    69      80.300  70.590 133.780  1.00  0.00            
ATOM    904 HG13 VAL    69      78.570  70.180 133.740  1.00  0.00            
ATOM    905  CG2 VAL    69      81.220  68.190 134.830  1.00  0.00            
ATOM    906 HG21 VAL    69      81.480  67.140 134.660  1.00  0.00            
ATOM    907 HG22 VAL    69      81.980  68.830 134.370  1.00  0.00            
ATOM    908 HG23 VAL    69      81.170  68.390 135.900  1.00  0.00            
ATOM    909  C   VAL    69      77.430  68.090 134.700  1.00  0.00            
ATOM    910  O   VAL    69      76.930  68.820 135.580  1.00  0.00            
ATOM    911  N   MET    70      76.670  67.830 133.580  1.00  0.00            
ATOM    912  H   MET    70      77.150  67.550 132.730  1.00  0.00            
ATOM    913  CA  MET    70      75.280  68.030 133.520  1.00  0.00            
ATOM    914  HA  MET    70      75.060  69.050 133.830  1.00  0.00            
ATOM    915  CB  MET    70      74.690  67.810 132.070  1.00  0.00            
ATOM    916  HB2 MET    70      75.110  66.890 131.670  1.00  0.00            
ATOM    917  HB3 MET    70      73.610  67.700 132.160  1.00  0.00            
ATOM    918  CG  MET    70      75.010  68.960 131.130  1.00  0.00            
ATOM    919  HG2 MET    70      74.880  69.900 131.650  1.00  0.00            
ATOM    920  HG3 MET    70      76.040  68.870 130.780  1.00  0.00            
ATOM    921  SD  MET    70      73.900  68.920 129.700  1.00  0.00            
ATOM    922  CE  MET    70      75.330  68.380 128.710  1.00  0.00            
ATOM    923  HE1 MET    70      75.710  67.440 129.100  1.00  0.00            
ATOM    924  HE2 MET    70      75.020  68.230 127.670  1.00  0.00            
ATOM    925  HE3 MET    70      76.110  69.140 128.750  1.00  0.00            
ATOM    926  C   MET    70      74.360  67.230 134.480  1.00  0.00            
ATOM    927  O   MET    70      73.390  67.790 135.000  1.00  0.00            
ATOM    928  N   PHE    71      74.630  65.980 134.750  1.00  0.00            
ATOM    929  H   PHE    71      75.250  65.580 134.060  1.00  0.00            
ATOM    930  CA  PHE    71      74.020  65.070 135.770  1.00  0.00            
ATOM    931  HA  PHE    71      72.930  65.160 135.720  1.00  0.00            
ATOM    932  CB  PHE    71      74.380  63.660 135.540  1.00  0.00            
ATOM    933  HB2 PHE    71      74.120  63.280 134.550  1.00  0.00            
ATOM    934  HB3 PHE    71      75.460  63.720 135.630  1.00  0.00            
ATOM    935  CG  PHE    71      73.940  62.650 136.500  1.00  0.00            
ATOM    936  CD1 PHE    71      72.540  62.450 136.710  1.00  0.00            
ATOM    937  HD1 PHE    71      71.900  63.220 136.270  1.00  0.00            
ATOM    938  CE1 PHE    71      71.940  61.320 137.450  1.00  0.00            
ATOM    939  HE1 PHE    71      70.890  61.050 137.570  1.00  0.00            
ATOM    940  CZ  PHE    71      72.940  60.540 138.040  1.00  0.00            
ATOM    941  HZ  PHE    71      72.580  59.670 138.580  1.00  0.00            
ATOM    942  CE2 PHE    71      74.310  60.810 137.970  1.00  0.00            
ATOM    943  HE2 PHE    71      75.000  60.280 138.620  1.00  0.00            
ATOM    944  CD2 PHE    71      74.790  61.750 137.070  1.00  0.00            
ATOM    945  HD2 PHE    71      75.850  61.770 136.810  1.00  0.00            
ATOM    946  C   PHE    71      74.280  65.570 137.240  1.00  0.00            
ATOM    947  O   PHE    71      73.380  65.480 138.060  1.00  0.00            
ATOM    948  N   GLY    72      75.530  65.980 137.520  1.00  0.00            
ATOM    949  H   GLY    72      76.160  66.150 136.740  1.00  0.00            
ATOM    950  CA  GLY    72      76.010  66.190 138.840  1.00  0.00            
ATOM    951  HA2 GLY    72      75.790  65.300 139.430  1.00  0.00            
ATOM    952  HA3 GLY    72      77.090  66.330 138.790  1.00  0.00            
ATOM    953  C   GLY    72      75.370  67.420 139.520  1.00  0.00            
ATOM    954  O   GLY    72      75.070  67.430 140.700  1.00  0.00            
ATOM    955  N   ILE    73      75.210  68.470 138.740  1.00  0.00            
ATOM    956  H   ILE    73      75.580  68.410 137.800  1.00  0.00            
ATOM    957  CA  ILE    73      74.610  69.740 139.170  1.00  0.00            
ATOM    958  HA  ILE    73      75.020  70.120 140.100  1.00  0.00            
ATOM    959  CB  ILE    73      74.800  70.790 138.070  1.00  0.00            
ATOM    960  HB  ILE    73      74.570  70.300 137.120  1.00  0.00            
ATOM    961  CG2 ILE    73      73.900  72.070 138.230  1.00  0.00            
ATOM    962 HG21 ILE    73      74.130  72.560 139.170  1.00  0.00            
ATOM    963 HG22 ILE    73      74.100  72.760 137.410  1.00  0.00            
ATOM    964 HG23 ILE    73      72.850  71.780 138.210  1.00  0.00            
ATOM    965  CG1 ILE    73      76.270  71.230 137.920  1.00  0.00            
ATOM    966 HG12 ILE    73      76.500  71.860 138.770  1.00  0.00            
ATOM    967 HG13 ILE    73      76.880  70.330 137.950  1.00  0.00            
ATOM    968  CD1 ILE    73      76.560  71.980 136.650  1.00  0.00            
ATOM    969 HD11 ILE    73      75.950  72.880 136.610  1.00  0.00            
ATOM    970 HD12 ILE    73      77.610  72.250 136.620  1.00  0.00            
ATOM    971 HD13 ILE    73      76.320  71.350 135.790  1.00  0.00            
ATOM    972  C   ILE    73      73.140  69.580 139.540  1.00  0.00            
ATOM    973  O   ILE    73      72.730  70.060 140.560  1.00  0.00            
ATOM    974  N   VAL    74      72.350  68.850 138.740  1.00  0.00            
ATOM    975  H   VAL    74      72.740  68.580 137.840  1.00  0.00            
ATOM    976  CA  VAL    74      71.030  68.390 139.070  1.00  0.00            
ATOM    977  HA  VAL    74      70.400  69.260 139.280  1.00  0.00            
ATOM    978  CB  VAL    74      70.490  67.690 137.790  1.00  0.00            
ATOM    979  HB  VAL    74      71.120  66.830 137.540  1.00  0.00            
ATOM    980  CG1 VAL    74      69.060  67.210 138.060  1.00  0.00            
ATOM    981 HG11 VAL    74      68.430  68.060 138.300  1.00  0.00            
ATOM    982 HG12 VAL    74      68.670  66.720 137.170  1.00  0.00            
ATOM    983 HG13 VAL    74      69.060  66.510 138.890  1.00  0.00            
ATOM    984  CG2 VAL    74      70.440  68.830 136.690  1.00  0.00            
ATOM    985 HG21 VAL    74      71.440  69.230 136.530  1.00  0.00            
ATOM    986 HG22 VAL    74      70.070  68.410 135.750  1.00  0.00            
ATOM    987 HG23 VAL    74      69.780  69.630 137.020  1.00  0.00            
ATOM    988  C   VAL    74      71.070  67.370 140.200  1.00  0.00            
ATOM    989  O   VAL    74      70.360  67.560 141.210  1.00  0.00            
ATOM    990  N   ARG    75      71.920  66.300 140.130  1.00  0.00            
ATOM    991  H   ARG    75      72.540  66.200 139.340  1.00  0.00            
ATOM    992  CA  ARG    75      71.850  65.200 141.110  1.00  0.00            
ATOM    993  HA  ARG    75      70.820  64.860 141.240  1.00  0.00            
ATOM    994  CB  ARG    75      72.710  64.000 140.560  1.00  0.00            
ATOM    995  HB2 ARG    75      72.160  63.540 139.730  1.00  0.00            
ATOM    996  HB3 ARG    75      73.650  64.410 140.180  1.00  0.00            
ATOM    997  CG  ARG    75      73.000  62.950 141.620  1.00  0.00            
ATOM    998  HG2 ARG    75      73.680  62.210 141.190  1.00  0.00            
ATOM    999  HG3 ARG    75      73.480  63.440 142.460  1.00  0.00            
ATOM   1000  CD  ARG    75      71.730  62.260 142.090  1.00  0.00            
ATOM   1001  HD2 ARG    75      71.010  63.000 142.440  1.00  0.00            
ATOM   1002  HD3 ARG    75      71.290  61.690 141.270  1.00  0.00            
ATOM   1003  NE  ARG    75      72.060  61.300 143.240  1.00  0.00            
ATOM   1004  HE  ARG    75      72.020  60.330 142.940  1.00  0.00            
ATOM   1005  CZ  ARG    75      72.460  61.570 144.470  1.00  0.00            
ATOM   1006  NH1 ARG    75      72.840  60.580 145.290  1.00  0.00            
ATOM   1007 HH11 ARG    75      72.820  59.620 144.960  1.00  0.00            
ATOM   1008 HH12 ARG    75      73.140  60.790 146.220  1.00  0.00            
ATOM   1009  NH2 ARG    75      72.610  62.810 144.930  1.00  0.00            
ATOM   1010 HH21 ARG    75      72.410  63.600 144.320  1.00  0.00            
ATOM   1011 HH22 ARG    75      72.920  62.960 145.880  1.00  0.00            
ATOM   1012  C   ARG    75      72.230  65.590 142.540  1.00  0.00            
ATOM   1013  O   ARG    75      71.650  65.030 143.440  1.00  0.00            
ATOM   1014  N   TYR    76      73.130  66.620 142.750  1.00  0.00            
ATOM   1015  H   TYR    76      73.580  67.040 141.950  1.00  0.00            
ATOM   1016  CA  TYR    76      73.560  67.040 144.090  1.00  0.00            
ATOM   1017  HA  TYR    76      73.260  66.280 144.810  1.00  0.00            
ATOM   1018  CB  TYR    76      75.040  67.220 144.180  1.00  0.00            
ATOM   1019  HB2 TYR    76      75.360  67.940 143.430  1.00  0.00            
ATOM   1020  HB3 TYR    76      75.360  67.550 145.160  1.00  0.00            
ATOM   1021  CG  TYR    76      75.690  65.800 143.860  1.00  0.00            
ATOM   1022  CD1 TYR    76      76.590  65.620 142.800  1.00  0.00            
ATOM   1023  HD1 TYR    76      76.890  66.510 142.240  1.00  0.00            
ATOM   1024  CE1 TYR    76      77.100  64.380 142.450  1.00  0.00            
ATOM   1025  HE1 TYR    76      77.860  64.250 141.670  1.00  0.00            
ATOM   1026  CZ  TYR    76      76.730  63.300 143.240  1.00  0.00            
ATOM   1027  OH  TYR    76      77.220  61.970 142.860  1.00  0.00            
ATOM   1028  HH  TYR    76      77.770  61.980 142.070  1.00  0.00            
ATOM   1029  CE2 TYR    76      75.820  63.440 144.240  1.00  0.00            
ATOM   1030  HE2 TYR    76      75.480  62.540 144.740  1.00  0.00            
ATOM   1031  CD2 TYR    76      75.320  64.700 144.630  1.00  0.00            
ATOM   1032  HD2 TYR    76      74.670  64.780 145.500  1.00  0.00            
ATOM   1033  C   TYR    76      72.800  68.270 144.530  1.00  0.00            
ATOM   1034  O   TYR    76      72.940  68.770 145.640  1.00  0.00            
ATOM   1035  N   THR    77      71.870  68.790 143.680  1.00  0.00            
ATOM   1036  H   THR    77      71.920  68.450 142.730  1.00  0.00            
ATOM   1037  CA  THR    77      71.080  69.940 143.940  1.00  0.00            
ATOM   1038  HA  THR    77      70.650  70.210 142.970  1.00  0.00            
ATOM   1039  CB  THR    77      69.910  69.870 145.020  1.00  0.00            
ATOM   1040  HB  THR    77      70.400  69.770 145.980  1.00  0.00            
ATOM   1041  CG2 THR    77      68.950  71.050 145.060  1.00  0.00            
ATOM   1042 HG21 THR    77      68.460  71.150 144.090  1.00  0.00            
ATOM   1043 HG22 THR    77      68.200  70.880 145.830  1.00  0.00            
ATOM   1044 HG23 THR    77      69.500  71.960 145.280  1.00  0.00            
ATOM   1045  OG1 THR    77      69.120  68.750 144.780  1.00  0.00            
ATOM   1046  HG1 THR    77      68.410  68.710 145.430  1.00  0.00            
ATOM   1047  C   THR    77      71.870  71.210 144.090  1.00  0.00            
ATOM   1048  O   THR    77      72.040  71.770 145.150  1.00  0.00            
ATOM   1049  N   LYS    78      72.570  71.660 143.070  1.00  0.00            
ATOM   1050  H   LYS    78      72.480  71.120 142.210  1.00  0.00            
ATOM   1051  CA  LYS    78      73.650  72.700 143.150  1.00  0.00            
ATOM   1052  HA  LYS    78      73.520  73.240 144.080  1.00  0.00            
ATOM   1053  CB  LYS    78      75.100  72.140 143.100  1.00  0.00            
ATOM   1054  HB2 LYS    78      75.220  71.540 142.190  1.00  0.00            
ATOM   1055  HB3 LYS    78      75.800  72.970 143.070  1.00  0.00            
ATOM   1056  CG  LYS    78      75.380  71.290 144.310  1.00  0.00            
ATOM   1057  HG2 LYS    78      74.620  70.510 144.330  1.00  0.00            
ATOM   1058  HG3 LYS    78      76.360  70.830 144.160  1.00  0.00            
ATOM   1059  CD  LYS    78      75.370  72.060 145.640  1.00  0.00            
ATOM   1060  HD2 LYS    78      75.950  72.970 145.500  1.00  0.00            
ATOM   1061  HD3 LYS    78      74.340  72.320 145.860  1.00  0.00            
ATOM   1062  CE  LYS    78      75.990  71.200 146.860  1.00  0.00            
ATOM   1063  HE2 LYS    78      75.220  70.490 147.170  1.00  0.00            
ATOM   1064  HE3 LYS    78      76.840  70.650 146.450  1.00  0.00            
ATOM   1065  NZ  LYS    78      76.430  72.010 148.040  1.00  0.00            
ATOM   1066  HZ1 LYS    78      75.640  72.520 148.410  1.00  0.00            
ATOM   1067  HZ2 LYS    78      76.800  71.390 148.750  1.00  0.00            
ATOM   1068  HZ3 LYS    78      77.140  72.660 147.750  1.00  0.00            
ATOM   1069  C   LYS    78      73.420  73.880 142.220  1.00  0.00            
ATOM   1070  O   LYS    78      74.350  74.310 141.530  1.00  0.00            
ATOM   1071  N   MET    79      72.190  74.370 142.150  1.00  0.00            
ATOM   1072  H   MET    79      71.550  74.070 142.870  1.00  0.00            
ATOM   1073  CA  MET    79      71.710  75.320 141.150  1.00  0.00            
ATOM   1074  HA  MET    79      72.470  75.490 140.380  1.00  0.00            
ATOM   1075  CB  MET    79      70.450  74.720 140.470  1.00  0.00            
ATOM   1076  HB2 MET    79      69.590  74.830 141.130  1.00  0.00            
ATOM   1077  HB3 MET    79      70.250  75.250 139.530  1.00  0.00            
ATOM   1078  CG  MET    79      70.690  73.190 140.170  1.00  0.00            
ATOM   1079  HG2 MET    79      71.730  73.080 139.850  1.00  0.00            
ATOM   1080  HG3 MET    79      70.530  72.640 141.100  1.00  0.00            
ATOM   1081  SD  MET    79      69.560  72.490 138.850  1.00  0.00            
ATOM   1082  CE  MET    79      68.140  72.590 139.950  1.00  0.00            
ATOM   1083  HE1 MET    79      67.980  73.630 140.250  1.00  0.00            
ATOM   1084  HE2 MET    79      67.250  72.220 139.430  1.00  0.00            
ATOM   1085  HE3 MET    79      68.320  71.980 140.830  1.00  0.00            
ATOM   1086  C   MET    79      71.300  76.620 141.730  1.00  0.00            
ATOM   1087  O   MET    79      70.840  77.480 141.020  1.00  0.00            
ATOM   1088  N   LYS    80      71.590  77.010 142.960  1.00  0.00            
ATOM   1089  H   LYS    80      71.990  76.300 143.550  1.00  0.00            
ATOM   1090  CA  LYS    80      71.380  78.340 143.510  1.00  0.00            
ATOM   1091  HA  LYS    80      70.630  78.880 142.930  1.00  0.00            
ATOM   1092  CB  LYS    80      70.870  78.200 144.970  1.00  0.00            
ATOM   1093  HB2 LYS    80      71.500  77.460 145.460  1.00  0.00            
ATOM   1094  HB3 LYS    80      70.990  79.170 145.450  1.00  0.00            
ATOM   1095  CG  LYS    80      69.420  77.770 145.060  1.00  0.00            
ATOM   1096  HG2 LYS    80      68.850  78.310 144.300  1.00  0.00            
ATOM   1097  HG3 LYS    80      69.370  76.700 144.850  1.00  0.00            
ATOM   1098  CD  LYS    80      68.830  78.050 146.430  1.00  0.00            
ATOM   1099  HD2 LYS    80      69.540  77.640 147.140  1.00  0.00            
ATOM   1100  HD3 LYS    80      68.800  79.130 146.520  1.00  0.00            
ATOM   1101  CE  LYS    80      67.420  77.470 146.710  1.00  0.00            
ATOM   1102  HE2 LYS    80      66.720  77.860 145.960  1.00  0.00            
ATOM   1103  HE3 LYS    80      67.460  76.380 146.640  1.00  0.00            
ATOM   1104  NZ  LYS    80      66.980  77.850 148.030  1.00  0.00            
ATOM   1105  HZ1 LYS    80      66.940  78.860 148.090  1.00  0.00            
ATOM   1106  HZ2 LYS    80      66.060  77.470 148.200  1.00  0.00            
ATOM   1107  HZ3 LYS    80      67.630  77.490 148.710  1.00  0.00            
ATOM   1108  C   LYS    80      72.750  79.080 143.470  1.00  0.00            
ATOM   1109  O   LYS    80      72.810  80.310 143.690  1.00  0.00            
ATOM   1110  N   THR    81      73.900  78.480 143.200  1.00  0.00            
ATOM   1111  H   THR    81      73.870  77.470 143.290  1.00  0.00            
ATOM   1112  CA  THR    81      75.230  79.130 142.960  1.00  0.00            
ATOM   1113  HA  THR    81      75.240  80.150 143.350  1.00  0.00            
ATOM   1114  CB  THR    81      76.400  78.400 143.500  1.00  0.00            
ATOM   1115  HB  THR    81      76.520  77.470 142.950  1.00  0.00            
ATOM   1116  CG2 THR    81      77.660  79.240 143.360  1.00  0.00            
ATOM   1117 HG21 THR    81      77.540  80.170 143.910  1.00  0.00            
ATOM   1118 HG22 THR    81      78.510  78.690 143.760  1.00  0.00            
ATOM   1119 HG23 THR    81      77.830  79.460 142.300  1.00  0.00            
ATOM   1120  OG1 THR    81      76.100  78.050 144.810  1.00  0.00            
ATOM   1121  HG1 THR    81      76.840  77.570 145.190  1.00  0.00            
ATOM   1122  C   THR    81      75.420  79.490 141.550  1.00  0.00            
ATOM   1123  O   THR    81      75.460  78.640 140.700  1.00  0.00            
ATOM   1124  N   ALA    82      75.500  80.800 141.220  1.00  0.00            
ATOM   1125  H   ALA    82      75.780  81.410 141.970  1.00  0.00            
ATOM   1126  CA  ALA    82      75.140  81.380 139.970  1.00  0.00            
ATOM   1127  HA  ALA    82      74.120  81.130 139.660  1.00  0.00            
ATOM   1128  CB  ALA    82      75.210  82.850 140.250  1.00  0.00            
ATOM   1129  HB1 ALA    82      76.220  83.110 140.550  1.00  0.00            
ATOM   1130  HB2 ALA    82      74.940  83.400 139.350  1.00  0.00            
ATOM   1131  HB3 ALA    82      74.510  83.100 141.050  1.00  0.00            
ATOM   1132  C   ALA    82      76.030  80.870 138.830  1.00  0.00            
ATOM   1133  O   ALA    82      75.500  80.480 137.750  1.00  0.00            
ATOM   1134  N   THR    83      77.310  80.750 139.100  1.00  0.00            
ATOM   1135  H   THR    83      77.530  81.140 140.000  1.00  0.00            
ATOM   1136  CA  THR    83      78.410  80.280 138.260  1.00  0.00            
ATOM   1137  HA  THR    83      78.410  80.970 137.410  1.00  0.00            
ATOM   1138  CB  THR    83      79.770  80.350 138.950  1.00  0.00            
ATOM   1139  HB  THR    83      79.610  80.130 140.000  1.00  0.00            
ATOM   1140  CG2 THR    83      80.820  79.370 138.370  1.00  0.00            
ATOM   1141 HG21 THR    83      80.980  79.590 137.310  1.00  0.00            
ATOM   1142 HG22 THR    83      81.760  79.480 138.910  1.00  0.00            
ATOM   1143 HG23 THR    83      80.460  78.350 138.470  1.00  0.00            
ATOM   1144  OG1 THR    83      80.350  81.650 138.690  1.00  0.00            
ATOM   1145  HG1 THR    83      81.210  81.710 139.110  1.00  0.00            
ATOM   1146  C   THR    83      78.090  78.940 137.740  1.00  0.00            
ATOM   1147  O   THR    83      78.410  78.640 136.590  1.00  0.00            
ATOM   1148  N   ASN    84      77.500  78.020 138.520  1.00  0.00            
ATOM   1149  H   ASN    84      77.240  78.370 139.420  1.00  0.00            
ATOM   1150  CA  ASN    84      77.250  76.620 138.230  1.00  0.00            
ATOM   1151  HA  ASN    84      78.200  76.150 137.960  1.00  0.00            
ATOM   1152  CB  ASN    84      76.620  75.830 139.430  1.00  0.00            
ATOM   1153  HB2 ASN    84      75.700  76.300 139.770  1.00  0.00            
ATOM   1154  HB3 ASN    84      76.400  74.830 139.060  1.00  0.00            
ATOM   1155  CG  ASN    84      77.590  75.720 140.620  1.00  0.00            
ATOM   1156  OD1 ASN    84      78.690  76.290 140.640  1.00  0.00            
ATOM   1157  ND2 ASN    84      77.200  75.010 141.710  1.00  0.00            
ATOM   1158 HD21 ASN    84      77.820  74.920 142.500  1.00  0.00            
ATOM   1159 HD22 ASN    84      76.290  74.570 141.720  1.00  0.00            
ATOM   1160  C   ASN    84      76.360  76.520 137.060  1.00  0.00            
ATOM   1161  O   ASN    84      76.450  75.560 136.320  1.00  0.00            
ATOM   1162  N   ILE    85      75.450  77.410 136.850  1.00  0.00            
ATOM   1163  H   ILE    85      75.290  78.040 137.610  1.00  0.00            
ATOM   1164  CA  ILE    85      74.640  77.570 135.630  1.00  0.00            
ATOM   1165  HA  ILE    85      74.100  76.670 135.320  1.00  0.00            
ATOM   1166  CB  ILE    85      73.640  78.700 135.890  1.00  0.00            
ATOM   1167  HB  ILE    85      74.150  79.660 136.000  1.00  0.00            
ATOM   1168  CG2 ILE    85      72.710  78.750 134.640  1.00  0.00            
ATOM   1169 HG21 ILE    85      72.200  77.790 134.520  1.00  0.00            
ATOM   1170 HG22 ILE    85      71.970  79.540 134.760  1.00  0.00            
ATOM   1171 HG23 ILE    85      73.310  78.950 133.750  1.00  0.00            
ATOM   1172  CG1 ILE    85      72.870  78.540 137.220  1.00  0.00            
ATOM   1173 HG12 ILE    85      73.580  78.850 137.990  1.00  0.00            
ATOM   1174 HG13 ILE    85      72.060  79.270 137.160  1.00  0.00            
ATOM   1175  CD1 ILE    85      72.320  77.220 137.560  1.00  0.00            
ATOM   1176 HD11 ILE    85      73.130  76.490 137.620  1.00  0.00            
ATOM   1177 HD12 ILE    85      71.810  77.270 138.520  1.00  0.00            
ATOM   1178 HD13 ILE    85      71.610  76.910 136.790  1.00  0.00            
ATOM   1179  C   ILE    85      75.410  77.920 134.320  1.00  0.00            
ATOM   1180  O   ILE    85      75.120  77.560 133.170  1.00  0.00            
ATOM   1181  N   TYR    86      76.460  78.740 134.440  1.00  0.00            
ATOM   1182  H   TYR    86      76.590  79.120 135.360  1.00  0.00            
ATOM   1183  CA  TYR    86      77.480  79.050 133.390  1.00  0.00            
ATOM   1184  HA  TYR    86      76.940  79.470 132.540  1.00  0.00            
ATOM   1185  CB  TYR    86      78.620  80.040 133.810  1.00  0.00            
ATOM   1186  HB2 TYR    86      79.040  79.570 134.700  1.00  0.00            
ATOM   1187  HB3 TYR    86      79.400  80.160 133.060  1.00  0.00            
ATOM   1188  CG  TYR    86      78.030  81.440 134.180  1.00  0.00            
ATOM   1189  CD1 TYR    86      77.300  81.670 135.340  1.00  0.00            
ATOM   1190  HD1 TYR    86      76.970  80.860 136.000  1.00  0.00            
ATOM   1191  CE1 TYR    86      76.980  83.010 135.650  1.00  0.00            
ATOM   1192  HE1 TYR    86      76.540  83.220 136.620  1.00  0.00            
ATOM   1193  CZ  TYR    86      77.170  84.070 134.710  1.00  0.00            
ATOM   1194  OH  TYR    86      76.830  85.380 135.010  1.00  0.00            
ATOM   1195  HH  TYR    86      76.460  85.480 135.890  1.00  0.00            
ATOM   1196  CE2 TYR    86      77.740  83.800 133.500  1.00  0.00            
ATOM   1197  HE2 TYR    86      77.900  84.570 132.750  1.00  0.00            
ATOM   1198  CD2 TYR    86      78.130  82.460 133.230  1.00  0.00            
ATOM   1199  HD2 TYR    86      78.520  82.190 132.250  1.00  0.00            
ATOM   1200  C   TYR    86      78.200  77.700 133.140  1.00  0.00            
ATOM   1201  O   TYR    86      78.350  77.310 132.000  1.00  0.00            
ATOM   1202  N   ILE    87      78.490  76.970 134.230  1.00  0.00            
ATOM   1203  H   ILE    87      78.410  77.440 135.110  1.00  0.00            
ATOM   1204  CA  ILE    87      79.220  75.680 134.180  1.00  0.00            
ATOM   1205  HA  ILE    87      79.990  75.730 133.410  1.00  0.00            
ATOM   1206  CB  ILE    87      79.830  75.220 135.470  1.00  0.00            
ATOM   1207  HB  ILE    87      79.030  75.080 136.190  1.00  0.00            
ATOM   1208  CG2 ILE    87      80.590  73.920 135.310  1.00  0.00            
ATOM   1209 HG21 ILE    87      81.390  74.050 134.580  1.00  0.00            
ATOM   1210 HG22 ILE    87      81.010  73.620 136.270  1.00  0.00            
ATOM   1211 HG23 ILE    87      79.910  73.140 134.960  1.00  0.00            
ATOM   1212  CG1 ILE    87      80.790  76.340 136.130  1.00  0.00            
ATOM   1213 HG12 ILE    87      80.150  76.990 136.720  1.00  0.00            
ATOM   1214 HG13 ILE    87      81.490  75.810 136.780  1.00  0.00            
ATOM   1215  CD1 ILE    87      81.570  77.180 135.120  1.00  0.00            
ATOM   1216 HD11 ILE    87      80.870  77.700 134.460  1.00  0.00            
ATOM   1217 HD12 ILE    87      82.190  77.900 135.650  1.00  0.00            
ATOM   1218 HD13 ILE    87      82.210  76.530 134.520  1.00  0.00            
ATOM   1219  C   ILE    87      78.370  74.610 133.330  1.00  0.00            
ATOM   1220  O   ILE    87      78.960  73.880 132.510  1.00  0.00            
ATOM   1221  N   PHE    88      77.030  74.600 133.520  1.00  0.00            
ATOM   1222  H   PHE    88      76.720  75.180 134.280  1.00  0.00            
ATOM   1223  CA  PHE    88      76.020  73.810 132.800  1.00  0.00            
ATOM   1224  HA  PHE    88      76.300  72.760 132.780  1.00  0.00            
ATOM   1225  CB  PHE    88      74.670  73.940 133.520  1.00  0.00            
ATOM   1226  HB2 PHE    88      74.810  73.810 134.590  1.00  0.00            
ATOM   1227  HB3 PHE    88      74.240  74.920 133.320  1.00  0.00            
ATOM   1228  CG  PHE    88      73.650  72.930 133.100  1.00  0.00            
ATOM   1229  CD1 PHE    88      72.950  72.980 131.840  1.00  0.00            
ATOM   1230  HD1 PHE    88      73.220  73.770 131.140  1.00  0.00            
ATOM   1231  CE1 PHE    88      71.940  72.040 131.490  1.00  0.00            
ATOM   1232  HE1 PHE    88      71.400  72.100 130.540  1.00  0.00            
ATOM   1233  CZ  PHE    88      71.660  71.050 132.360  1.00  0.00            
ATOM   1234  HZ  PHE    88      70.880  70.350 132.040  1.00  0.00            
ATOM   1235  CE2 PHE    88      72.300  70.880 133.600  1.00  0.00            
ATOM   1236  HE2 PHE    88      72.080  70.080 134.300  1.00  0.00            
ATOM   1237  CD2 PHE    88      73.300  71.850 133.910  1.00  0.00            
ATOM   1238  HD2 PHE    88      73.860  71.780 134.840  1.00  0.00            
ATOM   1239  C   PHE    88      75.940  74.260 131.350  1.00  0.00            
ATOM   1240  O   PHE    88      76.070  73.410 130.480  1.00  0.00            
ATOM   1241  N   ASN    89      75.890  75.600 131.040  1.00  0.00            
ATOM   1242  H   ASN    89      75.770  76.240 131.810  1.00  0.00            
ATOM   1243  CA  ASN    89      75.950  76.170 129.630  1.00  0.00            
ATOM   1244  HA  ASN    89      75.170  75.740 128.990  1.00  0.00            
ATOM   1245  CB  ASN    89      75.700  77.760 129.740  1.00  0.00            
ATOM   1246  HB2 ASN    89      74.920  78.050 130.440  1.00  0.00            
ATOM   1247  HB3 ASN    89      76.670  78.110 130.100  1.00  0.00            
ATOM   1248  CG  ASN    89      75.410  78.420 128.380  1.00  0.00            
ATOM   1249  OD1 ASN    89      75.020  77.730 127.460  1.00  0.00            
ATOM   1250  ND2 ASN    89      75.460  79.780 128.410  1.00  0.00            
ATOM   1251 HD21 ASN    89      75.280  80.310 127.560  1.00  0.00            
ATOM   1252 HD22 ASN    89      75.670  80.250 129.270  1.00  0.00            
ATOM   1253  C   ASN    89      77.270  75.920 128.830  1.00  0.00            
ATOM   1254  O   ASN    89      77.330  75.480 127.690  1.00  0.00            
ATOM   1255  N   LEU    90      78.430  76.100 129.530  1.00  0.00            
ATOM   1256  H   LEU    90      78.400  76.540 130.440  1.00  0.00            
ATOM   1257  CA  LEU    90      79.730  75.640 129.010  1.00  0.00            
ATOM   1258  HA  LEU    90      79.990  76.210 128.110  1.00  0.00            
ATOM   1259  CB  LEU    90      80.830  75.840 130.050  1.00  0.00            
ATOM   1260  HB2 LEU    90      80.440  75.720 131.060  1.00  0.00            
ATOM   1261  HB3 LEU    90      81.590  75.080 129.860  1.00  0.00            
ATOM   1262  CG  LEU    90      81.470  77.280 129.890  1.00  0.00            
ATOM   1263  HG  LEU    90      80.750  78.090 129.850  1.00  0.00            
ATOM   1264  CD1 LEU    90      82.240  77.340 131.200  1.00  0.00            
ATOM   1265 HD11 LEU    90      82.960  76.520 131.230  1.00  0.00            
ATOM   1266 HD12 LEU    90      82.760  78.290 131.270  1.00  0.00            
ATOM   1267 HD13 LEU    90      81.540  77.240 132.030  1.00  0.00            
ATOM   1268  CD2 LEU    90      82.440  77.400 128.660  1.00  0.00            
ATOM   1269 HD21 LEU    90      81.890  77.180 127.740  1.00  0.00            
ATOM   1270 HD22 LEU    90      82.840  78.410 128.610  1.00  0.00            
ATOM   1271 HD23 LEU    90      83.260  76.690 128.770  1.00  0.00            
ATOM   1272  C   LEU    90      79.650  74.180 128.710  1.00  0.00            
ATOM   1273  O   LEU    90      79.980  73.700 127.650  1.00  0.00            
ATOM   1274  N   ALA    91      79.230  73.290 129.660  1.00  0.00            
ATOM   1275  H   ALA    91      79.020  73.760 130.520  1.00  0.00            
ATOM   1276  CA  ALA    91      79.210  71.850 129.650  1.00  0.00            
ATOM   1277  HA  ALA    91      80.250  71.590 129.450  1.00  0.00            
ATOM   1278  CB  ALA    91      78.810  71.260 130.980  1.00  0.00            
ATOM   1279  HB1 ALA    91      77.770  71.500 131.180  1.00  0.00            
ATOM   1280  HB2 ALA    91      78.930  70.180 130.940  1.00  0.00            
ATOM   1281  HB3 ALA    91      79.440  71.670 131.760  1.00  0.00            
ATOM   1282  C   ALA    91      78.370  71.270 128.430  1.00  0.00            
ATOM   1283  O   ALA    91      78.830  70.330 127.800  1.00  0.00            
ATOM   1284  N   LEU    92      77.160  71.810 128.180  1.00  0.00            
ATOM   1285  H   LEU    92      76.880  72.460 128.900  1.00  0.00            
ATOM   1286  CA  LEU    92      76.240  71.530 127.120  1.00  0.00            
ATOM   1287  HA  LEU    92      75.990  70.470 127.120  1.00  0.00            
ATOM   1288  CB  LEU    92      74.920  72.350 127.280  1.00  0.00            
ATOM   1289  HB2 LEU    92      74.480  72.070 128.230  1.00  0.00            
ATOM   1290  HB3 LEU    92      75.120  73.420 127.270  1.00  0.00            
ATOM   1291  CG  LEU    92      73.930  72.000 126.120  1.00  0.00            
ATOM   1292  HG  LEU    92      74.330  72.460 125.210  1.00  0.00            
ATOM   1293  CD1 LEU    92      73.730  70.490 125.880  1.00  0.00            
ATOM   1294 HD11 LEU    92      73.330  70.030 126.780  1.00  0.00            
ATOM   1295 HD12 LEU    92      73.030  70.340 125.050  1.00  0.00            
ATOM   1296 HD13 LEU    92      74.690  70.030 125.620  1.00  0.00            
ATOM   1297  CD2 LEU    92      72.500  72.670 126.420  1.00  0.00            
ATOM   1298 HD21 LEU    92      72.610  73.750 126.480  1.00  0.00            
ATOM   1299 HD22 LEU    92      71.810  72.430 125.610  1.00  0.00            
ATOM   1300 HD23 LEU    92      72.110  72.280 127.360  1.00  0.00            
ATOM   1301  C   LEU    92      76.890  71.780 125.730  1.00  0.00            
ATOM   1302  O   LEU    92      76.830  70.960 124.780  1.00  0.00            
ATOM   1303  N   ALA    93      77.600  72.950 125.580  1.00  0.00            
ATOM   1304  H   ALA    93      77.620  73.680 126.270  1.00  0.00            
ATOM   1305  CA  ALA    93      78.250  73.180 124.330  1.00  0.00            
ATOM   1306  HA  ALA    93      77.470  73.050 123.570  1.00  0.00            
ATOM   1307  CB  ALA    93      78.720  74.670 124.320  1.00  0.00            
ATOM   1308  HB1 ALA    93      79.500  74.810 125.060  1.00  0.00            
ATOM   1309  HB2 ALA    93      79.110  74.920 123.330  1.00  0.00            
ATOM   1310  HB3 ALA    93      77.880  75.320 124.550  1.00  0.00            
ATOM   1311  C   ALA    93      79.400  72.260 123.960  1.00  0.00            
ATOM   1312  O   ALA    93      79.460  71.860 122.810  1.00  0.00            
ATOM   1313  N   ASP    94      80.190  71.900 124.980  1.00  0.00            
ATOM   1314  H   ASP    94      80.010  72.350 125.860  1.00  0.00            
ATOM   1315  CA  ASP    94      81.320  70.980 124.890  1.00  0.00            
ATOM   1316  HA  ASP    94      81.920  71.250 124.020  1.00  0.00            
ATOM   1317  CB  ASP    94      82.260  71.010 126.190  1.00  0.00            
ATOM   1318  HB2 ASP    94      81.430  71.120 126.890  1.00  0.00            
ATOM   1319  HB3 ASP    94      82.870  70.150 126.480  1.00  0.00            
ATOM   1320  CG  ASP    94      83.090  72.240 126.210  1.00  0.00            
ATOM   1321  OD1 ASP    94      83.270  72.860 125.150  1.00  0.00            
ATOM   1322  OD2 ASP    94      83.840  72.440 127.190  1.00  0.00            
ATOM   1323  C   ASP    94      80.910  69.570 124.640  1.00  0.00            
ATOM   1324  O   ASP    94      81.540  68.860 123.900  1.00  0.00            
ATOM   1325  N   ALA    95      79.790  69.100 125.250  1.00  0.00            
ATOM   1326  H   ALA    95      79.470  69.680 126.010  1.00  0.00            
ATOM   1327  CA  ALA    95      79.110  67.850 125.000  1.00  0.00            
ATOM   1328  HA  ALA    95      79.850  67.100 125.280  1.00  0.00            
ATOM   1329  CB  ALA    95      77.870  67.700 125.920  1.00  0.00            
ATOM   1330  HB1 ALA    95      77.120  68.440 125.640  1.00  0.00            
ATOM   1331  HB2 ALA    95      77.450  66.700 125.800  1.00  0.00            
ATOM   1332  HB3 ALA    95      78.170  67.850 126.950  1.00  0.00            
ATOM   1333  C   ALA    95      78.710  67.590 123.570  1.00  0.00            
ATOM   1334  O   ALA    95      78.910  66.510 123.040  1.00  0.00            
ATOM   1335  N   LEU    96      78.110  68.620 122.940  1.00  0.00            
ATOM   1336  H   LEU    96      77.630  69.300 123.510  1.00  0.00            
ATOM   1337  CA  LEU    96      77.900  68.660 121.500  1.00  0.00            
ATOM   1338  HA  LEU    96      77.500  67.690 121.180  1.00  0.00            
ATOM   1339  CB  LEU    96      76.910  69.770 121.060  1.00  0.00            
ATOM   1340  HB2 LEU    96      77.230  70.740 121.440  1.00  0.00            
ATOM   1341  HB3 LEU    96      76.910  69.800 119.970  1.00  0.00            
ATOM   1342  CG  LEU    96      75.460  69.450 121.580  1.00  0.00            
ATOM   1343  HG  LEU    96      75.490  69.090 122.610  1.00  0.00            
ATOM   1344  CD1 LEU    96      74.650  70.780 121.510  1.00  0.00            
ATOM   1345 HD11 LEU    96      74.620  71.130 120.480  1.00  0.00            
ATOM   1346 HD12 LEU    96      73.630  70.600 121.860  1.00  0.00            
ATOM   1347 HD13 LEU    96      75.130  71.530 122.130  1.00  0.00            
ATOM   1348  CD2 LEU    96      74.810  68.410 120.660  1.00  0.00            
ATOM   1349 HD21 LEU    96      75.410  67.500 120.660  1.00  0.00            
ATOM   1350 HD22 LEU    96      73.800  68.180 121.010  1.00  0.00            
ATOM   1351 HD23 LEU    96      74.750  68.800 119.640  1.00  0.00            
ATOM   1352  C   LEU    96      79.220  68.630 120.570  1.00  0.00            
ATOM   1353  O   LEU    96      79.400  67.840 119.580  1.00  0.00            
ATOM   1354  N   ALA    97      80.200  69.460 120.910  1.00  0.00            
ATOM   1355  H   ALA    97      80.010  70.160 121.610  1.00  0.00            
ATOM   1356  CA  ALA    97      81.490  69.510 120.190  1.00  0.00            
ATOM   1357  HA  ALA    97      81.230  69.480 119.130  1.00  0.00            
ATOM   1358  CB  ALA    97      82.270  70.860 120.480  1.00  0.00            
ATOM   1359  HB1 ALA    97      82.540  70.900 121.530  1.00  0.00            
ATOM   1360  HB2 ALA    97      83.170  70.900 119.870  1.00  0.00            
ATOM   1361  HB3 ALA    97      81.630  71.710 120.230  1.00  0.00            
ATOM   1362  C   ALA    97      82.290  68.300 120.450  1.00  0.00            
ATOM   1363  O   ALA    97      82.760  67.740 119.500  1.00  0.00            
ATOM   1364  N   THR    98      82.440  67.770 121.670  1.00  0.00            
ATOM   1365  H   THR    98      82.060  68.360 122.390  1.00  0.00            
ATOM   1366  CA  THR    98      83.190  66.560 122.070  1.00  0.00            
ATOM   1367  HA  THR    98      84.200  66.750 121.700  1.00  0.00            
ATOM   1368  CB  THR    98      83.280  66.140 123.540  1.00  0.00            
ATOM   1369  HB  THR    98      83.720  65.150 123.620  1.00  0.00            
ATOM   1370  CG2 THR    98      84.190  67.190 124.300  1.00  0.00            
ATOM   1371 HG21 THR    98      83.740  68.180 124.220  1.00  0.00            
ATOM   1372 HG22 THR    98      84.270  66.910 125.350  1.00  0.00            
ATOM   1373 HG23 THR    98      85.180  67.200 123.850  1.00  0.00            
ATOM   1374  OG1 THR    98      82.060  66.100 124.240  1.00  0.00            
ATOM   1375  HG1 THR    98      82.220  65.830 125.140  1.00  0.00            
ATOM   1376  C   THR    98      82.740  65.380 121.270  1.00  0.00            
ATOM   1377  O   THR    98      83.520  64.660 120.710  1.00  0.00            
ATOM   1378  N   SER    99      81.460  65.100 121.080  1.00  0.00            
ATOM   1379  H   SER    99      80.820  65.740 121.510  1.00  0.00            
ATOM   1380  CA  SER    99      80.920  63.980 120.360  1.00  0.00            
ATOM   1381  HA  SER    99      81.460  63.060 120.560  1.00  0.00            
ATOM   1382  CB  SER    99      79.420  63.820 120.900  1.00  0.00            
ATOM   1383  HB2 SER    99      79.010  62.940 120.390  1.00  0.00            
ATOM   1384  HB3 SER    99      79.510  63.620 121.960  1.00  0.00            
ATOM   1385  OG  SER    99      78.560  64.920 120.700  1.00  0.00            
ATOM   1386  HG  SER    99      77.690  64.720 121.060  1.00  0.00            
ATOM   1387  C   SER    99      80.890  64.050 118.840  1.00  0.00            
ATOM   1388  O   SER    99      80.810  63.110 118.130  1.00  0.00            
ATOM   1389  N   THR   100      81.030  65.230 118.210  1.00  0.00            
ATOM   1390  H   THR   100      81.070  66.060 118.770  1.00  0.00            
ATOM   1391  CA  THR   100      81.170  65.370 116.730  1.00  0.00            
ATOM   1392  HA  THR   100      81.000  64.390 116.280  1.00  0.00            
ATOM   1393  CB  THR   100      80.230  66.340 116.110  1.00  0.00            
ATOM   1394  HB  THR   100      80.510  66.500 115.070  1.00  0.00            
ATOM   1395  CG2 THR   100      78.790  65.790 116.170  1.00  0.00            
ATOM   1396 HG21 THR   100      78.500  65.630 117.210  1.00  0.00            
ATOM   1397 HG22 THR   100      78.110  66.510 115.710  1.00  0.00            
ATOM   1398 HG23 THR   100      78.740  64.840 115.630  1.00  0.00            
ATOM   1399  OG1 THR   100      80.240  67.630 116.770  1.00  0.00            
ATOM   1400  HG1 THR   100      79.620  68.220 116.330  1.00  0.00            
ATOM   1401  C   THR   100      82.540  65.890 116.320  1.00  0.00            
ATOM   1402  O   THR   100      82.750  66.230 115.190  1.00  0.00            
ATOM   1403  N   LEU   101      83.470  65.900 117.280  1.00  0.00            
ATOM   1404  H   LEU   101      83.150  65.720 118.220  1.00  0.00            
ATOM   1405  CA  LEU   101      84.890  66.130 117.060  1.00  0.00            
ATOM   1406  HA  LEU   101      85.070  67.110 116.620  1.00  0.00            
ATOM   1407  CB  LEU   101      85.580  66.070 118.470  1.00  0.00            
ATOM   1408  HB2 LEU   101      85.090  66.860 119.030  1.00  0.00            
ATOM   1409  HB3 LEU   101      85.450  65.120 118.980  1.00  0.00            
ATOM   1410  CG  LEU   101      87.100  66.390 118.350  1.00  0.00            
ATOM   1411  HG  LEU   101      87.510  65.710 117.600  1.00  0.00            
ATOM   1412  CD1 LEU   101      87.420  67.810 117.960  1.00  0.00            
ATOM   1413 HD11 LEU   101      87.010  68.490 118.700  1.00  0.00            
ATOM   1414 HD12 LEU   101      88.500  67.940 117.900  1.00  0.00            
ATOM   1415 HD13 LEU   101      86.980  68.030 116.980  1.00  0.00            
ATOM   1416  CD2 LEU   101      87.720  65.980 119.650  1.00  0.00            
ATOM   1417 HD21 LEU   101      87.560  64.910 119.810  1.00  0.00            
ATOM   1418 HD22 LEU   101      88.790  66.180 119.620  1.00  0.00            
ATOM   1419 HD23 LEU   101      87.260  66.540 120.460  1.00  0.00            
ATOM   1420  C   LEU   101      85.520  65.100 116.180  1.00  0.00            
ATOM   1421  O   LEU   101      86.320  65.620 115.390  1.00  0.00            
ATOM   1422  N   PRO   102      85.280  63.780 116.090  1.00  0.00            
ATOM   1423  CD  PRO   102      84.360  63.020 116.970  1.00  0.00            
ATOM   1424  HD2 PRO   102      83.400  63.540 116.970  1.00  0.00            
ATOM   1425  HD3 PRO   102      84.780  63.020 117.970  1.00  0.00            
ATOM   1426  CG  PRO   102      84.260  61.640 116.400  1.00  0.00            
ATOM   1427  HG2 PRO   102      83.510  61.550 115.610  1.00  0.00            
ATOM   1428  HG3 PRO   102      84.090  60.870 117.150  1.00  0.00            
ATOM   1429  CB  PRO   102      85.700  61.540 115.820  1.00  0.00            
ATOM   1430  HB2 PRO   102      85.530  60.790 115.040  1.00  0.00            
ATOM   1431  HB3 PRO   102      86.520  61.220 116.460  1.00  0.00            
ATOM   1432  CA  PRO   102      86.050  62.940 115.150  1.00  0.00            
ATOM   1433  HA  PRO   102      87.080  63.280 115.080  1.00  0.00            
ATOM   1434  C   PRO   102      85.390  63.080 113.790  1.00  0.00            
ATOM   1435  O   PRO   102      85.700  62.260 112.930  1.00  0.00            
ATOM   1436  N   PHE   103      84.580  64.080 113.560  1.00  0.00            
ATOM   1437  H   PHE   103      84.090  64.450 114.360  1.00  0.00            
ATOM   1438  CA  PHE   103      84.250  64.640 112.190  1.00  0.00            
ATOM   1439  HA  PHE   103      84.590  63.930 111.430  1.00  0.00            
ATOM   1440  CB  PHE   103      82.710  64.900 111.980  1.00  0.00            
ATOM   1441  HB2 PHE   103      82.510  65.700 112.680  1.00  0.00            
ATOM   1442  HB3 PHE   103      82.340  65.180 110.990  1.00  0.00            
ATOM   1443  CG  PHE   103      81.880  63.710 112.430  1.00  0.00            
ATOM   1444  CD1 PHE   103      82.040  62.410 111.870  1.00  0.00            
ATOM   1445  HD1 PHE   103      82.800  62.220 111.110  1.00  0.00            
ATOM   1446  CE1 PHE   103      81.180  61.330 112.310  1.00  0.00            
ATOM   1447  HE1 PHE   103      81.430  60.340 111.910  1.00  0.00            
ATOM   1448  CZ  PHE   103      80.140  61.480 113.140  1.00  0.00            
ATOM   1449  HZ  PHE   103      79.490  60.660 113.450  1.00  0.00            
ATOM   1450  CE2 PHE   103      79.900  62.790 113.620  1.00  0.00            
ATOM   1451  HE2 PHE   103      79.040  62.960 114.270  1.00  0.00            
ATOM   1452  CD2 PHE   103      80.750  63.870 113.270  1.00  0.00            
ATOM   1453  HD2 PHE   103      80.540  64.870 113.650  1.00  0.00            
ATOM   1454  C   PHE   103      85.010  65.920 111.830  1.00  0.00            
ATOM   1455  O   PHE   103      84.870  66.520 110.770  1.00  0.00            
ATOM   1456  N   GLN   104      85.830  66.540 112.700  1.00  0.00            
ATOM   1457  H   GLN   104      85.910  66.170 113.630  1.00  0.00            
ATOM   1458  CA  GLN   104      86.550  67.780 112.370  1.00  0.00            
ATOM   1459  HA  GLN   104      85.870  68.450 111.830  1.00  0.00            
ATOM   1460  CB  GLN   104      87.090  68.530 113.660  1.00  0.00            
ATOM   1461  HB2 GLN   104      87.550  67.780 114.300  1.00  0.00            
ATOM   1462  HB3 GLN   104      87.850  69.240 113.320  1.00  0.00            
ATOM   1463  CG  GLN   104      85.980  69.290 114.460  1.00  0.00            
ATOM   1464  HG2 GLN   104      85.420  68.550 115.030  1.00  0.00            
ATOM   1465  HG3 GLN   104      86.490  69.970 115.140  1.00  0.00            
ATOM   1466  CD  GLN   104      84.980  70.110 113.590  1.00  0.00            
ATOM   1467  OE1 GLN   104      85.300  71.230 113.160  1.00  0.00            
ATOM   1468  NE2 GLN   104      83.780  69.500 113.350  1.00  0.00            
ATOM   1469 HE21 GLN   104      83.080  69.970 112.790  1.00  0.00            
ATOM   1470 HE22 GLN   104      83.600  68.580 113.730  1.00  0.00            
ATOM   1471  C   GLN   104      87.710  67.530 111.400  1.00  0.00            
ATOM   1472  O   GLN   104      88.160  68.370 110.660  1.00  0.00            
ATOM   1473  N   SER   105      88.220  66.290 111.340  1.00  0.00            
ATOM   1474  H   SER   105      87.730  65.620 111.920  1.00  0.00            
ATOM   1475  CA  SER   105      89.320  65.820 110.520  1.00  0.00            
ATOM   1476  HA  SER   105      90.030  66.630 110.330  1.00  0.00            
ATOM   1477  CB  SER   105      90.090  64.620 111.290  1.00  0.00            
ATOM   1478  HB2 SER   105      90.910  64.260 110.670  1.00  0.00            
ATOM   1479  HB3 SER   105      90.480  64.990 112.230  1.00  0.00            
ATOM   1480  OG  SER   105      89.170  63.530 111.540  1.00  0.00            
ATOM   1481  HG  SER   105      89.630  62.820 111.990  1.00  0.00            
ATOM   1482  C   SER   105      88.760  65.230 109.180  1.00  0.00            
ATOM   1483  O   SER   105      89.520  64.610 108.410  1.00  0.00            
ATOM   1484  N   ALA   106      87.460  65.390 108.890  1.00  0.00            
ATOM   1485  H   ALA   106      86.860  65.820 109.570  1.00  0.00            
ATOM   1486  CA  ALA   106      86.860  64.770 107.760  1.00  0.00            
ATOM   1487  HA  ALA   106      87.050  63.740 108.040  1.00  0.00            
ATOM   1488  CB  ALA   106      85.380  64.980 107.700  1.00  0.00            
ATOM   1489  HB1 ALA   106      85.170  66.010 107.400  1.00  0.00            
ATOM   1490  HB2 ALA   106      84.940  64.300 106.970  1.00  0.00            
ATOM   1491  HB3 ALA   106      84.940  64.790 108.680  1.00  0.00            
ATOM   1492  C   ALA   106      87.470  64.990 106.380  1.00  0.00            
ATOM   1493  O   ALA   106      87.780  64.040 105.620  1.00  0.00            
ATOM   1494  N   LYS   107      87.750  66.310 105.990  1.00  0.00            
ATOM   1495  H   LYS   107      87.380  67.070 106.540  1.00  0.00            
ATOM   1496  CA  LYS   107      88.370  66.620 104.790  1.00  0.00            
ATOM   1497  HA  LYS   107      87.790  66.230 103.950  1.00  0.00            
ATOM   1498  CB  LYS   107      88.480  68.150 104.640  1.00  0.00            
ATOM   1499  HB2 LYS   107      87.470  68.540 104.540  1.00  0.00            
ATOM   1500  HB3 LYS   107      88.940  68.540 105.550  1.00  0.00            
ATOM   1501  CG  LYS   107      89.310  68.580 103.430  1.00  0.00            
ATOM   1502  HG2 LYS   107      89.470  69.650 103.520  1.00  0.00            
ATOM   1503  HG3 LYS   107      90.260  68.060 103.490  1.00  0.00            
ATOM   1504  CD  LYS   107      88.660  68.280 102.080  1.00  0.00            
ATOM   1505  HD2 LYS   107      88.870  67.240 101.840  1.00  0.00            
ATOM   1506  HD3 LYS   107      87.580  68.410 102.200  1.00  0.00            
ATOM   1507  CE  LYS   107      89.160  69.190 100.920  1.00  0.00            
ATOM   1508  HE2 LYS   107      88.450  69.080 100.090  1.00  0.00            
ATOM   1509  HE3 LYS   107      89.130  70.220 101.280  1.00  0.00            
ATOM   1510  NZ  LYS   107      90.540  68.870 100.440  1.00  0.00            
ATOM   1511  HZ1 LYS   107      90.570  67.920 100.100  1.00  0.00            
ATOM   1512  HZ2 LYS   107      90.790  69.500  99.690  1.00  0.00            
ATOM   1513  HZ3 LYS   107      91.190  68.970 101.200  1.00  0.00            
ATOM   1514  C   LYS   107      89.690  65.920 104.550  1.00  0.00            
ATOM   1515  O   LYS   107      89.970  65.350 103.510  1.00  0.00            
ATOM   1516  N   TYR   108      90.550  66.010 105.550  1.00  0.00            
ATOM   1517  H   TYR   108      90.140  66.370 106.400  1.00  0.00            
ATOM   1518  CA  TYR   108      91.930  65.650 105.560  1.00  0.00            
ATOM   1519  HA  TYR   108      92.470  66.140 104.750  1.00  0.00            
ATOM   1520  CB  TYR   108      92.530  66.120 106.920  1.00  0.00            
ATOM   1521  HB2 TYR   108      91.820  65.670 107.620  1.00  0.00            
ATOM   1522  HB3 TYR   108      93.540  65.780 107.150  1.00  0.00            
ATOM   1523  CG  TYR   108      92.460  67.610 107.030  1.00  0.00            
ATOM   1524  CD1 TYR   108      91.380  68.270 107.710  1.00  0.00            
ATOM   1525  HD1 TYR   108      90.750  67.730 108.410  1.00  0.00            
ATOM   1526  CE1 TYR   108      91.140  69.650 107.450  1.00  0.00            
ATOM   1527  HE1 TYR   108      90.230  70.120 107.820  1.00  0.00            
ATOM   1528  CZ  TYR   108      92.110  70.430 106.750  1.00  0.00            
ATOM   1529  OH  TYR   108      91.910  71.790 106.540  1.00  0.00            
ATOM   1530  HH  TYR   108      91.080  72.110 106.900  1.00  0.00            
ATOM   1531  CE2 TYR   108      93.290  69.830 106.190  1.00  0.00            
ATOM   1532  HE2 TYR   108      94.110  70.370 105.710  1.00  0.00            
ATOM   1533  CD2 TYR   108      93.340  68.430 106.290  1.00  0.00            
ATOM   1534  HD2 TYR   108      94.110  67.870 105.760  1.00  0.00            
ATOM   1535  C   TYR   108      92.010  64.120 105.440  1.00  0.00            
ATOM   1536  O   TYR   108      92.870  63.600 104.750  1.00  0.00            
ATOM   1537  N   LEU   109      91.040  63.330 106.120  1.00  0.00            
ATOM   1538  H   LEU   109      90.230  63.810 106.480  1.00  0.00            
ATOM   1539  CA  LEU   109      91.110  61.940 106.270  1.00  0.00            
ATOM   1540  HA  LEU   109      92.150  61.640 106.380  1.00  0.00            
ATOM   1541  CB  LEU   109      90.340  61.470 107.490  1.00  0.00            
ATOM   1542  HB2 LEU   109      90.720  62.100 108.290  1.00  0.00            
ATOM   1543  HB3 LEU   109      89.300  61.740 107.270  1.00  0.00            
ATOM   1544  CG  LEU   109      90.410  59.970 107.920  1.00  0.00            
ATOM   1545  HG  LEU   109      90.240  59.290 107.080  1.00  0.00            
ATOM   1546  CD1 LEU   109      91.870  59.800 108.440  1.00  0.00            
ATOM   1547 HD11 LEU   109      92.040  60.480 109.270  1.00  0.00            
ATOM   1548 HD12 LEU   109      92.020  58.770 108.760  1.00  0.00            
ATOM   1549 HD13 LEU   109      92.570  60.030 107.630  1.00  0.00            
ATOM   1550  CD2 LEU   109      89.360  59.650 109.030  1.00  0.00            
ATOM   1551 HD21 LEU   109      88.360  59.860 108.650  1.00  0.00            
ATOM   1552 HD22 LEU   109      89.430  58.600 109.300  1.00  0.00            
ATOM   1553 HD23 LEU   109      89.550  60.270 109.900  1.00  0.00            
ATOM   1554  C   LEU   109      90.390  61.340 104.950  1.00  0.00            
ATOM   1555  O   LEU   109      90.980  60.550 104.240  1.00  0.00            
ATOM   1556  N   MET   110      89.200  61.770 104.580  1.00  0.00            
ATOM   1557  H   MET   110      88.800  62.520 105.120  1.00  0.00            
ATOM   1558  CA  MET   110      88.450  61.260 103.480  1.00  0.00            
ATOM   1559  HA  MET   110      88.850  60.320 103.110  1.00  0.00            
ATOM   1560  CB  MET   110      87.030  61.010 104.030  1.00  0.00            
ATOM   1561  HB2 MET   110      86.610  62.010 104.130  1.00  0.00            
ATOM   1562  HB3 MET   110      86.530  60.490 103.210  1.00  0.00            
ATOM   1563  CG  MET   110      86.820  60.250 105.310  1.00  0.00            
ATOM   1564  HG2 MET   110      87.280  60.770 106.150  1.00  0.00            
ATOM   1565  HG3 MET   110      85.760  60.110 105.500  1.00  0.00            
ATOM   1566  SD  MET   110      87.640  58.570 105.110  1.00  0.00            
ATOM   1567  CE  MET   110      86.710  57.860 103.770  1.00  0.00            
ATOM   1568  HE1 MET   110      86.810  58.490 102.880  1.00  0.00            
ATOM   1569  HE2 MET   110      87.090  56.860 103.550  1.00  0.00            
ATOM   1570  HE3 MET   110      85.660  57.790 104.050  1.00  0.00            
ATOM   1571  C   MET   110      88.260  62.070 102.210  1.00  0.00            
ATOM   1572  O   MET   110      87.660  61.590 101.250  1.00  0.00            
ATOM   1573  N   GLU   111      88.810  63.290 102.130  1.00  0.00            
ATOM   1574  H   GLU   111      89.340  63.570 102.930  1.00  0.00            
ATOM   1575  CA  GLU   111      88.580  64.270 101.070  1.00  0.00            
ATOM   1576  HA  GLU   111      88.990  65.250 101.320  1.00  0.00            
ATOM   1577  CB  GLU   111      89.350  63.710  99.790  1.00  0.00            
ATOM   1578  HB2 GLU   111      90.380  63.550 100.090  1.00  0.00            
ATOM   1579  HB3 GLU   111      88.890  62.750  99.550  1.00  0.00            
ATOM   1580  CG  GLU   111      89.320  64.630  98.530  1.00  0.00            
ATOM   1581  HG2 GLU   111      89.800  64.300  97.610  1.00  0.00            
ATOM   1582  HG3 GLU   111      88.240  64.650  98.380  1.00  0.00            
ATOM   1583  CD  GLU   111      89.790  65.980  98.870  1.00  0.00            
ATOM   1584  OE1 GLU   111      90.940  66.150  99.380  1.00  0.00            
ATOM   1585  OE2 GLU   111      89.140  66.930  98.410  1.00  0.00            
ATOM   1586  C   GLU   111      87.070  64.620 100.840  1.00  0.00            
ATOM   1587  O   GLU   111      86.580  65.550 101.430  1.00  0.00            
ATOM   1588  N   THR   112      86.300  63.820 100.040  1.00  0.00            
ATOM   1589  H   THR   112      86.860  63.250  99.420  1.00  0.00            
ATOM   1590  CA  THR   112      84.820  63.730  99.930  1.00  0.00            
ATOM   1591  HA  THR   112      84.380  64.690  99.660  1.00  0.00            
ATOM   1592  CB  THR   112      84.380  62.740  98.970  1.00  0.00            
ATOM   1593  HB  THR   112      85.010  61.870  99.120  1.00  0.00            
ATOM   1594  CG2 THR   112      82.870  62.310  99.050  1.00  0.00            
ATOM   1595 HG21 THR   112      82.230  63.180  98.890  1.00  0.00            
ATOM   1596 HG22 THR   112      82.660  61.560  98.280  1.00  0.00            
ATOM   1597 HG23 THR   112      82.660  61.880 100.030  1.00  0.00            
ATOM   1598  OG1 THR   112      84.620  63.130  97.640  1.00  0.00            
ATOM   1599  HG1 THR   112      84.310  62.440  97.040  1.00  0.00            
ATOM   1600  C   THR   112      84.300  63.420 101.320  1.00  0.00            
ATOM   1601  O   THR   112      84.800  62.700 102.140  1.00  0.00            
ATOM   1602  N   TRP   113      83.130  63.990 101.600  1.00  0.00            
ATOM   1603  H   TRP   113      82.770  64.570 100.850  1.00  0.00            
ATOM   1604  CA  TRP   113      82.310  63.810 102.780  1.00  0.00            
ATOM   1605  HA  TRP   113      82.900  63.740 103.690  1.00  0.00            
ATOM   1606  CB  TRP   113      81.420  65.100 102.850  1.00  0.00            
ATOM   1607  HB2 TRP   113      82.110  65.920 103.020  1.00  0.00            
ATOM   1608  HB3 TRP   113      80.880  65.270 101.910  1.00  0.00            
ATOM   1609  CG  TRP   113      80.410  65.150 103.930  1.00  0.00            
ATOM   1610  CD1 TRP   113      79.070  64.890 103.710  1.00  0.00            
ATOM   1611  HD1 TRP   113      78.730  64.530 102.730  1.00  0.00            
ATOM   1612  NE1 TRP   113      78.410  65.170 104.890  1.00  0.00            
ATOM   1613  HE1 TRP   113      77.400  65.140 104.990  1.00  0.00            
ATOM   1614  CE2 TRP   113      79.290  65.540 105.850  1.00  0.00            
ATOM   1615  CZ2 TRP   113      79.140  65.950 107.170  1.00  0.00            
ATOM   1616  HZ2 TRP   113      78.110  65.900 107.510  1.00  0.00            
ATOM   1617  CH2 TRP   113      80.180  66.370 107.940  1.00  0.00            
ATOM   1618  HH2 TRP   113      80.070  66.820 108.920  1.00  0.00            
ATOM   1619  CZ3 TRP   113      81.420  66.210 107.420  1.00  0.00            
ATOM   1620  HZ3 TRP   113      82.250  66.380 108.100  1.00  0.00            
ATOM   1621  CE3 TRP   113      81.710  65.860 106.120  1.00  0.00            
ATOM   1622  HE3 TRP   113      82.740  65.840 105.770  1.00  0.00            
ATOM   1623  CD2 TRP   113      80.620  65.530 105.290  1.00  0.00            
ATOM   1624  C   TRP   113      81.440  62.600 102.480  1.00  0.00            
ATOM   1625  O   TRP   113      80.550  62.700 101.570  1.00  0.00            
ATOM   1626  N   PRO   114      81.600  61.410 103.020  1.00  0.00            
ATOM   1627  CD  PRO   114      82.870  60.950 103.690  1.00  0.00            
ATOM   1628  HD2 PRO   114      83.090  61.600 104.530  1.00  0.00            
ATOM   1629  HD3 PRO   114      83.690  61.000 102.970  1.00  0.00            
ATOM   1630  CG  PRO   114      82.560  59.530 104.120  1.00  0.00            
ATOM   1631  HG2 PRO   114      82.120  59.520 105.120  1.00  0.00            
ATOM   1632  HG3 PRO   114      83.470  58.930 104.110  1.00  0.00            
ATOM   1633  CB  PRO   114      81.580  59.030 103.090  1.00  0.00            
ATOM   1634  HB2 PRO   114      80.920  58.250 103.470  1.00  0.00            
ATOM   1635  HB3 PRO   114      82.120  58.650 102.220  1.00  0.00            
ATOM   1636  CA  PRO   114      80.730  60.290 102.680  1.00  0.00            
ATOM   1637  HA  PRO   114      80.630  60.280 101.590  1.00  0.00            
ATOM   1638  C   PRO   114      79.350  60.350 103.310  1.00  0.00            
ATOM   1639  O   PRO   114      78.380  59.640 102.950  1.00  0.00            
ATOM   1640  N   PHE   115      79.230  61.030 104.460  1.00  0.00            
ATOM   1641  H   PHE   115      80.040  61.560 104.730  1.00  0.00            
ATOM   1642  CA  PHE   115      78.080  61.060 105.320  1.00  0.00            
ATOM   1643  HA  PHE   115      77.780  60.030 105.530  1.00  0.00            
ATOM   1644  CB  PHE   115      78.330  61.790 106.670  1.00  0.00            
ATOM   1645  HB2 PHE   115      78.550  62.840 106.500  1.00  0.00            
ATOM   1646  HB3 PHE   115      77.540  61.700 107.410  1.00  0.00            
ATOM   1647  CG  PHE   115      79.540  61.190 107.270  1.00  0.00            
ATOM   1648  CD1 PHE   115      79.640  59.810 107.500  1.00  0.00            
ATOM   1649  HD1 PHE   115      78.850  59.110 107.200  1.00  0.00            
ATOM   1650  CE1 PHE   115      80.800  59.330 108.140  1.00  0.00            
ATOM   1651  HE1 PHE   115      80.870  58.250 108.280  1.00  0.00            
ATOM   1652  CZ  PHE   115      81.850  60.180 108.590  1.00  0.00            
ATOM   1653  HZ  PHE   115      82.690  59.840 109.180  1.00  0.00            
ATOM   1654  CE2 PHE   115      81.750  61.520 108.220  1.00  0.00            
ATOM   1655  HE2 PHE   115      82.610  62.170 108.360  1.00  0.00            
ATOM   1656  CD2 PHE   115      80.550  62.050 107.660  1.00  0.00            
ATOM   1657  HD2 PHE   115      80.430  63.130 107.540  1.00  0.00            
ATOM   1658  C   PHE   115      76.870  61.780 104.660  1.00  0.00            
ATOM   1659  O   PHE   115      77.000  62.190 103.490  1.00  0.00            
ATOM   1660  N   GLY   116      75.790  61.850 105.380  1.00  0.00            
ATOM   1661  H   GLY   116      75.730  61.410 106.290  1.00  0.00            
ATOM   1662  CA  GLY   116      74.620  62.570 104.880  1.00  0.00            
ATOM   1663  HA2 GLY   116      74.530  62.360 103.810  1.00  0.00            
ATOM   1664  HA3 GLY   116      73.740  62.180 105.400  1.00  0.00            
ATOM   1665  C   GLY   116      74.680  64.010 105.070  1.00  0.00            
ATOM   1666  O   GLY   116      75.630  64.610 105.610  1.00  0.00            
ATOM   1667  N   GLU   117      73.630  64.760 104.740  1.00  0.00            
ATOM   1668  H   GLU   117      72.830  64.270 104.370  1.00  0.00            
ATOM   1669  CA  GLU   117      73.610  66.230 104.730  1.00  0.00            
ATOM   1670  HA  GLU   117      74.620  66.600 104.860  1.00  0.00            
ATOM   1671  CB  GLU   117      73.060  66.780 103.410  1.00  0.00            
ATOM   1672  HB2 GLU   117      73.590  66.280 102.600  1.00  0.00            
ATOM   1673  HB3 GLU   117      72.000  66.520 103.360  1.00  0.00            
ATOM   1674  CG  GLU   117      73.230  68.350 103.260  1.00  0.00            
ATOM   1675  HG2 GLU   117      72.730  68.930 104.030  1.00  0.00            
ATOM   1676  HG3 GLU   117      74.300  68.510 103.320  1.00  0.00            
ATOM   1677  CD  GLU   117      72.720  68.800 101.880  1.00  0.00            
ATOM   1678  OE1 GLU   117      71.620  69.460 101.820  1.00  0.00            
ATOM   1679  OE2 GLU   117      73.460  68.600 100.890  1.00  0.00            
ATOM   1680  C   GLU   117      72.920  66.820 105.880  1.00  0.00            
ATOM   1681  O   GLU   117      73.300  67.860 106.300  1.00  0.00            
ATOM   1682  N   LEU   118      72.010  66.070 106.580  1.00  0.00            
ATOM   1683  H   LEU   118      71.660  65.250 106.100  1.00  0.00            
ATOM   1684  CA  LEU   118      71.490  66.380 107.890  1.00  0.00            
ATOM   1685  HA  LEU   118      70.990  67.350 107.860  1.00  0.00            
ATOM   1686  CB  LEU   118      70.490  65.340 108.340  1.00  0.00            
ATOM   1687  HB2 LEU   118      69.650  65.460 107.650  1.00  0.00            
ATOM   1688  HB3 LEU   118      70.970  64.380 108.160  1.00  0.00            
ATOM   1689  CG  LEU   118      69.970  65.390 109.790  1.00  0.00            
ATOM   1690  HG  LEU   118      70.780  65.240 110.490  1.00  0.00            
ATOM   1691  CD1 LEU   118      69.360  66.790 110.000  1.00  0.00            
ATOM   1692 HD11 LEU   118      68.540  66.940 109.290  1.00  0.00            
ATOM   1693 HD12 LEU   118      68.980  66.870 111.010  1.00  0.00            
ATOM   1694 HD13 LEU   118      70.120  67.550 109.830  1.00  0.00            
ATOM   1695  CD2 LEU   118      68.870  64.290 110.150  1.00  0.00            
ATOM   1696 HD21 LEU   118      69.290  63.290 110.000  1.00  0.00            
ATOM   1697 HD22 LEU   118      68.570  64.400 111.190  1.00  0.00            
ATOM   1698 HD23 LEU   118      68.000  64.420 109.500  1.00  0.00            
ATOM   1699  C   LEU   118      72.720  66.470 108.890  1.00  0.00            
ATOM   1700  O   LEU   118      72.780  67.440 109.640  1.00  0.00            
ATOM   1701  N   LEU   119      73.770  65.600 108.750  1.00  0.00            
ATOM   1702  H   LEU   119      73.680  64.830 108.090  1.00  0.00            
ATOM   1703  CA  LEU   119      74.990  65.690 109.540  1.00  0.00            
ATOM   1704  HA  LEU   119      74.730  65.830 110.590  1.00  0.00            
ATOM   1705  CB  LEU   119      75.860  64.370 109.410  1.00  0.00            
ATOM   1706  HB2 LEU   119      75.200  63.550 109.710  1.00  0.00            
ATOM   1707  HB3 LEU   119      76.120  64.240 108.360  1.00  0.00            
ATOM   1708  CG  LEU   119      77.130  64.350 110.260  1.00  0.00            
ATOM   1709  HG  LEU   119      77.650  65.290 110.110  1.00  0.00            
ATOM   1710  CD1 LEU   119      76.820  64.170 111.750  1.00  0.00            
ATOM   1711 HD11 LEU   119      76.290  63.230 111.900  1.00  0.00            
ATOM   1712 HD12 LEU   119      77.750  64.160 112.310  1.00  0.00            
ATOM   1713 HD13 LEU   119      76.190  64.990 112.090  1.00  0.00            
ATOM   1714  CD2 LEU   119      78.150  63.230 109.880  1.00  0.00            
ATOM   1715 HD21 LEU   119      78.460  63.360 108.840  1.00  0.00            
ATOM   1716 HD22 LEU   119      79.020  63.290 110.530  1.00  0.00            
ATOM   1717 HD23 LEU   119      77.680  62.250 109.990  1.00  0.00            
ATOM   1718  C   LEU   119      75.840  66.930 109.120  1.00  0.00            
ATOM   1719  O   LEU   119      76.590  67.460 109.960  1.00  0.00            
ATOM   1720  N   CYX   120      75.720  67.360 107.920  1.00  0.00            
ATOM   1721  H   CYX   120      75.090  66.910 107.270  1.00  0.00            
ATOM   1722  CA  CYX   120      76.540  68.510 107.420  1.00  0.00            
ATOM   1723  HA  CYX   120      77.560  68.390 107.770  1.00  0.00            
ATOM   1724  CB  CYX   120      76.560  68.610 105.860  1.00  0.00            
ATOM   1725  HB2 CYX   120      76.970  67.690 105.440  1.00  0.00            
ATOM   1726  HB3 CYX   120      75.540  68.750 105.490  1.00  0.00            
ATOM   1727  SG  CYX   120      77.520  69.970 105.180  1.00  0.00            
ATOM   1728  C   CYX   120      76.020  69.790 107.980  1.00  0.00            
ATOM   1729  O   CYX   120      76.740  70.660 108.430  1.00  0.00            
ATOM   1730  N   LYS   121      74.650  70.000 107.920  1.00  0.00            
ATOM   1731  H   LYS   121      74.090  69.490 107.250  1.00  0.00            
ATOM   1732  CA  LYS   121      74.010  71.040 108.710  1.00  0.00            
ATOM   1733  HA  LYS   121      74.380  72.020 108.420  1.00  0.00            
ATOM   1734  CB  LYS   121      72.440  71.000 108.450  1.00  0.00            
ATOM   1735  HB2 LYS   121      72.070  70.000 108.680  1.00  0.00            
ATOM   1736  HB3 LYS   121      71.950  71.730 109.100  1.00  0.00            
ATOM   1737  CG  LYS   121      72.110  71.350 106.920  1.00  0.00            
ATOM   1738  HG2 LYS   121      72.500  72.350 106.720  1.00  0.00            
ATOM   1739  HG3 LYS   121      72.640  70.630 106.300  1.00  0.00            
ATOM   1740  CD  LYS   121      70.630  71.310 106.590  1.00  0.00            
ATOM   1741  HD2 LYS   121      70.210  70.370 106.960  1.00  0.00            
ATOM   1742  HD3 LYS   121      70.140  72.150 107.080  1.00  0.00            
ATOM   1743  CE  LYS   121      70.400  71.400 105.080  1.00  0.00            
ATOM   1744  HE2 LYS   121      70.910  70.560 104.590  1.00  0.00            
ATOM   1745  HE3 LYS   121      69.330  71.330 104.880  1.00  0.00            
ATOM   1746  NZ  LYS   121      70.940  72.720 104.520  1.00  0.00            
ATOM   1747  HZ1 LYS   121      71.930  72.780 104.700  1.00  0.00            
ATOM   1748  HZ2 LYS   121      70.780  72.750 103.520  1.00  0.00            
ATOM   1749  HZ3 LYS   121      70.470  73.490 104.960  1.00  0.00            
ATOM   1750  C   LYS   121      74.370  70.940 110.200  1.00  0.00            
ATOM   1751  O   LYS   121      74.520  71.940 110.770  1.00  0.00            
ATOM   1752  N   ALA   122      74.390  69.720 110.830  1.00  0.00            
ATOM   1753  H   ALA   122      74.020  68.910 110.350  1.00  0.00            
ATOM   1754  CA  ALA   122      74.770  69.590 112.260  1.00  0.00            
ATOM   1755  HA  ALA   122      74.120  70.290 112.780  1.00  0.00            
ATOM   1756  CB  ALA   122      74.360  68.150 112.650  1.00  0.00            
ATOM   1757  HB1 ALA   122      75.010  67.440 112.140  1.00  0.00            
ATOM   1758  HB2 ALA   122      74.460  68.020 113.720  1.00  0.00            
ATOM   1759  HB3 ALA   122      73.320  67.970 112.350  1.00  0.00            
ATOM   1760  C   ALA   122      76.200  69.970 112.670  1.00  0.00            
ATOM   1761  O   ALA   122      76.550  70.840 113.480  1.00  0.00            
ATOM   1762  N   VAL   123      77.180  69.360 111.970  1.00  0.00            
ATOM   1763  H   VAL   123      76.860  68.560 111.430  1.00  0.00            
ATOM   1764  CA  VAL   123      78.600  69.550 112.140  1.00  0.00            
ATOM   1765  HA  VAL   123      78.870  69.440 113.190  1.00  0.00            
ATOM   1766  CB  VAL   123      79.450  68.590 111.310  1.00  0.00            
ATOM   1767  HB  VAL   123      79.000  68.550 110.320  1.00  0.00            
ATOM   1768  CG1 VAL   123      80.950  68.970 111.180  1.00  0.00            
ATOM   1769 HG11 VAL   123      81.400  69.000 112.170  1.00  0.00            
ATOM   1770 HG12 VAL   123      81.460  68.220 110.570  1.00  0.00            
ATOM   1771 HG13 VAL   123      81.040  69.950 110.700  1.00  0.00            
ATOM   1772  CG2 VAL   123      79.400  67.150 111.860  1.00  0.00            
ATOM   1773 HG21 VAL   123      78.370  66.790 111.840  1.00  0.00            
ATOM   1774 HG22 VAL   123      80.020  66.500 111.240  1.00  0.00            
ATOM   1775 HG23 VAL   123      79.770  67.140 112.880  1.00  0.00            
ATOM   1776  C   VAL   123      79.000  71.070 112.080  1.00  0.00            
ATOM   1777  O   VAL   123      79.610  71.670 113.000  1.00  0.00            
ATOM   1778  N   LEU   124      78.590  71.670 111.020  1.00  0.00            
ATOM   1779  H   LEU   124      78.210  71.100 110.270  1.00  0.00            
ATOM   1780  CA  LEU   124      78.760  73.110 110.780  1.00  0.00            
ATOM   1781  HA  LEU   124      79.800  73.370 110.970  1.00  0.00            
ATOM   1782  CB  LEU   124      78.400  73.540 109.340  1.00  0.00            
ATOM   1783  HB2 LEU   124      77.490  72.960 109.190  1.00  0.00            
ATOM   1784  HB3 LEU   124      78.170  74.600 109.230  1.00  0.00            
ATOM   1785  CG  LEU   124      79.480  73.120 108.250  1.00  0.00            
ATOM   1786  HG  LEU   124      79.830  72.110 108.480  1.00  0.00            
ATOM   1787  CD1 LEU   124      78.900  73.140 106.840  1.00  0.00            
ATOM   1788 HD11 LEU   124      78.550  74.140 106.600  1.00  0.00            
ATOM   1789 HD12 LEU   124      79.670  72.850 106.120  1.00  0.00            
ATOM   1790 HD13 LEU   124      78.060  72.440 106.780  1.00  0.00            
ATOM   1791  CD2 LEU   124      80.780  73.970 108.460  1.00  0.00            
ATOM   1792 HD21 LEU   124      81.180  73.790 109.450  1.00  0.00            
ATOM   1793 HD22 LEU   124      81.520  73.690 107.710  1.00  0.00            
ATOM   1794 HD23 LEU   124      80.540  75.030 108.350  1.00  0.00            
ATOM   1795  C   LEU   124      78.030  73.980 111.770  1.00  0.00            
ATOM   1796  O   LEU   124      78.560  74.980 112.200  1.00  0.00            
ATOM   1797  N   SER   125      76.830  73.570 112.200  1.00  0.00            
ATOM   1798  H   SER   125      76.350  72.770 111.810  1.00  0.00            
ATOM   1799  CA  SER   125      76.140  74.380 113.220  1.00  0.00            
ATOM   1800  HA  SER   125      76.200  75.430 112.920  1.00  0.00            
ATOM   1801  CB  SER   125      74.660  74.000 113.400  1.00  0.00            
ATOM   1802  HB2 SER   125      74.580  72.960 113.720  1.00  0.00            
ATOM   1803  HB3 SER   125      74.200  74.650 114.140  1.00  0.00            
ATOM   1804  OG  SER   125      73.980  74.160 112.140  1.00  0.00            
ATOM   1805  HG  SER   125      73.050  73.920 112.240  1.00  0.00            
ATOM   1806  C   SER   125      76.820  74.320 114.540  1.00  0.00            
ATOM   1807  O   SER   125      76.930  75.290 115.250  1.00  0.00            
ATOM   1808  N   ILE   126      77.180  73.090 114.900  1.00  0.00            
ATOM   1809  H   ILE   126      76.850  72.330 114.310  1.00  0.00            
ATOM   1810  CA  ILE   126      77.830  72.750 116.190  1.00  0.00            
ATOM   1811  HA  ILE   126      77.310  73.250 117.000  1.00  0.00            
ATOM   1812  CB  ILE   126      77.970  71.260 116.520  1.00  0.00            
ATOM   1813  HB  ILE   126      78.410  70.810 115.620  1.00  0.00            
ATOM   1814  CG2 ILE   126      78.810  70.860 117.770  1.00  0.00            
ATOM   1815 HG21 ILE   126      78.370  71.300 118.660  1.00  0.00            
ATOM   1816 HG22 ILE   126      78.820  69.770 117.870  1.00  0.00            
ATOM   1817 HG23 ILE   126      79.830  71.220 117.650  1.00  0.00            
ATOM   1818  CG1 ILE   126      76.520  70.740 116.620  1.00  0.00            
ATOM   1819 HG12 ILE   126      76.070  71.210 117.490  1.00  0.00            
ATOM   1820 HG13 ILE   126      76.000  71.070 115.720  1.00  0.00            
ATOM   1821  CD1 ILE   126      76.410  69.190 116.750  1.00  0.00            
ATOM   1822 HD11 ILE   126      76.930  68.860 117.650  1.00  0.00            
ATOM   1823 HD12 ILE   126      75.360  68.900 116.810  1.00  0.00            
ATOM   1824 HD13 ILE   126      76.860  68.720 115.870  1.00  0.00            
ATOM   1825  C   ILE   126      79.120  73.450 116.410  1.00  0.00            
ATOM   1826  O   ILE   126      79.350  74.160 117.430  1.00  0.00            
ATOM   1827  N   ASP   127      80.000  73.430 115.320  1.00  0.00            
ATOM   1828  H   ASP   127      79.790  72.740 114.610  1.00  0.00            
ATOM   1829  CA  ASP   127      81.230  74.220 115.180  1.00  0.00            
ATOM   1830  HA  ASP   127      82.000  73.870 115.860  1.00  0.00            
ATOM   1831  CB  ASP   127      81.750  74.050 113.710  1.00  0.00            
ATOM   1832  HB2 ASP   127      82.030  73.000 113.820  1.00  0.00            
ATOM   1833  HB3 ASP   127      81.010  74.150 112.910  1.00  0.00            
ATOM   1834  CG  ASP   127      82.990  74.870 113.350  1.00  0.00            
ATOM   1835  OD1 ASP   127      83.350  74.980 112.170  1.00  0.00            
ATOM   1836  OD2 ASP   127      83.720  75.160 114.320  1.00  0.00            
ATOM   1837  C   ASP   127      81.020  75.700 115.600  1.00  0.00            
ATOM   1838  O   ASP   127      81.710  76.220 116.490  1.00  0.00            
ATOM   1839  N   TYR   128      80.060  76.390 115.040  1.00  0.00            
ATOM   1840  H   TYR   128      79.490  76.020 114.280  1.00  0.00            
ATOM   1841  CA  TYR   128      79.820  77.740 115.480  1.00  0.00            
ATOM   1842  HA  TYR   128      80.770  78.260 115.610  1.00  0.00            
ATOM   1843  CB  TYR   128      78.950  78.530 114.410  1.00  0.00            
ATOM   1844  HB2 TYR   128      78.210  77.750 114.210  1.00  0.00            
ATOM   1845  HB3 TYR   128      78.450  79.390 114.840  1.00  0.00            
ATOM   1846  CG  TYR   128      79.640  78.950 113.060  1.00  0.00            
ATOM   1847  CD1 TYR   128      79.480  80.200 112.460  1.00  0.00            
ATOM   1848  HD1 TYR   128      78.860  80.940 112.950  1.00  0.00            
ATOM   1849  CE1 TYR   128      80.110  80.510 111.220  1.00  0.00            
ATOM   1850  HE1 TYR   128      79.990  81.500 110.770  1.00  0.00            
ATOM   1851  CZ  TYR   128      80.810  79.580 110.590  1.00  0.00            
ATOM   1852  OH  TYR   128      81.520  79.990 109.430  1.00  0.00            
ATOM   1853  HH  TYR   128      81.410  80.920 109.230  1.00  0.00            
ATOM   1854  CE2 TYR   128      80.870  78.270 111.070  1.00  0.00            
ATOM   1855  HE2 TYR   128      81.360  77.490 110.490  1.00  0.00            
ATOM   1856  CD2 TYR   128      80.300  77.970 112.300  1.00  0.00            
ATOM   1857  HD2 TYR   128      80.360  76.950 112.690  1.00  0.00            
ATOM   1858  C   TYR   128      79.080  77.930 116.890  1.00  0.00            
ATOM   1859  O   TYR   128      79.510  78.840 117.610  1.00  0.00            
ATOM   1860  N   TYR   129      78.070  77.090 117.290  1.00  0.00            
ATOM   1861  H   TYR   129      77.530  76.590 116.600  1.00  0.00            
ATOM   1862  CA  TYR   129      77.550  77.190 118.640  1.00  0.00            
ATOM   1863  HA  TYR   129      77.370  78.230 118.910  1.00  0.00            
ATOM   1864  CB  TYR   129      76.230  76.440 118.680  1.00  0.00            
ATOM   1865  HB2 TYR   129      75.640  77.330 118.450  1.00  0.00            
ATOM   1866  HB3 TYR   129      75.980  75.660 117.960  1.00  0.00            
ATOM   1867  CG  TYR   129      75.930  75.990 120.000  1.00  0.00            
ATOM   1868  CD1 TYR   129      76.390  74.720 120.390  1.00  0.00            
ATOM   1869  HD1 TYR   129      77.080  74.130 119.780  1.00  0.00            
ATOM   1870  CE1 TYR   129      75.920  74.220 121.620  1.00  0.00            
ATOM   1871  HE1 TYR   129      76.350  73.290 121.990  1.00  0.00            
ATOM   1872  CZ  TYR   129      74.980  74.980 122.450  1.00  0.00            
ATOM   1873  OH  TYR   129      74.470  74.510 123.770  1.00  0.00            
ATOM   1874  HH  TYR   129      74.820  73.650 124.020  1.00  0.00            
ATOM   1875  CE2 TYR   129      74.430  76.130 121.960  1.00  0.00            
ATOM   1876  HE2 TYR   129      73.650  76.690 122.470  1.00  0.00            
ATOM   1877  CD2 TYR   129      74.920  76.580 120.730  1.00  0.00            
ATOM   1878  HD2 TYR   129      74.500  77.470 120.260  1.00  0.00            
ATOM   1879  C   TYR   129      78.460  76.990 119.830  1.00  0.00            
ATOM   1880  O   TYR   129      78.270  77.580 120.850  1.00  0.00            
ATOM   1881  N   ASN   130      79.380  76.050 119.700  1.00  0.00            
ATOM   1882  H   ASN   130      79.240  75.350 118.980  1.00  0.00            
ATOM   1883  CA  ASN   130      80.440  75.840 120.660  1.00  0.00            
ATOM   1884  HA  ASN   130      80.040  75.870 121.670  1.00  0.00            
ATOM   1885  CB  ASN   130      81.100  74.420 120.410  1.00  0.00            
ATOM   1886  HB2 ASN   130      80.290  73.690 120.440  1.00  0.00            
ATOM   1887  HB3 ASN   130      81.600  74.360 119.440  1.00  0.00            
ATOM   1888  CG  ASN   130      82.120  74.080 121.510  1.00  0.00            
ATOM   1889  OD1 ASN   130      83.300  73.880 121.380  1.00  0.00            
ATOM   1890  ND2 ASN   130      81.680  73.920 122.730  1.00  0.00            
ATOM   1891 HD21 ASN   130      82.330  73.700 123.470  1.00  0.00            
ATOM   1892 HD22 ASN   130      80.690  74.020 122.920  1.00  0.00            
ATOM   1893  C   ASN   130      81.430  76.950 120.810  1.00  0.00            
ATOM   1894  O   ASN   130      81.720  77.340 121.920  1.00  0.00            
ATOM   1895  N   MET   131      81.890  77.530 119.700  1.00  0.00            
ATOM   1896  H   MET   131      81.800  76.980 118.850  1.00  0.00            
ATOM   1897  CA  MET   131      82.620  78.780 119.630  1.00  0.00            
ATOM   1898  HA  MET   131      83.540  78.680 120.200  1.00  0.00            
ATOM   1899  CB  MET   131      82.980  79.170 118.180  1.00  0.00            
ATOM   1900  HB2 MET   131      83.850  78.550 117.960  1.00  0.00            
ATOM   1901  HB3 MET   131      82.130  78.810 117.600  1.00  0.00            
ATOM   1902  CG  MET   131      83.270  80.600 117.800  1.00  0.00            
ATOM   1903  HG2 MET   131      82.380  81.180 118.040  1.00  0.00            
ATOM   1904  HG3 MET   131      84.100  80.930 118.420  1.00  0.00            
ATOM   1905  SD  MET   131      83.690  80.870 116.050  1.00  0.00            
ATOM   1906  CE  MET   131      81.940  81.160 115.490  1.00  0.00            
ATOM   1907  HE1 MET   131      81.530  82.020 116.010  1.00  0.00            
ATOM   1908  HE2 MET   131      81.930  81.350 114.410  1.00  0.00            
ATOM   1909  HE3 MET   131      81.340  80.280 115.700  1.00  0.00            
ATOM   1910  C   MET   131      81.930  79.920 120.350  1.00  0.00            
ATOM   1911  O   MET   131      82.440  80.590 121.250  1.00  0.00            
ATOM   1912  N   PHE   132      80.660  80.230 119.840  1.00  0.00            
ATOM   1913  H   PHE   132      80.250  79.780 119.030  1.00  0.00            
ATOM   1914  CA  PHE   132      79.910  81.300 120.490  1.00  0.00            
ATOM   1915  HA  PHE   132      80.540  82.190 120.530  1.00  0.00            
ATOM   1916  CB  PHE   132      78.580  81.670 119.730  1.00  0.00            
ATOM   1917  HB2 PHE   132      78.050  80.730 119.580  1.00  0.00            
ATOM   1918  HB3 PHE   132      77.930  82.370 120.240  1.00  0.00            
ATOM   1919  CG  PHE   132      78.840  82.250 118.330  1.00  0.00            
ATOM   1920  CD1 PHE   132      79.520  83.520 118.180  1.00  0.00            
ATOM   1921  HD1 PHE   132      80.040  83.970 119.020  1.00  0.00            
ATOM   1922  CE1 PHE   132      79.510  84.170 116.950  1.00  0.00            
ATOM   1923  HE1 PHE   132      79.890  85.180 116.840  1.00  0.00            
ATOM   1924  CZ  PHE   132      79.000  83.500 115.850  1.00  0.00            
ATOM   1925  HZ  PHE   132      78.980  84.030 114.890  1.00  0.00            
ATOM   1926  CE2 PHE   132      78.520  82.190 115.930  1.00  0.00            
ATOM   1927  HE2 PHE   132      78.310  81.610 115.030  1.00  0.00            
ATOM   1928  CD2 PHE   132      78.310  81.620 117.190  1.00  0.00            
ATOM   1929  HD2 PHE   132      77.740  80.690 117.280  1.00  0.00            
ATOM   1930  C   PHE   132      79.480  81.100 121.920  1.00  0.00            
ATOM   1931  O   PHE   132      79.750  82.030 122.700  1.00  0.00            
ATOM   1932  N   THR   133      78.890  79.900 122.270  1.00  0.00            
ATOM   1933  H   THR   133      78.680  79.200 121.560  1.00  0.00            
ATOM   1934  CA  THR   133      78.500  79.620 123.680  1.00  0.00            
ATOM   1935  HA  THR   133      77.710  80.360 123.810  1.00  0.00            
ATOM   1936  CB  THR   133      77.900  78.200 123.910  1.00  0.00            
ATOM   1937  HB  THR   133      78.660  77.480 123.580  1.00  0.00            
ATOM   1938  CG2 THR   133      77.510  77.910 125.300  1.00  0.00            
ATOM   1939 HG21 THR   133      76.750  78.620 125.620  1.00  0.00            
ATOM   1940 HG22 THR   133      77.100  76.900 125.360  1.00  0.00            
ATOM   1941 HG23 THR   133      78.380  77.990 125.940  1.00  0.00            
ATOM   1942  OG1 THR   133      76.640  78.150 123.290  1.00  0.00            
ATOM   1943  HG1 THR   133      76.250  77.280 123.420  1.00  0.00            
ATOM   1944  C   THR   133      79.640  79.760 124.640  1.00  0.00            
ATOM   1945  O   THR   133      79.460  80.440 125.630  1.00  0.00            
ATOM   1946  N   SER   134      80.880  79.150 124.310  1.00  0.00            
ATOM   1947  H   SER   134      80.960  78.530 123.510  1.00  0.00            
ATOM   1948  CA  SER   134      82.000  79.220 125.260  1.00  0.00            
ATOM   1949  HA  SER   134      81.660  79.000 126.270  1.00  0.00            
ATOM   1950  CB  SER   134      83.050  78.180 124.860  1.00  0.00            
ATOM   1951  HB2 SER   134      83.850  78.180 125.600  1.00  0.00            
ATOM   1952  HB3 SER   134      82.580  77.200 124.840  1.00  0.00            
ATOM   1953  OG  SER   134      83.600  78.470 123.570  1.00  0.00            
ATOM   1954  HG  SER   134      84.250  77.800 123.340  1.00  0.00            
ATOM   1955  C   SER   134      82.500  80.610 125.480  1.00  0.00            
ATOM   1956  O   SER   134      82.490  81.110 126.610  1.00  0.00            
ATOM   1957  N   ILE   135      82.820  81.320 124.360  1.00  0.00            
ATOM   1958  H   ILE   135      82.870  80.820 123.480  1.00  0.00            
ATOM   1959  CA  ILE   135      83.250  82.710 124.390  1.00  0.00            
ATOM   1960  HA  ILE   135      84.100  82.850 125.060  1.00  0.00            
ATOM   1961  CB  ILE   135      83.600  83.240 123.010  1.00  0.00            
ATOM   1962  HB  ILE   135      82.770  82.970 122.350  1.00  0.00            
ATOM   1963  CG2 ILE   135      83.850  84.810 122.940  1.00  0.00            
ATOM   1964 HG21 ILE   135      84.680  85.080 123.590  1.00  0.00            
ATOM   1965 HG22 ILE   135      84.090  85.090 121.910  1.00  0.00            
ATOM   1966 HG23 ILE   135      82.950  85.340 123.250  1.00  0.00            
ATOM   1967  CG1 ILE   135      84.850  82.500 122.400  1.00  0.00            
ATOM   1968 HG12 ILE   135      84.650  81.430 122.420  1.00  0.00            
ATOM   1969 HG13 ILE   135      84.960  82.820 121.360  1.00  0.00            
ATOM   1970  CD1 ILE   135      86.140  82.800 123.170  1.00  0.00            
ATOM   1971 HD11 ILE   135      86.030  82.480 124.200  1.00  0.00            
ATOM   1972 HD12 ILE   135      86.970  82.270 122.710  1.00  0.00            
ATOM   1973 HD13 ILE   135      86.340  83.870 123.140  1.00  0.00            
ATOM   1974  C   ILE   135      82.340  83.680 125.090  1.00  0.00            
ATOM   1975  O   ILE   135      82.760  84.490 125.880  1.00  0.00            
ATOM   1976  N   PHE   136      80.980  83.590 124.810  1.00  0.00            
ATOM   1977  H   PHE   136      80.700  83.060 123.990  1.00  0.00            
ATOM   1978  CA  PHE   136      79.990  84.380 125.490  1.00  0.00            
ATOM   1979  HA  PHE   136      80.390  85.390 125.530  1.00  0.00            
ATOM   1980  CB  PHE   136      78.590  84.430 124.880  1.00  0.00            
ATOM   1981  HB2 PHE   136      78.110  83.460 124.730  1.00  0.00            
ATOM   1982  HB3 PHE   136      78.040  84.990 125.630  1.00  0.00            
ATOM   1983  CG  PHE   136      78.440  85.180 123.590  1.00  0.00            
ATOM   1984  CD1 PHE   136      77.340  84.820 122.860  1.00  0.00            
ATOM   1985  HD1 PHE   136      76.680  84.050 123.250  1.00  0.00            
ATOM   1986  CE1 PHE   136      77.050  85.420 121.630  1.00  0.00            
ATOM   1987  HE1 PHE   136      76.150  85.120 121.090  1.00  0.00            
ATOM   1988  CZ  PHE   136      77.900  86.400 121.090  1.00  0.00            
ATOM   1989  HZ  PHE   136      77.800  86.780 120.070  1.00  0.00            
ATOM   1990  CE2 PHE   136      78.930  86.890 121.940  1.00  0.00            
ATOM   1991  HE2 PHE   136      79.520  87.750 121.620  1.00  0.00            
ATOM   1992  CD2 PHE   136      79.190  86.290 123.160  1.00  0.00            
ATOM   1993  HD2 PHE   136      79.980  86.680 123.800  1.00  0.00            
ATOM   1994  C   PHE   136      79.870  84.120 126.980  1.00  0.00            
ATOM   1995  O   PHE   136      79.940  85.010 127.780  1.00  0.00            
ATOM   1996  N   THR   137      79.790  82.850 127.340  1.00  0.00            
ATOM   1997  H   THR   137      79.790  82.130 126.620  1.00  0.00            
ATOM   1998  CA  THR   137      79.700  82.430 128.750  1.00  0.00            
ATOM   1999  HA  THR   137      78.850  82.920 129.210  1.00  0.00            
ATOM   2000  CB  THR   137      79.490  80.900 128.830  1.00  0.00            
ATOM   2001  HB  THR   137      80.350  80.410 128.360  1.00  0.00            
ATOM   2002  CG2 THR   137      79.350  80.400 130.310  1.00  0.00            
ATOM   2003 HG21 THR   137      78.490  80.880 130.770  1.00  0.00            
ATOM   2004 HG22 THR   137      79.200  79.320 130.310  1.00  0.00            
ATOM   2005 HG23 THR   137      80.250  80.650 130.860  1.00  0.00            
ATOM   2006  OG1 THR   137      78.290  80.510 128.160  1.00  0.00            
ATOM   2007  HG1 THR   137      78.180  79.560 128.220  1.00  0.00            
ATOM   2008  C   THR   137      80.940  82.750 129.600  1.00  0.00            
ATOM   2009  O   THR   137      80.850  83.360 130.640  1.00  0.00            
ATOM   2010  N   LEU   138      82.180  82.450 129.080  1.00  0.00            
ATOM   2011  H   LEU   138      82.250  81.800 128.310  1.00  0.00            
ATOM   2012  CA  LEU   138      83.360  82.920 129.660  1.00  0.00            
ATOM   2013  HA  LEU   138      83.450  82.620 130.700  1.00  0.00            
ATOM   2014  CB  LEU   138      84.480  82.290 128.870  1.00  0.00            
ATOM   2015  HB2 LEU   138      84.420  82.600 127.820  1.00  0.00            
ATOM   2016  HB3 LEU   138      85.380  82.710 129.320  1.00  0.00            
ATOM   2017  CG  LEU   138      84.540  80.750 128.940  1.00  0.00            
ATOM   2018  HG  LEU   138      83.600  80.300 128.630  1.00  0.00            
ATOM   2019  CD1 LEU   138      85.640  80.350 127.950  1.00  0.00            
ATOM   2020 HD11 LEU   138      86.580  80.800 128.250  1.00  0.00            
ATOM   2021 HD12 LEU   138      85.740  79.260 127.940  1.00  0.00            
ATOM   2022 HD13 LEU   138      85.370  80.700 126.950  1.00  0.00            
ATOM   2023  CD2 LEU   138      84.950  80.080 130.230  1.00  0.00            
ATOM   2024 HD21 LEU   138      84.250  80.360 131.020  1.00  0.00            
ATOM   2025 HD22 LEU   138      84.940  79.000 130.090  1.00  0.00            
ATOM   2026 HD23 LEU   138      85.950  80.400 130.500  1.00  0.00            
ATOM   2027  C   LEU   138      83.490  84.420 129.770  1.00  0.00            
ATOM   2028  O   LEU   138      84.070  84.960 130.710  1.00  0.00            
ATOM   2029  N   THR   139      83.020  85.130 128.780  1.00  0.00            
ATOM   2030  H   THR   139      82.680  84.590 127.990  1.00  0.00            
ATOM   2031  CA  THR   139      82.990  86.580 128.690  1.00  0.00            
ATOM   2032  HA  THR   139      84.020  86.850 128.910  1.00  0.00            
ATOM   2033  CB  THR   139      82.620  87.160 127.340  1.00  0.00            
ATOM   2034  HB  THR   139      81.640  86.770 127.050  1.00  0.00            
ATOM   2035  CG2 THR   139      82.570  88.700 127.370  1.00  0.00            
ATOM   2036 HG21 THR   139      83.550  89.090 127.650  1.00  0.00            
ATOM   2037 HG22 THR   139      82.300  89.070 126.380  1.00  0.00            
ATOM   2038 HG23 THR   139      81.820  89.020 128.090  1.00  0.00            
ATOM   2039  OG1 THR   139      83.650  86.880 126.410  1.00  0.00            
ATOM   2040  HG1 THR   139      83.420  87.250 125.550  1.00  0.00            
ATOM   2041  C   THR   139      82.030  87.140 129.700  1.00  0.00            
ATOM   2042  O   THR   139      82.430  88.030 130.500  1.00  0.00            
ATOM   2043  N   MET   140      80.860  86.590 129.870  1.00  0.00            
ATOM   2044  H   MET   140      80.490  85.870 129.260  1.00  0.00            
ATOM   2045  CA  MET   140      80.000  87.100 130.940  1.00  0.00            
ATOM   2046  HA  MET   140      80.100  88.180 131.030  1.00  0.00            
ATOM   2047  CB  MET   140      78.480  86.760 130.570  1.00  0.00            
ATOM   2048  HB2 MET   140      78.470  85.740 130.190  1.00  0.00            
ATOM   2049  HB3 MET   140      77.910  86.810 131.490  1.00  0.00            
ATOM   2050  CG  MET   140      77.860  87.690 129.540  1.00  0.00            
ATOM   2051  HG2 MET   140      78.560  87.750 128.700  1.00  0.00            
ATOM   2052  HG3 MET   140      76.930  87.220 129.200  1.00  0.00            
ATOM   2053  SD  MET   140      77.490  89.400 130.150  1.00  0.00            
ATOM   2054  CE  MET   140      76.070  89.020 131.250  1.00  0.00            
ATOM   2055  HE1 MET   140      76.390  88.320 132.020  1.00  0.00            
ATOM   2056  HE2 MET   140      75.710  89.940 131.710  1.00  0.00            
ATOM   2057  HE3 MET   140      75.270  88.570 130.660  1.00  0.00            
ATOM   2058  C   MET   140      80.230  86.660 132.360  1.00  0.00            
ATOM   2059  O   MET   140      79.940  87.440 133.260  1.00  0.00            
ATOM   2060  N   MET   141      80.820  85.450 132.500  1.00  0.00            
ATOM   2061  H   MET   141      80.890  84.810 131.720  1.00  0.00            
ATOM   2062  CA  MET   141      81.320  85.030 133.780  1.00  0.00            
ATOM   2063  HA  MET   141      80.570  85.220 134.550  1.00  0.00            
ATOM   2064  CB  MET   141      81.630  83.530 133.760  1.00  0.00            
ATOM   2065  HB2 MET   141      80.690  82.990 133.660  1.00  0.00            
ATOM   2066  HB3 MET   141      82.250  83.330 132.880  1.00  0.00            
ATOM   2067  CG  MET   141      82.350  83.070 135.010  1.00  0.00            
ATOM   2068  HG2 MET   141      83.380  83.410 134.960  1.00  0.00            
ATOM   2069  HG3 MET   141      81.860  83.510 135.870  1.00  0.00            
ATOM   2070  SD  MET   141      82.330  81.250 135.170  1.00  0.00            
ATOM   2071  CE  MET   141      83.180  80.740 133.650  1.00  0.00            
ATOM   2072  HE1 MET   141      84.180  81.160 133.630  1.00  0.00            
ATOM   2073  HE2 MET   141      83.240  79.650 133.610  1.00  0.00            
ATOM   2074  HE3 MET   141      82.620  81.100 132.780  1.00  0.00            
ATOM   2075  C   MET   141      82.570  85.790 134.200  1.00  0.00            
ATOM   2076  O   MET   141      82.670  86.210 135.390  1.00  0.00            
ATOM   2077  N   SER   142      83.480  86.170 133.270  1.00  0.00            
ATOM   2078  H   SER   142      83.440  85.720 132.360  1.00  0.00            
ATOM   2079  CA  SER   142      84.570  87.200 133.510  1.00  0.00            
ATOM   2080  HA  SER   142      85.170  86.850 134.340  1.00  0.00            
ATOM   2081  CB  SER   142      85.480  87.460 132.330  1.00  0.00            
ATOM   2082  HB2 SER   142      84.870  87.880 131.530  1.00  0.00            
ATOM   2083  HB3 SER   142      86.220  88.190 132.640  1.00  0.00            
ATOM   2084  OG  SER   142      86.150  86.260 131.850  1.00  0.00            
ATOM   2085  HG  SER   142      86.710  86.480 131.100  1.00  0.00            
ATOM   2086  C   SER   142      84.090  88.630 133.930  1.00  0.00            
ATOM   2087  O   SER   142      84.690  89.130 134.860  1.00  0.00            
ATOM   2088  N   VAL   143      82.960  89.140 133.310  1.00  0.00            
ATOM   2089  H   VAL   143      82.710  88.790 132.390  1.00  0.00            
ATOM   2090  CA  VAL   143      82.230  90.250 133.830  1.00  0.00            
ATOM   2091  HA  VAL   143      82.880  91.080 134.080  1.00  0.00            
ATOM   2092  CB  VAL   143      81.110  90.770 132.780  1.00  0.00            
ATOM   2093  HB  VAL   143      80.690  89.880 132.310  1.00  0.00            
ATOM   2094  CG1 VAL   143      79.990  91.610 133.370  1.00  0.00            
ATOM   2095 HG11 VAL   143      80.410  92.500 133.830  1.00  0.00            
ATOM   2096 HG12 VAL   143      79.300  91.900 132.580  1.00  0.00            
ATOM   2097 HG13 VAL   143      79.450  91.030 134.120  1.00  0.00            
ATOM   2098  CG2 VAL   143      81.880  91.560 131.680  1.00  0.00            
ATOM   2099 HG21 VAL   143      82.600  90.900 131.190  1.00  0.00            
ATOM   2100 HG22 VAL   143      81.170  91.940 130.940  1.00  0.00            
ATOM   2101 HG23 VAL   143      82.410  92.400 132.130  1.00  0.00            
ATOM   2102  C   VAL   143      81.640  89.980 135.270  1.00  0.00            
ATOM   2103  O   VAL   143      81.770  90.870 136.160  1.00  0.00            
ATOM   2104  N   ASP   144      81.020  88.820 135.590  1.00  0.00            
ATOM   2105  H   ASP   144      80.760  88.150 134.880  1.00  0.00            
ATOM   2106  CA  ASP   144      80.580  88.580 137.000  1.00  0.00            
ATOM   2107  HA  ASP   144      79.940  89.390 137.330  1.00  0.00            
ATOM   2108  CB  ASP   144      79.760  87.210 137.100  1.00  0.00            
ATOM   2109  HB2 ASP   144      78.780  87.360 136.650  1.00  0.00            
ATOM   2110  HB3 ASP   144      80.350  86.550 136.460  1.00  0.00            
ATOM   2111  CG  ASP   144      79.600  86.610 138.410  1.00  0.00            
ATOM   2112  OD1 ASP   144      80.300  85.670 138.730  1.00  0.00            
ATOM   2113  OD2 ASP   144      78.760  87.180 139.200  1.00  0.00            
ATOM   2114  C   ASP   144      81.690  88.630 137.980  1.00  0.00            
ATOM   2115  O   ASP   144      81.650  89.220 139.080  1.00  0.00            
ATOM   2116  N   ARG   145      82.860  88.070 137.600  1.00  0.00            
ATOM   2117  H   ARG   145      82.800  87.510 136.760  1.00  0.00            
ATOM   2118  CA  ARG   145      84.110  88.070 138.330  1.00  0.00            
ATOM   2119  HA  ARG   145      83.910  87.720 139.340  1.00  0.00            
ATOM   2120  CB  ARG   145      85.220  87.150 137.690  1.00  0.00            
ATOM   2121  HB2 ARG   145      85.310  87.460 136.650  1.00  0.00            
ATOM   2122  HB3 ARG   145      86.140  87.380 138.210  1.00  0.00            
ATOM   2123  CG  ARG   145      84.960  85.620 137.750  1.00  0.00            
ATOM   2124  HG2 ARG   145      85.200  85.330 138.770  1.00  0.00            
ATOM   2125  HG3 ARG   145      83.890  85.500 137.570  1.00  0.00            
ATOM   2126  CD  ARG   145      85.720  84.750 136.790  1.00  0.00            
ATOM   2127  HD2 ARG   145      85.490  84.990 135.750  1.00  0.00            
ATOM   2128  HD3 ARG   145      86.800  84.800 136.950  1.00  0.00            
ATOM   2129  NE  ARG   145      85.260  83.340 137.070  1.00  0.00            
ATOM   2130  HE  ARG   145      84.650  83.250 137.870  1.00  0.00            
ATOM   2131  CZ  ARG   145      85.600  82.240 136.410  1.00  0.00            
ATOM   2132  NH1 ARG   145      85.370  81.100 136.950  1.00  0.00            
ATOM   2133 HH11 ARG   145      84.940  81.050 137.860  1.00  0.00            
ATOM   2134 HH12 ARG   145      85.620  80.250 136.460  1.00  0.00            
ATOM   2135  NH2 ARG   145      86.200  82.370 135.240  1.00  0.00            
ATOM   2136 HH21 ARG   145      86.390  83.290 134.870  1.00  0.00            
ATOM   2137 HH22 ARG   145      86.470  81.550 134.720  1.00  0.00            
ATOM   2138  C   ARG   145      84.560  89.500 138.530  1.00  0.00            
ATOM   2139  O   ARG   145      84.880  89.890 139.620  1.00  0.00            
ATOM   2140  N   TYR   146      84.610  90.330 137.540  1.00  0.00            
ATOM   2141  H   TYR   146      84.440  89.960 136.610  1.00  0.00            
ATOM   2142  CA  TYR   146      84.930  91.730 137.670  1.00  0.00            
ATOM   2143  HA  TYR   146      85.930  91.840 138.080  1.00  0.00            
ATOM   2144  CB  TYR   146      84.880  92.450 136.280  1.00  0.00            
ATOM   2145  HB2 TYR   146      85.760  92.260 135.670  1.00  0.00            
ATOM   2146  HB3 TYR   146      84.030  91.920 135.860  1.00  0.00            
ATOM   2147  CG  TYR   146      84.590  93.940 136.290  1.00  0.00            
ATOM   2148  CD1 TYR   146      83.230  94.360 136.160  1.00  0.00            
ATOM   2149  HD1 TYR   146      82.460  93.640 135.860  1.00  0.00            
ATOM   2150  CE1 TYR   146      82.870  95.740 136.420  1.00  0.00            
ATOM   2151  HE1 TYR   146      81.880  96.150 136.220  1.00  0.00            
ATOM   2152  CZ  TYR   146      83.920  96.590 136.800  1.00  0.00            
ATOM   2153  OH  TYR   146      83.650  97.890 137.240  1.00  0.00            
ATOM   2154  HH  TYR   146      82.710  98.100 137.240  1.00  0.00            
ATOM   2155  CE2 TYR   146      85.220  96.150 136.900  1.00  0.00            
ATOM   2156  HE2 TYR   146      85.970  96.870 137.210  1.00  0.00            
ATOM   2157  CD2 TYR   146      85.590  94.840 136.620  1.00  0.00            
ATOM   2158  HD2 TYR   146      86.640  94.550 136.660  1.00  0.00            
ATOM   2159  C   TYR   146      84.000  92.410 138.620  1.00  0.00            
ATOM   2160  O   TYR   146      84.470  93.180 139.470  1.00  0.00            
ATOM   2161  N   ILE   147      82.670  92.170 138.540  1.00  0.00            
ATOM   2162  H   ILE   147      82.330  91.590 137.780  1.00  0.00            
ATOM   2163  CA  ILE   147      81.720  92.800 139.390  1.00  0.00            
ATOM   2164  HA  ILE   147      81.840  93.880 139.300  1.00  0.00            
ATOM   2165  CB  ILE   147      80.330  92.430 139.010  1.00  0.00            
ATOM   2166  HB  ILE   147      80.240  91.360 138.820  1.00  0.00            
ATOM   2167  CG2 ILE   147      79.460  92.810 140.180  1.00  0.00            
ATOM   2168 HG21 ILE   147      79.540  93.880 140.360  1.00  0.00            
ATOM   2169 HG22 ILE   147      78.420  92.560 139.950  1.00  0.00            
ATOM   2170 HG23 ILE   147      79.780  92.260 141.060  1.00  0.00            
ATOM   2171  CG1 ILE   147      79.980  93.240 137.740  1.00  0.00            
ATOM   2172 HG12 ILE   147      79.590  94.220 138.020  1.00  0.00            
ATOM   2173 HG13 ILE   147      80.870  93.370 137.130  1.00  0.00            
ATOM   2174  CD1 ILE   147      78.940  92.490 136.950  1.00  0.00            
ATOM   2175 HD11 ILE   147      78.040  92.360 137.560  1.00  0.00            
ATOM   2176 HD12 ILE   147      78.690  93.050 136.050  1.00  0.00            
ATOM   2177 HD13 ILE   147      79.330  91.510 136.660  1.00  0.00            
ATOM   2178  C   ILE   147      82.020  92.510 140.890  1.00  0.00            
ATOM   2179  O   ILE   147      81.840  93.340 141.800  1.00  0.00            
ATOM   2180  N   ALA   148      82.500  91.260 141.190  1.00  0.00            
ATOM   2181  H   ALA   148      82.790  90.620 140.460  1.00  0.00            
ATOM   2182  CA  ALA   148      82.570  90.800 142.590  1.00  0.00            
ATOM   2183  HA  ALA   148      81.640  91.110 143.060  1.00  0.00            
ATOM   2184  CB  ALA   148      82.730  89.230 142.760  1.00  0.00            
ATOM   2185  HB1 ALA   148      83.660  88.910 142.300  1.00  0.00            
ATOM   2186  HB2 ALA   148      82.740  88.980 143.820  1.00  0.00            
ATOM   2187  HB3 ALA   148      81.890  88.720 142.270  1.00  0.00            
ATOM   2188  C   ALA   148      83.770  91.470 143.350  1.00  0.00            
ATOM   2189  O   ALA   148      83.710  91.600 144.560  1.00  0.00            
ATOM   2190  N   VAL   149      84.840  91.790 142.580  1.00  0.00            
ATOM   2191  H   VAL   149      84.850  91.410 141.640  1.00  0.00            
ATOM   2192  CA  VAL   149      86.000  92.500 143.040  1.00  0.00            
ATOM   2193  HA  VAL   149      86.320  92.370 144.070  1.00  0.00            
ATOM   2194  CB  VAL   149      87.190  92.190 142.110  1.00  0.00            
ATOM   2195  HB  VAL   149      86.790  92.180 141.090  1.00  0.00            
ATOM   2196  CG1 VAL   149      88.340  93.150 142.190  1.00  0.00            
ATOM   2197 HG11 VAL   149      88.740  93.160 143.200  1.00  0.00            
ATOM   2198 HG12 VAL   149      89.120  92.840 141.490  1.00  0.00            
ATOM   2199 HG13 VAL   149      88.000  94.150 141.920  1.00  0.00            
ATOM   2200  CG2 VAL   149      87.540  90.720 142.300  1.00  0.00            
ATOM   2201 HG21 VAL   149      86.680  90.100 142.030  1.00  0.00            
ATOM   2202 HG22 VAL   149      88.380  90.460 141.650  1.00  0.00            
ATOM   2203 HG23 VAL   149      87.810  90.540 143.340  1.00  0.00            
ATOM   2204  C   VAL   149      85.710  94.000 143.200  1.00  0.00            
ATOM   2205  O   VAL   149      86.140  94.610 144.160  1.00  0.00            
ATOM   2206  N   CYS   150      84.890  94.650 142.390  1.00  0.00            
ATOM   2207  H   CYS   150      84.220  94.110 141.850  1.00  0.00            
ATOM   2208  CA  CYS   150      84.880  96.030 142.260  1.00  0.00            
ATOM   2209  HA  CYS   150      85.680  96.450 142.860  1.00  0.00            
ATOM   2210  CB  CYS   150      85.090  96.460 140.790  1.00  0.00            
ATOM   2211  HB2 CYS   150      84.390  95.970 140.110  1.00  0.00            
ATOM   2212  HB3 CYS   150      85.010  97.540 140.660  1.00  0.00            
ATOM   2213  SG  CYS   150      86.690  96.020 140.230  1.00  0.00            
ATOM   2214  HG  CYS   150      86.540  96.510 139.000  1.00  0.00            
ATOM   2215  C   CYS   150      83.510  96.610 142.700  1.00  0.00            
ATOM   2216  O   CYS   150      83.440  97.810 143.080  1.00  0.00            
ATOM   2217  N   HIE   151      82.420  95.870 142.800  1.00  0.00            
ATOM   2218  H   HIE   151      82.480  94.910 142.500  1.00  0.00            
ATOM   2219  CA  HIE   151      81.200  96.330 143.300  1.00  0.00            
ATOM   2220  HA  HIE   151      81.360  97.270 143.830  1.00  0.00            
ATOM   2221  CB  HIE   151      80.150  96.580 142.160  1.00  0.00            
ATOM   2222  HB2 HIE   151      79.820  95.610 141.780  1.00  0.00            
ATOM   2223  HB3 HIE   151      79.290  97.120 142.550  1.00  0.00            
ATOM   2224  CG  HIE   151      80.640  97.370 140.950  1.00  0.00            
ATOM   2225  ND1 HIE   151      81.160  98.700 140.920  1.00  0.00            
ATOM   2226  CE1 HIE   151      81.430  98.980 139.660  1.00  0.00            
ATOM   2227  HE1 HIE   151      81.760 100.000 139.470  1.00  0.00            
ATOM   2228  NE2 HIE   151      81.250  97.990 138.860  1.00  0.00            
ATOM   2229  HE2 HIE   151      81.440  97.920 137.870  1.00  0.00            
ATOM   2230  CD2 HIE   151      80.710  96.970 139.650  1.00  0.00            
ATOM   2231  HD2 HIE   151      80.420  96.020 139.190  1.00  0.00            
ATOM   2232  C   HIE   151      80.630  95.290 144.230  1.00  0.00            
ATOM   2233  O   HIE   151      79.680  94.610 143.800  1.00  0.00            
ATOM   2234  N   PRO   152      81.180  95.040 145.380  1.00  0.00            
ATOM   2235  CD  PRO   152      82.230  95.800 146.070  1.00  0.00            
ATOM   2236  HD2 PRO   152      81.790  96.400 146.860  1.00  0.00            
ATOM   2237  HD3 PRO   152      82.740  96.450 145.360  1.00  0.00            
ATOM   2238  CG  PRO   152      83.120  94.710 146.590  1.00  0.00            
ATOM   2239  HG2 PRO   152      83.820  95.070 147.340  1.00  0.00            
ATOM   2240  HG3 PRO   152      83.660  94.200 145.790  1.00  0.00            
ATOM   2241  CB  PRO   152      82.020  93.750 147.230  1.00  0.00            
ATOM   2242  HB2 PRO   152      81.630  93.970 148.220  1.00  0.00            
ATOM   2243  HB3 PRO   152      82.460  92.750 147.220  1.00  0.00            
ATOM   2244  CA  PRO   152      80.890  93.820 146.210  1.00  0.00            
ATOM   2245  HA  PRO   152      81.060  92.980 145.530  1.00  0.00            
ATOM   2246  C   PRO   152      79.500  93.670 146.870  1.00  0.00            
ATOM   2247  O   PRO   152      79.010  92.530 146.990  1.00  0.00            
ATOM   2248  N   VAL   153      78.870  94.810 147.290  1.00  0.00            
ATOM   2249  H   VAL   153      79.380  95.680 147.320  1.00  0.00            
ATOM   2250  CA  VAL   153      77.520  94.790 147.800  1.00  0.00            
ATOM   2251  HA  VAL   153      77.390  93.890 148.400  1.00  0.00            
ATOM   2252  CB  VAL   153      77.140  96.030 148.670  1.00  0.00            
ATOM   2253  HB  VAL   153      77.180  96.910 148.020  1.00  0.00            
ATOM   2254  CG1 VAL   153      75.670  95.920 149.340  1.00  0.00            
ATOM   2255 HG11 VAL   153      75.630  95.040 149.980  1.00  0.00            
ATOM   2256 HG12 VAL   153      75.470  96.810 149.930  1.00  0.00            
ATOM   2257 HG13 VAL   153      74.920  95.830 148.550  1.00  0.00            
ATOM   2258  CG2 VAL   153      78.220  96.130 149.780  1.00  0.00            
ATOM   2259 HG21 VAL   153      79.200  96.260 149.320  1.00  0.00            
ATOM   2260 HG22 VAL   153      78.000  96.980 150.420  1.00  0.00            
ATOM   2261 HG23 VAL   153      78.210  95.220 150.370  1.00  0.00            
ATOM   2262  C   VAL   153      76.510  94.620 146.670  1.00  0.00            
ATOM   2263  O   VAL   153      75.500  93.920 146.800  1.00  0.00            
ATOM   2264  N   LYS   154      76.810  95.120 145.410  1.00  0.00            
ATOM   2265  H   LYS   154      77.580  95.750 145.280  1.00  0.00            
ATOM   2266  CA  LYS   154      75.960  94.840 144.280  1.00  0.00            
ATOM   2267  HA  LYS   154      74.900  94.810 144.540  1.00  0.00            
ATOM   2268  CB  LYS   154      76.200  96.010 143.340  1.00  0.00            
ATOM   2269  HB2 LYS   154      77.270  96.100 143.180  1.00  0.00            
ATOM   2270  HB3 LYS   154      75.710  95.790 142.390  1.00  0.00            
ATOM   2271  CG  LYS   154      75.660  97.310 143.890  1.00  0.00            
ATOM   2272  HG2 LYS   154      76.260  97.590 144.750  1.00  0.00            
ATOM   2273  HG3 LYS   154      75.760  98.070 143.110  1.00  0.00            
ATOM   2274  CD  LYS   154      74.180  97.200 144.310  1.00  0.00            
ATOM   2275  HD2 LYS   154      74.130  96.480 145.120  1.00  0.00            
ATOM   2276  HD3 LYS   154      73.870  98.180 144.670  1.00  0.00            
ATOM   2277  CE  LYS   154      73.240  96.760 143.170  1.00  0.00            
ATOM   2278  HE2 LYS   154      73.310  97.520 142.380  1.00  0.00            
ATOM   2279  HE3 LYS   154      73.620  95.810 142.790  1.00  0.00            
ATOM   2280  NZ  LYS   154      71.850  96.600 143.570  1.00  0.00            
ATOM   2281  HZ1 LYS   154      71.500  97.480 143.920  1.00  0.00            
ATOM   2282  HZ2 LYS   154      71.300  96.310 142.770  1.00  0.00            
ATOM   2283  HZ3 LYS   154      71.790  95.900 144.290  1.00  0.00            
ATOM   2284  C   LYS   154      76.110  93.530 143.600  1.00  0.00            
ATOM   2285  O   LYS   154      75.150  93.110 142.940  1.00  0.00            
ATOM   2286  N   ALA   155      77.290  92.900 143.840  1.00  0.00            
ATOM   2287  H   ALA   155      77.990  93.400 144.370  1.00  0.00            
ATOM   2288  CA  ALA   155      77.610  91.570 143.360  1.00  0.00            
ATOM   2289  HA  ALA   155      77.590  91.600 142.270  1.00  0.00            
ATOM   2290  CB  ALA   155      79.060  91.210 143.830  1.00  0.00            
ATOM   2291  HB1 ALA   155      79.090  91.160 144.910  1.00  0.00            
ATOM   2292  HB2 ALA   155      79.350  90.240 143.410  1.00  0.00            
ATOM   2293  HB3 ALA   155      79.750  91.970 143.480  1.00  0.00            
ATOM   2294  C   ALA   155      76.660  90.420 143.840  1.00  0.00            
ATOM   2295  O   ALA   155      76.160  89.670 142.970  1.00  0.00            
ATOM   2296  N   LEU   156      76.290  90.390 145.090  1.00  0.00            
ATOM   2297  H   LEU   156      76.780  91.050 145.670  1.00  0.00            
ATOM   2298  CA  LEU   156      75.300  89.490 145.720  1.00  0.00            
ATOM   2299  HA  LEU   156      75.630  88.460 145.550  1.00  0.00            
ATOM   2300  CB  LEU   156      75.110  89.700 147.210  1.00  0.00            
ATOM   2301  HB2 LEU   156      74.700  90.710 147.170  1.00  0.00            
ATOM   2302  HB3 LEU   156      74.400  89.040 147.710  1.00  0.00            
ATOM   2303  CG  LEU   156      76.430  89.710 147.970  1.00  0.00            
ATOM   2304  HG  LEU   156      77.130  90.360 147.440  1.00  0.00            
ATOM   2305  CD1 LEU   156      76.250  90.220 149.400  1.00  0.00            
ATOM   2306 HD11 LEU   156      75.550  89.570 149.930  1.00  0.00            
ATOM   2307 HD12 LEU   156      77.210  90.210 149.910  1.00  0.00            
ATOM   2308 HD13 LEU   156      75.860  91.240 149.370  1.00  0.00            
ATOM   2309  CD2 LEU   156      77.190  88.390 147.820  1.00  0.00            
ATOM   2310 HD21 LEU   156      77.410  88.210 146.760  1.00  0.00            
ATOM   2311 HD22 LEU   156      78.120  88.440 148.370  1.00  0.00            
ATOM   2312 HD23 LEU   156      76.580  87.570 148.200  1.00  0.00            
ATOM   2313  C   LEU   156      73.900  89.590 145.090  1.00  0.00            
ATOM   2314  O   LEU   156      73.100  88.640 145.010  1.00  0.00            
ATOM   2315  N   ASP   157      73.540  90.850 144.650  1.00  0.00            
ATOM   2316  H   ASP   157      74.180  91.580 144.900  1.00  0.00            
ATOM   2317  CA  ASP   157      72.410  91.190 143.900  1.00  0.00            
ATOM   2318  HA  ASP   157      71.580  90.690 144.390  1.00  0.00            
ATOM   2319  CB  ASP   157      72.040  92.710 143.700  1.00  0.00            
ATOM   2320  HB2 ASP   157      72.790  93.280 143.160  1.00  0.00            
ATOM   2321  HB3 ASP   157      71.100  92.730 143.140  1.00  0.00            
ATOM   2322  CG  ASP   157      71.840  93.290 145.020  1.00  0.00            
ATOM   2323  OD1 ASP   157      71.710  94.530 145.160  1.00  0.00            
ATOM   2324  OD2 ASP   157      71.710  92.560 146.040  1.00  0.00            
ATOM   2325  C   ASP   157      72.500  90.670 142.410  1.00  0.00            
ATOM   2326  O   ASP   157      71.560  90.320 141.770  1.00  0.00            
ATOM   2327  N   PHE   158      73.710  90.710 141.860  1.00  0.00            
ATOM   2328  H   PHE   158      74.420  91.220 142.360  1.00  0.00            
ATOM   2329  CA  PHE   158      74.020  90.210 140.540  1.00  0.00            
ATOM   2330  HA  PHE   158      73.190  90.450 139.870  1.00  0.00            
ATOM   2331  CB  PHE   158      75.310  90.830 139.970  1.00  0.00            
ATOM   2332  HB2 PHE   158      75.470  91.890 140.180  1.00  0.00            
ATOM   2333  HB3 PHE   158      76.120  90.240 140.410  1.00  0.00            
ATOM   2334  CG  PHE   158      75.420  90.670 138.510  1.00  0.00            
ATOM   2335  CD1 PHE   158      74.550  91.230 137.620  1.00  0.00            
ATOM   2336  HD1 PHE   158      73.750  91.860 138.000  1.00  0.00            
ATOM   2337  CE1 PHE   158      74.670  91.000 136.210  1.00  0.00            
ATOM   2338  HE1 PHE   158      73.980  91.410 135.470  1.00  0.00            
ATOM   2339  CZ  PHE   158      75.770  90.180 135.780  1.00  0.00            
ATOM   2340  HZ  PHE   158      75.820  89.860 134.740  1.00  0.00            
ATOM   2341  CE2 PHE   158      76.760  89.800 136.670  1.00  0.00            
ATOM   2342  HE2 PHE   158      77.670  89.330 136.290  1.00  0.00            
ATOM   2343  CD2 PHE   158      76.600  90.010 138.050  1.00  0.00            
ATOM   2344  HD2 PHE   158      77.370  89.670 138.740  1.00  0.00            
ATOM   2345  C   PHE   158      74.060  88.730 140.420  1.00  0.00            
ATOM   2346  O   PHE   158      73.640  88.150 139.420  1.00  0.00            
ATOM   2347  N   ARG   159      74.580  88.020 141.400  1.00  0.00            
ATOM   2348  H   ARG   159      75.050  88.590 142.080  1.00  0.00            
ATOM   2349  CA  ARG   159      74.590  86.550 141.590  1.00  0.00            
ATOM   2350  HA  ARG   159      74.760  86.050 140.630  1.00  0.00            
ATOM   2351  CB  ARG   159      75.700  86.160 142.540  1.00  0.00            
ATOM   2352  HB2 ARG   159      75.600  86.740 143.460  1.00  0.00            
ATOM   2353  HB3 ARG   159      75.620  85.100 142.770  1.00  0.00            
ATOM   2354  CG  ARG   159      77.100  86.450 141.880  1.00  0.00            
ATOM   2355  HG2 ARG   159      77.180  85.780 141.020  1.00  0.00            
ATOM   2356  HG3 ARG   159      77.060  87.480 141.520  1.00  0.00            
ATOM   2357  CD  ARG   159      78.310  86.270 142.780  1.00  0.00            
ATOM   2358  HD2 ARG   159      78.510  87.160 143.360  1.00  0.00            
ATOM   2359  HD3 ARG   159      78.190  85.410 143.440  1.00  0.00            
ATOM   2360  NE  ARG   159      79.510  86.010 141.850  1.00  0.00            
ATOM   2361  HE  ARG   159      79.330  86.060 140.850  1.00  0.00            
ATOM   2362  CZ  ARG   159      80.740  85.680 142.260  1.00  0.00            
ATOM   2363  NH1 ARG   159      81.080  85.530 143.460  1.00  0.00            
ATOM   2364 HH11 ARG   159      80.400  85.660 144.190  1.00  0.00            
ATOM   2365 HH12 ARG   159      82.030  85.280 143.680  1.00  0.00            
ATOM   2366  NH2 ARG   159      81.600  85.580 141.260  1.00  0.00            
ATOM   2367 HH21 ARG   159      81.290  85.750 140.310  1.00  0.00            
ATOM   2368 HH22 ARG   159      82.560  85.330 141.440  1.00  0.00            
ATOM   2369  C   ARG   159      73.300  85.980 142.120  1.00  0.00            
ATOM   2370  O   ARG   159      73.210  84.970 142.800  1.00  0.00            
ATOM   2371  N   THR   160      72.160  86.510 141.780  1.00  0.00            
ATOM   2372  H   THR   160      72.180  87.490 141.550  1.00  0.00            
ATOM   2373  CA  THR   160      70.840  85.870 142.000  1.00  0.00            
ATOM   2374  HA  THR   160      70.930  85.180 142.830  1.00  0.00            
ATOM   2375  CB  THR   160      69.710  86.830 142.290  1.00  0.00            
ATOM   2376  HB  THR   160      68.770  86.280 142.320  1.00  0.00            
ATOM   2377  CG2 THR   160      69.960  87.540 143.680  1.00  0.00            
ATOM   2378 HG21 THR   160      70.900  88.090 143.640  1.00  0.00            
ATOM   2379 HG22 THR   160      69.140  88.230 143.880  1.00  0.00            
ATOM   2380 HG23 THR   160      70.010  86.790 144.460  1.00  0.00            
ATOM   2381  OG1 THR   160      69.590  87.800 141.320  1.00  0.00            
ATOM   2382  HG1 THR   160      68.860  88.390 141.540  1.00  0.00            
ATOM   2383  C   THR   160      70.420  84.810 141.070  1.00  0.00            
ATOM   2384  O   THR   160      70.660  84.970 139.850  1.00  0.00            
ATOM   2385  N   PRO   161      69.760  83.700 141.390  1.00  0.00            
ATOM   2386  CD  PRO   161      69.640  83.220 142.770  1.00  0.00            
ATOM   2387  HD2 PRO   161      68.710  83.600 143.190  1.00  0.00            
ATOM   2388  HD3 PRO   161      70.480  83.600 143.340  1.00  0.00            
ATOM   2389  CG  PRO   161      69.650  81.680 142.650  1.00  0.00            
ATOM   2390  HG2 PRO   161      69.070  81.180 143.430  1.00  0.00            
ATOM   2391  HG3 PRO   161      70.650  81.260 142.610  1.00  0.00            
ATOM   2392  CB  PRO   161      68.960  81.570 141.290  1.00  0.00            
ATOM   2393  HB2 PRO   161      67.870  81.590 141.330  1.00  0.00            
ATOM   2394  HB3 PRO   161      69.280  80.620 140.860  1.00  0.00            
ATOM   2395  CA  PRO   161      69.470  82.730 140.420  1.00  0.00            
ATOM   2396  HA  PRO   161      70.440  82.470 139.990  1.00  0.00            
ATOM   2397  C   PRO   161      68.510  83.070 139.300  1.00  0.00            
ATOM   2398  O   PRO   161      68.630  82.430 138.260  1.00  0.00            
ATOM   2399  N   ALA   162      67.640  84.060 139.480  1.00  0.00            
ATOM   2400  H   ALA   162      67.530  84.390 140.420  1.00  0.00            
ATOM   2401  CA  ALA   162      66.790  84.590 138.490  1.00  0.00            
ATOM   2402  HA  ALA   162      66.120  83.810 138.120  1.00  0.00            
ATOM   2403  CB  ALA   162      65.940  85.700 139.180  1.00  0.00            
ATOM   2404  HB1 ALA   162      66.600  86.490 139.540  1.00  0.00            
ATOM   2405  HB2 ALA   162      65.240  86.120 138.460  1.00  0.00            
ATOM   2406  HB3 ALA   162      65.390  85.270 140.010  1.00  0.00            
ATOM   2407  C   ALA   162      67.600  85.070 137.230  1.00  0.00            
ATOM   2408  O   ALA   162      67.300  84.820 136.070  1.00  0.00            
ATOM   2409  N   LYS   163      68.760  85.750 137.520  1.00  0.00            
ATOM   2410  H   LYS   163      69.000  85.830 138.490  1.00  0.00            
ATOM   2411  CA  LYS   163      69.640  86.270 136.590  1.00  0.00            
ATOM   2412  HA  LYS   163      69.130  86.810 135.790  1.00  0.00            
ATOM   2413  CB  LYS   163      70.530  87.290 137.390  1.00  0.00            
ATOM   2414  HB2 LYS   163      71.010  86.750 138.210  1.00  0.00            
ATOM   2415  HB3 LYS   163      71.290  87.680 136.710  1.00  0.00            
ATOM   2416  CG  LYS   163      69.670  88.510 137.980  1.00  0.00            
ATOM   2417  HG2 LYS   163      69.120  89.010 137.180  1.00  0.00            
ATOM   2418  HG3 LYS   163      68.970  88.150 138.730  1.00  0.00            
ATOM   2419  CD  LYS   163      70.640  89.500 138.620  1.00  0.00            
ATOM   2420  HD2 LYS   163      71.100  88.980 139.450  1.00  0.00            
ATOM   2421  HD3 LYS   163      71.390  89.720 137.860  1.00  0.00            
ATOM   2422  CE  LYS   163      70.000  90.840 139.130  1.00  0.00            
ATOM   2423  HE2 LYS   163      70.810  91.540 139.330  1.00  0.00            
ATOM   2424  HE3 LYS   163      69.370  91.230 138.320  1.00  0.00            
ATOM   2425  NZ  LYS   163      69.170  90.660 140.370  1.00  0.00            
ATOM   2426  HZ1 LYS   163      69.750  90.290 141.110  1.00  0.00            
ATOM   2427  HZ2 LYS   163      68.780  91.550 140.650  1.00  0.00            
ATOM   2428  HZ3 LYS   163      68.420  90.010 140.180  1.00  0.00            
ATOM   2429  C   LYS   163      70.570  85.360 135.970  1.00  0.00            
ATOM   2430  O   LYS   163      70.680  85.360 134.750  1.00  0.00            
ATOM   2431  N   ALA   164      71.220  84.510 136.840  1.00  0.00            
ATOM   2432  H   ALA   164      71.120  84.710 137.820  1.00  0.00            
ATOM   2433  CA  ALA   164      72.100  83.450 136.450  1.00  0.00            
ATOM   2434  HA  ALA   164      72.960  83.940 135.980  1.00  0.00            
ATOM   2435  CB  ALA   164      72.600  82.630 137.690  1.00  0.00            
ATOM   2436  HB1 ALA   164      71.750  82.130 138.150  1.00  0.00            
ATOM   2437  HB2 ALA   164      73.330  81.890 137.360  1.00  0.00            
ATOM   2438  HB3 ALA   164      73.060  83.300 138.410  1.00  0.00            
ATOM   2439  C   ALA   164      71.480  82.520 135.390  1.00  0.00            
ATOM   2440  O   ALA   164      72.070  82.080 134.400  1.00  0.00            
ATOM   2441  N   LYS   165      70.200  82.130 135.660  1.00  0.00            
ATOM   2442  H   LYS   165      69.910  81.980 136.610  1.00  0.00            
ATOM   2443  CA  LYS   165      69.380  81.640 134.640  1.00  0.00            
ATOM   2444  HA  LYS   165      69.900  80.840 134.110  1.00  0.00            
ATOM   2445  CB  LYS   165      68.030  81.080 135.210  1.00  0.00            
ATOM   2446  HB2 LYS   165      67.530  81.910 135.700  1.00  0.00            
ATOM   2447  HB3 LYS   165      67.440  80.750 134.350  1.00  0.00            
ATOM   2448  CG  LYS   165      68.180  79.910 136.210  1.00  0.00            
ATOM   2449  HG2 LYS   165      68.670  79.090 135.670  1.00  0.00            
ATOM   2450  HG3 LYS   165      68.830  80.260 137.010  1.00  0.00            
ATOM   2451  CD  LYS   165      66.860  79.410 136.800  1.00  0.00            
ATOM   2452  HD2 LYS   165      66.150  79.290 135.980  1.00  0.00            
ATOM   2453  HD3 LYS   165      67.040  78.440 137.260  1.00  0.00            
ATOM   2454  CE  LYS   165      66.290  80.370 137.840  1.00  0.00            
ATOM   2455  HE2 LYS   165      66.970  80.410 138.690  1.00  0.00            
ATOM   2456  HE3 LYS   165      66.210  81.360 137.390  1.00  0.00            
ATOM   2457  NZ  LYS   165      64.980  79.930 138.280  1.00  0.00            
ATOM   2458  HZ1 LYS   165      65.050  79.010 138.690  1.00  0.00            
ATOM   2459  HZ2 LYS   165      64.620  80.580 138.960  1.00  0.00            
ATOM   2460  HZ3 LYS   165      64.350  79.890 137.480  1.00  0.00            
ATOM   2461  C   LYS   165      69.170  82.440 133.360  1.00  0.00            
ATOM   2462  O   LYS   165      69.400  81.980 132.250  1.00  0.00            
ATOM   2463  N   LEU   166      68.700  83.710 133.430  1.00  0.00            
ATOM   2464  H   LEU   166      68.440  84.050 134.340  1.00  0.00            
ATOM   2465  CA  LEU   166      68.400  84.540 132.280  1.00  0.00            
ATOM   2466  HA  LEU   166      67.720  84.040 131.580  1.00  0.00            
ATOM   2467  CB  LEU   166      67.680  85.850 132.840  1.00  0.00            
ATOM   2468  HB2 LEU   166      66.680  85.450 133.020  1.00  0.00            
ATOM   2469  HB3 LEU   166      68.140  86.130 133.780  1.00  0.00            
ATOM   2470  CG  LEU   166      67.580  87.100 131.930  1.00  0.00            
ATOM   2471  HG  LEU   166      68.550  87.310 131.470  1.00  0.00            
ATOM   2472  CD1 LEU   166      66.520  86.790 130.790  1.00  0.00            
ATOM   2473 HD11 LEU   166      65.550  86.570 131.240  1.00  0.00            
ATOM   2474 HD12 LEU   166      66.430  87.650 130.130  1.00  0.00            
ATOM   2475 HD13 LEU   166      66.850  85.930 130.210  1.00  0.00            
ATOM   2476  CD2 LEU   166      67.280  88.330 132.700  1.00  0.00            
ATOM   2477 HD21 LEU   166      68.070  88.500 133.430  1.00  0.00            
ATOM   2478 HD22 LEU   166      67.220  89.180 132.020  1.00  0.00            
ATOM   2479 HD23 LEU   166      66.330  88.210 133.210  1.00  0.00            
ATOM   2480  C   LEU   166      69.540  84.840 131.360  1.00  0.00            
ATOM   2481  O   LEU   166      69.430  84.740 130.130  1.00  0.00            
ATOM   2482  N   ILE   167      70.690  85.220 131.920  1.00  0.00            
ATOM   2483  H   ILE   167      70.720  85.410 132.910  1.00  0.00            
ATOM   2484  CA  ILE   167      71.900  85.380 131.150  1.00  0.00            
ATOM   2485  HA  ILE   167      71.760  86.170 130.400  1.00  0.00            
ATOM   2486  CB  ILE   167      73.100  85.720 132.040  1.00  0.00            
ATOM   2487  HB  ILE   167      73.120  84.990 132.850  1.00  0.00            
ATOM   2488  CG2 ILE   167      74.450  85.700 131.300  1.00  0.00            
ATOM   2489 HG21 ILE   167      74.430  86.430 130.490  1.00  0.00            
ATOM   2490 HG22 ILE   167      75.250  85.950 131.990  1.00  0.00            
ATOM   2491 HG23 ILE   167      74.620  84.700 130.880  1.00  0.00            
ATOM   2492  CG1 ILE   167      72.890  87.160 132.680  1.00  0.00            
ATOM   2493 HG12 ILE   167      73.270  87.880 131.950  1.00  0.00            
ATOM   2494 HG13 ILE   167      71.810  87.300 132.790  1.00  0.00            
ATOM   2495  CD1 ILE   167      73.600  87.380 134.060  1.00  0.00            
ATOM   2496 HD11 ILE   167      74.670  87.240 133.940  1.00  0.00            
ATOM   2497 HD12 ILE   167      73.400  88.390 134.410  1.00  0.00            
ATOM   2498 HD13 ILE   167      73.220  86.660 134.780  1.00  0.00            
ATOM   2499  C   ILE   167      72.280  84.180 130.380  1.00  0.00            
ATOM   2500  O   ILE   167      72.460  84.110 129.120  1.00  0.00            
ATOM   2501  N   ASN   168      72.380  83.000 131.020  1.00  0.00            
ATOM   2502  H   ASN   168      72.210  82.930 132.010  1.00  0.00            
ATOM   2503  CA  ASN   168      72.750  81.780 130.290  1.00  0.00            
ATOM   2504  HA  ASN   168      73.600  81.950 129.630  1.00  0.00            
ATOM   2505  CB  ASN   168      73.140  80.740 131.320  1.00  0.00            
ATOM   2506  HB2 ASN   168      72.450  80.690 132.160  1.00  0.00            
ATOM   2507  HB3 ASN   168      73.140  79.780 130.800  1.00  0.00            
ATOM   2508  CG  ASN   168      74.580  81.020 131.860  1.00  0.00            
ATOM   2509  OD1 ASN   168      75.510  81.110 131.080  1.00  0.00            
ATOM   2510  ND2 ASN   168      74.710  81.240 133.180  1.00  0.00            
ATOM   2511 HD21 ASN   168      75.620  81.420 133.570  1.00  0.00            
ATOM   2512 HD22 ASN   168      73.890  81.220 133.770  1.00  0.00            
ATOM   2513  C   ASN   168      71.640  81.210 129.410  1.00  0.00            
ATOM   2514  O   ASN   168      71.950  80.710 128.280  1.00  0.00            
ATOM   2515  N   ILE   169      70.290  81.350 129.630  1.00  0.00            
ATOM   2516  H   ILE   169      70.040  81.510 130.590  1.00  0.00            
ATOM   2517  CA  ILE   169      69.200  81.090 128.650  1.00  0.00            
ATOM   2518  HA  ILE   169      69.380  80.130 128.160  1.00  0.00            
ATOM   2519  CB  ILE   169      67.750  81.080 129.320  1.00  0.00            
ATOM   2520  HB  ILE   169      67.780  81.840 130.100  1.00  0.00            
ATOM   2521  CG2 ILE   169      66.550  81.360 128.370  1.00  0.00            
ATOM   2522 HG21 ILE   169      66.520  80.600 127.580  1.00  0.00            
ATOM   2523 HG22 ILE   169      65.620  81.330 128.930  1.00  0.00            
ATOM   2524 HG23 ILE   169      66.660  82.340 127.920  1.00  0.00            
ATOM   2525  CG1 ILE   169      67.560  79.700 129.950  1.00  0.00            
ATOM   2526 HG12 ILE   169      67.350  79.000 129.130  1.00  0.00            
ATOM   2527 HG13 ILE   169      68.510  79.430 130.410  1.00  0.00            
ATOM   2528  CD1 ILE   169      66.470  79.630 130.960  1.00  0.00            
ATOM   2529 HD11 ILE   169      65.520  79.900 130.490  1.00  0.00            
ATOM   2530 HD12 ILE   169      66.400  78.620 131.350  1.00  0.00            
ATOM   2531 HD13 ILE   169      66.680  80.320 131.770  1.00  0.00            
ATOM   2532  C   ILE   169      69.290  81.990 127.400  1.00  0.00            
ATOM   2533  O   ILE   169      69.090  81.500 126.280  1.00  0.00            
ATOM   2534  N   CYS   170      69.610  83.250 127.610  1.00  0.00            
ATOM   2535  H   CYS   170      69.730  83.600 128.550  1.00  0.00            
ATOM   2536  CA  CYS   170      69.810  84.200 126.470  1.00  0.00            
ATOM   2537  HA  CYS   170      68.930  84.190 125.820  1.00  0.00            
ATOM   2538  CB  CYS   170      70.030  85.650 127.000  1.00  0.00            
ATOM   2539  HB2 CYS   170      70.820  85.630 127.740  1.00  0.00            
ATOM   2540  HB3 CYS   170      70.330  86.280 126.160  1.00  0.00            
ATOM   2541  SG  CYS   170      68.630  86.480 127.780  1.00  0.00            
ATOM   2542  HG  CYS   170      69.270  87.610 128.040  1.00  0.00            
ATOM   2543  C   CYS   170      71.060  83.850 125.580  1.00  0.00            
ATOM   2544  O   CYS   170      71.020  84.020 124.350  1.00  0.00            
ATOM   2545  N   ILE   171      72.290  83.460 126.200  1.00  0.00            
ATOM   2546  H   ILE   171      72.370  83.560 127.200  1.00  0.00            
ATOM   2547  CA  ILE   171      73.470  82.980 125.450  1.00  0.00            
ATOM   2548  HA  ILE   171      73.720  83.730 124.700  1.00  0.00            
ATOM   2549  CB  ILE   171      74.660  82.750 126.350  1.00  0.00            
ATOM   2550  HB  ILE   171      74.380  82.090 127.170  1.00  0.00            
ATOM   2551  CG2 ILE   171      75.810  82.080 125.510  1.00  0.00            
ATOM   2552 HG21 ILE   171      76.090  82.740 124.680  1.00  0.00            
ATOM   2553 HG22 ILE   171      76.670  81.910 126.150  1.00  0.00            
ATOM   2554 HG23 ILE   171      75.460  81.130 125.110  1.00  0.00            
ATOM   2555  CG1 ILE   171      75.180  84.080 126.930  1.00  0.00            
ATOM   2556 HG12 ILE   171      75.830  84.530 126.180  1.00  0.00            
ATOM   2557 HG13 ILE   171      74.310  84.720 127.090  1.00  0.00            
ATOM   2558  CD1 ILE   171      75.940  83.920 128.220  1.00  0.00            
ATOM   2559 HD11 ILE   171      76.800  83.280 128.050  1.00  0.00            
ATOM   2560 HD12 ILE   171      76.270  84.900 128.560  1.00  0.00            
ATOM   2561 HD13 ILE   171      75.290  83.470 128.970  1.00  0.00            
ATOM   2562  C   ILE   171      73.170  81.720 124.690  1.00  0.00            
ATOM   2563  O   ILE   171      73.480  81.590 123.540  1.00  0.00            
ATOM   2564  N   TRP   172      72.390  80.800 125.270  1.00  0.00            
ATOM   2565  H   TRP   172      72.310  80.790 126.270  1.00  0.00            
ATOM   2566  CA  TRP   172      71.840  79.690 124.530  1.00  0.00            
ATOM   2567  HA  TRP   172      72.620  79.250 123.900  1.00  0.00            
ATOM   2568  CB  TRP   172      71.290  78.600 125.470  1.00  0.00            
ATOM   2569  HB2 TRP   172      72.180  78.200 125.950  1.00  0.00            
ATOM   2570  HB3 TRP   172      70.600  78.980 126.220  1.00  0.00            
ATOM   2571  CG  TRP   172      70.610  77.450 124.820  1.00  0.00            
ATOM   2572  CD1 TRP   172      71.230  76.290 124.330  1.00  0.00            
ATOM   2573  HD1 TRP   172      72.300  76.180 124.520  1.00  0.00            
ATOM   2574  NE1 TRP   172      70.310  75.510 123.680  1.00  0.00            
ATOM   2575  HE1 TRP   172      70.460  74.570 123.330  1.00  0.00            
ATOM   2576  CE2 TRP   172      69.100  76.200 123.660  1.00  0.00            
ATOM   2577  CZ2 TRP   172      67.870  75.900 123.080  1.00  0.00            
ATOM   2578  HZ2 TRP   172      67.840  75.050 122.400  1.00  0.00            
ATOM   2579  CH2 TRP   172      66.780  76.680 123.390  1.00  0.00            
ATOM   2580  HH2 TRP   172      65.830  76.440 122.910  1.00  0.00            
ATOM   2581  CZ3 TRP   172      66.840  77.720 124.250  1.00  0.00            
ATOM   2582  HZ3 TRP   172      65.980  78.320 124.550  1.00  0.00            
ATOM   2583  CE3 TRP   172      68.140  78.060 124.800  1.00  0.00            
ATOM   2584  HE3 TRP   172      68.150  78.850 125.550  1.00  0.00            
ATOM   2585  CD2 TRP   172      69.240  77.350 124.460  1.00  0.00            
ATOM   2586  C   TRP   172      70.840  80.120 123.390  1.00  0.00            
ATOM   2587  O   TRP   172      71.010  79.580 122.260  1.00  0.00            
ATOM   2588  N   VAL   173      69.830  80.960 123.630  1.00  0.00            
ATOM   2589  H   VAL   173      69.570  81.240 124.560  1.00  0.00            
ATOM   2590  CA  VAL   173      68.940  81.360 122.490  1.00  0.00            
ATOM   2591  HA  VAL   173      68.590  80.450 121.990  1.00  0.00            
ATOM   2592  CB  VAL   173      67.710  82.170 122.960  1.00  0.00            
ATOM   2593  HB  VAL   173      68.060  83.030 123.530  1.00  0.00            
ATOM   2594  CG1 VAL   173      66.870  82.660 121.780  1.00  0.00            
ATOM   2595 HG11 VAL   173      66.520  81.800 121.200  1.00  0.00            
ATOM   2596 HG12 VAL   173      66.010  83.220 122.150  1.00  0.00            
ATOM   2597 HG13 VAL   173      67.480  83.300 121.140  1.00  0.00            
ATOM   2598  CG2 VAL   173      66.780  81.300 123.850  1.00  0.00            
ATOM   2599 HG21 VAL   173      67.330  80.960 124.720  1.00  0.00            
ATOM   2600 HG22 VAL   173      65.920  81.890 124.160  1.00  0.00            
ATOM   2601 HG23 VAL   173      66.430  80.440 123.280  1.00  0.00            
ATOM   2602  C   VAL   173      69.680  82.060 121.390  1.00  0.00            
ATOM   2603  O   VAL   173      69.640  81.680 120.190  1.00  0.00            
ATOM   2604  N   LEU   174      70.590  83.020 121.720  1.00  0.00            
ATOM   2605  H   LEU   174      70.610  83.340 122.670  1.00  0.00            
ATOM   2606  CA  LEU   174      71.440  83.670 120.770  1.00  0.00            
ATOM   2607  HA  LEU   174      70.860  84.110 119.950  1.00  0.00            
ATOM   2608  CB  LEU   174      72.180  84.810 121.520  1.00  0.00            
ATOM   2609  HB2 LEU   174      71.360  85.400 121.920  1.00  0.00            
ATOM   2610  HB3 LEU   174      72.760  84.390 122.340  1.00  0.00            
ATOM   2611  CG  LEU   174      73.100  85.720 120.650  1.00  0.00            
ATOM   2612  HG  LEU   174      73.830  85.070 120.160  1.00  0.00            
ATOM   2613  CD1 LEU   174      72.330  86.540 119.570  1.00  0.00            
ATOM   2614 HD11 LEU   174      71.600  87.190 120.050  1.00  0.00            
ATOM   2615 HD12 LEU   174      73.030  87.150 119.000  1.00  0.00            
ATOM   2616 HD13 LEU   174      71.810  85.860 118.890  1.00  0.00            
ATOM   2617  CD2 LEU   174      73.910  86.640 121.550  1.00  0.00            
ATOM   2618 HD21 LEU   174      74.520  86.040 122.220  1.00  0.00            
ATOM   2619 HD22 LEU   174      74.550  87.270 120.930  1.00  0.00            
ATOM   2620 HD23 LEU   174      73.230  87.260 122.130  1.00  0.00            
ATOM   2621  C   LEU   174      72.450  82.810 119.990  1.00  0.00            
ATOM   2622  O   LEU   174      72.580  82.830 118.750  1.00  0.00            
ATOM   2623  N   ALA   175      73.240  82.000 120.740  1.00  0.00            
ATOM   2624  H   ALA   175      73.240  82.050 121.740  1.00  0.00            
ATOM   2625  CA  ALA   175      74.230  81.060 120.070  1.00  0.00            
ATOM   2626  HA  ALA   175      74.820  81.670 119.380  1.00  0.00            
ATOM   2627  CB  ALA   175      75.150  80.440 121.080  1.00  0.00            
ATOM   2628  HB1 ALA   175      74.570  79.820 121.760  1.00  0.00            
ATOM   2629  HB2 ALA   175      75.890  79.820 120.560  1.00  0.00            
ATOM   2630  HB3 ALA   175      75.660  81.220 121.640  1.00  0.00            
ATOM   2631  C   ALA   175      73.540  79.990 119.240  1.00  0.00            
ATOM   2632  O   ALA   175      74.090  79.480 118.270  1.00  0.00            
ATOM   2633  N   SER   176      72.250  79.590 119.540  1.00  0.00            
ATOM   2634  H   SER   176      71.830  79.890 120.400  1.00  0.00            
ATOM   2635  CA  SER   176      71.490  78.720 118.670  1.00  0.00            
ATOM   2636  HA  SER   176      72.150  77.940 118.280  1.00  0.00            
ATOM   2637  CB  SER   176      70.310  78.050 119.380  1.00  0.00            
ATOM   2638  HB2 SER   176      69.650  78.800 119.810  1.00  0.00            
ATOM   2639  HB3 SER   176      69.740  77.440 118.670  1.00  0.00            
ATOM   2640  OG  SER   176      70.830  77.220 120.420  1.00  0.00            
ATOM   2641  HG  SER   176      70.100  76.790 120.870  1.00  0.00            
ATOM   2642  C   SER   176      70.910  79.370 117.450  1.00  0.00            
ATOM   2643  O   SER   176      70.750  78.760 116.420  1.00  0.00            
ATOM   2644  N   GLY   177      70.690  80.650 117.660  1.00  0.00            
ATOM   2645  H   GLY   177      71.060  80.950 118.550  1.00  0.00            
ATOM   2646  CA  GLY   177      70.040  81.620 116.840  1.00  0.00            
ATOM   2647  HA2 GLY   177      69.090  81.210 116.490  1.00  0.00            
ATOM   2648  HA3 GLY   177      69.860  82.520 117.420  1.00  0.00            
ATOM   2649  C   GLY   177      70.870  81.970 115.670  1.00  0.00            
ATOM   2650  O   GLY   177      70.450  81.970 114.550  1.00  0.00            
ATOM   2651  N   VAL   178      72.160  82.250 115.930  1.00  0.00            
ATOM   2652  H   VAL   178      72.460  82.470 116.860  1.00  0.00            
ATOM   2653  CA  VAL   178      73.170  82.350 114.820  1.00  0.00            
ATOM   2654  HA  VAL   178      72.770  82.840 113.930  1.00  0.00            
ATOM   2655  CB  VAL   178      74.390  83.170 115.340  1.00  0.00            
ATOM   2656  HB  VAL   178      74.070  84.180 115.580  1.00  0.00            
ATOM   2657  CG1 VAL   178      74.980  82.490 116.610  1.00  0.00            
ATOM   2658 HG11 VAL   178      75.300  81.480 116.360  1.00  0.00            
ATOM   2659 HG12 VAL   178      75.830  83.070 116.970  1.00  0.00            
ATOM   2660 HG13 VAL   178      74.220  82.450 117.380  1.00  0.00            
ATOM   2661  CG2 VAL   178      75.370  83.220 114.170  1.00  0.00            
ATOM   2662 HG21 VAL   178      74.890  83.710 113.310  1.00  0.00            
ATOM   2663 HG22 VAL   178      76.260  83.780 114.460  1.00  0.00            
ATOM   2664 HG23 VAL   178      75.660  82.200 113.890  1.00  0.00            
ATOM   2665  C   VAL   178      73.630  81.000 114.210  1.00  0.00            
ATOM   2666  O   VAL   178      74.000  80.830 113.060  1.00  0.00            
ATOM   2667  N   GLY   179      73.260  79.840 114.910  1.00  0.00            
ATOM   2668  H   GLY   179      72.980  79.890 115.880  1.00  0.00            
ATOM   2669  CA  GLY   179      73.260  78.520 114.260  1.00  0.00            
ATOM   2670  HA2 GLY   179      74.250  78.420 113.810  1.00  0.00            
ATOM   2671  HA3 GLY   179      73.150  77.800 115.070  1.00  0.00            
ATOM   2672  C   GLY   179      72.220  78.230 113.210  1.00  0.00            
ATOM   2673  O   GLY   179      72.540  77.610 112.230  1.00  0.00            
ATOM   2674  N   VAL   180      71.000  78.840 113.350  1.00  0.00            
ATOM   2675  H   VAL   180      70.710  79.270 114.210  1.00  0.00            
ATOM   2676  CA  VAL   180      70.020  78.690 112.290  1.00  0.00            
ATOM   2677  HA  VAL   180      69.860  77.660 111.960  1.00  0.00            
ATOM   2678  CB  VAL   180      68.650  79.290 112.750  1.00  0.00            
ATOM   2679  HB  VAL   180      68.810  80.330 113.010  1.00  0.00            
ATOM   2680  CG1 VAL   180      67.560  79.200 111.630  1.00  0.00            
ATOM   2681 HG11 VAL   180      67.400  78.150 111.360  1.00  0.00            
ATOM   2682 HG12 VAL   180      66.630  79.630 111.990  1.00  0.00            
ATOM   2683 HG13 VAL   180      67.890  79.750 110.750  1.00  0.00            
ATOM   2684  CG2 VAL   180      68.200  78.640 114.020  1.00  0.00            
ATOM   2685 HG21 VAL   180      68.940  78.810 114.800  1.00  0.00            
ATOM   2686 HG22 VAL   180      67.240  79.070 114.320  1.00  0.00            
ATOM   2687 HG23 VAL   180      68.080  77.570 113.850  1.00  0.00            
ATOM   2688  C   VAL   180      70.300  79.150 110.840  1.00  0.00            
ATOM   2689  O   VAL   180      70.080  78.370 109.910  1.00  0.00            
ATOM   2690  N   PRO   181      70.960  80.320 110.540  1.00  0.00            
ATOM   2691  CD  PRO   181      71.090  81.390 111.460  1.00  0.00            
ATOM   2692  HD2 PRO   181      71.400  81.000 112.430  1.00  0.00            
ATOM   2693  HD3 PRO   181      70.130  81.900 111.560  1.00  0.00            
ATOM   2694  CG  PRO   181      72.130  82.250 110.830  1.00  0.00            
ATOM   2695  HG2 PRO   181      73.130  81.940 111.140  1.00  0.00            
ATOM   2696  HG3 PRO   181      71.970  83.300 111.080  1.00  0.00            
ATOM   2697  CB  PRO   181      71.910  82.010 109.300  1.00  0.00            
ATOM   2698  HB2 PRO   181      72.780  82.180 108.670  1.00  0.00            
ATOM   2699  HB3 PRO   181      71.090  82.640 108.950  1.00  0.00            
ATOM   2700  CA  PRO   181      71.520  80.590 109.240  1.00  0.00            
ATOM   2701  HA  PRO   181      70.700  80.550 108.520  1.00  0.00            
ATOM   2702  C   PRO   181      72.600  79.640 108.810  1.00  0.00            
ATOM   2703  O   PRO   181      72.870  79.510 107.620  1.00  0.00            
ATOM   2704  N   ILE   182      73.390  79.070 109.730  1.00  0.00            
ATOM   2705  H   ILE   182      73.410  79.520 110.630  1.00  0.00            
ATOM   2706  CA  ILE   182      74.350  78.060 109.460  1.00  0.00            
ATOM   2707  HA  ILE   182      74.880  78.270 108.530  1.00  0.00            
ATOM   2708  CB  ILE   182      75.350  77.920 110.590  1.00  0.00            
ATOM   2709  HB  ILE   182      74.810  77.690 111.510  1.00  0.00            
ATOM   2710  CG2 ILE   182      76.380  76.760 110.280  1.00  0.00            
ATOM   2711 HG21 ILE   182      76.920  76.990 109.360  1.00  0.00            
ATOM   2712 HG22 ILE   182      77.090  76.670 111.100  1.00  0.00            
ATOM   2713 HG23 ILE   182      75.840  75.820 110.160  1.00  0.00            
ATOM   2714  CG1 ILE   182      76.090  79.270 110.830  1.00  0.00            
ATOM   2715 HG12 ILE   182      75.370  79.960 111.270  1.00  0.00            
ATOM   2716 HG13 ILE   182      76.890  79.080 111.540  1.00  0.00            
ATOM   2717  CD1 ILE   182      76.660  79.870 109.580  1.00  0.00            
ATOM   2718 HD11 ILE   182      75.860  80.060 108.860  1.00  0.00            
ATOM   2719 HD12 ILE   182      77.160  80.810 109.820  1.00  0.00            
ATOM   2720 HD13 ILE   182      77.380  79.180 109.140  1.00  0.00            
ATOM   2721  C   ILE   182      73.760  76.700 108.960  1.00  0.00            
ATOM   2722  O   ILE   182      74.210  76.110 107.960  1.00  0.00            
ATOM   2723  N   MET   183      72.740  76.100 109.630  1.00  0.00            
ATOM   2724  H   MET   183      72.480  76.500 110.520  1.00  0.00            
ATOM   2725  CA  MET   183      72.010  74.920 109.160  1.00  0.00            
ATOM   2726  HA  MET   183      72.730  74.120 109.010  1.00  0.00            
ATOM   2727  CB  MET   183      70.880  74.410 110.140  1.00  0.00            
ATOM   2728  HB2 MET   183      70.400  73.570 109.630  1.00  0.00            
ATOM   2729  HB3 MET   183      71.390  74.040 111.020  1.00  0.00            
ATOM   2730  CG  MET   183      69.820  75.440 110.550  1.00  0.00            
ATOM   2731  HG2 MET   183      70.370  76.280 110.970  1.00  0.00            
ATOM   2732  HG3 MET   183      69.330  75.750 109.620  1.00  0.00            
ATOM   2733  SD  MET   183      68.570  74.890 111.730  1.00  0.00            
ATOM   2734  CE  MET   183      69.610  74.520 113.120  1.00  0.00            
ATOM   2735  HE1 MET   183      70.140  75.420 113.420  1.00  0.00            
ATOM   2736  HE2 MET   183      69.000  74.160 113.940  1.00  0.00            
ATOM   2737  HE3 MET   183      70.330  73.750 112.840  1.00  0.00            
ATOM   2738  C   MET   183      71.330  75.280 107.760  1.00  0.00            
ATOM   2739  O   MET   183      71.390  74.460 106.840  1.00  0.00            
ATOM   2740  N   VAL   184      70.720  76.450 107.600  1.00  0.00            
ATOM   2741  H   VAL   184      70.490  76.970 108.430  1.00  0.00            
ATOM   2742  CA  VAL   184      70.120  76.860 106.350  1.00  0.00            
ATOM   2743  HA  VAL   184      69.460  76.100 105.910  1.00  0.00            
ATOM   2744  CB  VAL   184      69.310  78.090 106.630  1.00  0.00            
ATOM   2745  HB  VAL   184      69.920  78.740 107.250  1.00  0.00            
ATOM   2746  CG1 VAL   184      68.880  78.840 105.380  1.00  0.00            
ATOM   2747 HG11 VAL   184      68.270  78.190 104.750  1.00  0.00            
ATOM   2748 HG12 VAL   184      68.300  79.720 105.660  1.00  0.00            
ATOM   2749 HG13 VAL   184      69.760  79.150 104.820  1.00  0.00            
ATOM   2750  CG2 VAL   184      68.040  77.760 107.440  1.00  0.00            
ATOM   2751 HG21 VAL   184      68.320  77.310 108.390  1.00  0.00            
ATOM   2752 HG22 VAL   184      67.480  78.670 107.620  1.00  0.00            
ATOM   2753 HG23 VAL   184      67.420  77.060 106.870  1.00  0.00            
ATOM   2754  C   VAL   184      71.090  76.870 105.150  1.00  0.00            
ATOM   2755  O   VAL   184      70.850  76.370 104.050  1.00  0.00            
ATOM   2756  N   MET   185      72.330  77.470 105.340  1.00  0.00            
ATOM   2757  H   MET   185      72.410  78.020 106.180  1.00  0.00            
ATOM   2758  CA  MET   185      73.440  77.510 104.360  1.00  0.00            
ATOM   2759  HA  MET   185      73.020  77.540 103.350  1.00  0.00            
ATOM   2760  CB  MET   185      74.360  78.750 104.550  1.00  0.00            
ATOM   2761  HB2 MET   185      74.630  78.760 105.600  1.00  0.00            
ATOM   2762  HB3 MET   185      75.250  78.550 103.950  1.00  0.00            
ATOM   2763  CG  MET   185      73.770  80.100 104.160  1.00  0.00            
ATOM   2764  HG2 MET   185      73.300  79.950 103.180  1.00  0.00            
ATOM   2765  HG3 MET   185      73.000  80.310 104.900  1.00  0.00            
ATOM   2766  SD  MET   185      74.920  81.510 104.060  1.00  0.00            
ATOM   2767  CE  MET   185      75.370  81.450 105.790  1.00  0.00            
ATOM   2768  HE1 MET   185      75.810  80.480 106.010  1.00  0.00            
ATOM   2769  HE2 MET   185      76.090  82.240 106.000  1.00  0.00            
ATOM   2770  HE3 MET   185      74.480  81.590 106.400  1.00  0.00            
ATOM   2771  C   MET   185      74.240  76.270 104.270  1.00  0.00            
ATOM   2772  O   MET   185      74.890  76.220 103.240  1.00  0.00            
ATOM   2773  N   ALA   186      74.270  75.350 105.240  1.00  0.00            
ATOM   2774  H   ALA   186      73.820  75.530 106.120  1.00  0.00            
ATOM   2775  CA  ALA   186      75.090  74.170 105.110  1.00  0.00            
ATOM   2776  HA  ALA   186      76.010  74.670 104.800  1.00  0.00            
ATOM   2777  CB  ALA   186      75.320  73.520 106.490  1.00  0.00            
ATOM   2778  HB1 ALA   186      74.410  73.010 106.800  1.00  0.00            
ATOM   2779  HB2 ALA   186      76.140  72.800 106.420  1.00  0.00            
ATOM   2780  HB3 ALA   186      75.570  74.290 107.210  1.00  0.00            
ATOM   2781  C   ALA   186      74.790  73.040 104.130  1.00  0.00            
ATOM   2782  O   ALA   186      73.730  72.430 104.240  1.00  0.00            
ATOM   2783  N   VAL   187      75.600  72.790 103.120  1.00  0.00            
ATOM   2784  H   VAL   187      76.480  73.280 103.020  1.00  0.00            
ATOM   2785  CA  VAL   187      75.150  72.000 102.040  1.00  0.00            
ATOM   2786  HA  VAL   187      74.430  71.290 102.440  1.00  0.00            
ATOM   2787  CB  VAL   187      74.490  72.750 100.810  1.00  0.00            
ATOM   2788  HB  VAL   187      73.890  73.580 101.170  1.00  0.00            
ATOM   2789  CG1 VAL   187      75.590  73.290  99.870  1.00  0.00            
ATOM   2790 HG11 VAL   187      76.190  72.460  99.500  1.00  0.00            
ATOM   2791 HG12 VAL   187      75.130  73.800  99.020  1.00  0.00            
ATOM   2792 HG13 VAL   187      76.220  73.990 100.410  1.00  0.00            
ATOM   2793  CG2 VAL   187      73.580  71.820 100.030  1.00  0.00            
ATOM   2794 HG21 VAL   187      72.790  71.450 100.680  1.00  0.00            
ATOM   2795 HG22 VAL   187      73.140  72.360  99.190  1.00  0.00            
ATOM   2796 HG23 VAL   187      74.160  70.970  99.650  1.00  0.00            
ATOM   2797  C   VAL   187      76.290  71.040 101.650  1.00  0.00            
ATOM   2798  O   VAL   187      77.470  71.240 101.960  1.00  0.00            
ATOM   2799  N   THR   188      75.940  69.920 100.980  1.00  0.00            
ATOM   2800  H   THR   188      74.970  69.650 100.980  1.00  0.00            
ATOM   2801  CA  THR   188      76.890  69.050 100.300  1.00  0.00            
ATOM   2802  HA  THR   188      77.890  69.380 100.560  1.00  0.00            
ATOM   2803  CB  THR   188      76.750  67.520 100.650  1.00  0.00            
ATOM   2804  HB  THR   188      77.530  66.940 100.140  1.00  0.00            
ATOM   2805  CG2 THR   188      76.910  67.360 102.210  1.00  0.00            
ATOM   2806 HG21 THR   188      76.130  67.930 102.710  1.00  0.00            
ATOM   2807 HG22 THR   188      76.820  66.310 102.480  1.00  0.00            
ATOM   2808 HG23 THR   188      77.890  67.730 102.510  1.00  0.00            
ATOM   2809  OG1 THR   188      75.470  67.040 100.230  1.00  0.00            
ATOM   2810  HG1 THR   188      75.390  66.110 100.440  1.00  0.00            
ATOM   2811  C   THR   188      76.760  69.220  98.780  1.00  0.00            
ATOM   2812  O   THR   188      75.700  69.070  98.180  1.00  0.00            
ATOM   2813  N   ARG   189      77.860  69.560  98.140  1.00  0.00            
ATOM   2814  H   ARG   189      78.770  69.450  98.560  1.00  0.00            
ATOM   2815  CA  ARG   189      77.790  70.030  96.750  1.00  0.00            
ATOM   2816  HA  ARG   189      76.930  69.550  96.280  1.00  0.00            
ATOM   2817  CB  ARG   189      77.650  71.600  96.580  1.00  0.00            
ATOM   2818  HB2 ARG   189      76.760  71.900  97.140  1.00  0.00            
ATOM   2819  HB3 ARG   189      78.530  72.040  97.030  1.00  0.00            
ATOM   2820  CG  ARG   189      77.520  72.090  95.120  1.00  0.00            
ATOM   2821  HG2 ARG   189      78.460  71.970  94.580  1.00  0.00            
ATOM   2822  HG3 ARG   189      76.730  71.540  94.590  1.00  0.00            
ATOM   2823  CD  ARG   189      77.140  73.630  95.180  1.00  0.00            
ATOM   2824  HD2 ARG   189      76.160  73.810  95.630  1.00  0.00            
ATOM   2825  HD3 ARG   189      77.890  74.230  95.690  1.00  0.00            
ATOM   2826  NE  ARG   189      77.090  74.040  93.750  1.00  0.00            
ATOM   2827  HE  ARG   189      76.960  73.270  93.100  1.00  0.00            
ATOM   2828  CZ  ARG   189      77.140  75.310  93.250  1.00  0.00            
ATOM   2829  NH1 ARG   189      77.070  76.410  94.000  1.00  0.00            
ATOM   2830 HH11 ARG   189      76.970  76.330  95.000  1.00  0.00            
ATOM   2831 HH12 ARG   189      77.110  77.320  93.560  1.00  0.00            
ATOM   2832  NH2 ARG   189      77.330  75.460  91.980  1.00  0.00            
ATOM   2833 HH21 ARG   189      77.440  74.650  91.390  1.00  0.00            
ATOM   2834 HH22 ARG   189      77.370  76.390  91.580  1.00  0.00            
ATOM   2835  C   ARG   189      79.180  69.630  96.190  1.00  0.00            
ATOM   2836  O   ARG   189      80.200  69.690  96.870  1.00  0.00            
ATOM   2837  N   PRO   190      79.410  69.260  94.950  1.00  0.00            
ATOM   2838  CD  PRO   190      78.440  68.550  94.150  1.00  0.00            
ATOM   2839  HD2 PRO   190      77.650  69.250  93.880  1.00  0.00            
ATOM   2840  HD3 PRO   190      78.020  67.750  94.760  1.00  0.00            
ATOM   2841  CG  PRO   190      79.210  68.000  92.900  1.00  0.00            
ATOM   2842  HG2 PRO   190      78.640  68.160  91.980  1.00  0.00            
ATOM   2843  HG3 PRO   190      79.430  66.940  93.010  1.00  0.00            
ATOM   2844  CB  PRO   190      80.530  68.860  92.910  1.00  0.00            
ATOM   2845  HB2 PRO   190      80.490  69.800  92.360  1.00  0.00            
ATOM   2846  HB3 PRO   190      81.350  68.260  92.530  1.00  0.00            
ATOM   2847  CA  PRO   190      80.720  69.130  94.400  1.00  0.00            
ATOM   2848  HA  PRO   190      81.150  68.270  94.910  1.00  0.00            
ATOM   2849  C   PRO   190      81.680  70.320  94.490  1.00  0.00            
ATOM   2850  O   PRO   190      81.290  71.460  94.190  1.00  0.00            
ATOM   2851  N   ARG   191      82.920  70.050  94.840  1.00  0.00            
ATOM   2852  H   ARG   191      83.010  69.210  95.390  1.00  0.00            
ATOM   2853  CA  ARG   191      84.050  70.940  94.760  1.00  0.00            
ATOM   2854  HA  ARG   191      83.790  71.740  94.060  1.00  0.00            
ATOM   2855  CB  ARG   191      84.470  71.580  96.130  1.00  0.00            
ATOM   2856  HB2 ARG   191      84.790  70.740  96.740  1.00  0.00            
ATOM   2857  HB3 ARG   191      85.330  72.200  95.890  1.00  0.00            
ATOM   2858  CG  ARG   191      83.440  72.410  96.900  1.00  0.00            
ATOM   2859  HG2 ARG   191      82.590  71.770  97.130  1.00  0.00            
ATOM   2860  HG3 ARG   191      83.900  72.750  97.820  1.00  0.00            
ATOM   2861  CD  ARG   191      82.970  73.600  96.110  1.00  0.00            
ATOM   2862  HD2 ARG   191      82.950  73.370  95.040  1.00  0.00            
ATOM   2863  HD3 ARG   191      81.970  73.900  96.430  1.00  0.00            
ATOM   2864  NE  ARG   191      83.930  74.750  96.340  1.00  0.00            
ATOM   2865  HE  ARG   191      84.920  74.570  96.450  1.00  0.00            
ATOM   2866  CZ  ARG   191      83.490  75.960  96.560  1.00  0.00            
ATOM   2867  NH1 ARG   191      82.320  76.420  96.260  1.00  0.00            
ATOM   2868 HH11 ARG   191      81.640  75.820  95.800  1.00  0.00            
ATOM   2869 HH12 ARG   191      82.090  77.380  96.470  1.00  0.00            
ATOM   2870  NH2 ARG   191      84.310  76.880  96.980  1.00  0.00            
ATOM   2871 HH21 ARG   191      85.280  76.650  97.130  1.00  0.00            
ATOM   2872 HH22 ARG   191      83.970  77.810  97.150  1.00  0.00            
ATOM   2873  C   ARG   191      85.040  70.230  93.920  1.00  0.00            
ATOM   2874  O   ARG   191      84.690  69.410  93.020  1.00  0.00            
ATOM   2875  N   ASP   192      86.320  70.370  94.200  1.00  0.00            
ATOM   2876  H   ASP   192      86.530  71.090  94.880  1.00  0.00            
ATOM   2877  CA  ASP   192      87.400  69.810  93.460  1.00  0.00            
ATOM   2878  HA  ASP   192      87.050  69.750  92.430  1.00  0.00            
ATOM   2879  CB  ASP   192      88.770  70.540  93.470  1.00  0.00            
ATOM   2880  HB2 ASP   192      89.160  70.330  94.460  1.00  0.00            
ATOM   2881  HB3 ASP   192      89.390  70.040  92.720  1.00  0.00            
ATOM   2882  CG  ASP   192      88.790  72.030  93.220  1.00  0.00            
ATOM   2883  OD1 ASP   192      87.780  72.490  92.630  1.00  0.00            
ATOM   2884  OD2 ASP   192      89.790  72.780  93.550  1.00  0.00            
ATOM   2885  C   ASP   192      87.610  68.290  93.650  1.00  0.00            
ATOM   2886  O   ASP   192      88.120  67.830  94.680  1.00  0.00            
ATOM   2887  N   GLY   193      87.170  67.510  92.670  1.00  0.00            
ATOM   2888  H   GLY   193      86.700  67.930  91.870  1.00  0.00            
ATOM   2889  CA  GLY   193      87.330  66.060  92.690  1.00  0.00            
ATOM   2890  HA2 GLY   193      87.080  65.720  91.680  1.00  0.00            
ATOM   2891  HA3 GLY   193      88.390  65.880  92.880  1.00  0.00            
ATOM   2892  C   GLY   193      86.520  65.300  93.680  1.00  0.00            
ATOM   2893  O   GLY   193      86.780  64.120  93.870  1.00  0.00            
ATOM   2894  N   ALA   194      85.520  65.980  94.270  1.00  0.00            
ATOM   2895  H   ALA   194      85.010  66.740  93.830  1.00  0.00            
ATOM   2896  CA  ALA   194      85.160  65.600  95.580  1.00  0.00            
ATOM   2897  HA  ALA   194      85.200  64.510  95.650  1.00  0.00            
ATOM   2898  CB  ALA   194      86.010  66.210  96.750  1.00  0.00            
ATOM   2899  HB1 ALA   194      85.970  67.300  96.690  1.00  0.00            
ATOM   2900  HB2 ALA   194      85.600  65.880  97.700  1.00  0.00            
ATOM   2901  HB3 ALA   194      87.040  65.870  96.660  1.00  0.00            
ATOM   2902  C   ALA   194      83.710  66.060  95.780  1.00  0.00            
ATOM   2903  O   ALA   194      83.300  66.950  94.990  1.00  0.00            
ATOM   2904  N   VAL   195      83.000  65.500  96.710  1.00  0.00            
ATOM   2905  H   VAL   195      83.340  64.710  97.240  1.00  0.00            
ATOM   2906  CA  VAL   195      81.680  66.090  97.080  1.00  0.00            
ATOM   2907  HA  VAL   195      81.420  66.980  96.510  1.00  0.00            
ATOM   2908  CB  VAL   195      80.530  65.060  96.930  1.00  0.00            
ATOM   2909  HB  VAL   195      80.740  64.180  97.540  1.00  0.00            
ATOM   2910  CG1 VAL   195      79.170  65.720  97.400  1.00  0.00            
ATOM   2911 HG11 VAL   195      78.960  66.590  96.780  1.00  0.00            
ATOM   2912 HG12 VAL   195      78.360  65.000  97.290  1.00  0.00            
ATOM   2913 HG13 VAL   195      79.250  66.020  98.440  1.00  0.00            
ATOM   2914  CG2 VAL   195      80.410  64.440  95.480  1.00  0.00            
ATOM   2915 HG21 VAL   195      81.340  63.930  95.220  1.00  0.00            
ATOM   2916 HG22 VAL   195      79.580  63.730  95.450  1.00  0.00            
ATOM   2917 HG23 VAL   195      80.230  65.230  94.750  1.00  0.00            
ATOM   2918  C   VAL   195      81.860  66.390  98.560  1.00  0.00            
ATOM   2919  O   VAL   195      82.160  65.470  99.350  1.00  0.00            
ATOM   2920  N   VAL   196      81.750  67.680  98.970  1.00  0.00            
ATOM   2921  H   VAL   196      81.370  68.390  98.350  1.00  0.00            
ATOM   2922  CA  VAL   196      82.210  68.090 100.300  1.00  0.00            
ATOM   2923  HA  VAL   196      82.360  67.230 100.940  1.00  0.00            
ATOM   2924  CB  VAL   196      83.520  68.920 100.260  1.00  0.00            
ATOM   2925  HB  VAL   196      83.770  69.400 101.200  1.00  0.00            
ATOM   2926  CG1 VAL   196      84.560  67.760  99.960  1.00  0.00            
ATOM   2927 HG11 VAL   196      84.310  67.280  99.010  1.00  0.00            
ATOM   2928 HG12 VAL   196      85.560  68.180  99.890  1.00  0.00            
ATOM   2929 HG13 VAL   196      84.520  67.020 100.760  1.00  0.00            
ATOM   2930  CG2 VAL   196      83.650  70.120  99.270  1.00  0.00            
ATOM   2931 HG21 VAL   196      82.880  70.860  99.480  1.00  0.00            
ATOM   2932 HG22 VAL   196      84.630  70.580  99.380  1.00  0.00            
ATOM   2933 HG23 VAL   196      83.530  69.760  98.240  1.00  0.00            
ATOM   2934  C   VAL   196      81.150  68.940 101.070  1.00  0.00            
ATOM   2935  O   VAL   196      80.240  69.520 100.510  1.00  0.00            
ATOM   2936  N   CYX   197      81.280  68.960 102.400  1.00  0.00            
ATOM   2937  H   CYX   197      82.040  68.460 102.820  1.00  0.00            
ATOM   2938  CA  CYX   197      80.310  69.680 103.300  1.00  0.00            
ATOM   2939  HA  CYX   197      79.310  69.680 102.850  1.00  0.00            
ATOM   2940  CB  CYX   197      80.240  68.950 104.670  1.00  0.00            
ATOM   2941  HB2 CYX   197      79.730  67.990 104.540  1.00  0.00            
ATOM   2942  HB3 CYX   197      81.250  68.780 105.040  1.00  0.00            
ATOM   2943  SG  CYX   197      79.340  69.620 106.080  1.00  0.00            
ATOM   2944  C   CYX   197      80.790  71.080 103.450  1.00  0.00            
ATOM   2945  O   CYX   197      81.910  71.300 103.900  1.00  0.00            
ATOM   2946  N   MET   198      79.980  72.080 103.040  1.00  0.00            
ATOM   2947  H   MET   198      79.060  71.780 102.760  1.00  0.00            
ATOM   2948  CA  MET   198      80.300  73.500 102.940  1.00  0.00            
ATOM   2949  HA  MET   198      81.080  73.770 103.650  1.00  0.00            
ATOM   2950  CB  MET   198      80.820  73.800 101.490  1.00  0.00            
ATOM   2951  HB2 MET   198      81.010  74.870 101.480  1.00  0.00            
ATOM   2952  HB3 MET   198      81.770  73.260 101.410  1.00  0.00            
ATOM   2953  CG  MET   198      79.960  73.440 100.340  1.00  0.00            
ATOM   2954  HG2 MET   198      79.960  72.360 100.190  1.00  0.00            
ATOM   2955  HG3 MET   198      78.940  73.780 100.520  1.00  0.00            
ATOM   2956  SD  MET   198      80.600  74.240  98.840  1.00  0.00            
ATOM   2957  CE  MET   198      79.340  75.580  99.140  1.00  0.00            
ATOM   2958  HE1 MET   198      79.520  76.040 100.110  1.00  0.00            
ATOM   2959  HE2 MET   198      79.420  76.330  98.350  1.00  0.00            
ATOM   2960  HE3 MET   198      78.340  75.150  99.120  1.00  0.00            
ATOM   2961  C   MET   198      79.170  74.470 103.220  1.00  0.00            
ATOM   2962  O   MET   198      78.010  74.040 103.170  1.00  0.00            
ATOM   2963  N   LEU   199      79.460  75.800 103.360  1.00  0.00            
ATOM   2964  H   LEU   199      80.430  76.090 103.330  1.00  0.00            
ATOM   2965  CA  LEU   199      78.480  76.780 103.570  1.00  0.00            
ATOM   2966  HA  LEU   199      77.540  76.330 103.880  1.00  0.00            
ATOM   2967  CB  LEU   199      78.980  77.740 104.700  1.00  0.00            
ATOM   2968  HB2 LEU   199      79.960  78.100 104.380  1.00  0.00            
ATOM   2969  HB3 LEU   199      78.260  78.560 104.680  1.00  0.00            
ATOM   2970  CG  LEU   199      79.080  77.180 106.100  1.00  0.00            
ATOM   2971  HG  LEU   199      79.740  76.310 106.100  1.00  0.00            
ATOM   2972  CD1 LEU   199      79.650  78.270 107.050  1.00  0.00            
ATOM   2973 HD11 LEU   199      78.990  79.130 107.050  1.00  0.00            
ATOM   2974 HD12 LEU   199      79.720  77.870 108.060  1.00  0.00            
ATOM   2975 HD13 LEU   199      80.640  78.570 106.700  1.00  0.00            
ATOM   2976  CD2 LEU   199      77.690  76.770 106.650  1.00  0.00            
ATOM   2977 HD21 LEU   199      77.250  76.010 106.000  1.00  0.00            
ATOM   2978 HD22 LEU   199      77.800  76.370 107.650  1.00  0.00            
ATOM   2979 HD23 LEU   199      77.040  77.640 106.670  1.00  0.00            
ATOM   2980  C   LEU   199      78.200  77.550 102.310  1.00  0.00            
ATOM   2981  O   LEU   199      79.110  78.230 101.840  1.00  0.00            
ATOM   2982  N   GLN   200      76.950  77.440 101.730  1.00  0.00            
ATOM   2983  H   GLN   200      76.260  76.910 102.240  1.00  0.00            
ATOM   2984  CA  GLN   200      76.600  77.940 100.440  1.00  0.00            
ATOM   2985  HA  GLN   200      77.450  77.840  99.770  1.00  0.00            
ATOM   2986  CB  GLN   200      75.380  77.150  99.820  1.00  0.00            
ATOM   2987  HB2 GLN   200      75.600  76.090  99.920  1.00  0.00            
ATOM   2988  HB3 GLN   200      74.500  77.400 100.410  1.00  0.00            
ATOM   2989  CG  GLN   200      75.100  77.470  98.330  1.00  0.00            
ATOM   2990  HG2 GLN   200      74.350  76.790  97.910  1.00  0.00            
ATOM   2991  HG3 GLN   200      74.680  78.470  98.410  1.00  0.00            
ATOM   2992  CD  GLN   200      76.290  77.520  97.380  1.00  0.00            
ATOM   2993  OE1 GLN   200      76.510  76.560  96.640  1.00  0.00            
ATOM   2994  NE2 GLN   200      76.930  78.710  97.340  1.00  0.00            
ATOM   2995 HE21 GLN   200      77.730  78.830  96.730  1.00  0.00            
ATOM   2996 HE22 GLN   200      76.600  79.470  97.910  1.00  0.00            
ATOM   2997  C   GLN   200      76.310  79.390 100.500  1.00  0.00            
ATOM   2998  O   GLN   200      75.150  79.830 100.450  1.00  0.00            
ATOM   2999  N   PHE   201      77.280  80.250 100.540  1.00  0.00            
ATOM   3000  H   PHE   201      78.220  79.900 100.680  1.00  0.00            
ATOM   3001  CA  PHE   201      77.080  81.670 100.460  1.00  0.00            
ATOM   3002  HA  PHE   201      76.450  82.010 101.280  1.00  0.00            
ATOM   3003  CB  PHE   201      78.480  82.400 100.550  1.00  0.00            
ATOM   3004  HB2 PHE   201      79.170  81.760 100.000  1.00  0.00            
ATOM   3005  HB3 PHE   201      78.560  83.420 100.170  1.00  0.00            
ATOM   3006  CG  PHE   201      78.950  82.430 101.980  1.00  0.00            
ATOM   3007  CD1 PHE   201      79.960  81.530 102.320  1.00  0.00            
ATOM   3008  HD1 PHE   201      80.440  80.950 101.530  1.00  0.00            
ATOM   3009  CE1 PHE   201      80.360  81.370 103.680  1.00  0.00            
ATOM   3010  HE1 PHE   201      81.150  80.700 104.000  1.00  0.00            
ATOM   3011  CZ  PHE   201      79.670  82.140 104.620  1.00  0.00            
ATOM   3012  HZ  PHE   201      79.950  82.030 105.660  1.00  0.00            
ATOM   3013  CE2 PHE   201      78.670  83.010 104.260  1.00  0.00            
ATOM   3014  HE2 PHE   201      78.160  83.570 105.040  1.00  0.00            
ATOM   3015  CD2 PHE   201      78.300  83.180 102.920  1.00  0.00            
ATOM   3016  HD2 PHE   201      77.520  83.890 102.650  1.00  0.00            
ATOM   3017  C   PHE   201      76.320  82.190  99.170  1.00  0.00            
ATOM   3018  O   PHE   201      76.350  81.560  98.090  1.00  0.00            
ATOM   3019  N   PRO   202      75.540  83.230  99.300  1.00  0.00            
ATOM   3020  CD  PRO   202      74.820  83.510 100.540  1.00  0.00            
ATOM   3021  HD2 PRO   202      75.460  84.050 101.230  1.00  0.00            
ATOM   3022  HD3 PRO   202      74.480  82.580 101.000  1.00  0.00            
ATOM   3023  CG  PRO   202      73.650  84.370 100.020  1.00  0.00            
ATOM   3024  HG2 PRO   202      73.300  85.040 100.800  1.00  0.00            
ATOM   3025  HG3 PRO   202      72.830  83.730  99.690  1.00  0.00            
ATOM   3026  CB  PRO   202      74.230  85.140  98.850  1.00  0.00            
ATOM   3027  HB2 PRO   202      74.800  86.050  99.030  1.00  0.00            
ATOM   3028  HB3 PRO   202      73.380  85.360  98.200  1.00  0.00            
ATOM   3029  CA  PRO   202      75.140  84.080  98.190  1.00  0.00            
ATOM   3030  HA  PRO   202      74.440  83.470  97.610  1.00  0.00            
ATOM   3031  C   PRO   202      76.280  84.660  97.210  1.00  0.00            
ATOM   3032  O   PRO   202      77.450  84.380  97.410  1.00  0.00            
ATOM   3033  N   SER   203      75.990  85.260  96.110  1.00  0.00            
ATOM   3034  H   SER   203      75.040  85.200  95.770  1.00  0.00            
ATOM   3035  CA  SER   203      77.010  86.000  95.270  1.00  0.00            
ATOM   3036  HA  SER   203      77.990  85.540  95.340  1.00  0.00            
ATOM   3037  CB  SER   203      76.550  85.930  93.810  1.00  0.00            
ATOM   3038  HB2 SER   203      77.360  86.300  93.180  1.00  0.00            
ATOM   3039  HB3 SER   203      76.350  84.880  93.560  1.00  0.00            
ATOM   3040  OG  SER   203      75.350  86.720  93.570  1.00  0.00            
ATOM   3041  HG  SER   203      75.100  86.650  92.640  1.00  0.00            
ATOM   3042  C   SER   203      77.330  87.490  95.570  1.00  0.00            
ATOM   3043  O   SER   203      76.390  88.260  95.810  1.00  0.00            
ATOM   3044  N   PRO   204      78.510  88.060  95.400  1.00  0.00            
ATOM   3045  CD  PRO   204      78.700  89.450  95.080  1.00  0.00            
ATOM   3046  HD2 PRO   204      78.090  90.060  95.750  1.00  0.00            
ATOM   3047  HD3 PRO   204      78.390  89.630  94.050  1.00  0.00            
ATOM   3048  CG  PRO   204      80.210  89.660  95.290  1.00  0.00            
ATOM   3049  HG2 PRO   204      80.440  89.890  96.330  1.00  0.00            
ATOM   3050  HG3 PRO   204      80.590  90.460  94.650  1.00  0.00            
ATOM   3051  CB  PRO   204      80.780  88.320  94.880  1.00  0.00            
ATOM   3052  HB2 PRO   204      81.670  88.090  95.450  1.00  0.00            
ATOM   3053  HB3 PRO   204      81.010  88.290  93.810  1.00  0.00            
ATOM   3054  CA  PRO   204      79.680  87.310  95.200  1.00  0.00            
ATOM   3055  HA  PRO   204      79.520  86.660  94.330  1.00  0.00            
ATOM   3056  C   PRO   204      80.040  86.460  96.410  1.00  0.00            
ATOM   3057  O   PRO   204      80.050  86.970  97.550  1.00  0.00            
ATOM   3058  N   SER   205      80.320  85.100  96.230  1.00  0.00            
ATOM   3059  H   SER   205      80.260  84.690  95.300  1.00  0.00            
ATOM   3060  CA  SER   205      80.430  84.190  97.400  1.00  0.00            
ATOM   3061  HA  SER   205      79.640  84.480  98.090  1.00  0.00            
ATOM   3062  CB  SER   205      80.320  82.720  97.130  1.00  0.00            
ATOM   3063  HB2 SER   205      80.490  82.170  98.050  1.00  0.00            
ATOM   3064  HB3 SER   205      79.320  82.490  96.750  1.00  0.00            
ATOM   3065  OG  SER   205      81.290  82.340  96.160  1.00  0.00            
ATOM   3066  HG  SER   205      81.220  81.400  95.980  1.00  0.00            
ATOM   3067  C   SER   205      81.560  84.500  98.280  1.00  0.00            
ATOM   3068  O   SER   205      81.560  84.430  99.520  1.00  0.00            
ATOM   3069  N   TRP   206      82.640  85.030  97.660  1.00  0.00            
ATOM   3070  H   TRP   206      82.570  85.000  96.650  1.00  0.00            
ATOM   3071  CA  TRP   206      83.920  85.480  98.270  1.00  0.00            
ATOM   3072  HA  TRP   206      84.320  84.690  98.900  1.00  0.00            
ATOM   3073  CB  TRP   206      85.000  85.830  97.140  1.00  0.00            
ATOM   3074  HB2 TRP   206      85.840  86.230  97.690  1.00  0.00            
ATOM   3075  HB3 TRP   206      85.290  84.900  96.660  1.00  0.00            
ATOM   3076  CG  TRP   206      84.710  86.800  96.040  1.00  0.00            
ATOM   3077  CD1 TRP   206      84.380  86.460  94.760  1.00  0.00            
ATOM   3078  HD1 TRP   206      84.230  85.400  94.570  1.00  0.00            
ATOM   3079  NE1 TRP   206      84.310  87.560  93.970  1.00  0.00            
ATOM   3080  HE1 TRP   206      84.280  87.550  92.960  1.00  0.00            
ATOM   3081  CE2 TRP   206      84.490  88.660  94.740  1.00  0.00            
ATOM   3082  CZ2 TRP   206      84.620  90.050  94.440  1.00  0.00            
ATOM   3083  HZ2 TRP   206      84.470  90.340  93.400  1.00  0.00            
ATOM   3084  CH2 TRP   206      84.940  90.990  95.510  1.00  0.00            
ATOM   3085  HH2 TRP   206      85.010  92.070  95.360  1.00  0.00            
ATOM   3086  CZ3 TRP   206      85.160  90.460  96.780  1.00  0.00            
ATOM   3087  HZ3 TRP   206      85.430  91.130  97.590  1.00  0.00            
ATOM   3088  CE3 TRP   206      85.050  89.110  97.060  1.00  0.00            
ATOM   3089  HE3 TRP   206      85.250  88.800  98.080  1.00  0.00            
ATOM   3090  CD2 TRP   206      84.760  88.220  96.060  1.00  0.00            
ATOM   3091  C   TRP   206      83.730  86.600  99.280  1.00  0.00            
ATOM   3092  O   TRP   206      84.300  86.700 100.400  1.00  0.00            
ATOM   3093  N   TYR   207      82.910  87.560  98.880  1.00  0.00            
ATOM   3094  H   TYR   207      82.550  87.570  97.930  1.00  0.00            
ATOM   3095  CA  TYR   207      82.550  88.610  99.750  1.00  0.00            
ATOM   3096  HA  TYR   207      83.430  89.080 100.170  1.00  0.00            
ATOM   3097  CB  TYR   207      81.760  89.680  98.910  1.00  0.00            
ATOM   3098  HB2 TYR   207      82.380  89.990  98.060  1.00  0.00            
ATOM   3099  HB3 TYR   207      80.890  89.130  98.540  1.00  0.00            
ATOM   3100  CG  TYR   207      81.300  90.900  99.670  1.00  0.00            
ATOM   3101  CD1 TYR   207      82.140  92.000  99.770  1.00  0.00            
ATOM   3102  HD1 TYR   207      83.080  92.010  99.220  1.00  0.00            
ATOM   3103  CE1 TYR   207      81.780  93.090 100.570  1.00  0.00            
ATOM   3104  HE1 TYR   207      82.490  93.890 100.760  1.00  0.00            
ATOM   3105  CZ  TYR   207      80.510  93.140 101.140  1.00  0.00            
ATOM   3106  OH  TYR   207      80.160  94.260 101.950  1.00  0.00            
ATOM   3107  HH  TYR   207      80.870  94.900 102.020  1.00  0.00            
ATOM   3108  CE2 TYR   207      79.600  92.160 100.920  1.00  0.00            
ATOM   3109  HE2 TYR   207      78.570  92.260 101.260  1.00  0.00            
ATOM   3110  CD2 TYR   207      80.000  91.020 100.250  1.00  0.00            
ATOM   3111  HD2 TYR   207      79.310  90.180 100.150  1.00  0.00            
ATOM   3112  C   TYR   207      81.720  88.210 100.930  1.00  0.00            
ATOM   3113  O   TYR   207      81.990  88.580 102.010  1.00  0.00            
ATOM   3114  N   TRP   208      80.720  87.370 100.700  1.00  0.00            
ATOM   3115  H   TRP   208      80.420  87.030  99.790  1.00  0.00            
ATOM   3116  CA  TRP   208      79.850  87.090 101.880  1.00  0.00            
ATOM   3117  HA  TRP   208      79.740  88.000 102.470  1.00  0.00            
ATOM   3118  CB  TRP   208      78.460  86.620 101.440  1.00  0.00            
ATOM   3119  HB2 TRP   208      78.520  85.720 100.820  1.00  0.00            
ATOM   3120  HB3 TRP   208      77.840  86.420 102.310  1.00  0.00            
ATOM   3121  CG  TRP   208      77.730  87.640 100.630  1.00  0.00            
ATOM   3122  CD1 TRP   208      77.480  87.640  99.260  1.00  0.00            
ATOM   3123  HD1 TRP   208      77.880  86.820  98.660  1.00  0.00            
ATOM   3124  NE1 TRP   208      76.750  88.710  98.960  1.00  0.00            
ATOM   3125  HE1 TRP   208      76.490  88.980  98.020  1.00  0.00            
ATOM   3126  CE2 TRP   208      76.550  89.480 100.100  1.00  0.00            
ATOM   3127  CZ2 TRP   208      76.020  90.790 100.280  1.00  0.00            
ATOM   3128  HZ2 TRP   208      75.680  91.380  99.430  1.00  0.00            
ATOM   3129  CH2 TRP   208      75.980  91.220 101.570  1.00  0.00            
ATOM   3130  HH2 TRP   208      75.580  92.230 101.690  1.00  0.00            
ATOM   3131  CZ3 TRP   208      76.380  90.520 102.690  1.00  0.00            
ATOM   3132  HZ3 TRP   208      76.160  90.790 103.720  1.00  0.00            
ATOM   3133  CE3 TRP   208      77.150  89.340 102.450  1.00  0.00            
ATOM   3134  HE3 TRP   208      77.760  88.960 103.270  1.00  0.00            
ATOM   3135  CD2 TRP   208      77.160  88.780 101.170  1.00  0.00            
ATOM   3136  C   TRP   208      80.460  86.180 102.950  1.00  0.00            
ATOM   3137  O   TRP   208      80.340  86.420 104.180  1.00  0.00            
ATOM   3138  N   ASP   209      81.280  85.240 102.520  1.00  0.00            
ATOM   3139  H   ASP   209      81.210  85.000 101.540  1.00  0.00            
ATOM   3140  CA  ASP   209      82.210  84.530 103.330  1.00  0.00            
ATOM   3141  HA  ASP   209      81.720  83.920 104.080  1.00  0.00            
ATOM   3142  CB  ASP   209      82.940  83.620 102.370  1.00  0.00            
ATOM   3143  HB2 ASP   209      82.190  83.020 101.860  1.00  0.00            
ATOM   3144  HB3 ASP   209      83.500  84.200 101.630  1.00  0.00            
ATOM   3145  CG  ASP   209      83.900  82.700 103.130  1.00  0.00            
ATOM   3146  OD1 ASP   209      84.560  81.840 102.500  1.00  0.00            
ATOM   3147  OD2 ASP   209      84.000  82.770 104.360  1.00  0.00            
ATOM   3148  C   ASP   209      83.250  85.450 104.140  1.00  0.00            
ATOM   3149  O   ASP   209      83.370  85.510 105.340  1.00  0.00            
ATOM   3150  N   THR   210      83.870  86.390 103.480  1.00  0.00            
ATOM   3151  H   THR   210      83.860  86.320 102.470  1.00  0.00            
ATOM   3152  CA  THR   210      84.740  87.420 104.100  1.00  0.00            
ATOM   3153  HA  THR   210      85.440  86.990 104.810  1.00  0.00            
ATOM   3154  CB  THR   210      85.530  88.170 103.020  1.00  0.00            
ATOM   3155  HB  THR   210      84.830  88.650 102.330  1.00  0.00            
ATOM   3156  CG2 THR   210      86.460  89.260 103.680  1.00  0.00            
ATOM   3157 HG21 THR   210      87.160  88.780 104.360  1.00  0.00            
ATOM   3158 HG22 THR   210      87.010  89.780 102.900  1.00  0.00            
ATOM   3159 HG23 THR   210      85.850  89.970 104.230  1.00  0.00            
ATOM   3160  OG1 THR   210      86.270  87.200 102.270  1.00  0.00            
ATOM   3161  HG1 THR   210      86.770  87.640 101.580  1.00  0.00            
ATOM   3162  C   THR   210      84.050  88.360 105.090  1.00  0.00            
ATOM   3163  O   THR   210      84.540  88.620 106.190  1.00  0.00            
ATOM   3164  N   VAL   211      82.800  88.850 104.770  1.00  0.00            
ATOM   3165  H   VAL   211      82.390  88.620 103.870  1.00  0.00            
ATOM   3166  CA  VAL   211      81.990  89.620 105.740  1.00  0.00            
ATOM   3167  HA  VAL   211      82.410  90.550 106.110  1.00  0.00            
ATOM   3168  CB  VAL   211      80.690  89.930 104.980  1.00  0.00            
ATOM   3169  HB  VAL   211      80.510  89.130 104.260  1.00  0.00            
ATOM   3170  CG1 VAL   211      79.520  90.040 105.920  1.00  0.00            
ATOM   3171 HG11 VAL   211      79.700  90.840 106.630  1.00  0.00            
ATOM   3172 HG12 VAL   211      78.620  90.260 105.350  1.00  0.00            
ATOM   3173 HG13 VAL   211      79.390  89.100 106.450  1.00  0.00            
ATOM   3174  CG2 VAL   211      80.860  91.190 104.110  1.00  0.00            
ATOM   3175 HG21 VAL   211      81.660  91.030 103.380  1.00  0.00            
ATOM   3176 HG22 VAL   211      79.930  91.390 103.580  1.00  0.00            
ATOM   3177 HG23 VAL   211      81.110  92.040 104.740  1.00  0.00            
ATOM   3178  C   VAL   211      81.610  88.780 106.950  1.00  0.00            
ATOM   3179  O   VAL   211      81.800  89.250 108.110  1.00  0.00            
ATOM   3180  N   THR   212      81.210  87.540 106.800  1.00  0.00            
ATOM   3181  H   THR   212      80.980  87.210 105.870  1.00  0.00            
ATOM   3182  CA  THR   212      80.920  86.700 107.910  1.00  0.00            
ATOM   3183  HA  THR   212      80.280  87.340 108.510  1.00  0.00            
ATOM   3184  CB  THR   212      80.120  85.400 107.530  1.00  0.00            
ATOM   3185  HB  THR   212      79.970  84.760 108.400  1.00  0.00            
ATOM   3186  CG2 THR   212      78.700  85.900 106.990  1.00  0.00            
ATOM   3187 HG21 THR   212      78.850  86.540 106.120  1.00  0.00            
ATOM   3188 HG22 THR   212      78.090  85.040 106.700  1.00  0.00            
ATOM   3189 HG23 THR   212      78.190  86.460 107.770  1.00  0.00            
ATOM   3190  OG1 THR   212      80.670  84.720 106.420  1.00  0.00            
ATOM   3191  HG1 THR   212      80.140  83.940 106.230  1.00  0.00            
ATOM   3192  C   THR   212      82.130  86.400 108.710  1.00  0.00            
ATOM   3193  O   THR   212      82.150  86.650 109.930  1.00  0.00            
ATOM   3194  N   LYS   213      83.240  86.080 108.000  1.00  0.00            
ATOM   3195  H   LYS   213      83.140  85.810 107.030  1.00  0.00            
ATOM   3196  CA  LYS   213      84.580  85.990 108.610  1.00  0.00            
ATOM   3197  HA  LYS   213      84.600  85.230 109.390  1.00  0.00            
ATOM   3198  CB  LYS   213      85.570  85.610 107.550  1.00  0.00            
ATOM   3199  HB2 LYS   213      85.270  86.200 106.680  1.00  0.00            
ATOM   3200  HB3 LYS   213      86.520  85.970 107.930  1.00  0.00            
ATOM   3201  CG  LYS   213      85.720  84.080 107.120  1.00  0.00            
ATOM   3202  HG2 LYS   213      85.940  83.530 108.030  1.00  0.00            
ATOM   3203  HG3 LYS   213      84.740  83.780 106.740  1.00  0.00            
ATOM   3204  CD  LYS   213      86.820  83.750 106.040  1.00  0.00            
ATOM   3205  HD2 LYS   213      86.490  84.220 105.110  1.00  0.00            
ATOM   3206  HD3 LYS   213      87.740  84.220 106.380  1.00  0.00            
ATOM   3207  CE  LYS   213      87.080  82.230 105.790  1.00  0.00            
ATOM   3208  HE2 LYS   213      87.610  82.120 104.840  1.00  0.00            
ATOM   3209  HE3 LYS   213      87.700  81.840 106.600  1.00  0.00            
ATOM   3210  NZ  LYS   213      85.860  81.500 105.740  1.00  0.00            
ATOM   3211  HZ1 LYS   213      85.280  81.850 104.990  1.00  0.00            
ATOM   3212  HZ2 LYS   213      86.060  80.520 105.570  1.00  0.00            
ATOM   3213  HZ3 LYS   213      85.370  81.600 106.610  1.00  0.00            
ATOM   3214  C   LYS   213      85.160  87.160 109.390  1.00  0.00            
ATOM   3215  O   LYS   213      85.750  87.040 110.500  1.00  0.00            
ATOM   3216  N   ILE   214      85.020  88.440 108.900  1.00  0.00            
ATOM   3217  H   ILE   214      84.900  88.600 107.910  1.00  0.00            
ATOM   3218  CA  ILE   214      85.290  89.620 109.780  1.00  0.00            
ATOM   3219  HA  ILE   214      86.180  89.550 110.400  1.00  0.00            
ATOM   3220  CB  ILE   214      85.370  90.900 108.910  1.00  0.00            
ATOM   3221  HB  ILE   214      84.420  90.950 108.370  1.00  0.00            
ATOM   3222  CG2 ILE   214      85.620  92.260 109.670  1.00  0.00            
ATOM   3223 HG21 ILE   214      86.570  92.210 110.200  1.00  0.00            
ATOM   3224 HG22 ILE   214      85.650  93.080 108.950  1.00  0.00            
ATOM   3225 HG23 ILE   214      84.810  92.430 110.370  1.00  0.00            
ATOM   3226  CG1 ILE   214      86.390  90.770 107.740  1.00  0.00            
ATOM   3227 HG12 ILE   214      86.020  89.950 107.120  1.00  0.00            
ATOM   3228 HG13 ILE   214      86.320  91.710 107.180  1.00  0.00            
ATOM   3229  CD1 ILE   214      87.820  90.510 108.100  1.00  0.00            
ATOM   3230 HD11 ILE   214      87.890  89.570 108.650  1.00  0.00            
ATOM   3231 HD12 ILE   214      88.420  90.440 107.190  1.00  0.00            
ATOM   3232 HD13 ILE   214      88.190  91.320 108.720  1.00  0.00            
ATOM   3233  C   ILE   214      84.400  89.740 111.000  1.00  0.00            
ATOM   3234  O   ILE   214      84.900  90.040 112.030  1.00  0.00            
ATOM   3235  N   CYS   215      83.070  89.460 110.830  1.00  0.00            
ATOM   3236  H   CYS   215      82.640  89.410 109.910  1.00  0.00            
ATOM   3237  CA  CYS   215      82.210  89.450 111.980  1.00  0.00            
ATOM   3238  HA  CYS   215      82.380  90.360 112.540  1.00  0.00            
ATOM   3239  CB  CYS   215      80.700  89.370 111.610  1.00  0.00            
ATOM   3240  HB2 CYS   215      80.530  88.530 110.930  1.00  0.00            
ATOM   3241  HB3 CYS   215      80.110  89.230 112.510  1.00  0.00            
ATOM   3242  SG  CYS   215      79.990  90.870 110.750  1.00  0.00            
ATOM   3243  HG  CYS   215      78.750  90.390 110.630  1.00  0.00            
ATOM   3244  C   CYS   215      82.620  88.440 113.000  1.00  0.00            
ATOM   3245  O   CYS   215      82.720  88.800 114.170  1.00  0.00            
ATOM   3246  N   VAL   216      82.900  87.160 112.640  1.00  0.00            
ATOM   3247  H   VAL   216      82.700  86.860 111.690  1.00  0.00            
ATOM   3248  CA  VAL   216      83.320  86.180 113.590  1.00  0.00            
ATOM   3249  HA  VAL   216      82.630  86.110 114.430  1.00  0.00            
ATOM   3250  CB  VAL   216      83.330  84.800 112.840  1.00  0.00            
ATOM   3251  HB  VAL   216      83.800  84.960 111.860  1.00  0.00            
ATOM   3252  CG1 VAL   216      84.100  83.670 113.610  1.00  0.00            
ATOM   3253 HG11 VAL   216      83.630  83.510 114.580  1.00  0.00            
ATOM   3254 HG12 VAL   216      84.060  82.750 113.030  1.00  0.00            
ATOM   3255 HG13 VAL   216      85.140  83.970 113.750  1.00  0.00            
ATOM   3256  CG2 VAL   216      81.900  84.300 112.630  1.00  0.00            
ATOM   3257 HG21 VAL   216      81.340  85.020 112.030  1.00  0.00            
ATOM   3258 HG22 VAL   216      81.920  83.340 112.110  1.00  0.00            
ATOM   3259 HG23 VAL   216      81.410  84.170 113.590  1.00  0.00            
ATOM   3260  C   VAL   216      84.600  86.480 114.310  1.00  0.00            
ATOM   3261  O   VAL   216      84.760  86.370 115.500  1.00  0.00            
ATOM   3262  N   PHE   217      85.610  87.070 113.570  1.00  0.00            
ATOM   3263  H   PHE   217      85.480  87.180 112.570  1.00  0.00            
ATOM   3264  CA  PHE   217      86.850  87.590 114.170  1.00  0.00            
ATOM   3265  HA  PHE   217      87.420  86.800 114.650  1.00  0.00            
ATOM   3266  CB  PHE   217      87.680  88.160 113.030  1.00  0.00            
ATOM   3267  HB2 PHE   217      87.910  87.430 112.250  1.00  0.00            
ATOM   3268  HB3 PHE   217      87.100  88.980 112.600  1.00  0.00            
ATOM   3269  CG  PHE   217      88.990  88.750 113.470  1.00  0.00            
ATOM   3270  CD1 PHE   217      89.930  88.050 114.200  1.00  0.00            
ATOM   3271  HD1 PHE   217      89.720  87.030 114.540  1.00  0.00            
ATOM   3272  CE1 PHE   217      91.150  88.650 114.500  1.00  0.00            
ATOM   3273  HE1 PHE   217      91.850  88.020 115.050  1.00  0.00            
ATOM   3274  CZ  PHE   217      91.500  89.920 114.160  1.00  0.00            
ATOM   3275  HZ  PHE   217      92.470  90.350 114.410  1.00  0.00            
ATOM   3276  CE2 PHE   217      90.570  90.670 113.470  1.00  0.00            
ATOM   3277  HE2 PHE   217      90.770  91.720 113.250  1.00  0.00            
ATOM   3278  CD2 PHE   217      89.310  90.060 113.030  1.00  0.00            
ATOM   3279  HD2 PHE   217      88.640  90.610 112.370  1.00  0.00            
ATOM   3280  C   PHE   217      86.510  88.710 115.140  1.00  0.00            
ATOM   3281  O   PHE   217      86.990  88.800 116.280  1.00  0.00            
ATOM   3282  N   LEU   218      85.680  89.700 114.850  1.00  0.00            
ATOM   3283  H   LEU   218      85.270  89.780 113.930  1.00  0.00            
ATOM   3284  CA  LEU   218      85.320  90.700 115.870  1.00  0.00            
ATOM   3285  HA  LEU   218      86.210  91.180 116.270  1.00  0.00            
ATOM   3286  CB  LEU   218      84.440  91.780 115.190  1.00  0.00            
ATOM   3287  HB2 LEU   218      83.780  91.130 114.620  1.00  0.00            
ATOM   3288  HB3 LEU   218      83.850  92.390 115.870  1.00  0.00            
ATOM   3289  CG  LEU   218      85.210  92.700 114.220  1.00  0.00            
ATOM   3290  HG  LEU   218      85.690  92.040 113.500  1.00  0.00            
ATOM   3291  CD1 LEU   218      84.390  93.720 113.490  1.00  0.00            
ATOM   3292 HD11 LEU   218      83.900  94.380 114.210  1.00  0.00            
ATOM   3293 HD12 LEU   218      85.040  94.310 112.830  1.00  0.00            
ATOM   3294 HD13 LEU   218      83.630  93.220 112.890  1.00  0.00            
ATOM   3295  CD2 LEU   218      86.470  93.330 114.910  1.00  0.00            
ATOM   3296 HD21 LEU   218      87.140  92.530 115.230  1.00  0.00            
ATOM   3297 HD22 LEU   218      86.990  93.970 114.200  1.00  0.00            
ATOM   3298 HD23 LEU   218      86.160  93.920 115.770  1.00  0.00            
ATOM   3299  C   LEU   218      84.520  90.150 117.060  1.00  0.00            
ATOM   3300  O   LEU   218      84.930  90.290 118.250  1.00  0.00            
ATOM   3301  N   PHE   219      83.480  89.320 116.710  1.00  0.00            
ATOM   3302  H   PHE   219      83.370  89.000 115.760  1.00  0.00            
ATOM   3303  CA  PHE   219      82.480  88.950 117.680  1.00  0.00            
ATOM   3304  HA  PHE   219      82.530  89.610 118.540  1.00  0.00            
ATOM   3305  CB  PHE   219      81.050  89.080 117.030  1.00  0.00            
ATOM   3306  HB2 PHE   219      80.870  88.450 116.150  1.00  0.00            
ATOM   3307  HB3 PHE   219      80.260  88.920 117.760  1.00  0.00            
ATOM   3308  CG  PHE   219      80.920  90.550 116.550  1.00  0.00            
ATOM   3309  CD1 PHE   219      81.100  91.690 117.410  1.00  0.00            
ATOM   3310  HD1 PHE   219      81.280  91.550 118.470  1.00  0.00            
ATOM   3311  CE1 PHE   219      81.040  93.000 116.860  1.00  0.00            
ATOM   3312  HE1 PHE   219      81.270  93.840 117.510  1.00  0.00            
ATOM   3313  CZ  PHE   219      80.700  93.220 115.560  1.00  0.00            
ATOM   3314  HZ  PHE   219      80.610  94.250 115.220  1.00  0.00            
ATOM   3315  CE2 PHE   219      80.470  92.180 114.680  1.00  0.00            
ATOM   3316  HE2 PHE   219      80.160  92.340 113.640  1.00  0.00            
ATOM   3317  CD2 PHE   219      80.650  90.830 115.180  1.00  0.00            
ATOM   3318  HD2 PHE   219      80.580  89.980 114.490  1.00  0.00            
ATOM   3319  C   PHE   219      82.570  87.550 118.330  1.00  0.00            
ATOM   3320  O   PHE   219      82.000  87.220 119.350  1.00  0.00            
ATOM   3321  N   ALA   220      83.410  86.650 117.830  1.00  0.00            
ATOM   3322  H   ALA   220      83.630  86.740 116.850  1.00  0.00            
ATOM   3323  CA  ALA   220      83.830  85.450 118.520  1.00  0.00            
ATOM   3324  HA  ALA   220      83.150  85.350 119.360  1.00  0.00            
ATOM   3325  CB  ALA   220      83.700  84.180 117.630  1.00  0.00            
ATOM   3326  HB1 ALA   220      84.380  84.260 116.780  1.00  0.00            
ATOM   3327  HB2 ALA   220      83.950  83.300 118.210  1.00  0.00            
ATOM   3328  HB3 ALA   220      82.670  84.090 117.260  1.00  0.00            
ATOM   3329  C   ALA   220      85.190  85.720 119.160  1.00  0.00            
ATOM   3330  O   ALA   220      85.710  84.820 119.790  1.00  0.00            
ATOM   3331  N   PHE   221      85.870  86.820 118.850  1.00  0.00            
ATOM   3332  H   PHE   221      85.500  87.200 117.990  1.00  0.00            
ATOM   3333  CA  PHE   221      87.320  87.090 119.190  1.00  0.00            
ATOM   3334  HA  PHE   221      87.440  86.780 120.220  1.00  0.00            
ATOM   3335  CB  PHE   221      88.460  86.380 118.310  1.00  0.00            
ATOM   3336  HB2 PHE   221      88.240  85.320 118.170  1.00  0.00            
ATOM   3337  HB3 PHE   221      88.540  86.860 117.330  1.00  0.00            
ATOM   3338  CG  PHE   221      89.870  86.470 118.970  1.00  0.00            
ATOM   3339  CD1 PHE   221      90.160  85.820 120.150  1.00  0.00            
ATOM   3340  HD1 PHE   221      89.450  85.150 120.630  1.00  0.00            
ATOM   3341  CE1 PHE   221      91.420  86.040 120.730  1.00  0.00            
ATOM   3342  HE1 PHE   221      91.650  85.540 121.670  1.00  0.00            
ATOM   3343  CZ  PHE   221      92.420  86.910 120.100  1.00  0.00            
ATOM   3344  HZ  PHE   221      93.390  87.130 120.540  1.00  0.00            
ATOM   3345  CE2 PHE   221      92.080  87.460 118.870  1.00  0.00            
ATOM   3346  HE2 PHE   221      92.830  88.070 118.360  1.00  0.00            
ATOM   3347  CD2 PHE   221      90.810  87.250 118.270  1.00  0.00            
ATOM   3348  HD2 PHE   221      90.590  87.690 117.290  1.00  0.00            
ATOM   3349  C   PHE   221      87.640  88.370 119.830  1.00  0.00            
ATOM   3350  O   PHE   221      87.630  88.490 121.050  1.00  0.00            
ATOM   3351  N   VAL   222      87.990  89.330 118.960  1.00  0.00            
ATOM   3352  H   VAL   222      87.750  89.190 117.990  1.00  0.00            
ATOM   3353  CA  VAL   222      88.690  90.630 119.350  1.00  0.00            
ATOM   3354  HA  VAL   222      89.650  90.380 119.800  1.00  0.00            
ATOM   3355  CB  VAL   222      88.940  91.480 118.140  1.00  0.00            
ATOM   3356  HB  VAL   222      87.990  91.860 117.750  1.00  0.00            
ATOM   3357  CG1 VAL   222      89.860  92.690 118.560  1.00  0.00            
ATOM   3358 HG11 VAL   222      90.800  92.310 118.950  1.00  0.00            
ATOM   3359 HG12 VAL   222      90.050  93.320 117.690  1.00  0.00            
ATOM   3360 HG13 VAL   222      89.360  93.280 119.330  1.00  0.00            
ATOM   3361  CG2 VAL   222      89.670  90.660 117.080  1.00  0.00            
ATOM   3362 HG21 VAL   222      89.060  89.800 116.800  1.00  0.00            
ATOM   3363 HG22 VAL   222      89.850  91.280 116.200  1.00  0.00            
ATOM   3364 HG23 VAL   222      90.620  90.310 117.480  1.00  0.00            
ATOM   3365  C   VAL   222      87.870  91.520 120.300  1.00  0.00            
ATOM   3366  O   VAL   222      88.370  91.990 121.310  1.00  0.00            
ATOM   3367  N   VAL   223      86.540  91.730 120.120  1.00  0.00            
ATOM   3368  H   VAL   223      86.170  91.450 119.220  1.00  0.00            
ATOM   3369  CA  VAL   223      85.640  92.550 121.050  1.00  0.00            
ATOM   3370  HA  VAL   223      86.200  93.410 121.410  1.00  0.00            
ATOM   3371  CB  VAL   223      84.400  93.040 120.390  1.00  0.00            
ATOM   3372  HB  VAL   223      83.820  92.210 119.980  1.00  0.00            
ATOM   3373  CG1 VAL   223      83.580  93.750 121.490  1.00  0.00            
ATOM   3374 HG11 VAL   223      84.160  94.580 121.900  1.00  0.00            
ATOM   3375 HG12 VAL   223      82.650  94.130 121.060  1.00  0.00            
ATOM   3376 HG13 VAL   223      83.350  93.040 122.280  1.00  0.00            
ATOM   3377  CG2 VAL   223      84.860  94.020 119.250  1.00  0.00            
ATOM   3378 HG21 VAL   223      85.490  93.480 118.540  1.00  0.00            
ATOM   3379 HG22 VAL   223      83.980  94.410 118.730  1.00  0.00            
ATOM   3380 HG23 VAL   223      85.420  94.850 119.680  1.00  0.00            
ATOM   3381  C   VAL   223      85.470  91.760 122.380  1.00  0.00            
ATOM   3382  O   VAL   223      85.540  92.430 123.410  1.00  0.00            
ATOM   3383  N   PRO   224      85.300  90.450 122.440  1.00  0.00            
ATOM   3384  CD  PRO   224      84.400  89.720 121.510  1.00  0.00            
ATOM   3385  HD2 PRO   224      85.040  89.350 120.710  1.00  0.00            
ATOM   3386  HD3 PRO   224      83.720  90.470 121.100  1.00  0.00            
ATOM   3387  CG  PRO   224      83.680  88.620 122.230  1.00  0.00            
ATOM   3388  HG2 PRO   224      83.570  87.720 121.620  1.00  0.00            
ATOM   3389  HG3 PRO   224      82.700  88.930 122.600  1.00  0.00            
ATOM   3390  CB  PRO   224      84.670  88.400 123.390  1.00  0.00            
ATOM   3391  HB2 PRO   224      85.460  87.700 123.100  1.00  0.00            
ATOM   3392  HB3 PRO   224      84.110  87.990 124.230  1.00  0.00            
ATOM   3393  CA  PRO   224      85.300  89.790 123.780  1.00  0.00            
ATOM   3394  HA  PRO   224      84.590  90.350 124.390  1.00  0.00            
ATOM   3395  C   PRO   224      86.640  89.720 124.490  1.00  0.00            
ATOM   3396  O   PRO   224      86.670  89.860 125.710  1.00  0.00            
ATOM   3397  N   ILE   225      87.780  89.450 123.840  1.00  0.00            
ATOM   3398  H   ILE   225      87.760  88.980 122.940  1.00  0.00            
ATOM   3399  CA  ILE   225      89.110  89.640 124.520  1.00  0.00            
ATOM   3400  HA  ILE   225      89.150  89.260 125.540  1.00  0.00            
ATOM   3401  CB  ILE   225      90.310  89.120 123.730  1.00  0.00            
ATOM   3402  HB  ILE   225      90.210  88.040 123.570  1.00  0.00            
ATOM   3403  CG2 ILE   225      90.350  89.830 122.370  1.00  0.00            
ATOM   3404 HG21 ILE   225      90.450  90.900 122.520  1.00  0.00            
ATOM   3405 HG22 ILE   225      91.200  89.470 121.790  1.00  0.00            
ATOM   3406 HG23 ILE   225      89.430  89.620 121.820  1.00  0.00            
ATOM   3407  CG1 ILE   225      91.630  89.120 124.490  1.00  0.00            
ATOM   3408 HG12 ILE   225      92.240  89.960 124.160  1.00  0.00            
ATOM   3409 HG13 ILE   225      91.430  89.210 125.550  1.00  0.00            
ATOM   3410  CD1 ILE   225      92.380  87.810 124.220  1.00  0.00            
ATOM   3411 HD11 ILE   225      92.580  87.720 123.150  1.00  0.00            
ATOM   3412 HD12 ILE   225      93.320  87.810 124.760  1.00  0.00            
ATOM   3413 HD13 ILE   225      91.770  86.970 124.550  1.00  0.00            
ATOM   3414  C   ILE   225      89.440  91.010 125.040  1.00  0.00            
ATOM   3415  O   ILE   225      90.010  91.110 126.090  1.00  0.00            
ATOM   3416  N   LEU   226      89.100  92.050 124.330  1.00  0.00            
ATOM   3417  H   LEU   226      88.720  91.850 123.410  1.00  0.00            
ATOM   3418  CA  LEU   226      89.120  93.470 124.790  1.00  0.00            
ATOM   3419  HA  LEU   226      90.140  93.840 124.860  1.00  0.00            
ATOM   3420  CB  LEU   226      88.360  94.320 123.750  1.00  0.00            
ATOM   3421  HB2 LEU   226      88.820  93.990 122.820  1.00  0.00            
ATOM   3422  HB3 LEU   226      87.290  94.120 123.710  1.00  0.00            
ATOM   3423  CG  LEU   226      88.600  95.840 123.930  1.00  0.00            
ATOM   3424  HG  LEU   226      88.520  96.070 124.990  1.00  0.00            
ATOM   3425  CD1 LEU   226      89.990  96.270 123.410  1.00  0.00            
ATOM   3426 HD11 LEU   226      90.070  96.030 122.340  1.00  0.00            
ATOM   3427 HD12 LEU   226      90.120  97.340 123.550  1.00  0.00            
ATOM   3428 HD13 LEU   226      90.760  95.730 123.950  1.00  0.00            
ATOM   3429  CD2 LEU   226      87.420  96.680 123.320  1.00  0.00            
ATOM   3430 HD21 LEU   226      86.490  96.410 123.820  1.00  0.00            
ATOM   3431 HD22 LEU   226      87.620  97.740 123.460  1.00  0.00            
ATOM   3432 HD23 LEU   226      87.330  96.470 122.250  1.00  0.00            
ATOM   3433  C   LEU   226      88.310  93.680 126.140  1.00  0.00            
ATOM   3434  O   LEU   226      88.900  94.200 127.100  1.00  0.00            
ATOM   3435  N   ILE   227      87.050  93.310 126.230  1.00  0.00            
ATOM   3436  H   ILE   227      86.570  93.000 125.390  1.00  0.00            
ATOM   3437  CA  ILE   227      86.300  93.440 127.430  1.00  0.00            
ATOM   3438  HA  ILE   227      86.300  94.470 127.780  1.00  0.00            
ATOM   3439  CB  ILE   227      84.870  92.960 127.280  1.00  0.00            
ATOM   3440  HB  ILE   227      84.890  92.020 126.720  1.00  0.00            
ATOM   3441  CG2 ILE   227      84.170  92.740 128.650  1.00  0.00            
ATOM   3442 HG21 ILE   227      84.150  93.680 129.200  1.00  0.00            
ATOM   3443 HG22 ILE   227      83.150  92.400 128.480  1.00  0.00            
ATOM   3444 HG23 ILE   227      84.720  91.990 129.220  1.00  0.00            
ATOM   3445  CG1 ILE   227      83.990  93.900 126.410  1.00  0.00            
ATOM   3446 HG12 ILE   227      83.550  94.640 127.080  1.00  0.00            
ATOM   3447 HG13 ILE   227      84.660  94.400 125.710  1.00  0.00            
ATOM   3448  CD1 ILE   227      82.910  93.220 125.660  1.00  0.00            
ATOM   3449 HD11 ILE   227      82.240  92.720 126.360  1.00  0.00            
ATOM   3450 HD12 ILE   227      82.350  93.950 125.080  1.00  0.00            
ATOM   3451 HD13 ILE   227      83.340  92.480 124.980  1.00  0.00            
ATOM   3452  C   ILE   227      86.960  92.760 128.640  1.00  0.00            
ATOM   3453  O   ILE   227      87.220  93.300 129.650  1.00  0.00            
ATOM   3454  N   ILE   228      87.370  91.500 128.410  1.00  0.00            
ATOM   3455  H   ILE   228      87.120  91.090 127.520  1.00  0.00            
ATOM   3456  CA  ILE   228      88.040  90.660 129.390  1.00  0.00            
ATOM   3457  HA  ILE   228      87.490  90.680 130.330  1.00  0.00            
ATOM   3458  CB  ILE   228      88.150  89.200 128.890  1.00  0.00            
ATOM   3459  HB  ILE   228      88.770  89.150 127.990  1.00  0.00            
ATOM   3460  CG2 ILE   228      88.780  88.380 129.990  1.00  0.00            
ATOM   3461 HG21 ILE   228      88.150  88.430 130.880  1.00  0.00            
ATOM   3462 HG22 ILE   228      88.870  87.340 129.660  1.00  0.00            
ATOM   3463 HG23 ILE   228      89.770  88.780 130.210  1.00  0.00            
ATOM   3464  CG1 ILE   228      86.760  88.670 128.520  1.00  0.00            
ATOM   3465 HG12 ILE   228      86.170  88.640 129.430  1.00  0.00            
ATOM   3466 HG13 ILE   228      86.310  89.380 127.820  1.00  0.00            
ATOM   3467  CD1 ILE   228      86.790  87.270 127.880  1.00  0.00            
ATOM   3468 HD11 ILE   228      87.230  86.560 128.570  1.00  0.00            
ATOM   3469 HD12 ILE   228      85.770  86.960 127.640  1.00  0.00            
ATOM   3470 HD13 ILE   228      87.380  87.300 126.960  1.00  0.00            
ATOM   3471  C   ILE   228      89.430  91.240 129.800  1.00  0.00            
ATOM   3472  O   ILE   228      89.720  91.390 130.960  1.00  0.00            
ATOM   3473  N   THR   229      90.300  91.670 128.860  1.00  0.00            
ATOM   3474  H   THR   229      90.140  91.420 127.890  1.00  0.00            
ATOM   3475  CA  THR   229      91.570  92.320 129.210  1.00  0.00            
ATOM   3476  HA  THR   229      92.010  91.720 130.000  1.00  0.00            
ATOM   3477  CB  THR   229      92.590  92.450 128.060  1.00  0.00            
ATOM   3478  HB  THR   229      92.120  93.100 127.320  1.00  0.00            
ATOM   3479  CG2 THR   229      93.960  93.000 128.420  1.00  0.00            
ATOM   3480 HG21 THR   229      94.430  92.350 129.160  1.00  0.00            
ATOM   3481 HG22 THR   229      94.580  93.040 127.520  1.00  0.00            
ATOM   3482 HG23 THR   229      93.850  94.000 128.830  1.00  0.00            
ATOM   3483  OG1 THR   229      92.930  91.250 127.420  1.00  0.00            
ATOM   3484  HG1 THR   229      93.560  91.430 126.720  1.00  0.00            
ATOM   3485  C   THR   229      91.370  93.690 129.940  1.00  0.00            
ATOM   3486  O   THR   229      92.000  93.940 130.920  1.00  0.00            
ATOM   3487  N   VAL   230      90.370  94.560 129.510  1.00  0.00            
ATOM   3488  H   VAL   230      90.020  94.430 128.570  1.00  0.00            
ATOM   3489  CA  VAL   230      89.900  95.730 130.280  1.00  0.00            
ATOM   3490  HA  VAL   230      90.760  96.390 130.410  1.00  0.00            
ATOM   3491  CB  VAL   230      88.780  96.520 129.570  1.00  0.00            
ATOM   3492  HB  VAL   230      88.040  95.800 129.210  1.00  0.00            
ATOM   3493  CG1 VAL   230      88.090  97.560 130.490  1.00  0.00            
ATOM   3494 HG11 VAL   230      88.830  98.280 130.840  1.00  0.00            
ATOM   3495 HG12 VAL   230      87.310  98.080 129.930  1.00  0.00            
ATOM   3496 HG13 VAL   230      87.640  97.050 131.340  1.00  0.00            
ATOM   3497  CG2 VAL   230      89.360  97.340 128.370  1.00  0.00            
ATOM   3498 HG21 VAL   230      89.820  96.660 127.650  1.00  0.00            
ATOM   3499 HG22 VAL   230      88.550  97.890 127.880  1.00  0.00            
ATOM   3500 HG23 VAL   230      90.110  98.040 128.730  1.00  0.00            
ATOM   3501  C   VAL   230      89.480  95.390 131.750  1.00  0.00            
ATOM   3502  O   VAL   230      89.990  95.950 132.800  1.00  0.00            
ATOM   3503  N   CYS   231      88.630  94.360 131.900  1.00  0.00            
ATOM   3504  H   CYS   231      88.400  93.910 131.020  1.00  0.00            
ATOM   3505  CA  CYS   231      88.010  93.880 133.100  1.00  0.00            
ATOM   3506  HA  CYS   231      87.500  94.700 133.590  1.00  0.00            
ATOM   3507  CB  CYS   231      86.990  92.790 132.800  1.00  0.00            
ATOM   3508  HB2 CYS   231      87.340  92.200 131.950  1.00  0.00            
ATOM   3509  HB3 CYS   231      86.900  92.140 133.670  1.00  0.00            
ATOM   3510  SG  CYS   231      85.340  93.300 132.390  1.00  0.00            
ATOM   3511  HG  CYS   231      84.850  92.070 132.220  1.00  0.00            
ATOM   3512  C   CYS   231      89.010  93.360 134.060  1.00  0.00            
ATOM   3513  O   CYS   231      89.020  93.690 135.270  1.00  0.00            
ATOM   3514  N   TYR   232      89.990  92.600 133.480  1.00  0.00            
ATOM   3515  H   TYR   232      89.900  92.370 132.500  1.00  0.00            
ATOM   3516  CA  TYR   232      91.120  92.100 134.190  1.00  0.00            
ATOM   3517  HA  TYR   232      90.800  91.480 135.020  1.00  0.00            
ATOM   3518  CB  TYR   232      91.970  91.260 133.260  1.00  0.00            
ATOM   3519  HB2 TYR   232      91.280  90.480 132.940  1.00  0.00            
ATOM   3520  HB3 TYR   232      92.320  91.810 132.380  1.00  0.00            
ATOM   3521  CG  TYR   232      93.140  90.640 133.960  1.00  0.00            
ATOM   3522  CD1 TYR   232      93.050  89.760 135.010  1.00  0.00            
ATOM   3523  HD1 TYR   232      92.070  89.470 135.380  1.00  0.00            
ATOM   3524  CE1 TYR   232      94.200  89.240 135.600  1.00  0.00            
ATOM   3525  HE1 TYR   232      94.120  88.350 136.220  1.00  0.00            
ATOM   3526  CZ  TYR   232      95.490  89.810 135.320  1.00  0.00            
ATOM   3527  OH  TYR   232      96.440  89.400 136.240  1.00  0.00            
ATOM   3528  HH  TYR   232      96.080  88.810 136.900  1.00  0.00            
ATOM   3529  CE2 TYR   232      95.610  90.700 134.300  1.00  0.00            
ATOM   3530  HE2 TYR   232      96.580  91.110 134.010  1.00  0.00            
ATOM   3531  CD2 TYR   232      94.460  91.080 133.610  1.00  0.00            
ATOM   3532  HD2 TYR   232      94.530  91.750 132.750  1.00  0.00            
ATOM   3533  C   TYR   232      91.970  93.240 134.760  1.00  0.00            
ATOM   3534  O   TYR   232      92.360  93.230 135.920  1.00  0.00            
ATOM   3535  N   GLY   233      92.240  94.330 133.990  1.00  0.00            
ATOM   3536  H   GLY   233      91.880  94.360 133.040  1.00  0.00            
ATOM   3537  CA  GLY   233      93.050  95.480 134.480  1.00  0.00            
ATOM   3538  HA2 GLY   233      94.020  95.070 134.770  1.00  0.00            
ATOM   3539  HA3 GLY   233      93.180  96.150 133.630  1.00  0.00            
ATOM   3540  C   GLY   233      92.490  96.230 135.600  1.00  0.00            
ATOM   3541  O   GLY   233      93.240  96.600 136.560  1.00  0.00            
ATOM   3542  N   LEU   234      91.140  96.550 135.480  1.00  0.00            
ATOM   3543  H   LEU   234      90.630  96.490 134.600  1.00  0.00            
ATOM   3544  CA  LEU   234      90.470  97.100 136.620  1.00  0.00            
ATOM   3545  HA  LEU   234      90.960  98.020 136.930  1.00  0.00            
ATOM   3546  CB  LEU   234      89.010  97.420 136.270  1.00  0.00            
ATOM   3547  HB2 LEU   234      88.620  96.460 135.920  1.00  0.00            
ATOM   3548  HB3 LEU   234      88.420  97.760 137.120  1.00  0.00            
ATOM   3549  CG  LEU   234      88.920  98.470 135.120  1.00  0.00            
ATOM   3550  HG  LEU   234      89.660  98.230 134.350  1.00  0.00            
ATOM   3551  CD1 LEU   234      87.510  98.440 134.500  1.00  0.00            
ATOM   3552 HD11 LEU   234      86.770  98.680 135.260  1.00  0.00            
ATOM   3553 HD12 LEU   234      87.450  99.170 133.690  1.00  0.00            
ATOM   3554 HD13 LEU   234      87.310  97.450 134.090  1.00  0.00            
ATOM   3555  CD2 LEU   234      89.330  99.890 135.530  1.00  0.00            
ATOM   3556 HD21 LEU   234      90.360  99.880 135.870  1.00  0.00            
ATOM   3557 HD22 LEU   234      89.240 100.560 134.670  1.00  0.00            
ATOM   3558 HD23 LEU   234      88.680 100.240 136.330  1.00  0.00            
ATOM   3559  C   LEU   234      90.540  96.240 137.890  1.00  0.00            
ATOM   3560  O   LEU   234      90.620  96.720 138.990  1.00  0.00            
ATOM   3561  N   MET   235      90.400  94.910 137.750  1.00  0.00            
ATOM   3562  H   MET   235      90.300  94.430 136.860  1.00  0.00            
ATOM   3563  CA  MET   235      90.430  94.120 138.950  1.00  0.00            
ATOM   3564  HA  MET   235      89.740  94.530 139.680  1.00  0.00            
ATOM   3565  CB  MET   235      90.010  92.660 138.640  1.00  0.00            
ATOM   3566  HB2 MET   235      90.660  92.280 137.850  1.00  0.00            
ATOM   3567  HB3 MET   235      90.150  92.070 139.540  1.00  0.00            
ATOM   3568  CG  MET   235      88.550  92.560 138.190  1.00  0.00            
ATOM   3569  HG2 MET   235      87.900  92.650 139.060  1.00  0.00            
ATOM   3570  HG3 MET   235      88.340  93.370 137.490  1.00  0.00            
ATOM   3571  SD  MET   235      88.220  90.970 137.370  1.00  0.00            
ATOM   3572  CE  MET   235      88.230  89.800 138.670  1.00  0.00            
ATOM   3573  HE1 MET   235      87.450  90.050 139.390  1.00  0.00            
ATOM   3574  HE2 MET   235      88.040  88.800 138.260  1.00  0.00            
ATOM   3575  HE3 MET   235      89.200  89.810 139.160  1.00  0.00            
ATOM   3576  C   MET   235      91.860  94.030 139.590  1.00  0.00            
ATOM   3577  O   MET   235      91.960  94.170 140.820  1.00  0.00            
ATOM   3578  N   LEU   236      92.880  93.980 138.730  1.00  0.00            
ATOM   3579  H   LEU   236      92.640  93.900 137.750  1.00  0.00            
ATOM   3580  CA  LEU   236      94.310  93.960 139.100  1.00  0.00            
ATOM   3581  HA  LEU   236      94.500  93.160 139.810  1.00  0.00            
ATOM   3582  CB  LEU   236      95.140  93.730 137.880  1.00  0.00            
ATOM   3583  HB2 LEU   236      94.570  93.010 137.290  1.00  0.00            
ATOM   3584  HB3 LEU   236      95.250  94.650 137.310  1.00  0.00            
ATOM   3585  CG  LEU   236      96.560  93.140 138.190  1.00  0.00            
ATOM   3586  HG  LEU   236      97.010  93.710 139.000  1.00  0.00            
ATOM   3587  CD1 LEU   236      96.440  91.660 138.600  1.00  0.00            
ATOM   3588 HD11 LEU   236      95.990  91.090 137.780  1.00  0.00            
ATOM   3589 HD12 LEU   236      97.430  91.260 138.810  1.00  0.00            
ATOM   3590 HD13 LEU   236      95.820  91.580 139.490  1.00  0.00            
ATOM   3591  CD2 LEU   236      97.450  93.330 136.990  1.00  0.00            
ATOM   3592 HD21 LEU   236      97.540  94.390 136.760  1.00  0.00            
ATOM   3593 HD22 LEU   236      98.440  92.920 137.200  1.00  0.00            
ATOM   3594 HD23 LEU   236      97.020  92.810 136.130  1.00  0.00            
ATOM   3595  C   LEU   236      94.680  95.240 139.790  1.00  0.00            
ATOM   3596  O   LEU   236      95.310  95.360 140.820  1.00  0.00            
ATOM   3597  N   LEU   237      94.120  96.340 139.320  1.00  0.00            
ATOM   3598  H   LEU   237      93.710  96.260 138.390  1.00  0.00            
ATOM   3599  CA  LEU   237      94.120  97.660 139.980  1.00  0.00            
ATOM   3600  HA  LEU   237      95.130  98.000 140.190  1.00  0.00            
ATOM   3601  CB  LEU   237      93.460  98.650 139.010  1.00  0.00            
ATOM   3602  HB2 LEU   237      94.110  98.590 138.140  1.00  0.00            
ATOM   3603  HB3 LEU   237      92.470  98.280 138.740  1.00  0.00            
ATOM   3604  CG  LEU   237      93.360 100.140 139.480  1.00  0.00            
ATOM   3605  HG  LEU   237      92.750 100.130 140.380  1.00  0.00            
ATOM   3606  CD1 LEU   237      94.680 100.840 139.770  1.00  0.00            
ATOM   3607 HD11 LEU   237      95.290 100.850 138.860  1.00  0.00            
ATOM   3608 HD12 LEU   237      94.490 101.860 140.080  1.00  0.00            
ATOM   3609 HD13 LEU   237      95.210 100.310 140.560  1.00  0.00            
ATOM   3610  CD2 LEU   237      92.540 100.860 138.370  1.00  0.00            
ATOM   3611 HD21 LEU   237      91.560 100.400 138.280  1.00  0.00            
ATOM   3612 HD22 LEU   237      92.420 101.910 138.620  1.00  0.00            
ATOM   3613 HD23 LEU   237      93.060 100.770 137.410  1.00  0.00            
ATOM   3614  C   LEU   237      93.510  97.850 141.310  1.00  0.00            
ATOM   3615  O   LEU   237      94.140  98.420 142.240  1.00  0.00            
ATOM   3616  N   ARG   238      92.300  97.290 141.530  1.00  0.00            
ATOM   3617  H   ARG   238      91.870  96.910 140.690  1.00  0.00            
ATOM   3618  CA  ARG   238      91.550  97.230 142.780  1.00  0.00            
ATOM   3619  HA  ARG   238      91.420  98.200 143.260  1.00  0.00            
ATOM   3620  CB  ARG   238      90.200  96.750 142.310  1.00  0.00            
ATOM   3621  HB2 ARG   238      89.740  97.520 141.680  1.00  0.00            
ATOM   3622  HB3 ARG   238      90.330  95.840 141.720  1.00  0.00            
ATOM   3623  CG  ARG   238      89.290  96.460 143.510  1.00  0.00            
ATOM   3624  HG2 ARG   238      88.360  96.030 143.120  1.00  0.00            
ATOM   3625  HG3 ARG   238      89.800  95.730 144.140  1.00  0.00            
ATOM   3626  CD  ARG   238      88.970  97.700 144.330  1.00  0.00            
ATOM   3627  HD2 ARG   238      89.800  98.010 144.960  1.00  0.00            
ATOM   3628  HD3 ARG   238      88.650  98.540 143.710  1.00  0.00            
ATOM   3629  NE  ARG   238      87.790  97.280 145.240  1.00  0.00            
ATOM   3630  HE  ARG   238      87.460  96.330 145.160  1.00  0.00            
ATOM   3631  CZ  ARG   238      87.160  98.100 146.080  1.00  0.00            
ATOM   3632  NH1 ARG   238      87.250  99.390 146.240  1.00  0.00            
ATOM   3633 HH11 ARG   238      87.880  99.920 145.660  1.00  0.00            
ATOM   3634 HH12 ARG   238      86.680  99.850 146.940  1.00  0.00            
ATOM   3635  NH2 ARG   238      86.330  97.540 146.920  1.00  0.00            
ATOM   3636 HH21 ARG   238      86.200  96.540 146.900  1.00  0.00            
ATOM   3637 HH22 ARG   238      85.820  98.110 147.580  1.00  0.00            
ATOM   3638  C   ARG   238      92.340  96.280 143.720  1.00  0.00            
ATOM   3639  O   ARG   238      92.700  96.700 144.850  1.00  0.00            
ATOM   3640  N   LEU   239      92.860  95.130 143.260  1.00  0.00            
ATOM   3641  H   LEU   239      92.640  94.870 142.300  1.00  0.00            
ATOM   3642  CA  LEU   239      93.650  94.190 144.080  1.00  0.00            
ATOM   3643  HA  LEU   239      93.090  93.920 144.970  1.00  0.00            
ATOM   3644  CB  LEU   239      93.940  92.950 143.320  1.00  0.00            
ATOM   3645  HB2 LEU   239      92.920  92.620 143.110  1.00  0.00            
ATOM   3646  HB3 LEU   239      94.430  93.230 142.380  1.00  0.00            
ATOM   3647  CG  LEU   239      94.730  91.800 143.990  1.00  0.00            
ATOM   3648  HG  LEU   239      95.760  92.130 144.090  1.00  0.00            
ATOM   3649  CD1 LEU   239      94.180  91.410 145.350  1.00  0.00            
ATOM   3650 HD11 LEU   239      93.150  91.080 145.240  1.00  0.00            
ATOM   3651 HD12 LEU   239      94.780  90.600 145.760  1.00  0.00            
ATOM   3652 HD13 LEU   239      94.220  92.270 146.010  1.00  0.00            
ATOM   3653  CD2 LEU   239      94.800  90.660 143.090  1.00  0.00            
ATOM   3654 HD21 LEU   239      95.300  90.950 142.170  1.00  0.00            
ATOM   3655 HD22 LEU   239      95.360  89.850 143.560  1.00  0.00            
ATOM   3656 HD23 LEU   239      93.790  90.320 142.850  1.00  0.00            
ATOM   3657  C   LEU   239      94.930  94.850 144.580  1.00  0.00            
ATOM   3658  O   LEU   239      95.240  94.670 145.750  1.00  0.00            
ATOM   3659  N   ARG   240      95.680  95.610 143.810  1.00  0.00            
ATOM   3660  H   ARG   240      95.480  95.630 142.820  1.00  0.00            
ATOM   3661  CA  ARG   240      96.840  96.350 144.300  1.00  0.00            
ATOM   3662  HA  ARG   240      97.590  95.690 144.730  1.00  0.00            
ATOM   3663  CB  ARG   240      97.470  97.060 143.060  1.00  0.00            
ATOM   3664  HB2 ARG   240      96.670  97.570 142.530  1.00  0.00            
ATOM   3665  HB3 ARG   240      98.190  97.790 143.420  1.00  0.00            
ATOM   3666  CG  ARG   240      98.190  96.060 142.080  1.00  0.00            
ATOM   3667  HG2 ARG   240      97.450  95.290 141.860  1.00  0.00            
ATOM   3668  HG3 ARG   240      98.390  96.630 141.170  1.00  0.00            
ATOM   3669  CD  ARG   240      99.500  95.400 142.570  1.00  0.00            
ATOM   3670  HD2 ARG   240     100.330  96.100 142.610  1.00  0.00            
ATOM   3671  HD3 ARG   240      99.390  94.900 143.530  1.00  0.00            
ATOM   3672  NE  ARG   240      99.800  94.370 141.530  1.00  0.00            
ATOM   3673  HE  ARG   240      99.420  93.450 141.720  1.00  0.00            
ATOM   3674  CZ  ARG   240     100.480  94.550 140.400  1.00  0.00            
ATOM   3675  NH1 ARG   240     101.300  95.580 140.110  1.00  0.00            
ATOM   3676 HH11 ARG   240     101.440  96.310 140.790  1.00  0.00            
ATOM   3677 HH12 ARG   240     101.770  95.610 139.210  1.00  0.00            
ATOM   3678  NH2 ARG   240     100.420  93.700 139.440  1.00  0.00            
ATOM   3679 HH21 ARG   240      99.850  92.870 139.530  1.00  0.00            
ATOM   3680 HH22 ARG   240     100.950  93.860 138.590  1.00  0.00            
ATOM   3681  C   ARG   240      96.500  97.380 145.490  1.00  0.00            
ATOM   3682  O   ARG   240      97.260  97.450 146.460  1.00  0.00            
ATOM   3683  N   SER   241      95.330  98.100 145.370  1.00  0.00            
ATOM   3684  H   SER   241      94.760  97.940 144.550  1.00  0.00            
ATOM   3685  CA  SER   241      94.820  98.990 146.400  1.00  0.00            
ATOM   3686  HA  SER   241      95.550  99.770 146.610  1.00  0.00            
ATOM   3687  CB  SER   241      93.520  99.650 145.940  1.00  0.00            
ATOM   3688  HB2 SER   241      92.790  98.880 145.660  1.00  0.00            
ATOM   3689  HB3 SER   241      93.110 100.270 146.740  1.00  0.00            
ATOM   3690  OG  SER   241      93.790 100.450 144.830  1.00  0.00            
ATOM   3691  HG  SER   241      92.980 100.870 144.530  1.00  0.00            
ATOM   3692  C   SER   241      94.430  98.210 147.610  1.00  0.00            
ATOM   3693  O   SER   241      94.960  98.280 148.690  1.00  0.00            
ATOM   3694  N   VAL   242      93.580  97.230 147.440  1.00  0.00            
ATOM   3695  H   VAL   242      93.200  97.060 146.520  1.00  0.00            
ATOM   3696  CA  VAL   242      93.070  96.420 148.580  1.00  0.00            
ATOM   3697  HA  VAL   242      92.600  97.140 149.250  1.00  0.00            
ATOM   3698  CB  VAL   242      92.000  95.410 148.110  1.00  0.00            
ATOM   3699  HB  VAL   242      92.440  94.700 147.400  1.00  0.00            
ATOM   3700  CG1 VAL   242      91.480  94.660 149.310  1.00  0.00            
ATOM   3701 HG11 VAL   242      91.040  95.360 150.010  1.00  0.00            
ATOM   3702 HG12 VAL   242      90.720  93.940 148.990  1.00  0.00            
ATOM   3703 HG13 VAL   242      92.300  94.130 149.790  1.00  0.00            
ATOM   3704  CG2 VAL   242      90.800  96.300 147.550  1.00  0.00            
ATOM   3705 HG21 VAL   242      91.160  96.920 146.720  1.00  0.00            
ATOM   3706 HG22 VAL   242      90.000  95.650 147.190  1.00  0.00            
ATOM   3707 HG23 VAL   242      90.420  96.940 148.340  1.00  0.00            
ATOM   3708  C   VAL   242      94.150  95.690 149.370  1.00  0.00            
ATOM   3709  O   VAL   242      94.170  95.630 150.630  1.00  0.00            
ATOM   3710  N   ARG   243      95.170  94.990 148.720  1.00  0.00            
ATOM   3711  H   ARG   243      95.020  94.880 147.720  1.00  0.00            
ATOM   3712  CA  ARG   243      96.340  94.380 149.310  1.00  0.00            
ATOM   3713  HA  ARG   243      96.000  93.640 150.040  1.00  0.00            
ATOM   3714  CB  ARG   243      97.270  93.670 148.280  1.00  0.00            
ATOM   3715  HB2 ARG   243      96.620  92.930 147.800  1.00  0.00            
ATOM   3716  HB3 ARG   243      97.520  94.450 147.560  1.00  0.00            
ATOM   3717  CG  ARG   243      98.600  92.960 148.780  1.00  0.00            
ATOM   3718  HG2 ARG   243      99.100  93.680 149.420  1.00  0.00            
ATOM   3719  HG3 ARG   243      98.280  92.100 149.370  1.00  0.00            
ATOM   3720  CD  ARG   243      99.550  92.500 147.700  1.00  0.00            
ATOM   3721  HD2 ARG   243      99.820  93.300 147.010  1.00  0.00            
ATOM   3722  HD3 ARG   243     100.460  92.050 148.100  1.00  0.00            
ATOM   3723  NE  ARG   243      98.800  91.460 146.950  1.00  0.00            
ATOM   3724  HE  ARG   243      98.340  90.740 147.490  1.00  0.00            
ATOM   3725  CZ  ARG   243      98.750  91.390 145.650  1.00  0.00            
ATOM   3726  NH1 ARG   243      97.970  90.520 145.110  1.00  0.00            
ATOM   3727 HH11 ARG   243      97.410  89.910 145.690  1.00  0.00            
ATOM   3728 HH12 ARG   243      97.920  90.450 144.100  1.00  0.00            
ATOM   3729  NH2 ARG   243      99.570  92.180 144.880  1.00  0.00            
ATOM   3730 HH21 ARG   243     100.210  92.820 145.320  1.00  0.00            
ATOM   3731 HH22 ARG   243      99.520  92.120 143.870  1.00  0.00            
ATOM   3732  C   ARG   243      97.200  95.420 150.110  1.00  0.00            
ATOM   3733  O   ARG   243      97.830  95.070 151.170  1.00  0.00            
ATOM   3734  N   LEU   244      97.330  96.640 149.590  1.00  0.00            
ATOM   3735  H   LEU   244      97.000  96.800 148.650  1.00  0.00            
ATOM   3736  CA  LEU   244      98.000  97.730 150.280  1.00  0.00            
ATOM   3737  HA  LEU   244      98.960  97.390 150.670  1.00  0.00            
ATOM   3738  CB  LEU   244      98.260  98.920 149.270  1.00  0.00            
ATOM   3739  HB2 LEU   244      98.960  98.530 148.530  1.00  0.00            
ATOM   3740  HB3 LEU   244      97.330  99.190 148.770  1.00  0.00            
ATOM   3741  CG  LEU   244      98.890 100.220 149.980  1.00  0.00            
ATOM   3742  HG  LEU   244      98.110 100.590 150.640  1.00  0.00            
ATOM   3743  CD1 LEU   244     100.140 100.040 150.740  1.00  0.00            
ATOM   3744 HD11 LEU   244     100.920  99.670 150.070  1.00  0.00            
ATOM   3745 HD12 LEU   244     100.450 100.990 151.160  1.00  0.00            
ATOM   3746 HD13 LEU   244      99.980  99.320 151.540  1.00  0.00            
ATOM   3747  CD2 LEU   244      99.080 101.160 148.810  1.00  0.00            
ATOM   3748 HD21 LEU   244      98.120 101.360 148.340  1.00  0.00            
ATOM   3749 HD22 LEU   244      99.510 102.100 149.160  1.00  0.00            
ATOM   3750 HD23 LEU   244      99.750 100.700 148.080  1.00  0.00            
ATOM   3751  C   LEU   244      97.230  98.220 151.500  1.00  0.00            
ATOM   3752  O   LEU   244      97.870  98.500 152.520  1.00  0.00            
ATOM   3753  N   LEU   245      95.890  98.300 151.380  1.00  0.00            
ATOM   3754  H   LEU   245      95.470  98.030 150.500  1.00  0.00            
ATOM   3755  CA  LEU   245      95.060  98.880 152.380  1.00  0.00            
ATOM   3756  HA  LEU   245      95.600  99.710 152.820  1.00  0.00            
ATOM   3757  CB  LEU   245      93.740  99.390 151.860  1.00  0.00            
ATOM   3758  HB2 LEU   245      93.270  98.530 151.380  1.00  0.00            
ATOM   3759  HB3 LEU   245      93.150  99.690 152.730  1.00  0.00            
ATOM   3760  CG  LEU   245      93.810 100.520 150.900  1.00  0.00            
ATOM   3761  HG  LEU   245      94.350 100.180 150.010  1.00  0.00            
ATOM   3762  CD1 LEU   245      92.370 101.020 150.480  1.00  0.00            
ATOM   3763 HD11 LEU   245      91.830 101.350 151.360  1.00  0.00            
ATOM   3764 HD12 LEU   245      92.460 101.850 149.770  1.00  0.00            
ATOM   3765 HD13 LEU   245      91.820 100.200 150.000  1.00  0.00            
ATOM   3766  CD2 LEU   245      94.560 101.740 151.440  1.00  0.00            
ATOM   3767 HD21 LEU   245      95.580 101.460 151.680  1.00  0.00            
ATOM   3768 HD22 LEU   245      94.570 102.520 150.680  1.00  0.00            
ATOM   3769 HD23 LEU   245      94.060 102.110 152.330  1.00  0.00            
ATOM   3770  C   LEU   245      94.860  97.950 153.530  1.00  0.00            
ATOM   3771  O   LEU   245      94.850  98.380 154.690  1.00  0.00            
ATOM   3772  N   SER   246      94.760  96.630 153.330  1.00  0.00            
ATOM   3773  H   SER   246      94.850  96.340 152.360  1.00  0.00            
ATOM   3774  CA  SER   246      94.530  95.630 154.320  1.00  0.00            
ATOM   3775  HA  SER   246      93.750  95.990 154.990  1.00  0.00            
ATOM   3776  CB  SER   246      94.080  94.280 153.730  1.00  0.00            
ATOM   3777  HB2 SER   246      94.130  93.560 154.540  1.00  0.00            
ATOM   3778  HB3 SER   246      93.040  94.410 153.420  1.00  0.00            
ATOM   3779  OG  SER   246      94.840  93.810 152.630  1.00  0.00            
ATOM   3780  HG  SER   246      94.490  92.970 152.330  1.00  0.00            
ATOM   3781  C   SER   246      95.840  95.430 155.090  1.00  0.00            
ATOM   3782  O   SER   246      96.870  95.290 154.430  1.00  0.00            
ATOM   3783  N   GLY   247      95.870  95.390 156.460  1.00  0.00            
ATOM   3784  H   GLY   247      94.990  95.540 156.930  1.00  0.00            
ATOM   3785  CA  GLY   247      97.070  95.150 157.270  1.00  0.00            
ATOM   3786  HA2 GLY   247      97.790  95.920 156.990  1.00  0.00            
ATOM   3787  HA3 GLY   247      96.780  95.280 158.310  1.00  0.00            
ATOM   3788  C   GLY   247      97.700  93.810 157.110  1.00  0.00            
ATOM   3789  O   GLY   247      97.320  92.980 156.290  1.00  0.00            
ATOM   3790  N   SER   248      98.770  93.610 157.910  1.00  0.00            
ATOM   3791  H   SER   248      99.000  94.300 158.610  1.00  0.00            
ATOM   3792  CA  SER   248      99.590  92.430 157.820  1.00  0.00            
ATOM   3793  HA  SER   248     100.070  92.380 156.840  1.00  0.00            
ATOM   3794  CB  SER   248     100.680  92.460 158.900  1.00  0.00            
ATOM   3795  HB2 SER   248     100.170  92.480 159.860  1.00  0.00            
ATOM   3796  HB3 SER   248     101.240  91.530 158.800  1.00  0.00            
ATOM   3797  OG  SER   248     101.570  93.550 158.820  1.00  0.00            
ATOM   3798  HG  SER   248     102.210  93.490 159.530  1.00  0.00            
ATOM   3799  C   SER   248      98.800  91.060 158.040  1.00  0.00            
ATOM   3800  O   SER   248      98.990  90.010 157.400  1.00  0.00            
ATOM   3801  N   LYS   249      97.890  91.060 158.990  1.00  0.00            
ATOM   3802  H   LYS   249      97.630  91.990 159.280  1.00  0.00            
ATOM   3803  CA  LYS   249      97.170  89.970 159.520  1.00  0.00            
ATOM   3804  HA  LYS   249      97.690  89.050 159.270  1.00  0.00            
ATOM   3805  CB  LYS   249      97.020  90.060 161.070  1.00  0.00            
ATOM   3806  HB2 LYS   249      96.480  90.980 161.280  1.00  0.00            
ATOM   3807  HB3 LYS   249      96.420  89.200 161.380  1.00  0.00            
ATOM   3808  CG  LYS   249      98.380  90.060 161.850  1.00  0.00            
ATOM   3809  HG2 LYS   249      98.930  90.920 161.470  1.00  0.00            
ATOM   3810  HG3 LYS   249      98.120  90.220 162.890  1.00  0.00            
ATOM   3811  CD  LYS   249      99.260  88.780 161.720  1.00  0.00            
ATOM   3812  HD2 LYS   249      99.570  88.680 160.680  1.00  0.00            
ATOM   3813  HD3 LYS   249     100.140  88.900 162.350  1.00  0.00            
ATOM   3814  CE  LYS   249      98.510  87.540 162.140  1.00  0.00            
ATOM   3815  HE2 LYS   249      97.510  87.630 161.700  1.00  0.00            
ATOM   3816  HE3 LYS   249      99.030  86.700 161.670  1.00  0.00            
ATOM   3817  NZ  LYS   249      98.390  87.290 163.620  1.00  0.00            
ATOM   3818  HZ1 LYS   249      97.900  88.060 164.050  1.00  0.00            
ATOM   3819  HZ2 LYS   249      97.870  86.440 163.770  1.00  0.00            
ATOM   3820  HZ3 LYS   249      99.310  87.200 164.020  1.00  0.00            
ATOM   3821  C   LYS   249      95.690  90.040 159.050  1.00  0.00            
ATOM   3822  O   LYS   249      94.870  89.200 159.350  1.00  0.00            
ATOM   3823  N   GLU   250      95.410  91.060 158.230  1.00  0.00            
ATOM   3824  H   GLU   250      96.150  91.720 158.050  1.00  0.00            
ATOM   3825  CA  GLU   250      94.110  91.290 157.590  1.00  0.00            
ATOM   3826  HA  GLU   250      93.330  90.820 158.190  1.00  0.00            
ATOM   3827  CB  GLU   250      93.800  92.750 157.450  1.00  0.00            
ATOM   3828  HB2 GLU   250      94.350  93.090 156.570  1.00  0.00            
ATOM   3829  HB3 GLU   250      92.730  92.810 157.240  1.00  0.00            
ATOM   3830  CG  GLU   250      94.150  93.640 158.670  1.00  0.00            
ATOM   3831  HG2 GLU   250      93.870  93.020 159.520  1.00  0.00            
ATOM   3832  HG3 GLU   250      95.230  93.780 158.650  1.00  0.00            
ATOM   3833  CD  GLU   250      93.450  95.010 158.780  1.00  0.00            
ATOM   3834  OE1 GLU   250      93.360  95.740 157.790  1.00  0.00            
ATOM   3835  OE2 GLU   250      93.030  95.350 159.900  1.00  0.00            
ATOM   3836  C   GLU   250      93.880  90.760 156.230  1.00  0.00            
ATOM   3837  O   GLU   250      92.840  90.920 155.690  1.00  0.00            
ATOM   3838  N   LYS   251      94.860  90.080 155.660  1.00  0.00            
ATOM   3839  H   LYS   251      95.710  89.950 156.180  1.00  0.00            
ATOM   3840  CA  LYS   251      94.830  89.640 154.280  1.00  0.00            
ATOM   3841  HA  LYS   251      94.480  90.490 153.690  1.00  0.00            
ATOM   3842  CB  LYS   251      96.170  89.130 153.660  1.00  0.00            
ATOM   3843  HB2 LYS   251      96.360  88.140 154.080  1.00  0.00            
ATOM   3844  HB3 LYS   251      96.010  89.040 152.580  1.00  0.00            
ATOM   3845  CG  LYS   251      97.390  90.050 153.930  1.00  0.00            
ATOM   3846  HG2 LYS   251      97.470  90.080 155.010  1.00  0.00            
ATOM   3847  HG3 LYS   251      98.240  89.510 153.510  1.00  0.00            
ATOM   3848  CD  LYS   251      97.370  91.510 153.360  1.00  0.00            
ATOM   3849  HD2 LYS   251      97.180  91.500 152.280  1.00  0.00            
ATOM   3850  HD3 LYS   251      96.600  92.100 153.860  1.00  0.00            
ATOM   3851  CE  LYS   251      98.780  92.140 153.630  1.00  0.00            
ATOM   3852  HE2 LYS   251      99.020  92.080 154.690  1.00  0.00            
ATOM   3853  HE3 LYS   251      99.540  91.610 153.050  1.00  0.00            
ATOM   3854  NZ  LYS   251      98.740  93.540 153.220  1.00  0.00            
ATOM   3855  HZ1 LYS   251      98.030  94.030 153.750  1.00  0.00            
ATOM   3856  HZ2 LYS   251      99.640  93.960 153.380  1.00  0.00            
ATOM   3857  HZ3 LYS   251      98.520  93.600 152.230  1.00  0.00            
ATOM   3858  C   LYS   251      93.700  88.560 154.020  1.00  0.00            
ATOM   3859  O   LYS   251      93.590  87.480 154.590  1.00  0.00            
ATOM   3860  N   ASP   252      92.970  88.810 152.940  1.00  0.00            
ATOM   3861  H   ASP   252      93.080  89.750 152.580  1.00  0.00            
ATOM   3862  CA  ASP   252      92.010  87.940 152.280  1.00  0.00            
ATOM   3863  HA  ASP   252      92.020  86.950 152.740  1.00  0.00            
ATOM   3864  CB  ASP   252      90.540  88.540 152.400  1.00  0.00            
ATOM   3865  HB2 ASP   252      90.400  88.740 153.460  1.00  0.00            
ATOM   3866  HB3 ASP   252      90.420  89.470 151.840  1.00  0.00            
ATOM   3867  CG  ASP   252      89.510  87.540 151.940  1.00  0.00            
ATOM   3868  OD1 ASP   252      89.810  86.630 151.070  1.00  0.00            
ATOM   3869  OD2 ASP   252      88.350  87.670 152.350  1.00  0.00            
ATOM   3870  C   ASP   252      92.490  87.800 150.890  1.00  0.00            
ATOM   3871  O   ASP   252      92.740  88.800 150.250  1.00  0.00            
ATOM   3872  N   ARG   253      92.670  86.540 150.440  1.00  0.00            
ATOM   3873  H   ARG   253      92.430  85.750 151.020  1.00  0.00            
ATOM   3874  CA  ARG   253      93.250  86.270 149.120  1.00  0.00            
ATOM   3875  HA  ARG   253      93.800  87.130 148.740  1.00  0.00            
ATOM   3876  CB  ARG   253      94.210  85.110 149.270  1.00  0.00            
ATOM   3877  HB2 ARG   253      93.600  84.240 149.520  1.00  0.00            
ATOM   3878  HB3 ARG   253      94.660  84.960 148.280  1.00  0.00            
ATOM   3879  CG  ARG   253      95.340  85.290 150.340  1.00  0.00            
ATOM   3880  HG2 ARG   253      94.880  85.350 151.320  1.00  0.00            
ATOM   3881  HG3 ARG   253      96.000  84.420 150.300  1.00  0.00            
ATOM   3882  CD  ARG   253      96.130  86.530 150.080  1.00  0.00            
ATOM   3883  HD2 ARG   253      96.630  86.490 149.110  1.00  0.00            
ATOM   3884  HD3 ARG   253      95.510  87.420 150.130  1.00  0.00            
ATOM   3885  NE  ARG   253      97.150  86.600 151.130  1.00  0.00            
ATOM   3886  HE  ARG   253      97.090  85.950 151.890  1.00  0.00            
ATOM   3887  CZ  ARG   253      98.220  87.380 151.050  1.00  0.00            
ATOM   3888  NH1 ARG   253      98.340  88.450 150.290  1.00  0.00            
ATOM   3889 HH11 ARG   253      97.570  88.730 149.700  1.00  0.00            
ATOM   3890 HH12 ARG   253      99.200  88.980 150.300  1.00  0.00            
ATOM   3891  NH2 ARG   253      99.190  87.120 151.920  1.00  0.00            
ATOM   3892 HH21 ARG   253      99.080  86.370 152.580  1.00  0.00            
ATOM   3893 HH22 ARG   253     100.030  87.680 151.910  1.00  0.00            
ATOM   3894  C   ARG   253      92.260  85.960 148.080  1.00  0.00            
ATOM   3895  O   ARG   253      92.650  85.550 147.030  1.00  0.00            
ATOM   3896  N   SER   254      90.980  86.100 148.370  1.00  0.00            
ATOM   3897  H   SER   254      90.770  86.390 149.310  1.00  0.00            
ATOM   3898  CA  SER   254      89.860  85.750 147.480  1.00  0.00            
ATOM   3899  HA  SER   254      89.940  84.700 147.170  1.00  0.00            
ATOM   3900  CB  SER   254      88.500  85.950 148.200  1.00  0.00            
ATOM   3901  HB2 SER   254      87.710  85.750 147.470  1.00  0.00            
ATOM   3902  HB3 SER   254      88.440  85.210 149.000  1.00  0.00            
ATOM   3903  OG  SER   254      88.330  87.260 148.740  1.00  0.00            
ATOM   3904  HG  SER   254      87.470  87.320 149.170  1.00  0.00            
ATOM   3905  C   SER   254      89.920  86.510 146.130  1.00  0.00            
ATOM   3906  O   SER   254      89.730  85.920 145.080  1.00  0.00            
ATOM   3907  N   LEU   255      90.200  87.850 146.170  1.00  0.00            
ATOM   3908  H   LEU   255      90.230  88.280 147.080  1.00  0.00            
ATOM   3909  CA  LEU   255      90.360  88.700 145.000  1.00  0.00            
ATOM   3910  HA  LEU   255      89.480  88.530 144.370  1.00  0.00            
ATOM   3911  CB  LEU   255      90.500  90.220 145.260  1.00  0.00            
ATOM   3912  HB2 LEU   255      91.510  90.260 145.650  1.00  0.00            
ATOM   3913  HB3 LEU   255      90.490  90.600 144.240  1.00  0.00            
ATOM   3914  CG  LEU   255      89.570  91.090 146.140  1.00  0.00            
ATOM   3915  HG  LEU   255      88.560  90.990 145.730  1.00  0.00            
ATOM   3916  CD1 LEU   255      89.560  90.720 147.610  1.00  0.00            
ATOM   3917 HD11 LEU   255      90.560  90.820 148.010  1.00  0.00            
ATOM   3918 HD12 LEU   255      88.880  91.380 148.140  1.00  0.00            
ATOM   3919 HD13 LEU   255      89.230  89.690 147.720  1.00  0.00            
ATOM   3920  CD2 LEU   255      90.100  92.470 145.960  1.00  0.00            
ATOM   3921 HD21 LEU   255      90.050  92.740 144.900  1.00  0.00            
ATOM   3922 HD22 LEU   255      89.500  93.170 146.540  1.00  0.00            
ATOM   3923 HD23 LEU   255      91.140  92.510 146.290  1.00  0.00            
ATOM   3924  C   LEU   255      91.530  88.280 144.150  1.00  0.00            
ATOM   3925  O   LEU   255      91.450  88.230 142.870  1.00  0.00            
ATOM   3926  N   ARG   256      92.650  87.850 144.830  1.00  0.00            
ATOM   3927  H   ARG   256      92.740  87.950 145.830  1.00  0.00            
ATOM   3928  CA  ARG   256      93.800  87.220 144.070  1.00  0.00            
ATOM   3929  HA  ARG   256      94.120  87.890 143.270  1.00  0.00            
ATOM   3930  CB  ARG   256      94.980  86.960 144.990  1.00  0.00            
ATOM   3931  HB2 ARG   256      95.190  87.920 145.460  1.00  0.00            
ATOM   3932  HB3 ARG   256      94.610  86.260 145.730  1.00  0.00            
ATOM   3933  CG  ARG   256      96.240  86.420 144.370  1.00  0.00            
ATOM   3934  HG2 ARG   256      95.980  85.410 144.040  1.00  0.00            
ATOM   3935  HG3 ARG   256      96.410  87.050 143.490  1.00  0.00            
ATOM   3936  CD  ARG   256      97.510  86.370 145.220  1.00  0.00            
ATOM   3937  HD2 ARG   256      98.400  86.220 144.600  1.00  0.00            
ATOM   3938  HD3 ARG   256      97.630  87.270 145.810  1.00  0.00            
ATOM   3939  NE  ARG   256      97.370  85.180 146.160  1.00  0.00            
ATOM   3940  HE  ARG   256      96.770  84.440 145.810  1.00  0.00            
ATOM   3941  CZ  ARG   256      98.010  84.990 147.310  1.00  0.00            
ATOM   3942  NH1 ARG   256      97.700  84.030 148.140  1.00  0.00            
ATOM   3943 HH11 ARG   256      96.950  83.400 147.910  1.00  0.00            
ATOM   3944 HH12 ARG   256      98.210  83.920 149.000  1.00  0.00            
ATOM   3945  NH2 ARG   256      99.090  85.730 147.640  1.00  0.00            
ATOM   3946 HH21 ARG   256      99.420  86.440 147.000  1.00  0.00            
ATOM   3947 HH22 ARG   256      99.560  85.570 148.520  1.00  0.00            
ATOM   3948  C   ARG   256      93.420  85.900 143.420  1.00  0.00            
ATOM   3949  O   ARG   256      93.790  85.700 142.290  1.00  0.00            
ATOM   3950  N   ARG   257      92.620  85.050 144.050  1.00  0.00            
ATOM   3951  H   ARG   257      92.280  85.210 144.980  1.00  0.00            
ATOM   3952  CA  ARG   257      92.110  83.830 143.290  1.00  0.00            
ATOM   3953  HA  ARG   257      92.950  83.210 142.960  1.00  0.00            
ATOM   3954  CB  ARG   257      91.180  82.970 144.220  1.00  0.00            
ATOM   3955  HB2 ARG   257      91.830  82.540 144.980  1.00  0.00            
ATOM   3956  HB3 ARG   257      90.480  83.670 144.680  1.00  0.00            
ATOM   3957  CG  ARG   257      90.390  81.840 143.530  1.00  0.00            
ATOM   3958  HG2 ARG   257      89.810  81.310 144.290  1.00  0.00            
ATOM   3959  HG3 ARG   257      89.710  82.290 142.800  1.00  0.00            
ATOM   3960  CD  ARG   257      91.330  80.840 142.800  1.00  0.00            
ATOM   3961  HD2 ARG   257      91.860  81.370 142.010  1.00  0.00            
ATOM   3962  HD3 ARG   257      92.040  80.440 143.520  1.00  0.00            
ATOM   3963  NE  ARG   257      90.590  79.710 142.190  1.00  0.00            
ATOM   3964  HE  ARG   257      89.690  79.860 141.760  1.00  0.00            
ATOM   3965  CZ  ARG   257      91.020  78.480 142.340  1.00  0.00            
ATOM   3966  NH1 ARG   257      92.270  78.140 142.460  1.00  0.00            
ATOM   3967 HH11 ARG   257      92.990  78.850 142.440  1.00  0.00            
ATOM   3968 HH12 ARG   257      92.520  77.170 142.570  1.00  0.00            
ATOM   3969  NH2 ARG   257      90.130  77.470 142.210  1.00  0.00            
ATOM   3970 HH21 ARG   257      89.160  77.680 142.000  1.00  0.00            
ATOM   3971 HH22 ARG   257      90.440  76.510 142.320  1.00  0.00            
ATOM   3972  C   ARG   257      91.200  84.150 142.090  1.00  0.00            
ATOM   3973  O   ARG   257      91.320  83.670 140.990  1.00  0.00            
ATOM   3974  N   ILE   258      90.200  84.980 142.310  1.00  0.00            
ATOM   3975  H   ILE   258      90.040  85.220 143.270  1.00  0.00            
ATOM   3976  CA  ILE   258      89.200  85.430 141.290  1.00  0.00            
ATOM   3977  HA  ILE   258      88.760  84.620 140.710  1.00  0.00            
ATOM   3978  CB  ILE   258      88.060  86.270 141.970  1.00  0.00            
ATOM   3979  HB  ILE   258      88.590  87.010 142.560  1.00  0.00            
ATOM   3980  CG2 ILE   258      87.040  86.960 141.120  1.00  0.00            
ATOM   3981 HG21 ILE   258      86.500  86.220 140.520  1.00  0.00            
ATOM   3982 HG22 ILE   258      86.330  87.490 141.750  1.00  0.00            
ATOM   3983 HG23 ILE   258      87.540  87.670 140.460  1.00  0.00            
ATOM   3984  CG1 ILE   258      87.230  85.530 143.050  1.00  0.00            
ATOM   3985 HG12 ILE   258      86.370  85.120 142.510  1.00  0.00            
ATOM   3986 HG13 ILE   258      87.870  84.720 143.390  1.00  0.00            
ATOM   3987  CD1 ILE   258      86.740  86.340 144.260  1.00  0.00            
ATOM   3988 HD11 ILE   258      86.100  87.150 143.910  1.00  0.00            
ATOM   3989 HD12 ILE   258      86.170  85.690 144.920  1.00  0.00            
ATOM   3990 HD13 ILE   258      87.600  86.750 144.790  1.00  0.00            
ATOM   3991  C   ILE   258      89.810  86.110 140.110  1.00  0.00            
ATOM   3992  O   ILE   258      89.560  85.680 138.970  1.00  0.00            
ATOM   3993  N   THR   259      90.720  87.020 140.390  1.00  0.00            
ATOM   3994  H   THR   259      90.750  87.410 141.320  1.00  0.00            
ATOM   3995  CA  THR   259      91.570  87.640 139.340  1.00  0.00            
ATOM   3996  HA  THR   259      90.830  88.000 138.620  1.00  0.00            
ATOM   3997  CB  THR   259      92.390  88.840 139.840  1.00  0.00            
ATOM   3998  HB  THR   259      93.210  88.460 140.440  1.00  0.00            
ATOM   3999  CG2 THR   259      92.950  89.670 138.690  1.00  0.00            
ATOM   4000 HG21 THR   259      92.130  90.050 138.080  1.00  0.00            
ATOM   4001 HG22 THR   259      93.520  90.510 139.090  1.00  0.00            
ATOM   4002 HG23 THR   259      93.600  89.050 138.070  1.00  0.00            
ATOM   4003  OG1 THR   259      91.610  89.870 140.530  1.00  0.00            
ATOM   4004  HG1 THR   259      92.190  90.580 140.800  1.00  0.00            
ATOM   4005  C   THR   259      92.390  86.600 138.640  1.00  0.00            
ATOM   4006  O   THR   259      92.520  86.670 137.370  1.00  0.00            
ATOM   4007  N   ARG   260      92.920  85.540 139.290  1.00  0.00            
ATOM   4008  H   ARG   260      93.000  85.570 140.290  1.00  0.00            
ATOM   4009  CA  ARG   260      93.540  84.460 138.600  1.00  0.00            
ATOM   4010  HA  ARG   260      94.290  84.820 137.900  1.00  0.00            
ATOM   4011  CB  ARG   260      94.200  83.600 139.590  1.00  0.00            
ATOM   4012  HB2 ARG   260      93.490  83.470 140.400  1.00  0.00            
ATOM   4013  HB3 ARG   260      94.360  82.640 139.100  1.00  0.00            
ATOM   4014  CG  ARG   260      95.550  84.130 140.150  1.00  0.00            
ATOM   4015  HG2 ARG   260      96.270  84.000 139.340  1.00  0.00            
ATOM   4016  HG3 ARG   260      95.400  85.190 140.330  1.00  0.00            
ATOM   4017  CD  ARG   260      96.080  83.460 141.440  1.00  0.00            
ATOM   4018  HD2 ARG   260      95.400  83.620 142.270  1.00  0.00            
ATOM   4019  HD3 ARG   260      96.230  82.390 141.290  1.00  0.00            
ATOM   4020  NE  ARG   260      97.390  84.090 141.770  1.00  0.00            
ATOM   4021  HE  ARG   260      97.440  85.060 141.490  1.00  0.00            
ATOM   4022  CZ  ARG   260      98.310  83.620 142.570  1.00  0.00            
ATOM   4023  NH1 ARG   260      99.500  84.160 142.610  1.00  0.00            
ATOM   4024 HH11 ARG   260      99.710  84.950 142.010  1.00  0.00            
ATOM   4025 HH12 ARG   260     100.200  83.780 143.230  1.00  0.00            
ATOM   4026  NH2 ARG   260      97.970  82.790 143.570  1.00  0.00            
ATOM   4027 HH21 ARG   260      97.000  82.530 143.700  1.00  0.00            
ATOM   4028 HH22 ARG   260      98.680  82.430 144.180  1.00  0.00            
ATOM   4029  C   ARG   260      92.690  83.640 137.590  1.00  0.00            
ATOM   4030  O   ARG   260      93.080  83.200 136.490  1.00  0.00            
ATOM   4031  N   MET   261      91.460  83.400 137.950  1.00  0.00            
ATOM   4032  H   MET   261      91.250  83.620 138.910  1.00  0.00            
ATOM   4033  CA  MET   261      90.440  82.770 137.150  1.00  0.00            
ATOM   4034  HA  MET   261      90.810  81.810 136.780  1.00  0.00            
ATOM   4035  CB  MET   261      89.110  82.520 137.980  1.00  0.00            
ATOM   4036  HB2 MET   261      88.790  83.490 138.360  1.00  0.00            
ATOM   4037  HB3 MET   261      88.360  82.140 137.280  1.00  0.00            
ATOM   4038  CG  MET   261      89.270  81.550 139.120  1.00  0.00            
ATOM   4039  HG2 MET   261      90.110  81.840 139.750  1.00  0.00            
ATOM   4040  HG3 MET   261      88.360  81.510 139.710  1.00  0.00            
ATOM   4041  SD  MET   261      89.600  79.880 138.420  1.00  0.00            
ATOM   4042  CE  MET   261      91.460  79.870 138.680  1.00  0.00            
ATOM   4043  HE1 MET   261      91.680  79.980 139.740  1.00  0.00            
ATOM   4044  HE2 MET   261      91.870  78.930 138.310  1.00  0.00            
ATOM   4045  HE3 MET   261      91.910  80.700 138.130  1.00  0.00            
ATOM   4046  C   MET   261      90.110  83.560 135.810  1.00  0.00            
ATOM   4047  O   MET   261      89.960  82.910 134.730  1.00  0.00            
ATOM   4048  N   VAL   262      90.070  84.940 135.860  1.00  0.00            
ATOM   4049  H   VAL   262      89.960  85.350 136.770  1.00  0.00            
ATOM   4050  CA  VAL   262      90.020  85.820 134.690  1.00  0.00            
ATOM   4051  HA  VAL   262      89.320  85.470 133.930  1.00  0.00            
ATOM   4052  CB  VAL   262      89.620  87.170 135.110  1.00  0.00            
ATOM   4053  HB  VAL   262      90.410  87.570 135.740  1.00  0.00            
ATOM   4054  CG1 VAL   262      89.400  88.100 133.940  1.00  0.00            
ATOM   4055 HG11 VAL   262      88.610  87.700 133.300  1.00  0.00            
ATOM   4056 HG12 VAL   262      89.110  89.080 134.300  1.00  0.00            
ATOM   4057 HG13 VAL   262      90.320  88.190 133.360  1.00  0.00            
ATOM   4058  CG2 VAL   262      88.340  87.100 135.970  1.00  0.00            
ATOM   4059 HG21 VAL   262      88.530  86.490 136.850  1.00  0.00            
ATOM   4060 HG22 VAL   262      88.050  88.100 136.270  1.00  0.00            
ATOM   4061 HG23 VAL   262      87.530  86.650 135.380  1.00  0.00            
ATOM   4062  C   VAL   262      91.330  85.800 133.860  1.00  0.00            
ATOM   4063  O   VAL   262      91.270  85.720 132.630  1.00  0.00            
ATOM   4064  N   LEU   263      92.490  85.650 134.530  1.00  0.00            
ATOM   4065  H   LEU   263      92.450  85.540 135.530  1.00  0.00            
ATOM   4066  CA  LEU   263      93.740  85.590 133.910  1.00  0.00            
ATOM   4067  HA  LEU   263      93.830  86.440 133.230  1.00  0.00            
ATOM   4068  CB  LEU   263      94.950  85.620 134.920  1.00  0.00            
ATOM   4069  HB2 LEU   263      94.770  86.620 135.320  1.00  0.00            
ATOM   4070  HB3 LEU   263      94.830  84.880 135.710  1.00  0.00            
ATOM   4071  CG  LEU   263      96.400  85.540 134.350  1.00  0.00            
ATOM   4072  HG  LEU   263      96.470  84.580 133.830  1.00  0.00            
ATOM   4073  CD1 LEU   263      96.820  86.670 133.390  1.00  0.00            
ATOM   4074 HD11 LEU   263      96.750  87.630 133.900  1.00  0.00            
ATOM   4075 HD12 LEU   263      97.850  86.500 133.060  1.00  0.00            
ATOM   4076 HD13 LEU   263      96.160  86.680 132.520  1.00  0.00            
ATOM   4077  CD2 LEU   263      97.510  85.330 135.410  1.00  0.00            
ATOM   4078 HD21 LEU   263      97.330  84.390 135.940  1.00  0.00            
ATOM   4079 HD22 LEU   263      98.480  85.290 134.910  1.00  0.00            
ATOM   4080 HD23 LEU   263      97.500  86.160 136.110  1.00  0.00            
ATOM   4081  C   LEU   263      93.940  84.330 133.150  1.00  0.00            
ATOM   4082  O   LEU   263      94.470  84.250 132.080  1.00  0.00            
ATOM   4083  N   VAL   264      93.360  83.220 133.630  1.00  0.00            
ATOM   4084  H   VAL   264      92.950  83.330 134.540  1.00  0.00            
ATOM   4085  CA  VAL   264      93.260  81.910 132.970  1.00  0.00            
ATOM   4086  HA  VAL   264      94.190  81.420 132.660  1.00  0.00            
ATOM   4087  CB  VAL   264      92.490  80.960 133.870  1.00  0.00            
ATOM   4088  HB  VAL   264      91.840  81.560 134.500  1.00  0.00            
ATOM   4089  CG1 VAL   264      91.640  79.940 133.100  1.00  0.00            
ATOM   4090 HG11 VAL   264      92.280  79.330 132.460  1.00  0.00            
ATOM   4091 HG12 VAL   264      91.120  79.290 133.800  1.00  0.00            
ATOM   4092 HG13 VAL   264      90.910  80.460 132.480  1.00  0.00            
ATOM   4093  CG2 VAL   264      93.400  80.380 134.830  1.00  0.00            
ATOM   4094 HG21 VAL   264      93.850  81.170 135.430  1.00  0.00            
ATOM   4095 HG22 VAL   264      92.850  79.700 135.480  1.00  0.00            
ATOM   4096 HG23 VAL   264      94.180  79.830 134.300  1.00  0.00            
ATOM   4097  C   VAL   264      92.510  82.100 131.630  1.00  0.00            
ATOM   4098  O   VAL   264      92.930  81.690 130.540  1.00  0.00            
ATOM   4099  N   VAL   265      91.300  82.750 131.680  1.00  0.00            
ATOM   4100  H   VAL   265      90.900  82.840 132.600  1.00  0.00            
ATOM   4101  CA  VAL   265      90.430  83.070 130.480  1.00  0.00            
ATOM   4102  HA  VAL   265      90.330  82.230 129.790  1.00  0.00            
ATOM   4103  CB  VAL   265      89.080  83.470 130.930  1.00  0.00            
ATOM   4104  HB  VAL   265      89.180  84.330 131.590  1.00  0.00            
ATOM   4105  CG1 VAL   265      88.140  83.850 129.720  1.00  0.00            
ATOM   4106 HG11 VAL   265      88.040  82.990 129.050  1.00  0.00            
ATOM   4107 HG12 VAL   265      87.160  84.140 130.090  1.00  0.00            
ATOM   4108 HG13 VAL   265      88.570  84.680 129.170  1.00  0.00            
ATOM   4109  CG2 VAL   265      88.390  82.350 131.790  1.00  0.00            
ATOM   4110 HG21 VAL   265      88.990  82.140 132.670  1.00  0.00            
ATOM   4111 HG22 VAL   265      87.400  82.690 132.100  1.00  0.00            
ATOM   4112 HG23 VAL   265      88.290  81.440 131.190  1.00  0.00            
ATOM   4113  C   VAL   265      91.030  83.960 129.410  1.00  0.00            
ATOM   4114  O   VAL   265      90.930  83.590 128.180  1.00  0.00            
ATOM   4115  N   VAL   266      91.900  84.980 129.790  1.00  0.00            
ATOM   4116  H   VAL   266      92.000  85.230 130.760  1.00  0.00            
ATOM   4117  CA  VAL   266      92.620  85.730 128.830  1.00  0.00            
ATOM   4118  HA  VAL   266      91.990  86.020 127.980  1.00  0.00            
ATOM   4119  CB  VAL   266      93.330  87.030 129.400  1.00  0.00            
ATOM   4120  HB  VAL   266      93.830  86.750 130.320  1.00  0.00            
ATOM   4121  CG1 VAL   266      94.400  87.670 128.390  1.00  0.00            
ATOM   4122 HG11 VAL   266      93.900  87.950 127.460  1.00  0.00            
ATOM   4123 HG12 VAL   266      94.840  88.550 128.840  1.00  0.00            
ATOM   4124 HG13 VAL   266      95.180  86.940 128.170  1.00  0.00            
ATOM   4125  CG2 VAL   266      92.420  88.100 129.840  1.00  0.00            
ATOM   4126 HG21 VAL   266      91.770  87.720 130.630  1.00  0.00            
ATOM   4127 HG22 VAL   266      93.000  88.940 130.210  1.00  0.00            
ATOM   4128 HG23 VAL   266      91.810  88.420 129.000  1.00  0.00            
ATOM   4129  C   VAL   266      93.650  84.730 128.240  1.00  0.00            
ATOM   4130  O   VAL   266      93.720  84.620 127.010  1.00  0.00            
ATOM   4131  N   GLY   267      94.360  83.970 129.060  1.00  0.00            
ATOM   4132  H   GLY   267      94.200  84.230 130.020  1.00  0.00            
ATOM   4133  CA  GLY   267      95.270  82.890 128.790  1.00  0.00            
ATOM   4134  HA2 GLY   267      96.220  83.350 128.520  1.00  0.00            
ATOM   4135  HA3 GLY   267      95.380  82.340 129.720  1.00  0.00            
ATOM   4136  C   GLY   267      94.870  81.910 127.690  1.00  0.00            
ATOM   4137  O   GLY   267      95.530  81.670 126.690  1.00  0.00            
ATOM   4138  N   ALA   268      93.760  81.290 128.010  1.00  0.00            
ATOM   4139  H   ALA   268      93.490  81.290 128.980  1.00  0.00            
ATOM   4140  CA  ALA   268      93.070  80.430 127.130  1.00  0.00            
ATOM   4141  HA  ALA   268      93.920  79.780 126.920  1.00  0.00            
ATOM   4142  CB  ALA   268      91.900  79.550 127.710  1.00  0.00            
ATOM   4143  HB1 ALA   268      91.030  80.180 127.910  1.00  0.00            
ATOM   4144  HB2 ALA   268      91.630  78.780 126.980  1.00  0.00            
ATOM   4145  HB3 ALA   268      92.230  79.070 128.630  1.00  0.00            
ATOM   4146  C   ALA   268      92.620  81.040 125.830  1.00  0.00            
ATOM   4147  O   ALA   268      92.900  80.420 124.760  1.00  0.00            
ATOM   4148  N   PHE   269      92.040  82.290 125.740  1.00  0.00            
ATOM   4149  H   PHE   269      91.580  82.690 126.540  1.00  0.00            
ATOM   4150  CA  PHE   269      91.910  82.970 124.440  1.00  0.00            
ATOM   4151  HA  PHE   269      91.400  82.320 123.730  1.00  0.00            
ATOM   4152  CB  PHE   269      91.070  84.300 124.600  1.00  0.00            
ATOM   4153  HB2 PHE   269      91.560  84.810 125.420  1.00  0.00            
ATOM   4154  HB3 PHE   269      91.130  84.920 123.700  1.00  0.00            
ATOM   4155  CG  PHE   269      89.570  84.210 124.970  1.00  0.00            
ATOM   4156  CD1 PHE   269      88.820  85.360 124.750  1.00  0.00            
ATOM   4157  HD1 PHE   269      89.320  86.180 124.240  1.00  0.00            
ATOM   4158  CE1 PHE   269      87.480  85.490 125.150  1.00  0.00            
ATOM   4159  HE1 PHE   269      86.890  86.370 124.880  1.00  0.00            
ATOM   4160  CZ  PHE   269      86.910  84.480 125.900  1.00  0.00            
ATOM   4161  HZ  PHE   269      85.920  84.630 126.340  1.00  0.00            
ATOM   4162  CE2 PHE   269      87.610  83.230 126.100  1.00  0.00            
ATOM   4163  HE2 PHE   269      87.140  82.390 126.620  1.00  0.00            
ATOM   4164  CD2 PHE   269      88.900  83.110 125.610  1.00  0.00            
ATOM   4165  HD2 PHE   269      89.430  82.160 125.700  1.00  0.00            
ATOM   4166  C   PHE   269      93.250  83.180 123.700  1.00  0.00            
ATOM   4167  O   PHE   269      93.310  82.880 122.510  1.00  0.00            
ATOM   4168  N   VAL   270      94.290  83.630 124.430  1.00  0.00            
ATOM   4169  H   VAL   270      94.090  83.800 125.400  1.00  0.00            
ATOM   4170  CA  VAL   270      95.640  84.010 123.910  1.00  0.00            
ATOM   4171  HA  VAL   270      95.590  84.710 123.070  1.00  0.00            
ATOM   4172  CB  VAL   270      96.390  84.650 125.020  1.00  0.00            
ATOM   4173  HB  VAL   270      96.090  84.170 125.950  1.00  0.00            
ATOM   4174  CG1 VAL   270      97.980  84.520 124.840  1.00  0.00            
ATOM   4175 HG11 VAL   270      98.280  85.000 123.910  1.00  0.00            
ATOM   4176 HG12 VAL   270      98.480  85.000 125.670  1.00  0.00            
ATOM   4177 HG13 VAL   270      98.260  83.470 124.810  1.00  0.00            
ATOM   4178  CG2 VAL   270      95.990  86.160 125.120  1.00  0.00            
ATOM   4179 HG21 VAL   270      94.920  86.240 125.310  1.00  0.00            
ATOM   4180 HG22 VAL   270      96.540  86.630 125.930  1.00  0.00            
ATOM   4181 HG23 VAL   270      96.230  86.660 124.180  1.00  0.00            
ATOM   4182  C   VAL   270      96.300  82.780 123.290  1.00  0.00            
ATOM   4183  O   VAL   270      96.970  82.890 122.260  1.00  0.00            
ATOM   4184  N   VAL   271      96.200  81.550 123.910  1.00  0.00            
ATOM   4185  H   VAL   271      95.540  81.400 124.660  1.00  0.00            
ATOM   4186  CA  VAL   271      97.070  80.460 123.540  1.00  0.00            
ATOM   4187  HA  VAL   271      97.840  80.810 122.850  1.00  0.00            
ATOM   4188  CB  VAL   271      97.730  79.730 124.680  1.00  0.00            
ATOM   4189  HB  VAL   271      98.130  80.500 125.340  1.00  0.00            
ATOM   4190  CG1 VAL   271      96.820  78.770 125.490  1.00  0.00            
ATOM   4191 HG11 VAL   271      96.420  78.000 124.820  1.00  0.00            
ATOM   4192 HG12 VAL   271      97.400  78.300 126.280  1.00  0.00            
ATOM   4193 HG13 VAL   271      95.990  79.330 125.920  1.00  0.00            
ATOM   4194  CG2 VAL   271      98.940  78.950 124.210  1.00  0.00            
ATOM   4195 HG21 VAL   271      99.670  79.630 123.770  1.00  0.00            
ATOM   4196 HG22 VAL   271      99.390  78.430 125.050  1.00  0.00            
ATOM   4197 HG23 VAL   271      98.630  78.220 123.460  1.00  0.00            
ATOM   4198  C   VAL   271      96.190  79.510 122.730  1.00  0.00            
ATOM   4199  O   VAL   271      96.800  78.820 121.910  1.00  0.00            
ATOM   4200  N   CYS   272      94.890  79.440 122.870  1.00  0.00            
ATOM   4201  H   CYS   272      94.420  80.050 123.520  1.00  0.00            
ATOM   4202  CA  CYS   272      94.100  78.530 122.100  1.00  0.00            
ATOM   4203  HA  CYS   272      94.740  77.730 121.730  1.00  0.00            
ATOM   4204  CB  CYS   272      92.890  77.880 122.960  1.00  0.00            
ATOM   4205  HB2 CYS   272      92.190  78.620 123.350  1.00  0.00            
ATOM   4206  HB3 CYS   272      92.340  77.110 122.410  1.00  0.00            
ATOM   4207  SG  CYS   272      93.630  77.020 124.460  1.00  0.00            
ATOM   4208  HG  CYS   272      92.470  76.600 124.960  1.00  0.00            
ATOM   4209  C   CYS   272      93.430  79.210 120.890  1.00  0.00            
ATOM   4210  O   CYS   272      93.830  78.980 119.740  1.00  0.00            
ATOM   4211  N   TRP   273      92.390  80.070 121.070  1.00  0.00            
ATOM   4212  H   TRP   273      92.100  80.170 122.030  1.00  0.00            
ATOM   4213  CA  TRP   273      91.600  80.710 120.050  1.00  0.00            
ATOM   4214  HA  TRP   273      91.280  80.010 119.270  1.00  0.00            
ATOM   4215  CB  TRP   273      90.350  81.250 120.760  1.00  0.00            
ATOM   4216  HB2 TRP   273      90.880  81.990 121.350  1.00  0.00            
ATOM   4217  HB3 TRP   273      89.560  81.730 120.180  1.00  0.00            
ATOM   4218  CG  TRP   273      89.680  80.340 121.720  1.00  0.00            
ATOM   4219  CD1 TRP   273      89.310  80.650 122.980  1.00  0.00            
ATOM   4220  HD1 TRP   273      89.260  81.710 123.230  1.00  0.00            
ATOM   4221  NE1 TRP   273      89.060  79.500 123.690  1.00  0.00            
ATOM   4222  HE1 TRP   273      88.600  79.490 124.580  1.00  0.00            
ATOM   4223  CE2 TRP   273      89.250  78.410 122.880  1.00  0.00            
ATOM   4224  CZ2 TRP   273      88.920  77.070 123.040  1.00  0.00            
ATOM   4225  HZ2 TRP   273      88.480  76.770 123.990  1.00  0.00            
ATOM   4226  CH2 TRP   273      89.170  76.160 121.950  1.00  0.00            
ATOM   4227  HH2 TRP   273      88.960  75.090 121.990  1.00  0.00            
ATOM   4228  CZ3 TRP   273      89.700  76.680 120.800  1.00  0.00            
ATOM   4229  HZ3 TRP   273      90.020  76.000 120.010  1.00  0.00            
ATOM   4230  CE3 TRP   273      89.850  78.020 120.590  1.00  0.00            
ATOM   4231  HE3 TRP   273      90.230  78.320 119.610  1.00  0.00            
ATOM   4232  CD2 TRP   273      89.600  78.910 121.610  1.00  0.00            
ATOM   4233  C   TRP   273      92.370  81.720 119.250  1.00  0.00            
ATOM   4234  O   TRP   273      92.120  81.850 118.090  1.00  0.00            
ATOM   4235  N   ALA   274      93.240  82.490 119.740  1.00  0.00            
ATOM   4236  H   ALA   274      93.340  82.430 120.740  1.00  0.00            
ATOM   4237  CA  ALA   274      93.970  83.490 119.050  1.00  0.00            
ATOM   4238  HA  ALA   274      93.170  84.070 118.600  1.00  0.00            
ATOM   4239  CB  ALA   274      94.830  84.450 120.020  1.00  0.00            
ATOM   4240  HB1 ALA   274      95.640  83.880 120.460  1.00  0.00            
ATOM   4241  HB2 ALA   274      95.240  85.280 119.440  1.00  0.00            
ATOM   4242  HB3 ALA   274      94.190  84.840 120.800  1.00  0.00            
ATOM   4243  C   ALA   274      94.900  82.970 117.890  1.00  0.00            
ATOM   4244  O   ALA   274      95.010  83.670 116.890  1.00  0.00            
ATOM   4245  N   PRO   275      95.630  81.790 118.010  1.00  0.00            
ATOM   4246  CD  PRO   275      96.300  81.290 119.200  1.00  0.00            
ATOM   4247  HD2 PRO   275      95.710  80.480 119.630  1.00  0.00            
ATOM   4248  HD3 PRO   275      96.400  82.090 119.920  1.00  0.00            
ATOM   4249  CG  PRO   275      97.630  80.820 118.670  1.00  0.00            
ATOM   4250  HG2 PRO   275      98.060  80.050 119.310  1.00  0.00            
ATOM   4251  HG3 PRO   275      98.330  81.650 118.570  1.00  0.00            
ATOM   4252  CB  PRO   275      97.260  80.260 117.310  1.00  0.00            
ATOM   4253  HB2 PRO   275      96.800  79.270 117.370  1.00  0.00            
ATOM   4254  HB3 PRO   275      98.110  80.220 116.630  1.00  0.00            
ATOM   4255  CA  PRO   275      96.250  81.270 116.810  1.00  0.00            
ATOM   4256  HA  PRO   275      96.830  82.060 116.340  1.00  0.00            
ATOM   4257  C   PRO   275      95.260  80.800 115.880  1.00  0.00            
ATOM   4258  O   PRO   275      95.410  81.000 114.700  1.00  0.00            
ATOM   4259  N   ILE   276      94.140  80.110 116.310  1.00  0.00            
ATOM   4260  H   ILE   276      94.120  79.750 117.250  1.00  0.00            
ATOM   4261  CA  ILE   276      93.060  79.710 115.400  1.00  0.00            
ATOM   4262  HA  ILE   276      93.410  79.250 114.470  1.00  0.00            
ATOM   4263  CB  ILE   276      92.100  78.800 116.070  1.00  0.00            
ATOM   4264  HB  ILE   276      91.780  79.240 117.010  1.00  0.00            
ATOM   4265  CG2 ILE   276      90.880  78.590 115.160  1.00  0.00            
ATOM   4266 HG21 ILE   276      91.200  78.150 114.210  1.00  0.00            
ATOM   4267 HG22 ILE   276      90.170  77.920 115.650  1.00  0.00            
ATOM   4268 HG23 ILE   276      90.400  79.550 114.960  1.00  0.00            
ATOM   4269  CG1 ILE   276      92.630  77.430 116.570  1.00  0.00            
ATOM   4270 HG12 ILE   276      92.630  76.780 115.690  1.00  0.00            
ATOM   4271 HG13 ILE   276      93.650  77.610 116.890  1.00  0.00            
ATOM   4272  CD1 ILE   276      91.850  76.750 117.710  1.00  0.00            
ATOM   4273 HD11 ILE   276      90.820  76.570 117.390  1.00  0.00            
ATOM   4274 HD12 ILE   276      92.330  75.800 117.960  1.00  0.00            
ATOM   4275 HD13 ILE   276      91.850  77.400 118.580  1.00  0.00            
ATOM   4276  C   ILE   276      92.360  80.890 114.690  1.00  0.00            
ATOM   4277  O   ILE   276      92.220  80.890 113.480  1.00  0.00            
ATOM   4278  N   HIE   277      91.940  81.940 115.400  1.00  0.00            
ATOM   4279  H   HIE   277      91.960  81.940 116.410  1.00  0.00            
ATOM   4280  CA  HIE   277      91.310  83.070 114.720  1.00  0.00            
ATOM   4281  HA  HIE   277      90.530  82.710 114.040  1.00  0.00            
ATOM   4282  CB  HIE   277      90.670  84.010 115.740  1.00  0.00            
ATOM   4283  HB2 HIE   277      91.280  84.130 116.630  1.00  0.00            
ATOM   4284  HB3 HIE   277      90.410  84.990 115.350  1.00  0.00            
ATOM   4285  CG  HIE   277      89.360  83.350 116.180  1.00  0.00            
ATOM   4286  ND1 HIE   277      88.170  83.700 115.560  1.00  0.00            
ATOM   4287  CE1 HIE   277      87.220  82.980 116.200  1.00  0.00            
ATOM   4288  HE1 HIE   277      86.190  83.120 115.850  1.00  0.00            
ATOM   4289  NE2 HIE   277      87.700  82.240 117.120  1.00  0.00            
ATOM   4290  HE2 HIE   277      87.210  81.630 117.760  1.00  0.00            
ATOM   4291  CD2 HIE   277      89.030  82.410 117.090  1.00  0.00            
ATOM   4292  HD2 HIE   277      89.670  81.820 117.740  1.00  0.00            
ATOM   4293  C   HIE   277      92.230  83.830 113.780  1.00  0.00            
ATOM   4294  O   HIE   277      91.860  84.290 112.740  1.00  0.00            
ATOM   4295  N   ILE   278      93.540  84.030 114.140  1.00  0.00            
ATOM   4296  H   ILE   278      93.880  83.710 115.030  1.00  0.00            
ATOM   4297  CA  ILE   278      94.440  84.780 113.290  1.00  0.00            
ATOM   4298  HA  ILE   278      94.040  85.620 112.720  1.00  0.00            
ATOM   4299  CB  ILE   278      95.620  85.280 114.210  1.00  0.00            
ATOM   4300  HB  ILE   278      95.810  84.480 114.920  1.00  0.00            
ATOM   4301  CG2 ILE   278      96.960  85.650 113.470  1.00  0.00            
ATOM   4302 HG21 ILE   278      96.770  86.450 112.750  1.00  0.00            
ATOM   4303 HG22 ILE   278      97.700  85.980 114.200  1.00  0.00            
ATOM   4304 HG23 ILE   278      97.340  84.770 112.940  1.00  0.00            
ATOM   4305  CG1 ILE   278      95.210  86.430 115.190  1.00  0.00            
ATOM   4306 HG12 ILE   278      94.400  86.020 115.800  1.00  0.00            
ATOM   4307 HG13 ILE   278      96.080  86.610 115.810  1.00  0.00            
ATOM   4308  CD1 ILE   278      94.740  87.800 114.530  1.00  0.00            
ATOM   4309 HD11 ILE   278      93.870  87.620 113.900  1.00  0.00            
ATOM   4310 HD12 ILE   278      94.480  88.510 115.310  1.00  0.00            
ATOM   4311 HD13 ILE   278      95.550  88.200 113.920  1.00  0.00            
ATOM   4312  C   ILE   278      94.930  84.000 112.110  1.00  0.00            
ATOM   4313  O   ILE   278      95.130  84.500 111.080  1.00  0.00            
ATOM   4314  N   PHE   279      94.930  82.640 112.160  1.00  0.00            
ATOM   4315  H   PHE   279      94.900  82.250 113.090  1.00  0.00            
ATOM   4316  CA  PHE   279      95.140  81.740 111.050  1.00  0.00            
ATOM   4317  HA  PHE   279      96.030  82.020 110.490  1.00  0.00            
ATOM   4318  CB  PHE   279      95.340  80.260 111.620  1.00  0.00            
ATOM   4319  HB2 PHE   279      96.100  80.070 112.370  1.00  0.00            
ATOM   4320  HB3 PHE   279      94.360  80.040 112.030  1.00  0.00            
ATOM   4321  CG  PHE   279      95.570  79.270 110.510  1.00  0.00            
ATOM   4322  CD1 PHE   279      94.440  78.390 110.240  1.00  0.00            
ATOM   4323  HD1 PHE   279      93.580  78.360 110.900  1.00  0.00            
ATOM   4324  CE1 PHE   279      94.470  77.580 109.110  1.00  0.00            
ATOM   4325  HE1 PHE   279      93.640  76.910 108.870  1.00  0.00            
ATOM   4326  CZ  PHE   279      95.590  77.640 108.270  1.00  0.00            
ATOM   4327  HZ  PHE   279      95.630  76.940 107.430  1.00  0.00            
ATOM   4328  CE2 PHE   279      96.620  78.550 108.470  1.00  0.00            
ATOM   4329  HE2 PHE   279      97.410  78.690 107.730  1.00  0.00            
ATOM   4330  CD2 PHE   279      96.620  79.290 109.650  1.00  0.00            
ATOM   4331  HD2 PHE   279      97.480  79.910 109.900  1.00  0.00            
ATOM   4332  C   PHE   279      94.090  81.860 109.960  1.00  0.00            
ATOM   4333  O   PHE   279      94.390  81.910 108.760  1.00  0.00            
ATOM   4334  N   VAL   280      92.810  81.820 110.390  1.00  0.00            
ATOM   4335  H   VAL   280      92.690  81.530 111.350  1.00  0.00            
ATOM   4336  CA  VAL   280      91.650  81.970 109.590  1.00  0.00            
ATOM   4337  HA  VAL   280      91.700  81.240 108.780  1.00  0.00            
ATOM   4338  CB  VAL   280      90.310  81.770 110.350  1.00  0.00            
ATOM   4339  HB  VAL   280      90.420  82.360 111.250  1.00  0.00            
ATOM   4340  CG1 VAL   280      89.000  82.140 109.660  1.00  0.00            
ATOM   4341 HG11 VAL   280      88.890  81.550 108.750  1.00  0.00            
ATOM   4342 HG12 VAL   280      88.160  81.940 110.330  1.00  0.00            
ATOM   4343 HG13 VAL   280      89.010  83.200 109.400  1.00  0.00            
ATOM   4344  CG2 VAL   280      90.230  80.250 110.680  1.00  0.00            
ATOM   4345 HG21 VAL   280      91.080  79.970 111.300  1.00  0.00            
ATOM   4346 HG22 VAL   280      89.300  80.040 111.210  1.00  0.00            
ATOM   4347 HG23 VAL   280      90.250  79.670 109.750  1.00  0.00            
ATOM   4348  C   VAL   280      91.730  83.260 108.840  1.00  0.00            
ATOM   4349  O   VAL   280      91.540  83.260 107.630  1.00  0.00            
ATOM   4350  N   ILE   281      92.150  84.430 109.500  1.00  0.00            
ATOM   4351  H   ILE   281      92.300  84.350 110.490  1.00  0.00            
ATOM   4352  CA  ILE   281      92.290  85.740 108.880  1.00  0.00            
ATOM   4353  HA  ILE   281      91.360  86.070 108.400  1.00  0.00            
ATOM   4354  CB  ILE   281      92.640  86.670 109.970  1.00  0.00            
ATOM   4355  HB  ILE   281      93.400  86.200 110.590  1.00  0.00            
ATOM   4356  CG2 ILE   281      93.190  88.060 109.410  1.00  0.00            
ATOM   4357 HG21 ILE   281      92.430  88.530 108.790  1.00  0.00            
ATOM   4358 HG22 ILE   281      93.440  88.720 110.240  1.00  0.00            
ATOM   4359 HG23 ILE   281      94.080  87.880 108.810  1.00  0.00            
ATOM   4360  CG1 ILE   281      91.450  86.960 110.850  1.00  0.00            
ATOM   4361 HG12 ILE   281      91.220  86.010 111.330  1.00  0.00            
ATOM   4362 HG13 ILE   281      91.820  87.660 111.590  1.00  0.00            
ATOM   4363  CD1 ILE   281      90.160  87.530 110.190  1.00  0.00            
ATOM   4364 HD11 ILE   281      89.790  86.820 109.440  1.00  0.00            
ATOM   4365 HD12 ILE   281      89.400  87.680 110.950  1.00  0.00            
ATOM   4366 HD13 ILE   281      90.390  88.480 109.700  1.00  0.00            
ATOM   4367  C   ILE   281      93.350  85.580 107.720  1.00  0.00            
ATOM   4368  O   ILE   281      93.090  85.990 106.590  1.00  0.00            
ATOM   4369  N   VAL   282      94.540  84.970 108.060  1.00  0.00            
ATOM   4370  H   VAL   282      94.630  84.540 108.970  1.00  0.00            
ATOM   4371  CA  VAL   282      95.690  84.960 107.190  1.00  0.00            
ATOM   4372  HA  VAL   282      95.890  85.920 106.700  1.00  0.00            
ATOM   4373  CB  VAL   282      96.990  84.470 107.860  1.00  0.00            
ATOM   4374  HB  VAL   282      96.730  83.650 108.530  1.00  0.00            
ATOM   4375  CG1 VAL   282      98.030  83.990 106.860  1.00  0.00            
ATOM   4376 HG11 VAL   282      98.290  84.810 106.180  1.00  0.00            
ATOM   4377 HG12 VAL   282      98.920  83.660 107.390  1.00  0.00            
ATOM   4378 HG13 VAL   282      97.620  83.160 106.280  1.00  0.00            
ATOM   4379  CG2 VAL   282      97.400  85.680 108.820  1.00  0.00            
ATOM   4380 HG21 VAL   282      96.600  85.860 109.540  1.00  0.00            
ATOM   4381 HG22 VAL   282      98.320  85.430 109.340  1.00  0.00            
ATOM   4382 HG23 VAL   282      97.550  86.580 108.220  1.00  0.00            
ATOM   4383  C   VAL   282      95.410  84.130 106.030  1.00  0.00            
ATOM   4384  O   VAL   282      95.610  84.530 104.870  1.00  0.00            
ATOM   4385  N   TRP   283      94.800  82.900 106.230  1.00  0.00            
ATOM   4386  H   TRP   283      94.760  82.610 107.190  1.00  0.00            
ATOM   4387  CA  TRP   283      94.400  81.910 105.180  1.00  0.00            
ATOM   4388  HA  TRP   283      95.270  81.650 104.570  1.00  0.00            
ATOM   4389  CB  TRP   283      93.830  80.610 105.810  1.00  0.00            
ATOM   4390  HB2 TRP   283      94.620  80.230 106.460  1.00  0.00            
ATOM   4391  HB3 TRP   283      92.990  80.940 106.410  1.00  0.00            
ATOM   4392  CG  TRP   283      93.360  79.480 105.030  1.00  0.00            
ATOM   4393  CD1 TRP   283      92.170  78.750 105.110  1.00  0.00            
ATOM   4394  HD1 TRP   283      91.440  78.980 105.890  1.00  0.00            
ATOM   4395  NE1 TRP   283      92.190  77.800 104.070  1.00  0.00            
ATOM   4396  HE1 TRP   283      91.370  77.280 103.800  1.00  0.00            
ATOM   4397  CE2 TRP   283      93.390  77.790 103.400  1.00  0.00            
ATOM   4398  CZ2 TRP   283      93.870  77.100 102.390  1.00  0.00            
ATOM   4399  HZ2 TRP   283      93.190  76.350 101.980  1.00  0.00            
ATOM   4400  CH2 TRP   283      95.170  77.340 101.900  1.00  0.00            
ATOM   4401  HH2 TRP   283      95.530  76.830 101.000  1.00  0.00            
ATOM   4402  CZ3 TRP   283      96.000  78.230 102.550  1.00  0.00            
ATOM   4403  HZ3 TRP   283      97.060  78.320 102.340  1.00  0.00            
ATOM   4404  CE3 TRP   283      95.440  79.080 103.550  1.00  0.00            
ATOM   4405  HE3 TRP   283      96.130  79.700 104.110  1.00  0.00            
ATOM   4406  CD2 TRP   283      94.120  78.880 103.930  1.00  0.00            
ATOM   4407  C   TRP   283      93.500  82.400 104.030  1.00  0.00            
ATOM   4408  O   TRP   283      93.620  82.090 102.870  1.00  0.00            
ATOM   4409  N   THR   284      92.520  83.300 104.440  1.00  0.00            
ATOM   4410  H   THR   284      92.480  83.500 105.430  1.00  0.00            
ATOM   4411  CA  THR   284      91.480  83.930 103.550  1.00  0.00            
ATOM   4412  HA  THR   284      91.100  83.180 102.850  1.00  0.00            
ATOM   4413  CB  THR   284      90.290  84.540 104.300  1.00  0.00            
ATOM   4414  HB  THR   284      90.650  85.450 104.770  1.00  0.00            
ATOM   4415  CG2 THR   284      89.040  84.870 103.390  1.00  0.00            
ATOM   4416 HG21 THR   284      88.680  83.950 102.910  1.00  0.00            
ATOM   4417 HG22 THR   284      88.250  85.300 104.000  1.00  0.00            
ATOM   4418 HG23 THR   284      89.330  85.580 102.620  1.00  0.00            
ATOM   4419  OG1 THR   284      89.880  83.610 105.330  1.00  0.00            
ATOM   4420  HG1 THR   284      89.130  83.970 105.810  1.00  0.00            
ATOM   4421  C   THR   284      92.230  85.020 102.670  1.00  0.00            
ATOM   4422  O   THR   284      91.820  85.450 101.560  1.00  0.00            
ATOM   4423  N   LEU   285      93.400  85.480 103.160  1.00  0.00            
ATOM   4424  H   LEU   285      93.820  85.080 103.980  1.00  0.00            
ATOM   4425  CA  LEU   285      94.090  86.660 102.500  1.00  0.00            
ATOM   4426  HA  LEU   285      93.450  87.180 101.790  1.00  0.00            
ATOM   4427  CB  LEU   285      94.410  87.590 103.640  1.00  0.00            
ATOM   4428  HB2 LEU   285      94.840  86.930 104.390  1.00  0.00            
ATOM   4429  HB3 LEU   285      95.180  88.270 103.260  1.00  0.00            
ATOM   4430  CG  LEU   285      93.260  88.410 104.280  1.00  0.00            
ATOM   4431  HG  LEU   285      92.400  87.770 104.480  1.00  0.00            
ATOM   4432  CD1 LEU   285      93.780  88.990 105.580  1.00  0.00            
ATOM   4433 HD11 LEU   285      94.640  89.630 105.370  1.00  0.00            
ATOM   4434 HD12 LEU   285      92.990  89.570 106.050  1.00  0.00            
ATOM   4435 HD13 LEU   285      94.080  88.180 106.240  1.00  0.00            
ATOM   4436  CD2 LEU   285      92.700  89.550 103.420  1.00  0.00            
ATOM   4437 HD21 LEU   285      92.300  89.140 102.490  1.00  0.00            
ATOM   4438 HD22 LEU   285      91.900  90.060 103.960  1.00  0.00            
ATOM   4439 HD23 LEU   285      93.490  90.260 103.190  1.00  0.00            
ATOM   4440  C   LEU   285      95.280  86.230 101.750  1.00  0.00            
ATOM   4441  O   LEU   285      95.770  86.940 100.860  1.00  0.00            
ATOM   4442  N   VAL   286      95.850  85.070 101.950  1.00  0.00            
ATOM   4443  H   VAL   286      95.580  84.540 102.770  1.00  0.00            
ATOM   4444  CA  VAL   286      96.870  84.510 101.070  1.00  0.00            
ATOM   4445  HA  VAL   286      97.530  85.320 100.760  1.00  0.00            
ATOM   4446  CB  VAL   286      97.750  83.350 101.730  1.00  0.00            
ATOM   4447  HB  VAL   286      98.550  83.020 101.060  1.00  0.00            
ATOM   4448  CG1 VAL   286      98.370  83.980 103.000  1.00  0.00            
ATOM   4449 HG11 VAL   286      97.570  84.310 103.670  1.00  0.00            
ATOM   4450 HG12 VAL   286      98.990  83.240 103.500  1.00  0.00            
ATOM   4451 HG13 VAL   286      98.980  84.840 102.720  1.00  0.00            
ATOM   4452  CG2 VAL   286      96.800  82.210 102.040  1.00  0.00            
ATOM   4453 HG21 VAL   286      96.330  81.860 101.110  1.00  0.00            
ATOM   4454 HG22 VAL   286      97.350  81.390 102.490  1.00  0.00            
ATOM   4455 HG23 VAL   286      96.030  82.550 102.730  1.00  0.00            
ATOM   4456  C   VAL   286      96.190  83.940  99.800  1.00  0.00            
ATOM   4457  O   VAL   286      94.950  83.830  99.730  1.00  0.00            
ATOM   4458  N   ASP   287      96.970  83.640  98.780  1.00  0.00            
ATOM   4459  H   ASP   287      97.900  84.030  98.680  1.00  0.00            
ATOM   4460  CA  ASP   287      96.370  82.960  97.610  1.00  0.00            
ATOM   4461  HA  ASP   287      95.450  83.440  97.280  1.00  0.00            
ATOM   4462  CB  ASP   287      97.470  83.090  96.430  1.00  0.00            
ATOM   4463  HB2 ASP   287      97.480  84.180  96.430  1.00  0.00            
ATOM   4464  HB3 ASP   287      98.490  82.710  96.530  1.00  0.00            
ATOM   4465  CG  ASP   287      96.880  82.590  95.120  1.00  0.00            
ATOM   4466  OD1 ASP   287      97.730  82.270  94.270  1.00  0.00            
ATOM   4467  OD2 ASP   287      95.650  82.860  94.910  1.00  0.00            
ATOM   4468  C   ASP   287      95.800  81.620  98.010  1.00  0.00            
ATOM   4469  O   ASP   287      96.360  80.740  98.690  1.00  0.00            
ATOM   4470  N   ILE   288      94.570  81.190  97.380  1.00  0.00            
ATOM   4471  H   ILE   288      94.050  81.890  96.870  1.00  0.00            
ATOM   4472  CA  ILE   288      93.900  79.930  97.690  1.00  0.00            
ATOM   4473  HA  ILE   288      93.980  79.820  98.770  1.00  0.00            
ATOM   4474  CB  ILE   288      92.400  79.900  97.280  1.00  0.00            
ATOM   4475  HB  ILE   288      91.880  80.800  97.610  1.00  0.00            
ATOM   4476  CG2 ILE   288      92.380  79.840  95.720  1.00  0.00            
ATOM   4477 HG21 ILE   288      92.900  78.940  95.380  1.00  0.00            
ATOM   4478 HG22 ILE   288      91.350  79.820  95.370  1.00  0.00            
ATOM   4479 HG23 ILE   288      92.880  80.720  95.310  1.00  0.00            
ATOM   4480  CG1 ILE   288      91.560  78.680  97.750  1.00  0.00            
ATOM   4481 HG12 ILE   288      90.560  78.860  97.360  1.00  0.00            
ATOM   4482 HG13 ILE   288      92.000  77.820  97.240  1.00  0.00            
ATOM   4483  CD1 ILE   288      91.480  78.400  99.220  1.00  0.00            
ATOM   4484 HD11 ILE   288      91.040  79.260  99.730  1.00  0.00            
ATOM   4485 HD12 ILE   288      90.860  77.520  99.390  1.00  0.00            
ATOM   4486 HD13 ILE   288      92.480  78.220  99.610  1.00  0.00            
ATOM   4487  C   ILE   288      94.780  78.780  97.270  1.00  0.00            
ATOM   4488  O   ILE   288      95.540  78.920  96.290  1.00  0.00            
ATOM   4489  N   ASP   289      94.720  77.590  97.920  1.00  0.00            
ATOM   4490  H   ASP   289      94.200  77.540  98.780  1.00  0.00            
ATOM   4491  CA  ASP   289      95.440  76.420  97.480  1.00  0.00            
ATOM   4492  HA  ASP   289      95.540  76.440  96.390  1.00  0.00            
ATOM   4493  CB  ASP   289      96.870  76.360  98.120  1.00  0.00            
ATOM   4494  HB2 ASP   289      97.290  77.360  98.110  1.00  0.00            
ATOM   4495  HB3 ASP   289      96.810  76.000  99.140  1.00  0.00            
ATOM   4496  CG  ASP   289      97.740  75.440  97.310  1.00  0.00            
ATOM   4497  OD1 ASP   289      98.870  75.180  97.800  1.00  0.00            
ATOM   4498  OD2 ASP   289      97.330  75.000  96.200  1.00  0.00            
ATOM   4499  C   ASP   289      94.680  75.180  97.760  1.00  0.00            
ATOM   4500  O   ASP   289      94.120  74.970  98.800  1.00  0.00            
ATOM   4501  N   ARG   290      94.630  74.220  96.750  1.00  0.00            
ATOM   4502  H   ARG   290      95.110  74.440  95.880  1.00  0.00            
ATOM   4503  CA  ARG   290      93.970  72.950  96.850  1.00  0.00            
ATOM   4504  HA  ARG   290      92.940  73.070  97.180  1.00  0.00            
ATOM   4505  CB  ARG   290      93.960  72.300  95.420  1.00  0.00            
ATOM   4506  HB2 ARG   290      93.440  72.970  94.730  1.00  0.00            
ATOM   4507  HB3 ARG   290      94.990  72.170  95.080  1.00  0.00            
ATOM   4508  CG  ARG   290      93.240  70.900  95.430  1.00  0.00            
ATOM   4509  HG2 ARG   290      93.850  70.180  95.960  1.00  0.00            
ATOM   4510  HG3 ARG   290      92.270  70.990  95.920  1.00  0.00            
ATOM   4511  CD  ARG   290      93.030  70.420  93.970  1.00  0.00            
ATOM   4512  HD2 ARG   290      92.230  70.990  93.490  1.00  0.00            
ATOM   4513  HD3 ARG   290      93.950  70.530  93.390  1.00  0.00            
ATOM   4514  NE  ARG   290      92.640  68.960  93.970  1.00  0.00            
ATOM   4515  HE  ARG   290      92.580  68.570  94.900  1.00  0.00            
ATOM   4516  CZ  ARG   290      92.290  68.200  92.940  1.00  0.00            
ATOM   4517  NH1 ARG   290      91.900  66.900  93.110  1.00  0.00            
ATOM   4518 HH11 ARG   290      91.870  66.500  94.030  1.00  0.00            
ATOM   4519 HH12 ARG   290      91.640  66.340  92.300  1.00  0.00            
ATOM   4520  NH2 ARG   290      92.200  68.700  91.710  1.00  0.00            
ATOM   4521 HH21 ARG   290      92.400  69.680  91.550  1.00  0.00            
ATOM   4522 HH22 ARG   290      91.930  68.100  90.940  1.00  0.00            
ATOM   4523  C   ARG   290      94.670  71.950  97.820  1.00  0.00            
ATOM   4524  O   ARG   290      94.040  71.280  98.600  1.00  0.00            
ATOM   4525  N   ARG   291      95.980  72.000  97.860  1.00  0.00            
ATOM   4526  H   ARG   291      96.440  72.440  97.070  1.00  0.00            
ATOM   4527  CA  ARG   291      96.860  71.320  98.940  1.00  0.00            
ATOM   4528  HA  ARG   291      96.670  70.250  98.950  1.00  0.00            
ATOM   4529  CB  ARG   291      98.330  71.550  98.640  1.00  0.00            
ATOM   4530  HB2 ARG   291      98.500  71.270  97.600  1.00  0.00            
ATOM   4531  HB3 ARG   291      98.530  72.610  98.760  1.00  0.00            
ATOM   4532  CG  ARG   291      99.270  70.730  99.560  1.00  0.00            
ATOM   4533  HG2 ARG   291      98.850  70.810 100.560  1.00  0.00            
ATOM   4534  HG3 ARG   291      99.200  69.700  99.220  1.00  0.00            
ATOM   4535  CD  ARG   291     100.740  71.160  99.580  1.00  0.00            
ATOM   4536  HD2 ARG   291     101.350  70.440 100.120  1.00  0.00            
ATOM   4537  HD3 ARG   291     101.120  71.270  98.560  1.00  0.00            
ATOM   4538  NE  ARG   291     100.830  72.500 100.290  1.00  0.00            
ATOM   4539  HE  ARG   291     100.040  73.100 100.090  1.00  0.00            
ATOM   4540  CZ  ARG   291     101.900  73.020 100.880  1.00  0.00            
ATOM   4541  NH1 ARG   291     101.910  74.250 101.280  1.00  0.00            
ATOM   4542 HH11 ARG   291     101.090  74.830 101.140  1.00  0.00            
ATOM   4543 HH12 ARG   291     102.730  74.620 101.720  1.00  0.00            
ATOM   4544  NH2 ARG   291     103.110  72.530 100.900  1.00  0.00            
ATOM   4545 HH21 ARG   291     103.310  71.660 100.420  1.00  0.00            
ATOM   4546 HH22 ARG   291     103.840  73.020 101.380  1.00  0.00            
ATOM   4547  C   ARG   291      96.520  71.710 100.310  1.00  0.00            
ATOM   4548  O   ARG   291      96.970  72.790 100.740  1.00  0.00            
ATOM   4549  N   ASP   292      95.800  70.840 101.040  1.00  0.00            
ATOM   4550  H   ASP   292      95.580  69.980 100.550  1.00  0.00            
ATOM   4551  CA  ASP   292      95.340  70.990 102.400  1.00  0.00            
ATOM   4552  HA  ASP   292      94.600  71.780 102.480  1.00  0.00            
ATOM   4553  CB  ASP   292      94.700  69.690 102.800  1.00  0.00            
ATOM   4554  HB2 ASP   292      95.490  68.940 102.830  1.00  0.00            
ATOM   4555  HB3 ASP   292      94.390  69.940 103.810  1.00  0.00            
ATOM   4556  CG  ASP   292      93.480  69.120 102.020  1.00  0.00            
ATOM   4557  OD1 ASP   292      92.340  69.590 102.190  1.00  0.00            
ATOM   4558  OD2 ASP   292      93.720  68.240 101.140  1.00  0.00            
ATOM   4559  C   ASP   292      96.360  71.290 103.470  1.00  0.00            
ATOM   4560  O   ASP   292      97.250  70.500 103.730  1.00  0.00            
ATOM   4561  N   PRO   293      96.300  72.350 104.180  1.00  0.00            
ATOM   4562  CD  PRO   293      95.410  73.410 103.880  1.00  0.00            
ATOM   4563  HD2 PRO   293      94.450  73.180 104.340  1.00  0.00            
ATOM   4564  HD3 PRO   293      95.290  73.440 102.790  1.00  0.00            
ATOM   4565  CG  PRO   293      96.050  74.700 104.440  1.00  0.00            
ATOM   4566  HG2 PRO   293      95.300  75.440 104.710  1.00  0.00            
ATOM   4567  HG3 PRO   293      96.760  75.140 103.730  1.00  0.00            
ATOM   4568  CB  PRO   293      96.760  74.170 105.650  1.00  0.00            
ATOM   4569  HB2 PRO   293      96.150  74.050 106.540  1.00  0.00            
ATOM   4570  HB3 PRO   293      97.600  74.830 105.860  1.00  0.00            
ATOM   4571  CA  PRO   293      97.300  72.760 105.170  1.00  0.00            
ATOM   4572  HA  PRO   293      98.210  72.920 104.590  1.00  0.00            
ATOM   4573  C   PRO   293      97.590  71.810 106.340  1.00  0.00            
ATOM   4574  O   PRO   293      96.740  71.170 106.950  1.00  0.00            
ATOM   4575  N   LEU   294      98.800  71.740 106.730  1.00  0.00            
ATOM   4576  H   LEU   294      99.460  72.200 106.120  1.00  0.00            
ATOM   4577  CA  LEU   294      99.310  70.980 107.870  1.00  0.00            
ATOM   4578  HA  LEU   294      98.640  70.140 108.050  1.00  0.00            
ATOM   4579  CB  LEU   294     100.710  70.450 107.650  1.00  0.00            
ATOM   4580  HB2 LEU   294     101.180  71.400 107.390  1.00  0.00            
ATOM   4581  HB3 LEU   294     101.100  70.100 108.600  1.00  0.00            
ATOM   4582  CG  LEU   294     101.030  69.380 106.520  1.00  0.00            
ATOM   4583  HG  LEU   294     101.080  69.920 105.570  1.00  0.00            
ATOM   4584  CD1 LEU   294     102.320  68.610 106.740  1.00  0.00            
ATOM   4585 HD11 LEU   294     102.260  68.070 107.680  1.00  0.00            
ATOM   4586 HD12 LEU   294     102.460  67.900 105.920  1.00  0.00            
ATOM   4587 HD13 LEU   294     103.160  69.300 106.760  1.00  0.00            
ATOM   4588  CD2 LEU   294      99.870  68.370 106.200  1.00  0.00            
ATOM   4589 HD21 LEU   294      98.990  68.920 105.860  1.00  0.00            
ATOM   4590 HD22 LEU   294     100.190  67.680 105.410  1.00  0.00            
ATOM   4591 HD23 LEU   294      99.620  67.800 107.090  1.00  0.00            
ATOM   4592  C   LEU   294      99.230  71.790 109.120  1.00  0.00            
ATOM   4593  O   LEU   294      99.350  71.320 110.240  1.00  0.00            
ATOM   4594  N   VAL   295      98.900  73.120 108.970  1.00  0.00            
ATOM   4595  H   VAL   295      98.880  73.560 108.060  1.00  0.00            
ATOM   4596  CA  VAL   295      98.670  73.950 110.140  1.00  0.00            
ATOM   4597  HA  VAL   295      99.350  73.890 110.990  1.00  0.00            
ATOM   4598  CB  VAL   295      98.610  75.390 109.670  1.00  0.00            
ATOM   4599  HB  VAL   295      97.800  75.480 108.940  1.00  0.00            
ATOM   4600  CG1 VAL   295      98.350  76.380 110.860  1.00  0.00            
ATOM   4601 HG11 VAL   295      99.150  76.290 111.590  1.00  0.00            
ATOM   4602 HG12 VAL   295      98.310  77.400 110.480  1.00  0.00            
ATOM   4603 HG13 VAL   295      97.400  76.130 111.330  1.00  0.00            
ATOM   4604  CG2 VAL   295      99.800  75.790 108.770  1.00  0.00            
ATOM   4605 HG21 VAL   295      99.810  75.160 107.880  1.00  0.00            
ATOM   4606 HG22 VAL   295      99.690  76.830 108.470  1.00  0.00            
ATOM   4607 HG23 VAL   295     100.730  75.660 109.320  1.00  0.00            
ATOM   4608  C   VAL   295      97.430  73.570 110.960  1.00  0.00            
ATOM   4609  O   VAL   295      97.360  73.670 112.150  1.00  0.00            
ATOM   4610  N   VAL   296      96.450  72.980 110.320  1.00  0.00            
ATOM   4611  H   VAL   296      96.510  72.980 109.310  1.00  0.00            
ATOM   4612  CA  VAL   296      95.260  72.410 110.940  1.00  0.00            
ATOM   4613  HA  VAL   296      94.740  73.220 111.450  1.00  0.00            
ATOM   4614  CB  VAL   296      94.410  71.940 109.790  1.00  0.00            
ATOM   4615  HB  VAL   296      95.000  71.290 109.140  1.00  0.00            
ATOM   4616  CG1 VAL   296      93.180  71.140 110.340  1.00  0.00            
ATOM   4617 HG11 VAL   296      92.590  71.780 110.980  1.00  0.00            
ATOM   4618 HG12 VAL   296      92.560  70.800 109.500  1.00  0.00            
ATOM   4619 HG13 VAL   296      93.530  70.280 110.900  1.00  0.00            
ATOM   4620  CG2 VAL   296      93.810  73.150 109.090  1.00  0.00            
ATOM   4621 HG21 VAL   296      94.610  73.790 108.710  1.00  0.00            
ATOM   4622 HG22 VAL   296      93.190  72.820 108.250  1.00  0.00            
ATOM   4623 HG23 VAL   296      93.200  73.710 109.790  1.00  0.00            
ATOM   4624  C   VAL   296      95.560  71.340 111.920  1.00  0.00            
ATOM   4625  O   VAL   296      95.120  71.350 113.080  1.00  0.00            
ATOM   4626  N   ALA   297      96.470  70.460 111.650  1.00  0.00            
ATOM   4627  H   ALA   297      96.930  70.580 110.760  1.00  0.00            
ATOM   4628  CA  ALA   297      96.880  69.380 112.480  1.00  0.00            
ATOM   4629  HA  ALA   297      96.020  68.870 112.910  1.00  0.00            
ATOM   4630  CB  ALA   297      97.690  68.370 111.670  1.00  0.00            
ATOM   4631  HB1 ALA   297      98.560  68.860 111.230  1.00  0.00            
ATOM   4632  HB2 ALA   297      98.020  67.560 112.320  1.00  0.00            
ATOM   4633  HB3 ALA   297      97.070  67.960 110.870  1.00  0.00            
ATOM   4634  C   ALA   297      97.800  69.910 113.650  1.00  0.00            
ATOM   4635  O   ALA   297      97.830  69.360 114.710  1.00  0.00            
ATOM   4636  N   ALA   298      98.490  71.000 113.470  1.00  0.00            
ATOM   4637  H   ALA   298      98.480  71.390 112.530  1.00  0.00            
ATOM   4638  CA  ALA   298      99.230  71.730 114.530  1.00  0.00            
ATOM   4639  HA  ALA   298      99.870  71.090 115.130  1.00  0.00            
ATOM   4640  CB  ALA   298     100.110  72.700 113.740  1.00  0.00            
ATOM   4641  HB1 ALA   298      99.480  73.350 113.130  1.00  0.00            
ATOM   4642  HB2 ALA   298     100.700  73.300 114.430  1.00  0.00            
ATOM   4643  HB3 ALA   298     100.780  72.140 113.090  1.00  0.00            
ATOM   4644  C   ALA   298      98.330  72.540 115.470  1.00  0.00            
ATOM   4645  O   ALA   298      98.720  72.820 116.620  1.00  0.00            
ATOM   4646  N   LEU   299      97.090  72.940 115.090  1.00  0.00            
ATOM   4647  H   LEU   299      96.830  72.730 114.130  1.00  0.00            
ATOM   4648  CA  LEU   299      96.200  73.660 115.870  1.00  0.00            
ATOM   4649  HA  LEU   299      96.720  74.190 116.660  1.00  0.00            
ATOM   4650  CB  LEU   299      95.500  74.680 114.970  1.00  0.00            
ATOM   4651  HB2 LEU   299      95.060  74.040 114.200  1.00  0.00            
ATOM   4652  HB3 LEU   299      94.710  75.090 115.590  1.00  0.00            
ATOM   4653  CG  LEU   299      96.240  75.790 114.320  1.00  0.00            
ATOM   4654  HG  LEU   299      97.120  75.370 113.820  1.00  0.00            
ATOM   4655  CD1 LEU   299      95.380  76.530 113.290  1.00  0.00            
ATOM   4656 HD11 LEU   299      94.500  76.950 113.780  1.00  0.00            
ATOM   4657 HD12 LEU   299      95.960  77.330 112.840  1.00  0.00            
ATOM   4658 HD13 LEU   299      95.060  75.830 112.510  1.00  0.00            
ATOM   4659  CD2 LEU   299      96.680  76.740 115.550  1.00  0.00            
ATOM   4660 HD21 LEU   299      97.310  76.170 116.230  1.00  0.00            
ATOM   4661 HD22 LEU   299      97.240  77.590 115.160  1.00  0.00            
ATOM   4662 HD23 LEU   299      95.790  77.090 116.070  1.00  0.00            
ATOM   4663  C   LEU   299      95.270  72.700 116.530  1.00  0.00            
ATOM   4664  O   LEU   299      94.340  73.150 117.150  1.00  0.00            
ATOM   4665  N   HIE   300      95.410  71.350 116.370  1.00  0.00            
ATOM   4666  H   HIE   300      96.000  70.920 115.670  1.00  0.00            
ATOM   4667  CA  HIE   300      94.540  70.470 117.190  1.00  0.00            
ATOM   4668  HA  HIE   300      93.500  70.780 117.080  1.00  0.00            
ATOM   4669  CB  HIE   300      94.670  69.000 116.720  1.00  0.00            
ATOM   4670  HB2 HIE   300      93.720  68.480 116.570  1.00  0.00            
ATOM   4671  HB3 HIE   300      95.110  69.240 115.750  1.00  0.00            
ATOM   4672  CG  HIE   300      95.610  68.010 117.390  1.00  0.00            
ATOM   4673  ND1 HIE   300      96.940  67.950 117.140  1.00  0.00            
ATOM   4674  CE1 HIE   300      97.330  66.750 117.770  1.00  0.00            
ATOM   4675  HE1 HIE   300      98.400  66.570 117.690  1.00  0.00            
ATOM   4676  NE2 HIE   300      96.400  66.060 118.320  1.00  0.00            
ATOM   4677  HE2 HIE   300      96.360  65.170 118.790  1.00  0.00            
ATOM   4678  CD2 HIE   300      95.320  66.900 118.110  1.00  0.00            
ATOM   4679  HD2 HIE   300      94.340  66.640 118.510  1.00  0.00            
ATOM   4680  C   HIE   300      94.870  70.670 118.670  1.00  0.00            
ATOM   4681  O   HIE   300      94.000  70.550 119.540  1.00  0.00            
ATOM   4682  N   LEU   301      96.180  70.910 119.030  1.00  0.00            
ATOM   4683  H   LEU   301      96.830  70.860 118.260  1.00  0.00            
ATOM   4684  CA  LEU   301      96.690  71.200 120.340  1.00  0.00            
ATOM   4685  HA  LEU   301      96.610  70.320 120.980  1.00  0.00            
ATOM   4686  CB  LEU   301      98.190  71.610 120.230  1.00  0.00            
ATOM   4687  HB2 LEU   301      98.180  72.660 119.920  1.00  0.00            
ATOM   4688  HB3 LEU   301      98.510  71.530 121.270  1.00  0.00            
ATOM   4689  CG  LEU   301      99.160  70.830 119.340  1.00  0.00            
ATOM   4690  HG  LEU   301      98.710  70.630 118.360  1.00  0.00            
ATOM   4691  CD1 LEU   301     100.450  71.700 119.150  1.00  0.00            
ATOM   4692 HD11 LEU   301     100.900  71.890 120.120  1.00  0.00            
ATOM   4693 HD12 LEU   301     101.160  71.160 118.510  1.00  0.00            
ATOM   4694 HD13 LEU   301     100.180  72.650 118.670  1.00  0.00            
ATOM   4695  CD2 LEU   301      99.610  69.510 119.990  1.00  0.00            
ATOM   4696 HD21 LEU   301      98.740  68.880 120.170  1.00  0.00            
ATOM   4697 HD22 LEU   301     100.300  68.990 119.320  1.00  0.00            
ATOM   4698 HD23 LEU   301     100.110  69.720 120.930  1.00  0.00            
ATOM   4699  C   LEU   301      95.910  72.350 121.030  1.00  0.00            
ATOM   4700  O   LEU   301      95.460  72.120 122.120  1.00  0.00            
ATOM   4701  N   CYS   302      95.730  73.530 120.390  1.00  0.00            
ATOM   4702  H   CYS   302      96.350  73.680 119.610  1.00  0.00            
ATOM   4703  CA  CYS   302      94.880  74.620 120.810  1.00  0.00            
ATOM   4704  HA  CYS   302      95.260  75.000 121.750  1.00  0.00            
ATOM   4705  CB  CYS   302      94.800  75.840 119.760  1.00  0.00            
ATOM   4706  HB2 CYS   302      94.650  75.510 118.730  1.00  0.00            
ATOM   4707  HB3 CYS   302      94.040  76.580 120.010  1.00  0.00            
ATOM   4708  SG  CYS   302      96.440  76.750 119.790  1.00  0.00            
ATOM   4709  HG  CYS   302      96.110  77.660 118.870  1.00  0.00            
ATOM   4710  C   CYS   302      93.420  74.230 121.270  1.00  0.00            
ATOM   4711  O   CYS   302      92.980  74.550 122.410  1.00  0.00            
ATOM   4712  N   ILE   303      92.760  73.400 120.450  1.00  0.00            
ATOM   4713  H   ILE   303      93.160  73.300 119.530  1.00  0.00            
ATOM   4714  CA  ILE   303      91.460  72.740 120.720  1.00  0.00            
ATOM   4715  HA  ILE   303      90.740  73.460 121.090  1.00  0.00            
ATOM   4716  CB  ILE   303      90.920  72.090 119.480  1.00  0.00            
ATOM   4717  HB  ILE   303      91.690  71.400 119.130  1.00  0.00            
ATOM   4718  CG2 ILE   303      89.610  71.340 119.660  1.00  0.00            
ATOM   4719 HG21 ILE   303      88.840  72.030 120.000  1.00  0.00            
ATOM   4720 HG22 ILE   303      89.300  70.910 118.700  1.00  0.00            
ATOM   4721 HG23 ILE   303      89.740  70.540 120.390  1.00  0.00            
ATOM   4722  CG1 ILE   303      90.720  73.180 118.400  1.00  0.00            
ATOM   4723 HG12 ILE   303      90.160  73.960 118.910  1.00  0.00            
ATOM   4724 HG13 ILE   303      91.730  73.530 118.180  1.00  0.00            
ATOM   4725  CD1 ILE   303      90.030  72.840 117.120  1.00  0.00            
ATOM   4726 HD11 ILE   303      89.020  72.490 117.330  1.00  0.00            
ATOM   4727 HD12 ILE   303      89.980  73.720 116.480  1.00  0.00            
ATOM   4728 HD13 ILE   303      90.580  72.050 116.600  1.00  0.00            
ATOM   4729  C   ILE   303      91.630  71.730 121.970  1.00  0.00            
ATOM   4730  O   ILE   303      90.820  71.900 122.870  1.00  0.00            
ATOM   4731  N   ALA   304      92.580  70.790 121.990  1.00  0.00            
ATOM   4732  H   ALA   304      93.140  70.690 121.150  1.00  0.00            
ATOM   4733  CA  ALA   304      92.790  69.880 123.050  1.00  0.00            
ATOM   4734  HA  ALA   304      91.880  69.290 123.170  1.00  0.00            
ATOM   4735  CB  ALA   304      93.950  68.930 122.590  1.00  0.00            
ATOM   4736  HB1 ALA   304      94.870  69.510 122.470  1.00  0.00            
ATOM   4737  HB2 ALA   304      94.100  68.150 123.340  1.00  0.00            
ATOM   4738  HB3 ALA   304      93.680  68.470 121.640  1.00  0.00            
ATOM   4739  C   ALA   304      93.070  70.500 124.350  1.00  0.00            
ATOM   4740  O   ALA   304      92.520  70.160 125.410  1.00  0.00            
ATOM   4741  N   LEU   305      93.870  71.600 124.350  1.00  0.00            
ATOM   4742  H   LEU   305      94.310  71.900 123.490  1.00  0.00            
ATOM   4743  CA  LEU   305      94.110  72.370 125.550  1.00  0.00            
ATOM   4744  HA  LEU   305      94.460  71.720 126.340  1.00  0.00            
ATOM   4745  CB  LEU   305      95.220  73.480 125.270  1.00  0.00            
ATOM   4746  HB2 LEU   305      94.900  74.000 124.360  1.00  0.00            
ATOM   4747  HB3 LEU   305      95.190  74.160 126.110  1.00  0.00            
ATOM   4748  CG  LEU   305      96.660  72.970 125.080  1.00  0.00            
ATOM   4749  HG  LEU   305      96.640  72.010 124.560  1.00  0.00            
ATOM   4750  CD1 LEU   305      97.460  74.000 124.230  1.00  0.00            
ATOM   4751 HD11 LEU   305      97.480  74.960 124.740  1.00  0.00            
ATOM   4752 HD12 LEU   305      98.480  73.640 124.090  1.00  0.00            
ATOM   4753 HD13 LEU   305      96.980  74.120 123.250  1.00  0.00            
ATOM   4754  CD2 LEU   305      97.320  72.800 126.480  1.00  0.00            
ATOM   4755 HD21 LEU   305      96.750  72.080 127.060  1.00  0.00            
ATOM   4756 HD22 LEU   305      98.340  72.440 126.360  1.00  0.00            
ATOM   4757 HD23 LEU   305      97.330  73.760 126.990  1.00  0.00            
ATOM   4758  C   LEU   305      92.920  73.140 126.150  1.00  0.00            
ATOM   4759  O   LEU   305      92.660  73.270 127.340  1.00  0.00            
ATOM   4760  N   GLY   306      92.050  73.430 125.180  1.00  0.00            
ATOM   4761  H   GLY   306      92.240  73.200 124.210  1.00  0.00            
ATOM   4762  CA  GLY   306      90.750  74.110 125.510  1.00  0.00            
ATOM   4763  HA2 GLY   306      90.940  74.850 126.290  1.00  0.00            
ATOM   4764  HA3 GLY   306      90.400  74.620 124.610  1.00  0.00            
ATOM   4765  C   GLY   306      89.700  73.170 125.980  1.00  0.00            
ATOM   4766  O   GLY   306      88.970  73.510 126.880  1.00  0.00            
ATOM   4767  N   TYR   307      89.610  71.950 125.440  1.00  0.00            
ATOM   4768  H   TYR   307      89.930  71.900 124.480  1.00  0.00            
ATOM   4769  CA  TYR   307      88.960  70.820 125.990  1.00  0.00            
ATOM   4770  HA  TYR   307      87.920  71.080 126.210  1.00  0.00            
ATOM   4771  CB  TYR   307      88.970  69.580 124.980  1.00  0.00            
ATOM   4772  HB2 TYR   307      89.920  69.320 124.520  1.00  0.00            
ATOM   4773  HB3 TYR   307      88.650  68.770 125.630  1.00  0.00            
ATOM   4774  CG  TYR   307      87.970  69.790 123.930  1.00  0.00            
ATOM   4775  CD1 TYR   307      88.290  69.480 122.610  1.00  0.00            
ATOM   4776  HD1 TYR   307      89.320  69.220 122.370  1.00  0.00            
ATOM   4777  CE1 TYR   307      87.330  69.500 121.610  1.00  0.00            
ATOM   4778  HE1 TYR   307      87.630  69.340 120.570  1.00  0.00            
ATOM   4779  CZ  TYR   307      85.980  69.740 121.920  1.00  0.00            
ATOM   4780  OH  TYR   307      85.050  69.750 120.850  1.00  0.00            
ATOM   4781  HH  TYR   307      85.460  69.580 119.990  1.00  0.00            
ATOM   4782  CE2 TYR   307      85.620  69.940 123.280  1.00  0.00            
ATOM   4783  HE2 TYR   307      84.560  69.960 123.550  1.00  0.00            
ATOM   4784  CD2 TYR   307      86.620  70.110 124.290  1.00  0.00            
ATOM   4785  HD2 TYR   307      86.340  70.470 125.280  1.00  0.00            
ATOM   4786  C   TYR   307      89.420  70.460 127.370  1.00  0.00            
ATOM   4787  O   TYR   307      88.610  70.380 128.290  1.00  0.00            
ATOM   4788  N   ALA   308      90.790  70.330 127.530  1.00  0.00            
ATOM   4789  H   ALA   308      91.360  70.310 126.690  1.00  0.00            
ATOM   4790  CA  ALA   308      91.400  70.030 128.770  1.00  0.00            
ATOM   4791  HA  ALA   308      90.900  69.100 129.030  1.00  0.00            
ATOM   4792  CB  ALA   308      92.940  69.740 128.600  1.00  0.00            
ATOM   4793  HB1 ALA   308      93.460  70.660 128.340  1.00  0.00            
ATOM   4794  HB2 ALA   308      93.340  69.350 129.530  1.00  0.00            
ATOM   4795  HB3 ALA   308      93.090  69.010 127.800  1.00  0.00            
ATOM   4796  C   ALA   308      91.130  71.000 129.880  1.00  0.00            
ATOM   4797  O   ALA   308      90.740  70.660 130.970  1.00  0.00            
ATOM   4798  N   ASN   309      91.330  72.340 129.620  1.00  0.00            
ATOM   4799  H   ASN   309      91.750  72.530 128.720  1.00  0.00            
ATOM   4800  CA  ASN   309      91.040  73.490 130.520  1.00  0.00            
ATOM   4801  HA  ASN   309      91.630  73.400 131.430  1.00  0.00            
ATOM   4802  CB  ASN   309      91.410  74.840 129.810  1.00  0.00            
ATOM   4803  HB2 ASN   309      92.440  74.990 129.500  1.00  0.00            
ATOM   4804  HB3 ASN   309      90.770  74.840 128.920  1.00  0.00            
ATOM   4805  CG  ASN   309      90.990  75.990 130.710  1.00  0.00            
ATOM   4806  OD1 ASN   309      91.610  76.280 131.720  1.00  0.00            
ATOM   4807  ND2 ASN   309      90.010  76.820 130.270  1.00  0.00            
ATOM   4808 HD21 ASN   309      89.710  77.590 130.840  1.00  0.00            
ATOM   4809 HD22 ASN   309      89.580  76.660 129.360  1.00  0.00            
ATOM   4810  C   ASN   309      89.610  73.520 130.940  1.00  0.00            
ATOM   4811  O   ASN   309      89.240  73.510 132.160  1.00  0.00            
ATOM   4812  N   SER   310      88.680  73.310 129.950  1.00  0.00            
ATOM   4813  H   SER   310      88.970  73.220 128.980  1.00  0.00            
ATOM   4814  CA  SER   310      87.270  73.270 130.250  1.00  0.00            
ATOM   4815  HA  SER   310      87.000  74.150 130.820  1.00  0.00            
ATOM   4816  CB  SER   310      86.390  73.240 128.940  1.00  0.00            
ATOM   4817  HB2 SER   310      86.770  74.000 128.260  1.00  0.00            
ATOM   4818  HB3 SER   310      86.500  72.260 128.480  1.00  0.00            
ATOM   4819  OG  SER   310      85.060  73.480 129.190  1.00  0.00            
ATOM   4820  HG  SER   310      84.570  73.450 128.360  1.00  0.00            
ATOM   4821  C   SER   310      86.740  72.160 131.100  1.00  0.00            
ATOM   4822  O   SER   310      85.770  72.270 131.870  1.00  0.00            
ATOM   4823  N   SER   311      87.430  70.980 130.980  1.00  0.00            
ATOM   4824  H   SER   311      88.180  71.000 130.300  1.00  0.00            
ATOM   4825  CA  SER   311      87.180  69.740 131.700  1.00  0.00            
ATOM   4826  HA  SER   311      86.100  69.580 131.770  1.00  0.00            
ATOM   4827  CB  SER   311      87.810  68.520 131.000  1.00  0.00            
ATOM   4828  HB2 SER   311      88.880  68.650 130.860  1.00  0.00            
ATOM   4829  HB3 SER   311      87.630  67.600 131.560  1.00  0.00            
ATOM   4830  OG  SER   311      87.200  68.430 129.780  1.00  0.00            
ATOM   4831  HG  SER   311      87.560  67.680 129.290  1.00  0.00            
ATOM   4832  C   SER   311      87.680  69.660 133.130  1.00  0.00            
ATOM   4833  O   SER   311      87.370  68.770 133.890  1.00  0.00            
ATOM   4834  N   LEU   312      88.690  70.500 133.480  1.00  0.00            
ATOM   4835  H   LEU   312      88.840  71.250 132.820  1.00  0.00            
ATOM   4836  CA  LEU   312      89.560  70.430 134.670  1.00  0.00            
ATOM   4837  HA  LEU   312      89.220  69.580 135.260  1.00  0.00            
ATOM   4838  CB  LEU   312      91.070  70.260 134.390  1.00  0.00            
ATOM   4839  HB2 LEU   312      91.320  71.140 133.790  1.00  0.00            
ATOM   4840  HB3 LEU   312      91.580  70.310 135.350  1.00  0.00            
ATOM   4841  CG  LEU   312      91.520  68.990 133.640  1.00  0.00            
ATOM   4842  HG  LEU   312      90.820  68.760 132.830  1.00  0.00            
ATOM   4843  CD1 LEU   312      92.930  69.250 133.050  1.00  0.00            
ATOM   4844 HD11 LEU   312      93.630  69.470 133.850  1.00  0.00            
ATOM   4845 HD12 LEU   312      93.270  68.360 132.510  1.00  0.00            
ATOM   4846 HD13 LEU   312      92.890  70.090 132.360  1.00  0.00            
ATOM   4847  CD2 LEU   312      91.550  67.730 134.530  1.00  0.00            
ATOM   4848 HD21 LEU   312      90.550  67.540 134.920  1.00  0.00            
ATOM   4849 HD22 LEU   312      91.870  66.870 133.930  1.00  0.00            
ATOM   4850 HD23 LEU   312      92.240  67.880 135.350  1.00  0.00            
ATOM   4851  C   LEU   312      89.410  71.730 135.480  1.00  0.00            
ATOM   4852  O   LEU   312      90.040  71.900 136.510  1.00  0.00            
ATOM   4853  N   ASN   313      88.410  72.520 135.120  1.00  0.00            
ATOM   4854  H   ASN   313      87.860  72.250 134.310  1.00  0.00            
ATOM   4855  CA  ASN   313      88.020  73.680 135.840  1.00  0.00            
ATOM   4856  HA  ASN   313      88.730  74.500 135.760  1.00  0.00            
ATOM   4857  CB  ASN   313      86.660  74.110 135.110  1.00  0.00            
ATOM   4858  HB2 ASN   313      86.580  73.860 134.050  1.00  0.00            
ATOM   4859  HB3 ASN   313      85.910  73.550 135.670  1.00  0.00            
ATOM   4860  CG  ASN   313      86.390  75.610 135.280  1.00  0.00            
ATOM   4861  OD1 ASN   313      86.990  76.400 135.970  1.00  0.00            
ATOM   4862  ND2 ASN   313      85.480  76.070 134.420  1.00  0.00            
ATOM   4863 HD21 ASN   313      85.220  77.040 134.430  1.00  0.00            
ATOM   4864 HD22 ASN   313      85.050  75.440 133.750  1.00  0.00            
ATOM   4865  C   ASN   313      87.670  73.550 137.340  1.00  0.00            
ATOM   4866  O   ASN   313      86.830  72.740 137.670  1.00  0.00            
ATOM   4867  N   PRO   314      88.370  74.260 138.280  1.00  0.00            
ATOM   4868  CD  PRO   314      89.640  75.000 138.000  1.00  0.00            
ATOM   4869  HD2 PRO   314      89.450  75.770 137.250  1.00  0.00            
ATOM   4870  HD3 PRO   314      90.380  74.300 137.610  1.00  0.00            
ATOM   4871  CG  PRO   314      90.030  75.570 139.340  1.00  0.00            
ATOM   4872  HG2 PRO   314      89.450  76.460 139.580  1.00  0.00            
ATOM   4873  HG3 PRO   314      91.090  75.810 139.380  1.00  0.00            
ATOM   4874  CB  PRO   314      89.700  74.430 140.250  1.00  0.00            
ATOM   4875  HB2 PRO   314      89.450  74.840 141.220  1.00  0.00            
ATOM   4876  HB3 PRO   314      90.500  73.700 140.360  1.00  0.00            
ATOM   4877  CA  PRO   314      88.440  73.740 139.620  1.00  0.00            
ATOM   4878  HA  PRO   314      88.560  72.660 139.570  1.00  0.00            
ATOM   4879  C   PRO   314      87.180  74.070 140.380  1.00  0.00            
ATOM   4880  O   PRO   314      87.090  73.690 141.540  1.00  0.00            
ATOM   4881  N   VAL   315      86.170  74.750 139.800  1.00  0.00            
ATOM   4882  H   VAL   315      86.360  75.420 139.070  1.00  0.00            
ATOM   4883  CA  VAL   315      84.820  74.660 140.310  1.00  0.00            
ATOM   4884  HA  VAL   315      84.710  74.700 141.390  1.00  0.00            
ATOM   4885  CB  VAL   315      83.930  75.780 139.680  1.00  0.00            
ATOM   4886  HB  VAL   315      84.310  76.760 139.970  1.00  0.00            
ATOM   4887  CG1 VAL   315      83.970  75.650 138.160  1.00  0.00            
ATOM   4888 HG11 VAL   315      83.590  74.670 137.860  1.00  0.00            
ATOM   4889 HG12 VAL   315      83.350  76.430 137.710  1.00  0.00            
ATOM   4890 HG13 VAL   315      85.000  75.760 137.810  1.00  0.00            
ATOM   4891  CG2 VAL   315      82.500  75.690 140.380  1.00  0.00            
ATOM   4892 HG21 VAL   315      82.610  75.840 141.450  1.00  0.00            
ATOM   4893 HG22 VAL   315      81.840  76.460 139.960  1.00  0.00            
ATOM   4894 HG23 VAL   315      82.070  74.710 140.190  1.00  0.00            
ATOM   4895  C   VAL   315      84.220  73.200 140.140  1.00  0.00            
ATOM   4896  O   VAL   315      83.480  72.730 140.980  1.00  0.00            
ATOM   4897  N   LEU   316      84.570  72.370 139.110  1.00  0.00            
ATOM   4898  H   LEU   316      85.040  72.850 138.350  1.00  0.00            
ATOM   4899  CA  LEU   316      84.040  71.020 138.850  1.00  0.00            
ATOM   4900  HA  LEU   316      82.960  71.100 138.740  1.00  0.00            
ATOM   4901  CB  LEU   316      84.610  70.340 137.590  1.00  0.00            
ATOM   4902  HB2 LEU   316      85.670  70.140 137.740  1.00  0.00            
ATOM   4903  HB3 LEU   316      84.080  69.390 137.470  1.00  0.00            
ATOM   4904  CG  LEU   316      84.420  71.190 136.320  1.00  0.00            
ATOM   4905  HG  LEU   316      84.960  72.130 136.400  1.00  0.00            
ATOM   4906  CD1 LEU   316      84.990  70.380 135.140  1.00  0.00            
ATOM   4907 HD11 LEU   316      84.450  69.430 135.050  1.00  0.00            
ATOM   4908 HD12 LEU   316      84.870  70.950 134.210  1.00  0.00            
ATOM   4909 HD13 LEU   316      86.050  70.180 135.310  1.00  0.00            
ATOM   4910  CD2 LEU   316      82.960  71.550 135.920  1.00  0.00            
ATOM   4911 HD21 LEU   316      82.490  72.120 136.720  1.00  0.00            
ATOM   4912 HD22 LEU   316      82.970  72.150 135.010  1.00  0.00            
ATOM   4913 HD23 LEU   316      82.390  70.630 135.740  1.00  0.00            
ATOM   4914  C   LEU   316      83.890  70.100 140.090  1.00  0.00            
ATOM   4915  O   LEU   316      82.870  69.420 140.290  1.00  0.00            
ATOM   4916  N   TYR   317      84.850  69.980 140.980  1.00  0.00            
ATOM   4917  H   TYR   317      85.690  70.520 140.820  1.00  0.00            
ATOM   4918  CA  TYR   317      84.830  69.050 142.090  1.00  0.00            
ATOM   4919  HA  TYR   317      84.280  68.160 141.780  1.00  0.00            
ATOM   4920  CB  TYR   317      86.310  68.610 142.570  1.00  0.00            
ATOM   4921  HB2 TYR   317      86.840  68.380 141.640  1.00  0.00            
ATOM   4922  HB3 TYR   317      86.750  69.500 143.020  1.00  0.00            
ATOM   4923  CG  TYR   317      86.420  67.500 143.480  1.00  0.00            
ATOM   4924  CD1 TYR   317      87.440  67.510 144.400  1.00  0.00            
ATOM   4925  HD1 TYR   317      88.160  68.320 144.360  1.00  0.00            
ATOM   4926  CE1 TYR   317      87.570  66.490 145.390  1.00  0.00            
ATOM   4927  HE1 TYR   317      88.330  66.550 146.160  1.00  0.00            
ATOM   4928  CZ  TYR   317      86.470  65.560 145.530  1.00  0.00            
ATOM   4929  OH  TYR   317      86.550  64.540 146.470  1.00  0.00            
ATOM   4930  HH  TYR   317      87.370  64.550 146.960  1.00  0.00            
ATOM   4931  CE2 TYR   317      85.500  65.500 144.530  1.00  0.00            
ATOM   4932  HE2 TYR   317      84.710  64.750 144.570  1.00  0.00            
ATOM   4933  CD2 TYR   317      85.550  66.400 143.470  1.00  0.00            
ATOM   4934  HD2 TYR   317      84.900  66.260 142.600  1.00  0.00            
ATOM   4935  C   TYR   317      83.980  69.670 143.250  1.00  0.00            
ATOM   4936  O   TYR   317      83.490  68.970 144.110  1.00  0.00            
ATOM   4937  N   ALA   318      83.680  71.000 143.230  1.00  0.00            
ATOM   4938  H   ALA   318      84.090  71.520 142.470  1.00  0.00            
ATOM   4939  CA  ALA   318      82.870  71.710 144.200  1.00  0.00            
ATOM   4940  HA  ALA   318      83.350  71.550 145.160  1.00  0.00            
ATOM   4941  CB  ALA   318      82.770  73.160 143.960  1.00  0.00            
ATOM   4942  HB1 ALA   318      82.280  73.340 143.000  1.00  0.00            
ATOM   4943  HB2 ALA   318      82.190  73.620 144.750  1.00  0.00            
ATOM   4944  HB3 ALA   318      83.770  73.590 143.940  1.00  0.00            
ATOM   4945  C   ALA   318      81.430  71.180 144.260  1.00  0.00            
ATOM   4946  O   ALA   318      80.840  70.990 145.320  1.00  0.00            
ATOM   4947  N   PHE   319      80.770  70.810 143.110  1.00  0.00            
ATOM   4948  H   PHE   319      81.120  71.030 142.180  1.00  0.00            
ATOM   4949  CA  PHE   319      79.430  70.140 143.220  1.00  0.00            
ATOM   4950  HA  PHE   319      79.000  70.330 144.200  1.00  0.00            
ATOM   4951  CB  PHE   319      78.420  70.710 142.100  1.00  0.00            
ATOM   4952  HB2 PHE   319      77.560  70.070 141.930  1.00  0.00            
ATOM   4953  HB3 PHE   319      78.080  71.670 142.480  1.00  0.00            
ATOM   4954  CG  PHE   319      79.030  70.970 140.760  1.00  0.00            
ATOM   4955  CD1 PHE   319      79.320  72.290 140.380  1.00  0.00            
ATOM   4956  HD1 PHE   319      79.280  73.080 141.120  1.00  0.00            
ATOM   4957  CE1 PHE   319      79.660  72.600 139.030  1.00  0.00            
ATOM   4958  HE1 PHE   319      79.710  73.640 138.690  1.00  0.00            
ATOM   4959  CZ  PHE   319      79.920  71.600 138.160  1.00  0.00            
ATOM   4960  HZ  PHE   319      80.180  71.830 137.120  1.00  0.00            
ATOM   4961  CE2 PHE   319      79.860  70.250 138.590  1.00  0.00            
ATOM   4962  HE2 PHE   319      80.150  69.460 137.890  1.00  0.00            
ATOM   4963  CD2 PHE   319      79.430  69.920 139.890  1.00  0.00            
ATOM   4964  HD2 PHE   319      79.410  68.880 140.210  1.00  0.00            
ATOM   4965  C   PHE   319      79.440  68.590 143.140  1.00  0.00            
ATOM   4966  O   PHE   319      78.440  67.920 143.490  1.00  0.00            
ATOM   4967  N   LEU   320      80.610  68.090 142.790  1.00  0.00            
ATOM   4968  H   LEU   320      81.420  68.690 142.770  1.00  0.00            
ATOM   4969  CA  LEU   320      80.810  66.670 142.580  1.00  0.00            
ATOM   4970  HA  LEU   320      79.830  66.220 142.420  1.00  0.00            
ATOM   4971  CB  LEU   320      81.750  66.290 141.330  1.00  0.00            
ATOM   4972  HB2 LEU   320      82.660  66.860 141.520  1.00  0.00            
ATOM   4973  HB3 LEU   320      81.980  65.220 141.320  1.00  0.00            
ATOM   4974  CG  LEU   320      81.180  66.690 139.970  1.00  0.00            
ATOM   4975  HG  LEU   320      81.130  67.770 139.870  1.00  0.00            
ATOM   4976  CD1 LEU   320      82.120  66.130 138.920  1.00  0.00            
ATOM   4977 HD11 LEU   320      82.170  65.040 139.010  1.00  0.00            
ATOM   4978 HD12 LEU   320      81.750  66.390 137.920  1.00  0.00            
ATOM   4979 HD13 LEU   320      83.110  66.550 139.060  1.00  0.00            
ATOM   4980  CD2 LEU   320      79.730  66.240 139.800  1.00  0.00            
ATOM   4981 HD21 LEU   320      79.110  66.700 140.570  1.00  0.00            
ATOM   4982 HD22 LEU   320      79.370  66.540 138.810  1.00  0.00            
ATOM   4983 HD23 LEU   320      79.670  65.150 139.880  1.00  0.00            
ATOM   4984  C   LEU   320      81.670  66.100 143.810  1.00  0.00            
ATOM   4985  O   LEU   320      82.350  65.090 143.750  1.00  0.00            
ATOM   4986  N   ASP   321      81.590  66.810 144.900  1.00  0.00            
ATOM   4987  H   ASP   321      80.900  67.540 144.780  1.00  0.00            
ATOM   4988  CA  ASP   321      82.340  66.760 146.140  1.00  0.00            
ATOM   4989  HA  ASP   321      83.380  67.060 146.020  1.00  0.00            
ATOM   4990  CB  ASP   321      81.640  67.780 147.010  1.00  0.00            
ATOM   4991  HB2 ASP   321      81.480  68.700 146.450  1.00  0.00            
ATOM   4992  HB3 ASP   321      80.690  67.250 147.110  1.00  0.00            
ATOM   4993  CG  ASP   321      82.190  68.110 148.380  1.00  0.00            
ATOM   4994  OD1 ASP   321      83.430  67.880 148.540  1.00  0.00            
ATOM   4995  OD2 ASP   321      81.480  68.710 149.180  1.00  0.00            
ATOM   4996  C   ASP   321      82.460  65.510 146.780  1.00  0.00            
ATOM   4997  O   ASP   321      83.500  65.170 147.290  1.00  0.00            
ATOM   4998  N   GLU   322      81.390  64.670 146.720  1.00  0.00            
ATOM   4999  H   GLU   322      80.520  65.080 146.410  1.00  0.00            
ATOM   5000  CA  GLU   322      81.380  63.290 147.200  1.00  0.00            
ATOM   5001  HA  GLU   322      82.390  63.080 147.540  1.00  0.00            
ATOM   5002  CB  GLU   322      80.380  62.920 148.340  1.00  0.00            
ATOM   5003  HB2 GLU   322      79.350  63.080 148.020  1.00  0.00            
ATOM   5004  HB3 GLU   322      80.500  61.880 148.650  1.00  0.00            
ATOM   5005  CG  GLU   322      80.710  63.840 149.500  1.00  0.00            
ATOM   5006  HG2 GLU   322      81.790  63.860 149.620  1.00  0.00            
ATOM   5007  HG3 GLU   322      80.350  64.850 149.310  1.00  0.00            
ATOM   5008  CD  GLU   322      80.080  63.310 150.740  1.00  0.00            
ATOM   5009  OE1 GLU   322      80.750  63.170 151.780  1.00  0.00            
ATOM   5010  OE2 GLU   322      78.850  62.980 150.680  1.00  0.00            
ATOM   5011  C   GLU   322      81.210  62.250 146.030  1.00  0.00            
ATOM   5012  O   GLU   322      80.880  61.060 146.210  1.00  0.00            
ATOM   5013  N   ASN   323      81.410  62.640 144.730  1.00  0.00            
ATOM   5014  H   ASN   323      81.550  63.620 144.530  1.00  0.00            
ATOM   5015  CA  ASN   323      81.180  61.730 143.590  1.00  0.00            
ATOM   5016  HA  ASN   323      80.210  61.240 143.670  1.00  0.00            
ATOM   5017  CB  ASN   323      81.200  62.570 142.290  1.00  0.00            
ATOM   5018  HB2 ASN   323      80.880  63.610 142.310  1.00  0.00            
ATOM   5019  HB3 ASN   323      82.260  62.520 142.050  1.00  0.00            
ATOM   5020  CG  ASN   323      80.440  61.860 141.220  1.00  0.00            
ATOM   5021  OD1 ASN   323      79.240  62.130 141.090  1.00  0.00            
ATOM   5022  ND2 ASN   323      81.180  61.180 140.330  1.00  0.00            
ATOM   5023 HD21 ASN   323      80.730  60.680 139.580  1.00  0.00            
ATOM   5024 HD22 ASN   323      82.190  61.170 140.410  1.00  0.00            
ATOM   5025  C   ASN   323      82.070  60.460 143.620  1.00  0.00            
ATOM   5026  O   ASN   323      81.660  59.370 143.160  1.00  0.00            
ATOM   5027  N   PHE   324      83.360  60.260 144.060  1.00  0.00            
ATOM   5028  H   PHE   324      83.450  59.360 144.500  1.00  0.00            
ATOM   5029  CA  PHE   324      84.490  61.200 144.160  1.00  0.00            
ATOM   5030  HA  PHE   324      85.390  60.600 144.000  1.00  0.00            
ATOM   5031  CB  PHE   324      84.530  62.440 143.180  1.00  0.00            
ATOM   5032  HB2 PHE   324      83.620  63.010 143.360  1.00  0.00            
ATOM   5033  HB3 PHE   324      85.390  63.070 143.370  1.00  0.00            
ATOM   5034  CG  PHE   324      84.550  62.110 141.690  1.00  0.00            
ATOM   5035  CD1 PHE   324      84.520  63.200 140.760  1.00  0.00            
ATOM   5036  HD1 PHE   324      84.560  64.210 141.160  1.00  0.00            
ATOM   5037  CE1 PHE   324      84.440  63.000 139.330  1.00  0.00            
ATOM   5038  HE1 PHE   324      84.370  63.830 138.620  1.00  0.00            
ATOM   5039  CZ  PHE   324      84.450  61.690 138.860  1.00  0.00            
ATOM   5040  HZ  PHE   324      84.380  61.480 137.790  1.00  0.00            
ATOM   5041  CE2 PHE   324      84.550  60.610 139.800  1.00  0.00            
ATOM   5042  HE2 PHE   324      84.640  59.600 139.390  1.00  0.00            
ATOM   5043  CD2 PHE   324      84.530  60.800 141.120  1.00  0.00            
ATOM   5044  HD2 PHE   324      84.500  59.940 141.790  1.00  0.00            
ATOM   5045  C   PHE   324      84.600  61.520 145.700  1.00  0.00            
ATOM   5046  O   PHE   324      84.920  62.610 146.130  1.00  0.00            
ATOM   5047  N   LYS   325      84.520  60.470 146.600  1.00  0.00            
ATOM   5048  H   LYS   325      84.380  59.510 146.310  1.00  0.00            
ATOM   5049  CA  LYS   325      84.460  60.780 148.030  1.00  0.00            
ATOM   5050  HA  LYS   325      83.700  61.530 148.230  1.00  0.00            
ATOM   5051  CB  LYS   325      84.090  59.470 148.790  1.00  0.00            
ATOM   5052  HB2 LYS   325      83.100  59.200 148.420  1.00  0.00            
ATOM   5053  HB3 LYS   325      84.810  58.730 148.450  1.00  0.00            
ATOM   5054  CG  LYS   325      84.080  59.510 150.340  1.00  0.00            
ATOM   5055  HG2 LYS   325      84.070  58.480 150.700  1.00  0.00            
ATOM   5056  HG3 LYS   325      84.990  60.010 150.670  1.00  0.00            
ATOM   5057  CD  LYS   325      82.870  60.250 150.880  1.00  0.00            
ATOM   5058  HD2 LYS   325      83.000  61.310 150.670  1.00  0.00            
ATOM   5059  HD3 LYS   325      81.980  59.880 150.360  1.00  0.00            
ATOM   5060  CE  LYS   325      82.700  60.030 152.420  1.00  0.00            
ATOM   5061  HE2 LYS   325      82.620  58.960 152.590  1.00  0.00
[truncated: 6,429,822 more chars]
