# Supplementary material for: Descriptive molecular pharmacology of the δ opioid receptor (DOR): A computational study with structural approach
Source: PLoS One. 2024 Jul 11;19(7):e0304068. doi: 10.1371/journal.pone.0304068 (PMC11239112; doi:10.1371/journal.pone.0304068)
Supplement: S1 File — (ZIP) [file pone.0304068.s025.zip › DORDPI287_cMD_0.pdb]

TITLE     Title
REMARK    THIS IS A SIMULATION BOX
CRYST1   82.736   82.736  120.122  90.00  90.00  90.00 P 1           1
MODEL        1
ATOM      1  N   GLU A   2      75.740  48.430  44.940  1.00  0.00           N
ATOM      2  HT1 GLU A   2      76.570  48.550  44.320  1.00  0.00           H
ATOM      3  HT2 GLU A   2      75.970  47.970  45.840  1.00  0.00           H
ATOM      4  HT3 GLU A   2      75.450  49.390  45.190  1.00  0.00           H
ATOM      5  CA  GLU A   2      74.640  47.640  44.360  1.00  0.00           C
ATOM      6  HA  GLU A   2      73.790  48.260  44.590  1.00  0.00           H
ATOM      7  CB  GLU A   2      74.770  47.520  42.860  1.00  0.00           C
ATOM      8  HB1 GLU A   2      74.160  46.640  42.580  1.00  0.00           H
ATOM      9  HB2 GLU A   2      75.820  47.420  42.510  1.00  0.00           H
ATOM     10  CG  GLU A   2      74.090  48.710  42.110  1.00  0.00           C
ATOM     11  HG1 GLU A   2      74.540  49.700  42.350  1.00  0.00           H
ATOM     12  HG2 GLU A   2      73.050  48.830  42.480  1.00  0.00           H
ATOM     13  CD  GLU A   2      74.160  48.450  40.640  1.00  0.00           C
ATOM     14  OE1 GLU A   2      74.560  49.360  39.870  1.00  0.00           O
ATOM     15  OE2 GLU A   2      73.850  47.290  40.200  1.00  0.00           O
ATOM     16  C   GLU A   2      74.370  46.350  45.090  1.00  0.00           C
ATOM     17  O   GLU A   2      73.310  46.280  45.710  1.00  0.00           O
ATOM     18  N   PRO A   3      75.180  45.310  45.070  1.00  0.00           N
ATOM     19  CD  PRO A   3      76.480  45.240  44.440  1.00  0.00           C
ATOM     20  HD1 PRO A   3      77.140  45.940  45.010  1.00  0.00           H
ATOM     21  HD2 PRO A   3      76.430  45.420  43.350  1.00  0.00           H
ATOM     22  CA  PRO A   3      74.740  43.950  45.410  1.00  0.00           C
ATOM     23  HA  PRO A   3      73.810  43.680  44.940  1.00  0.00           H
ATOM     24  CB  PRO A   3      75.820  42.920  44.890  1.00  0.00           C
ATOM     25  HB1 PRO A   3      75.510  42.550  43.890  1.00  0.00           H
ATOM     26  HB2 PRO A   3      76.030  42.060  45.570  1.00  0.00           H
ATOM     27  CG  PRO A   3      77.040  43.790  44.720  1.00  0.00           C
ATOM     28  HG1 PRO A   3      77.650  43.780  45.640  1.00  0.00           H
ATOM     29  HG2 PRO A   3      77.730  43.420  43.930  1.00  0.00           H
ATOM     30  C   PRO A   3      74.600  43.760  46.930  1.00  0.00           C
ATOM     31  O   PRO A   3      73.640  43.090  47.350  1.00  0.00           O
ATOM     32  N   ALA A   4      75.480  44.270  47.770  1.00  0.00           N
ATOM     33  HN  ALA A   4      76.170  44.860  47.350  1.00  0.00           H
ATOM     34  CA  ALA A   4      75.540  43.930  49.220  1.00  0.00           C
ATOM     35  HA  ALA A   4      76.060  42.990  49.340  1.00  0.00           H
ATOM     36  CB  ALA A   4      76.580  44.880  49.840  1.00  0.00           C
ATOM     37  HB1 ALA A   4      77.470  44.860  49.170  1.00  0.00           H
ATOM     38  HB2 ALA A   4      76.870  44.680  50.900  1.00  0.00           H
ATOM     39  HB3 ALA A   4      76.150  45.900  49.870  1.00  0.00           H
ATOM     40  C   ALA A   4      74.270  43.790  50.000  1.00  0.00           C
ATOM     41  O   ALA A   4      74.020  42.690  50.530  1.00  0.00           O
ATOM     42  N   PRO A   5      73.320  44.750  50.030  1.00  0.00           N
ATOM     43  CD  PRO A   5      73.420  46.140  49.570  1.00  0.00           C
ATOM     44  HD1 PRO A   5      73.720  46.220  48.500  1.00  0.00           H
ATOM     45  HD2 PRO A   5      74.110  46.690  50.230  1.00  0.00           H
ATOM     46  CA  PRO A   5      72.150  44.460  50.830  1.00  0.00           C
ATOM     47  HA  PRO A   5      72.360  43.990  51.780  1.00  0.00           H
ATOM     48  CB  PRO A   5      71.480  45.840  50.980  1.00  0.00           C
ATOM     49  HB1 PRO A   5      71.800  46.360  51.910  1.00  0.00           H
ATOM     50  HB2 PRO A   5      70.370  45.740  50.990  1.00  0.00           H
ATOM     51  CG  PRO A   5      72.000  46.700  49.830  1.00  0.00           C
ATOM     52  HG1 PRO A   5      71.240  46.570  49.040  1.00  0.00           H
ATOM     53  HG2 PRO A   5      72.070  47.790  50.020  1.00  0.00           H
ATOM     54  C   PRO A   5      71.260  43.520  50.140  1.00  0.00           C
ATOM     55  O   PRO A   5      70.610  42.730  50.800  1.00  0.00           O
ATOM     56  N   SER A   6      71.200  43.510  48.800  1.00  0.00           N
ATOM     57  HN  SER A   6      71.860  44.110  48.340  1.00  0.00           H
ATOM     58  CA  SER A   6      70.240  42.770  47.990  1.00  0.00           C
ATOM     59  HA  SER A   6      69.250  42.790  48.420  1.00  0.00           H
ATOM     60  CB  SER A   6      70.130  43.230  46.610  1.00  0.00           C
ATOM     61  HB1 SER A   6      69.590  42.450  46.020  1.00  0.00           H
ATOM     62  HB2 SER A   6      71.210  43.320  46.350  1.00  0.00           H
ATOM     63  OG  SER A   6      69.520  44.530  46.520  1.00  0.00           O
ATOM     64  HG1 SER A   6      68.610  44.560  46.840  1.00  0.00           H
ATOM     65  C   SER A   6      70.640  41.320  48.010  1.00  0.00           C
ATOM     66  O   SER A   6      69.860  40.390  48.090  1.00  0.00           O
ATOM     67  N   ALA A   7      71.970  41.040  48.000  1.00  0.00           N
ATOM     68  HN  ALA A   7      72.610  41.810  47.990  1.00  0.00           H
ATOM     69  CA  ALA A   7      72.520  39.750  48.040  1.00  0.00           C
ATOM     70  HA  ALA A   7      72.070  39.270  47.190  1.00  0.00           H
ATOM     71  CB  ALA A   7      74.000  40.040  47.900  1.00  0.00           C
ATOM     72  HB1 ALA A   7      74.380  40.650  48.750  1.00  0.00           H
ATOM     73  HB2 ALA A   7      74.040  40.680  46.990  1.00  0.00           H
ATOM     74  HB3 ALA A   7      74.720  39.220  47.690  1.00  0.00           H
ATOM     75  C   ALA A   7      72.260  38.930  49.340  1.00  0.00           C
ATOM     76  O   ALA A   7      71.770  37.770  49.270  1.00  0.00           O
ATOM     77  N   GLY A   8      72.510  39.700  50.460  1.00  0.00           N
ATOM     78  HN  GLY A   8      72.940  40.590  50.320  1.00  0.00           H
ATOM     79  CA  GLY A   8      72.020  39.370  51.820  1.00  0.00           C
ATOM     80  HA1 GLY A   8      72.320  40.140  52.520  1.00  0.00           H
ATOM     81  HA2 GLY A   8      72.560  38.450  51.980  1.00  0.00           H
ATOM     82  C   GLY A   8      70.510  39.180  51.860  1.00  0.00           C
ATOM     83  O   GLY A   8      70.060  38.180  52.380  1.00  0.00           O
ATOM     84  N   ALA A   9      69.630  40.130  51.270  1.00  0.00           N
ATOM     85  HN  ALA A   9      70.060  40.970  50.940  1.00  0.00           H
ATOM     86  CA  ALA A   9      68.190  40.050  51.260  1.00  0.00           C
ATOM     87  HA  ALA A   9      67.750  40.030  52.250  1.00  0.00           H
ATOM     88  CB  ALA A   9      67.530  41.370  50.670  1.00  0.00           C
ATOM     89  HB1 ALA A   9      66.450  41.470  50.900  1.00  0.00           H
ATOM     90  HB2 ALA A   9      67.690  41.430  49.570  1.00  0.00           H
ATOM     91  HB3 ALA A   9      68.110  42.250  51.000  1.00  0.00           H
ATOM     92  C   ALA A   9      67.670  38.770  50.620  1.00  0.00           C
ATOM     93  O   ALA A   9      66.590  38.190  51.010  1.00  0.00           O
ATOM     94  N   GLU A  10      68.290  38.190  49.560  1.00  0.00           N
ATOM     95  HN  GLU A  10      69.110  38.610  49.200  1.00  0.00           H
ATOM     96  CA  GLU A  10      67.860  36.930  49.020  1.00  0.00           C
ATOM     97  HA  GLU A  10      66.890  36.680  49.430  1.00  0.00           H
ATOM     98  CB  GLU A  10      67.470  37.130  47.520  1.00  0.00           C
ATOM     99  HB1 GLU A  10      67.070  36.210  47.050  1.00  0.00           H
ATOM    100  HB2 GLU A  10      68.370  37.290  46.890  1.00  0.00           H
ATOM    101  CG  GLU A  10      66.470  38.350  47.220  1.00  0.00           C
ATOM    102  HG1 GLU A  10      66.860  39.240  47.750  1.00  0.00           H
ATOM    103  HG2 GLU A  10      65.490  38.080  47.660  1.00  0.00           H
ATOM    104  CD  GLU A  10      66.310  38.630  45.700  1.00  0.00           C
ATOM    105  OE1 GLU A  10      66.810  37.750  44.910  1.00  0.00           O
ATOM    106  OE2 GLU A  10      65.680  39.610  45.290  1.00  0.00           O
ATOM    107  C   GLU A  10      68.750  35.810  49.240  1.00  0.00           C
ATOM    108  O   GLU A  10      68.700  34.790  48.520  1.00  0.00           O
ATOM    109  N   LEU A  11      69.610  36.000  50.210  1.00  0.00           N
ATOM    110  HN  LEU A  11      69.670  36.880  50.680  1.00  0.00           H
ATOM    111  CA  LEU A  11      70.510  34.950  50.620  1.00  0.00           C
ATOM    112  HA  LEU A  11      71.170  35.540  51.230  1.00  0.00           H
ATOM    113  CB  LEU A  11      69.830  34.010  51.670  1.00  0.00           C
ATOM    114  HB1 LEU A  11      70.350  33.040  51.800  1.00  0.00           H
ATOM    115  HB2 LEU A  11      68.960  33.690  51.050  1.00  0.00           H
ATOM    116  CG  LEU A  11      69.450  34.760  52.940  1.00  0.00           C
ATOM    117  HG  LEU A  11      69.830  35.800  52.880  1.00  0.00           H
ATOM    118  CD1 LEU A  11      67.920  34.900  53.060  1.00  0.00           C
ATOM    119 HD11 LEU A  11      67.460  35.280  52.130  1.00  0.00           H
ATOM    120 HD12 LEU A  11      67.640  35.700  53.770  1.00  0.00           H
ATOM    121 HD13 LEU A  11      67.430  33.980  53.450  1.00  0.00           H
ATOM    122  CD2 LEU A  11      70.110  34.140  54.170  1.00  0.00           C
ATOM    123 HD21 LEU A  11      69.520  34.360  55.090  1.00  0.00           H
ATOM    124 HD22 LEU A  11      71.120  34.550  54.350  1.00  0.00           H
ATOM    125 HD23 LEU A  11      70.200  33.060  53.930  1.00  0.00           H
ATOM    126  C   LEU A  11      71.470  34.250  49.660  1.00  0.00           C
ATOM    127  O   LEU A  11      71.760  33.030  49.760  1.00  0.00           O
ATOM    128  N   GLN A  12      71.970  34.970  48.650  1.00  0.00           N
ATOM    129  HN  GLN A  12      71.810  35.950  48.760  1.00  0.00           H
ATOM    130  CA  GLN A  12      72.990  34.630  47.620  1.00  0.00           C
ATOM    131  HA  GLN A  12      72.670  33.810  47.000  1.00  0.00           H
ATOM    132  CB  GLN A  12      73.240  35.860  46.620  1.00  0.00           C
ATOM    133  HB1 GLN A  12      73.840  36.610  47.170  1.00  0.00           H
ATOM    134  HB2 GLN A  12      72.260  36.270  46.320  1.00  0.00           H
ATOM    135  CG  GLN A  12      74.130  35.490  45.400  1.00  0.00           C
ATOM    136  HG1 GLN A  12      75.190  35.330  45.700  1.00  0.00           H
ATOM    137  HG2 GLN A  12      74.000  36.350  44.700  1.00  0.00           H
ATOM    138  CD  GLN A  12      73.850  34.100  44.680  1.00  0.00           C
ATOM    139  OE1 GLN A  12      74.840  33.290  44.410  1.00  0.00           O
ATOM    140  NE2 GLN A  12      72.520  33.880  44.300  1.00  0.00           N
ATOM    141 HE21 GLN A  12      72.310  33.130  43.680  1.00  0.00           H
ATOM    142 HE22 GLN A  12      71.780  34.480  44.570  1.00  0.00           H
ATOM    143  C   GLN A  12      74.290  34.100  48.180  1.00  0.00           C
ATOM    144  O   GLN A  12      75.000  34.930  48.780  1.00  0.00           O
ATOM    145  N   PRO A  13      74.750  32.810  48.070  1.00  0.00           N
ATOM    146  CD  PRO A  13      74.070  31.710  47.340  1.00  0.00           C
ATOM    147  HD1 PRO A  13      74.570  31.560  46.360  1.00  0.00           H
ATOM    148  HD2 PRO A  13      73.000  31.950  47.180  1.00  0.00           H
ATOM    149  CA  PRO A  13      75.630  32.300  49.120  1.00  0.00           C
ATOM    150  HA  PRO A  13      75.240  32.510  50.100  1.00  0.00           H
ATOM    151  CB  PRO A  13      75.680  30.840  48.810  1.00  0.00           C
ATOM    152  HB1 PRO A  13      75.940  30.340  49.770  1.00  0.00           H
ATOM    153  HB2 PRO A  13      76.440  30.490  48.080  1.00  0.00           H
ATOM    154  CG  PRO A  13      74.260  30.500  48.270  1.00  0.00           C
ATOM    155  HG1 PRO A  13      74.220  29.490  47.810  1.00  0.00           H
ATOM    156  HG2 PRO A  13      73.430  30.520  49.010  1.00  0.00           H
ATOM    157  C   PRO A  13      77.100  32.880  49.120  1.00  0.00           C
ATOM    158  O   PRO A  13      77.510  32.860  50.270  1.00  0.00           O
ATOM    159  N   PRO A  14      77.770  33.440  48.050  1.00  0.00           N
ATOM    160  CD  PRO A  14      78.830  34.430  48.440  1.00  0.00           C
ATOM    161  HD1 PRO A  14      79.500  34.120  49.270  1.00  0.00           H
ATOM    162  HD2 PRO A  14      78.300  35.350  48.730  1.00  0.00           H
ATOM    163  CA  PRO A  14      77.530  33.330  46.600  1.00  0.00           C
ATOM    164  HA  PRO A  14      76.540  33.580  46.230  1.00  0.00           H
ATOM    165  CB  PRO A  14      78.600  34.430  46.110  1.00  0.00           C
ATOM    166  HB1 PRO A  14      78.110  35.380  45.830  1.00  0.00           H
ATOM    167  HB2 PRO A  14      79.010  34.040  45.150  1.00  0.00           H
ATOM    168  CG  PRO A  14      79.640  34.610  47.110  1.00  0.00           C
ATOM    169  HG1 PRO A  14      80.370  33.770  47.080  1.00  0.00           H
ATOM    170  HG2 PRO A  14      80.170  35.570  46.990  1.00  0.00           H
ATOM    171  C   PRO A  14      77.960  31.920  46.170  1.00  0.00           C
ATOM    172  O   PRO A  14      77.180  31.180  45.570  1.00  0.00           O
ATOM    173  N   LEU A  15      79.230  31.540  46.340  1.00  0.00           N
ATOM    174  HN  LEU A  15      79.840  32.140  46.850  1.00  0.00           H
ATOM    175  CA  LEU A  15      79.930  30.290  45.910  1.00  0.00           C
ATOM    176  HA  LEU A  15      80.000  30.300  44.830  1.00  0.00           H
ATOM    177  CB  LEU A  15      81.320  30.230  46.550  1.00  0.00           C
ATOM    178  HB1 LEU A  15      81.210  30.130  47.650  1.00  0.00           H
ATOM    179  HB2 LEU A  15      81.920  31.150  46.380  1.00  0.00           H
ATOM    180  CG  LEU A  15      82.190  29.100  46.140  1.00  0.00           C
ATOM    181  HG  LEU A  15      81.720  28.110  46.300  1.00  0.00           H
ATOM    182  CD1 LEU A  15      82.680  29.300  44.700  1.00  0.00           C
ATOM    183 HD11 LEU A  15       0.340  30.310  44.460  1.00  0.00           H
ATOM    184 HD12 LEU A  15      81.860  29.100  43.970  1.00  0.00           H
ATOM    185 HD13 LEU A  15       0.760  28.600  44.450  1.00  0.00           H
ATOM    186  CD2 LEU A  15       0.580  29.120  47.090  1.00  0.00           C
ATOM    187 HD21 LEU A  15       1.110  30.090  47.020  1.00  0.00           H
ATOM    188 HD22 LEU A  15       1.360  28.400  46.750  1.00  0.00           H
ATOM    189 HD23 LEU A  15       0.250  28.840  48.120  1.00  0.00           H
ATOM    190  C   LEU A  15      79.250  28.930  46.220  1.00  0.00           C
ATOM    191  O   LEU A  15      79.290  28.040  45.390  1.00  0.00           O
ATOM    192  N   PHE A  16      78.640  28.660  47.360  1.00  0.00           N
ATOM    193  HN  PHE A  16      78.640  29.400  48.030  1.00  0.00           H
ATOM    194  CA  PHE A  16      77.870  27.430  47.740  1.00  0.00           C
ATOM    195  HA  PHE A  16      78.600  26.640  47.630  1.00  0.00           H
ATOM    196  CB  PHE A  16      77.400  27.580  49.210  1.00  0.00           C
ATOM    197  HB1 PHE A  16      76.880  26.650  49.510  1.00  0.00           H
ATOM    198  HB2 PHE A  16      76.610  28.340  49.350  1.00  0.00           H
ATOM    199  CG  PHE A  16      78.460  27.820  50.220  1.00  0.00           C
ATOM    200  CD1 PHE A  16      79.130  26.880  50.930  1.00  0.00           C
ATOM    201  HD1 PHE A  16      78.970  25.840  50.690  1.00  0.00           H
ATOM    202  CE1 PHE A  16      80.020  27.230  51.980  1.00  0.00           C
ATOM    203  HE1 PHE A  16      80.500  26.430  52.530  1.00  0.00           H
ATOM    204  CZ  PHE A  16      80.220  28.590  52.310  1.00  0.00           C
ATOM    205  HZ  PHE A  16      80.900  28.840  53.110  1.00  0.00           H
ATOM    206  CD2 PHE A  16      78.680  29.190  50.640  1.00  0.00           C
ATOM    207  HD2 PHE A  16      78.130  29.970  50.140  1.00  0.00           H
ATOM    208  CE2 PHE A  16      79.540  29.600  51.710  1.00  0.00           C
ATOM    209  HE2 PHE A  16      79.640  30.600  52.100  1.00  0.00           H
ATOM    210  C   PHE A  16      76.740  27.050  46.710  1.00  0.00           C
ATOM    211  O   PHE A  16      76.480  25.830  46.500  1.00  0.00           O
ATOM    212  N   ALA A  17      76.180  28.080  46.060  1.00  0.00           N
ATOM    213  HN  ALA A  17      76.440  29.030  46.200  1.00  0.00           H
ATOM    214  CA  ALA A  17      75.310  27.910  44.930  1.00  0.00           C
ATOM    215  HA  ALA A  17      74.510  27.290  45.310  1.00  0.00           H
ATOM    216  CB  ALA A  17      74.860  29.280  44.410  1.00  0.00           C
ATOM    217  HB1 ALA A  17      74.250  29.840  45.150  1.00  0.00           H
ATOM    218  HB2 ALA A  17      74.430  29.030  43.410  1.00  0.00           H
ATOM    219  HB3 ALA A  17      75.680  30.000  44.190  1.00  0.00           H
ATOM    220  C   ALA A  17      75.990  27.160  43.790  1.00  0.00           C
ATOM    221  O   ALA A  17      75.370  26.350  43.140  1.00  0.00           O
ATOM    222  N   ASN A  18      77.230  27.470  43.500  1.00  0.00           N
ATOM    223  HN  ASN A  18      77.730  28.170  44.000  1.00  0.00           H
ATOM    224  CA  ASN A  18      78.000  26.830  42.460  1.00  0.00           C
ATOM    225  HA  ASN A  18      77.460  26.750  41.530  1.00  0.00           H
ATOM    226  CB  ASN A  18      79.320  27.560  42.150  1.00  0.00           C
ATOM    227  HB1 ASN A  18      79.740  27.120  41.220  1.00  0.00           H
ATOM    228  HB2 ASN A  18      80.130  27.660  42.900  1.00  0.00           H
ATOM    229  CG  ASN A  18      78.940  29.000  41.680  1.00  0.00           C
ATOM    230  OD1 ASN A  18      78.960  29.870  42.520  1.00  0.00           O
ATOM    231  ND2 ASN A  18      78.830  29.150  40.390  1.00  0.00           N
ATOM    232 HD22 ASN A  18      78.940  28.430  39.720  1.00  0.00           H
ATOM    233  C   ASN A  18      78.380  25.430  42.730  1.00  0.00           C
ATOM    234  O   ASN A  18      78.500  24.650  41.820  1.00  0.00           O
ATOM    235  N   ALA A  19      78.620  25.150  44.080  1.00  0.00           N
ATOM    236  HN  ALA A  19      78.640  25.940  44.690  1.00  0.00           H
ATOM    237  CA  ALA A  19      78.860  23.760  44.520  1.00  0.00           C
ATOM    238  HA  ALA A  19      79.640  23.460  43.820  1.00  0.00           H
ATOM    239  CB  ALA A  19      79.460  23.650  45.950  1.00  0.00           C
ATOM    240  HB1 ALA A  19      79.880  22.640  46.160  1.00  0.00           H
ATOM    241  HB2 ALA A  19      78.800  23.930  46.800  1.00  0.00           H
ATOM    242  HB3 ALA A  19      80.330  24.330  46.090  1.00  0.00           H
ATOM    243  C   ALA A  19      77.630  22.860  44.460  1.00  0.00           C
ATOM    244  O   ALA A  19      77.740  21.640  44.410  1.00  0.00           O
ATOM    245  N   SER A  20      76.450  23.490  44.410  1.00  0.00           N
ATOM    246  HN  SER A  20      76.450  24.460  44.630  1.00  0.00           H
ATOM    247  CA  SER A  20      75.180  22.740  44.370  1.00  0.00           C
ATOM    248  HA  SER A  20      75.360  21.730  44.730  1.00  0.00           H
ATOM    249  CB  SER A  20      74.040  23.400  45.120  1.00  0.00           C
ATOM    250  HB1 SER A  20      73.140  22.740  45.140  1.00  0.00           H
ATOM    251  HB2 SER A  20      73.740  24.360  44.650  1.00  0.00           H
ATOM    252  OG  SER A  20      74.490  23.660  46.480  1.00  0.00           O
ATOM    253  HG1 SER A  20      75.240  24.270  46.500  1.00  0.00           H
ATOM    254  C   SER A  20      74.600  22.530  43.050  1.00  0.00           C
ATOM    255  O   SER A  20      73.570  21.830  42.900  1.00  0.00           O
ATOM    256  N   ASP A  21      75.230  23.100  42.060  1.00  0.00           N
ATOM    257  HN  ASP A  21      76.120  23.540  42.160  1.00  0.00           H
ATOM    258  CA  ASP A  21      74.730  23.140  40.720  1.00  0.00           C
ATOM    259  HA  ASP A  21      73.790  23.650  40.770  1.00  0.00           H
ATOM    260  CB  ASP A  21      75.820  24.020  40.010  1.00  0.00           C
ATOM    261  HB1 ASP A  21      76.740  23.400  40.010  1.00  0.00           H
ATOM    262  HB2 ASP A  21      75.860  24.940  40.620  1.00  0.00           H
ATOM    263  CG  ASP A  21      75.480  24.490  38.620  1.00  0.00           C
ATOM    264  OD1 ASP A  21      76.370  24.700  37.760  1.00  0.00           O
ATOM    265  OD2 ASP A  21      74.260  24.530  38.330  1.00  0.00           O
ATOM    266  C   ASP A  21      74.470  21.780  40.040  1.00  0.00           C
ATOM    267  O   ASP A  21      73.480  21.650  39.380  1.00  0.00           O
ATOM    268  N   ALA A  22      75.250  20.750  40.260  1.00  0.00           N
ATOM    269  HN  ALA A  22      76.040  20.890  40.860  1.00  0.00           H
ATOM    270  CA  ALA A  22      74.960  19.470  39.570  1.00  0.00           C
ATOM    271  HA  ALA A  22      75.020  19.760  38.540  1.00  0.00           H
ATOM    272  CB  ALA A  22      76.120  18.550  39.850  1.00  0.00           C
ATOM    273  HB1 ALA A  22      76.070  18.090  40.860  1.00  0.00           H
ATOM    274  HB2 ALA A  22      77.040  19.130  39.610  1.00  0.00           H
ATOM    275  HB3 ALA A  22      76.000  17.720  39.120  1.00  0.00           H
ATOM    276  C   ALA A  22      73.640  18.710  39.890  1.00  0.00           C
ATOM    277  O   ALA A  22      73.030  18.080  39.030  1.00  0.00           O
ATOM    278  N   TYR A  23      73.300  18.720  41.140  1.00  0.00           N
ATOM    279  HN  TYR A  23      73.900  19.210  41.770  1.00  0.00           H
ATOM    280  CA  TYR A  23      72.090  18.070  41.660  1.00  0.00           C
ATOM    281  HA  TYR A  23      72.250  17.040  41.360  1.00  0.00           H
ATOM    282  CB  TYR A  23      72.190  17.920  43.200  1.00  0.00           C
ATOM    283  HB1 TYR A  23      72.640  18.870  43.570  1.00  0.00           H
ATOM    284  HB2 TYR A  23      72.940  17.180  43.550  1.00  0.00           H
ATOM    285  CG  TYR A  23      70.980  17.630  43.980  1.00  0.00           C
ATOM    286  CD1 TYR A  23      70.510  18.580  44.850  1.00  0.00           C
ATOM    287  HD1 TYR A  23      70.960  19.560  44.800  1.00  0.00           H
ATOM    288  CE1 TYR A  23      69.550  18.320  45.830  1.00  0.00           C
ATOM    289  HE1 TYR A  23      69.340  19.100  46.550  1.00  0.00           H
ATOM    290  CZ  TYR A  23      68.990  16.980  45.880  1.00  0.00           C
ATOM    291  OH  TYR A  23      68.230  16.530  47.020  1.00  0.00           O
ATOM    292  HH  TYR A  23      68.050  17.140  47.730  1.00  0.00           H
ATOM    293  CD2 TYR A  23      70.490  16.290  44.130  1.00  0.00           C
ATOM    294  HD2 TYR A  23      70.830  15.450  43.540  1.00  0.00           H
ATOM    295  CE2 TYR A  23      69.450  16.000  45.010  1.00  0.00           C
ATOM    296  HE2 TYR A  23      69.120  14.980  44.950  1.00  0.00           H
ATOM    297  C   TYR A  23      70.750  18.350  41.110  1.00  0.00           C
ATOM    298  O   TYR A  23      70.040  17.390  40.760  1.00  0.00           O
ATOM    299  N   PRO A  24      70.420  19.720  40.880  1.00  0.00           N
ATOM    300  CD  PRO A  24      70.690  20.800  41.850  1.00  0.00           C
ATOM    301  HD1 PRO A  24      71.650  21.290  41.600  1.00  0.00           H
ATOM    302  HD2 PRO A  24      70.670  20.400  42.880  1.00  0.00           H
ATOM    303  CA  PRO A  24      69.150  19.900  40.390  1.00  0.00           C
ATOM    304  HA  PRO A  24      68.590  18.980  40.220  1.00  0.00           H
ATOM    305  CB  PRO A  24      68.390  20.650  41.530  1.00  0.00           C
ATOM    306  HB1 PRO A  24      68.170  19.890  42.310  1.00  0.00           H
ATOM    307  HB2 PRO A  24      67.420  21.080  41.180  1.00  0.00           H
ATOM    308  CG  PRO A  24      69.480  21.700  41.970  1.00  0.00           C
ATOM    309  HG1 PRO A  24      69.530  22.530  41.230  1.00  0.00           H
ATOM    310  HG2 PRO A  24      69.210  22.070  42.990  1.00  0.00           H
ATOM    311  C   PRO A  24      69.080  20.610  39.050  1.00  0.00           C
ATOM    312  O   PRO A  24      67.970  20.540  38.500  1.00  0.00           O
ATOM    313  N   SER A  25      70.130  21.420  38.640  1.00  0.00           N
ATOM    314  HN  SER A  25      70.880  21.560  39.270  1.00  0.00           H
ATOM    315  CA  SER A  25      70.090  22.240  37.420  1.00  0.00           C
ATOM    316  HA  SER A  25      69.270  22.910  37.630  1.00  0.00           H
ATOM    317  CB  SER A  25      71.400  23.010  37.150  1.00  0.00           C
ATOM    318  HB1 SER A  25      71.270  23.690  36.270  1.00  0.00           H
ATOM    319  HB2 SER A  25      72.260  22.320  37.010  1.00  0.00           H
ATOM    320  OG  SER A  25      71.780  23.920  38.260  1.00  0.00           O
ATOM    321  HG1 SER A  25      72.730  23.790  38.340  1.00  0.00           H
ATOM    322  C   SER A  25      69.640  21.430  36.120  1.00  0.00           C
ATOM    323  O   SER A  25      68.840  21.890  35.260  1.00  0.00           O
ATOM    324  N   ALA A  26      70.280  20.240  35.930  1.00  0.00           N
ATOM    325  HN  ALA A  26      70.990  20.120  36.610  1.00  0.00           H
ATOM    326  CA  ALA A  26      70.060  19.350  34.890  1.00  0.00           C
ATOM    327  HA  ALA A  26      69.540  19.850  34.090  1.00  0.00           H
ATOM    328  CB  ALA A  26      71.470  18.920  34.280  1.00  0.00           C
ATOM    329  HB1 ALA A  26      72.040  18.480  35.120  1.00  0.00           H
ATOM    330  HB2 ALA A  26      71.850  19.900  33.910  1.00  0.00           H
ATOM    331  HB3 ALA A  26      71.340  18.170  33.470  1.00  0.00           H
ATOM    332  C   ALA A  26      69.270  18.070  35.310  1.00  0.00           C
ATOM    333  O   ALA A  26      69.100  17.140  34.530  1.00  0.00           O
ATOM    334  N   CYS A  27      68.790  17.880  36.550  1.00  0.00           N
ATOM    335  HN  CYS A  27      69.050  18.550  37.240  1.00  0.00           H
ATOM    336  CA  CYS A  27      68.000  16.750  36.960  1.00  0.00           C
ATOM    337  HA  CYS A  27      68.590  15.850  36.890  1.00  0.00           H
ATOM    338  CB  CYS A  27      67.750  16.950  38.540  1.00  0.00           C
ATOM    339  HB1 CYS A  27      67.470  18.020  38.650  1.00  0.00           H
ATOM    340  HB2 CYS A  27      68.700  16.700  39.060  1.00  0.00           H
ATOM    341  SG  CYS A  27      66.490  15.810  39.290  1.00  0.00           S
ATOM    342  HG1 CYS A  27      66.380  16.490  40.420  1.00  0.00           H
ATOM    343  C   CYS A  27      66.730  16.450  36.130  1.00  0.00           C
ATOM    344  O   CYS A  27      66.470  15.300  35.790  1.00  0.00           O
ATOM    345  N   PRO A  28      65.820  17.380  35.740  1.00  0.00           N
ATOM    346  CD  PRO A  28      65.660  18.700  36.330  1.00  0.00           C
ATOM    347  HD1 PRO A  28      66.110  19.420  35.620  1.00  0.00           H
ATOM    348  HD2 PRO A  28      66.140  18.920  37.310  1.00  0.00           H
ATOM    349  CA  PRO A  28      64.630  16.970  35.080  1.00  0.00           C
ATOM    350  HA  PRO A  28      64.150  16.180  35.650  1.00  0.00           H
ATOM    351  CB  PRO A  28      63.770  18.210  35.090  1.00  0.00           C
ATOM    352  HB1 PRO A  28      62.700  17.990  34.900  1.00  0.00           H
ATOM    353  HB2 PRO A  28      64.180  19.000  34.420  1.00  0.00           H
ATOM    354  CG  PRO A  28      64.100  18.880  36.440  1.00  0.00           C
ATOM    355  HG1 PRO A  28      63.710  19.910  36.330  1.00  0.00           H
ATOM    356  HG2 PRO A  28      63.770  18.450  37.410  1.00  0.00           H
ATOM    357  C   PRO A  28      64.820  16.560  33.620  1.00  0.00           C
ATOM    358  O   PRO A  28      63.910  15.940  33.140  1.00  0.00           O
ATOM    359  N   SER A  29      65.760  17.240  32.930  1.00  0.00           N
ATOM    360  HN  SER A  29      66.200  17.880  33.550  1.00  0.00           H
ATOM    361  CA  SER A  29      66.220  17.110  31.580  1.00  0.00           C
ATOM    362  HA  SER A  29      66.370  18.110  31.200  1.00  0.00           H
ATOM    363  CB  SER A  29      67.630  16.440  31.410  1.00  0.00           C
ATOM    364  HB1 SER A  29      67.770  16.070  30.370  1.00  0.00           H
ATOM    365  HB2 SER A  29      67.650  15.520  32.040  1.00  0.00           H
ATOM    366  OG  SER A  29      68.660  17.280  31.820  1.00  0.00           O
ATOM    367  HG1 SER A  29      68.720  17.140  32.770  1.00  0.00           H
ATOM    368  C   SER A  29      65.180  16.560  30.630  1.00  0.00           C
ATOM    369  O   SER A  29      65.020  15.350  30.340  1.00  0.00           O
ATOM    370  N   ALA A  30      64.280  17.410  30.060  1.00  0.00           N
ATOM    371  HN  ALA A  30      64.520  18.370  30.100  1.00  0.00           H
ATOM    372  CA  ALA A  30      63.170  17.060  29.230  1.00  0.00           C
ATOM    373  HA  ALA A  30      62.630  17.990  29.190  1.00  0.00           H
ATOM    374  CB  ALA A  30      63.660  16.640  27.860  1.00  0.00           C
ATOM    375  HB1 ALA A  30      64.280  15.720  27.880  1.00  0.00           H
ATOM    376  HB2 ALA A  30      64.310  17.430  27.430  1.00  0.00           H
ATOM    377  HB3 ALA A  30      62.890  16.460  27.070  1.00  0.00           H
ATOM    378  C   ALA A  30      62.030  16.130  29.690  1.00  0.00           C
ATOM    379  O   ALA A  30      61.300  15.490  28.900  1.00  0.00           O
ATOM    380  N   GLY A  31      61.950  15.960  31.040  1.00  0.00           N
ATOM    381  HN  GLY A  31      62.550  16.480  31.650  1.00  0.00           H
ATOM    382  CA  GLY A  31      60.960  15.000  31.660  1.00  0.00           C
ATOM    383  HA1 GLY A  31      61.150  15.080  32.720  1.00  0.00           H
ATOM    384  HA2 GLY A  31      61.130  13.990  31.300  1.00  0.00           H
ATOM    385  C   GLY A  31      59.500  15.170  31.400  1.00  0.00           C
ATOM    386  O   GLY A  31      59.030  16.310  31.260  1.00  0.00           O
ATOM    387  N   ALA A  32      58.640  14.200  31.460  1.00  0.00           N
ATOM    388  HN  ALA A  32      59.010  13.350  31.820  1.00  0.00           H
ATOM    389  CA  ALA A  32      57.220  14.170  31.100  1.00  0.00           C
ATOM    390  HA  ALA A  32      56.990  13.120  30.990  1.00  0.00           H
ATOM    391  CB  ALA A  32      56.320  14.560  32.320  1.00  0.00           C
ATOM    392  HB1 ALA A  32      56.690  14.060  33.230  1.00  0.00           H
ATOM    393  HB2 ALA A  32      55.250  14.300  32.180  1.00  0.00           H
ATOM    394  HB3 ALA A  32      56.390  15.620  32.660  1.00  0.00           H
ATOM    395  C   ALA A  32      56.870  14.800  29.760  1.00  0.00           C
ATOM    396  O   ALA A  32      57.240  14.290  28.690  1.00  0.00           O
ATOM    397  N   ASN A  33      56.120  15.910  29.800  1.00  0.00           N
ATOM    398  HN  ASN A  33      55.790  16.290  30.660  1.00  0.00           H
ATOM    399  CA  ASN A  33      55.680  16.650  28.630  1.00  0.00           C
ATOM    400  HA  ASN A  33      55.730  15.960  27.800  1.00  0.00           H
ATOM    401  CB  ASN A  33      54.190  17.150  28.750  1.00  0.00           C
ATOM    402  HB1 ASN A  33      54.000  17.760  27.840  1.00  0.00           H
ATOM    403  HB2 ASN A  33      54.090  17.770  29.670  1.00  0.00           H
ATOM    404  CG  ASN A  33      53.250  16.020  28.870  1.00  0.00           C
ATOM    405  OD1 ASN A  33      52.380  15.900  29.700  1.00  0.00           O
ATOM    406  ND2 ASN A  33      53.280  15.160  27.840  1.00  0.00           N
ATOM    407 HD22 ASN A  33      54.020  15.220  27.180  1.00  0.00           H
ATOM    408  C   ASN A  33      56.580  17.810  28.400  1.00  0.00           C
ATOM    409  O   ASN A  33      56.380  18.710  27.620  1.00  0.00           O
ATOM    410  N   ALA A  34      57.660  17.820  29.170  1.00  0.00           N
ATOM    411  HN  ALA A  34      57.760  17.120  29.880  1.00  0.00           H
ATOM    412  CA  ALA A  34      58.720  18.690  29.060  1.00  0.00           C
ATOM    413  HA  ALA A  34      59.400  18.450  29.870  1.00  0.00           H
ATOM    414  CB  ALA A  34      59.480  18.530  27.690  1.00  0.00           C
ATOM    415  HB1 ALA A  34      59.810  17.510  27.400  1.00  0.00           H
ATOM    416  HB2 ALA A  34      60.470  19.020  27.640  1.00  0.00           H
ATOM    417  HB3 ALA A  34      58.920  18.960  26.830  1.00  0.00           H
ATOM    418  C   ALA A  34      58.420  20.140  29.360  1.00  0.00           C
ATOM    419  O   ALA A  34      59.300  20.970  29.290  1.00  0.00           O
ATOM    420  N   SER A  35      57.180  20.570  29.730  1.00  0.00           N
ATOM    421  HN  SER A  35      56.400  19.960  29.650  1.00  0.00           H
ATOM    422  CA  SER A  35      56.830  21.910  30.100  1.00  0.00           C
ATOM    423  HA  SER A  35      57.640  22.260  30.730  1.00  0.00           H
ATOM    424  CB  SER A  35      56.580  22.950  28.940  1.00  0.00           C
ATOM    425  HB1 SER A  35      57.540  23.200  28.450  1.00  0.00           H
ATOM    426  HB2 SER A  35      56.020  23.810  29.360  1.00  0.00           H
ATOM    427  OG  SER A  35      55.770  22.370  27.870  1.00  0.00           O
ATOM    428  HG1 SER A  35      56.330  21.750  27.380  1.00  0.00           H
ATOM    429  C   SER A  35      55.540  21.750  30.860  1.00  0.00           C
ATOM    430  O   SER A  35      54.900  22.670  31.390  1.00  0.00           O
ATOM    431  N   GLY A  36      55.060  20.510  31.030  1.00  0.00           N
ATOM    432  HN  GLY A  36      55.550  19.650  30.900  1.00  0.00           H
ATOM    433  CA  GLY A  36      53.750  20.250  31.580  1.00  0.00           C
ATOM    434  HA1 GLY A  36      53.530  20.990  32.340  1.00  0.00           H
ATOM    435  HA2 GLY A  36      53.840  19.270  32.030  1.00  0.00           H
ATOM    436  C   GLY A  36      52.620  20.140  30.570  1.00  0.00           C
ATOM    437  O   GLY A  36      52.700  20.870  29.580  1.00  0.00           O
ATOM    438  N   PRO A  37      51.570  19.300  30.770  1.00  0.00           N
ATOM    439  CD  PRO A  37      51.380  18.580  31.990  1.00  0.00           C
ATOM    440  HD1 PRO A  37      51.560  19.150  32.920  1.00  0.00           H
ATOM    441  HD2 PRO A  37      52.060  17.690  32.020  1.00  0.00           H
ATOM    442  CA  PRO A  37      50.410  19.370  29.940  1.00  0.00           C
ATOM    443  HA  PRO A  37      50.680  19.070  28.950  1.00  0.00           H
ATOM    444  CB  PRO A  37      49.420  18.290  30.520  1.00  0.00           C
ATOM    445  HB1 PRO A  37      49.590  17.320  30.000  1.00  0.00           H
ATOM    446  HB2 PRO A  37      48.380  18.670  30.450  1.00  0.00           H
ATOM    447  CG  PRO A  37      49.830  18.240  32.020  1.00  0.00           C
ATOM    448  HG1 PRO A  37      49.370  19.070  32.600  1.00  0.00           H
ATOM    449  HG2 PRO A  37      49.520  17.250  32.420  1.00  0.00           H
ATOM    450  C   PRO A  37      49.740  20.770  29.830  1.00  0.00           C
ATOM    451  O   PRO A  37      49.870  21.580  30.740  1.00  0.00           O
ATOM    452  N   PRO A  38      48.890  21.030  28.820  1.00  0.00           N
ATOM    453  CD  PRO A  38      48.720  20.220  27.610  1.00  0.00           C
ATOM    454  HD1 PRO A  38      48.090  19.400  28.030  1.00  0.00           H
ATOM    455  HD2 PRO A  38      49.710  19.790  27.350  1.00  0.00           H
ATOM    456  CA  PRO A  38      48.240  22.290  28.720  1.00  0.00           C
ATOM    457  HA  PRO A  38      48.830  23.140  28.370  1.00  0.00           H
ATOM    458  CB  PRO A  38      47.210  22.060  27.600  1.00  0.00           C
ATOM    459  HB1 PRO A  38      46.730  22.960  27.170  1.00  0.00           H
ATOM    460  HB2 PRO A  38      46.360  21.400  27.890  1.00  0.00           H
ATOM    461  CG  PRO A  38      47.930  21.130  26.590  1.00  0.00           C
ATOM    462  HG1 PRO A  38      47.270  20.430  26.030  1.00  0.00           H
ATOM    463  HG2 PRO A  38      48.580  21.710  25.900  1.00  0.00           H
ATOM    464  C   PRO A  38      47.550  22.820  29.950  1.00  0.00           C
ATOM    465  O   PRO A  38      46.620  22.160  30.410  1.00  0.00           O
ATOM    466  N   GLY A  39      47.980  24.000  30.450  1.00  0.00           N
ATOM    467  HN  GLY A  39      48.630  24.590  29.990  1.00  0.00           H
ATOM    468  CA  GLY A  39      47.280  24.530  31.690  1.00  0.00           C
ATOM    469  HA1 GLY A  39      46.250  24.720  31.440  1.00  0.00           H
ATOM    470  HA2 GLY A  39      47.750  25.490  31.890  1.00  0.00           H
ATOM    471  C   GLY A  39      47.550  23.650  32.990  1.00  0.00           C
ATOM    472  O   GLY A  39      46.670  23.450  33.880  1.00  0.00           O
ATOM    473  N   ALA A  40      48.790  23.190  33.180  1.00  0.00           N
ATOM    474  HN  ALA A  40      49.550  23.330  32.550  1.00  0.00           H
ATOM    475  CA  ALA A  40      49.140  22.460  34.390  1.00  0.00           C
ATOM    476  HA  ALA A  40      48.510  21.600  34.510  1.00  0.00           H
ATOM    477  CB  ALA A  40      50.570  21.970  34.230  1.00  0.00           C
ATOM    478  HB1 ALA A  40      51.350  22.760  34.160  1.00  0.00           H
ATOM    479  HB2 ALA A  40      50.580  21.270  33.380  1.00  0.00           H
ATOM    480  HB3 ALA A  40      50.840  21.450  35.170  1.00  0.00           H
ATOM    481  C   ALA A  40      49.030  23.360  35.600  1.00  0.00           C
ATOM    482  O   ALA A  40      48.710  22.840  36.630  1.00  0.00           O
ATOM    483  N   ARG A  41      49.430  24.650  35.400  1.00  0.00           N
ATOM    484  HN  ARG A  41      49.850  25.000  34.560  1.00  0.00           H
ATOM    485  CA  ARG A  41      49.030  25.670  36.310  1.00  0.00           C
ATOM    486  HA  ARG A  41      49.450  25.480  37.280  1.00  0.00           H
ATOM    487  CB  ARG A  41      49.450  27.020  35.680  1.00  0.00           C
ATOM    488  HB1 ARG A  41      48.890  27.870  36.120  1.00  0.00           H
ATOM    489  HB2 ARG A  41      49.290  26.950  34.580  1.00  0.00           H
ATOM    490  CG  ARG A  41      50.980  27.360  35.750  1.00  0.00           C
ATOM    491  HG1 ARG A  41      51.520  26.440  35.420  1.00  0.00           H
ATOM    492  HG2 ARG A  41      51.010  27.540  36.850  1.00  0.00           H
ATOM    493  CD  ARG A  41      51.330  28.600  34.950  1.00  0.00           C
ATOM    494  HD1 ARG A  41      50.410  29.210  34.780  1.00  0.00           H
ATOM    495  HD2 ARG A  41      51.650  28.350  33.920  1.00  0.00           H
ATOM    496  NE  ARG A  41      52.450  29.460  35.530  1.00  0.00           N
ATOM    497  HE  ARG A  41      52.830  29.260  36.440  1.00  0.00           H
ATOM    498  CZ  ARG A  41      52.790  30.680  35.140  1.00  0.00           C
ATOM    499  NH1 ARG A  41      53.710  31.380  35.800  1.00  0.00           N
ATOM    500 HH11 ARG A  41      54.170  30.860  36.530  1.00  0.00           H
ATOM    501 HH12 ARG A  41      53.560  32.370  35.840  1.00  0.00           H
ATOM    502  NH2 ARG A  41      52.130  31.330  34.200  1.00  0.00           N
ATOM    503 HH21 ARG A  41      51.790  30.630  33.570  1.00  0.00           H
ATOM    504 HH22 ARG A  41      52.590  32.120  33.790  1.00  0.00           H
ATOM    505  C   ARG A  41      47.550  25.780  36.600  1.00  0.00           C
ATOM    506  O   ARG A  41      47.170  25.880  37.770  1.00  0.00           O
ATOM    507  N   SER A  42      46.730  25.760  35.640  1.00  0.00           N
ATOM    508  HN  SER A  42      47.090  25.580  34.730  1.00  0.00           H
ATOM    509  CA  SER A  42      45.270  25.920  35.830  1.00  0.00           C
ATOM    510  HA  SER A  42      45.150  26.770  36.490  1.00  0.00           H
ATOM    511  CB  SER A  42      44.540  26.170  34.510  1.00  0.00           C
ATOM    512  HB1 SER A  42      43.470  26.410  34.690  1.00  0.00           H
ATOM    513  HB2 SER A  42      44.570  25.240  33.900  1.00  0.00           H
ATOM    514  OG  SER A  42      45.190  27.290  33.970  1.00  0.00           O
ATOM    515  HG1 SER A  42      44.750  27.520  33.140  1.00  0.00           H
ATOM    516  C   SER A  42      44.580  24.810  36.600  1.00  0.00           C
ATOM    517  O   SER A  42      43.580  25.050  37.320  1.00  0.00           O
ATOM    518  N   ALA A  43      44.970  23.520  36.520  1.00  0.00           N
ATOM    519  HN  ALA A  43      45.700  23.310  35.880  1.00  0.00           H
ATOM    520  CA  ALA A  43      44.360  22.350  37.070  1.00  0.00           C
ATOM    521  HA  ALA A  43      43.320  22.400  36.780  1.00  0.00           H
ATOM    522  CB  ALA A  43      45.170  21.070  36.480  1.00  0.00           C
ATOM    523  HB1 ALA A  43      44.820  20.060  36.780  1.00  0.00           H
ATOM    524  HB2 ALA A  43      46.220  20.960  36.850  1.00  0.00           H
ATOM    525  HB3 ALA A  43      45.190  21.170  35.370  1.00  0.00           H
ATOM    526  C   ALA A  43      44.610  22.510  38.570  1.00  0.00           C
ATOM    527  O   ALA A  43      43.620  22.470  39.350  1.00  0.00           O
ATOM    528  N   SER A  44      45.900  22.890  38.900  1.00  0.00           N
ATOM    529  HN  SER A  44      46.660  22.910  38.260  1.00  0.00           H
ATOM    530  CA  SER A  44      46.290  23.340  40.240  1.00  0.00           C
ATOM    531  HA  SER A  44      46.070  22.490  40.880  1.00  0.00           H
ATOM    532  CB  SER A  44      47.820  23.750  40.280  1.00  0.00           C
ATOM    533  HB1 SER A  44      48.070  24.270  41.230  1.00  0.00           H
ATOM    534  HB2 SER A  44      47.830  24.480  39.440  1.00  0.00           H
ATOM    535  OG  SER A  44      48.620  22.620  39.920  1.00  0.00           O
ATOM    536  HG1 SER A  44      48.460  21.990  40.620  1.00  0.00           H
ATOM    537  C   SER A  44      45.550  24.500  40.780  1.00  0.00           C
ATOM    538  O   SER A  44      45.070  24.500  41.930  1.00  0.00           O
ATOM    539  N   SER A  45      45.300  25.550  40.030  1.00  0.00           N
ATOM    540  HN  SER A  45      45.580  25.530  39.070  1.00  0.00           H
ATOM    541  CA  SER A  45      44.580  26.740  40.350  1.00  0.00           C
ATOM    542  HA  SER A  45      44.970  27.130  41.280  1.00  0.00           H
ATOM    543  CB  SER A  45      44.590  27.820  39.100  1.00  0.00           C
ATOM    544  HB1 SER A  45      44.040  27.440  38.220  1.00  0.00           H
ATOM    545  HB2 SER A  45      45.640  27.980  38.770  1.00  0.00           H
ATOM    546  OG  SER A  45      44.060  29.080  39.530  1.00  0.00           O
ATOM    547  HG1 SER A  45      43.120  29.040  39.740  1.00  0.00           H
ATOM    548  C   SER A  45      43.090  26.530  40.580  1.00  0.00           C
ATOM    549  O   SER A  45      42.510  27.150  41.470  1.00  0.00           O
ATOM    550  N   LEU A  46      42.400  25.670  39.740  1.00  0.00           N
ATOM    551  HN  LEU A  46      42.890  25.350  38.930  1.00  0.00           H
ATOM    552  CA  LEU A  46      40.990  25.350  39.890  1.00  0.00           C
ATOM    553  HA  LEU A  46      40.420  26.240  40.090  1.00  0.00           H
ATOM    554  CB  LEU A  46      40.490  24.620  38.610  1.00  0.00           C
ATOM    555  HB1 LEU A  46      41.220  23.860  38.280  1.00  0.00           H
ATOM    556  HB2 LEU A  46      40.480  25.290  37.730  1.00  0.00           H
ATOM    557  CG  LEU A  46      39.120  23.990  38.690  1.00  0.00           C
ATOM    558  HG  LEU A  46      39.000  23.320  39.570  1.00  0.00           H
ATOM    559  CD1 LEU A  46      38.100  25.120  38.910  1.00  0.00           C
ATOM    560 HD11 LEU A  46      38.070  25.510  39.950  1.00  0.00           H
ATOM    561 HD12 LEU A  46      37.050  24.770  38.760  1.00  0.00           H
ATOM    562 HD13 LEU A  46      38.200  26.030  38.280  1.00  0.00           H
ATOM    563  CD2 LEU A  46      38.800  23.160  37.500  1.00  0.00           C
ATOM    564 HD21 LEU A  46      38.720  23.800  36.600  1.00  0.00           H
ATOM    565 HD22 LEU A  46      37.780  22.740  37.640  1.00  0.00           H
ATOM    566 HD23 LEU A  46      39.640  22.440  37.360  1.00  0.00           H
ATOM    567  C   LEU A  46      40.720  24.620  41.200  1.00  0.00           C
ATOM    568  O   LEU A  46      39.780  24.840  41.980  1.00  0.00           O
ATOM    569  N   ALA A  47      41.640  23.630  41.470  1.00  0.00           N
ATOM    570  HN  ALA A  47      42.270  23.310  40.760  1.00  0.00           H
ATOM    571  CA  ALA A  47      41.750  22.740  42.670  1.00  0.00           C
ATOM    572  HA  ALA A  47      40.800  22.310  42.950  1.00  0.00           H
ATOM    573  CB  ALA A  47      42.880  21.720  42.360  1.00  0.00           C
ATOM    574  HB1 ALA A  47      42.580  21.010  41.550  1.00  0.00           H
ATOM    575  HB2 ALA A  47      42.990  21.100  43.280  1.00  0.00           H
ATOM    576  HB3 ALA A  47      43.810  22.230  42.050  1.00  0.00           H
ATOM    577  C   ALA A  47      42.110  23.580  43.930  1.00  0.00           C
ATOM    578  O   ALA A  47      41.600  23.310  45.030  1.00  0.00           O
ATOM    579  N   LEU A  48      42.970  24.580  43.820  1.00  0.00           N
ATOM    580  HN  LEU A  48      43.450  24.650  42.950  1.00  0.00           H
ATOM    581  CA  LEU A  48      43.090  25.600  44.800  1.00  0.00           C
ATOM    582  HA  LEU A  48      43.540  25.190  45.700  1.00  0.00           H
ATOM    583  CB  LEU A  48      44.330  26.580  44.360  1.00  0.00           C
ATOM    584  HB1 LEU A  48      44.050  26.950  43.350  1.00  0.00           H
ATOM    585  HB2 LEU A  48      45.240  25.950  44.320  1.00  0.00           H
ATOM    586  CG  LEU A  48      44.680  27.830  45.230  1.00  0.00           C
ATOM    587  HG  LEU A  48      43.880  28.600  45.280  1.00  0.00           H
ATOM    588  CD1 LEU A  48      45.100  27.480  46.620  1.00  0.00           C
ATOM    589 HD11 LEU A  48      45.770  28.260  47.050  1.00  0.00           H
ATOM    590 HD12 LEU A  48      45.560  26.470  46.620  1.00  0.00           H
ATOM    591 HD13 LEU A  48      44.210  27.380  47.270  1.00  0.00           H
ATOM    592  CD2 LEU A  48      45.880  28.450  44.500  1.00  0.00           C
ATOM    593 HD21 LEU A  48      46.300  29.320  45.040  1.00  0.00           H
ATOM    594 HD22 LEU A  48      45.600  28.710  43.460  1.00  0.00           H
ATOM    595 HD23 LEU A  48      46.730  27.720  44.480  1.00  0.00           H
ATOM    596  C   LEU A  48      41.910  26.400  45.040  1.00  0.00           C
ATOM    597  O   LEU A  48      41.550  26.570  46.200  1.00  0.00           O
ATOM    598  N   ALA A  49      41.100  26.790  44.030  1.00  0.00           N
ATOM    599  HN  ALA A  49      41.400  26.930  43.090  1.00  0.00           H
ATOM    600  CA  ALA A  49      39.830  27.480  44.270  1.00  0.00           C
ATOM    601  HA  ALA A  49      40.090  28.370  44.820  1.00  0.00           H
ATOM    602  CB  ALA A  49      39.180  27.880  42.940  1.00  0.00           C
ATOM    603  HB1 ALA A  49      39.960  28.530  42.490  1.00  0.00           H
ATOM    604  HB2 ALA A  49      38.300  28.550  43.020  1.00  0.00           H
ATOM    605  HB3 ALA A  49      38.910  27.070  42.230  1.00  0.00           H
ATOM    606  C   ALA A  49      38.810  26.690  45.110  1.00  0.00           C
ATOM    607  O   ALA A  49      38.120  27.320  45.990  1.00  0.00           O
ATOM    608  N   ILE A  50      38.730  25.330  44.850  1.00  0.00           N
ATOM    609  HN  ILE A  50      39.190  24.910  44.070  1.00  0.00           H
ATOM    610  CA  ILE A  50      37.990  24.380  45.760  1.00  0.00           C
ATOM    611  HA  ILE A  50      37.000  24.790  45.860  1.00  0.00           H
ATOM    612  CB  ILE A  50      38.000  22.920  45.260  1.00  0.00           C
ATOM    613  HB  ILE A  50      39.040  22.620  45.010  1.00  0.00           H
ATOM    614  CG2 ILE A  50      37.530  21.910  46.360  1.00  0.00           C
ATOM    615 HG21 ILE A  50      38.150  21.950  47.280  1.00  0.00           H
ATOM    616 HG22 ILE A  50      37.480  20.870  45.980  1.00  0.00           H
ATOM    617 HG23 ILE A  50      36.480  22.130  46.670  1.00  0.00           H
ATOM    618  CG1 ILE A  50      37.260  22.850  43.960  1.00  0.00           C
ATOM    619 HG11 ILE A  50      37.550  23.710  43.330  1.00  0.00           H
ATOM    620 HG12 ILE A  50      36.210  23.130  44.200  1.00  0.00           H
ATOM    621  CD  ILE A  50      37.370  21.580  43.130  1.00  0.00           C
ATOM    622  HD1 ILE A  50      36.760  20.800  43.610  1.00  0.00           H
ATOM    623  HD2 ILE A  50      38.410  21.200  43.250  1.00  0.00           H
ATOM    624  HD3 ILE A  50      36.990  21.680  42.090  1.00  0.00           H
ATOM    625  C   ILE A  50      38.500  24.370  47.270  1.00  0.00           C
ATOM    626  O   ILE A  50      37.660  24.570  48.180  1.00  0.00           O
ATOM    627  N   ALA A  51      39.850  24.260  47.490  1.00  0.00           N
ATOM    628  HN  ALA A  51      40.380  24.050  46.680  1.00  0.00           H
ATOM    629  CA  ALA A  51      40.540  24.370  48.790  1.00  0.00           C
ATOM    630  HA  ALA A  51      40.070  23.610  49.400  1.00  0.00           H
ATOM    631  CB  ALA A  51      42.050  24.230  48.600  1.00  0.00           C
ATOM    632  HB1 ALA A  51      42.530  25.140  48.180  1.00  0.00           H
ATOM    633  HB2 ALA A  51      42.270  23.310  48.020  1.00  0.00           H
ATOM    634  HB3 ALA A  51      42.520  24.110  49.600  1.00  0.00           H
ATOM    635  C   ALA A  51      40.280  25.730  49.500  1.00  0.00           C
ATOM    636  O   ALA A  51      39.990  25.790  50.670  1.00  0.00           O
ATOM    637  N   ILE A  52      40.280  26.780  48.700  1.00  0.00           N
ATOM    638  HN  ILE A  52      40.470  26.650  47.730  1.00  0.00           H
ATOM    639  CA  ILE A  52      39.920  28.160  49.110  1.00  0.00           C
ATOM    640  HA  ILE A  52      40.600  28.470  49.900  1.00  0.00           H
ATOM    641  CB  ILE A  52      40.230  29.210  47.970  1.00  0.00           C
ATOM    642  HB  ILE A  52      39.960  28.730  47.000  1.00  0.00           H
ATOM    643  CG2 ILE A  52      39.430  30.450  48.080  1.00  0.00           C
ATOM    644 HG21 ILE A  52      39.670  31.090  47.190  1.00  0.00           H
ATOM    645 HG22 ILE A  52      39.670  31.020  49.000  1.00  0.00           H
ATOM    646 HG23 ILE A  52      38.330  30.330  47.980  1.00  0.00           H
ATOM    647  CG1 ILE A  52      41.790  29.540  47.930  1.00  0.00           C
ATOM    648 HG11 ILE A  52      42.270  28.550  47.810  1.00  0.00           H
ATOM    649 HG12 ILE A  52      42.020  30.010  48.910  1.00  0.00           H
ATOM    650  CD  ILE A  52      42.260  30.440  46.750  1.00  0.00           C
ATOM    651  HD1 ILE A  52      43.360  30.570  46.850  1.00  0.00           H
ATOM    652  HD2 ILE A  52      41.860  31.470  46.740  1.00  0.00           H
ATOM    653  HD3 ILE A  52      42.190  29.900  45.780  1.00  0.00           H
ATOM    654  C   ILE A  52      38.440  28.240  49.640  1.00  0.00           C
ATOM    655  O   ILE A  52      38.180  28.780  50.690  1.00  0.00           O
ATOM    656  N   THR A  53      37.510  27.580  48.890  1.00  0.00           N
ATOM    657  HN  THR A  53      37.710  27.140  48.020  1.00  0.00           H
ATOM    658  CA  THR A  53      36.160  27.480  49.370  1.00  0.00           C
ATOM    659  HA  THR A  53      35.830  28.510  49.460  1.00  0.00           H
ATOM    660  CB  THR A  53      35.240  26.790  48.380  1.00  0.00           C
ATOM    661  HB  THR A  53      35.570  25.750  48.160  1.00  0.00           H
ATOM    662  OG1 THR A  53      35.320  27.580  47.170  1.00  0.00           O
ATOM    663  HG1 THR A  53      36.260  27.700  46.970  1.00  0.00           H
ATOM    664  CG2 THR A  53      33.740  26.850  48.820  1.00  0.00           C
ATOM    665 HG21 THR A  53      33.510  25.980  49.480  1.00  0.00           H
ATOM    666 HG22 THR A  53      33.000  26.720  47.990  1.00  0.00           H
ATOM    667 HG23 THR A  53      33.420  27.790  49.310  1.00  0.00           H
ATOM    668  C   THR A  53      35.920  26.730  50.730  1.00  0.00           C
ATOM    669  O   THR A  53      35.340  27.280  51.680  1.00  0.00           O
ATOM    670  N   ALA A  54      36.540  25.550  50.910  1.00  0.00           N
ATOM    671  HN  ALA A  54      37.090  25.180  50.160  1.00  0.00           H
ATOM    672  CA  ALA A  54      36.540  24.940  52.230  1.00  0.00           C
ATOM    673  HA  ALA A  54      35.480  24.910  52.440  1.00  0.00           H
ATOM    674  CB  ALA A  54      37.220  23.570  52.140  1.00  0.00           C
ATOM    675  HB1 ALA A  54      38.330  23.530  52.150  1.00  0.00           H
ATOM    676  HB2 ALA A  54      36.820  23.340  51.130  1.00  0.00           H
ATOM    677  HB3 ALA A  54      36.840  22.830  52.870  1.00  0.00           H
ATOM    678  C   ALA A  54      37.330  25.710  53.350  1.00  0.00           C
ATOM    679  O   ALA A  54      36.990  25.750  54.550  1.00  0.00           O
ATOM    680  N   LEU A  55      38.520  26.290  53.060  1.00  0.00           N
ATOM    681  HN  LEU A  55      38.880  26.140  52.140  1.00  0.00           H
ATOM    682  CA  LEU A  55      39.310  27.130  54.010  1.00  0.00           C
ATOM    683  HA  LEU A  55      39.290  26.640  54.970  1.00  0.00           H
ATOM    684  CB  LEU A  55      40.710  27.430  53.460  1.00  0.00           C
ATOM    685  HB1 LEU A  55      40.740  27.900  52.460  1.00  0.00           H
ATOM    686  HB2 LEU A  55      41.260  26.460  53.460  1.00  0.00           H
ATOM    687  CG  LEU A  55      41.660  28.340  54.340  1.00  0.00           C
ATOM    688  HG  LEU A  55      41.180  29.330  54.390  1.00  0.00           H
ATOM    689  CD1 LEU A  55      41.760  27.900  55.850  1.00  0.00           C
ATOM    690 HD11 LEU A  55      40.770  27.540  56.190  1.00  0.00           H
ATOM    691 HD12 LEU A  55      42.110  28.580  56.660  1.00  0.00           H
ATOM    692 HD13 LEU A  55      42.380  26.990  55.990  1.00  0.00           H
ATOM    693  CD2 LEU A  55      43.050  28.530  53.700  1.00  0.00           C
ATOM    694 HD21 LEU A  55      43.780  28.940  54.430  1.00  0.00           H
ATOM    695 HD22 LEU A  55      42.930  29.340  52.950  1.00  0.00           H
ATOM    696 HD23 LEU A  55      43.560  27.660  53.240  1.00  0.00           H
ATOM    697  C   LEU A  55      38.500  28.390  54.350  1.00  0.00           C
ATOM    698  O   LEU A  55      38.370  28.810  55.550  1.00  0.00           O
ATOM    699  N   TYR A  56      37.790  29.110  53.450  1.00  0.00           N
ATOM    700  HN  TYR A  56      37.810  28.880  52.480  1.00  0.00           H
ATOM    701  CA  TYR A  56      37.090  30.370  53.730  1.00  0.00           C
ATOM    702  HA  TYR A  56      37.500  30.930  54.560  1.00  0.00           H
ATOM    703  CB  TYR A  56      36.940  31.380  52.560  1.00  0.00           C
ATOM    704  HB1 TYR A  56      36.210  32.210  52.730  1.00  0.00           H
ATOM    705  HB2 TYR A  56      36.490  30.770  51.760  1.00  0.00           H
ATOM    706  CG  TYR A  56      38.210  31.960  52.020  1.00  0.00           C
ATOM    707  CD1 TYR A  56      39.500  31.770  52.630  1.00  0.00           C
ATOM    708  HD1 TYR A  56      39.510  31.330  53.610  1.00  0.00           H
ATOM    709  CE1 TYR A  56      40.680  32.240  52.040  1.00  0.00           C
ATOM    710  HE1 TYR A  56      41.590  32.150  52.600  1.00  0.00           H
ATOM    711  CZ  TYR A  56      40.620  33.020  50.870  1.00  0.00           C
ATOM    712  OH  TYR A  56      41.690  33.720  50.350  1.00  0.00           O
ATOM    713  HH  TYR A  56      41.470  33.880  49.430  1.00  0.00           H
ATOM    714  CD2 TYR A  56      38.190  32.670  50.770  1.00  0.00           C
ATOM    715  HD2 TYR A  56      37.210  32.830  50.340  1.00  0.00           H
ATOM    716  CE2 TYR A  56      39.360  33.200  50.240  1.00  0.00           C
ATOM    717  HE2 TYR A  56      39.290  33.710  49.280  1.00  0.00           H
ATOM    718  C   TYR A  56      35.730  30.220  54.310  1.00  0.00           C
ATOM    719  O   TYR A  56      35.210  31.020  55.070  1.00  0.00           O
ATOM    720  N   SER A  57      35.140  29.060  54.060  1.00  0.00           N
ATOM    721  HN  SER A  57      35.530  28.380  53.440  1.00  0.00           H
ATOM    722  CA  SER A  57      33.920  28.660  54.790  1.00  0.00           C
ATOM    723  HA  SER A  57      33.350  29.570  54.940  1.00  0.00           H
ATOM    724  CB  SER A  57      33.010  27.810  53.880  1.00  0.00           C
ATOM    725  HB1 SER A  57      32.800  28.350  52.930  1.00  0.00           H
ATOM    726  HB2 SER A  57      32.050  27.620  54.400  1.00  0.00           H
ATOM    727  OG  SER A  57      33.600  26.520  53.640  1.00  0.00           O
ATOM    728  HG1 SER A  57      34.360  26.670  53.070  1.00  0.00           H
ATOM    729  C   SER A  57      34.120  28.090  56.170  1.00  0.00           C
ATOM    730  O   SER A  57      33.200  28.310  56.970  1.00  0.00           O
ATOM    731  N   ALA A  58      35.220  27.390  56.470  1.00  0.00           N
ATOM    732  HN  ALA A  58      35.860  27.080  55.760  1.00  0.00           H
ATOM    733  CA  ALA A  58      35.610  26.910  57.760  1.00  0.00           C
ATOM    734  HA  ALA A  58      34.770  26.340  58.130  1.00  0.00           H
ATOM    735  CB  ALA A  58      36.860  26.120  57.630  1.00  0.00           C
ATOM    736  HB1 ALA A  58      36.640  25.090  57.270  1.00  0.00           H
ATOM    737  HB2 ALA A  58      37.450  25.950  58.550  1.00  0.00           H
ATOM    738  HB3 ALA A  58      37.550  26.620  56.910  1.00  0.00           H
ATOM    739  C   ALA A  58      35.900  28.070  58.790  1.00  0.00           C
ATOM    740  O   ALA A  58      35.340  28.110  59.880  1.00  0.00           O
ATOM    741  N   VAL A  59      36.670  29.150  58.470  1.00  0.00           N
ATOM    742  HN  VAL A  59      37.240  29.080  57.650  1.00  0.00           H
ATOM    743  CA  VAL A  59      36.920  30.300  59.380  1.00  0.00           C
ATOM    744  HA  VAL A  59      37.260  29.910  60.320  1.00  0.00           H
ATOM    745  CB  VAL A  59      38.010  31.270  58.850  1.00  0.00           C
ATOM    746  HB  VAL A  59      38.120  32.120  59.560  1.00  0.00           H
ATOM    747  CG1 VAL A  59      39.420  30.510  58.760  1.00  0.00           C
ATOM    748 HG11 VAL A  59      39.360  29.910  57.820  1.00  0.00           H
ATOM    749 HG12 VAL A  59      39.580  29.820  59.610  1.00  0.00           H
ATOM    750 HG13 VAL A  59      40.170  31.310  58.590  1.00  0.00           H
ATOM    751  CG2 VAL A  59      37.600  31.800  57.450  1.00  0.00           C
ATOM    752 HG21 VAL A  59      37.760  31.050  56.650  1.00  0.00           H
ATOM    753 HG22 VAL A  59      38.300  32.620  57.200  1.00  0.00           H
ATOM    754 HG23 VAL A  59      36.590  32.260  57.540  1.00  0.00           H
ATOM    755  C   VAL A  59      35.660  31.110  59.630  1.00  0.00           C
ATOM    756  O   VAL A  59      35.510  31.670  60.740  1.00  0.00           O
ATOM    757  N   CYS A  60      34.730  31.190  58.640  1.00  0.00           N
ATOM    758  HN  CYS A  60      34.960  30.820  57.750  1.00  0.00           H
ATOM    759  CA  CYS A  60      33.480  31.740  58.970  1.00  0.00           C
ATOM    760  HA  CYS A  60      33.580  32.710  59.420  1.00  0.00           H
ATOM    761  CB  CYS A  60      32.700  31.940  57.650  1.00  0.00           C
ATOM    762  HB1 CYS A  60      32.600  30.950  57.150  1.00  0.00           H
ATOM    763  HB2 CYS A  60      33.530  32.380  57.040  1.00  0.00           H
ATOM    764  SG  CYS A  60      31.230  33.020  57.770  1.00  0.00           S
ATOM    765  HG1 CYS A  60      32.030  34.050  58.020  1.00  0.00           H
ATOM    766  C   CYS A  60      32.620  30.800  59.800  1.00  0.00           C
ATOM    767  O   CYS A  60      32.050  31.310  60.780  1.00  0.00           O
ATOM    768  N   ALA A  61      32.450  29.530  59.510  1.00  0.00           N
ATOM    769  HN  ALA A  61      33.010  29.080  58.820  1.00  0.00           H
ATOM    770  CA  ALA A  61      31.550  28.690  60.180  1.00  0.00           C
ATOM    771  HA  ALA A  61      30.570  29.150  60.150  1.00  0.00           H
ATOM    772  CB  ALA A  61      31.550  27.340  59.430  1.00  0.00           C
ATOM    773  HB1 ALA A  61      32.570  26.890  59.420  1.00  0.00           H
ATOM    774  HB2 ALA A  61      31.280  27.520  58.370  1.00  0.00           H
ATOM    775  HB3 ALA A  61      30.820  26.700  59.980  1.00  0.00           H
ATOM    776  C   ALA A  61      31.870  28.540  61.700  1.00  0.00           C
ATOM    777  O   ALA A  61      31.010  28.510  62.560  1.00  0.00           O
ATOM    778  N   VAL A  62      33.160  28.360  61.990  1.00  0.00           N
ATOM    779  HN  VAL A  62      33.840  28.270  61.260  1.00  0.00           H
ATOM    780  CA  VAL A  62      33.610  28.460  63.380  1.00  0.00           C
ATOM    781  HA  VAL A  62      32.930  27.840  63.950  1.00  0.00           H
ATOM    782  CB  VAL A  62      35.030  27.950  63.540  1.00  0.00           C
ATOM    783  HB  VAL A  62      35.740  28.520  62.910  1.00  0.00           H
ATOM    784  CG1 VAL A  62      35.440  28.060  65.030  1.00  0.00           C
ATOM    785 HG11 VAL A  62      34.620  27.860  65.760  1.00  0.00           H
ATOM    786 HG12 VAL A  62      35.700  29.110  65.300  1.00  0.00           H
ATOM    787 HG13 VAL A  62      36.380  27.510  65.220  1.00  0.00           H
ATOM    788  CG2 VAL A  62      34.910  26.490  63.170  1.00  0.00           C
ATOM    789 HG21 VAL A  62      35.630  25.900  63.780  1.00  0.00           H
ATOM    790 HG22 VAL A  62      35.150  26.340  62.090  1.00  0.00           H
ATOM    791 HG23 VAL A  62      33.970  25.940  63.390  1.00  0.00           H
ATOM    792  C   VAL A  62      33.580  29.860  63.950  1.00  0.00           C
ATOM    793  O   VAL A  62      33.130  30.040  65.120  1.00  0.00           O
ATOM    794  N   GLY A  63      33.970  30.900  63.130  1.00  0.00           N
ATOM    795  HN  GLY A  63      34.210  30.650  62.190  1.00  0.00           H
ATOM    796  CA  GLY A  63      34.120  32.210  63.740  1.00  0.00           C
ATOM    797  HA1 GLY A  63      34.840  32.850  63.260  1.00  0.00           H
ATOM    798  HA2 GLY A  63      34.420  32.080  64.770  1.00  0.00           H
ATOM    799  C   GLY A  63      32.930  33.070  63.900  1.00  0.00           C
ATOM    800  O   GLY A  63      32.810  33.730  64.870  1.00  0.00           O
ATOM    801  N   LEU A  64      32.010  33.140  62.870  1.00  0.00           N
ATOM    802  HN  LEU A  64      32.190  32.590  62.060  1.00  0.00           H
ATOM    803  CA  LEU A  64      30.760  33.920  62.960  1.00  0.00           C
ATOM    804  HA  LEU A  64      31.100  34.930  63.170  1.00  0.00           H
ATOM    805  CB  LEU A  64      30.020  33.860  61.560  1.00  0.00           C
ATOM    806  HB1 LEU A  64      29.670  32.810  61.500  1.00  0.00           H
ATOM    807  HB2 LEU A  64      30.790  33.990  60.760  1.00  0.00           H
ATOM    808  CG  LEU A  64      28.800  34.790  61.430  1.00  0.00           C
ATOM    809  HG  LEU A  64      28.150  34.510  62.290  1.00  0.00           H
ATOM    810  CD1 LEU A  64      29.060  36.280  61.780  1.00  0.00           C
ATOM    811 HD11 LEU A  64      29.780  36.670  61.030  1.00  0.00           H
ATOM    812 HD12 LEU A  64      29.480  36.270  62.810  1.00  0.00           H
ATOM    813 HD13 LEU A  64      28.080  36.800  61.780  1.00  0.00           H
ATOM    814  CD2 LEU A  64      28.070  34.530  60.120  1.00  0.00           C
ATOM    815 HD21 LEU A  64      28.780  34.470  59.260  1.00  0.00           H
ATOM    816 HD22 LEU A  64      27.310  35.330  60.000  1.00  0.00           H
ATOM    817 HD23 LEU A  64      27.630  33.520  60.230  1.00  0.00           H
ATOM    818  C   LEU A  64      29.860  33.350  64.060  1.00  0.00           C
ATOM    819  O   LEU A  64      29.330  34.090  64.890  1.00  0.00           O
ATOM    820  N   LEU A  65      29.760  31.990  64.230  1.00  0.00           N
ATOM    821  HN  LEU A  65      30.330  31.440  63.630  1.00  0.00           H
ATOM    822  CA  LEU A  65      29.100  31.390  65.350  1.00  0.00           C
ATOM    823  HA  LEU A  65      28.120  31.840  65.440  1.00  0.00           H
ATOM    824  CB  LEU A  65      28.880  29.870  65.200  1.00  0.00           C
ATOM    825  HB1 LEU A  65      28.340  29.500  66.100  1.00  0.00           H
ATOM    826  HB2 LEU A  65      29.820  29.280  65.150  1.00  0.00           H
ATOM    827  CG  LEU A  65      27.950  29.320  64.120  1.00  0.00           C
ATOM    828  HG  LEU A  65      28.490  29.410  63.160  1.00  0.00           H
ATOM    829  CD1 LEU A  65      27.680  27.800  64.320  1.00  0.00           C
ATOM    830 HD11 LEU A  65      28.650  27.280  64.460  1.00  0.00           H
ATOM    831 HD12 LEU A  65      27.190  27.430  63.390  1.00  0.00           H
ATOM    832 HD13 LEU A  65      26.960  27.550  65.130  1.00  0.00           H
ATOM    833  CD2 LEU A  65      26.610  30.060  63.960  1.00  0.00           C
ATOM    834 HD21 LEU A  65      25.880  29.470  63.360  1.00  0.00           H
ATOM    835 HD22 LEU A  65      26.870  31.040  63.510  1.00  0.00           H
ATOM    836 HD23 LEU A  65      26.120  30.320  64.920  1.00  0.00           H
ATOM    837  C   LEU A  65      29.690  31.500  66.680  1.00  0.00           C
ATOM    838  O   LEU A  65      29.030  31.520  67.690  1.00  0.00           O
ATOM    839  N   GLY A  66      30.980  31.630  66.800  1.00  0.00           N
ATOM    840  HN  GLY A  66      31.590  31.500  66.020  1.00  0.00           H
ATOM    841  CA  GLY A  66      31.720  31.920  68.060  1.00  0.00           C
ATOM    842  HA1 GLY A  66      32.780  31.740  67.950  1.00  0.00           H
ATOM    843  HA2 GLY A  66      31.260  31.260  68.770  1.00  0.00           H
ATOM    844  C   GLY A  66      31.590  33.390  68.450  1.00  0.00           C
ATOM    845  O   GLY A  66      31.520  33.750  69.630  1.00  0.00           O
ATOM    846  N   ASN A  67      31.770  34.260  67.450  1.00  0.00           N
ATOM    847  HN  ASN A  67      31.990  33.940  66.540  1.00  0.00           H
ATOM    848  CA  ASN A  67      31.590  35.690  67.620  1.00  0.00           C
ATOM    849  HA  ASN A  67      32.210  36.050  68.430  1.00  0.00           H
ATOM    850  CB  ASN A  67      31.800  36.510  66.370  1.00  0.00           C
ATOM    851  HB1 ASN A  67      31.400  37.530  66.540  1.00  0.00           H
ATOM    852  HB2 ASN A  67      31.310  36.050  65.490  1.00  0.00           H
ATOM    853  CG  ASN A  67      33.270  36.600  65.920  1.00  0.00           C
ATOM    854  OD1 ASN A  67      33.510  36.760  64.750  1.00  0.00           O
ATOM    855  ND2 ASN A  67      34.240  36.500  66.910  1.00  0.00           N
ATOM    856 HD21 ASN A  67      34.000  36.510  67.880  1.00  0.00           H
ATOM    857 HD22 ASN A  67      35.180  36.510  66.570  1.00  0.00           H
ATOM    858  C   ASN A  67      30.230  36.040  68.100  1.00  0.00           C
ATOM    859  O   ASN A  67      30.070  36.710  69.110  1.00  0.00           O
ATOM    860  N   VAL A  68      29.190  35.430  67.480  1.00  0.00           N
ATOM    861  HN  VAL A  68      29.330  35.020  66.580  1.00  0.00           H
ATOM    862  CA  VAL A  68      27.780  35.340  67.980  1.00  0.00           C
ATOM    863  HA  VAL A  68      27.510  36.390  67.980  1.00  0.00           H
ATOM    864  CB  VAL A  68      26.780  34.810  66.910  1.00  0.00           C
ATOM    865  HB  VAL A  68      27.240  33.910  66.450  1.00  0.00           H
ATOM    866  CG1 VAL A  68      25.430  34.320  67.320  1.00  0.00           C
ATOM    867 HG11 VAL A  68      25.430  33.650  68.200  1.00  0.00           H
ATOM    868 HG12 VAL A  68      25.000  33.640  66.550  1.00  0.00           H
ATOM    869 HG13 VAL A  68      24.740  35.150  67.570  1.00  0.00           H
ATOM    870  CG2 VAL A  68      26.580  35.900  65.820  1.00  0.00           C
ATOM    871 HG21 VAL A  68      25.820  35.450  65.150  1.00  0.00           H
ATOM    872 HG22 VAL A  68      27.410  36.050  65.100  1.00  0.00           H
ATOM    873 HG23 VAL A  68      26.340  36.890  66.270  1.00  0.00           H
ATOM    874  C   VAL A  68      27.520  34.810  69.340  1.00  0.00           C
ATOM    875  O   VAL A  68      26.780  35.420  70.090  1.00  0.00           O
ATOM    876  N   LEU A  69      28.250  33.750  69.750  1.00  0.00           N
ATOM    877  HN  LEU A  69      28.800  33.170  69.150  1.00  0.00           H
ATOM    878  CA  LEU A  69      28.070  33.320  71.110  1.00  0.00           C
ATOM    879  HA  LEU A  69      27.020  33.280  71.360  1.00  0.00           H
ATOM    880  CB  LEU A  69      28.670  31.880  71.190  1.00  0.00           C
ATOM    881  HB1 LEU A  69      29.680  32.010  70.740  1.00  0.00           H
ATOM    882  HB2 LEU A  69      28.050  31.240  70.530  1.00  0.00           H
ATOM    883  CG  LEU A  69      28.830  31.200  72.580  1.00  0.00           C
ATOM    884  HG  LEU A  69      29.110  31.990  73.310  1.00  0.00           H
ATOM    885  CD1 LEU A  69      27.510  30.550  73.030  1.00  0.00           C
ATOM    886 HD11 LEU A  69      27.170  29.910  72.200  1.00  0.00           H
ATOM    887 HD12 LEU A  69      26.830  31.380  73.310  1.00  0.00           H
ATOM    888 HD13 LEU A  69      27.740  29.880  73.890  1.00  0.00           H
ATOM    889  CD2 LEU A  69      29.910  30.100  72.640  1.00  0.00           C
ATOM    890 HD21 LEU A  69      29.980  29.550  73.600  1.00  0.00           H
ATOM    891 HD22 LEU A  69      30.910  30.590  72.630  1.00  0.00           H
ATOM    892 HD23 LEU A  69      29.790  29.360  71.820  1.00  0.00           H
ATOM    893  C   LEU A  69      28.590  34.220  72.240  1.00  0.00           C
ATOM    894  O   LEU A  69      27.980  34.200  73.300  1.00  0.00           O
ATOM    895  N   VAL A  70      29.740  34.920  72.040  1.00  0.00           N
ATOM    896  HN  VAL A  70      30.400  34.570  71.380  1.00  0.00           H
ATOM    897  CA  VAL A  70      30.150  36.020  72.970  1.00  0.00           C
ATOM    898  HA  VAL A  70      30.420  35.610  73.930  1.00  0.00           H
ATOM    899  CB  VAL A  70      31.550  36.600  72.590  1.00  0.00           C
ATOM    900  HB  VAL A  70      31.540  36.950  71.530  1.00  0.00           H
ATOM    901  CG1 VAL A  70      32.020  37.800  73.410  1.00  0.00           C
ATOM    902 HG11 VAL A  70      31.900  37.610  74.500  1.00  0.00           H
ATOM    903 HG12 VAL A  70      31.420  38.670  73.060  1.00  0.00           H
ATOM    904 HG13 VAL A  70      33.070  38.070  73.170  1.00  0.00           H
ATOM    905  CG2 VAL A  70      32.620  35.500  72.740  1.00  0.00           C
ATOM    906 HG21 VAL A  70      32.500  35.030  73.730  1.00  0.00           H
ATOM    907 HG22 VAL A  70      33.650  35.870  72.580  1.00  0.00           H
ATOM    908 HG23 VAL A  70      32.520  34.810  71.870  1.00  0.00           H
ATOM    909  C   VAL A  70      29.150  37.230  73.090  1.00  0.00           C
ATOM    910  O   VAL A  70      28.800  37.690  74.180  1.00  0.00           O
ATOM    911  N   MET A  71      28.580  37.520  71.960  1.00  0.00           N
ATOM    912  HN  MET A  71      28.910  37.130  71.100  1.00  0.00           H
ATOM    913  CA  MET A  71      27.490  38.410  71.820  1.00  0.00           C
ATOM    914  HA  MET A  71      27.790  39.310  72.330  1.00  0.00           H
ATOM    915  CB  MET A  71      27.250  38.980  70.390  1.00  0.00           C
ATOM    916  HB1 MET A  71      26.370  39.650  70.300  1.00  0.00           H
ATOM    917  HB2 MET A  71      27.010  38.130  69.730  1.00  0.00           H
ATOM    918  CG  MET A  71      28.430  39.830  69.860  1.00  0.00           C
ATOM    919  HG1 MET A  71      29.330  39.180  69.800  1.00  0.00           H
ATOM    920  HG2 MET A  71      28.550  40.550  70.700  1.00  0.00           H
ATOM    921  SD  MET A  71      28.120  40.880  68.410  1.00  0.00           S
ATOM    922  CE  MET A  71      28.420  39.580  67.180  1.00  0.00           C
ATOM    923  HE1 MET A  71      28.150  39.890  66.150  1.00  0.00           H
ATOM    924  HE2 MET A  71      27.920  38.600  67.380  1.00  0.00           H
ATOM    925  HE3 MET A  71      29.480  39.240  67.130  1.00  0.00           H
ATOM    926  C   MET A  71      26.210  37.960  72.550  1.00  0.00           C
ATOM    927  O   MET A  71      25.620  38.800  73.220  1.00  0.00           O
ATOM    928  N   PHE A  72      25.640  36.710  72.370  1.00  0.00           N
ATOM    929  HN  PHE A  72      26.040  36.070  71.720  1.00  0.00           H
ATOM    930  CA  PHE A  72      24.490  36.110  73.130  1.00  0.00           C
ATOM    931  HA  PHE A  72      23.580  36.670  72.960  1.00  0.00           H
ATOM    932  CB  PHE A  72      24.230  34.690  72.580  1.00  0.00           C
ATOM    933  HB1 PHE A  72      25.180  34.150  72.350  1.00  0.00           H
ATOM    934  HB2 PHE A  72      23.660  34.960  71.670  1.00  0.00           H
ATOM    935  CG  PHE A  72      23.200  33.920  73.390  1.00  0.00           C
ATOM    936  CD1 PHE A  72      21.940  34.490  73.510  1.00  0.00           C
ATOM    937  HD1 PHE A  72      21.670  35.290  72.840  1.00  0.00           H
ATOM    938  CE1 PHE A  72      21.060  33.990  74.490  1.00  0.00           C
ATOM    939  HE1 PHE A  72      20.120  34.530  74.530  1.00  0.00           H
ATOM    940  CZ  PHE A  72      21.420  32.940  75.310  1.00  0.00           C
ATOM    941  HZ  PHE A  72      20.720  32.560  76.040  1.00  0.00           H
ATOM    942  CD2 PHE A  72      23.610  32.930  74.320  1.00  0.00           C
ATOM    943  HD2 PHE A  72      24.630  32.570  74.230  1.00  0.00           H
ATOM    944  CE2 PHE A  72      22.710  32.400  75.250  1.00  0.00           C
ATOM    945  HE2 PHE A  72      22.900  31.590  75.940  1.00  0.00           H
ATOM    946  C   PHE A  72      24.640  36.170  74.590  1.00  0.00           C
ATOM    947  O   PHE A  72      23.750  36.630  75.280  1.00  0.00           O
ATOM    948  N   GLY A  73      25.740  35.620  75.050  1.00  0.00           N
ATOM    949  HN  GLY A  73      26.390  35.300  74.360  1.00  0.00           H
ATOM    950  CA  GLY A  73      26.070  35.300  76.480  1.00  0.00           C
ATOM    951  HA1 GLY A  73      27.040  34.820  76.490  1.00  0.00           H
ATOM    952  HA2 GLY A  73      25.280  34.690  76.900  1.00  0.00           H
ATOM    953  C   GLY A  73      26.220  36.610  77.190  1.00  0.00           C
ATOM    954  O   GLY A  73      25.640  36.840  78.260  1.00  0.00           O
ATOM    955  N   ILE A  74      27.120  37.460  76.780  1.00  0.00           N
ATOM    956  HN  ILE A  74      27.640  37.450  75.930  1.00  0.00           H
ATOM    957  CA  ILE A  74      27.280  38.800  77.510  1.00  0.00           C
ATOM    958  HA  ILE A  74      27.550  38.610  78.540  1.00  0.00           H
ATOM    959  CB  ILE A  74      28.240  39.710  76.830  1.00  0.00           C
ATOM    960  HB  ILE A  74      28.200  39.590  75.730  1.00  0.00           H
ATOM    961  CG2 ILE A  74      28.010  41.260  77.230  1.00  0.00           C
ATOM    962 HG21 ILE A  74      28.040  41.420  78.330  1.00  0.00           H
ATOM    963 HG22 ILE A  74      27.060  41.650  76.800  1.00  0.00           H
ATOM    964 HG23 ILE A  74      28.840  41.910  76.870  1.00  0.00           H
ATOM    965  CG1 ILE A  74      29.680  39.230  77.240  1.00  0.00           C
ATOM    966 HG11 ILE A  74      29.660  38.120  77.190  1.00  0.00           H
ATOM    967 HG12 ILE A  74      29.930  39.520  78.290  1.00  0.00           H
ATOM    968  CD  ILE A  74      30.660  39.740  76.220  1.00  0.00           C
ATOM    969  HD1 ILE A  74      31.640  39.220  76.320  1.00  0.00           H
ATOM    970  HD2 ILE A  74      30.860  40.800  76.510  1.00  0.00           H
ATOM    971  HD3 ILE A  74      30.280  39.710  75.180  1.00  0.00           H
ATOM    972  C   ILE A  74      25.990  39.610  77.720  1.00  0.00           C
ATOM    973  O   ILE A  74      25.820  40.070  78.830  1.00  0.00           O
ATOM    974  N   VAL A  75      25.090  39.690  76.680  1.00  0.00           N
ATOM    975  HN  VAL A  75      25.240  39.300  75.780  1.00  0.00           H
ATOM    976  CA  VAL A  75      23.760  40.220  76.670  1.00  0.00           C
ATOM    977  HA  VAL A  75      23.860  41.220  77.040  1.00  0.00           H
ATOM    978  CB  VAL A  75      23.150  40.250  75.280  1.00  0.00           C
ATOM    979  HB  VAL A  75      23.110  39.250  74.810  1.00  0.00           H
ATOM    980  CG1 VAL A  75      21.700  40.820  75.300  1.00  0.00           C
ATOM    981 HG11 VAL A  75      21.390  41.240  74.330  1.00  0.00           H
ATOM    982 HG12 VAL A  75      21.660  41.680  76.010  1.00  0.00           H
ATOM    983 HG13 VAL A  75      21.100  39.920  75.540  1.00  0.00           H
ATOM    984  CG2 VAL A  75      24.040  41.230  74.440  1.00  0.00           C
ATOM    985 HG21 VAL A  75      23.760  42.270  74.720  1.00  0.00           H
ATOM    986 HG22 VAL A  75      23.770  41.130  73.370  1.00  0.00           H
ATOM    987 HG23 VAL A  75      25.140  41.110  74.560  1.00  0.00           H
ATOM    988  C   VAL A  75      22.750  39.540  77.710  1.00  0.00           C
ATOM    989  O   VAL A  75      22.200  40.120  78.630  1.00  0.00           O
ATOM    990  N   ARG A  76      22.770  38.180  77.640  1.00  0.00           N
ATOM    991  HN  ARG A  76      23.440  37.710  77.070  1.00  0.00           H
ATOM    992  CA  ARG A  76      21.950  37.230  78.380  1.00  0.00           C
ATOM    993  HA  ARG A  76      20.960  37.600  78.160  1.00  0.00           H
ATOM    994  CB  ARG A  76      22.000  35.790  77.810  1.00  0.00           C
ATOM    995  HB1 ARG A  76      23.080  35.540  77.770  1.00  0.00           H
ATOM    996  HB2 ARG A  76      21.680  35.840  76.750  1.00  0.00           H
ATOM    997  CG  ARG A  76      21.280  34.610  78.500  1.00  0.00           C
ATOM    998  HG1 ARG A  76      21.590  34.570  79.560  1.00  0.00           H
ATOM    999  HG2 ARG A  76      21.770  33.660  78.190  1.00  0.00           H
ATOM   1000  CD  ARG A  76      19.780  34.640  78.240  1.00  0.00           C
ATOM   1001  HD1 ARG A  76      19.500  34.300  77.220  1.00  0.00           H
ATOM   1002  HD2 ARG A  76      19.410  35.650  78.510  1.00  0.00           H
ATOM   1003  NE  ARG A  76      19.170  33.670  79.210  1.00  0.00           N
ATOM   1004  HE  ARG A  76      19.070  32.770  78.790  1.00  0.00           H
ATOM   1005  CZ  ARG A  76      18.440  34.010  80.200  1.00  0.00           C
ATOM   1006  NH1 ARG A  76      17.480  33.210  80.650  1.00  0.00           N
ATOM   1007 HH11 ARG A  76      16.740  33.690  81.130  1.00  0.00           H
ATOM   1008 HH12 ARG A  76      17.210  32.450  80.060  1.00  0.00           H
ATOM   1009  NH2 ARG A  76      18.540  35.170  80.830  1.00  0.00           N
ATOM   1010 HH21 ARG A  76      19.090  35.840  80.340  1.00  0.00           H
ATOM   1011 HH22 ARG A  76      17.840  35.430  81.490  1.00  0.00           H
ATOM   1012  C   ARG A  76      22.170  37.300  79.900  1.00  0.00           C
ATOM   1013  O   ARG A  76      21.220  37.190  80.650  1.00  0.00           O
ATOM   1014  N   TYR A  77      23.450  37.380  80.290  1.00  0.00           N
ATOM   1015  HN  TYR A  77      24.190  37.340  79.620  1.00  0.00           H
ATOM   1016  CA  TYR A  77      23.850  37.390  81.670  1.00  0.00           C
ATOM   1017  HA  TYR A  77      22.990  37.080  82.250  1.00  0.00           H
ATOM   1018  CB  TYR A  77      24.990  36.360  81.880  1.00  0.00           C
ATOM   1019  HB1 TYR A  77      25.330  36.450  82.930  1.00  0.00           H
ATOM   1020  HB2 TYR A  77      25.840  36.680  81.230  1.00  0.00           H
ATOM   1021  CG  TYR A  77      24.570  34.860  81.570  1.00  0.00           C
ATOM   1022  CD1 TYR A  77      23.890  34.190  82.600  1.00  0.00           C
ATOM   1023  HD1 TYR A  77      23.550  34.770  83.450  1.00  0.00           H
ATOM   1024  CE1 TYR A  77      23.460  32.930  82.410  1.00  0.00           C
ATOM   1025  HE1 TYR A  77      22.900  32.480  83.220  1.00  0.00           H
ATOM   1026  CZ  TYR A  77      23.860  32.190  81.310  1.00  0.00           C
ATOM   1027  OH  TYR A  77      23.390  30.890  81.030  1.00  0.00           O
ATOM   1028  HH  TYR A  77      24.040  30.350  80.590  1.00  0.00           H
ATOM   1029  CD2 TYR A  77      25.040  34.100  80.410  1.00  0.00           C
ATOM   1030  HD2 TYR A  77      25.630  34.590  79.650  1.00  0.00           H
ATOM   1031  CE2 TYR A  77      24.670  32.720  80.380  1.00  0.00           C
ATOM   1032  HE2 TYR A  77      25.030  32.080  79.590  1.00  0.00           H
ATOM   1033  C   TYR A  77      24.350  38.740  82.190  1.00  0.00           C
ATOM   1034  O   TYR A  77      24.920  38.780  83.310  1.00  0.00           O
ATOM   1035  N   THR A  78      24.010  39.770  81.470  1.00  0.00           N
ATOM   1036  HN  THR A  78      23.480  39.540  80.660  1.00  0.00           H
ATOM   1037  CA  THR A  78      24.190  41.200  81.640  1.00  0.00           C
ATOM   1038  HA  THR A  78      24.030  41.540  80.630  1.00  0.00           H
ATOM   1039  CB  THR A  78      23.260  41.900  82.540  1.00  0.00           C
ATOM   1040  HB  THR A  78      23.450  42.990  82.640  1.00  0.00           H
ATOM   1041  OG1 THR A  78      23.170  41.310  83.840  1.00  0.00           O
ATOM   1042  HG1 THR A  78      23.000  40.370  83.760  1.00  0.00           H
ATOM   1043  CG2 THR A  78      21.920  41.770  81.830  1.00  0.00           C
ATOM   1044 HG21 THR A  78      22.050  42.160  80.800  1.00  0.00           H
ATOM   1045 HG22 THR A  78      21.140  42.340  82.380  1.00  0.00           H
ATOM   1046 HG23 THR A  78      21.520  40.740  81.740  1.00  0.00           H
ATOM   1047  C   THR A  78      25.600  41.580  82.040  1.00  0.00           C
ATOM   1048  O   THR A  78      25.970  42.380  82.890  1.00  0.00           O
ATOM   1049  N   LYS A  79      26.640  41.050  81.330  1.00  0.00           N
ATOM   1050  HN  LYS A  79      26.470  40.590  80.470  1.00  0.00           H
ATOM   1051  CA  LYS A  79      28.090  41.180  81.690  1.00  0.00           C
ATOM   1052  HA  LYS A  79      28.180  41.210  82.770  1.00  0.00           H
ATOM   1053  CB  LYS A  79      28.800  39.890  81.400  1.00  0.00           C
ATOM   1054  HB1 LYS A  79      29.900  40.030  81.480  1.00  0.00           H
ATOM   1055  HB2 LYS A  79      28.640  39.740  80.310  1.00  0.00           H
ATOM   1056  CG  LYS A  79      28.310  38.570  82.000  1.00  0.00           C
ATOM   1057  HG1 LYS A  79      28.720  37.670  81.510  1.00  0.00           H
ATOM   1058  HG2 LYS A  79      27.200  38.540  82.010  1.00  0.00           H
ATOM   1059  CD  LYS A  79      28.680  38.450  83.490  1.00  0.00           C
ATOM   1060  HD1 LYS A  79      28.110  39.300  83.940  1.00  0.00           H
ATOM   1061  HD2 LYS A  79      29.770  38.630  83.560  1.00  0.00           H
ATOM   1062  CE  LYS A  79      28.100  37.170  84.130  1.00  0.00           C
ATOM   1063  HE1 LYS A  79      28.550  36.270  83.660  1.00  0.00           H
ATOM   1064  HE2 LYS A  79      27.040  37.280  83.850  1.00  0.00           H
ATOM   1065  NZ  LYS A  79      28.340  37.220  85.570  1.00  0.00           N
ATOM   1066  HZ1 LYS A  79      27.670  37.870  86.020  1.00  0.00           H
ATOM   1067  HZ2 LYS A  79      29.280  37.580  85.810  1.00  0.00           H
ATOM   1068  HZ3 LYS A  79      28.270  36.300  86.050  1.00  0.00           H
ATOM   1069  C   LYS A  79      28.830  42.340  81.080  1.00  0.00           C
ATOM   1070  O   LYS A  79      30.040  42.600  81.280  1.00  0.00           O
ATOM   1071  N   MET A  80      28.130  43.230  80.370  1.00  0.00           N
ATOM   1072  HN  MET A  80      27.140  43.150  80.350  1.00  0.00           H
ATOM   1073  CA  MET A  80      28.650  44.350  79.730  1.00  0.00           C
ATOM   1074  HA  MET A  80      29.630  44.110  79.350  1.00  0.00           H
ATOM   1075  CB  MET A  80      27.870  44.890  78.510  1.00  0.00           C
ATOM   1076  HB1 MET A  80      28.100  44.150  77.720  1.00  0.00           H
ATOM   1077  HB2 MET A  80      28.250  45.800  78.000  1.00  0.00           H
ATOM   1078  CG  MET A  80      26.310  44.940  78.650  1.00  0.00           C
ATOM   1079  HG1 MET A  80      25.890  45.780  78.060  1.00  0.00           H
ATOM   1080  HG2 MET A  80      26.160  45.310  79.680  1.00  0.00           H
ATOM   1081  SD  MET A  80      25.480  43.430  78.250  1.00  0.00           S
ATOM   1082  CE  MET A  80      23.840  43.840  78.670  1.00  0.00           C
ATOM   1083  HE1 MET A  80      23.630  44.820  78.190  1.00  0.00           H
ATOM   1084  HE2 MET A  80      23.870  43.960  79.770  1.00  0.00           H
ATOM   1085  HE3 MET A  80      23.040  43.140  78.350  1.00  0.00           H
ATOM   1086  C   MET A  80      28.830  45.530  80.750  1.00  0.00           C
ATOM   1087  O   MET A  80      28.480  46.680  80.530  1.00  0.00           O
ATOM   1088  N   LYS A  81      29.220  45.180  81.930  1.00  0.00           N
ATOM   1089  HN  LYS A  81      29.530  44.250  82.140  1.00  0.00           H
ATOM   1090  CA  LYS A  81      29.060  45.960  83.210  1.00  0.00           C
ATOM   1091  HA  LYS A  81      28.820  46.970  82.910  1.00  0.00           H
ATOM   1092  CB  LYS A  81      27.810  45.510  84.030  1.00  0.00           C
ATOM   1093  HB1 LYS A  81      27.840  45.850  85.090  1.00  0.00           H
ATOM   1094  HB2 LYS A  81      27.820  44.420  84.220  1.00  0.00           H
ATOM   1095  CG  LYS A  81      26.380  45.950  83.570  1.00  0.00           C
ATOM   1096  HG1 LYS A  81      26.200  45.720  82.490  1.00  0.00           H
ATOM   1097  HG2 LYS A  81      26.350  47.060  83.600  1.00  0.00           H
ATOM   1098  CD  LYS A  81      25.220  45.280  84.340  1.00  0.00           C
ATOM   1099  HD1 LYS A  81      25.370  44.180  84.310  1.00  0.00           H
ATOM   1100  HD2 LYS A  81      24.290  45.580  83.820  1.00  0.00           H
ATOM   1101  CE  LYS A  81      25.190  45.800  85.770  1.00  0.00           C
ATOM   1102  HE1 LYS A  81      25.030  46.900  85.830  1.00  0.00           H
ATOM   1103  HE2 LYS A  81      26.040  45.580  86.460  1.00  0.00           H
ATOM   1104  NZ  LYS A  81      24.070  45.140  86.470  1.00  0.00           N
ATOM   1105  HZ1 LYS A  81      24.180  44.110  86.540  1.00  0.00           H
ATOM   1106  HZ2 LYS A  81      23.170  45.340  86.000  1.00  0.00           H
ATOM   1107  HZ3 LYS A  81      23.840  45.510  87.410  1.00  0.00           H
ATOM   1108  C   LYS A  81      30.280  46.090  84.010  1.00  0.00           C
ATOM   1109  O   LYS A  81      30.270  46.560  85.150  1.00  0.00           O
ATOM   1110  N   THR A  82      31.410  45.790  83.450  1.00  0.00           N
ATOM   1111  HN  THR A  82      31.360  45.460  82.510  1.00  0.00           H
ATOM   1112  CA  THR A  82      32.790  45.930  83.930  1.00  0.00           C
ATOM   1113  HA  THR A  82      32.770  46.800  84.570  1.00  0.00           H
ATOM   1114  CB  THR A  82      33.320  44.640  84.580  1.00  0.00           C
ATOM   1115  HB  THR A  82      32.460  44.280  85.200  1.00  0.00           H
ATOM   1116  OG1 THR A  82      34.510  44.820  85.350  1.00  0.00           O
ATOM   1117  HG1 THR A  82      34.670  44.050  85.880  1.00  0.00           H
ATOM   1118  CG2 THR A  82      33.690  43.470  83.620  1.00  0.00           C
ATOM   1119 HG21 THR A  82      33.770  42.580  84.290  1.00  0.00           H
ATOM   1120 HG22 THR A  82      34.680  43.630  83.150  1.00  0.00           H
ATOM   1121 HG23 THR A  82      32.860  43.180  82.950  1.00  0.00           H
ATOM   1122  C   THR A  82      33.520  46.260  82.610  1.00  0.00           C
ATOM   1123  O   THR A  82      33.120  45.830  81.550  1.00  0.00           O
ATOM   1124  N   ALA A  83      34.600  47.100  82.610  1.00  0.00           N
ATOM   1125  HN  ALA A  83      35.070  47.500  83.400  1.00  0.00           H
ATOM   1126  CA  ALA A  83      35.070  47.540  81.270  1.00  0.00           C
ATOM   1127  HA  ALA A  83      34.200  47.930  80.750  1.00  0.00           H
ATOM   1128  CB  ALA A  83      35.990  48.770  81.590  1.00  0.00           C
ATOM   1129  HB1 ALA A  83      36.750  48.580  82.370  1.00  0.00           H
ATOM   1130  HB2 ALA A  83      35.340  49.540  82.050  1.00  0.00           H
ATOM   1131  HB3 ALA A  83      36.530  49.100  80.680  1.00  0.00           H
ATOM   1132  C   ALA A  83      35.640  46.500  80.290  1.00  0.00           C
ATOM   1133  O   ALA A  83      35.290  46.410  79.160  1.00  0.00           O
ATOM   1134  N   THR A  84      36.390  45.510  80.780  1.00  0.00           N
ATOM   1135  HN  THR A  84      36.640  45.570  81.740  1.00  0.00           H
ATOM   1136  CA  THR A  84      36.910  44.360  79.940  1.00  0.00           C
ATOM   1137  HA  THR A  84      37.640  44.810  79.270  1.00  0.00           H
ATOM   1138  CB  THR A  84      37.570  43.240  80.740  1.00  0.00           C
ATOM   1139  HB  THR A  84      36.790  42.790  81.390  1.00  0.00           H
ATOM   1140  OG1 THR A  84      38.600  43.790  81.570  1.00  0.00           O
ATOM   1141  HG1 THR A  84      38.490  43.230  82.340  1.00  0.00           H
ATOM   1142  CG2 THR A  84      38.190  42.050  79.930  1.00  0.00           C
ATOM   1143 HG21 THR A  84      39.020  42.380  79.270  1.00  0.00           H
ATOM   1144 HG22 THR A  84      37.480  41.440  79.330  1.00  0.00           H
ATOM   1145 HG23 THR A  84      38.550  41.270  80.630  1.00  0.00           H
ATOM   1146  C   THR A  84      35.820  43.700  79.090  1.00  0.00           C
ATOM   1147  O   THR A  84      36.020  43.380  77.970  1.00  0.00           O
ATOM   1148  N   ASN A  85      34.600  43.650  79.710  1.00  0.00           N
ATOM   1149  HN  ASN A  85      34.410  44.100  80.580  1.00  0.00           H
ATOM   1150  CA  ASN A  85      33.600  42.870  78.990  1.00  0.00           C
ATOM   1151  HA  ASN A  85      34.040  42.160  78.300  1.00  0.00           H
ATOM   1152  CB  ASN A  85      32.610  42.120  79.970  1.00  0.00           C
ATOM   1153  HB1 ASN A  85      31.770  41.680  79.400  1.00  0.00           H
ATOM   1154  HB2 ASN A  85      32.230  42.900  80.670  1.00  0.00           H
ATOM   1155  CG  ASN A  85      33.370  41.050  80.730  1.00  0.00           C
ATOM   1156  OD1 ASN A  85      34.380  40.540  80.210  1.00  0.00           O
ATOM   1157  ND2 ASN A  85      32.840  40.640  81.890  1.00  0.00           N
ATOM   1158 HD21 ASN A  85      33.190  39.770  82.220  1.00  0.00           H
ATOM   1159 HD22 ASN A  85      32.040  41.110  82.250  1.00  0.00           H
ATOM   1160  C   ASN A  85      32.850  43.700  78.000  1.00  0.00           C
ATOM   1161  O   ASN A  85      32.150  43.160  77.150  1.00  0.00           O
ATOM   1162  N   ILE A  86      32.970  45.040  78.130  1.00  0.00           N
ATOM   1163  HN  ILE A  86      33.610  45.420  78.800  1.00  0.00           H
ATOM   1164  CA  ILE A  86      32.460  46.070  77.260  1.00  0.00           C
ATOM   1165  HA  ILE A  86      31.460  45.790  76.990  1.00  0.00           H
ATOM   1166  CB  ILE A  86      32.420  47.470  77.910  1.00  0.00           C
ATOM   1167  HB  ILE A  86      33.300  47.640  78.560  1.00  0.00           H
ATOM   1168  CG2 ILE A  86      32.310  48.630  76.900  1.00  0.00           C
ATOM   1169 HG21 ILE A  86      31.560  48.490  76.090  1.00  0.00           H
ATOM   1170 HG22 ILE A  86      33.230  48.940  76.360  1.00  0.00           H
ATOM   1171 HG23 ILE A  86      32.050  49.570  77.440  1.00  0.00           H
ATOM   1172  CG1 ILE A  86      31.190  47.540  78.840  1.00  0.00           C
ATOM   1173 HG11 ILE A  86      31.250  46.640  79.490  1.00  0.00           H
ATOM   1174 HG12 ILE A  86      30.240  47.510  78.260  1.00  0.00           H
ATOM   1175  CD  ILE A  86      31.110  48.710  79.800  1.00  0.00           C
ATOM   1176  HD1 ILE A  86      31.150  49.730  79.360  1.00  0.00           H
ATOM   1177  HD2 ILE A  86      31.970  48.600  80.500  1.00  0.00           H
ATOM   1178  HD3 ILE A  86      30.090  48.790  80.230  1.00  0.00           H
ATOM   1179  C   ILE A  86      33.310  46.170  75.980  1.00  0.00           C
ATOM   1180  O   ILE A  86      32.770  46.190  74.870  1.00  0.00           O
ATOM   1181  N   TYR A  87      34.670  46.200  76.130  1.00  0.00           N
ATOM   1182  HN  TYR A  87      35.070  46.270  77.040  1.00  0.00           H
ATOM   1183  CA  TYR A  87      35.510  46.160  74.990  1.00  0.00           C
ATOM   1184  HA  TYR A  87      35.280  46.900  74.240  1.00  0.00           H
ATOM   1185  CB  TYR A  87      37.000  46.270  75.280  1.00  0.00           C
ATOM   1186  HB1 TYR A  87      37.580  46.610  74.390  1.00  0.00           H
ATOM   1187  HB2 TYR A  87      37.450  45.350  75.700  1.00  0.00           H
ATOM   1188  CG  TYR A  87      37.190  47.340  76.360  1.00  0.00           C
ATOM   1189  CD1 TYR A  87      36.920  48.640  75.880  1.00  0.00           C
ATOM   1190  HD1 TYR A  87      36.640  48.770  74.850  1.00  0.00           H
ATOM   1191  CE1 TYR A  87      37.160  49.740  76.740  1.00  0.00           C
ATOM   1192  HE1 TYR A  87      36.940  50.740  76.420  1.00  0.00           H
ATOM   1193  CZ  TYR A  87      37.810  49.500  77.960  1.00  0.00           C
ATOM   1194  OH  TYR A  87      38.350  50.480  78.760  1.00  0.00           O
ATOM   1195  HH  TYR A  87      38.600  50.050  79.580  1.00  0.00           H
ATOM   1196  CD2 TYR A  87      37.670  47.070  77.610  1.00  0.00           C
ATOM   1197  HD2 TYR A  87      37.810  46.070  77.980  1.00  0.00           H
ATOM   1198  CE2 TYR A  87      37.830  48.190  78.530  1.00  0.00           C
ATOM   1199  HE2 TYR A  87      38.300  48.050  79.490  1.00  0.00           H
ATOM   1200  C   TYR A  87      35.430  44.820  74.230  1.00  0.00           C
ATOM   1201  O   TYR A  87      35.390  44.860  73.010  1.00  0.00           O
ATOM   1202  N   ILE A  88      35.340  43.620  74.970  1.00  0.00           N
ATOM   1203  HN  ILE A  88      35.370  43.640  75.970  1.00  0.00           H
ATOM   1204  CA  ILE A  88      35.120  42.350  74.370  1.00  0.00           C
ATOM   1205  HA  ILE A  88      35.870  42.100  73.630  1.00  0.00           H
ATOM   1206  CB  ILE A  88      35.300  41.150  75.360  1.00  0.00           C
ATOM   1207  HB  ILE A  88      34.830  41.310  76.360  1.00  0.00           H
ATOM   1208  CG2 ILE A  88      34.690  39.780  74.900  1.00  0.00           C
ATOM   1209 HG21 ILE A  88      33.600  39.880  74.730  1.00  0.00           H
ATOM   1210 HG22 ILE A  88      34.780  38.970  75.660  1.00  0.00           H
ATOM   1211 HG23 ILE A  88      35.260  39.540  73.980  1.00  0.00           H
ATOM   1212  CG1 ILE A  88      36.860  40.980  75.630  1.00  0.00           C
ATOM   1213 HG11 ILE A  88      37.330  41.930  75.980  1.00  0.00           H
ATOM   1214 HG12 ILE A  88      37.440  40.690  74.730  1.00  0.00           H
ATOM   1215  CD  ILE A  88      37.150  39.930  76.750  1.00  0.00           C
ATOM   1216  HD1 ILE A  88      37.250  38.880  76.410  1.00  0.00           H
ATOM   1217  HD2 ILE A  88      36.330  39.870  77.510  1.00  0.00           H
ATOM   1218  HD3 ILE A  88      38.030  40.190  77.380  1.00  0.00           H
ATOM   1219  C   ILE A  88      33.840  42.180  73.590  1.00  0.00           C
ATOM   1220  O   ILE A  88      33.810  41.660  72.470  1.00  0.00           O
ATOM   1221  N   PHE A  89      32.670  42.650  74.120  1.00  0.00           N
ATOM   1222  HN  PHE A  89      32.530  42.890  75.080  1.00  0.00           H
ATOM   1223  CA  PHE A  89      31.440  42.680  73.300  1.00  0.00           C
ATOM   1224  HA  PHE A  89      31.220  41.630  73.140  1.00  0.00           H
ATOM   1225  CB  PHE A  89      30.240  43.200  74.150  1.00  0.00           C
ATOM   1226  HB1 PHE A  89      30.430  44.210  74.560  1.00  0.00           H
ATOM   1227  HB2 PHE A  89      30.040  42.540  75.020  1.00  0.00           H
ATOM   1228  CG  PHE A  89      29.040  43.110  73.280  1.00  0.00           C
ATOM   1229  CD1 PHE A  89      28.270  41.980  73.140  1.00  0.00           C
ATOM   1230  HD1 PHE A  89      28.450  41.150  73.810  1.00  0.00           H
ATOM   1231  CE1 PHE A  89      27.050  41.960  72.440  1.00  0.00           C
ATOM   1232  HE1 PHE A  89      26.420  41.100  72.290  1.00  0.00           H
ATOM   1233  CZ  PHE A  89      26.690  43.050  71.760  1.00  0.00           C
ATOM   1234  HZ  PHE A  89      25.810  43.050  71.130  1.00  0.00           H
ATOM   1235  CD2 PHE A  89      28.540  44.220  72.600  1.00  0.00           C
ATOM   1236  HD2 PHE A  89      28.970  45.200  72.670  1.00  0.00           H
ATOM   1237  CE2 PHE A  89      27.430  44.230  71.840  1.00  0.00           C
ATOM   1238  HE2 PHE A  89      27.230  45.110  71.260  1.00  0.00           H
ATOM   1239  C   PHE A  89      31.510  43.410  72.000  1.00  0.00           C
ATOM   1240  O   PHE A  89      31.030  43.010  70.960  1.00  0.00           O
ATOM   1241  N   ASN A  90      32.220  44.580  72.040  1.00  0.00           N
ATOM   1242  HN  ASN A  90      32.620  44.860  72.910  1.00  0.00           H
ATOM   1243  CA  ASN A  90      32.610  45.310  70.860  1.00  0.00           C
ATOM   1244  HA  ASN A  90      31.750  45.530  70.250  1.00  0.00           H
ATOM   1245  CB  ASN A  90      33.240  46.660  71.350  1.00  0.00           C
ATOM   1246  HB1 ASN A  90      34.290  46.480  71.670  1.00  0.00           H
ATOM   1247  HB2 ASN A  90      32.800  46.970  72.320  1.00  0.00           H
ATOM   1248  CG  ASN A  90      33.110  47.750  70.250  1.00  0.00           C
ATOM   1249  OD1 ASN A  90      32.200  47.740  69.370  1.00  0.00           O
ATOM   1250  ND2 ASN A  90      34.080  48.690  70.170  1.00  0.00           N
ATOM   1251 HD21 ASN A  90      33.900  49.340  69.430  1.00  0.00           H
ATOM   1252 HD22 ASN A  90      34.750  48.780  70.900  1.00  0.00           H
ATOM   1253  C   ASN A  90      33.520  44.590  69.880  1.00  0.00           C
ATOM   1254  O   ASN A  90      33.390  44.740  68.660  1.00  0.00           O
ATOM   1255  N   LEU A  91      34.550  43.990  70.440  1.00  0.00           N
ATOM   1256  HN  LEU A  91      34.670  44.080  71.430  1.00  0.00           H
ATOM   1257  CA  LEU A  91      35.470  43.140  69.680  1.00  0.00           C
ATOM   1258  HA  LEU A  91      35.980  43.710  68.920  1.00  0.00           H
ATOM   1259  CB  LEU A  91      36.550  42.640  70.570  1.00  0.00           C
ATOM   1260  HB1 LEU A  91      36.190  42.060  71.450  1.00  0.00           H
ATOM   1261  HB2 LEU A  91      37.040  43.540  70.990  1.00  0.00           H
ATOM   1262  CG  LEU A  91      37.680  41.780  69.900  1.00  0.00           C
ATOM   1263  HG  LEU A  91      37.210  40.960  69.330  1.00  0.00           H
ATOM   1264  CD1 LEU A  91      38.420  42.640  68.810  1.00  0.00           C
ATOM   1265 HD11 LEU A  91      39.050  43.400  69.320  1.00  0.00           H
ATOM   1266 HD12 LEU A  91      37.680  43.120  68.140  1.00  0.00           H
ATOM   1267 HD13 LEU A  91      39.100  42.030  68.170  1.00  0.00           H
ATOM   1268  CD2 LEU A  91      38.570  41.150  70.970  1.00  0.00           C
ATOM   1269 HD21 LEU A  91      39.280  40.440  70.500  1.00  0.00           H
ATOM   1270 HD22 LEU A  91      37.910  40.600  71.680  1.00  0.00           H
ATOM   1271 HD23 LEU A  91      39.210  41.810  71.580  1.00  0.00           H
ATOM   1272  C   LEU A  91      34.760  41.950  68.960  1.00  0.00           C
ATOM   1273  O   LEU A  91      34.880  41.860  67.790  1.00  0.00           O
ATOM   1274  N   ALA A  92      33.760  41.180  69.640  1.00  0.00           N
ATOM   1275  HN  ALA A  92      33.760  41.190  70.640  1.00  0.00           H
ATOM   1276  CA  ALA A  92      32.930  40.230  69.060  1.00  0.00           C
ATOM   1277  HA  ALA A  92      33.620  39.500  68.660  1.00  0.00           H
ATOM   1278  CB  ALA A  92      32.020  39.570  70.080  1.00  0.00           C
ATOM   1279  HB1 ALA A  92      31.440  38.810  69.520  1.00  0.00           H
ATOM   1280  HB2 ALA A  92      31.270  40.200  70.610  1.00  0.00           H
ATOM   1281  HB3 ALA A  92      32.660  38.980  70.760  1.00  0.00           H
ATOM   1282  C   ALA A  92      32.140  40.830  67.900  1.00  0.00           C
ATOM   1283  O   ALA A  92      31.840  40.180  66.930  1.00  0.00           O
ATOM   1284  N   LEU A  93      31.550  42.010  68.070  1.00  0.00           N
ATOM   1285  HN  LEU A  93      31.470  42.470  68.940  1.00  0.00           H
ATOM   1286  CA  LEU A  93      30.810  42.630  67.000  1.00  0.00           C
ATOM   1287  HA  LEU A  93      30.070  41.910  66.680  1.00  0.00           H
ATOM   1288  CB  LEU A  93      30.250  43.960  67.550  1.00  0.00           C
ATOM   1289  HB1 LEU A  93      30.960  44.640  68.060  1.00  0.00           H
ATOM   1290  HB2 LEU A  93      29.540  43.790  68.390  1.00  0.00           H
ATOM   1291  CG  LEU A  93      29.340  44.750  66.520  1.00  0.00           C
ATOM   1292  HG  LEU A  93      29.950  45.400  65.870  1.00  0.00           H
ATOM   1293  CD1 LEU A  93      28.330  43.970  65.710  1.00  0.00           C
ATOM   1294 HD11 LEU A  93      28.930  43.320  65.040  1.00  0.00           H
ATOM   1295 HD12 LEU A  93      27.800  44.650  65.010  1.00  0.00           H
ATOM   1296 HD13 LEU A  93      27.670  43.200  66.180  1.00  0.00           H
ATOM   1297  CD2 LEU A  93      28.580  45.900  67.300  1.00  0.00           C
ATOM   1298 HD21 LEU A  93      28.290  45.480  68.290  1.00  0.00           H
ATOM   1299 HD22 LEU A  93      27.700  46.290  66.760  1.00  0.00           H
ATOM   1300 HD23 LEU A  93      29.280  46.750  67.500  1.00  0.00           H
ATOM   1301  C   LEU A  93      31.710  43.040  65.820  1.00  0.00           C
ATOM   1302  O   LEU A  93      31.430  42.790  64.660  1.00  0.00           O
ATOM   1303  N   ALA A  94      32.880  43.680  66.090  1.00  0.00           N
ATOM   1304  HN  ALA A  94      33.270  43.870  66.990  1.00  0.00           H
ATOM   1305  CA  ALA A  94      33.860  43.910  65.050  1.00  0.00           C
ATOM   1306  HA  ALA A  94      33.390  44.560  64.320  1.00  0.00           H
ATOM   1307  CB  ALA A  94      35.100  44.570  65.720  1.00  0.00           C
ATOM   1308  HB1 ALA A  94      35.800  43.780  66.080  1.00  0.00           H
ATOM   1309  HB2 ALA A  94      34.800  45.290  66.520  1.00  0.00           H
ATOM   1310  HB3 ALA A  94      35.630  45.150  64.920  1.00  0.00           H
ATOM   1311  C   ALA A  94      34.350  42.670  64.210  1.00  0.00           C
ATOM   1312  O   ALA A  94      34.420  42.760  62.970  1.00  0.00           O
ATOM   1313  N   ASP A  95      34.710  41.640  64.910  1.00  0.00           N
ATOM   1314  HN  ASP A  95      34.760  41.730  65.910  1.00  0.00           H
ATOM   1315  CA  ASP A  95      34.960  40.340  64.390  1.00  0.00           C
ATOM   1316  HA  ASP A  95      35.660  40.510  63.580  1.00  0.00           H
ATOM   1317  CB  ASP A  95      35.490  39.440  65.620  1.00  0.00           C
ATOM   1318  HB1 ASP A  95      35.580  38.410  65.210  1.00  0.00           H
ATOM   1319  HB2 ASP A  95      34.790  39.520  66.480  1.00  0.00           H
ATOM   1320  CG  ASP A  95      36.940  39.630  66.100  1.00  0.00           C
ATOM   1321  OD1 ASP A  95      37.680  40.510  65.570  1.00  0.00           O
ATOM   1322  OD2 ASP A  95      37.320  38.900  67.060  1.00  0.00           O
ATOM   1323  C   ASP A  95      33.760  39.680  63.710  1.00  0.00           C
ATOM   1324  O   ASP A  95      33.940  39.000  62.680  1.00  0.00           O
ATOM   1325  N   ALA A  96      32.490  39.730  64.190  1.00  0.00           N
ATOM   1326  HN  ALA A  96      32.240  40.190  65.040  1.00  0.00           H
ATOM   1327  CA  ALA A  96      31.360  39.270  63.430  1.00  0.00           C
ATOM   1328  HA  ALA A  96      31.370  38.190  63.310  1.00  0.00           H
ATOM   1329  CB  ALA A  96      30.010  39.530  64.090  1.00  0.00           C
ATOM   1330  HB1 ALA A  96      29.620  40.570  64.080  1.00  0.00           H
ATOM   1331  HB2 ALA A  96      30.160  39.210  65.140  1.00  0.00           H
ATOM   1332  HB3 ALA A  96      29.300  38.850  63.550  1.00  0.00           H
ATOM   1333  C   ALA A  96      31.200  39.910  62.090  1.00  0.00           C
ATOM   1334  O   ALA A  96      31.000  39.190  61.110  1.00  0.00           O
ATOM   1335  N   LEU A  97      31.360  41.270  62.000  1.00  0.00           N
ATOM   1336  HN  LEU A  97      31.590  41.850  62.770  1.00  0.00           H
ATOM   1337  CA  LEU A  97      31.450  41.960  60.700  1.00  0.00           C
ATOM   1338  HA  LEU A  97      30.570  41.750  60.100  1.00  0.00           H
ATOM   1339  CB  LEU A  97      31.610  43.480  60.870  1.00  0.00           C
ATOM   1340  HB1 LEU A  97      31.750  43.970  59.880  1.00  0.00           H
ATOM   1341  HB2 LEU A  97      32.530  43.730  61.430  1.00  0.00           H
ATOM   1342  CG  LEU A  97      30.470  44.160  61.580  1.00  0.00           C
ATOM   1343  HG  LEU A  97      30.200  43.690  62.550  1.00  0.00           H
ATOM   1344  CD1 LEU A  97      30.840  45.580  62.020  1.00  0.00           C
ATOM   1345 HD11 LEU A  97      30.030  46.010  62.640  1.00  0.00           H
ATOM   1346 HD12 LEU A  97      30.990  46.150  61.080  1.00  0.00           H
ATOM   1347 HD13 LEU A  97      31.760  45.470  62.630  1.00  0.00           H
ATOM   1348  CD2 LEU A  97      29.180  44.190  60.760  1.00  0.00           C
ATOM   1349 HD21 LEU A  97      28.310  44.520  61.370  1.00  0.00           H
ATOM   1350 HD22 LEU A  97      28.950  43.130  60.510  1.00  0.00           H
ATOM   1351 HD23 LEU A  97      29.190  44.800  59.840  1.00  0.00           H
ATOM   1352  C   LEU A  97      32.610  41.450  59.900  1.00  0.00           C
ATOM   1353  O   LEU A  97      32.480  41.170  58.730  1.00  0.00           O
ATOM   1354  N   ALA A  98      33.800  41.250  60.550  1.00  0.00           N
ATOM   1355  HN  ALA A  98      33.970  41.370  61.520  1.00  0.00           H
ATOM   1356  CA  ALA A  98      34.890  40.560  59.850  1.00  0.00           C
ATOM   1357  HA  ALA A  98      35.050  41.070  58.910  1.00  0.00           H
ATOM   1358  CB  ALA A  98      36.130  40.590  60.660  1.00  0.00           C
ATOM   1359  HB1 ALA A  98      36.090  39.900  61.530  1.00  0.00           H
ATOM   1360  HB2 ALA A  98      36.310  41.620  61.050  1.00  0.00           H
ATOM   1361  HB3 ALA A  98      36.950  40.320  59.970  1.00  0.00           H
ATOM   1362  C   ALA A  98      34.610  39.070  59.340  1.00  0.00           C
ATOM   1363  O   ALA A  98      34.770  38.770  58.140  1.00  0.00           O
ATOM   1364  N   THR A  99      34.030  38.160  60.150  1.00  0.00           N
ATOM   1365  HN  THR A  99      33.920  38.410  61.110  1.00  0.00           H
ATOM   1366  CA  THR A  99      33.490  36.840  59.760  1.00  0.00           C
ATOM   1367  HA  THR A  99      34.290  36.330  59.230  1.00  0.00           H
ATOM   1368  CB  THR A  99      33.070  35.980  60.960  1.00  0.00           C
ATOM   1369  HB  THR A  99      32.610  35.020  60.660  1.00  0.00           H
ATOM   1370  OG1 THR A  99      32.360  36.620  61.990  1.00  0.00           O
ATOM   1371  HG1 THR A  99      32.930  36.860  62.720  1.00  0.00           H
ATOM   1372  CG2 THR A  99      34.390  35.510  61.650  1.00  0.00           C
ATOM   1373 HG21 THR A  99      35.090  36.370  61.630  1.00  0.00           H
ATOM   1374 HG22 THR A  99      34.850  34.620  61.170  1.00  0.00           H
ATOM   1375 HG23 THR A  99      34.100  35.270  62.700  1.00  0.00           H
ATOM   1376  C   THR A  99      32.500  36.830  58.650  1.00  0.00           C
ATOM   1377  O   THR A  99      32.520  35.940  57.810  1.00  0.00           O
ATOM   1378  N   SER A 100      31.570  37.860  58.640  1.00  0.00           N
ATOM   1379  HN  SER A 100      31.580  38.500  59.410  1.00  0.00           H
ATOM   1380  CA  SER A 100      30.490  37.980  57.710  1.00  0.00           C
ATOM   1381  HA  SER A 100      30.040  37.030  57.450  1.00  0.00           H
ATOM   1382  CB  SER A 100      29.310  38.770  58.440  1.00  0.00           C
ATOM   1383  HB1 SER A 100      29.550  39.810  58.740  1.00  0.00           H
ATOM   1384  HB2 SER A 100      29.060  38.220  59.370  1.00  0.00           H
ATOM   1385  OG  SER A 100      28.170  38.750  57.600  1.00  0.00           O
ATOM   1386  HG1 SER A 100      28.560  38.720  56.720  1.00  0.00           H
ATOM   1387  C   SER A 100      30.870  38.620  56.430  1.00  0.00           C
ATOM   1388  O   SER A 100      30.050  38.660  55.530  1.00  0.00           O
ATOM   1389  N   THR A 101      32.140  38.970  56.190  1.00  0.00           N
ATOM   1390  HN  THR A 101      32.860  38.910  56.870  1.00  0.00           H
ATOM   1391  CA  THR A 101      32.540  39.360  54.830  1.00  0.00           C
ATOM   1392  HA  THR A 101      31.660  39.820  54.400  1.00  0.00           H
ATOM   1393  CB  THR A 101      33.650  40.380  54.680  1.00  0.00           C
ATOM   1394  HB  THR A 101      33.910  40.550  53.610  1.00  0.00           H
ATOM   1395  OG1 THR A 101      34.870  39.980  55.280  1.00  0.00           O
ATOM   1396  HG1 THR A 101      34.850  40.420  56.130  1.00  0.00           H
ATOM   1397  CG2 THR A 101      33.200  41.780  55.200  1.00  0.00           C
ATOM   1398 HG21 THR A 101      33.030  41.560  56.280  1.00  0.00           H
ATOM   1399 HG22 THR A 101      32.290  42.170  54.700  1.00  0.00           H
ATOM   1400 HG23 THR A 101      33.980  42.570  55.140  1.00  0.00           H
ATOM   1401  C   THR A 101      32.950  38.200  53.890  1.00  0.00           C
ATOM   1402  O   THR A 101      32.900  38.300  52.680  1.00  0.00           O
ATOM   1403  N   LEU A 102      33.370  37.060  54.430  1.00  0.00           N
ATOM   1404  HN  LEU A 102      33.530  36.970  55.410  1.00  0.00           H
ATOM   1405  CA  LEU A 102      33.860  35.950  53.720  1.00  0.00           C
ATOM   1406  HA  LEU A 102      34.780  36.190  53.220  1.00  0.00           H
ATOM   1407  CB  LEU A 102      34.260  34.880  54.820  1.00  0.00           C
ATOM   1408  HB1 LEU A 102      34.230  33.920  54.260  1.00  0.00           H
ATOM   1409  HB2 LEU A 102      33.470  34.690  55.580  1.00  0.00           H
ATOM   1410  CG  LEU A 102      35.580  35.220  55.500  1.00  0.00           C
ATOM   1411  HG  LEU A 102      35.880  36.290  55.450  1.00  0.00           H
ATOM   1412  CD1 LEU A 102      35.560  34.730  56.940  1.00  0.00           C
ATOM   1413 HD11 LEU A 102      36.560  34.930  57.390  1.00  0.00           H
ATOM   1414 HD12 LEU A 102      35.250  33.670  56.870  1.00  0.00           H
ATOM   1415 HD13 LEU A 102      34.870  35.370  57.530  1.00  0.00           H
ATOM   1416  CD2 LEU A 102      36.700  34.470  54.790  1.00  0.00           C
ATOM   1417 HD21 LEU A 102      36.760  34.730  53.710  1.00  0.00           H
ATOM   1418 HD22 LEU A 102      36.530  33.400  55.020  1.00  0.00           H
ATOM   1419 HD23 LEU A 102      37.630  34.870  55.250  1.00  0.00           H
ATOM   1420  C   LEU A 102      32.980  35.360  52.670  1.00  0.00           C
ATOM   1421  O   LEU A 102      33.580  34.990  51.660  1.00  0.00           O
ATOM   1422  N   PRO A 103      31.630  35.210  52.720  1.00  0.00           N
ATOM   1423  CD  PRO A 103      30.850  35.240  53.870  1.00  0.00           C
ATOM   1424  HD1 PRO A 103      30.760  36.310  54.160  1.00  0.00           H
ATOM   1425  HD2 PRO A 103      31.290  34.670  54.710  1.00  0.00           H
ATOM   1426  CA  PRO A 103      30.850  34.780  51.490  1.00  0.00           C
ATOM   1427  HA  PRO A 103      31.150  33.760  51.330  1.00  0.00           H
ATOM   1428  CB  PRO A 103      29.440  35.060  51.940  1.00  0.00           C
ATOM   1429  HB1 PRO A 103      28.670  34.410  51.460  1.00  0.00           H
ATOM   1430  HB2 PRO A 103      28.990  36.040  51.700  1.00  0.00           H
ATOM   1431  CG  PRO A 103      29.530  34.650  53.410  1.00  0.00           C
ATOM   1432  HG1 PRO A 103      28.650  34.940  54.030  1.00  0.00           H
ATOM   1433  HG2 PRO A 103      29.700  33.550  53.490  1.00  0.00           H
ATOM   1434  C   PRO A 103      31.140  35.470  50.200  1.00  0.00           C
ATOM   1435  O   PRO A 103      31.490  34.720  49.290  1.00  0.00           O
ATOM   1436  N   PHE A 104      31.130  36.820  50.150  1.00  0.00           N
ATOM   1437  HN  PHE A 104      31.080  37.350  51.000  1.00  0.00           H
ATOM   1438  CA  PHE A 104      31.630  37.570  48.990  1.00  0.00           C
ATOM   1439  HA  PHE A 104      30.930  37.350  48.200  1.00  0.00           H
ATOM   1440  CB  PHE A 104      31.380  39.070  49.260  1.00  0.00           C
ATOM   1441  HB1 PHE A 104      31.520  39.740  48.380  1.00  0.00           H
ATOM   1442  HB2 PHE A 104      32.070  39.380  50.070  1.00  0.00           H
ATOM   1443  CG  PHE A 104      30.000  39.300  49.730  1.00  0.00           C
ATOM   1444  CD1 PHE A 104      28.950  39.610  48.810  1.00  0.00           C
ATOM   1445  HD1 PHE A 104      29.260  39.570  47.780  1.00  0.00           H
ATOM   1446  CE1 PHE A 104      27.690  40.080  49.160  1.00  0.00           C
ATOM   1447  HE1 PHE A 104      26.990  40.200  48.340  1.00  0.00           H
ATOM   1448  CZ  PHE A 104      27.410  40.020  50.510  1.00  0.00           C
ATOM   1449  HZ  PHE A 104      26.420  40.250  50.900  1.00  0.00           H
ATOM   1450  CD2 PHE A 104      29.640  39.320  51.090  1.00  0.00           C
ATOM   1451  HD2 PHE A 104      30.360  39.120  51.870  1.00  0.00           H
ATOM   1452  CE2 PHE A 104      28.380  39.840  51.510  1.00  0.00           C
ATOM   1453  HE2 PHE A 104      28.130  39.900  52.560  1.00  0.00           H
ATOM   1454  C   PHE A 104      33.100  37.370  48.560  1.00  0.00           C
ATOM   1455  O   PHE A 104      33.260  37.160  47.350  1.00  0.00           O
ATOM   1456  N   GLN A 105      34.070  37.420  49.480  1.00  0.00           N
ATOM   1457  HN  GLN A 105      33.980  37.620  50.460  1.00  0.00           H
ATOM   1458  CA  GLN A 105      35.460  37.060  49.290  1.00  0.00           C
ATOM   1459  HA  GLN A 105      35.790  37.740  48.520  1.00  0.00           H
ATOM   1460  CB  GLN A 105      36.160  37.310  50.640  1.00  0.00           C
ATOM   1461  HB1 GLN A 105      35.620  36.730  51.430  1.00  0.00           H
ATOM   1462  HB2 GLN A 105      36.100  38.380  50.930  1.00  0.00           H
ATOM   1463  CG  GLN A 105      37.640  36.870  50.820  1.00  0.00           C
ATOM   1464  HG1 GLN A 105      37.700  35.760  50.790  1.00  0.00           H
ATOM   1465  HG2 GLN A 105      37.930  37.000  51.880  1.00  0.00           H
ATOM   1466  CD  GLN A 105      38.590  37.640  49.940  1.00  0.00           C
ATOM   1467  OE1 GLN A 105      38.840  38.800  50.120  1.00  0.00           O
ATOM   1468  NE2 GLN A 105      39.140  36.910  48.980  1.00  0.00           N
ATOM   1469 HE21 GLN A 105      39.910  37.310  48.480  1.00  0.00           H
ATOM   1470 HE22 GLN A 105      38.830  35.980  48.760  1.00  0.00           H
ATOM   1471  C   GLN A 105      35.670  35.620  48.780  1.00  0.00           C
ATOM   1472  O   GLN A 105      36.500  35.360  47.910  1.00  0.00           O
ATOM   1473  N   SER A 106      34.920  34.600  49.220  1.00  0.00           N
ATOM   1474  HN  SER A 106      34.350  34.730  50.030  1.00  0.00           H
ATOM   1475  CA  SER A 106      34.920  33.260  48.740  1.00  0.00           C
ATOM   1476  HA  SER A 106      35.920  32.860  48.760  1.00  0.00           H
ATOM   1477  CB  SER A 106      33.970  32.490  49.720  1.00  0.00           C
ATOM   1478  HB1 SER A 106      32.980  32.860  49.410  1.00  0.00           H
ATOM   1479  HB2 SER A 106      34.120  32.900  50.740  1.00  0.00           H
ATOM   1480  OG  SER A 106      34.060  31.090  49.730  1.00  0.00           O
ATOM   1481  HG1 SER A 106      33.250  30.830  49.290  1.00  0.00           H
ATOM   1482  C   SER A 106      34.370  33.170  47.270  1.00  0.00           C
ATOM   1483  O   SER A 106      34.970  32.710  46.350  1.00  0.00           O
ATOM   1484  N   ALA A 107      33.170  33.790  47.040  1.00  0.00           N
ATOM   1485  HN  ALA A 107      32.710  34.110  47.870  1.00  0.00           H
ATOM   1486  CA  ALA A 107      32.470  33.780  45.820  1.00  0.00           C
ATOM   1487  HA  ALA A 107      32.290  32.760  45.520  1.00  0.00           H
ATOM   1488  CB  ALA A 107      31.020  34.290  46.130  1.00  0.00           C
ATOM   1489  HB1 ALA A 107      30.410  34.580  45.250  1.00  0.00           H
ATOM   1490  HB2 ALA A 107      30.970  35.250  46.680  1.00  0.00           H
ATOM   1491  HB3 ALA A 107      30.480  33.600  46.810  1.00  0.00           H
ATOM   1492  C   ALA A 107      33.200  34.550  44.630  1.00  0.00           C
ATOM   1493  O   ALA A 107      33.320  33.950  43.620  1.00  0.00           O
ATOM   1494  N   LYS A 108      33.700  35.740  44.920  1.00  0.00           N
ATOM   1495  HN  LYS A 108      33.840  36.080  45.840  1.00  0.00           H
ATOM   1496  CA  LYS A 108      34.450  36.390  43.860  1.00  0.00           C
ATOM   1497  HA  LYS A 108      33.760  36.490  43.040  1.00  0.00           H
ATOM   1498  CB  LYS A 108      34.860  37.810  44.310  1.00  0.00           C
ATOM   1499  HB1 LYS A 108      33.940  38.220  44.790  1.00  0.00           H
ATOM   1500  HB2 LYS A 108      35.060  38.530  43.500  1.00  0.00           H
ATOM   1501  CG  LYS A 108      35.960  37.810  45.420  1.00  0.00           C
ATOM   1502  HG1 LYS A 108      36.870  37.340  45.000  1.00  0.00           H
ATOM   1503  HG2 LYS A 108      35.590  37.220  46.290  1.00  0.00           H
ATOM   1504  CD  LYS A 108      36.270  39.180  45.970  1.00  0.00           C
ATOM   1505  HD1 LYS A 108      35.770  39.440  46.930  1.00  0.00           H
ATOM   1506  HD2 LYS A 108      35.910  39.990  45.300  1.00  0.00           H
ATOM   1507  CE  LYS A 108      37.730  39.370  46.370  1.00  0.00           C
ATOM   1508  HE1 LYS A 108      38.370  39.370  45.460  1.00  0.00           H
ATOM   1509  HE2 LYS A 108      38.070  38.550  47.040  1.00  0.00           H
ATOM   1510  NZ  LYS A 108      38.080  40.620  47.000  1.00  0.00           N
ATOM   1511  HZ1 LYS A 108      39.050  40.750  47.330  1.00  0.00           H
ATOM   1512  HZ2 LYS A 108      37.430  40.740  47.810  1.00  0.00           H
ATOM   1513  HZ3 LYS A 108      37.810  41.430  46.400  1.00  0.00           H
ATOM   1514  C   LYS A 108      35.680  35.720  43.300  1.00  0.00           C
ATOM   1515  O   LYS A 108      35.960  35.750  42.150  1.00  0.00           O
ATOM   1516  N   TYR A 109      36.430  35.030  44.160  1.00  0.00           N
ATOM   1517  HN  TYR A 109      36.300  35.120  45.140  1.00  0.00           H
ATOM   1518  CA  TYR A 109      37.540  34.180  43.730  1.00  0.00           C
ATOM   1519  HA  TYR A 109      38.140  34.820  43.100  1.00  0.00           H
ATOM   1520  CB  TYR A 109      38.320  33.800  45.010  1.00  0.00           C
ATOM   1521  HB1 TYR A 109      37.790  33.080  45.660  1.00  0.00           H
ATOM   1522  HB2 TYR A 109      38.470  34.690  45.660  1.00  0.00           H
ATOM   1523  CG  TYR A 109      39.580  33.130  44.700  1.00  0.00           C
ATOM   1524  CD1 TYR A 109      40.720  33.920  44.490  1.00  0.00           C
ATOM   1525  HD1 TYR A 109      40.750  34.990  44.630  1.00  0.00           H
ATOM   1526  CE1 TYR A 109      41.900  33.330  44.090  1.00  0.00           C
ATOM   1527  HE1 TYR A 109      42.810  33.920  44.100  1.00  0.00           H
ATOM   1528  CZ  TYR A 109      41.940  32.040  43.730  1.00  0.00           C
ATOM   1529  OH  TYR A 109      43.120  31.480  43.260  1.00  0.00           O
ATOM   1530  HH  TYR A 109      43.770  32.150  43.030  1.00  0.00           H
ATOM   1531  CD2 TYR A 109      39.620  31.710  44.480  1.00  0.00           C
ATOM   1532  HD2 TYR A 109      38.680  31.180  44.450  1.00  0.00           H
ATOM   1533  CE2 TYR A 109      40.810  31.190  43.910  1.00  0.00           C
ATOM   1534  HE2 TYR A 109      40.870  30.180  43.550  1.00  0.00           H
ATOM   1535  C   TYR A 109      37.110  32.890  43.020  1.00  0.00           C
ATOM   1536  O   TYR A 109      37.600  32.470  42.000  1.00  0.00           O
ATOM   1537  N   LEU A 110      36.150  32.150  43.590  1.00  0.00           N
ATOM   1538  HN  LEU A 110      35.800  32.480  44.460  1.00  0.00           H
ATOM   1539  CA  LEU A 110      35.730  30.810  43.140  1.00  0.00           C
ATOM   1540  HA  LEU A 110      36.640  30.230  43.230  1.00  0.00           H
ATOM   1541  CB  LEU A 110      34.550  30.440  44.080  1.00  0.00           C
ATOM   1542  HB1 LEU A 110      33.750  31.210  44.040  1.00  0.00           H
ATOM   1543  HB2 LEU A 110      34.910  30.380  45.130  1.00  0.00           H
ATOM   1544  CG  LEU A 110      33.880  29.040  43.890  1.00  0.00           C
ATOM   1545  HG  LEU A 110      33.330  29.140  42.930  1.00  0.00           H
ATOM   1546  CD1 LEU A 110      34.930  28.000  43.770  1.00  0.00           C
ATOM   1547 HD11 LEU A 110      35.430  28.070  44.750  1.00  0.00           H
ATOM   1548 HD12 LEU A 110      35.640  28.070  42.920  1.00  0.00           H
ATOM   1549 HD13 LEU A 110      34.360  27.050  43.690  1.00  0.00           H
ATOM   1550  CD2 LEU A 110      32.780  28.710  44.940  1.00  0.00           C
ATOM   1551 HD21 LEU A 110      32.290  27.770  44.590  1.00  0.00           H
ATOM   1552 HD22 LEU A 110      31.990  29.470  45.110  1.00  0.00           H
ATOM   1553 HD23 LEU A 110      33.150  28.370  45.930  1.00  0.00           H
ATOM   1554  C   LEU A 110      35.260  30.820  41.680  1.00  0.00           C
ATOM   1555  O   LEU A 110      35.750  30.020  40.910  1.00  0.00           O
ATOM   1556  N   MET A 111      34.460  31.760  41.260  1.00  0.00           N
ATOM   1557  HN  MET A 111      34.120  32.560  41.750  1.00  0.00           H
ATOM   1558  CA  MET A 111      33.930  31.650  39.890  1.00  0.00           C
ATOM   1559  HA  MET A 111      34.250  30.700  39.490  1.00  0.00           H
ATOM   1560  CB  MET A 111      32.340  31.810  39.830  1.00  0.00           C
ATOM   1561  HB1 MET A 111      31.930  31.160  40.640  1.00  0.00           H
ATOM   1562  HB2 MET A 111      31.990  31.540  38.810  1.00  0.00           H
ATOM   1563  CG  MET A 111      31.890  33.300  40.110  1.00  0.00           C
ATOM   1564  HG1 MET A 111      32.080  33.890  39.190  1.00  0.00           H
ATOM   1565  HG2 MET A 111      32.550  33.820  40.840  1.00  0.00           H
ATOM   1566  SD  MET A 111      30.120  33.600  40.650  1.00  0.00           S
ATOM   1567  CE  MET A 111      30.380  33.030  42.340  1.00  0.00           C
ATOM   1568  HE1 MET A 111      30.630  31.950  42.400  1.00  0.00           H
ATOM   1569  HE2 MET A 111      29.410  33.190  42.870  1.00  0.00           H
ATOM   1570  HE3 MET A 111      31.160  33.560  42.920  1.00  0.00           H
ATOM   1571  C   MET A 111      34.570  32.730  38.990  1.00  0.00           C
ATOM   1572  O   MET A 111      34.240  33.010  37.820  1.00  0.00           O
ATOM   1573  N   GLU A 112      35.590  33.410  39.640  1.00  0.00           N
ATOM   1574  HN  GLU A 112      35.940  33.040  40.500  1.00  0.00           H
ATOM   1575  CA  GLU A 112      36.350  34.510  39.210  1.00  0.00           C
ATOM   1576  HA  GLU A 112      36.860  34.990  40.030  1.00  0.00           H
ATOM   1577  CB  GLU A 112      37.500  33.990  38.240  1.00  0.00           C
ATOM   1578  HB1 GLU A 112      37.970  34.920  37.850  1.00  0.00           H
ATOM   1579  HB2 GLU A 112      37.030  33.630  37.300  1.00  0.00           H
ATOM   1580  CG  GLU A 112      38.480  33.060  38.940  1.00  0.00           C
ATOM   1581  HG1 GLU A 112      38.000  32.110  39.270  1.00  0.00           H
ATOM   1582  HG2 GLU A 112      38.860  33.560  39.850  1.00  0.00           H
ATOM   1583  CD  GLU A 112      39.760  32.760  38.100  1.00  0.00           C
ATOM   1584  OE1 GLU A 112      39.830  31.710  37.400  1.00  0.00           O
ATOM   1585  OE2 GLU A 112      40.740  33.500  38.240  1.00  0.00           O
ATOM   1586  C   GLU A 112      35.650  35.720  38.630  1.00  0.00           C
ATOM   1587  O   GLU A 112      36.250  36.470  37.930  1.00  0.00           O
ATOM   1588  N   THR A 113      34.490  36.070  39.140  1.00  0.00           N
ATOM   1589  HN  THR A 113      34.080  35.450  39.800  1.00  0.00           H
ATOM   1590  CA  THR A 113      33.740  37.250  38.740  1.00  0.00           C
ATOM   1591  HA  THR A 113      34.520  38.000  38.740  1.00  0.00           H
ATOM   1592  CB  THR A 113      32.870  37.210  37.440  1.00  0.00           C
ATOM   1593  HB  THR A 113      33.540  36.930  36.600  1.00  0.00           H
ATOM   1594  OG1 THR A 113      32.440  38.540  37.090  1.00  0.00           O
ATOM   1595  HG1 THR A 113      33.290  38.990  37.060  1.00  0.00           H
ATOM   1596  CG2 THR A 113      31.530  36.430  37.420  1.00  0.00           C
ATOM   1597 HG21 THR A 113      31.680  35.340  37.500  1.00  0.00           H
ATOM   1598 HG22 THR A 113      31.070  36.540  36.410  1.00  0.00           H
ATOM   1599 HG23 THR A 113      30.780  36.900  38.100  1.00  0.00           H
ATOM   1600  C   THR A 113      32.910  37.590  39.930  1.00  0.00           C
ATOM   1601  O   THR A 113      32.630  36.740  40.740  1.00  0.00           O
ATOM   1602  N   TRP A 114      32.520  38.820  40.060  1.00  0.00           N
ATOM   1603  HN  TRP A 114      32.860  39.460  39.370  1.00  0.00           H
ATOM   1604  CA  TRP A 114      31.700  39.490  41.150  1.00  0.00           C
ATOM   1605  HA  TRP A 114      31.660  38.870  42.040  1.00  0.00           H
ATOM   1606  CB  TRP A 114      32.470  40.830  41.410  1.00  0.00           C
ATOM   1607  HB1 TRP A 114      32.640  41.400  40.470  1.00  0.00           H
ATOM   1608  HB2 TRP A 114      33.450  40.580  41.860  1.00  0.00           H
ATOM   1609  CG  TRP A 114      31.790  41.730  42.440  1.00  0.00           C
ATOM   1610  CD1 TRP A 114      30.770  42.630  42.310  1.00  0.00           C
ATOM   1611  HD1 TRP A 114      30.450  43.030  41.360  1.00  0.00           H
ATOM   1612  NE1 TRP A 114      30.410  43.080  43.540  1.00  0.00           N
ATOM   1613  HE1 TRP A 114      29.800  43.830  43.700  1.00  0.00           H
ATOM   1614  CE2 TRP A 114      31.220  42.610  44.490  1.00  0.00           C
ATOM   1615  CD2 TRP A 114      32.080  41.650  43.860  1.00  0.00           C
ATOM   1616  CE3 TRP A 114      32.990  40.920  44.650  1.00  0.00           C
ATOM   1617  HE3 TRP A 114      33.780  40.380  44.150  1.00  0.00           H
ATOM   1618  CZ3 TRP A 114      33.070  41.180  46.030  1.00  0.00           C
ATOM   1619  HZ3 TRP A 114      33.770  40.710  46.710  1.00  0.00           H
ATOM   1620  CZ2 TRP A 114      31.140  42.740  45.850  1.00  0.00           C
ATOM   1621  HZ2 TRP A 114      30.560  43.570  46.240  1.00  0.00           H
ATOM   1622  CH2 TRP A 114      32.170  42.080  46.620  1.00  0.00           C
ATOM   1623  HH2 TRP A 114      32.270  42.330  47.670  1.00  0.00           H
ATOM   1624  C   TRP A 114      30.300  39.750  40.620  1.00  0.00           C
ATOM   1625  O   TRP A 114      30.070  40.830  40.010  1.00  0.00           O
ATOM   1626  N   PRO A 115      29.320  38.840  40.880  1.00  0.00           N
ATOM   1627  CD  PRO A 115      29.540  37.460  41.420  1.00  0.00           C
ATOM   1628  HD1 PRO A 115      30.030  37.450  42.420  1.00  0.00           H
ATOM   1629  HD2 PRO A 115      30.150  36.920  40.660  1.00  0.00           H
ATOM   1630  CA  PRO A 115      27.920  39.000  40.390  1.00  0.00           C
ATOM   1631  HA  PRO A 115      27.990  39.380  39.390  1.00  0.00           H
ATOM   1632  CB  PRO A 115      27.220  37.630  40.490  1.00  0.00           C
ATOM   1633  HB1 PRO A 115      27.270  37.080  39.530  1.00  0.00           H
ATOM   1634  HB2 PRO A 115      26.170  37.760  40.820  1.00  0.00           H
ATOM   1635  CG  PRO A 115      28.140  36.960  41.560  1.00  0.00           C
ATOM   1636  HG1 PRO A 115      27.850  37.380  42.540  1.00  0.00           H
ATOM   1637  HG2 PRO A 115      28.070  35.850  41.550  1.00  0.00           H
ATOM   1638  C   PRO A 115      27.100  40.020  41.220  1.00  0.00           C
ATOM   1639  O   PRO A 115      25.850  40.240  40.930  1.00  0.00           O
ATOM   1640  N   PHE A 116      27.700  40.670  42.170  1.00  0.00           N
ATOM   1641  HN  PHE A 116      28.700  40.730  42.230  1.00  0.00           H
ATOM   1642  CA  PHE A 116      26.860  41.300  43.240  1.00  0.00           C
ATOM   1643  HA  PHE A 116      25.880  40.850  43.310  1.00  0.00           H
ATOM   1644  CB  PHE A 116      27.560  41.070  44.660  1.00  0.00           C
ATOM   1645  HB1 PHE A 116      26.850  41.260  45.500  1.00  0.00           H
ATOM   1646  HB2 PHE A 116      28.470  41.700  44.660  1.00  0.00           H
ATOM   1647  CG  PHE A 116      27.890  39.650  44.870  1.00  0.00           C
ATOM   1648  CD1 PHE A 116      26.850  38.840  45.160  1.00  0.00           C
ATOM   1649  HD1 PHE A 116      25.830  39.200  45.210  1.00  0.00           H
ATOM   1650  CE1 PHE A 116      27.170  37.480  45.540  1.00  0.00           C
ATOM   1651  HE1 PHE A 116      26.390  36.740  45.620  1.00  0.00           H
ATOM   1652  CZ  PHE A 116      28.450  37.060  45.570  1.00  0.00           C
ATOM   1653  HZ  PHE A 116      28.710  36.010  45.540  1.00  0.00           H
ATOM   1654  CD2 PHE A 116      29.210  39.280  45.090  1.00  0.00           C
ATOM   1655  HD2 PHE A 116      29.970  40.000  44.830  1.00  0.00           H
ATOM   1656  CE2 PHE A 116      29.480  37.960  45.240  1.00  0.00           C
ATOM   1657  HE2 PHE A 116      30.510  37.630  45.180  1.00  0.00           H
ATOM   1658  C   PHE A 116      26.700  42.770  43.070  1.00  0.00           C
ATOM   1659  O   PHE A 116      25.850  43.360  43.720  1.00  0.00           O
ATOM   1660  N   GLY A 117      27.370  43.490  42.120  1.00  0.00           N
ATOM   1661  HN  GLY A 117      28.000  43.030  41.500  1.00  0.00           H
ATOM   1662  CA  GLY A 117      26.990  44.830  41.820  1.00  0.00           C
ATOM   1663  HA1 GLY A 117      25.910  44.820  41.890  1.00  0.00           H
ATOM   1664  HA2 GLY A 117      27.230  45.130  40.810  1.00  0.00           H
ATOM   1665  C   GLY A 117      27.770  45.890  42.640  1.00  0.00           C
ATOM   1666  O   GLY A 117      28.490  45.510  43.540  1.00  0.00           O
ATOM   1667  N   GLU A 118      27.660  47.230  42.330  1.00  0.00           N
ATOM   1668  HN  GLU A 118      27.000  47.450  41.620  1.00  0.00           H
ATOM   1669  CA  GLU A 118      28.580  48.330  42.810  1.00  0.00           C
ATOM   1670  HA  GLU A 118      29.560  47.870  42.780  1.00  0.00           H
ATOM   1671  CB  GLU A 118      28.560  49.490  41.710  1.00  0.00           C
ATOM   1672  HB1 GLU A 118      27.570  50.000  41.760  1.00  0.00           H
ATOM   1673  HB2 GLU A 118      28.650  48.980  40.730  1.00  0.00           H
ATOM   1674  CG  GLU A 118      29.650  50.530  41.970  1.00  0.00           C
ATOM   1675  HG1 GLU A 118      30.530  49.910  42.260  1.00  0.00           H
ATOM   1676  HG2 GLU A 118      29.420  51.120  42.880  1.00  0.00           H
ATOM   1677  CD  GLU A 118      30.060  51.330  40.720  1.00  0.00           C
ATOM   1678  OE1 GLU A 118      29.380  52.260  40.390  1.00  0.00           O
ATOM   1679  OE2 GLU A 118      30.990  50.760  40.040  1.00  0.00           O
ATOM   1680  C   GLU A 118      28.280  48.690  44.190  1.00  0.00           C
ATOM   1681  O   GLU A 118      29.180  48.840  44.960  1.00  0.00           O
ATOM   1682  N   LEU A 119      27.030  48.780  44.610  1.00  0.00           N
ATOM   1683  HN  LEU A 119      26.290  48.710  43.930  1.00  0.00           H
ATOM   1684  CA  LEU A 119      26.640  49.130  45.930  1.00  0.00           C
ATOM   1685  HA  LEU A 119      27.050  50.130  46.020  1.00  0.00           H
ATOM   1686  CB  LEU A 119      25.160  49.190  45.990  1.00  0.00           C
ATOM   1687  HB1 LEU A 119      24.830  48.130  45.890  1.00  0.00           H
ATOM   1688  HB2 LEU A 119      24.710  49.740  45.130  1.00  0.00           H
ATOM   1689  CG  LEU A 119      24.540  49.800  47.240  1.00  0.00           C
ATOM   1690  HG  LEU A 119      25.250  50.530  47.690  1.00  0.00           H
ATOM   1691  CD1 LEU A 119      23.260  50.490  46.910  1.00  0.00           C
ATOM   1692 HD11 LEU A 119      23.330  51.250  46.100  1.00  0.00           H
ATOM   1693 HD12 LEU A 119      22.910  51.060  47.800  1.00  0.00           H
ATOM   1694 HD13 LEU A 119      22.380  49.910  46.570  1.00  0.00           H
ATOM   1695  CD2 LEU A 119      24.190  48.690  48.350  1.00  0.00           C
ATOM   1696 HD21 LEU A 119      25.130  48.130  48.500  1.00  0.00           H
ATOM   1697 HD22 LEU A 119      23.420  47.970  48.000  1.00  0.00           H
ATOM   1698 HD23 LEU A 119      23.920  49.220  49.290  1.00  0.00           H
ATOM   1699  C   LEU A 119      27.160  48.270  47.040  1.00  0.00           C
ATOM   1700  O   LEU A 119      27.790  48.670  48.010  1.00  0.00           O
ATOM   1701  N   LEU A 120      27.060  46.920  46.810  1.00  0.00           N
ATOM   1702  HN  LEU A 120      26.540  46.630  46.020  1.00  0.00           H
ATOM   1703  CA  LEU A 120      27.690  45.870  47.510  1.00  0.00           C
ATOM   1704  HA  LEU A 120      27.400  45.970  48.540  1.00  0.00           H
ATOM   1705  CB  LEU A 120      27.070  44.470  47.230  1.00  0.00           C
ATOM   1706  HB1 LEU A 120      27.610  43.760  47.890  1.00  0.00           H
ATOM   1707  HB2 LEU A 120      27.150  44.290  46.140  1.00  0.00           H
ATOM   1708  CG  LEU A 120      25.570  44.480  47.680  1.00  0.00           C
ATOM   1709  HG  LEU A 120      24.960  45.200  47.090  1.00  0.00           H
ATOM   1710  CD1 LEU A 120      25.130  43.010  47.550  1.00  0.00           C
ATOM   1711 HD11 LEU A 120      24.040  42.990  47.760  1.00  0.00           H
ATOM   1712 HD12 LEU A 120      25.730  42.450  48.300  1.00  0.00           H
ATOM   1713 HD13 LEU A 120      25.280  42.650  46.520  1.00  0.00           H
ATOM   1714  CD2 LEU A 120      25.310  45.060  49.110  1.00  0.00           C
ATOM   1715 HD21 LEU A 120      25.540  46.140  49.190  1.00  0.00           H
ATOM   1716 HD22 LEU A 120      25.890  44.520  49.890  1.00  0.00           H
ATOM   1717 HD23 LEU A 120      24.230  45.050  49.330  1.00  0.00           H
ATOM   1718  C   LEU A 120      29.200  45.900  47.460  1.00  0.00           C
ATOM   1719  O   LEU A 120      29.830  45.700  48.510  1.00  0.00           O
ATOM   1720  N   CYS A 121      29.810  46.190  46.270  1.00  0.00           N
ATOM   1721  HN  CYS A 121      29.300  46.300  45.420  1.00  0.00           H
ATOM   1722  CA  CYS A 121      31.280  46.410  46.170  1.00  0.00           C
ATOM   1723  HA  CYS A 121      31.750  45.530  46.590  1.00  0.00           H
ATOM   1724  CB  CYS A 121      31.690  46.640  44.670  1.00  0.00           C
ATOM   1725  HB1 CYS A 121      31.100  47.510  44.310  1.00  0.00           H
ATOM   1726  HB2 CYS A 121      31.290  45.760  44.130  1.00  0.00           H
ATOM   1727  SG  CYS A 121      33.430  46.950  44.250  1.00  0.00           S
ATOM   1728  C   CYS A 121      31.790  47.570  46.960  1.00  0.00           C
ATOM   1729  O   CYS A 121      32.760  47.630  47.670  1.00  0.00           O
ATOM   1730  N   LYS A 122      31.020  48.660  46.950  1.00  0.00           N
ATOM   1731  HN  LYS A 122      30.160  48.690  46.450  1.00  0.00           H
ATOM   1732  CA  LYS A 122      31.090  49.900  47.840  1.00  0.00           C
ATOM   1733  HA  LYS A 122      32.120  50.170  47.710  1.00  0.00           H
ATOM   1734  CB  LYS A 122      30.210  51.120  47.370  1.00  0.00           C
ATOM   1735  HB1 LYS A 122      30.350  51.900  48.150  1.00  0.00           H
ATOM   1736  HB2 LYS A 122      29.140  50.830  47.390  1.00  0.00           H
ATOM   1737  CG  LYS A 122      30.670  51.720  46.060  1.00  0.00           C
ATOM   1738  HG1 LYS A 122      30.710  51.030  45.190  1.00  0.00           H
ATOM   1739  HG2 LYS A 122      31.700  52.080  46.250  1.00  0.00           H
ATOM   1740  CD  LYS A 122      29.780  52.870  45.580  1.00  0.00           C
ATOM   1741  HD1 LYS A 122      29.730  53.650  46.370  1.00  0.00           H
ATOM   1742  HD2 LYS A 122      28.730  52.510  45.560  1.00  0.00           H
ATOM   1743  CE  LYS A 122      30.100  53.610  44.230  1.00  0.00           C
ATOM   1744  HE1 LYS A 122      29.260  54.300  44.000  1.00  0.00           H
ATOM   1745  HE2 LYS A 122      30.160  52.930  43.360  1.00  0.00           H
ATOM   1746  NZ  LYS A 122      31.440  54.260  44.290  1.00  0.00           N
ATOM   1747  HZ1 LYS A 122      32.190  53.540  44.300  1.00  0.00           H
ATOM   1748  HZ2 LYS A 122      31.380  54.840  45.150  1.00  0.00           H
ATOM   1749  HZ3 LYS A 122      31.560  54.850  43.450  1.00  0.00           H
ATOM   1750  C   LYS A 122      30.940  49.660  49.300  1.00  0.00           C
ATOM   1751  O   LYS A 122      31.620  50.240  50.130  1.00  0.00           O
ATOM   1752  N   ALA A 123      30.010  48.700  49.650  1.00  0.00           N
ATOM   1753  HN  ALA A 123      29.400  48.340  48.950  1.00  0.00           H
ATOM   1754  CA  ALA A 123      29.890  48.230  50.950  1.00  0.00           C
ATOM   1755  HA  ALA A 123      29.870  49.140  51.520  1.00  0.00           H
ATOM   1756  CB  ALA A 123      28.510  47.520  51.170  1.00  0.00           C
ATOM   1757  HB1 ALA A 123      28.170  47.480  52.230  1.00  0.00           H
ATOM   1758  HB2 ALA A 123      28.440  46.460  50.840  1.00  0.00           H
ATOM   1759  HB3 ALA A 123      27.780  48.040  50.510  1.00  0.00           H
ATOM   1760  C   ALA A 123      30.950  47.190  51.500  1.00  0.00           C
ATOM   1761  O   ALA A 123      31.460  47.350  52.610  1.00  0.00           O
ATOM   1762  N   VAL A 124      31.160  46.070  50.760  1.00  0.00           N
ATOM   1763  HN  VAL A 124      30.830  46.100  49.820  1.00  0.00           H
ATOM   1764  CA  VAL A 124      32.050  45.030  51.090  1.00  0.00           C
ATOM   1765  HA  VAL A 124      31.710  44.660  52.050  1.00  0.00           H
ATOM   1766  CB  VAL A 124      31.890  43.800  50.250  1.00  0.00           C
ATOM   1767  HB  VAL A 124      31.950  43.960  49.160  1.00  0.00           H
ATOM   1768  CG1 VAL A 124      33.000  42.780  50.680  1.00  0.00           C
ATOM   1769 HG11 VAL A 124      32.650  41.800  50.310  1.00  0.00           H
ATOM   1770 HG12 VAL A 124      33.030  42.720  51.790  1.00  0.00           H
ATOM   1771 HG13 VAL A 124      34.020  43.040  50.330  1.00  0.00           H
ATOM   1772  CG2 VAL A 124      30.450  43.280  50.650  1.00  0.00           C
ATOM   1773 HG21 VAL A 124      30.270  42.330  50.120  1.00  0.00           H
ATOM   1774 HG22 VAL A 124      29.640  43.990  50.380  1.00  0.00           H
ATOM   1775 HG23 VAL A 124      30.320  43.000  51.720  1.00  0.00           H
ATOM   1776  C   VAL A 124      33.510  45.560  51.140  1.00  0.00           C
ATOM   1777  O   VAL A 124      34.290  45.250  52.040  1.00  0.00           O
ATOM   1778  N   LEU A 125      33.960  46.320  50.230  1.00  0.00           N
ATOM   1779  HN  LEU A 125      33.540  46.420  49.330  1.00  0.00           H
ATOM   1780  CA  LEU A 125      35.150  47.010  50.400  1.00  0.00           C
ATOM   1781  HA  LEU A 125      35.870  46.230  50.610  1.00  0.00           H
ATOM   1782  CB  LEU A 125      35.530  47.720  49.140  1.00  0.00           C
ATOM   1783  HB1 LEU A 125      36.290  48.500  49.340  1.00  0.00           H
ATOM   1784  HB2 LEU A 125      34.570  48.130  48.760  1.00  0.00           H
ATOM   1785  CG  LEU A 125      36.060  46.930  47.980  1.00  0.00           C
ATOM   1786  HG  LEU A 125      35.410  46.030  47.910  1.00  0.00           H
ATOM   1787  CD1 LEU A 125      36.030  47.630  46.620  1.00  0.00           C
ATOM   1788 HD11 LEU A 125      35.010  47.950  46.320  1.00  0.00           H
ATOM   1789 HD12 LEU A 125      36.490  47.110  45.750  1.00  0.00           H
ATOM   1790 HD13 LEU A 125      36.490  48.640  46.720  1.00  0.00           H
ATOM   1791  CD2 LEU A 125      37.540  46.530  48.260  1.00  0.00           C
ATOM   1792 HD21 LEU A 125      37.660  46.100  49.280  1.00  0.00           H
ATOM   1793 HD22 LEU A 125      38.230  47.390  48.160  1.00  0.00           H
ATOM   1794 HD23 LEU A 125      37.900  45.670  47.650  1.00  0.00           H
ATOM   1795  C   LEU A 125      35.270  47.920  51.630  1.00  0.00           C
ATOM   1796  O   LEU A 125      36.260  47.870  52.300  1.00  0.00           O
ATOM   1797  N   SER A 126      34.310  48.760  51.960  1.00  0.00           N
ATOM   1798  HN  SER A 126      33.490  48.790  51.400  1.00  0.00           H
ATOM   1799  CA  SER A 126      34.410  49.670  53.120  1.00  0.00           C
ATOM   1800  HA  SER A 126      35.360  50.160  52.970  1.00  0.00           H
ATOM   1801  CB  SER A 126      33.390  50.810  53.050  1.00  0.00           C
ATOM   1802  HB1 SER A 126      33.690  51.530  52.260  1.00  0.00           H
ATOM   1803  HB2 SER A 126      33.380  51.410  53.990  1.00  0.00           H
ATOM   1804  OG  SER A 126      32.000  50.500  52.900  1.00  0.00           O
ATOM   1805  HG1 SER A 126      31.890  50.590  51.950  1.00  0.00           H
ATOM   1806  C   SER A 126      34.400  49.010  54.460  1.00  0.00           C
ATOM   1807  O   SER A 126      35.180  49.280  55.260  1.00  0.00           O
ATOM   1808  N   ILE A 127      33.490  48.060  54.620  1.00  0.00           N
ATOM   1809  HN  ILE A 127      32.840  47.900  53.880  1.00  0.00           H
ATOM   1810  CA  ILE A 127      33.240  47.210  55.770  1.00  0.00           C
ATOM   1811  HA  ILE A 127      32.960  47.880  56.560  1.00  0.00           H
ATOM   1812  CB  ILE A 127      32.020  46.280  55.660  1.00  0.00           C
ATOM   1813  HB  ILE A 127      32.040  45.820  54.640  1.00  0.00           H
ATOM   1814  CG2 ILE A 127      32.000  45.140  56.780  1.00  0.00           C
ATOM   1815 HG21 ILE A 127      31.010  44.650  56.630  1.00  0.00           H
ATOM   1816 HG22 ILE A 127      32.060  45.480  57.840  1.00  0.00           H
ATOM   1817 HG23 ILE A 127      32.770  44.350  56.670  1.00  0.00           H
ATOM   1818  CG1 ILE A 127      30.710  47.100  55.540  1.00  0.00           C
ATOM   1819 HG11 ILE A 127      30.750  47.890  54.760  1.00  0.00           H
ATOM   1820 HG12 ILE A 127      30.460  47.640  56.480  1.00  0.00           H
ATOM   1821  CD  ILE A 127      29.550  46.260  55.040  1.00  0.00           C
ATOM   1822  HD1 ILE A 127      29.290  45.390  55.690  1.00  0.00           H
ATOM   1823  HD2 ILE A 127      29.620  46.050  53.950  1.00  0.00           H
ATOM   1824  HD3 ILE A 127      28.580  46.790  55.040  1.00  0.00           H
ATOM   1825  C   ILE A 127      34.500  46.420  56.080  1.00  0.00           C
ATOM   1826  O   ILE A 127      34.750  46.200  57.260  1.00  0.00           O
ATOM   1827  N   ASP A 128      35.240  45.920  55.040  1.00  0.00           N
ATOM   1828  HN  ASP A 128      35.030  46.120  54.090  1.00  0.00           H
ATOM   1829  CA  ASP A 128      36.360  44.990  55.230  1.00  0.00           C
ATOM   1830  HA  ASP A 128      36.170  44.240  55.980  1.00  0.00           H
ATOM   1831  CB  ASP A 128      36.640  44.250  53.870  1.00  0.00           C
ATOM   1832  HB1 ASP A 128      36.620  45.050  53.100  1.00  0.00           H
ATOM   1833  HB2 ASP A 128      35.790  43.580  53.650  1.00  0.00           H
ATOM   1834  CG  ASP A 128      37.770  43.210  53.810  1.00  0.00           C
ATOM   1835  OD1 ASP A 128      38.170  42.630  54.880  1.00  0.00           O
ATOM   1836  OD2 ASP A 128      38.200  42.810  52.640  1.00  0.00           O
ATOM   1837  C   ASP A 128      37.590  45.740  55.770  1.00  0.00           C
ATOM   1838  O   ASP A 128      38.330  45.180  56.580  1.00  0.00           O
ATOM   1839  N   TYR A 129      37.750  47.050  55.450  1.00  0.00           N
ATOM   1840  HN  TYR A 129      37.070  47.470  54.840  1.00  0.00           H
ATOM   1841  CA  TYR A 129      38.910  47.790  56.010  1.00  0.00           C
ATOM   1842  HA  TYR A 129      39.840  47.230  56.050  1.00  0.00           H
ATOM   1843  CB  TYR A 129      39.220  49.030  55.090  1.00  0.00           C
ATOM   1844  HB1 TYR A 129      39.800  49.870  55.520  1.00  0.00           H
ATOM   1845  HB2 TYR A 129      38.230  49.430  54.790  1.00  0.00           H
ATOM   1846  CG  TYR A 129      40.190  48.540  53.900  1.00  0.00           C
ATOM   1847  CD1 TYR A 129      39.680  48.090  52.690  1.00  0.00           C
ATOM   1848  HD1 TYR A 129      38.620  48.010  52.490  1.00  0.00           H
ATOM   1849  CE1 TYR A 129      40.550  47.600  51.680  1.00  0.00           C
ATOM   1850  HE1 TYR A 129      40.050  47.320  50.770  1.00  0.00           H
ATOM   1851  CZ  TYR A 129      41.930  47.590  51.830  1.00  0.00           C
ATOM   1852  OH  TYR A 129      42.690  47.310  50.690  1.00  0.00           O
ATOM   1853  HH  TYR A 129      42.060  47.090  50.000  1.00  0.00           H
ATOM   1854  CD2 TYR A 129      41.610  48.550  54.040  1.00  0.00           C
ATOM   1855  HD2 TYR A 129      42.050  49.000  54.910  1.00  0.00           H
ATOM   1856  CE2 TYR A 129      42.450  48.080  53.070  1.00  0.00           C
ATOM   1857  HE2 TYR A 129      43.520  48.160  53.220  1.00  0.00           H
ATOM   1858  C   TYR A 129      38.570  48.330  57.380  1.00  0.00           C
ATOM   1859  O   TYR A 129      39.370  48.270  58.320  1.00  0.00           O
ATOM   1860  N   TYR A 130      37.280  48.750  57.570  1.00  0.00           N
ATOM   1861  HN  TYR A 130      36.620  48.580  56.840  1.00  0.00           H
ATOM   1862  CA  TYR A 130      36.710  49.260  58.780  1.00  0.00           C
ATOM   1863  HA  TYR A 130      37.300  50.120  59.050  1.00  0.00           H
ATOM   1864  CB  TYR A 130      35.270  49.790  58.430  1.00  0.00           C
ATOM   1865  HB1 TYR A 130      34.650  49.090  57.820  1.00  0.00           H
ATOM   1866  HB2 TYR A 130      35.250  50.680  57.760  1.00  0.00           H
ATOM   1867  CG  TYR A 130      34.360  50.150  59.600  1.00  0.00           C
ATOM   1868  CD1 TYR A 130      33.370  49.160  59.960  1.00  0.00           C
ATOM   1869  HD1 TYR A 130      33.290  48.250  59.390  1.00  0.00           H
ATOM   1870  CE1 TYR A 130      32.610  49.320  61.160  1.00  0.00           C
ATOM   1871  HE1 TYR A 130      31.960  48.550  61.540  1.00  0.00           H
ATOM   1872  CZ  TYR A 130      32.880  50.420  61.970  1.00  0.00           C
ATOM   1873  OH  TYR A 130      32.310  50.450  63.250  1.00  0.00           O
ATOM   1874  HH  TYR A 130      33.010  50.650  63.870  1.00  0.00           H
ATOM   1875  CD2 TYR A 130      34.560  51.310  60.420  1.00  0.00           C
ATOM   1876  HD2 TYR A 130      35.270  52.060  60.090  1.00  0.00           H
ATOM   1877  CE2 TYR A 130      33.810  51.440  61.520  1.00  0.00           C
ATOM   1878  HE2 TYR A 130      33.830  52.320  62.140  1.00  0.00           H
ATOM   1879  C   TYR A 130      36.650  48.200  59.890  1.00  0.00           C
ATOM   1880  O   TYR A 130      36.960  48.550  60.980  1.00  0.00           O
ATOM   1881  N   ASN A 131      36.280  46.970  59.630  1.00  0.00           N
ATOM   1882  HN  ASN A 131      36.080  46.650  58.710  1.00  0.00           H
ATOM   1883  CA  ASN A 131      36.050  45.950  60.620  1.00  0.00           C
ATOM   1884  HA  ASN A 131      35.460  46.420  61.390  1.00  0.00           H
ATOM   1885  CB  ASN A 131      35.110  44.830  60.190  1.00  0.00           C
ATOM   1886  HB1 ASN A 131      34.100  45.190  59.920  1.00  0.00           H
ATOM   1887  HB2 ASN A 131      35.020  44.080  61.000  1.00  0.00           H
ATOM   1888  CG  ASN A 131      35.590  43.920  59.030  1.00  0.00           C
ATOM   1889  OD1 ASN A 131      36.760  43.760  58.660  1.00  0.00           O
ATOM   1890  ND2 ASN A 131      34.600  43.350  58.190  1.00  0.00           N
ATOM   1891 HD21 ASN A 131      33.630  43.590  58.320  1.00  0.00           H
ATOM   1892 HD22 ASN A 131      34.900  42.880  57.360  1.00  0.00           H
ATOM   1893  C   ASN A 131      37.430  45.540  61.170  1.00  0.00           C
ATOM   1894  O   ASN A 131      37.510  45.260  62.340  1.00  0.00           O
ATOM   1895  N   MET A 132      38.470  45.580  60.320  1.00  0.00           N
ATOM   1896  HN  MET A 132      38.390  45.680  59.340  1.00  0.00           H
ATOM   1897  CA  MET A 132      39.870  45.390  60.750  1.00  0.00           C
ATOM   1898  HA  MET A 132      39.950  44.470  61.300  1.00  0.00           H
ATOM   1899  CB  MET A 132      40.730  45.310  59.450  1.00  0.00           C
ATOM   1900  HB1 MET A 132      40.240  45.860  58.620  1.00  0.00           H
ATOM   1901  HB2 MET A 132      40.740  44.270  59.060  1.00  0.00           H
ATOM   1902  CG  MET A 132      42.280  45.520  59.450  1.00  0.00           C
ATOM   1903  HG1 MET A 132      42.680  44.930  60.300  1.00  0.00           H
ATOM   1904  HG2 MET A 132      42.340  46.580  59.780  1.00  0.00           H
ATOM   1905  SD  MET A 132      43.240  45.140  57.850  1.00  0.00           S
ATOM   1906  CE  MET A 132      44.940  45.260  58.560  1.00  0.00           C
ATOM   1907  HE1 MET A 132      45.140  46.300  58.890  1.00  0.00           H
ATOM   1908  HE2 MET A 132      45.620  45.160  57.690  1.00  0.00           H
ATOM   1909  HE3 MET A 132      45.110  44.640  59.460  1.00  0.00           H
ATOM   1910  C   MET A 132      40.400  46.500  61.680  1.00  0.00           C
ATOM   1911  O   MET A 132      40.950  46.280  62.770  1.00  0.00           O
ATOM   1912  N   PHE A 133      40.160  47.770  61.280  1.00  0.00           N
ATOM   1913  HN  PHE A 133      39.790  48.110  60.420  1.00  0.00           H
ATOM   1914  CA  PHE A 133      40.480  48.880  62.130  1.00  0.00           C
ATOM   1915  HA  PHE A 133      41.530  48.820  62.400  1.00  0.00           H
ATOM   1916  CB  PHE A 133      40.080  50.240  61.540  1.00  0.00           C
ATOM   1917  HB1 PHE A 133      40.280  51.020  62.300  1.00  0.00           H
ATOM   1918  HB2 PHE A 133      39.000  50.140  61.300  1.00  0.00           H
ATOM   1919  CG  PHE A 133      40.670  50.590  60.240  1.00  0.00           C
ATOM   1920  CD1 PHE A 133      41.970  50.210  59.890  1.00  0.00           C
ATOM   1921  HD1 PHE A 133      42.570  49.590  60.540  1.00  0.00           H
ATOM   1922  CE1 PHE A 133      42.520  50.480  58.550  1.00  0.00           C
ATOM   1923  HE1 PHE A 133      43.470  50.140  58.170  1.00  0.00           H
ATOM   1924  CZ  PHE A 133      41.790  51.300  57.700  1.00  0.00           C
ATOM   1925  HZ  PHE A 133      42.130  51.460  56.690  1.00  0.00           H
ATOM   1926  CD2 PHE A 133      39.960  51.380  59.310  1.00  0.00           C
ATOM   1927  HD2 PHE A 133      39.000  51.750  59.630  1.00  0.00           H
ATOM   1928  CE2 PHE A 133      40.500  51.730  58.110  1.00  0.00           C
ATOM   1929  HE2 PHE A 133      39.860  52.180  57.360  1.00  0.00           H
ATOM   1930  C   PHE A 133      39.740  48.820  63.470  1.00  0.00           C
ATOM   1931  O   PHE A 133      40.310  49.040  64.520  1.00  0.00           O
ATOM   1932  N   THR A 134      38.480  48.470  63.520  1.00  0.00           N
ATOM   1933  HN  THR A 134      38.120  48.240  62.620  1.00  0.00           H
ATOM   1934  CA  THR A 134      37.750  48.330  64.780  1.00  0.00           C
ATOM   1935  HA  THR A 134      37.890  49.240  65.350  1.00  0.00           H
ATOM   1936  CB  THR A 134      36.240  48.140  64.550  1.00  0.00           C
ATOM   1937  HB  THR A 134      36.020  47.160  64.070  1.00  0.00           H
ATOM   1938  OG1 THR A 134      35.710  49.320  63.890  1.00  0.00           O
ATOM   1939  HG1 THR A 134      36.360  49.520  63.210  1.00  0.00           H
ATOM   1940  CG2 THR A 134      35.490  48.250  65.840  1.00  0.00           C
ATOM   1941 HG21 THR A 134      35.920  47.550  66.590  1.00  0.00           H
ATOM   1942 HG22 THR A 134      34.430  47.970  65.670  1.00  0.00           H
ATOM   1943 HG23 THR A 134      35.460  49.240  66.350  1.00  0.00           H
ATOM   1944  C   THR A 134      38.240  47.170  65.700  1.00  0.00           C
ATOM   1945  O   THR A 134      38.470  47.350  66.890  1.00  0.00           O
ATOM   1946  N   SER A 135      38.430  45.950  65.120  1.00  0.00           N
ATOM   1947  HN  SER A 135      38.230  45.820  64.150  1.00  0.00           H
ATOM   1948  CA  SER A 135      38.960  44.780  65.770  1.00  0.00           C
ATOM   1949  HA  SER A 135      38.300  44.460  66.560  1.00  0.00           H
ATOM   1950  CB  SER A 135      39.030  43.640  64.750  1.00  0.00           C
ATOM   1951  HB1 SER A 135      39.690  43.870  63.890  1.00  0.00           H
ATOM   1952  HB2 SER A 135      38.040  43.370  64.340  1.00  0.00           H
ATOM   1953  OG  SER A 135      39.610  42.420  65.210  1.00  0.00           O
ATOM   1954  HG1 SER A 135      38.920  41.820  65.480  1.00  0.00           H
ATOM   1955  C   SER A 135      40.330  45.130  66.340  1.00  0.00           C
ATOM   1956  O   SER A 135      40.560  45.010  67.510  1.00  0.00           O
ATOM   1957  N   ILE A 136      41.270  45.610  65.500  1.00  0.00           N
ATOM   1958  HN  ILE A 136      41.050  45.640  64.520  1.00  0.00           H
ATOM   1959  CA  ILE A 136      42.590  45.880  65.920  1.00  0.00           C
ATOM   1960  HA  ILE A 136      43.060  45.060  66.440  1.00  0.00           H
ATOM   1961  CB  ILE A 136      43.520  46.240  64.780  1.00  0.00           C
ATOM   1962  HB  ILE A 136      43.040  46.980  64.090  1.00  0.00           H
ATOM   1963  CG2 ILE A 136      44.980  46.830  65.110  1.00  0.00           C
ATOM   1964 HG21 ILE A 136      44.920  47.840  65.560  1.00  0.00           H
ATOM   1965 HG22 ILE A 136      45.560  46.910  64.160  1.00  0.00           H
ATOM   1966 HG23 ILE A 136      45.530  46.050  65.700  1.00  0.00           H
ATOM   1967  CG1 ILE A 136      43.710  44.990  63.950  1.00  0.00           C
ATOM   1968 HG11 ILE A 136      42.810  44.400  63.680  1.00  0.00           H
ATOM   1969 HG12 ILE A 136      44.310  44.310  64.590  1.00  0.00           H
ATOM   1970  CD  ILE A 136      44.370  45.210  62.600  1.00  0.00           C
ATOM   1971  HD1 ILE A 136      43.950  46.060  62.030  1.00  0.00           H
ATOM   1972  HD2 ILE A 136      44.290  44.220  62.090  1.00  0.00           H
ATOM   1973  HD3 ILE A 136      45.470  45.350  62.650  1.00  0.00           H
ATOM   1974  C   ILE A 136      42.690  47.020  66.910  1.00  0.00           C
ATOM   1975  O   ILE A 136      43.480  47.000  67.880  1.00  0.00           O
ATOM   1976  N   PHE A 137      41.920  48.090  66.670  1.00  0.00           N
ATOM   1977  HN  PHE A 137      41.310  48.140  65.880  1.00  0.00           H
ATOM   1978  CA  PHE A 137      41.960  49.150  67.630  1.00  0.00           C
ATOM   1979  HA  PHE A 137      43.000  49.210  67.920  1.00  0.00           H
ATOM   1980  CB  PHE A 137      41.600  50.510  67.010  1.00  0.00           C
ATOM   1981  HB1 PHE A 137      41.540  51.360  67.720  1.00  0.00           H
ATOM   1982  HB2 PHE A 137      40.640  50.410  66.470  1.00  0.00           H
ATOM   1983  CG  PHE A 137      42.600  50.980  66.020  1.00  0.00           C
ATOM   1984  CD1 PHE A 137      42.180  51.610  64.870  1.00  0.00           C
ATOM   1985  HD1 PHE A 137      41.120  51.770  64.690  1.00  0.00           H
ATOM   1986  CE1 PHE A 137      43.100  52.000  63.870  1.00  0.00           C
ATOM   1987  HE1 PHE A 137      42.710  52.500  63.000  1.00  0.00           H
ATOM   1988  CZ  PHE A 137      44.450  51.760  64.090  1.00  0.00           C
ATOM   1989  HZ  PHE A 137      45.100  52.240  63.380  1.00  0.00           H
ATOM   1990  CD2 PHE A 137      44.010  50.880  66.250  1.00  0.00           C
ATOM   1991  HD2 PHE A 137      44.490  50.600  67.170  1.00  0.00           H
ATOM   1992  CE2 PHE A 137      44.960  51.150  65.250  1.00  0.00           C
ATOM   1993  HE2 PHE A 137      45.970  51.250  65.610  1.00  0.00           H
ATOM   1994  C   PHE A 137      41.390  48.850  68.940  1.00  0.00           C
ATOM   1995  O   PHE A 137      41.870  49.200  69.980  1.00  0.00           O
ATOM   1996  N   THR A 138      40.310  48.000  69.000  1.00  0.00           N
ATOM   1997  HN  THR A 138      39.850  47.570  68.230  1.00  0.00           H
ATOM   1998  CA  THR A 138      39.790  47.520  70.320  1.00  0.00           C
ATOM   1999  HA  THR A 138      39.720  48.440  70.890  1.00  0.00           H
ATOM   2000  CB  THR A 138      38.450  46.820  70.180  1.00  0.00           C
ATOM   2001  HB  THR A 138      38.530  45.890  69.580  1.00  0.00           H
ATOM   2002  OG1 THR A 138      37.610  47.690  69.500  1.00  0.00           O
ATOM   2003  HG1 THR A 138      37.950  47.790  68.610  1.00  0.00           H
ATOM   2004  CG2 THR A 138      37.870  46.660  71.520  1.00  0.00           C
ATOM   2005 HG21 THR A 138      36.780  46.420  71.490  1.00  0.00           H
ATOM   2006 HG22 THR A 138      38.090  47.560  72.130  1.00  0.00           H
ATOM   2007 HG23 THR A 138      38.430  45.880  72.090  1.00  0.00           H
ATOM   2008  C   THR A 138      40.760  46.720  71.070  1.00  0.00           C
ATOM   2009  O   THR A 138      41.100  46.930  72.190  1.00  0.00           O
ATOM   2010  N   LEU A 139      41.310  45.730  70.290  1.00  0.00           N
ATOM   2011  HN  LEU A 139      41.040  45.560  69.350  1.00  0.00           H
ATOM   2012  CA  LEU A 139      42.350  44.800  70.710  1.00  0.00           C
ATOM   2013  HA  LEU A 139      42.010  44.180  71.530  1.00  0.00           H
ATOM   2014  CB  LEU A 139      42.740  43.880  69.550  1.00  0.00           C
ATOM   2015  HB1 LEU A 139      43.050  44.480  68.670  1.00  0.00           H
ATOM   2016  HB2 LEU A 139      41.800  43.360  69.250  1.00  0.00           H
ATOM   2017  CG  LEU A 139      43.840  42.840  69.700  1.00  0.00           C
ATOM   2018  HG  LEU A 139      44.820  43.330  69.900  1.00  0.00           H
ATOM   2019  CD1 LEU A 139      43.530  41.880  70.830  1.00  0.00           C
ATOM   2020 HD11 LEU A 139      44.270  41.070  70.660  1.00  0.00           H
ATOM   2021 HD12 LEU A 139      42.530  41.450  70.610  1.00  0.00           H
ATOM   2022 HD13 LEU A 139      43.620  42.320  71.840  1.00  0.00           H
ATOM   2023  CD2 LEU A 139      44.030  42.030  68.380  1.00  0.00           C
ATOM   2024 HD21 LEU A 139      44.540  41.060  68.560  1.00  0.00           H
ATOM   2025 HD22 LEU A 139      44.730  42.590  67.720  1.00  0.00           H
ATOM   2026 HD23 LEU A 139      43.040  41.850  67.910  1.00  0.00           H
ATOM   2027  C   LEU A 139      43.590  45.470  71.200  1.00  0.00           C
ATOM   2028  O   LEU A 139      44.120  45.070  72.270  1.00  0.00           O
ATOM   2029  N   THR A 140      44.010  46.580  70.570  1.00  0.00           N
ATOM   2030  HN  THR A 140      43.410  46.950  69.860  1.00  0.00           H
ATOM   2031  CA  THR A 140      45.230  47.290  71.040  1.00  0.00           C
ATOM   2032  HA  THR A 140      46.020  46.560  71.170  1.00  0.00           H
ATOM   2033  CB  THR A 140      45.860  48.390  70.050  1.00  0.00           C
ATOM   2034  HB  THR A 140      45.330  49.370  70.050  1.00  0.00           H
ATOM   2035  OG1 THR A 140      46.050  47.940  68.730  1.00  0.00           O
ATOM   2036  HG1 THR A 140      45.270  47.420  68.490  1.00  0.00           H
ATOM   2037  CG2 THR A 140      47.290  48.750  70.490  1.00  0.00           C
ATOM   2038 HG21 THR A 140      47.950  47.860  70.410  1.00  0.00           H
ATOM   2039 HG22 THR A 140      47.290  49.020  71.570  1.00  0.00           H
ATOM   2040 HG23 THR A 140      47.710  49.600  69.910  1.00  0.00           H
ATOM   2041  C   THR A 140      45.050  48.070  72.350  1.00  0.00           C
ATOM   2042  O   THR A 140      45.890  47.850  73.230  1.00  0.00           O
ATOM   2043  N   MET A 141      43.910  48.780  72.480  1.00  0.00           N
ATOM   2044  HN  MET A 141      43.360  48.890  71.660  1.00  0.00           H
ATOM   2045  CA  MET A 141      43.330  49.440  73.640  1.00  0.00           C
ATOM   2046  HA  MET A 141      43.990  50.220  73.990  1.00  0.00           H
ATOM   2047  CB  MET A 141      42.040  50.160  73.170  1.00  0.00           C
ATOM   2048  HB1 MET A 141      41.360  49.460  72.640  1.00  0.00           H
ATOM   2049  HB2 MET A 141      42.340  50.960  72.460  1.00  0.00           H
ATOM   2050  CG  MET A 141      41.110  50.660  74.340  1.00  0.00           C
ATOM   2051  HG1 MET A 141      40.790  49.770  74.920  1.00  0.00           H
ATOM   2052  HG2 MET A 141      40.180  50.910  73.780  1.00  0.00           H
ATOM   2053  SD  MET A 141      41.720  52.020  75.350  1.00  0.00           S
ATOM   2054  CE  MET A 141      40.990  51.680  76.930  1.00  0.00           C
ATOM   2055  HE1 MET A 141      41.210  52.520  77.620  1.00  0.00           H
ATOM   2056  HE2 MET A 141      41.490  50.770  77.320  1.00  0.00           H
ATOM   2057  HE3 MET A 141      39.890  51.630  76.830  1.00  0.00           H
ATOM   2058  C   MET A 141      43.140  48.540  74.780  1.00  0.00           C
ATOM   2059  O   MET A 141      43.270  48.930  75.980  1.00  0.00           O
ATOM   2060  N   MET A 142      42.750  47.260  74.570  1.00  0.00           N
ATOM   2061  HN  MET A 142      42.740  46.980  73.620  1.00  0.00           H
ATOM   2062  CA  MET A 142      42.720  46.340  75.690  1.00  0.00           C
ATOM   2063  HA  MET A 142      42.120  46.860  76.420  1.00  0.00           H
ATOM   2064  CB  MET A 142      42.180  45.020  75.310  1.00  0.00           C
ATOM   2065  HB1 MET A 142      42.470  44.340  76.140  1.00  0.00           H
ATOM   2066  HB2 MET A 142      42.610  44.620  74.370  1.00  0.00           H
ATOM   2067  CG  MET A 142      40.660  44.960  75.170  1.00  0.00           C
ATOM   2068  HG1 MET A 142      40.380  45.490  74.240  1.00  0.00           H
ATOM   2069  HG2 MET A 142      40.240  45.520  76.040  1.00  0.00           H
ATOM   2070  SD  MET A 142      39.910  43.390  74.810  1.00  0.00           S
ATOM   2071  CE  MET A 142      40.140  42.750  76.470  1.00  0.00           C
ATOM   2072  HE1 MET A 142      39.630  43.360  77.250  1.00  0.00           H
ATOM   2073  HE2 MET A 142      41.150  42.930  76.910  1.00  0.00           H
ATOM   2074  HE3 MET A 142      39.890  41.670  76.560  1.00  0.00           H
ATOM   2075  C   MET A 142      44.030  46.160  76.410  1.00  0.00           C
ATOM   2076  O   MET A 142      44.110  45.970  77.670  1.00  0.00           O
ATOM   2077  N   SER A 143      45.160  46.170  75.650  1.00  0.00           N
ATOM   2078  HN  SER A 143      45.140  46.250  74.660  1.00  0.00           H
ATOM   2079  CA  SER A 143      46.510  46.100  76.160  1.00  0.00           C
ATOM   2080  HA  SER A 143      46.470  45.220  76.780  1.00  0.00           H
ATOM   2081  CB  SER A 143      47.610  45.940  75.110  1.00  0.00           C
ATOM   2082  HB1 SER A 143      48.580  45.810  75.660  1.00  0.00           H
ATOM   2083  HB2 SER A 143      47.730  46.850  74.490  1.00  0.00           H
ATOM   2084  OG  SER A 143      47.490  44.720  74.300  1.00  0.00           O
ATOM   2085  HG1 SER A 143      48.040  44.750  73.520  1.00  0.00           H
ATOM   2086  C   SER A 143      46.760  47.260  77.070  1.00  0.00           C
ATOM   2087  O   SER A 143      47.310  47.170  78.130  1.00  0.00           O
ATOM   2088  N   VAL A 144      46.290  48.460  76.700  1.00  0.00           N
ATOM   2089  HN  VAL A 144      45.880  48.630  75.810  1.00  0.00           H
ATOM   2090  CA  VAL A 144      46.380  49.650  77.480  1.00  0.00           C
ATOM   2091  HA  VAL A 144      47.380  49.810  77.850  1.00  0.00           H
ATOM   2092  CB  VAL A 144      46.140  50.840  76.580  1.00  0.00           C
ATOM   2093  HB  VAL A 144      45.080  50.910  76.260  1.00  0.00           H
ATOM   2094  CG1 VAL A 144      46.480  52.150  77.390  1.00  0.00           C
ATOM   2095 HG11 VAL A 144      46.490  53.090  76.790  1.00  0.00           H
ATOM   2096 HG12 VAL A 144      47.470  52.140  77.910  1.00  0.00           H
ATOM   2097 HG13 VAL A 144      45.620  52.360  78.060  1.00  0.00           H
ATOM   2098  CG2 VAL A 144      47.110  50.840  75.330  1.00  0.00           C
ATOM   2099 HG21 VAL A 144      48.180  50.810  75.600  1.00  0.00           H
ATOM   2100 HG22 VAL A 144      46.970  51.820  74.830  1.00  0.00           H
ATOM   2101 HG23 VAL A 144      46.860  49.890  74.810  1.00  0.00           H
ATOM   2102  C   VAL A 144      45.490  49.640  78.740  1.00  0.00           C
ATOM   2103  O   VAL A 144      45.950  50.120  79.750  1.00  0.00           O
ATOM   2104  N   ASP A 145      44.240  49.070  78.710  1.00  0.00           N
ATOM   2105  HN  ASP A 145      43.820  48.690  77.890  1.00  0.00           H
ATOM   2106  CA  ASP A 145      43.340  48.860  79.830  1.00  0.00           C
ATOM   2107  HA  ASP A 145      43.070  49.800  80.280  1.00  0.00           H
ATOM   2108  CB  ASP A 145      41.980  48.250  79.340  1.00  0.00           C
ATOM   2109  HB1 ASP A 145      42.220  47.290  78.820  1.00  0.00           H
ATOM   2110  HB2 ASP A 145      41.570  48.950  78.580  1.00  0.00           H
ATOM   2111  CG  ASP A 145      40.970  48.080  80.480  1.00  0.00           C
ATOM   2112  OD1 ASP A 145      40.310  49.120  80.860  1.00  0.00           O
ATOM   2113  OD2 ASP A 145      40.830  46.910  80.900  1.00  0.00           O
ATOM   2114  C   ASP A 145      43.990  48.000  80.860  1.00  0.00           C
ATOM   2115  O   ASP A 145      44.030  48.400  82.040  1.00  0.00           O
ATOM   2116  N   ARG A 146      44.460  46.780  80.500  1.00  0.00           N
ATOM   2117  HN  ARG A 146      44.290  46.490  79.560  1.00  0.00           H
ATOM   2118  CA  ARG A 146      45.190  45.960  81.440  1.00  0.00           C
ATOM   2119  HA  ARG A 146      44.530  45.810  82.280  1.00  0.00           H
ATOM   2120  CB  ARG A 146      45.600  44.620  80.750  1.00  0.00           C
ATOM   2121  HB1 ARG A 146      46.590  44.300  81.140  1.00  0.00           H
ATOM   2122  HB2 ARG A 146      45.800  44.830  79.680  1.00  0.00           H
ATOM   2123  CG  ARG A 146      44.540  43.510  80.900  1.00  0.00           C
ATOM   2124  HG1 ARG A 146      44.120  43.530  81.930  1.00  0.00           H
ATOM   2125  HG2 ARG A 146      44.960  42.500  80.730  1.00  0.00           H
ATOM   2126  CD  ARG A 146      43.310  43.620  79.950  1.00  0.00           C
ATOM   2127  HD1 ARG A 146      43.700  43.690  78.910  1.00  0.00           H
ATOM   2128  HD2 ARG A 146      42.640  44.470  80.210  1.00  0.00           H
ATOM   2129  NE  ARG A 146      42.550  42.360  80.040  1.00  0.00           N
ATOM   2130  HE  ARG A 146      42.800  41.600  79.430  1.00  0.00           H
ATOM   2131  CZ  ARG A 146      41.930  41.930  81.090  1.00  0.00           C
ATOM   2132  NH1 ARG A 146      41.600  40.640  81.150  1.00  0.00           N
ATOM   2133 HH11 ARG A 146      41.290  40.240  82.010  1.00  0.00           H
ATOM   2134 HH12 ARG A 146      41.900  40.060  80.400  1.00  0.00           H
ATOM   2135  NH2 ARG A 146      41.660  42.560  82.220  1.00  0.00           N
ATOM   2136 HH21 ARG A 146      41.570  43.550  82.290  1.00  0.00           H
ATOM   2137 HH22 ARG A 146      41.210  42.070  82.970  1.00  0.00           H
ATOM   2138  C   ARG A 146      46.480  46.500  82.020  1.00  0.00           C
ATOM   2139  O   ARG A 146      46.780  46.340  83.210  1.00  0.00           O
ATOM   2140  N   TYR A 147      47.280  47.230  81.210  1.00  0.00           N
ATOM   2141  HN  TYR A 147      47.050  47.150  80.250  1.00  0.00           H
ATOM   2142  CA  TYR A 147      48.470  47.980  81.550  1.00  0.00           C
ATOM   2143  HA  TYR A 147      49.130  47.190  81.880  1.00  0.00           H
ATOM   2144  CB  TYR A 147      49.050  48.630  80.190  1.00  0.00           C
ATOM   2145  HB1 TYR A 147      48.130  48.960  79.680  1.00  0.00           H
ATOM   2146  HB2 TYR A 147      49.570  47.860  79.580  1.00  0.00           H
ATOM   2147  CG  TYR A 147      50.020  49.760  80.460  1.00  0.00           C
ATOM   2148  CD1 TYR A 147      49.750  50.960  79.910  1.00  0.00           C
ATOM   2149  HD1 TYR A 147      48.790  51.030  79.410  1.00  0.00           H
ATOM   2150  CE1 TYR A 147      50.550  52.120  80.030  1.00  0.00           C
ATOM   2151  HE1 TYR A 147      50.360  53.110  79.620  1.00  0.00           H
ATOM   2152  CZ  TYR A 147      51.770  51.940  80.640  1.00  0.00           C
ATOM   2153  OH  TYR A 147      52.710  52.980  80.700  1.00  0.00           O
ATOM   2154  HH  TYR A 147      52.460  53.590  80.000  1.00  0.00           H
ATOM   2155  CD2 TYR A 147      51.270  49.610  81.150  1.00  0.00           C
ATOM   2156  HD2 TYR A 147      51.510  48.730  81.720  1.00  0.00           H
ATOM   2157  CE2 TYR A 147      52.140  50.740  81.310  1.00  0.00           C
ATOM   2158  HE2 TYR A 147      53.050  50.670  81.900  1.00  0.00           H
ATOM   2159  C   TYR A 147      48.290  48.920  82.670  1.00  0.00           C
ATOM   2160  O   TYR A 147      49.080  48.740  83.590  1.00  0.00           O
ATOM   2161  N   ILE A 148      47.220  49.770  82.640  1.00  0.00           N
ATOM   2162  HN  ILE A 148      46.680  49.770  81.800  1.00  0.00           H
ATOM   2163  CA  ILE A 148      46.680  50.600  83.740  1.00  0.00           C
ATOM   2164  HA  ILE A 148      47.430  51.330  84.030  1.00  0.00           H
ATOM   2165  CB  ILE A 148      45.530  51.370  83.240  1.00  0.00           C
ATOM   2166  HB  ILE A 148      44.970  50.670  82.590  1.00  0.00           H
ATOM   2167  CG2 ILE A 148      44.540  51.860  84.380  1.00  0.00           C
ATOM   2168 HG21 ILE A 148      43.640  52.220  83.840  1.00  0.00           H
ATOM   2169 HG22 ILE A 148      44.870  52.670  85.070  1.00  0.00           H
ATOM   2170 HG23 ILE A 148      44.270  51.030  85.070  1.00  0.00           H
ATOM   2171  CG1 ILE A 148      46.040  52.460  82.290  1.00  0.00           C
ATOM   2172 HG11 ILE A 148      45.230  52.970  81.730  1.00  0.00           H
ATOM   2173 HG12 ILE A 148      46.720  51.920  81.600  1.00  0.00           H
ATOM   2174  CD  ILE A 148      46.690  53.670  82.990  1.00  0.00           C
ATOM   2175  HD1 ILE A 148      45.980  54.430  83.350  1.00  0.00           H
ATOM   2176  HD2 ILE A 148      47.370  54.230  82.310  1.00  0.00           H
ATOM   2177  HD3 ILE A 148      47.290  53.300  83.850  1.00  0.00           H
ATOM   2178  C   ILE A 148      46.380  49.900  85.010  1.00  0.00           C
ATOM   2179  O   ILE A 148      46.750  50.310  86.090  1.00  0.00           O
ATOM   2180  N   ALA A 149      45.630  48.750  84.960  1.00  0.00           N
ATOM   2181  HN  ALA A 149      45.320  48.360  84.100  1.00  0.00           H
ATOM   2182  CA  ALA A 149      45.330  48.000  86.150  1.00  0.00           C
ATOM   2183  HA  ALA A 149      44.990  48.720  86.870  1.00  0.00           H
ATOM   2184  CB  ALA A 149      44.410  46.890  85.750  1.00  0.00           C
ATOM   2185  HB1 ALA A 149      43.470  47.410  85.470  1.00  0.00           H
ATOM   2186  HB2 ALA A 149      44.260  46.190  86.600  1.00  0.00           H
ATOM   2187  HB3 ALA A 149      44.750  46.310  84.860  1.00  0.00           H
ATOM   2188  C   ALA A 149      46.530  47.440  86.820  1.00  0.00           C
ATOM   2189  O   ALA A 149      46.600  47.440  88.040  1.00  0.00           O
ATOM   2190  N   VAL A 150      47.550  46.930  86.020  1.00  0.00           N
ATOM   2191  HN  VAL A 150      47.500  46.930  85.020  1.00  0.00           H
ATOM   2192  CA  VAL A 150      48.850  46.600  86.630  1.00  0.00           C
ATOM   2193  HA  VAL A 150      48.590  46.080  87.540  1.00  0.00           H
ATOM   2194  CB  VAL A 150      49.690  45.820  85.720  1.00  0.00           C
ATOM   2195  HB  VAL A 150      49.660  46.450  84.810  1.00  0.00           H
ATOM   2196  CG1 VAL A 150      51.090  45.530  86.210  1.00  0.00           C
ATOM   2197 HG11 VAL A 150      51.730  46.420  86.040  1.00  0.00           H
ATOM   2198 HG12 VAL A 150      51.520  44.780  85.510  1.00  0.00           H
ATOM   2199 HG13 VAL A 150      51.130  45.150  87.250  1.00  0.00           H
ATOM   2200  CG2 VAL A 150      49.080  44.490  85.450  1.00  0.00           C
ATOM   2201 HG21 VAL A 150      49.790  43.820  84.930  1.00  0.00           H
ATOM   2202 HG22 VAL A 150      48.180  44.570  84.800  1.00  0.00           H
ATOM   2203 HG23 VAL A 150      48.780  43.970  86.390  1.00  0.00           H
ATOM   2204  C   VAL A 150      49.710  47.740  87.150  1.00  0.00           C
ATOM   2205  O   VAL A 150      50.060  47.730  88.370  1.00  0.00           O
ATOM   2206  N   CYS A 151      49.790  48.870  86.390  1.00  0.00           N
ATOM   2207  HN  CYS A 151      49.320  48.950  85.520  1.00  0.00           H
ATOM   2208  CA  CYS A 151      50.670  49.950  86.880  1.00  0.00           C
ATOM   2209  HA  CYS A 151      51.430  49.550  87.540  1.00  0.00           H
ATOM   2210  CB  CYS A 151      51.450  50.580  85.680  1.00  0.00           C
ATOM   2211  HB1 CYS A 151      51.860  49.690  85.170  1.00  0.00           H
ATOM   2212  HB2 CYS A 151      52.180  51.290  86.130  1.00  0.00           H
ATOM   2213  SG  CYS A 151      50.550  51.650  84.460  1.00  0.00           S
ATOM   2214  HG1 CYS A 151      49.820  50.630  84.040  1.00  0.00           H
ATOM   2215  C   CYS A 151      50.090  50.980  87.820  1.00  0.00           C
ATOM   2216  O   CYS A 151      50.800  51.690  88.480  1.00  0.00           O
ATOM   2217  N   HSD A 152      48.760  51.220  87.810  1.00  0.00           N
ATOM   2218  HN  HSD A 152      48.200  50.580  87.290  1.00  0.00           H
ATOM   2219  CA  HSD A 152      48.120  52.300  88.490  1.00  0.00           C
ATOM   2220  HA  HSD A 152      48.720  52.510  89.370  1.00  0.00           H
ATOM   2221  CB  HSD A 152      47.980  53.540  87.670  1.00  0.00           C
ATOM   2222  HB1 HSD A 152      47.230  54.180  88.180  1.00  0.00           H
ATOM   2223  HB2 HSD A 152      47.710  53.260  86.630  1.00  0.00           H
ATOM   2224  ND1 HSD A 152      50.040  54.810  88.280  1.00  0.00           N
ATOM   2225  HD1 HSD A 152      50.070  54.560  89.240  1.00  0.00           H
ATOM   2226  CG  HSD A 152      49.260  54.330  87.290  1.00  0.00           C
ATOM   2227  CE1 HSD A 152      51.030  55.570  87.680  1.00  0.00           C
ATOM   2228  HE1 HSD A 152      51.920  55.960  88.170  1.00  0.00           H
ATOM   2229  NE2 HSD A 152      50.950  55.520  86.350  1.00  0.00           N
ATOM   2230  CD2 HSD A 152      49.800  54.770  86.080  1.00  0.00           C
ATOM   2231  HD2 HSD A 152      49.510  54.620  85.050  1.00  0.00           H
ATOM   2232  C   HSD A 152      46.760  51.850  89.010  1.00  0.00           C
ATOM   2233  O   HSD A 152      45.720  52.270  88.490  1.00  0.00           O
ATOM   2234  N   PRO A 153      46.680  50.990  90.020  1.00  0.00           N
ATOM   2235  CD  PRO A 153      47.820  50.510  90.810  1.00  0.00           C
ATOM   2236  HD1 PRO A 153      48.360  51.430  91.120  1.00  0.00           H
ATOM   2237  HD2 PRO A 153      48.510  49.850  90.250  1.00  0.00           H
ATOM   2238  CA  PRO A 153      45.460  50.330  90.460  1.00  0.00           C
ATOM   2239  HA  PRO A 153      44.930  49.950  89.590  1.00  0.00           H
ATOM   2240  CB  PRO A 153      45.880  49.190  91.400  1.00  0.00           C
ATOM   2241  HB1 PRO A 153      46.020  48.290  90.760  1.00  0.00           H
ATOM   2242  HB2 PRO A 153      45.190  48.860  92.200  1.00  0.00           H
ATOM   2243  CG  PRO A 153      47.180  49.800  92.020  1.00  0.00           C
ATOM   2244  HG1 PRO A 153      46.990  50.540  92.830  1.00  0.00           H
ATOM   2245  HG2 PRO A 153      47.940  49.040  92.290  1.00  0.00           H
ATOM   2246  C   PRO A 153      44.530  51.280  91.200  1.00  0.00           C
ATOM   2247  O   PRO A 153      43.330  51.080  91.320  1.00  0.00           O
ATOM   2248  N   VAL A 154      45.010  52.320  91.820  1.00  0.00           N
ATOM   2249  HN  VAL A 154      45.970  52.530  91.720  1.00  0.00           H
ATOM   2250  CA  VAL A 154      44.140  53.320  92.560  1.00  0.00           C
ATOM   2251  HA  VAL A 154      43.470  52.750  93.180  1.00  0.00           H
ATOM   2252  CB  VAL A 154      44.890  54.170  93.570  1.00  0.00           C
ATOM   2253  HB  VAL A 154      45.440  54.970  93.040  1.00  0.00           H
ATOM   2254  CG1 VAL A 154      43.880  54.850  94.550  1.00  0.00           C
ATOM   2255 HG11 VAL A 154      43.640  54.060  95.300  1.00  0.00           H
ATOM   2256 HG12 VAL A 154      42.890  55.200  94.180  1.00  0.00           H
ATOM   2257 HG13 VAL A 154      44.330  55.710  95.070  1.00  0.00           H
ATOM   2258  CG2 VAL A 154      45.920  53.320  94.380  1.00  0.00           C
ATOM   2259 HG21 VAL A 154      46.360  53.970  95.170  1.00  0.00           H
ATOM   2260 HG22 VAL A 154      46.740  52.860  93.780  1.00  0.00           H
ATOM   2261 HG23 VAL A 154      45.510  52.460  94.960  1.00  0.00           H
ATOM   2262  C   VAL A 154      43.470  54.240  91.540  1.00  0.00           C
ATOM   2263  O   VAL A 154      42.250  54.530  91.650  1.00  0.00           O
ATOM   2264  N   LYS A 155      44.140  54.590  90.450  1.00  0.00           N
ATOM   2265  HN  LYS A 155      45.120  54.380  90.430  1.00  0.00           H
ATOM   2266  CA  LYS A 155      43.680  55.330  89.340  1.00  0.00           C
ATOM   2267  HA  LYS A 155      42.990  56.130  89.590  1.00  0.00           H
ATOM   2268  CB  LYS A 155      44.780  56.190  88.630  1.00  0.00           C
ATOM   2269  HB1 LYS A 155      44.280  56.580  87.720  1.00  0.00           H
ATOM   2270  HB2 LYS A 155      45.540  55.440  88.320  1.00  0.00           H
ATOM   2271  CG  LYS A 155      45.200  57.290  89.540  1.00  0.00           C
ATOM   2272  HG1 LYS A 155      45.410  56.880  90.550  1.00  0.00           H
ATOM   2273  HG2 LYS A 155      44.280  57.920  89.520  1.00  0.00           H
ATOM   2274  CD  LYS A 155      46.430  58.100  89.100  1.00  0.00           C
ATOM   2275  HD1 LYS A 155      46.720  58.690  89.990  1.00  0.00           H
ATOM   2276  HD2 LYS A 155      46.040  58.730  88.260  1.00  0.00           H
ATOM   2277  CE  LYS A 155      47.630  57.190  88.770  1.00  0.00           C
ATOM   2278  HE1 LYS A 155      47.550  56.690  87.780  1.00  0.00           H
ATOM   2279  HE2 LYS A 155      47.690  56.410  89.550  1.00  0.00           H
ATOM   2280  NZ  LYS A 155      48.870  58.050  88.680  1.00  0.00           N
ATOM   2281  HZ1 LYS A 155      49.640  57.430  89.020  1.00  0.00           H
ATOM   2282  HZ2 LYS A 155      48.890  58.860  89.330  1.00  0.00           H
ATOM   2283  HZ3 LYS A 155      49.070  58.360  87.710  1.00  0.00           H
ATOM   2284  C   LYS A 155      42.860  54.450  88.340  1.00  0.00           C
ATOM   2285  O   LYS A 155      42.120  55.000  87.520  1.00  0.00           O
ATOM   2286  N   ALA A 156      43.020  53.140  88.340  1.00  0.00           N
ATOM   2287  HN  ALA A 156      43.800  52.730  88.810  1.00  0.00           H
ATOM   2288  CA  ALA A 156      42.250  52.250  87.620  1.00  0.00           C
ATOM   2289  HA  ALA A 156      42.340  52.370  86.550  1.00  0.00           H
ATOM   2290  CB  ALA A 156      42.670  50.790  87.750  1.00  0.00           C
ATOM   2291  HB1 ALA A 156      43.470  50.500  87.030  1.00  0.00           H
ATOM   2292  HB2 ALA A 156      41.840  50.110  87.470  1.00  0.00           H
ATOM   2293  HB3 ALA A 156      43.090  50.600  88.760  1.00  0.00           H
ATOM   2294  C   ALA A 156      40.780  52.220  87.990  1.00  0.00           C
ATOM   2295  O   ALA A 156      39.950  52.320  87.130  1.00  0.00           O
ATOM   2296  N   LEU A 157      40.420  52.240  89.310  1.00  0.00           N
ATOM   2297  HN  LEU A 157      41.020  52.100  90.080  1.00  0.00           H
ATOM   2298  CA  LEU A 157      39.040  52.270  89.820  1.00  0.00           C
ATOM   2299  HA  LEU A 157      38.520  51.380  89.500  1.00  0.00           H
ATOM   2300  CB  LEU A 157      39.170  52.270  91.360  1.00  0.00           C
ATOM   2301  HB1 LEU A 157      38.260  52.360  92.000  1.00  0.00           H
ATOM   2302  HB2 LEU A 157      39.790  53.130  91.680  1.00  0.00           H
ATOM   2303  CG  LEU A 157      39.820  50.900  91.910  1.00  0.00           C
ATOM   2304  HG  LEU A 157      40.710  50.570  91.330  1.00  0.00           H
ATOM   2305  CD1 LEU A 157      40.380  51.420  93.250  1.00  0.00           C
ATOM   2306 HD11 LEU A 157      41.120  52.180  92.940  1.00  0.00           H
ATOM   2307 HD12 LEU A 157      40.800  50.560  93.820  1.00  0.00           H
ATOM   2308 HD13 LEU A 157      39.580  51.860  93.880  1.00  0.00           H
ATOM   2309  CD2 LEU A 157      38.800  49.780  92.090  1.00  0.00           C
ATOM   2310 HD21 LEU A 157      39.370  48.870  92.380  1.00  0.00           H
ATOM   2311 HD22 LEU A 157      38.360  49.620  91.080  1.00  0.00           H
ATOM   2312 HD23 LEU A 157      37.950  49.970  92.780  1.00  0.00           H
ATOM   2313  C   LEU A 157      38.160  53.450  89.350  1.00  0.00           C
ATOM   2314  O   LEU A 157      36.970  53.320  89.200  1.00  0.00           O
ATOM   2315  N   ASP A 158      38.800  54.660  89.220  1.00  0.00           N
ATOM   2316  HN  ASP A 158      39.710  54.810  89.580  1.00  0.00           H
ATOM   2317  CA  ASP A 158      38.290  55.920  88.640  1.00  0.00           C
ATOM   2318  HA  ASP A 158      37.250  55.950  88.940  1.00  0.00           H
ATOM   2319  CB  ASP A 158      38.980  57.070  89.280  1.00  0.00           C
ATOM   2320  HB1 ASP A 158      38.910  58.070  88.790  1.00  0.00           H
ATOM   2321  HB2 ASP A 158      40.090  56.930  89.250  1.00  0.00           H
ATOM   2322  CG  ASP A 158      38.430  57.340  90.640  1.00  0.00           C
ATOM   2323  OD1 ASP A 158      37.220  57.560  90.770  1.00  0.00           O
ATOM   2324  OD2 ASP A 158      39.290  57.500  91.580  1.00  0.00           O
ATOM   2325  C   ASP A 158      38.230  56.060  87.170  1.00  0.00           C
ATOM   2326  O   ASP A 158      37.250  56.560  86.590  1.00  0.00           O
ATOM   2327  N   PHE A 159      39.270  55.640  86.460  1.00  0.00           N
ATOM   2328  HN  PHE A 159      40.030  55.230  86.960  1.00  0.00           H
ATOM   2329  CA  PHE A 159      39.320  55.510  85.000  1.00  0.00           C
ATOM   2330  HA  PHE A 159      39.000  56.450  84.570  1.00  0.00           H
ATOM   2331  CB  PHE A 159      40.710  55.120  84.500  1.00  0.00           C
ATOM   2332  HB1 PHE A 159      41.170  54.250  85.010  1.00  0.00           H
ATOM   2333  HB2 PHE A 159      41.410  55.940  84.760  1.00  0.00           H
ATOM   2334  CG  PHE A 159      40.800  55.020  82.990  1.00  0.00           C
ATOM   2335  CD1 PHE A 159      40.510  56.140  82.090  1.00  0.00           C
ATOM   2336  HD1 PHE A 159      40.320  57.160  82.370  1.00  0.00           H
ATOM   2337  CE1 PHE A 159      40.320  55.800  80.760  1.00  0.00           C
ATOM   2338  HE1 PHE A 159      40.090  56.560  80.040  1.00  0.00           H
ATOM   2339  CZ  PHE A 159      40.340  54.500  80.260  1.00  0.00           C
ATOM   2340  HZ  PHE A 159      40.160  54.320  79.220  1.00  0.00           H
ATOM   2341  CD2 PHE A 159      40.960  53.760  82.500  1.00  0.00           C
ATOM   2342  HD2 PHE A 159      41.360  53.010  83.160  1.00  0.00           H
ATOM   2343  CE2 PHE A 159      40.730  53.460  81.180  1.00  0.00           C
ATOM   2344  HE2 PHE A 159      40.820  52.460  80.780  1.00  0.00           H
ATOM   2345  C   PHE A 159      38.290  54.560  84.380  1.00  0.00           C
ATOM   2346  O   PHE A 159      37.560  54.890  83.450  1.00  0.00           O
ATOM   2347  N   ARG A 160      38.120  53.300  84.940  1.00  0.00           N
ATOM   2348  HN  ARG A 160      38.530  53.120  85.830  1.00  0.00           H
ATOM   2349  CA  ARG A 160      37.590  52.200  84.160  1.00  0.00           C
ATOM   2350  HA  ARG A 160      37.500  52.400  83.100  1.00  0.00           H
ATOM   2351  CB  ARG A 160      38.350  50.930  84.560  1.00  0.00           C
ATOM   2352  HB1 ARG A 160      37.840  50.050  84.110  1.00  0.00           H
ATOM   2353  HB2 ARG A 160      38.400  50.980  85.670  1.00  0.00           H
ATOM   2354  CG  ARG A 160      39.880  50.910  84.180  1.00  0.00           C
ATOM   2355  HG1 ARG A 160      40.320  51.530  84.990  1.00  0.00           H
ATOM   2356  HG2 ARG A 160      40.090  51.320  83.170  1.00  0.00           H
ATOM   2357  CD  ARG A 160      40.680  49.590  84.340  1.00  0.00           C
ATOM   2358  HD1 ARG A 160      40.850  49.360  85.410  1.00  0.00           H
ATOM   2359  HD2 ARG A 160      41.700  49.770  83.920  1.00  0.00           H
ATOM   2360  NE  ARG A 160      40.070  48.520  83.490  1.00  0.00           N
ATOM   2361  HE  ARG A 160      40.330  48.560  82.530  1.00  0.00           H
ATOM   2362  CZ  ARG A 160      39.290  47.480  83.780  1.00  0.00           C
ATOM   2363  NH1 ARG A 160      38.810  47.140  84.970  1.00  0.00           N
ATOM   2364 HH11 ARG A 160      39.200  47.620  85.750  1.00  0.00           H
ATOM   2365 HH12 ARG A 160      38.100  46.440  85.010  1.00  0.00           H
ATOM   2366  NH2 ARG A 160      38.960  46.650  82.820  1.00  0.00           N
ATOM   2367 HH21 ARG A 160      39.520  46.690  81.990  1.00  0.00           H
ATOM   2368 HH22 ARG A 160      38.650  45.780  83.210  1.00  0.00           H
ATOM   2369  C   ARG A 160      36.190  52.030  84.620  1.00  0.00           C
ATOM   2370  O   ARG A 160      35.830  50.920  85.080  1.00  0.00           O
ATOM   2371  N   THR A 161      35.370  53.060  84.450  1.00  0.00           N
ATOM   2372  HN  THR A 161      35.790  53.890  84.090  1.00  0.00           H
ATOM   2373  CA  THR A 161      33.920  52.920  84.710  1.00  0.00           C
ATOM   2374  HA  THR A 161      33.720  52.300  85.570  1.00  0.00           H
ATOM   2375  CB  THR A 161      33.290  54.300  85.040  1.00  0.00           C
ATOM   2376  HB  THR A 161      32.210  54.340  85.300  1.00  0.00           H
ATOM   2377  OG1 THR A 161      33.460  55.210  83.960  1.00  0.00           O
ATOM   2378  HG1 THR A 161      33.260  56.080  84.330  1.00  0.00           H
ATOM   2379  CG2 THR A 161      34.010  54.860  86.290  1.00  0.00           C
ATOM   2380 HG21 THR A 161      35.100  54.720  86.080  1.00  0.00           H
ATOM   2381 HG22 THR A 161      33.820  54.170  87.140  1.00  0.00           H
ATOM   2382 HG23 THR A 161      33.780  55.920  86.540  1.00  0.00           H
ATOM   2383  C   THR A 161      33.230  52.320  83.520  1.00  0.00           C
ATOM   2384  O   THR A 161      33.750  52.500  82.480  1.00  0.00           O
ATOM   2385  N   PRO A 162      32.160  51.680  83.580  1.00  0.00           N
ATOM   2386  CD  PRO A 162      31.520  51.200  84.810  1.00  0.00           C
ATOM   2387  HD1 PRO A 162      31.040  52.100  85.250  1.00  0.00           H
ATOM   2388  HD2 PRO A 162      32.270  50.780  85.520  1.00  0.00           H
ATOM   2389  CA  PRO A 162      31.430  51.430  82.280  1.00  0.00           C
ATOM   2390  HA  PRO A 162      31.990  50.690  81.720  1.00  0.00           H
ATOM   2391  CB  PRO A 162      30.180  50.690  82.830  1.00  0.00           C
ATOM   2392  HB1 PRO A 162      29.680  49.990  82.140  1.00  0.00           H
ATOM   2393  HB2 PRO A 162      29.390  51.460  82.960  1.00  0.00           H
ATOM   2394  CG  PRO A 162      30.600  50.140  84.280  1.00  0.00           C
ATOM   2395  HG1 PRO A 162      29.730  50.020  84.960  1.00  0.00           H
ATOM   2396  HG2 PRO A 162      31.140  49.170  84.200  1.00  0.00           H
ATOM   2397  C   PRO A 162      31.100  52.570  81.370  1.00  0.00           C
ATOM   2398  O   PRO A 162      31.190  52.470  80.140  1.00  0.00           O
ATOM   2399  N   ALA A 163      30.730  53.690  81.930  1.00  0.00           N
ATOM   2400  HN  ALA A 163      30.610  53.880  82.900  1.00  0.00           H
ATOM   2401  CA  ALA A 163      30.520  54.910  81.200  1.00  0.00           C
ATOM   2402  HA  ALA A 163      29.630  54.730  80.620  1.00  0.00           H
ATOM   2403  CB  ALA A 163      30.240  56.050  82.120  1.00  0.00           C
ATOM   2404  HB1 ALA A 163      31.130  56.350  82.710  1.00  0.00           H
ATOM   2405  HB2 ALA A 163      29.470  55.800  82.890  1.00  0.00           H
ATOM   2406  HB3 ALA A 163      29.960  56.950  81.540  1.00  0.00           H
ATOM   2407  C   ALA A 163      31.690  55.360  80.260  1.00  0.00           C
ATOM   2408  O   ALA A 163      31.500  55.680  79.130  1.00  0.00           O
ATOM   2409  N   LYS A 164      32.900  55.390  80.810  1.00  0.00           N
ATOM   2410  HN  LYS A 164      33.060  55.100  81.750  1.00  0.00           H
ATOM   2411  CA  LYS A 164      34.130  55.620  79.990  1.00  0.00           C
ATOM   2412  HA  LYS A 164      33.990  56.530  79.430  1.00  0.00           H
ATOM   2413  CB  LYS A 164      35.410  55.950  80.810  1.00  0.00           C
ATOM   2414  HB1 LYS A 164      36.220  56.040  80.060  1.00  0.00           H
ATOM   2415  HB2 LYS A 164      35.680  55.110  81.480  1.00  0.00           H
ATOM   2416  CG  LYS A 164      35.330  57.250  81.530  1.00  0.00           C
ATOM   2417  HG1 LYS A 164      34.460  57.140  82.210  1.00  0.00           H
ATOM   2418  HG2 LYS A 164      35.080  58.030  80.780  1.00  0.00           H
ATOM   2419  CD  LYS A 164      36.610  57.820  82.100  1.00  0.00           C
ATOM   2420  HD1 LYS A 164      37.230  58.370  81.360  1.00  0.00           H
ATOM   2421  HD2 LYS A 164      37.210  57.050  82.630  1.00  0.00           H
ATOM   2422  CE  LYS A 164      36.220  58.860  83.160  1.00  0.00           C
ATOM   2423  HE1 LYS A 164      37.160  59.270  83.570  1.00  0.00           H
ATOM   2424  HE2 LYS A 164      35.540  58.490  83.960  1.00  0.00           H
ATOM   2425  NZ  LYS A 164      35.530  59.990  82.600  1.00  0.00           N
ATOM   2426  HZ1 LYS A 164      36.290  60.400  82.010  1.00  0.00           H
ATOM   2427  HZ2 LYS A 164      35.380  60.830  83.190  1.00  0.00           H
ATOM   2428  HZ3 LYS A 164      34.690  59.710  82.060  1.00  0.00           H
ATOM   2429  C   LYS A 164      34.420  54.540  78.900  1.00  0.00           C
ATOM   2430  O   LYS A 164      34.640  54.800  77.700  1.00  0.00           O
ATOM   2431  N   ALA A 165      34.350  53.260  79.340  1.00  0.00           N
ATOM   2432  HN  ALA A 165      34.210  53.130  80.320  1.00  0.00           H
ATOM   2433  CA  ALA A 165      34.450  52.050  78.510  1.00  0.00           C
ATOM   2434  HA  ALA A 165      35.440  52.060  78.080  1.00  0.00           H
ATOM   2435  CB  ALA A 165      34.130  50.810  79.380  1.00  0.00           C
ATOM   2436  HB1 ALA A 165      34.740  50.850  80.310  1.00  0.00           H
ATOM   2437  HB2 ALA A 165      34.450  49.890  78.860  1.00  0.00           H
ATOM   2438  HB3 ALA A 165      33.090  50.830  79.780  1.00  0.00           H
ATOM   2439  C   ALA A 165      33.500  51.990  77.270  1.00  0.00           C
ATOM   2440  O   ALA A 165      33.940  51.860  76.110  1.00  0.00           O
ATOM   2441  N   LYS A 166      32.230  52.350  77.530  1.00  0.00           N
ATOM   2442  HN  LYS A 166      31.940  52.640  78.440  1.00  0.00           H
ATOM   2443  CA  LYS A 166      31.240  52.520  76.520  1.00  0.00           C
ATOM   2444  HA  LYS A 166      31.100  51.630  75.920  1.00  0.00           H
ATOM   2445  CB  LYS A 166      29.860  52.890  77.130  1.00  0.00           C
ATOM   2446  HB1 LYS A 166      29.150  53.100  76.300  1.00  0.00           H
ATOM   2447  HB2 LYS A 166      29.970  53.800  77.760  1.00  0.00           H
ATOM   2448  CG  LYS A 166      29.180  51.690  77.790  1.00  0.00           C
ATOM   2449  HG1 LYS A 166      29.880  51.220  78.520  1.00  0.00           H
ATOM   2450  HG2 LYS A 166      29.040  50.810  77.130  1.00  0.00           H
ATOM   2451  CD  LYS A 166      27.780  52.020  78.280  1.00  0.00           C
ATOM   2452  HD1 LYS A 166      27.780  52.710  79.160  1.00  0.00           H
ATOM   2453  HD2 LYS A 166      27.270  51.050  78.460  1.00  0.00           H
ATOM   2454  CE  LYS A 166      26.850  52.720  77.240  1.00  0.00           C
ATOM   2455  HE1 LYS A 166      26.600  52.110  76.350  1.00  0.00           H
ATOM   2456  HE2 LYS A 166      27.310  53.710  77.020  1.00  0.00           H
ATOM   2457  NZ  LYS A 166      25.520  53.040  77.760  1.00  0.00           N
ATOM   2458  HZ1 LYS A 166      24.960  53.560  77.050  1.00  0.00           H
ATOM   2459  HZ2 LYS A 166      25.670  53.680  78.560  1.00  0.00           H
ATOM   2460  HZ3 LYS A 166      25.100  52.110  77.990  1.00  0.00           H
ATOM   2461  C   LYS A 166      31.580  53.690  75.550  1.00  0.00           C
ATOM   2462  O   LYS A 166      31.400  53.500  74.350  1.00  0.00           O
ATOM   2463  N   LEU A 167      32.070  54.860  76.020  1.00  0.00           N
ATOM   2464  HN  LEU A 167      32.120  54.990  77.010  1.00  0.00           H
ATOM   2465  CA  LEU A 167      32.560  55.970  75.250  1.00  0.00           C
ATOM   2466  HA  LEU A 167      31.700  56.290  74.690  1.00  0.00           H
ATOM   2467  CB  LEU A 167      32.730  57.150  76.280  1.00  0.00           C
ATOM   2468  HB1 LEU A 167      33.480  56.880  77.060  1.00  0.00           H
ATOM   2469  HB2 LEU A 167      31.770  57.230  76.830  1.00  0.00           H
ATOM   2470  CG  LEU A 167      33.120  58.520  75.820  1.00  0.00           C
ATOM   2471  HG  LEU A 167      34.080  58.440  75.280  1.00  0.00           H
ATOM   2472  CD1 LEU A 167      32.060  59.140  74.900  1.00  0.00           C
ATOM   2473 HD11 LEU A 167      32.400  60.130  74.540  1.00  0.00           H
ATOM   2474 HD12 LEU A 167      31.050  59.270  75.340  1.00  0.00           H
ATOM   2475 HD13 LEU A 167      31.960  58.460  74.020  1.00  0.00           H
ATOM   2476  CD2 LEU A 167      33.320  59.430  77.070  1.00  0.00           C
ATOM   2477 HD21 LEU A 167      34.050  58.980  77.770  1.00  0.00           H
ATOM   2478 HD22 LEU A 167      32.390  59.730  77.600  1.00  0.00           H
ATOM   2479 HD23 LEU A 167      33.810  60.380  76.760  1.00  0.00           H
ATOM   2480  C   LEU A 167      33.810  55.730  74.390  1.00  0.00           C
ATOM   2481  O   LEU A 167      33.860  56.040  73.190  1.00  0.00           O
ATOM   2482  N   ILE A 168      34.780  54.970  74.890  1.00  0.00           N
ATOM   2483  HN  ILE A 168      34.680  54.850  75.880  1.00  0.00           H
ATOM   2484  CA  ILE A 168      36.000  54.520  74.200  1.00  0.00           C
ATOM   2485  HA  ILE A 168      36.450  55.380  73.730  1.00  0.00           H
ATOM   2486  CB  ILE A 168      36.980  53.870  75.180  1.00  0.00           C
ATOM   2487  HB  ILE A 168      36.330  53.380  75.940  1.00  0.00           H
ATOM   2488  CG2 ILE A 168      37.940  52.810  74.540  1.00  0.00           C
ATOM   2489 HG21 ILE A 168      38.470  53.170  73.630  1.00  0.00           H
ATOM   2490 HG22 ILE A 168      37.370  51.920  74.210  1.00  0.00           H
ATOM   2491 HG23 ILE A 168      38.800  52.620  75.220  1.00  0.00           H
ATOM   2492  CG1 ILE A 168      37.780  55.000  75.910  1.00  0.00           C
ATOM   2493 HG11 ILE A 168      37.070  55.810  76.160  1.00  0.00           H
ATOM   2494 HG12 ILE A 168      38.590  55.350  75.240  1.00  0.00           H
ATOM   2495  CD  ILE A 168      38.270  54.590  77.280  1.00  0.00           C
ATOM   2496  HD1 ILE A 168      38.400  55.450  77.980  1.00  0.00           H
ATOM   2497  HD2 ILE A 168      39.190  53.970  77.150  1.00  0.00           H
ATOM   2498  HD3 ILE A 168      37.510  53.940  77.760  1.00  0.00           H
ATOM   2499  C   ILE A 168      35.650  53.700  72.990  1.00  0.00           C
ATOM   2500  O   ILE A 168      36.250  53.850  71.860  1.00  0.00           O
ATOM   2501  N   ASN A 169      34.580  52.870  73.040  1.00  0.00           N
ATOM   2502  HN  ASN A 169      34.150  52.670  73.920  1.00  0.00           H
ATOM   2503  CA  ASN A 169      34.030  52.160  71.940  1.00  0.00           C
ATOM   2504  HA  ASN A 169      34.870  51.630  71.510  1.00  0.00           H
ATOM   2505  CB  ASN A 169      33.020  51.110  72.350  1.00  0.00           C
ATOM   2506  HB1 ASN A 169      32.420  50.720  71.500  1.00  0.00           H
ATOM   2507  HB2 ASN A 169      32.300  51.650  73.000  1.00  0.00           H
ATOM   2508  CG  ASN A 169      33.630  50.000  73.110  1.00  0.00           C
ATOM   2509  OD1 ASN A 169      34.860  49.810  73.130  1.00  0.00           O
ATOM   2510  ND2 ASN A 169      32.750  49.130  73.670  1.00  0.00           N
ATOM   2511 HD21 ASN A 169      33.170  48.360  74.150  1.00  0.00           H
ATOM   2512 HD22 ASN A 169      31.800  49.060  73.370  1.00  0.00           H
ATOM   2513  C   ASN A 169      33.540  53.090  70.810  1.00  0.00           C
ATOM   2514  O   ASN A 169      33.890  53.010  69.650  1.00  0.00           O
ATOM   2515  N   ILE A 170      32.750  54.120  71.220  1.00  0.00           N
ATOM   2516  HN  ILE A 170      32.760  54.490  72.140  1.00  0.00           H
ATOM   2517  CA  ILE A 170      32.210  55.060  70.270  1.00  0.00           C
ATOM   2518  HA  ILE A 170      31.770  54.460  69.490  1.00  0.00           H
ATOM   2519  CB  ILE A 170      31.170  56.060  70.890  1.00  0.00           C
ATOM   2520  HB  ILE A 170      31.550  56.460  71.850  1.00  0.00           H
ATOM   2521  CG2 ILE A 170      30.950  57.240  69.910  1.00  0.00           C
ATOM   2522 HG21 ILE A 170      30.020  57.830  70.050  1.00  0.00           H
ATOM   2523 HG22 ILE A 170      31.060  56.930  68.840  1.00  0.00           H
ATOM   2524 HG23 ILE A 170      31.730  58.030  69.980  1.00  0.00           H
ATOM   2525  CG1 ILE A 170      29.800  55.410  71.200  1.00  0.00           C
ATOM   2526 HG11 ILE A 170      29.880  54.300  71.160  1.00  0.00           H
ATOM   2527 HG12 ILE A 170      29.090  55.830  70.460  1.00  0.00           H
ATOM   2528  CD  ILE A 170      29.210  55.850  72.510  1.00  0.00           C
ATOM   2529  HD1 ILE A 170      29.000  56.940  72.470  1.00  0.00           H
ATOM   2530  HD2 ILE A 170      29.890  55.800  73.380  1.00  0.00           H
ATOM   2531  HD3 ILE A 170      28.210  55.370  72.620  1.00  0.00           H
ATOM   2532  C   ILE A 170      33.390  55.790  69.480  1.00  0.00           C
ATOM   2533  O   ILE A 170      33.310  56.000  68.310  1.00  0.00           O
ATOM   2534  N   CYS A 171      34.420  56.140  70.190  1.00  0.00           N
ATOM   2535  HN  CYS A 171      34.450  56.030  71.180  1.00  0.00           H
ATOM   2536  CA  CYS A 171      35.710  56.700  69.630  1.00  0.00           C
ATOM   2537  HA  CYS A 171      35.400  57.610  69.130  1.00  0.00           H
ATOM   2538  CB  CYS A 171      36.630  57.220  70.810  1.00  0.00           C
ATOM   2539  HB1 CYS A 171      37.610  57.540  70.380  1.00  0.00           H
ATOM   2540  HB2 CYS A 171      36.690  56.340  71.490  1.00  0.00           H
ATOM   2541  SG  CYS A 171      35.800  58.610  71.720  1.00  0.00           S
ATOM   2542  HG1 CYS A 171      34.680  57.940  71.930  1.00  0.00           H
ATOM   2543  C   CYS A 171      36.440  55.850  68.670  1.00  0.00           C
ATOM   2544  O   CYS A 171      36.840  56.320  67.630  1.00  0.00           O
ATOM   2545  N   ILE A 172      36.520  54.550  68.970  1.00  0.00           N
ATOM   2546  HN  ILE A 172      36.280  54.310  69.910  1.00  0.00           H
ATOM   2547  CA  ILE A 172      37.020  53.530  67.990  1.00  0.00           C
ATOM   2548  HA  ILE A 172      38.020  53.770  67.660  1.00  0.00           H
ATOM   2549  CB  ILE A 172      37.320  52.180  68.720  1.00  0.00           C
ATOM   2550  HB  ILE A 172      36.470  51.970  69.410  1.00  0.00           H
ATOM   2551  CG2 ILE A 172      37.500  50.910  67.720  1.00  0.00           C
ATOM   2552 HG21 ILE A 172      37.520  49.990  68.350  1.00  0.00           H
ATOM   2553 HG22 ILE A 172      38.400  51.090  67.100  1.00  0.00           H
ATOM   2554 HG23 ILE A 172      36.650  50.880  67.010  1.00  0.00           H
ATOM   2555  CG1 ILE A 172      38.610  52.540  69.550  1.00  0.00           C
ATOM   2556 HG11 ILE A 172      38.580  53.510  70.080  1.00  0.00           H
ATOM   2557 HG12 ILE A 172      39.490  52.620  68.870  1.00  0.00           H
ATOM   2558  CD  ILE A 172      38.830  51.460  70.620  1.00  0.00           C
ATOM   2559  HD1 ILE A 172      38.830  50.490  70.080  1.00  0.00           H
ATOM   2560  HD2 ILE A 172      37.990  51.470  71.350  1.00  0.00           H
ATOM   2561  HD3 ILE A 172      39.770  51.630  71.180  1.00  0.00           H
ATOM   2562  C   ILE A 172      36.170  53.410  66.740  1.00  0.00           C
ATOM   2563  O   ILE A 172      36.700  53.360  65.620  1.00  0.00           O
ATOM   2564  N   TRP A 173      34.840  53.380  66.810  1.00  0.00           N
ATOM   2565  HN  TRP A 173      34.370  53.350  67.690  1.00  0.00           H
ATOM   2566  CA  TRP A 173      33.980  53.290  65.690  1.00  0.00           C
ATOM   2567  HA  TRP A 173      34.320  52.550  64.970  1.00  0.00           H
ATOM   2568  CB  TRP A 173      32.500  53.020  66.080  1.00  0.00           C
ATOM   2569  HB1 TRP A 173      31.930  52.880  65.140  1.00  0.00           H
ATOM   2570  HB2 TRP A 173      32.120  53.820  66.760  1.00  0.00           H
ATOM   2571  CG  TRP A 173      32.210  51.760  66.730  1.00  0.00           C
ATOM   2572  CD1 TRP A 173      32.730  50.500  66.520  1.00  0.00           C
ATOM   2573  HD1 TRP A 173      33.660  50.310  66.020  1.00  0.00           H
ATOM   2574  NE1 TRP A 173      32.010  49.580  67.230  1.00  0.00           N
ATOM   2575  HE1 TRP A 173      32.150  48.620  67.300  1.00  0.00           H
ATOM   2576  CE2 TRP A 173      30.920  50.170  67.810  1.00  0.00           C
ATOM   2577  CD2 TRP A 173      31.060  51.580  67.600  1.00  0.00           C
ATOM   2578  CE3 TRP A 173      30.150  52.470  68.180  1.00  0.00           C
ATOM   2579  HE3 TRP A 173      30.210  53.530  67.980  1.00  0.00           H
ATOM   2580  CZ3 TRP A 173      29.140  51.920  69.030  1.00  0.00           C
ATOM   2581  HZ3 TRP A 173      28.470  52.610  69.520  1.00  0.00           H
ATOM   2582  CZ2 TRP A 173      29.860  49.620  68.600  1.00  0.00           C
ATOM   2583  HZ2 TRP A 173      29.850  48.560  68.810  1.00  0.00           H
ATOM   2584  CH2 TRP A 173      28.990  50.520  69.180  1.00  0.00           C
ATOM   2585  HH2 TRP A 173      28.080  50.240  69.680  1.00  0.00           H
ATOM   2586  C   TRP A 173      34.040  54.620  64.830  1.00  0.00           C
ATOM   2587  O   TRP A 173      34.330  54.540  63.680  1.00  0.00           O
ATOM   2588  N   VAL A 174      34.010  55.800  65.500  1.00  0.00           N
ATOM   2589  HN  VAL A 174      33.810  55.800  66.480  1.00  0.00           H
ATOM   2590  CA  VAL A 174      34.220  57.060  64.830  1.00  0.00           C
ATOM   2591  HA  VAL A 174      33.510  57.130  64.020  1.00  0.00           H
ATOM   2592  CB  VAL A 174      33.900  58.250  65.730  1.00  0.00           C
ATOM   2593  HB  VAL A 174      34.450  58.090  66.680  1.00  0.00           H
ATOM   2594  CG1 VAL A 174      34.190  59.600  65.130  1.00  0.00           C
ATOM   2595 HG11 VAL A 174      33.870  60.210  66.000  1.00  0.00           H
ATOM   2596 HG12 VAL A 174      33.500  59.630  64.250  1.00  0.00           H
ATOM   2597 HG13 VAL A 174      35.240  59.850  64.850  1.00  0.00           H
ATOM   2598  CG2 VAL A 174      32.420  58.270  66.120  1.00  0.00           C
ATOM   2599 HG21 VAL A 174      31.840  58.320  65.180  1.00  0.00           H
ATOM   2600 HG22 VAL A 174      32.170  59.240  66.600  1.00  0.00           H
ATOM   2601 HG23 VAL A 174      32.110  57.400  66.740  1.00  0.00           H
ATOM   2602  C   VAL A 174      35.600  57.210  64.230  1.00  0.00           C
ATOM   2603  O   VAL A 174      35.660  57.790  63.190  1.00  0.00           O
ATOM   2604  N   LEU A 175      36.760  56.640  64.810  1.00  0.00           N
ATOM   2605  HN  LEU A 175      36.700  56.330  65.760  1.00  0.00           H
ATOM   2606  CA  LEU A 175      38.080  56.660  64.250  1.00  0.00           C
ATOM   2607  HA  LEU A 175      38.250  57.680  63.940  1.00  0.00           H
ATOM   2608  CB  LEU A 175      38.990  56.410  65.410  1.00  0.00           C
ATOM   2609  HB1 LEU A 175      38.850  55.380  65.780  1.00  0.00           H
ATOM   2610  HB2 LEU A 175      38.710  57.080  66.250  1.00  0.00           H
ATOM   2611  CG  LEU A 175      40.520  56.640  65.190  1.00  0.00           C
ATOM   2612  HG  LEU A 175      40.910  55.860  64.500  1.00  0.00           H
ATOM   2613  CD1 LEU A 175      40.960  58.010  64.640  1.00  0.00           C
ATOM   2614 HD11 LEU A 175      40.780  58.820  65.390  1.00  0.00           H
ATOM   2615 HD12 LEU A 175      40.430  58.230  63.690  1.00  0.00           H
ATOM   2616 HD13 LEU A 175      42.050  58.070  64.430  1.00  0.00           H
ATOM   2617  CD2 LEU A 175      41.300  56.380  66.430  1.00  0.00           C
ATOM   2618 HD21 LEU A 175      41.150  55.310  66.680  1.00  0.00           H
ATOM   2619 HD22 LEU A 175      40.910  56.940  67.300  1.00  0.00           H
ATOM   2620 HD23 LEU A 175      42.400  56.460  66.310  1.00  0.00           H
ATOM   2621  C   LEU A 175      38.340  55.810  63.040  1.00  0.00           C
ATOM   2622  O   LEU A 175      38.930  56.290  62.040  1.00  0.00           O
ATOM   2623  N   ALA A 176      37.780  54.570  63.050  1.00  0.00           N
ATOM   2624  HN  ALA A 176      37.160  54.410  63.810  1.00  0.00           H
ATOM   2625  CA  ALA A 176      37.830  53.620  61.960  1.00  0.00           C
ATOM   2626  HA  ALA A 176      38.850  53.490  61.630  1.00  0.00           H
ATOM   2627  CB  ALA A 176      37.300  52.280  62.470  1.00  0.00           C
ATOM   2628  HB1 ALA A 176      36.230  52.320  62.740  1.00  0.00           H
ATOM   2629  HB2 ALA A 176      37.910  51.910  63.330  1.00  0.00           H
ATOM   2630  HB3 ALA A 176      37.240  51.520  61.670  1.00  0.00           H
ATOM   2631  C   ALA A 176      36.980  54.190  60.800  1.00  0.00           C
ATOM   2632  O   ALA A 176      37.280  54.100  59.620  1.00  0.00           O
ATOM   2633  N   SER A 177      35.930  54.960  61.140  1.00  0.00           N
ATOM   2634  HN  SER A 177      35.630  55.000  62.090  1.00  0.00           H
ATOM   2635  CA  SER A 177      34.960  55.590  60.150  1.00  0.00           C
ATOM   2636  HA  SER A 177      34.670  54.810  59.470  1.00  0.00           H
ATOM   2637  CB  SER A 177      33.760  56.310  60.820  1.00  0.00           C
ATOM   2638  HB1 SER A 177      33.030  56.800  60.140  1.00  0.00           H
ATOM   2639  HB2 SER A 177      34.020  57.050  61.610  1.00  0.00           H
ATOM   2640  OG  SER A 177      32.990  55.340  61.390  1.00  0.00           O
ATOM   2641  HG1 SER A 177      33.390  54.890  62.130  1.00  0.00           H
ATOM   2642  C   SER A 177      35.610  56.540  59.250  1.00  0.00           C
ATOM   2643  O   SER A 177      35.420  56.510  58.040  1.00  0.00           O
ATOM   2644  N   GLY A 178      36.480  57.310  59.830  1.00  0.00           N
ATOM   2645  HN  GLY A 178      36.710  57.000  60.750  1.00  0.00           H
ATOM   2646  CA  GLY A 178      37.300  58.330  59.150  1.00  0.00           C
ATOM   2647  HA1 GLY A 178      37.840  58.870  59.910  1.00  0.00           H
ATOM   2648  HA2 GLY A 178      36.580  58.980  58.680  1.00  0.00           H
ATOM   2649  C   GLY A 178      38.150  57.940  57.850  1.00  0.00           C
ATOM   2650  O   GLY A 178      38.190  58.710  56.900  1.00  0.00           O
ATOM   2651  N   VAL A 179      38.750  56.760  57.890  1.00  0.00           N
ATOM   2652  HN  VAL A 179      38.770  56.230  58.730  1.00  0.00           H
ATOM   2653  CA  VAL A 179      39.300  56.150  56.700  1.00  0.00           C
ATOM   2654  HA  VAL A 179      39.660  56.950  56.080  1.00  0.00           H
ATOM   2655  CB  VAL A 179      40.560  55.320  57.110  1.00  0.00           C
ATOM   2656  HB  VAL A 179      40.290  54.450  57.760  1.00  0.00           H
ATOM   2657  CG1 VAL A 179      41.310  54.830  55.900  1.00  0.00           C
ATOM   2658 HG11 VAL A 179      40.680  54.190  55.240  1.00  0.00           H
ATOM   2659 HG12 VAL A 179      42.270  54.350  56.190  1.00  0.00           H
ATOM   2660 HG13 VAL A 179      41.570  55.670  55.210  1.00  0.00           H
ATOM   2661  CG2 VAL A 179      41.550  56.240  57.870  1.00  0.00           C
ATOM   2662 HG21 VAL A 179      41.570  57.170  57.250  1.00  0.00           H
ATOM   2663 HG22 VAL A 179      42.620  55.940  57.930  1.00  0.00           H
ATOM   2664 HG23 VAL A 179      41.140  56.580  58.840  1.00  0.00           H
ATOM   2665  C   VAL A 179      38.330  55.260  55.960  1.00  0.00           C
ATOM   2666  O   VAL A 179      38.250  55.320  54.730  1.00  0.00           O
ATOM   2667  N   GLY A 180      37.490  54.580  56.720  1.00  0.00           N
ATOM   2668  HN  GLY A 180      37.650  54.660  57.700  1.00  0.00           H
ATOM   2669  CA  GLY A 180      36.440  53.710  56.170  1.00  0.00           C
ATOM   2670  HA1 GLY A 180      35.980  53.220  57.020  1.00  0.00           H
ATOM   2671  HA2 GLY A 180      36.790  52.920  55.540  1.00  0.00           H
ATOM   2672  C   GLY A 180      35.290  54.320  55.360  1.00  0.00           C
ATOM   2673  O   GLY A 180      34.800  53.660  54.380  1.00  0.00           O
ATOM   2674  N   VAL A 181      34.850  55.500  55.680  1.00  0.00           N
ATOM   2675  HN  VAL A 181      35.190  56.010  56.460  1.00  0.00           H
ATOM   2676  CA  VAL A 181      33.910  56.340  54.920  1.00  0.00           C
ATOM   2677  HA  VAL A 181      33.090  55.680  54.700  1.00  0.00           H
ATOM   2678  CB  VAL A 181      33.340  57.530  55.830  1.00  0.00           C
ATOM   2679  HB  VAL A 181      34.110  58.120  56.370  1.00  0.00           H
ATOM   2680  CG1 VAL A 181      32.800  58.670  54.890  1.00  0.00           C
ATOM   2681 HG11 VAL A 181      32.070  58.270  54.150  1.00  0.00           H
ATOM   2682 HG12 VAL A 181      33.600  59.140  54.280  1.00  0.00           H
ATOM   2683 HG13 VAL A 181      32.270  59.380  55.560  1.00  0.00           H
ATOM   2684  CG2 VAL A 181      32.330  56.990  56.890  1.00  0.00           C
ATOM   2685 HG21 VAL A 181      31.470  56.440  56.450  1.00  0.00           H
ATOM   2686 HG22 VAL A 181      31.920  57.750  57.600  1.00  0.00           H
ATOM   2687 HG23 VAL A 181      32.910  56.340  57.580  1.00  0.00           H
ATOM   2688  C   VAL A 181      34.480  56.780  53.540  1.00  0.00           C
ATOM   2689  O   VAL A 181      33.770  56.580  52.550  1.00  0.00           O
ATOM   2690  N   PRO A 182      35.720  57.360  53.390  1.00  0.00           N
ATOM   2691  CD  PRO A 182      36.500  58.160  54.320  1.00  0.00           C
ATOM   2692  HD1 PRO A 182      37.280  57.490  54.740  1.00  0.00           H
ATOM   2693  HD2 PRO A 182      35.740  58.490  55.070  1.00  0.00           H
ATOM   2694  CA  PRO A 182      36.240  57.570  52.010  1.00  0.00           C
ATOM   2695  HA  PRO A 182      35.520  58.260  51.600  1.00  0.00           H
ATOM   2696  CB  PRO A 182      37.510  58.300  52.270  1.00  0.00           C
ATOM   2697  HB1 PRO A 182      37.790  58.980  51.440  1.00  0.00           H
ATOM   2698  HB2 PRO A 182      38.390  57.660  52.470  1.00  0.00           H
ATOM   2699  CG  PRO A 182      37.190  59.220  53.440  1.00  0.00           C
ATOM   2700  HG1 PRO A 182      38.170  59.550  53.840  1.00  0.00           H
ATOM   2701  HG2 PRO A 182      36.500  60.080  53.300  1.00  0.00           H
ATOM   2702  C   PRO A 182      36.420  56.400  51.060  1.00  0.00           C
ATOM   2703  O   PRO A 182      36.220  56.520  49.840  1.00  0.00           O
ATOM   2704  N   ILE A 183      36.710  55.180  51.550  1.00  0.00           N
ATOM   2705  HN  ILE A 183      36.880  55.120  52.530  1.00  0.00           H
ATOM   2706  CA  ILE A 183      36.910  53.920  50.790  1.00  0.00           C
ATOM   2707  HA  ILE A 183      37.690  54.040  50.060  1.00  0.00           H
ATOM   2708  CB  ILE A 183      37.290  52.720  51.710  1.00  0.00           C
ATOM   2709  HB  ILE A 183      36.470  52.640  52.450  1.00  0.00           H
ATOM   2710  CG2 ILE A 183      37.340  51.430  50.960  1.00  0.00           C
ATOM   2711 HG21 ILE A 183      37.640  50.620  51.650  1.00  0.00           H
ATOM   2712 HG22 ILE A 183      38.030  51.460  50.090  1.00  0.00           H
ATOM   2713 HG23 ILE A 183      36.390  51.170  50.450  1.00  0.00           H
ATOM   2714  CG1 ILE A 183      38.680  53.040  52.260  1.00  0.00           C
ATOM   2715 HG11 ILE A 183      38.770  54.080  52.650  1.00  0.00           H
ATOM   2716 HG12 ILE A 183      39.380  52.850  51.420  1.00  0.00           H
ATOM   2717  CD  ILE A 183      38.980  52.170  53.510  1.00  0.00           C
ATOM   2718  HD1 ILE A 183      39.960  52.490  53.940  1.00  0.00           H
ATOM   2719  HD2 ILE A 183      39.160  51.110  53.200  1.00  0.00           H
ATOM   2720  HD3 ILE A 183      38.200  52.080  54.290  1.00  0.00           H
ATOM   2721  C   ILE A 183      35.580  53.590  50.000  1.00  0.00           C
ATOM   2722  O   ILE A 183      35.560  53.280  48.770  1.00  0.00           O
ATOM   2723  N   MET A 184      34.430  53.700  50.710  1.00  0.00           N
ATOM   2724  HN  MET A 184      34.490  53.830  51.700  1.00  0.00           H
ATOM   2725  CA  MET A 184      33.100  53.630  50.150  1.00  0.00           C
ATOM   2726  HA  MET A 184      32.820  52.660  49.780  1.00  0.00           H
ATOM   2727  CB  MET A 184      32.030  53.930  51.330  1.00  0.00           C
ATOM   2728  HB1 MET A 184      32.220  54.920  51.780  1.00  0.00           H
ATOM   2729  HB2 MET A 184      32.240  53.130  52.070  1.00  0.00           H
ATOM   2730  CG  MET A 184      30.590  53.780  50.960  1.00  0.00           C
ATOM   2731  HG1 MET A 184      30.330  52.700  50.890  1.00  0.00           H
ATOM   2732  HG2 MET A 184      30.380  54.120  49.920  1.00  0.00           H
ATOM   2733  SD  MET A 184      29.310  54.350  52.030  1.00  0.00           S
ATOM   2734  CE  MET A 184      29.900  53.780  53.650  1.00  0.00           C
ATOM   2735  HE1 MET A 184      30.960  54.050  53.820  1.00  0.00           H
ATOM   2736  HE2 MET A 184      29.800  52.690  53.870  1.00  0.00           H
ATOM   2737  HE3 MET A 184      29.250  54.320  54.370  1.00  0.00           H
ATOM   2738  C   MET A 184      32.890  54.620  49.050  1.00  0.00           C
ATOM   2739  O   MET A 184      32.190  54.310  48.080  1.00  0.00           O
ATOM   2740  N   VAL A 185      33.480  55.850  49.050  1.00  0.00           N
ATOM   2741  HN  VAL A 185      33.950  56.220  49.840  1.00  0.00           H
ATOM   2742  CA  VAL A 185      33.310  56.750  47.910  1.00  0.00           C
ATOM   2743  HA  VAL A 185      32.260  56.740  47.650  1.00  0.00           H
ATOM   2744  CB  VAL A 185      33.670  58.160  48.330  1.00  0.00           C
ATOM   2745  HB  VAL A 185      34.770  58.250  48.440  1.00  0.00           H
ATOM   2746  CG1 VAL A 185      33.120  59.160  47.340  1.00  0.00           C
ATOM   2747 HG11 VAL A 185      33.550  60.170  47.550  1.00  0.00           H
ATOM   2748 HG12 VAL A 185      32.020  59.200  47.170  1.00  0.00           H
ATOM   2749 HG13 VAL A 185      33.410  58.920  46.300  1.00  0.00           H
ATOM   2750  CG2 VAL A 185      33.140  58.540  49.720  1.00  0.00           C
ATOM   2751 HG21 VAL A 185      33.470  59.540  50.070  1.00  0.00           H
ATOM   2752 HG22 VAL A 185      33.570  57.860  50.490  1.00  0.00           H
ATOM   2753 HG23 VAL A 185      32.040  58.570  49.810  1.00  0.00           H
ATOM   2754  C   VAL A 185      34.040  56.260  46.660  1.00  0.00           C
ATOM   2755  O   VAL A 185      33.500  56.430  45.550  1.00  0.00           O
ATOM   2756  N   MET A 186      35.210  55.700  46.820  1.00  0.00           N
ATOM   2757  HN  MET A 186      35.580  55.550  47.730  1.00  0.00           H
ATOM   2758  CA  MET A 186      36.180  55.410  45.750  1.00  0.00           C
ATOM   2759  HA  MET A 186      35.910  56.100  44.960  1.00  0.00           H
ATOM   2760  CB  MET A 186      37.590  55.730  46.240  1.00  0.00           C
ATOM   2761  HB1 MET A 186      37.560  56.730  46.710  1.00  0.00           H
ATOM   2762  HB2 MET A 186      38.270  55.800  45.360  1.00  0.00           H
ATOM   2763  CG  MET A 186      38.170  54.780  47.320  1.00  0.00           C
ATOM   2764  HG1 MET A 186      38.080  53.700  47.070  1.00  0.00           H
ATOM   2765  HG2 MET A 186      37.690  55.040  48.290  1.00  0.00           H
ATOM   2766  SD  MET A 186      39.950  54.980  47.460  1.00  0.00           S
ATOM   2767  CE  MET A 186      40.400  54.160  48.940  1.00  0.00           C
ATOM   2768  HE1 MET A 186      40.090  53.100  48.970  1.00  0.00           H
ATOM   2769  HE2 MET A 186      39.950  54.710  49.790  1.00  0.00           H
ATOM   2770  HE3 MET A 186      41.480  54.280  49.150  1.00  0.00           H
ATOM   2771  C   MET A 186      36.210  53.970  45.200  1.00  0.00           C
ATOM   2772  O   MET A 186      36.800  53.620  44.170  1.00  0.00           O
ATOM   2773  N   ALA A 187      35.410  53.060  45.870  1.00  0.00           N
ATOM   2774  HN  ALA A 187      35.270  53.290  46.840  1.00  0.00           H
ATOM   2775  CA  ALA A 187      35.080  51.710  45.480  1.00  0.00           C
ATOM   2776  HA  ALA A 187      36.040  51.240  45.360  1.00  0.00           H
ATOM   2777  CB  ALA A 187      34.350  50.980  46.660  1.00  0.00           C
ATOM   2778  HB1 ALA A 187      33.510  51.670  46.910  1.00  0.00           H
ATOM   2779  HB2 ALA A 187      35.020  51.230  47.500  1.00  0.00           H
ATOM   2780  HB3 ALA A 187      34.140  49.890  46.730  1.00  0.00           H
ATOM   2781  C   ALA A 187      34.220  51.570  44.170  1.00  0.00           C
ATOM   2782  O   ALA A 187      33.210  52.220  44.110  1.00  0.00           O
ATOM   2783  N   VAL A 188      34.550  50.630  43.280  1.00  0.00           N
ATOM   2784  HN  VAL A 188      35.370  50.080  43.420  1.00  0.00           H
ATOM   2785  CA  VAL A 188      34.010  50.570  41.950  1.00  0.00           C
ATOM   2786  HA  VAL A 188      32.960  50.720  42.120  1.00  0.00           H
ATOM   2787  CB  VAL A 188      34.690  51.440  40.920  1.00  0.00           C
ATOM   2788  HB  VAL A 188      34.280  51.240  39.900  1.00  0.00           H
ATOM   2789  CG1 VAL A 188      34.510  52.890  41.250  1.00  0.00           C
ATOM   2790 HG11 VAL A 188      35.100  53.520  40.550  1.00  0.00           H
ATOM   2791 HG12 VAL A 188      35.020  53.100  42.220  1.00  0.00           H
ATOM   2792 HG13 VAL A 188      33.470  53.280  41.210  1.00  0.00           H
ATOM   2793  CG2 VAL A 188      36.210  51.100  40.880  1.00  0.00           C
ATOM   2794 HG21 VAL A 188      36.630  51.750  41.680  1.00  0.00           H
ATOM   2795 HG22 VAL A 188      36.670  51.590  40.000  1.00  0.00           H
ATOM   2796 HG23 VAL A 188      36.530  50.030  40.860  1.00  0.00           H
ATOM   2797  C   VAL A 188      34.020  49.160  41.400  1.00  0.00           C
ATOM   2798  O   VAL A 188      34.820  48.310  41.850  1.00  0.00           O
ATOM   2799  N   THR A 189      33.070  48.900  40.400  1.00  0.00           N
ATOM   2800  HN  THR A 189      32.390  49.630  40.350  1.00  0.00           H
ATOM   2801  CA  THR A 189      33.070  47.730  39.560  1.00  0.00           C
ATOM   2802  HA  THR A 189      33.830  47.070  39.940  1.00  0.00           H
ATOM   2803  CB  THR A 189      31.750  46.970  39.470  1.00  0.00           C
ATOM   2804  HB  THR A 189      31.750  46.070  38.820  1.00  0.00           H
ATOM   2805  OG1 THR A 189      30.660  47.920  39.180  1.00  0.00           O
ATOM   2806  HG1 THR A 189      30.920  48.760  39.560  1.00  0.00           H
ATOM   2807  CG2 THR A 189      31.540  46.390  40.940  1.00  0.00           C
ATOM   2808 HG21 THR A 189      31.640  47.270  41.620  1.00  0.00           H
ATOM   2809 HG22 THR A 189      32.350  45.710  41.270  1.00  0.00           H
ATOM   2810 HG23 THR A 189      30.570  45.890  41.130  1.00  0.00           H
ATOM   2811  C   THR A 189      33.490  48.110  38.140  1.00  0.00           C
ATOM   2812  O   THR A 189      33.200  49.200  37.720  1.00  0.00           O
ATOM   2813  N   ARG A 190      34.230  47.280  37.420  1.00  0.00           N
ATOM   2814  HN  ARG A 190      34.640  46.510  37.900  1.00  0.00           H
ATOM   2815  CA  ARG A 190      34.430  47.310  36.000  1.00  0.00           C
ATOM   2816  HA  ARG A 190      33.530  47.640  35.510  1.00  0.00           H
ATOM   2817  CB  ARG A 190      35.510  48.300  35.590  1.00  0.00           C
ATOM   2818  HB1 ARG A 190      34.940  49.260  35.650  1.00  0.00           H
ATOM   2819  HB2 ARG A 190      36.020  48.090  34.620  1.00  0.00           H
ATOM   2820  CG  ARG A 190      36.810  48.270  36.510  1.00  0.00           C
ATOM   2821  HG1 ARG A 190      37.220  47.230  36.450  1.00  0.00           H
ATOM   2822  HG2 ARG A 190      36.480  48.340  37.570  1.00  0.00           H
ATOM   2823  CD  ARG A 190      37.820  49.270  36.170  1.00  0.00           C
ATOM   2824  HD1 ARG A 190      37.940  49.460  35.080  1.00  0.00           H
ATOM   2825  HD2 ARG A 190      38.810  49.110  36.660  1.00  0.00           H
ATOM   2826  NE  ARG A 190      37.290  50.630  36.580  1.00  0.00           N
ATOM   2827  HE  ARG A 190      36.300  50.730  36.490  1.00  0.00           H
ATOM   2828  CZ  ARG A 190      37.980  51.670  37.000  1.00  0.00           C
ATOM   2829  NH1 ARG A 190      39.320  51.710  36.960  1.00  0.00           N
ATOM   2830 HH11 ARG A 190      39.810  51.160  36.290  1.00  0.00           H
ATOM   2831 HH12 ARG A 190      39.820  52.520  37.240  1.00  0.00           H
ATOM   2832  NH2 ARG A 190      37.530  52.720  37.500  1.00  0.00           N
ATOM   2833 HH21 ARG A 190      36.600  53.070  37.390  1.00  0.00           H
ATOM   2834 HH22 ARG A 190      38.240  53.400  37.700  1.00  0.00           H
ATOM   2835  C   ARG A 190      34.830  45.890  35.660  1.00  0.00           C
ATOM   2836  O   ARG A 190      35.190  45.100  36.530  1.00  0.00           O
ATOM   2837  N   PRO A 191      34.740  45.540  34.380  1.00  0.00           N
ATOM   2838  CD  PRO A 191      33.900  46.260  33.460  1.00  0.00           C
ATOM   2839  HD1 PRO A 191      34.540  47.100  33.120  1.00  0.00           H
ATOM   2840  HD2 PRO A 191      32.920  46.640  33.820  1.00  0.00           H
ATOM   2841  CA  PRO A 191      35.540  44.520  33.740  1.00  0.00           C
ATOM   2842  HA  PRO A 191      35.260  43.580  34.170  1.00  0.00           H
ATOM   2843  CB  PRO A 191      35.190  44.630  32.220  1.00  0.00           C
ATOM   2844  HB1 PRO A 191      35.080  43.630  31.730  1.00  0.00           H
ATOM   2845  HB2 PRO A 191      35.890  45.320  31.690  1.00  0.00           H
ATOM   2846  CG  PRO A 191      33.880  45.330  32.280  1.00  0.00           C
ATOM   2847  HG1 PRO A 191      33.640  45.840  31.320  1.00  0.00           H
ATOM   2848  HG2 PRO A 191      33.110  44.550  32.450  1.00  0.00           H
ATOM   2849  C   PRO A 191      37.070  44.690  33.970  1.00  0.00           C
ATOM   2850  O   PRO A 191      37.630  45.670  33.440  1.00  0.00           O
ATOM   2851  N   ARG A 192      37.720  43.690  34.610  1.00  0.00           N
ATOM   2852  HN  ARG A 192      37.370  42.860  35.040  1.00  0.00           H
ATOM   2853  CA  ARG A 192      39.180  43.490  34.540  1.00  0.00           C
ATOM   2854  HA  ARG A 192      39.540  44.150  33.770  1.00  0.00           H
ATOM   2855  CB  ARG A 192      39.990  43.740  35.800  1.00  0.00           C
ATOM   2856  HB1 ARG A 192      41.030  43.360  35.820  1.00  0.00           H
ATOM   2857  HB2 ARG A 192      39.500  43.220  36.650  1.00  0.00           H
ATOM   2858  CG  ARG A 192      40.110  45.280  36.190  1.00  0.00           C
ATOM   2859  HG1 ARG A 192      40.730  45.240  37.120  1.00  0.00           H
ATOM   2860  HG2 ARG A 192      39.090  45.570  36.510  1.00  0.00           H
ATOM   2861  CD  ARG A 192      40.490  46.350  35.150  1.00  0.00           C
ATOM   2862  HD1 ARG A 192      40.550  47.330  35.680  1.00  0.00           H
ATOM   2863  HD2 ARG A 192      39.710  46.420  34.360  1.00  0.00           H
ATOM   2864  NE  ARG A 192      41.780  45.920  34.620  1.00  0.00           N
ATOM   2865  HE  ARG A 192      42.390  45.500  35.300  1.00  0.00           H
ATOM   2866  CZ  ARG A 192      42.370  46.630  33.660  1.00  0.00           C
ATOM   2867  NH1 ARG A 192      41.760  47.480  32.840  1.00  0.00           N
ATOM   2868 HH11 ARG A 192      40.780  47.430  32.670  1.00  0.00           H
ATOM   2869 HH12 ARG A 192      42.330  47.880  32.120  1.00  0.00           H
ATOM   2870  NH2 ARG A 192      43.650  46.480  33.530  1.00  0.00           N
ATOM   2871 HH21 ARG A 192      44.040  45.750  34.080  1.00  0.00           H
ATOM   2872 HH22 ARG A 192      44.160  46.970  32.810  1.00  0.00           H
ATOM   2873  C   ARG A 192      39.460  42.140  33.960  1.00  0.00           C
ATOM   2874  O   ARG A 192      38.890  41.130  34.350  1.00  0.00           O
ATOM   2875  N   ASP A 193      40.300  42.060  32.950  1.00  0.00           N
ATOM   2876  HN  ASP A 193      40.780  42.880  32.660  1.00  0.00           H
ATOM   2877  CA  ASP A 193      40.820  40.750  32.360  1.00  0.00           C
ATOM   2878  HA  ASP A 193      41.500  41.070  31.600  1.00  0.00           H
ATOM   2879  CB  ASP A 193      41.520  39.940  33.560  1.00  0.00           C
ATOM   2880  HB1 ASP A 193      41.920  38.970  33.200  1.00  0.00           H
ATOM   2881  HB2 ASP A 193      40.860  39.680  34.420  1.00  0.00           H
ATOM   2882  CG  ASP A 193      42.670  40.760  34.200  1.00  0.00           C
ATOM   2883  OD1 ASP A 193      43.210  41.670  33.520  1.00  0.00           O
ATOM   2884  OD2 ASP A 193      42.990  40.490  35.370  1.00  0.00           O
ATOM   2885  C   ASP A 193      39.750  39.860  31.720  1.00  0.00           C
ATOM   2886  O   ASP A 193      39.790  38.660  31.600  1.00  0.00           O
ATOM   2887  N   GLY A 194      38.700  40.650  31.300  1.00  0.00           N
ATOM   2888  HN  GLY A 194      38.780  41.610  31.540  1.00  0.00           H
ATOM   2889  CA  GLY A 194      37.410  40.150  30.780  1.00  0.00           C
ATOM   2890  HA1 GLY A 194      37.610  39.520  29.930  1.00  0.00           H
ATOM   2891  HA2 GLY A 194      36.820  40.990  30.450  1.00  0.00           H
ATOM   2892  C   GLY A 194      36.620  39.420  31.770  1.00  0.00           C
ATOM   2893  O   GLY A 194      35.990  38.410  31.470  1.00  0.00           O
ATOM   2894  N   ALA A 195      36.550  39.890  33.000  1.00  0.00           N
ATOM   2895  HN  ALA A 195      37.110  40.690  33.230  1.00  0.00           H
ATOM   2896  CA  ALA A 195      35.510  39.560  33.910  1.00  0.00           C
ATOM   2897  HA  ALA A 195      34.580  39.450  33.360  1.00  0.00           H
ATOM   2898  CB  ALA A 195      35.860  38.420  34.860  1.00  0.00           C
ATOM   2899  HB1 ALA A 195      36.620  38.790  35.580  1.00  0.00           H
ATOM   2900  HB2 ALA A 195      36.070  37.550  34.210  1.00  0.00           H
ATOM   2901  HB3 ALA A 195      34.950  38.120  35.430  1.00  0.00           H
ATOM   2902  C   ALA A 195      35.250  40.760  34.780  1.00  0.00           C
ATOM   2903  O   ALA A 195      36.240  41.400  35.180  1.00  0.00           O
ATOM   2904  N   VAL A 196      34.050  41.120  35.070  1.00  0.00           N
ATOM   2905  HN  VAL A 196      33.260  40.670  34.650  1.00  0.00           H
ATOM   2906  CA  VAL A 196      33.720  42.220  36.000  1.00  0.00           C
ATOM   2907  HA  VAL A 196      34.230  43.110  35.660  1.00  0.00           H
ATOM   2908  CB  VAL A 196      32.180  42.480  36.000  1.00  0.00           C
ATOM   2909  HB  VAL A 196      31.660  41.560  36.340  1.00  0.00           H
ATOM   2910  CG1 VAL A 196      31.840  43.540  37.030  1.00  0.00           C
ATOM   2911 HG11 VAL A 196      32.480  44.440  36.850  1.00  0.00           H
ATOM   2912 HG12 VAL A 196      31.990  43.210  38.080  1.00  0.00           H
ATOM   2913 HG13 VAL A 196      30.740  43.610  36.970  1.00  0.00           H
ATOM   2914  CG2 VAL A 196      31.690  42.930  34.620  1.00  0.00           C
ATOM   2915 HG21 VAL A 196      30.580  42.960  34.630  1.00  0.00           H
ATOM   2916 HG22 VAL A 196      32.090  42.290  33.800  1.00  0.00           H
ATOM   2917 HG23 VAL A 196      32.050  43.970  34.460  1.00  0.00           H
ATOM   2918  C   VAL A 196      34.180  41.920  37.400  1.00  0.00           C
ATOM   2919  O   VAL A 196      33.900  40.830  37.990  1.00  0.00           O
ATOM   2920  N   VAL A 197      34.840  42.880  38.040  1.00  0.00           N
ATOM   2921  HN  VAL A 197      35.050  43.750  37.610  1.00  0.00           H
ATOM   2922  CA  VAL A 197      35.540  42.710  39.330  1.00  0.00           C
ATOM   2923  HA  VAL A 197      35.240  41.720  39.640  1.00  0.00           H
ATOM   2924  CB  VAL A 197      37.000  42.770  39.240  1.00  0.00           C
ATOM   2925  HB  VAL A 197      37.450  42.430  40.200  1.00  0.00           H
ATOM   2926  CG1 VAL A 197      37.520  41.650  38.320  1.00  0.00           C
ATOM   2927 HG11 VAL A 197      37.260  40.660  38.760  1.00  0.00           H
ATOM   2928 HG12 VAL A 197      38.590  41.790  38.070  1.00  0.00           H
ATOM   2929 HG13 VAL A 197      37.100  41.780  37.300  1.00  0.00           H
ATOM   2930  CG2 VAL A 197      37.500  44.140  38.810  1.00  0.00           C
ATOM   2931 HG21 VAL A 197      37.080  45.030  39.330  1.00  0.00           H
ATOM   2932 HG22 VAL A 197      37.130  44.290  37.770  1.00  0.00           H
ATOM   2933 HG23 VAL A 197      38.600  44.260  38.800  1.00  0.00           H
ATOM   2934  C   VAL A 197      35.040  43.830  40.210  1.00  0.00           C
ATOM   2935  O   VAL A 197      34.490  44.790  39.700  1.00  0.00           O
ATOM   2936  N   CYS A 198      35.270  43.700  41.500  1.00  0.00           N
ATOM   2937  HN  CYS A 198      35.540  42.780  41.780  1.00  0.00           H
ATOM   2938  CA  CYS A 198      35.150  44.690  42.510  1.00  0.00           C
ATOM   2939  HA  CYS A 198      34.580  45.500  42.080  1.00  0.00           H
ATOM   2940  CB  CYS A 198      34.310  44.240  43.700  1.00  0.00           C
ATOM   2941  HB1 CYS A 198      34.700  43.290  44.120  1.00  0.00           H
ATOM   2942  HB2 CYS A 198      33.280  44.090  43.310  1.00  0.00           H
ATOM   2943  SG  CYS A 198      34.230  45.360  45.110  1.00  0.00           S
ATOM   2944  C   CYS A 198      36.570  45.170  42.930  1.00  0.00           C
ATOM   2945  O   CYS A 198      37.470  44.380  43.280  1.00  0.00           O
ATOM   2946  N   MET A 199      36.810  46.470  42.970  1.00  0.00           N
ATOM   2947  HN  MET A 199      36.200  47.230  42.760  1.00  0.00           H
ATOM   2948  CA  MET A 199      38.170  46.940  43.080  1.00  0.00           C
ATOM   2949  HA  MET A 199      38.660  46.500  43.930  1.00  0.00           H
ATOM   2950  CB  MET A 199      38.930  47.000  41.720  1.00  0.00           C
ATOM   2951  HB1 MET A 199      39.160  45.960  41.410  1.00  0.00           H
ATOM   2952  HB2 MET A 199      39.920  47.470  41.940  1.00  0.00           H
ATOM   2953  CG  MET A 199      38.310  47.860  40.660  1.00  0.00           C
ATOM   2954  HG1 MET A 199      38.280  48.920  40.990  1.00  0.00           H
ATOM   2955  HG2 MET A 199      37.320  47.420  40.430  1.00  0.00           H
ATOM   2956  SD  MET A 199      39.470  47.640  39.310  1.00  0.00           S
ATOM   2957  CE  MET A 199      39.780  49.370  39.340  1.00  0.00           C
ATOM   2958  HE1 MET A 199      38.860  49.900  38.990  1.00  0.00           H
ATOM   2959  HE2 MET A 199      40.620  49.720  38.710  1.00  0.00           H
ATOM   2960  HE3 MET A 199      40.090  49.710  40.350  1.00  0.00           H
ATOM   2961  C   MET A 199      38.110  48.370  43.660  1.00  0.00           C
ATOM   2962  O   MET A 199      37.040  48.830  43.980  1.00  0.00           O
ATOM   2963  N   LEU A 200      39.280  49.030  43.780  1.00  0.00           N
ATOM   2964  HN  LEU A 200      40.180  48.670  43.550  1.00  0.00           H
ATOM   2965  CA  LEU A 200      39.310  50.380  44.190  1.00  0.00           C
ATOM   2966  HA  LEU A 200      38.340  50.800  44.400  1.00  0.00           H
ATOM   2967  CB  LEU A 200      40.160  50.710  45.420  1.00  0.00           C
ATOM   2968  HB1 LEU A 200      40.000  51.760  45.720  1.00  0.00           H
ATOM   2969  HB2 LEU A 200      41.250  50.500  45.450  1.00  0.00           H
ATOM   2970  CG  LEU A 200      39.870  49.910  46.800  1.00  0.00           C
ATOM   2971  HG  LEU A 200      39.700  48.840  46.570  1.00  0.00           H
ATOM   2972  CD1 LEU A 200      40.950  49.960  47.900  1.00  0.00           C
ATOM   2973 HD11 LEU A 200      40.930  50.930  48.440  1.00  0.00           H
ATOM   2974 HD12 LEU A 200      41.980  49.900  47.490  1.00  0.00           H
ATOM   2975 HD13 LEU A 200      40.760  49.080  48.560  1.00  0.00           H
ATOM   2976  CD2 LEU A 200      38.570  50.420  47.410  1.00  0.00           C
ATOM   2977 HD21 LEU A 200      38.380  49.640  48.180  1.00  0.00           H
ATOM   2978 HD22 LEU A 200      37.760  50.550  46.660  1.00  0.00           H
ATOM   2979 HD23 LEU A 200      38.680  51.430  47.850  1.00  0.00           H
ATOM   2980  C   LEU A 200      39.890  51.330  43.020  1.00  0.00           C
ATOM   2981  O   LEU A 200      40.820  51.110  42.270  1.00  0.00           O
ATOM   2982  N   GLN A 201      39.280  52.560  42.870  1.00  0.00           N
ATOM   2983  HN  GLN A 201      38.590  52.840  43.540  1.00  0.00           H
ATOM   2984  CA  GLN A 201      39.780  53.630  42.000  1.00  0.00           C
ATOM   2985  HA  GLN A 201      40.460  53.180  41.290  1.00  0.00           H
ATOM   2986  CB  GLN A 201      38.630  54.300  41.240  1.00  0.00           C
ATOM   2987  HB1 GLN A 201      37.930  54.610  42.050  1.00  0.00           H
ATOM   2988  HB2 GLN A 201      38.070  53.500  40.690  1.00  0.00           H
ATOM   2989  CG  GLN A 201      38.910  55.470  40.300  1.00  0.00           C
ATOM   2990  HG1 GLN A 201      39.360  56.320  40.850  1.00  0.00           H
ATOM   2991  HG2 GLN A 201      38.050  55.950  39.780  1.00  0.00           H
ATOM   2992  CD  GLN A 201      39.920  55.130  39.250  1.00  0.00           C
ATOM   2993  OE1 GLN A 201      39.660  54.520  38.200  1.00  0.00           O
ATOM   2994  NE2 GLN A 201      41.210  55.480  39.510  1.00  0.00           N
ATOM   2995 HE21 GLN A 201      41.410  56.280  40.070  1.00  0.00           H
ATOM   2996 HE22 GLN A 201      41.920  55.180  38.870  1.00  0.00           H
ATOM   2997  C   GLN A 201      40.510  54.740  42.810  1.00  0.00           C
ATOM   2998  O   GLN A 201      39.850  55.590  43.380  1.00  0.00           O
ATOM   2999  N   PHE A 202      41.860  54.880  42.770  1.00  0.00           N
ATOM   3000  HN  PHE A 202      42.450  54.240  42.290  1.00  0.00           H
ATOM   3001  CA  PHE A 202      42.520  55.990  43.540  1.00  0.00           C
ATOM   3002  HA  PHE A 202      41.960  56.240  44.430  1.00  0.00           H
ATOM   3003  CB  PHE A 202      43.910  55.550  44.060  1.00  0.00           C
ATOM   3004  HB1 PHE A 202      44.650  56.360  44.270  1.00  0.00           H
ATOM   3005  HB2 PHE A 202      44.460  54.940  43.310  1.00  0.00           H
ATOM   3006  CG  PHE A 202      43.710  54.730  45.300  1.00  0.00           C
ATOM   3007  CD1 PHE A 202      44.050  55.250  46.550  1.00  0.00           C
ATOM   3008  HD1 PHE A 202      44.420  56.260  46.650  1.00  0.00           H
ATOM   3009  CE1 PHE A 202      44.070  54.470  47.680  1.00  0.00           C
ATOM   3010  HE1 PHE A 202      44.170  54.970  48.630  1.00  0.00           H
ATOM   3011  CZ  PHE A 202      43.640  53.110  47.650  1.00  0.00           C
ATOM   3012  HZ  PHE A 202      43.690  52.540  48.560  1.00  0.00           H
ATOM   3013  CD2 PHE A 202      43.410  53.300  45.200  1.00  0.00           C
ATOM   3014  HD2 PHE A 202      43.270  52.740  44.290  1.00  0.00           H
ATOM   3015  CE2 PHE A 202      43.450  52.460  46.400  1.00  0.00           C
ATOM   3016  HE2 PHE A 202      43.460  51.380  46.370  1.00  0.00           H
ATOM   3017  C   PHE A 202      42.660  57.210  42.590  1.00  0.00           C
ATOM   3018  O   PHE A 202      43.000  57.060  41.410  1.00  0.00           O
ATOM   3019  N   PRO A 203      42.320  58.480  43.150  1.00  0.00           N
ATOM   3020  CD  PRO A 203      41.490  58.700  44.310  1.00  0.00           C
ATOM   3021  HD1 PRO A 203      42.110  58.390  45.180  1.00  0.00           H
ATOM   3022  HD2 PRO A 203      40.490  58.220  44.200  1.00  0.00           H
ATOM   3023  CA  PRO A 203      42.880  59.680  42.580  1.00  0.00           C
ATOM   3024  HA  PRO A 203      42.250  59.880  41.730  1.00  0.00           H
ATOM   3025  CB  PRO A 203      42.610  60.800  43.560  1.00  0.00           C
ATOM   3026  HB1 PRO A 203      42.260  61.740  43.070  1.00  0.00           H
ATOM   3027  HB2 PRO A 203      43.480  60.910  44.240  1.00  0.00           H
ATOM   3028  CG  PRO A 203      41.370  60.180  44.280  1.00  0.00           C
ATOM   3029  HG1 PRO A 203      41.330  60.630  45.290  1.00  0.00           H
ATOM   3030  HG2 PRO A 203      40.440  60.500  43.780  1.00  0.00           H
ATOM   3031  C   PRO A 203      44.330  59.720  42.090  1.00  0.00           C
ATOM   3032  O   PRO A 203      45.190  58.900  42.550  1.00  0.00           O
ATOM   3033  N   SER A 204      44.560  60.570  41.130  1.00  0.00           N
ATOM   3034  HN  SER A 204      43.920  61.200  40.690  1.00  0.00           H
ATOM   3035  CA  SER A 204      45.920  60.760  40.530  1.00  0.00           C
ATOM   3036  HA  SER A 204      46.270  59.800  40.180  1.00  0.00           H
ATOM   3037  CB  SER A 204      45.890  61.680  39.320  1.00  0.00           C
ATOM   3038  HB1 SER A 204      45.620  62.720  39.580  1.00  0.00           H
ATOM   3039  HB2 SER A 204      45.050  61.330  38.680  1.00  0.00           H
ATOM   3040  OG  SER A 204      47.080  61.640  38.520  1.00  0.00           O
ATOM   3041  HG1 SER A 204      47.610  62.440  38.610  1.00  0.00           H
ATOM   3042  C   SER A 204      46.910  61.350  41.510  1.00  0.00           C
ATOM   3043  O   SER A 204      46.340  62.150  42.270  1.00  0.00           O
ATOM   3044  N   PRO A 205      48.190  60.970  41.610  1.00  0.00           N
ATOM   3045  CD  PRO A 205      49.120  61.800  42.360  1.00  0.00           C
ATOM   3046  HD1 PRO A 205      48.820  61.960  43.420  1.00  0.00           H
ATOM   3047  HD2 PRO A 205      49.280  62.800  41.910  1.00  0.00           H
ATOM   3048  CA  PRO A 205      48.820  59.830  40.890  1.00  0.00           C
ATOM   3049  HA  PRO A 205      48.490  59.790  39.860  1.00  0.00           H
ATOM   3050  CB  PRO A 205      50.320  60.170  40.910  1.00  0.00           C
ATOM   3051  HB1 PRO A 205      50.550  60.850  40.060  1.00  0.00           H
ATOM   3052  HB2 PRO A 205      50.930  59.250  40.820  1.00  0.00           H
ATOM   3053  CG  PRO A 205      50.420  61.040  42.250  1.00  0.00           C
ATOM   3054  HG1 PRO A 205      50.570  60.280  43.040  1.00  0.00           H
ATOM   3055  HG2 PRO A 205      51.260  61.760  42.080  1.00  0.00           H
ATOM   3056  C   PRO A 205      48.530  58.500  41.520  1.00  0.00           C
ATOM   3057  O   PRO A 205      48.910  58.320  42.670  1.00  0.00           O
ATOM   3058  N   SER A 206      47.720  57.730  40.820  1.00  0.00           N
ATOM   3059  HN  SER A 206      47.660  57.940  39.850  1.00  0.00           H
ATOM   3060  CA  SER A 206      46.930  56.570  41.300  1.00  0.00           C
ATOM   3061  HA  SER A 206      46.280  56.850  42.110  1.00  0.00           H
ATOM   3062  CB  SER A 206      46.100  56.050  40.160  1.00  0.00           C
ATOM   3063  HB1 SER A 206      45.580  55.090  40.380  1.00  0.00           H
ATOM   3064  HB2 SER A 206      46.850  55.720  39.410  1.00  0.00           H
ATOM   3065  OG  SER A 206      45.200  57.010  39.660  1.00  0.00           O
ATOM   3066  HG1 SER A 206      44.530  57.030  40.350  1.00  0.00           H
ATOM   3067  C   SER A 206      47.650  55.410  41.930  1.00  0.00           C
ATOM   3068  O   SER A 206      47.210  54.970  42.970  1.00  0.00           O
ATOM   3069  N   TRP A 207      48.750  54.900  41.330  1.00  0.00           N
ATOM   3070  HN  TRP A 207      49.120  55.310  40.500  1.00  0.00           H
ATOM   3071  CA  TRP A 207      49.420  53.820  41.920  1.00  0.00           C
ATOM   3072  HA  TRP A 207      48.660  53.180  42.350  1.00  0.00           H
ATOM   3073  CB  TRP A 207      50.240  52.990  40.980  1.00  0.00           C
ATOM   3074  HB1 TRP A 207      50.810  53.680  40.310  1.00  0.00           H
ATOM   3075  HB2 TRP A 207      49.400  52.510  40.440  1.00  0.00           H
ATOM   3076  CG  TRP A 207      51.150  51.920  41.530  1.00  0.00           C
ATOM   3077  CD1 TRP A 207      50.970  50.580  41.520  1.00  0.00           C
ATOM   3078  HD1 TRP A 207      49.960  50.220  41.380  1.00  0.00           H
ATOM   3079  NE1 TRP A 207      52.070  49.910  41.910  1.00  0.00           N
ATOM   3080  HE1 TRP A 207      52.130  49.030  42.340  1.00  0.00           H
ATOM   3081  CE2 TRP A 207      53.060  50.800  42.220  1.00  0.00           C
ATOM   3082  CD2 TRP A 207      52.500  52.100  41.950  1.00  0.00           C
ATOM   3083  CE3 TRP A 207      53.340  53.200  42.130  1.00  0.00           C
ATOM   3084  HE3 TRP A 207      53.000  54.210  41.980  1.00  0.00           H
ATOM   3085  CZ3 TRP A 207      54.700  52.990  42.450  1.00  0.00           C
ATOM   3086  HZ3 TRP A 207      55.340  53.850  42.310  1.00  0.00           H
ATOM   3087  CZ2 TRP A 207      54.350  50.590  42.590  1.00  0.00           C
ATOM   3088  HZ2 TRP A 207      54.910  49.680  42.720  1.00  0.00           H
ATOM   3089  CH2 TRP A 207      55.160  51.690  42.670  1.00  0.00           C
ATOM   3090  HH2 TRP A 207      56.210  51.580  42.890  1.00  0.00           H
ATOM   3091  C   TRP A 207      50.300  54.250  43.140  1.00  0.00           C
ATOM   3092  O   TRP A 207      50.410  53.500  44.140  1.00  0.00           O
ATOM   3093  N   TYR A 208      50.910  55.490  43.100  1.00  0.00           N
ATOM   3094  HN  TYR A 208      50.930  55.990  42.240  1.00  0.00           H
ATOM   3095  CA  TYR A 208      51.590  56.120  44.170  1.00  0.00           C
ATOM   3096  HA  TYR A 208      52.290  55.360  44.510  1.00  0.00           H
ATOM   3097  CB  TYR A 208      52.260  57.420  43.750  1.00  0.00           C
ATOM   3098  HB1 TYR A 208      51.460  58.140  43.490  1.00  0.00           H
ATOM   3099  HB2 TYR A 208      52.850  57.310  42.820  1.00  0.00           H
ATOM   3100  CG  TYR A 208      53.190  57.920  44.820  1.00  0.00           C
ATOM   3101  CD1 TYR A 208      52.860  59.150  45.460  1.00  0.00           C
ATOM   3102  HD1 TYR A 208      51.960  59.610  45.080  1.00  0.00           H
ATOM   3103  CE1 TYR A 208      53.590  59.610  46.540  1.00  0.00           C
ATOM   3104  HE1 TYR A 208      53.320  60.530  47.030  1.00  0.00           H
ATOM   3105  CZ  TYR A 208      54.710  58.960  46.990  1.00  0.00           C
ATOM   3106  OH  TYR A 208      55.500  59.350  48.090  1.00  0.00           O
ATOM   3107  HH  TYR A 208      56.380  58.990  47.930  1.00  0.00           H
ATOM   3108  CD2 TYR A 208      54.390  57.310  45.190  1.00  0.00           C
ATOM   3109  HD2 TYR A 208      54.760  56.500  44.580  1.00  0.00           H
ATOM   3110  CE2 TYR A 208      55.150  57.830  46.300  1.00  0.00           C
ATOM   3111  HE2 TYR A 208      56.050  57.280  46.500  1.00  0.00           H
ATOM   3112  C   TYR A 208      50.640  56.360  45.330  1.00  0.00           C
ATOM   3113  O   TYR A 208      50.990  56.210  46.500  1.00  0.00           O
ATOM   3114  N   TRP A 209      49.450  56.850  45.070  1.00  0.00           N
ATOM   3115  HN  TRP A 209      49.090  56.870  44.130  1.00  0.00           H
ATOM   3116  CA  TRP A 209      48.520  57.140  46.110  1.00  0.00           C
ATOM   3117  HA  TRP A 209      49.030  57.700  46.870  1.00  0.00           H
ATOM   3118  CB  TRP A 209      47.430  58.040  45.610  1.00  0.00           C
ATOM   3119  HB1 TRP A 209      46.910  57.630  44.720  1.00  0.00           H
ATOM   3120  HB2 TRP A 209      47.950  58.950  45.240  1.00  0.00           H
ATOM   3121  CG  TRP A 209      46.350  58.560  46.460  1.00  0.00           C
ATOM   3122  CD1 TRP A 209      45.080  58.760  46.040  1.00  0.00           C
ATOM   3123  HD1 TRP A 209      44.880  58.580  44.990  1.00  0.00           H
ATOM   3124  NE1 TRP A 209      44.310  59.240  47.040  1.00  0.00           N
ATOM   3125  HE1 TRP A 209      43.430  59.650  47.020  1.00  0.00           H
ATOM   3126  CE2 TRP A 209      45.120  59.430  48.190  1.00  0.00           C
ATOM   3127  CD2 TRP A 209      46.360  58.870  47.910  1.00  0.00           C
ATOM   3128  CE3 TRP A 209      47.320  58.960  48.890  1.00  0.00           C
ATOM   3129  HE3 TRP A 209      48.350  58.650  48.790  1.00  0.00           H
ATOM   3130  CZ3 TRP A 209      47.040  59.450  50.150  1.00  0.00           C
ATOM   3131  HZ3 TRP A 209      47.820  59.460  50.890  1.00  0.00           H
ATOM   3132  CZ2 TRP A 209      44.770  59.930  49.450  1.00  0.00           C
ATOM   3133  HZ2 TRP A 209      43.780  60.280  49.730  1.00  0.00           H
ATOM   3134  CH2 TRP A 209      45.760  59.920  50.420  1.00  0.00           C
ATOM   3135  HH2 TRP A 209      45.560  60.330  51.400  1.00  0.00           H
ATOM   3136  C   TRP A 209      47.920  55.830  46.790  1.00  0.00           C
ATOM   3137  O   TRP A 209      47.800  55.650  47.980  1.00  0.00           O
ATOM   3138  N   ASP A 210      47.640  54.730  46.000  1.00  0.00           N
ATOM   3139  HN  ASP A 210      47.850  54.750  45.020  1.00  0.00           H
ATOM   3140  CA  ASP A 210      47.370  53.460  46.520  1.00  0.00           C
ATOM   3141  HA  ASP A 210      46.550  53.510  47.220  1.00  0.00           H
ATOM   3142  CB  ASP A 210      46.960  52.630  45.320  1.00  0.00           C
ATOM   3143  HB1 ASP A 210      47.800  52.580  44.590  1.00  0.00           H
ATOM   3144  HB2 ASP A 210      46.170  53.240  44.830  1.00  0.00           H
ATOM   3145  CG  ASP A 210      46.370  51.250  45.500  1.00  0.00           C
ATOM   3146  OD1 ASP A 210      46.560  50.570  46.500  1.00  0.00           O
ATOM   3147  OD2 ASP A 210      45.840  50.780  44.480  1.00  0.00           O
ATOM   3148  C   ASP A 210      48.570  52.830  47.380  1.00  0.00           C
ATOM   3149  O   ASP A 210      48.330  52.290  48.460  1.00  0.00           O
ATOM   3150  N   THR A 211      49.810  52.960  46.840  1.00  0.00           N
ATOM   3151  HN  THR A 211      50.140  53.480  46.050  1.00  0.00           H
ATOM   3152  CA  THR A 211      50.940  52.320  47.470  1.00  0.00           C
ATOM   3153  HA  THR A 211      50.610  51.380  47.870  1.00  0.00           H
ATOM   3154  CB  THR A 211      52.150  52.240  46.500  1.00  0.00           C
ATOM   3155  HB  THR A 211      52.630  53.230  46.340  1.00  0.00           H
ATOM   3156  OG1 THR A 211      51.860  51.590  45.260  1.00  0.00           O
ATOM   3157  HG1 THR A 211      51.760  52.330  44.670  1.00  0.00           H
ATOM   3158  CG2 THR A 211      53.240  51.290  47.110  1.00  0.00           C
ATOM   3159 HG21 THR A 211      54.110  51.170  46.440  1.00  0.00           H
ATOM   3160 HG22 THR A 211      52.960  50.210  47.170  1.00  0.00           H
ATOM   3161 HG23 THR A 211      53.590  51.650  48.100  1.00  0.00           H
ATOM   3162  C   THR A 211      51.330  52.930  48.740  1.00  0.00           C
ATOM   3163  O   THR A 211      51.520  52.290  49.740  1.00  0.00           O
ATOM   3164  N   VAL A 212      51.190  54.330  48.790  1.00  0.00           N
ATOM   3165  HN  VAL A 212      51.000  54.900  47.990  1.00  0.00           H
ATOM   3166  CA  VAL A 212      51.250  55.090  50.080  1.00  0.00           C
ATOM   3167  HA  VAL A 212      52.190  54.750  50.500  1.00  0.00           H
ATOM   3168  CB  VAL A 212      51.330  56.630  49.860  1.00  0.00           C
ATOM   3169  HB  VAL A 212      50.520  56.970  49.180  1.00  0.00           H
ATOM   3170  CG1 VAL A 212      51.190  57.390  51.230  1.00  0.00           C
ATOM   3171 HG11 VAL A 212      51.300  58.480  51.030  1.00  0.00           H
ATOM   3172 HG12 VAL A 212      51.970  57.150  51.980  1.00  0.00           H
ATOM   3173 HG13 VAL A 212      50.220  57.160  51.720  1.00  0.00           H
ATOM   3174  CG2 VAL A 212      52.670  57.030  49.190  1.00  0.00           C
ATOM   3175 HG21 VAL A 212      52.830  58.130  49.190  1.00  0.00           H
ATOM   3176 HG22 VAL A 212      52.690  56.610  48.160  1.00  0.00           H
ATOM   3177 HG23 VAL A 212      53.560  56.540  49.640  1.00  0.00           H
ATOM   3178  C   VAL A 212      50.250  54.650  51.130  1.00  0.00           C
ATOM   3179  O   VAL A 212      50.520  54.560  52.360  1.00  0.00           O
ATOM   3180  N   THR A 213      49.050  54.400  50.720  1.00  0.00           N
ATOM   3181  HN  THR A 213      48.910  54.530  49.740  1.00  0.00           H
ATOM   3182  CA  THR A 213      47.940  53.980  51.580  1.00  0.00           C
ATOM   3183  HA  THR A 213      47.790  54.570  52.470  1.00  0.00           H
ATOM   3184  CB  THR A 213      46.610  54.130  50.780  1.00  0.00           C
ATOM   3185  HB  THR A 213      46.460  53.580  49.820  1.00  0.00           H
ATOM   3186  OG1 THR A 213      46.460  55.500  50.390  1.00  0.00           O
ATOM   3187  HG1 THR A 213      47.000  55.760  49.630  1.00  0.00           H
ATOM   3188  CG2 THR A 213      45.360  53.890  51.680  1.00  0.00           C
ATOM   3189 HG21 THR A 213      45.290  54.570  52.550  1.00  0.00           H
ATOM   3190 HG22 THR A 213      45.490  52.890  52.150  1.00  0.00           H
ATOM   3191 HG23 THR A 213      44.380  53.900  51.170  1.00  0.00           H
ATOM   3192  C   THR A 213      48.270  52.620  52.170  1.00  0.00           C
ATOM   3193  O   THR A 213      48.030  52.330  53.300  1.00  0.00           O
ATOM   3194  N   LYS A 214      48.910  51.680  51.400  1.00  0.00           N
ATOM   3195  HN  LYS A 214      49.080  51.880  50.430  1.00  0.00           H
ATOM   3196  CA  LYS A 214      49.420  50.400  51.790  1.00  0.00           C
ATOM   3197  HA  LYS A 214      48.560  49.920  52.240  1.00  0.00           H
ATOM   3198  CB  LYS A 214      50.120  49.610  50.680  1.00  0.00           C
ATOM   3199  HB1 LYS A 214      50.470  48.650  51.120  1.00  0.00           H
ATOM   3200  HB2 LYS A 214      50.970  50.100  50.180  1.00  0.00           H
ATOM   3201  CG  LYS A 214      49.150  49.280  49.530  1.00  0.00           C
ATOM   3202  HG1 LYS A 214      48.780  50.220  49.070  1.00  0.00           H
ATOM   3203  HG2 LYS A 214      48.270  48.720  49.910  1.00  0.00           H
ATOM   3204  CD  LYS A 214      49.740  48.390  48.370  1.00  0.00           C
ATOM   3205  HD1 LYS A 214      50.320  47.560  48.830  1.00  0.00           H
ATOM   3206  HD2 LYS A 214      50.340  48.930  47.610  1.00  0.00           H
ATOM   3207  CE  LYS A 214      48.700  47.590  47.630  1.00  0.00           C
ATOM   3208  HE1 LYS A 214      47.820  47.260  48.210  1.00  0.00           H
ATOM   3209  HE2 LYS A 214      49.130  46.740  47.060  1.00  0.00           H
ATOM   3210  NZ  LYS A 214      48.040  48.490  46.620  1.00  0.00           N
ATOM   3211  HZ1 LYS A 214      47.520  49.320  46.960  1.00  0.00           H
ATOM   3212  HZ2 LYS A 214      47.310  48.000  46.060  1.00  0.00           H
ATOM   3213  HZ3 LYS A 214      48.720  48.830  45.900  1.00  0.00           H
ATOM   3214  C   LYS A 214      50.430  50.490  52.860  1.00  0.00           C
ATOM   3215  O   LYS A 214      50.530  49.820  53.870  1.00  0.00           O
ATOM   3216  N   ILE A 215      51.310  51.470  52.620  1.00  0.00           N
ATOM   3217  HN  ILE A 215      51.320  51.990  51.770  1.00  0.00           H
ATOM   3218  CA  ILE A 215      52.360  51.990  53.550  1.00  0.00           C
ATOM   3219  HA  ILE A 215      52.740  51.050  53.900  1.00  0.00           H
ATOM   3220  CB  ILE A 215      53.380  52.930  52.990  1.00  0.00           C
ATOM   3221  HB  ILE A 215      52.930  53.820  52.500  1.00  0.00           H
ATOM   3222  CG2 ILE A 215      54.210  53.470  54.140  1.00  0.00           C
ATOM   3223 HG21 ILE A 215      53.610  54.230  54.690  1.00  0.00           H
ATOM   3224 HG22 ILE A 215      55.170  53.940  53.860  1.00  0.00           H
ATOM   3225 HG23 ILE A 215      54.470  52.610  54.790  1.00  0.00           H
ATOM   3226  CG1 ILE A 215      54.330  52.180  51.990  1.00  0.00           C
ATOM   3227 HG11 ILE A 215      54.870  52.880  51.310  1.00  0.00           H
ATOM   3228 HG12 ILE A 215      53.640  51.570  51.380  1.00  0.00           H
ATOM   3229  CD  ILE A 215      55.490  51.430  52.600  1.00  0.00           C
ATOM   3230  HD1 ILE A 215      55.160  50.800  53.450  1.00  0.00           H
ATOM   3231  HD2 ILE A 215      56.270  52.060  53.070  1.00  0.00           H
ATOM   3232  HD3 ILE A 215      55.940  50.800  51.800  1.00  0.00           H
ATOM   3233  C   ILE A 215      51.740  52.580  54.830  1.00  0.00           C
ATOM   3234  O   ILE A 215      52.110  52.190  55.960  1.00  0.00           O
ATOM   3235  N   CYS A 216      50.720  53.350  54.720  1.00  0.00           N
ATOM   3236  HN  CYS A 216      50.390  53.550  53.800  1.00  0.00           H
ATOM   3237  CA  CYS A 216      49.960  53.820  55.860  1.00  0.00           C
ATOM   3238  HA  CYS A 216      50.690  54.410  56.400  1.00  0.00           H
ATOM   3239  CB  CYS A 216      49.080  55.020  55.420  1.00  0.00           C
ATOM   3240  HB1 CYS A 216      48.380  55.250  56.250  1.00  0.00           H
ATOM   3241  HB2 CYS A 216      48.330  54.740  54.660  1.00  0.00           H
ATOM   3242  SG  CYS A 216      49.950  56.490  54.800  1.00  0.00           S
ATOM   3243  HG1 CYS A 216      50.610  55.820  53.880  1.00  0.00           H
ATOM   3244  C   CYS A 216      49.210  52.850  56.760  1.00  0.00           C
ATOM   3245  O   CYS A 216      49.160  52.930  57.970  1.00  0.00           O
ATOM   3246  N   VAL A 217      48.610  51.830  56.110  1.00  0.00           N
ATOM   3247  HN  VAL A 217      48.610  51.800  55.110  1.00  0.00           H
ATOM   3248  CA  VAL A 217      47.960  50.700  56.700  1.00  0.00           C
ATOM   3249  HA  VAL A 217      47.320  51.140  57.440  1.00  0.00           H
ATOM   3250  CB  VAL A 217      47.130  50.110  55.650  1.00  0.00           C
ATOM   3251  HB  VAL A 217      47.630  49.980  54.660  1.00  0.00           H
ATOM   3252  CG1 VAL A 217      46.740  48.690  56.030  1.00  0.00           C
ATOM   3253 HG11 VAL A 217      46.180  48.510  56.970  1.00  0.00           H
ATOM   3254 HG12 VAL A 217      47.490  47.900  55.800  1.00  0.00           H
ATOM   3255 HG13 VAL A 217      45.910  48.410  55.350  1.00  0.00           H
ATOM   3256  CG2 VAL A 217      45.880  50.990  55.440  1.00  0.00           C
ATOM   3257 HG21 VAL A 217      45.300  50.510  54.630  1.00  0.00           H
ATOM   3258 HG22 VAL A 217      46.170  51.960  54.990  1.00  0.00           H
ATOM   3259 HG23 VAL A 217      45.220  51.120  56.330  1.00  0.00           H
ATOM   3260  C   VAL A 217      48.950  49.770  57.400  1.00  0.00           C
ATOM   3261  O   VAL A 217      48.720  49.490  58.560  1.00  0.00           O
ATOM   3262  N   PHE A 218      50.110  49.470  56.740  1.00  0.00           N
ATOM   3263  HN  PHE A 218      50.150  49.770  55.790  1.00  0.00           H
ATOM   3264  CA  PHE A 218      51.370  48.740  57.270  1.00  0.00           C
ATOM   3265  HA  PHE A 218      51.080  47.770  57.650  1.00  0.00           H
ATOM   3266  CB  PHE A 218      52.580  48.790  56.180  1.00  0.00           C
ATOM   3267  HB1 PHE A 218      52.990  49.810  56.010  1.00  0.00           H
ATOM   3268  HB2 PHE A 218      52.130  48.400  55.240  1.00  0.00           H
ATOM   3269  CG  PHE A 218      53.720  47.870  56.580  1.00  0.00           C
ATOM   3270  CD1 PHE A 218      53.690  46.510  56.420  1.00  0.00           C
ATOM   3271  HD1 PHE A 218      52.860  46.020  55.930  1.00  0.00           H
ATOM   3272  CE1 PHE A 218      54.850  45.690  56.440  1.00  0.00           C
ATOM   3273  HE1 PHE A 218      54.830  44.640  56.200  1.00  0.00           H
ATOM   3274  CZ  PHE A 218      55.970  46.290  56.900  1.00  0.00           C
ATOM   3275  HZ  PHE A 218      56.840  45.680  57.070  1.00  0.00           H
ATOM   3276  CD2 PHE A 218      54.870  48.440  57.040  1.00  0.00           C
ATOM   3277  HD2 PHE A 218      54.960  49.520  57.130  1.00  0.00           H
ATOM   3278  CE2 PHE A 218      56.060  47.660  57.180  1.00  0.00           C
ATOM   3279  HE2 PHE A 218      56.970  48.170  57.440  1.00  0.00           H
ATOM   3280  C   PHE A 218      51.850  49.440  58.560  1.00  0.00           C
ATOM   3281  O   PHE A 218      52.120  48.900  59.630  1.00  0.00           O
ATOM   3282  N   LEU A 219      51.880  50.790  58.470  1.00  0.00           N
ATOM   3283  HN  LEU A 219      51.740  51.170  57.560  1.00  0.00           H
ATOM   3284  CA  LEU A 219      52.190  51.680  59.590  1.00  0.00           C
ATOM   3285  HA  LEU A 219      53.030  51.230  60.100  1.00  0.00           H
ATOM   3286  CB  LEU A 219      52.390  53.150  59.030  1.00  0.00           C
ATOM   3287  HB1 LEU A 219      51.430  53.570  58.680  1.00  0.00           H
ATOM   3288  HB2 LEU A 219      53.030  53.170  58.120  1.00  0.00           H
ATOM   3289  CG  LEU A 219      53.010  54.070  60.020  1.00  0.00           C
ATOM   3290  HG  LEU A 219      52.520  54.030  61.010  1.00  0.00           H
ATOM   3291  CD1 LEU A 219      54.500  53.570  60.200  1.00  0.00           C
ATOM   3292 HD11 LEU A 219      54.990  54.230  60.950  1.00  0.00           H
ATOM   3293 HD12 LEU A 219      55.020  53.460  59.220  1.00  0.00           H
ATOM   3294 HD13 LEU A 219      54.480  52.550  60.640  1.00  0.00           H
ATOM   3295  CD2 LEU A 219      53.020  55.550  59.550  1.00  0.00           C
ATOM   3296 HD21 LEU A 219      53.420  55.690  58.530  1.00  0.00           H
ATOM   3297 HD22 LEU A 219      53.570  56.050  60.380  1.00  0.00           H
ATOM   3298 HD23 LEU A 219      52.000  55.980  59.570  1.00  0.00           H
ATOM   3299  C   LEU A 219      51.190  51.660  60.710  1.00  0.00           C
ATOM   3300  O   LEU A 219      51.570  51.270  61.820  1.00  0.00           O
ATOM   3301  N   PHE A 220      49.940  52.180  60.510  1.00  0.00           N
ATOM   3302  HN  PHE A 220      49.750  52.720  59.690  1.00  0.00           H
ATOM   3303  CA  PHE A 220      48.970  52.390  61.520  1.00  0.00           C
ATOM   3304  HA  PHE A 220      49.410  52.910  62.360  1.00  0.00           H
ATOM   3305  CB  PHE A 220      47.800  53.330  61.000  1.00  0.00           C
ATOM   3306  HB1 PHE A 220      46.940  53.460  61.690  1.00  0.00           H
ATOM   3307  HB2 PHE A 220      47.440  53.030  59.990  1.00  0.00           H
ATOM   3308  CG  PHE A 220      48.350  54.760  60.890  1.00  0.00           C
ATOM   3309  CD1 PHE A 220      48.930  55.380  61.990  1.00  0.00           C
ATOM   3310  HD1 PHE A 220      48.940  54.910  62.960  1.00  0.00           H
ATOM   3311  CE1 PHE A 220      49.570  56.670  61.840  1.00  0.00           C
ATOM   3312  HE1 PHE A 220      50.150  57.040  62.680  1.00  0.00           H
ATOM   3313  CZ  PHE A 220      49.610  57.260  60.590  1.00  0.00           C
ATOM   3314  HZ  PHE A 220      50.140  58.180  60.380  1.00  0.00           H
ATOM   3315  CD2 PHE A 220      48.310  55.430  59.670  1.00  0.00           C
ATOM   3316  HD2 PHE A 220      47.820  54.960  58.830  1.00  0.00           H
ATOM   3317  CE2 PHE A 220      48.970  56.630  59.480  1.00  0.00           C
ATOM   3318  HE2 PHE A 220      48.850  57.150  58.540  1.00  0.00           H
ATOM   3319  C   PHE A 220      48.280  51.150  62.090  1.00  0.00           C
ATOM   3320  O   PHE A 220      47.920  51.140  63.250  1.00  0.00           O
ATOM   3321  N   ALA A 221      48.070  50.050  61.280  1.00  0.00           N
ATOM   3322  HN  ALA A 221      48.480  49.930  60.380  1.00  0.00           H
ATOM   3323  CA  ALA A 221      47.250  49.000  61.720  1.00  0.00           C
ATOM   3324  HA  ALA A 221      46.770  49.330  62.630  1.00  0.00           H
ATOM   3325  CB  ALA A 221      46.110  48.780  60.670  1.00  0.00           C
ATOM   3326  HB1 ALA A 221      46.600  48.410  59.750  1.00  0.00           H
ATOM   3327  HB2 ALA A 221      45.590  49.740  60.480  1.00  0.00           H
ATOM   3328  HB3 ALA A 221      45.390  48.000  61.020  1.00  0.00           H
ATOM   3329  C   ALA A 221      48.010  47.740  61.980  1.00  0.00           C
ATOM   3330  O   ALA A 221      47.500  46.830  62.590  1.00  0.00           O
ATOM   3331  N   PHE A 222      49.300  47.720  61.620  1.00  0.00           N
ATOM   3332  HN  PHE A 222      49.680  48.550  61.230  1.00  0.00           H
ATOM   3333  CA  PHE A 222      50.160  46.580  61.940  1.00  0.00           C
ATOM   3334  HA  PHE A 222      49.640  45.790  62.450  1.00  0.00           H
ATOM   3335  CB  PHE A 222      50.600  45.940  60.570  1.00  0.00           C
ATOM   3336  HB1 PHE A 222      50.910  46.690  59.810  1.00  0.00           H
ATOM   3337  HB2 PHE A 222      49.810  45.310  60.110  1.00  0.00           H
ATOM   3338  CG  PHE A 222      51.740  44.980  60.740  1.00  0.00           C
ATOM   3339  CD1 PHE A 222      51.490  43.710  61.300  1.00  0.00           C
ATOM   3340  HD1 PHE A 222      50.530  43.510  61.750  1.00  0.00           H
ATOM   3341  CE1 PHE A 222      52.530  42.860  61.590  1.00  0.00           C
ATOM   3342  HE1 PHE A 222      52.350  41.940  62.130  1.00  0.00           H
ATOM   3343  CZ  PHE A 222      53.840  43.110  61.130  1.00  0.00           C
ATOM   3344  HZ  PHE A 222      54.640  42.420  61.350  1.00  0.00           H
ATOM   3345  CD2 PHE A 222      53.060  45.250  60.290  1.00  0.00           C
ATOM   3346  HD2 PHE A 222      53.090  46.060  59.570  1.00  0.00           H
ATOM   3347  CE2 PHE A 222      53.990  44.290  60.370  1.00  0.00           C
ATOM   3348  HE2 PHE A 222      54.990  44.520  60.050  1.00  0.00           H
ATOM   3349  C   PHE A 222      51.280  46.970  62.860  1.00  0.00           C
ATOM   3350  O   PHE A 222      51.200  46.730  64.050  1.00  0.00           O
ATOM   3351  N   VAL A 223      52.310  47.680  62.370  1.00  0.00           N
ATOM   3352  HN  VAL A 223      52.320  47.950  61.410  1.00  0.00           H
ATOM   3353  CA  VAL A 223      53.560  48.110  63.120  1.00  0.00           C
ATOM   3354  HA  VAL A 223      54.030  47.170  63.380  1.00  0.00           H
ATOM   3355  CB  VAL A 223      54.510  48.870  62.280  1.00  0.00           C
ATOM   3356  HB  VAL A 223      53.920  49.680  61.800  1.00  0.00           H
ATOM   3357  CG1 VAL A 223      55.680  49.590  63.020  1.00  0.00           C
ATOM   3358 HG11 VAL A 223      56.390  48.810  63.340  1.00  0.00           H
ATOM   3359 HG12 VAL A 223      55.330  50.290  63.810  1.00  0.00           H
ATOM   3360 HG13 VAL A 223      56.260  50.180  62.270  1.00  0.00           H
ATOM   3361  CG2 VAL A 223      55.170  47.990  61.130  1.00  0.00           C
ATOM   3362 HG21 VAL A 223      55.440  46.990  61.530  1.00  0.00           H
ATOM   3363 HG22 VAL A 223      56.070  48.380  60.610  1.00  0.00           H
ATOM   3364 HG23 VAL A 223      54.380  47.990  60.340  1.00  0.00           H
ATOM   3365  C   VAL A 223      53.310  48.870  64.450  1.00  0.00           C
ATOM   3366  O   VAL A 223      53.890  48.490  65.450  1.00  0.00           O
ATOM   3367  N   VAL A 224      52.450  49.900  64.490  1.00  0.00           N
ATOM   3368  HN  VAL A 224      52.040  50.150  63.620  1.00  0.00           H
ATOM   3369  CA  VAL A 224      52.120  50.720  65.670  1.00  0.00           C
ATOM   3370  HA  VAL A 224      53.020  51.210  66.030  1.00  0.00           H
ATOM   3371  CB  VAL A 224      51.460  51.990  65.070  1.00  0.00           C
ATOM   3372  HB  VAL A 224      50.560  51.730  64.470  1.00  0.00           H
ATOM   3373  CG1 VAL A 224      50.700  52.780  66.130  1.00  0.00           C
ATOM   3374 HG11 VAL A 224      49.920  52.170  66.640  1.00  0.00           H
ATOM   3375 HG12 VAL A 224      50.160  53.620  65.660  1.00  0.00           H
ATOM   3376 HG13 VAL A 224      51.450  53.100  66.890  1.00  0.00           H
ATOM   3377  CG2 VAL A 224      52.490  52.910  64.370  1.00  0.00           C
ATOM   3378 HG21 VAL A 224      52.060  53.830  63.930  1.00  0.00           H
ATOM   3379 HG22 VAL A 224      52.970  52.360  63.540  1.00  0.00           H
ATOM   3380 HG23 VAL A 224      53.240  53.220  65.130  1.00  0.00           H
ATOM   3381  C   VAL A 224      51.460  49.950  66.800  1.00  0.00           C
ATOM   3382  O   VAL A 224      52.000  50.040  67.920  1.00  0.00           O
ATOM   3383  N   PRO A 225      50.370  49.260  66.670  1.00  0.00           N
ATOM   3384  CD  PRO A 225      49.500  49.370  65.530  1.00  0.00           C
ATOM   3385  HD1 PRO A 225      49.940  48.780  64.700  1.00  0.00           H
ATOM   3386  HD2 PRO A 225      49.110  50.360  65.210  1.00  0.00           H
ATOM   3387  CA  PRO A 225      49.910  48.280  67.620  1.00  0.00           C
ATOM   3388  HA  PRO A 225      49.480  48.910  68.390  1.00  0.00           H
ATOM   3389  CB  PRO A 225      48.740  47.520  66.880  1.00  0.00           C
ATOM   3390  HB1 PRO A 225      47.930  47.200  67.570  1.00  0.00           H
ATOM   3391  HB2 PRO A 225      49.200  46.680  66.330  1.00  0.00           H
ATOM   3392  CG  PRO A 225      48.260  48.610  65.940  1.00  0.00           C
ATOM   3393  HG1 PRO A 225      47.570  48.310  65.130  1.00  0.00           H
ATOM   3394  HG2 PRO A 225      47.580  49.270  66.520  1.00  0.00           H
ATOM   3395  C   PRO A 225      50.930  47.390  68.280  1.00  0.00           C
ATOM   3396  O   PRO A 225      50.920  47.270  69.520  1.00  0.00           O
ATOM   3397  N   ILE A 226      51.790  46.780  67.490  1.00  0.00           N
ATOM   3398  HN  ILE A 226      51.810  46.720  66.500  1.00  0.00           H
ATOM   3399  CA  ILE A 226      52.900  46.060  67.980  1.00  0.00           C
ATOM   3400  HA  ILE A 226      52.460  45.310  68.630  1.00  0.00           H
ATOM   3401  CB  ILE A 226      53.550  45.180  66.900  1.00  0.00           C
ATOM   3402  HB  ILE A 226      53.860  45.890  66.100  1.00  0.00           H
ATOM   3403  CG2 ILE A 226      54.880  44.610  67.380  1.00  0.00           C
ATOM   3404 HG21 ILE A 226      55.340  44.040  66.540  1.00  0.00           H
ATOM   3405 HG22 ILE A 226      54.660  44.110  68.350  1.00  0.00           H
ATOM   3406 HG23 ILE A 226      55.640  45.370  67.650  1.00  0.00           H
ATOM   3407  CG1 ILE A 226      52.600  44.170  66.260  1.00  0.00           C
ATOM   3408 HG11 ILE A 226      51.630  44.630  65.950  1.00  0.00           H
ATOM   3409 HG12 ILE A 226      52.310  43.350  66.960  1.00  0.00           H
ATOM   3410  CD  ILE A 226      53.190  43.590  65.000  1.00  0.00           C
ATOM   3411  HD1 ILE A 226      53.070  44.340  64.190  1.00  0.00           H
ATOM   3412  HD2 ILE A 226      52.740  42.600  64.740  1.00  0.00           H
ATOM   3413  HD3 ILE A 226      54.290  43.420  64.960  1.00  0.00           H
ATOM   3414  C   ILE A 226      53.830  46.790  68.960  1.00  0.00           C
ATOM   3415  O   ILE A 226      54.010  46.300  70.080  1.00  0.00           O
ATOM   3416  N   LEU A 227      54.260  47.980  68.570  1.00  0.00           N
ATOM   3417  HN  LEU A 227      54.040  48.410  67.700  1.00  0.00           H
ATOM   3418  CA  LEU A 227      55.030  48.860  69.450  1.00  0.00           C
ATOM   3419  HA  LEU A 227      55.920  48.290  69.680  1.00  0.00           H
ATOM   3420  CB  LEU A 227      55.590  50.250  68.910  1.00  0.00           C
ATOM   3421  HB1 LEU A 227      56.130  50.830  69.680  1.00  0.00           H
ATOM   3422  HB2 LEU A 227      54.660  50.760  68.580  1.00  0.00           H
ATOM   3423  CG  LEU A 227      56.430  50.120  67.620  1.00  0.00           C
ATOM   3424  HG  LEU A 227      55.920  49.300  67.050  1.00  0.00           H
ATOM   3425  CD1 LEU A 227      56.310  51.390  66.780  1.00  0.00           C
ATOM   3426 HD11 LEU A 227      55.290  51.840  66.850  1.00  0.00           H
ATOM   3427 HD12 LEU A 227      56.620  51.260  65.720  1.00  0.00           H
ATOM   3428 HD13 LEU A 227      57.100  52.100  67.080  1.00  0.00           H
ATOM   3429  CD2 LEU A 227      57.930  49.770  67.780  1.00  0.00           C
ATOM   3430 HD21 LEU A 227      58.420  50.320  68.610  1.00  0.00           H
ATOM   3431 HD22 LEU A 227      58.580  49.830  66.880  1.00  0.00           H
ATOM   3432 HD23 LEU A 227      57.910  48.700  68.080  1.00  0.00           H
ATOM   3433  C   LEU A 227      54.310  49.080  70.700  1.00  0.00           C
ATOM   3434  O   LEU A 227      54.810  48.970  71.800  1.00  0.00           O
ATOM   3435  N   ILE A 228      53.050  49.470  70.660  1.00  0.00           N
ATOM   3436  HN  ILE A 228      52.520  49.580  69.820  1.00  0.00           H
ATOM   3437  CA  ILE A 228      52.260  49.900  71.880  1.00  0.00           C
ATOM   3438  HA  ILE A 228      52.670  50.700  72.480  1.00  0.00           H
ATOM   3439  CB  ILE A 228      50.940  50.580  71.410  1.00  0.00           C
ATOM   3440  HB  ILE A 228      50.410  49.770  70.870  1.00  0.00           H
ATOM   3441  CG2 ILE A 228      49.980  50.820  72.670  1.00  0.00           C
ATOM   3442 HG21 ILE A 228      49.590  49.870  73.110  1.00  0.00           H
ATOM   3443 HG22 ILE A 228      49.170  51.510  72.360  1.00  0.00           H
ATOM   3444 HG23 ILE A 228      50.580  51.260  73.500  1.00  0.00           H
ATOM   3445  CG1 ILE A 228      51.120  51.810  70.540  1.00  0.00           C
ATOM   3446 HG11 ILE A 228      52.010  51.680  69.890  1.00  0.00           H
ATOM   3447 HG12 ILE A 228      51.490  52.610  71.210  1.00  0.00           H
ATOM   3448  CD  ILE A 228      49.810  52.140  69.850  1.00  0.00           C
ATOM   3449  HD1 ILE A 228      49.450  51.290  69.230  1.00  0.00           H
ATOM   3450  HD2 ILE A 228      49.880  52.980  69.140  1.00  0.00           H
ATOM   3451  HD3 ILE A 228      48.960  52.290  70.550  1.00  0.00           H
ATOM   3452  C   ILE A 228      52.070  48.750  72.890  1.00  0.00           C
ATOM   3453  O   ILE A 228      52.400  48.940  74.030  1.00  0.00           O
ATOM   3454  N   ILE A 229      51.650  47.520  72.540  1.00  0.00           N
ATOM   3455  HN  ILE A 229      51.400  47.320  71.600  1.00  0.00           H
ATOM   3456  CA  ILE A 229      51.560  46.380  73.450  1.00  0.00           C
ATOM   3457  HA  ILE A 229      51.040  46.720  74.330  1.00  0.00           H
ATOM   3458  CB  ILE A 229      50.930  45.240  72.770  1.00  0.00           C
ATOM   3459  HB  ILE A 229      51.570  44.790  71.980  1.00  0.00           H
ATOM   3460  CG2 ILE A 229      50.750  44.110  73.830  1.00  0.00           C
ATOM   3461 HG21 ILE A 229      50.280  43.210  73.400  1.00  0.00           H
ATOM   3462 HG22 ILE A 229      50.090  44.450  74.660  1.00  0.00           H
ATOM   3463 HG23 ILE A 229      51.730  43.720  74.200  1.00  0.00           H
ATOM   3464  CG1 ILE A 229      49.600  45.680  72.110  1.00  0.00           C
ATOM   3465 HG11 ILE A 229      49.880  46.450  71.360  1.00  0.00           H
ATOM   3466 HG12 ILE A 229      48.830  46.180  72.750  1.00  0.00           H
ATOM   3467  CD  ILE A 229      48.900  44.480  71.300  1.00  0.00           C
ATOM   3468  HD1 ILE A 229      48.190  44.880  70.550  1.00  0.00           H
ATOM   3469  HD2 ILE A 229      48.440  43.710  71.970  1.00  0.00           H
ATOM   3470  HD3 ILE A 229      49.740  44.090  70.690  1.00  0.00           H
ATOM   3471  C   ILE A 229      53.030  46.010  73.880  1.00  0.00           C
ATOM   3472  O   ILE A 229      53.270  45.750  75.010  1.00  0.00           O
ATOM   3473  N   THR A 230      54.040  45.910  72.980  1.00  0.00           N
ATOM   3474  HN  THR A 230      53.810  46.070  72.030  1.00  0.00           H
ATOM   3475  CA  THR A 230      55.400  45.510  73.370  1.00  0.00           C
ATOM   3476  HA  THR A 230      55.230  44.600  73.920  1.00  0.00           H
ATOM   3477  CB  THR A 230      56.460  45.280  72.300  1.00  0.00           C
ATOM   3478  HB  THR A 230      56.950  46.200  71.920  1.00  0.00           H
ATOM   3479  OG1 THR A 230      55.840  44.640  71.160  1.00  0.00           O
ATOM   3480  HG1 THR A 230      55.260  45.290  70.760  1.00  0.00           H
ATOM   3481  CG2 THR A 230      57.430  44.180  72.790  1.00  0.00           C
ATOM   3482 HG21 THR A 230      57.930  44.580  73.690  1.00  0.00           H
ATOM   3483 HG22 THR A 230      58.230  44.010  72.040  1.00  0.00           H
ATOM   3484 HG23 THR A 230      56.870  43.230  72.960  1.00  0.00           H
ATOM   3485  C   THR A 230      55.940  46.410  74.440  1.00  0.00           C
ATOM   3486  O   THR A 230      56.620  45.950  75.380  1.00  0.00           O
ATOM   3487  N   VAL A 231      55.780  47.740  74.270  1.00  0.00           N
ATOM   3488  HN  VAL A 231      55.260  47.940  73.440  1.00  0.00           H
ATOM   3489  CA  VAL A 231      55.980  48.760  75.320  1.00  0.00           C
ATOM   3490  HA  VAL A 231      57.030  48.760  75.550  1.00  0.00           H
ATOM   3491  CB  VAL A 231      55.700  50.190  74.780  1.00  0.00           C
ATOM   3492  HB  VAL A 231      54.750  50.100  74.190  1.00  0.00           H
ATOM   3493  CG1 VAL A 231      55.750  51.200  75.950  1.00  0.00           C
ATOM   3494 HG11 VAL A 231      56.220  52.140  75.600  1.00  0.00           H
ATOM   3495 HG12 VAL A 231      56.350  50.820  76.800  1.00  0.00           H
ATOM   3496 HG13 VAL A 231      54.680  51.390  76.180  1.00  0.00           H
ATOM   3497  CG2 VAL A 231      56.740  50.430  73.680  1.00  0.00           C
ATOM   3498 HG21 VAL A 231      57.730  50.590  74.150  1.00  0.00           H
ATOM   3499 HG22 VAL A 231      56.430  51.310  73.080  1.00  0.00           H
ATOM   3500 HG23 VAL A 231      56.870  49.570  72.990  1.00  0.00           H
ATOM   3501  C   VAL A 231      55.320  48.500  76.660  1.00  0.00           C
ATOM   3502  O   VAL A 231      55.930  48.660  77.720  1.00  0.00           O
ATOM   3503  N   CYS A 232      54.020  48.120  76.650  1.00  0.00           N
ATOM   3504  HN  CYS A 232      53.550  48.230  75.770  1.00  0.00           H
ATOM   3505  CA  CYS A 232      53.200  47.740  77.750  1.00  0.00           C
ATOM   3506  HA  CYS A 232      53.290  48.550  78.450  1.00  0.00           H
ATOM   3507  CB  CYS A 232      51.680  47.530  77.510  1.00  0.00           C
ATOM   3508  HB1 CYS A 232      51.200  47.240  78.470  1.00  0.00           H
ATOM   3509  HB2 CYS A 232      51.500  46.630  76.890  1.00  0.00           H
ATOM   3510  SG  CYS A 232      50.840  49.030  76.910  1.00  0.00           S
ATOM   3511  HG1 CYS A 232      51.420  49.000  75.720  1.00  0.00           H
ATOM   3512  C   CYS A 232      53.690  46.540  78.480  1.00  0.00           C
ATOM   3513  O   CYS A 232      53.710  46.500  79.680  1.00  0.00           O
ATOM   3514  N   TYR A 233      54.210  45.460  77.790  1.00  0.00           N
ATOM   3515  HN  TYR A 233      54.320  45.610  76.810  1.00  0.00           H
ATOM   3516  CA  TYR A 233      54.530  44.140  78.300  1.00  0.00           C
ATOM   3517  HA  TYR A 233      53.710  43.870  78.950  1.00  0.00           H
ATOM   3518  CB  TYR A 233      54.660  43.210  77.080  1.00  0.00           C
ATOM   3519  HB1 TYR A 233      55.300  43.760  76.360  1.00  0.00           H
ATOM   3520  HB2 TYR A 233      53.710  42.820  76.670  1.00  0.00           H
ATOM   3521  CG  TYR A 233      55.360  41.980  77.530  1.00  0.00           C
ATOM   3522  CD1 TYR A 233      54.680  41.040  78.330  1.00  0.00           C
ATOM   3523  HD1 TYR A 233      53.620  41.190  78.480  1.00  0.00           H
ATOM   3524  CE1 TYR A 233      55.390  39.840  78.740  1.00  0.00           C
ATOM   3525  HE1 TYR A 233      55.080  38.980  79.310  1.00  0.00           H
ATOM   3526  CZ  TYR A 233      56.690  39.720  78.350  1.00  0.00           C
ATOM   3527  OH  TYR A 233      57.430  38.670  78.910  1.00  0.00           O
ATOM   3528  HH  TYR A 233      58.360  38.850  78.780  1.00  0.00           H
ATOM   3529  CD2 TYR A 233      56.640  41.660  77.020  1.00  0.00           C
ATOM   3530  HD2 TYR A 233      57.070  42.260  76.230  1.00  0.00           H
ATOM   3531  CE2 TYR A 233      57.350  40.600  77.490  1.00  0.00           C
ATOM   3532  HE2 TYR A 233      58.360  40.340  77.210  1.00  0.00           H
ATOM   3533  C   TYR A 233      55.710  44.260  79.270  1.00  0.00           C
ATOM   3534  O   TYR A 233      55.760  43.750  80.370  1.00  0.00           O
ATOM   3535  N   GLY A 234      56.720  45.090  78.800  1.00  0.00           N
ATOM   3536  HN  GLY A 234      56.610  45.600  77.950  1.00  0.00           H
ATOM   3537  CA  GLY A 234      57.910  45.440  79.460  1.00  0.00           C
ATOM   3538  HA1 GLY A 234      58.420  46.180  78.840  1.00  0.00           H
ATOM   3539  HA2 GLY A 234      58.470  44.520  79.540  1.00  0.00           H
ATOM   3540  C   GLY A 234      57.550  46.160  80.690  1.00  0.00           C
ATOM   3541  O   GLY A 234      58.030  45.850  81.790  1.00  0.00           O
ATOM   3542  N   LEU A 235      56.710  47.250  80.610  1.00  0.00           N
ATOM   3543  HN  LEU A 235      56.360  47.610  79.750  1.00  0.00           H
ATOM   3544  CA  LEU A 235      56.230  47.910  81.800  1.00  0.00           C
ATOM   3545  HA  LEU A 235      57.150  48.180  82.300  1.00  0.00           H
ATOM   3546  CB  LEU A 235      55.470  49.210  81.450  1.00  0.00           C
ATOM   3547  HB1 LEU A 235      54.950  49.750  82.270  1.00  0.00           H
ATOM   3548  HB2 LEU A 235      54.630  48.920  80.780  1.00  0.00           H
ATOM   3549  CG  LEU A 235      56.360  50.280  80.780  1.00  0.00           C
ATOM   3550  HG  LEU A 235      56.890  49.830  79.910  1.00  0.00           H
ATOM   3551  CD1 LEU A 235      55.530  51.480  80.160  1.00  0.00           C
ATOM   3552 HD11 LEU A 235      55.200  52.210  80.930  1.00  0.00           H
ATOM   3553 HD12 LEU A 235      54.630  51.170  79.590  1.00  0.00           H
ATOM   3554 HD13 LEU A 235      56.270  51.870  79.420  1.00  0.00           H
ATOM   3555  CD2 LEU A 235      57.390  50.910  81.670  1.00  0.00           C
ATOM   3556 HD21 LEU A 235      58.120  50.160  82.040  1.00  0.00           H
ATOM   3557 HD22 LEU A 235      56.910  51.330  82.580  1.00  0.00           H
ATOM   3558 HD23 LEU A 235      57.990  51.690  81.160  1.00  0.00           H
ATOM   3559  C   LEU A 235      55.410  47.030  82.800  1.00  0.00           C
ATOM   3560  O   LEU A 235      55.550  47.130  84.010  1.00  0.00           O
ATOM   3561  N   MET A 236      54.540  46.150  82.280  1.00  0.00           N
ATOM   3562  HN  MET A 236      54.220  46.290  81.340  1.00  0.00           H
ATOM   3563  CA  MET A 236      53.810  45.140  83.150  1.00  0.00           C
ATOM   3564  HA  MET A 236      53.270  45.780  83.830  1.00  0.00           H
ATOM   3565  CB  MET A 236      52.620  44.490  82.350  1.00  0.00           C
ATOM   3566  HB1 MET A 236      52.280  43.760  83.110  1.00  0.00           H
ATOM   3567  HB2 MET A 236      52.990  43.820  81.540  1.00  0.00           H
ATOM   3568  CG  MET A 236      51.500  45.510  82.000  1.00  0.00           C
ATOM   3569  HG1 MET A 236      51.830  46.480  81.590  1.00  0.00           H
ATOM   3570  HG2 MET A 236      51.110  45.710  83.020  1.00  0.00           H
ATOM   3571  SD  MET A 236      50.220  44.960  80.870  1.00  0.00           S
ATOM   3572  CE  MET A 236      50.010  43.350  81.590  1.00  0.00           C
ATOM   3573  HE1 MET A 236      49.890  43.470  82.690  1.00  0.00           H
ATOM   3574  HE2 MET A 236      50.950  42.800  81.390  1.00  0.00           H
ATOM   3575  HE3 MET A 236      49.220  42.780  81.060  1.00  0.00           H
ATOM   3576  C   MET A 236      54.710  44.170  83.900  1.00  0.00           C
ATOM   3577  O   MET A 236      54.600  44.050  85.110  1.00  0.00           O
ATOM   3578  N   LEU A 237      55.700  43.570  83.220  1.00  0.00           N
ATOM   3579  HN  LEU A 237      55.670  43.800  82.250  1.00  0.00           H
ATOM   3580  CA  LEU A 237      56.770  42.750  83.770  1.00  0.00           C
ATOM   3581  HA  LEU A 237      56.270  41.970  84.340  1.00  0.00           H
ATOM   3582  CB  LEU A 237      57.590  42.040  82.640  1.00  0.00           C
ATOM   3583  HB1 LEU A 237      58.160  42.740  81.990  1.00  0.00           H
ATOM   3584  HB2 LEU A 237      56.770  41.600  82.030  1.00  0.00           H
ATOM   3585  CG  LEU A 237      58.440  40.870  83.070  1.00  0.00           C
ATOM   3586  HG  LEU A 237      59.050  41.180  83.940  1.00  0.00           H
ATOM   3587  CD1 LEU A 237      57.560  39.670  83.500  1.00  0.00           C
ATOM   3588 HD11 LEU A 237      56.810  39.280  82.770  1.00  0.00           H
ATOM   3589 HD12 LEU A 237      57.020  40.070  84.390  1.00  0.00           H
ATOM   3590 HD13 LEU A 237      58.150  38.830  83.920  1.00  0.00           H
ATOM   3591  CD2 LEU A 237      59.510  40.430  82.060  1.00  0.00           C
ATOM   3592 HD21 LEU A 237      60.190  39.650  82.480  1.00  0.00           H
ATOM   3593 HD22 LEU A 237      60.060  41.350  81.770  1.00  0.00           H
ATOM   3594 HD23 LEU A 237      59.040  40.010  81.140  1.00  0.00           H
ATOM   3595  C   LEU A 237      57.580  43.520  84.770  1.00  0.00           C
ATOM   3596  O   LEU A 237      57.810  43.010  85.840  1.00  0.00           O
ATOM   3597  N   LEU A 238      57.960  44.770  84.510  1.00  0.00           N
ATOM   3598  HN  LEU A 238      57.600  45.170  83.670  1.00  0.00           H
ATOM   3599  CA  LEU A 238      58.620  45.620  85.450  1.00  0.00           C
ATOM   3600  HA  LEU A 238      59.520  45.110  85.740  1.00  0.00           H
ATOM   3601  CB  LEU A 238      58.920  46.970  84.710  1.00  0.00           C
ATOM   3602  HB1 LEU A 238      58.010  47.580  84.540  1.00  0.00           H
ATOM   3603  HB2 LEU A 238      59.350  46.640  83.740  1.00  0.00           H
ATOM   3604  CG  LEU A 238      59.930  47.920  85.380  1.00  0.00           C
ATOM   3605  HG  LEU A 238      59.640  48.300  86.380  1.00  0.00           H
ATOM   3606  CD1 LEU A 238      61.290  47.280  85.380  1.00  0.00           C
ATOM   3607 HD11 LEU A 238      61.490  46.690  84.460  1.00  0.00           H
ATOM   3608 HD12 LEU A 238      61.430  46.490  86.150  1.00  0.00           H
ATOM   3609 HD13 LEU A 238      62.230  47.860  85.500  1.00  0.00           H
ATOM   3610  CD2 LEU A 238      59.950  49.180  84.460  1.00  0.00           C
ATOM   3611 HD21 LEU A 238      60.190  48.890  83.420  1.00  0.00           H
ATOM   3612 HD22 LEU A 238      60.750  49.940  84.620  1.00  0.00           H
ATOM   3613 HD23 LEU A 238      58.920  49.580  84.360  1.00  0.00           H
ATOM   3614  C   LEU A 238      57.880  45.980  86.790  1.00  0.00           C
ATOM   3615  O   LEU A 238      58.460  45.920  87.890  1.00  0.00           O
ATOM   3616  N   ARG A 239      56.560  46.250  86.700  1.00  0.00           N
ATOM   3617  HN  ARG A 239      56.180  46.390  85.790  1.00  0.00           H
ATOM   3618  CA  ARG A 239      55.750  46.380  87.920  1.00  0.00           C
ATOM   3619  HA  ARG A 239      56.230  47.040  88.620  1.00  0.00           H
ATOM   3620  CB  ARG A 239      54.420  46.950  87.510  1.00  0.00           C
ATOM   3621  HB1 ARG A 239      54.060  46.360  86.650  1.00  0.00           H
ATOM   3622  HB2 ARG A 239      54.540  47.970  87.080  1.00  0.00           H
ATOM   3623  CG  ARG A 239      53.210  46.920  88.430  1.00  0.00           C
ATOM   3624  HG1 ARG A 239      52.850  45.950  88.850  1.00  0.00           H
ATOM   3625  HG2 ARG A 239      52.390  47.360  87.830  1.00  0.00           H
ATOM   3626  CD  ARG A 239      53.390  47.880  89.620  1.00  0.00           C
ATOM   3627  HD1 ARG A 239      53.700  48.910  89.340  1.00  0.00           H
ATOM   3628  HD2 ARG A 239      54.130  47.470  90.340  1.00  0.00           H
ATOM   3629  NE  ARG A 239      52.020  48.050  90.280  1.00  0.00           N
ATOM   3630  HE  ARG A 239      51.180  47.770  89.800  1.00  0.00           H
ATOM   3631  CZ  ARG A 239      51.850  48.340  91.590  1.00  0.00           C
ATOM   3632  NH1 ARG A 239      52.780  49.000  92.270  1.00  0.00           N
ATOM   3633 HH11 ARG A 239      53.690  49.140  91.870  1.00  0.00           H
ATOM   3634 HH12 ARG A 239      52.600  49.230  93.220  1.00  0.00           H
ATOM   3635  NH2 ARG A 239      50.680  48.110  92.130  1.00  0.00           N
ATOM   3636 HH21 ARG A 239      49.980  47.790  91.500  1.00  0.00           H
ATOM   3637 HH22 ARG A 239      50.400  48.570  92.970  1.00  0.00           H
ATOM   3638  C   ARG A 239      55.560  45.120  88.650  1.00  0.00           C
ATOM   3639  O   ARG A 239      55.500  45.120  89.880  1.00  0.00           O
ATOM   3640  N   LEU A 240      55.470  43.960  87.880  1.00  0.00           N
ATOM   3641  HN  LEU A 240      55.620  43.900  86.890  1.00  0.00           H
ATOM   3642  CA  LEU A 240      55.330  42.610  88.490  1.00  0.00           C
ATOM   3643  HA  LEU A 240      54.450  42.620  89.110  1.00  0.00           H
ATOM   3644  CB  LEU A 240      55.210  41.490  87.360  1.00  0.00           C
ATOM   3645  HB1 LEU A 240      56.240  41.440  86.950  1.00  0.00           H
ATOM   3646  HB2 LEU A 240      54.430  41.810  86.630  1.00  0.00           H
ATOM   3647  CG  LEU A 240      54.920  40.110  87.980  1.00  0.00           C
ATOM   3648  HG  LEU A 240      55.760  39.810  88.640  1.00  0.00           H
ATOM   3649  CD1 LEU A 240      53.580  39.920  88.690  1.00  0.00           C
ATOM   3650 HD11 LEU A 240      53.400  38.840  88.880  1.00  0.00           H
ATOM   3651 HD12 LEU A 240      52.790  40.230  87.980  1.00  0.00           H
ATOM   3652 HD13 LEU A 240      53.500  40.520  89.620  1.00  0.00           H
ATOM   3653  CD2 LEU A 240      54.910  39.050  86.870  1.00  0.00           C
ATOM   3654 HD21 LEU A 240      55.950  39.010  86.470  1.00  0.00           H
ATOM   3655 HD22 LEU A 240      54.250  39.290  86.010  1.00  0.00           H
ATOM   3656 HD23 LEU A 240      54.670  38.000  87.140  1.00  0.00           H
ATOM   3657  C   LEU A 240      56.530  42.310  89.370  1.00  0.00           C
ATOM   3658  O   LEU A 240      56.380  41.850  90.520  1.00  0.00           O
ATOM   3659  N   ARG A 241      57.740  42.620  88.850  1.00  0.00           N
ATOM   3660  HN  ARG A 241      57.750  42.790  87.870  1.00  0.00           H
ATOM   3661  CA  ARG A 241      58.950  42.580  89.590  1.00  0.00           C
ATOM   3662  HA  ARG A 241      59.050  41.580  89.980  1.00  0.00           H
ATOM   3663  CB  ARG A 241      60.090  42.750  88.540  1.00  0.00           C
ATOM   3664  HB1 ARG A 241      60.310  43.830  88.400  1.00  0.00           H
ATOM   3665  HB2 ARG A 241      59.760  42.350  87.550  1.00  0.00           H
ATOM   3666  CG  ARG A 241      61.430  42.050  88.970  1.00  0.00           C
ATOM   3667  HG1 ARG A 241      61.600  42.370  90.020  1.00  0.00           H
ATOM   3668  HG2 ARG A 241      62.230  42.490  88.330  1.00  0.00           H
ATOM   3669  CD  ARG A 241      61.550  40.550  88.860  1.00  0.00           C
ATOM   3670  HD1 ARG A 241      61.270  40.080  87.890  1.00  0.00           H
ATOM   3671  HD2 ARG A 241      60.830  40.200  89.630  1.00  0.00           H
ATOM   3672  NE  ARG A 241      62.950  40.240  89.290  1.00  0.00           N
ATOM   3673  HE  ARG A 241      63.750  40.760  89.000  1.00  0.00           H
ATOM   3674  CZ  ARG A 241      63.190  39.630  90.460  1.00  0.00           C
ATOM   3675  NH1 ARG A 241      62.410  38.640  90.830  1.00  0.00           N
ATOM   3676 HH11 ARG A 241      61.810  38.300  90.110  1.00  0.00           H
ATOM   3677 HH12 ARG A 241      62.590  38.140  91.680  1.00  0.00           H
ATOM   3678  NH2 ARG A 241      64.370  39.720  90.970  1.00  0.00           N
ATOM   3679 HH21 ARG A 241      65.060  40.220  90.440  1.00  0.00           H
ATOM   3680 HH22 ARG A 241      64.610  38.960  91.560  1.00  0.00           H
ATOM   3681  C   ARG A 241      59.070  43.540  90.730  1.00  0.00           C
ATOM   3682  O   ARG A 241      59.500  43.190  91.840  1.00  0.00           O
ATOM   3683  N   SER A 242      58.610  44.760  90.640  1.00  0.00           N
ATOM   3684  HN  SER A 242      58.220  45.000  89.750  1.00  0.00           H
ATOM   3685  CA  SER A 242      58.530  45.720  91.790  1.00  0.00           C
ATOM   3686  HA  SER A 242      59.520  46.000  92.120  1.00  0.00           H
ATOM   3687  CB  SER A 242      57.930  47.040  91.380  1.00  0.00           C
ATOM   3688  HB1 SER A 242      57.660  47.750  92.190  1.00  0.00           H
ATOM   3689  HB2 SER A 242      57.000  46.740  90.860  1.00  0.00           H
ATOM   3690  OG  SER A 242      58.760  47.730  90.420  1.00  0.00           O
ATOM   3691  HG1 SER A 242      59.590  47.970  90.830  1.00  0.00           H
ATOM   3692  C   SER A 242      57.700  45.210  93.000  1.00  0.00           C
ATOM   3693  O   SER A 242      58.130  45.300  94.190  1.00  0.00           O
ATOM   3694  N   VAL A 243      56.520  44.670  92.710  1.00  0.00           N
ATOM   3695  HN  VAL A 243      56.160  44.680  91.780  1.00  0.00           H
ATOM   3696  CA  VAL A 243      55.730  44.030  93.640  1.00  0.00           C
ATOM   3697  HA  VAL A 243      55.620  44.680  94.500  1.00  0.00           H
ATOM   3698  CB  VAL A 243      54.280  43.830  93.200  1.00  0.00           C
ATOM   3699  HB  VAL A 243      54.320  43.570  92.120  1.00  0.00           H
ATOM   3700  CG1 VAL A 243      53.510  42.760  94.010  1.00  0.00           C
ATOM   3701 HG11 VAL A 243      53.650  43.050  95.070  1.00  0.00           H
ATOM   3702 HG12 VAL A 243      53.820  41.700  93.870  1.00  0.00           H
ATOM   3703 HG13 VAL A 243      52.420  42.820  93.830  1.00  0.00           H
ATOM   3704  CG2 VAL A 243      53.560  45.170  93.300  1.00  0.00           C
ATOM   3705 HG21 VAL A 243      52.560  45.020  92.840  1.00  0.00           H
ATOM   3706 HG22 VAL A 243      54.080  46.050  92.850  1.00  0.00           H
ATOM   3707 HG23 VAL A 243      53.490  45.490  94.360  1.00  0.00           H
ATOM   3708  C   VAL A 243      56.410  42.750  94.260  1.00  0.00           C
ATOM   3709  O   VAL A 243      56.340  42.500  95.470  1.00  0.00           O
ATOM   3710  N   ARG A 244      57.110  41.910  93.410  1.00  0.00           N
ATOM   3711  HN  ARG A 244      56.980  42.030  92.430  1.00  0.00           H
ATOM   3712  CA  ARG A 244      57.750  40.690  93.860  1.00  0.00           C
ATOM   3713  HA  ARG A 244      57.030  40.160  94.460  1.00  0.00           H
ATOM   3714  CB  ARG A 244      58.060  39.680  92.710  1.00  0.00           C
ATOM   3715  HB1 ARG A 244      58.600  40.240  91.930  1.00  0.00           H
ATOM   3716  HB2 ARG A 244      57.090  39.270  92.340  1.00  0.00           H
ATOM   3717  CG  ARG A 244      58.890  38.440  93.150  1.00  0.00           C
ATOM   3718  HG1 ARG A 244      59.710  38.770  93.830  1.00  0.00           H
ATOM   3719  HG2 ARG A 244      59.170  37.860  92.240  1.00  0.00           H
ATOM   3720  CD  ARG A 244      57.960  37.420  93.920  1.00  0.00           C
ATOM   3721  HD1 ARG A 244      57.200  37.020  93.230  1.00  0.00           H
ATOM   3722  HD2 ARG A 244      57.410  37.880  94.770  1.00  0.00           H
ATOM   3723  NE  ARG A 244      58.770  36.310  94.620  1.00  0.00           N
ATOM   3724  HE  ARG A 244      59.730  36.510  94.810  1.00  0.00           H
ATOM   3725  CZ  ARG A 244      58.120  35.220  95.000  1.00  0.00           C
ATOM   3726  NH1 ARG A 244      58.700  34.380  95.800  1.00  0.00           N
ATOM   3727 HH11 ARG A 244      59.350  34.880  96.370  1.00  0.00           H
ATOM   3728 HH12 ARG A 244      58.250  33.510  96.030  1.00  0.00           H
ATOM   3729  NH2 ARG A 244      56.870  34.990  94.600  1.00  0.00           N
ATOM   3730 HH21 ARG A 244      56.380  35.510  93.900  1.00  0.00           H
ATOM   3731 HH22 ARG A 244      56.590  34.030  94.650  1.00  0.00           H
ATOM   3732  C   ARG A 244      58.940  40.990  94.810  1.00  0.00           C
ATOM   3733  O   ARG A 244      58.970  40.390  95.890  1.00  0.00           O
ATOM   3734  N   LEU A 245      59.840  41.950  94.570  1.00  0.00           N
ATOM   3735  HN  LEU A 245      59.660  42.480  93.740  1.00  0.00           H
ATOM   3736  CA  LEU A 245      60.980  42.310  95.400  1.00  0.00           C
ATOM   3737  HA  LEU A 245      61.450  41.370  95.660  1.00  0.00           H
ATOM   3738  CB  LEU A 245      61.950  43.170  94.480  1.00  0.00           C
ATOM   3739  HB1 LEU A 245      62.570  43.790  95.150  1.00  0.00           H
ATOM   3740  HB2 LEU A 245      61.250  43.920  94.050  1.00  0.00           H
ATOM   3741  CG  LEU A 245      62.770  42.440  93.430  1.00  0.00           C
ATOM   3742  HG  LEU A 245      62.150  41.720  92.850  1.00  0.00           H
ATOM   3743  CD1 LEU A 245      63.420  43.440  92.510  1.00  0.00           C
ATOM   3744 HD11 LEU A 245      62.610  44.080  92.110  1.00  0.00           H
ATOM   3745 HD12 LEU A 245      63.950  42.840  91.730  1.00  0.00           H
ATOM   3746 HD13 LEU A 245      64.150  44.070  93.070  1.00  0.00           H
ATOM   3747  CD2 LEU A 245      63.870  41.490  94.080  1.00  0.00           C
ATOM   3748 HD21 LEU A 245      64.680  42.180  94.410  1.00  0.00           H
ATOM   3749 HD22 LEU A 245      64.480  40.880  93.380  1.00  0.00           H
ATOM   3750 HD23 LEU A 245      63.430  40.840  94.870  1.00  0.00           H
ATOM   3751  C   LEU A 245      60.510  42.980  96.680  1.00  0.00           C
ATOM   3752  O   LEU A 245      61.170  42.830  97.680  1.00  0.00           O
ATOM   3753  N   LEU A 246      59.450  43.850  96.630  1.00  0.00           N
ATOM   3754  HN  LEU A 246      58.970  43.940  95.760  1.00  0.00           H
ATOM   3755  CA  LEU A 246      59.390  44.750  97.720  1.00  0.00           C
ATOM   3756  HA  LEU A 246      60.050  44.610  98.570  1.00  0.00           H
ATOM   3757  CB  LEU A 246      59.710  46.190  97.240  1.00  0.00           C
ATOM   3758  HB1 LEU A 246      59.660  46.900  98.100  1.00  0.00           H
ATOM   3759  HB2 LEU A 246      59.000  46.560  96.470  1.00  0.00           H
ATOM   3760  CG  LEU A 246      61.130  46.440  96.560  1.00  0.00           C
ATOM   3761  HG  LEU A 246      61.160  45.820  95.640  1.00  0.00           H
ATOM   3762  CD1 LEU A 246      61.280  47.870  95.980  1.00  0.00           C
ATOM   3763 HD11 LEU A 246      60.500  48.120  95.220  1.00  0.00           H
ATOM   3764 HD12 LEU A 246      62.300  47.960  95.530  1.00  0.00           H
ATOM   3765 HD13 LEU A 246      61.150  48.690  96.720  1.00  0.00           H
ATOM   3766  CD2 LEU A 246      62.260  46.180  97.530  1.00  0.00           C
ATOM   3767 HD21 LEU A 246      62.120  46.820  98.430  1.00  0.00           H
ATOM   3768 HD22 LEU A 246      63.320  46.270  97.200  1.00  0.00           H
ATOM   3769 HD23 LEU A 246      62.120  45.220  98.070  1.00  0.00           H
ATOM   3770  C   LEU A 246      58.040  44.720  98.340  1.00  0.00           C
ATOM   3771  O   LEU A 246      57.620  45.770  98.830  1.00  0.00           O
ATOM   3772  N   SER A 247      57.440  43.530  98.520  1.00  0.00           N
ATOM   3773  HN  SER A 247      57.900  42.720  98.160  1.00  0.00           H
ATOM   3774  CA  SER A 247      56.080  43.390  99.110  1.00  0.00           C
ATOM   3775  HA  SER A 247      55.990  43.920 100.050  1.00  0.00           H
ATOM   3776  CB  SER A 247      54.970  43.860  98.180  1.00  0.00           C
ATOM   3777  HB1 SER A 247      54.990  43.270  97.230  1.00  0.00           H
ATOM   3778  HB2 SER A 247      55.010  44.890  97.760  1.00  0.00           H
ATOM   3779  OG  SER A 247      53.650  43.840  98.730  1.00  0.00           O
ATOM   3780  HG1 SER A 247      53.640  42.970  99.130  1.00  0.00           H
ATOM   3781  C   SER A 247      55.750  41.910  99.380  1.00  0.00           C
ATOM   3782  O   SER A 247      54.570  41.590  99.670  1.00  0.00           O
ATOM   3783  N   GLY A 248      56.660  40.870  99.260  1.00  0.00           N
ATOM   3784  HN  GLY A 248      57.610  41.060  99.050  1.00  0.00           H
ATOM   3785  CA  GLY A 248      56.200  39.490  99.320  1.00  0.00           C
ATOM   3786  HA1 GLY A 248      55.680  39.270 100.240  1.00  0.00           H
ATOM   3787  HA2 GLY A 248      57.100  38.890  99.220  1.00  0.00           H
ATOM   3788  C   GLY A 248      55.290  39.040  98.210  1.00  0.00           C
ATOM   3789  O   GLY A 248      55.210  39.640  97.130  1.00  0.00           O
ATOM   3790  N   SER A 249      54.540  38.000  98.430  1.00  0.00           N
ATOM   3791  HN  SER A 249      54.610  37.530  99.300  1.00  0.00           H
ATOM   3792  CA  SER A 249      53.670  37.300  97.460  1.00  0.00           C
ATOM   3793  HA  SER A 249      53.470  38.010  96.670  1.00  0.00           H
ATOM   3794  CB  SER A 249      54.300  36.080  96.760  1.00  0.00           C
ATOM   3795  HB1 SER A 249      55.030  36.550  96.070  1.00  0.00           H
ATOM   3796  HB2 SER A 249      53.580  35.520  96.120  1.00  0.00           H
ATOM   3797  OG  SER A 249      54.930  35.260  97.720  1.00  0.00           O
ATOM   3798  HG1 SER A 249      54.530  34.390  97.710  1.00  0.00           H
ATOM   3799  C   SER A 249      52.310  36.930  97.980  1.00  0.00           C
ATOM   3800  O   SER A 249      52.260  36.450  99.100  1.00  0.00           O
ATOM   3801  N   LYS A 250      51.260  37.150  97.270  1.00  0.00           N
ATOM   3802  HN  LYS A 250      51.440  37.650  96.430  1.00  0.00           H
ATOM   3803  CA  LYS A 250      49.900  36.800  97.590  1.00  0.00           C
ATOM   3804  HA  LYS A 250      49.940  35.910  98.200  1.00  0.00           H
ATOM   3805  CB  LYS A 250      49.230  38.110  98.310  1.00  0.00           C
ATOM   3806  HB1 LYS A 250      49.790  38.200  99.270  1.00  0.00           H
ATOM   3807  HB2 LYS A 250      48.190  37.790  98.550  1.00  0.00           H
ATOM   3808  CG  LYS A 250      49.320  39.460  97.600  1.00  0.00           C
ATOM   3809  HG1 LYS A 250      48.650  39.300  96.720  1.00  0.00           H
ATOM   3810  HG2 LYS A 250      50.360  39.570  97.250  1.00  0.00           H
ATOM   3811  CD  LYS A 250      49.010  40.660  98.530  1.00  0.00           C
ATOM   3812  HD1 LYS A 250      49.640  40.760  99.440  1.00  0.00           H
ATOM   3813  HD2 LYS A 250      48.020  40.420  98.970  1.00  0.00           H
ATOM   3814  CE  LYS A 250      48.910  42.030  97.770  1.00  0.00           C
ATOM   3815  HE1 LYS A 250      48.540  42.850  98.430  1.00  0.00           H
ATOM   3816  HE2 LYS A 250      48.270  41.970  96.860  1.00  0.00           H
ATOM   3817  NZ  LYS A 250      50.250  42.260  97.180  1.00  0.00           N
ATOM   3818  HZ1 LYS A 250      50.360  43.270  96.940  1.00  0.00           H
ATOM   3819  HZ2 LYS A 250      50.290  41.690  96.310  1.00  0.00           H
ATOM   3820  HZ3 LYS A 250      50.970  41.860  97.810  1.00  0.00           H
ATOM   3821  C   LYS A 250      49.140  36.530  96.330  1.00  0.00           C
ATOM   3822  O   LYS A 250      49.510  36.870  95.180  1.00  0.00           O
ATOM   3823  N   GLU A 251      47.960  36.000  96.560  1.00  0.00           N
ATOM   3824  HN  GLU A 251      47.700  35.820  97.510  1.00  0.00           H
ATOM   3825  CA  GLU A 251      46.970  35.510  95.580  1.00  0.00           C
ATOM   3826  HA  GLU A 251      47.420  34.730  94.980  1.00  0.00           H
ATOM   3827  CB  GLU A 251      45.760  34.980  96.310  1.00  0.00           C
ATOM   3828  HB1 GLU A 251      46.210  34.500  97.210  1.00  0.00           H
ATOM   3829  HB2 GLU A 251      45.220  34.270  95.640  1.00  0.00           H
ATOM   3830  CG  GLU A 251      44.770  35.980  96.950  1.00  0.00           C
ATOM   3831  HG1 GLU A 251      44.220  36.430  96.100  1.00  0.00           H
ATOM   3832  HG2 GLU A 251      45.330  36.790  97.470  1.00  0.00           H
ATOM   3833  CD  GLU A 251      43.800  35.400  97.990  1.00  0.00           C
ATOM   3834  OE1 GLU A 251      44.360  35.050  99.050  1.00  0.00           O
ATOM   3835  OE2 GLU A 251      42.530  35.170  97.730  1.00  0.00           O
ATOM   3836  C   GLU A 251      46.520  36.520  94.550  1.00  0.00           C
ATOM   3837  O   GLU A 251      46.150  36.010  93.460  1.00  0.00           O
ATOM   3838  N   LYS A 252      46.590  37.850  94.790  1.00  0.00           N
ATOM   3839  HN  LYS A 252      46.900  38.290  95.630  1.00  0.00           H
ATOM   3840  CA  LYS A 252      46.230  38.720  93.690  1.00  0.00           C
ATOM   3841  HA  LYS A 252      45.560  38.260  92.980  1.00  0.00           H
ATOM   3842  CB  LYS A 252      45.400  39.930  94.150  1.00  0.00           C
ATOM   3843  HB1 LYS A 252      45.070  40.540  93.290  1.00  0.00           H
ATOM   3844  HB2 LYS A 252      45.980  40.460  94.940  1.00  0.00           H
ATOM   3845  CG  LYS A 252      44.090  39.520  94.910  1.00  0.00           C
ATOM   3846  HG1 LYS A 252      43.560  40.400  95.330  1.00  0.00           H
ATOM   3847  HG2 LYS A 252      44.370  38.830  95.740  1.00  0.00           H
ATOM   3848  CD  LYS A 252      43.050  38.730  94.080  1.00  0.00           C
ATOM   3849  HD1 LYS A 252      43.480  37.760  93.740  1.00  0.00           H
ATOM   3850  HD2 LYS A 252      42.820  39.390  93.220  1.00  0.00           H
ATOM   3851  CE  LYS A 252      41.720  38.580  94.810  1.00  0.00           C
ATOM   3852  HE1 LYS A 252      40.960  38.300  94.060  1.00  0.00           H
ATOM   3853  HE2 LYS A 252      41.360  39.530  95.270  1.00  0.00           H
ATOM   3854  NZ  LYS A 252      41.710  37.520  95.890  1.00  0.00           N
ATOM   3855  HZ1 LYS A 252      42.480  37.720  96.560  1.00  0.00           H
ATOM   3856  HZ2 LYS A 252      41.780  36.600  95.410  1.00  0.00           H
ATOM   3857  HZ3 LYS A 252      40.850  37.500  96.480  1.00  0.00           H
ATOM   3858  C   LYS A 252      47.460  39.200  92.900  1.00  0.00           C
ATOM   3859  O   LYS A 252      47.180  39.760  91.860  1.00  0.00           O
ATOM   3860  N   ASP A 253      48.700  38.870  93.270  1.00  0.00           N
ATOM   3861  HN  ASP A 253      48.950  38.510  94.170  1.00  0.00           H
ATOM   3862  CA  ASP A 253      49.830  39.200  92.490  1.00  0.00           C
ATOM   3863  HA  ASP A 253      49.570  40.170  92.090  1.00  0.00           H
ATOM   3864  CB  ASP A 253      51.160  39.190  93.280  1.00  0.00           C
ATOM   3865  HB1 ASP A 253      52.000  39.560  92.650  1.00  0.00           H
ATOM   3866  HB2 ASP A 253      51.310  38.130  93.570  1.00  0.00           H
ATOM   3867  CG  ASP A 253      51.090  39.890  94.580  1.00  0.00           C
ATOM   3868  OD1 ASP A 253      50.280  40.740  94.860  1.00  0.00           O
ATOM   3869  OD2 ASP A 253      51.970  39.490  95.370  1.00  0.00           O
ATOM   3870  C   ASP A 253      49.940  38.280  91.420  1.00  0.00           C
ATOM   3871  O   ASP A 253      50.350  38.600  90.300  1.00  0.00           O
ATOM   3872  N   ARG A 254      49.290  37.060  91.580  1.00  0.00           N
ATOM   3873  HN  ARG A 254      48.800  36.910  92.430  1.00  0.00           H
ATOM   3874  CA  ARG A 254      49.120  35.970  90.560  1.00  0.00           C
ATOM   3875  HA  ARG A 254      50.120  35.950  90.170  1.00  0.00           H
ATOM   3876  CB  ARG A 254      48.870  34.570  91.250  1.00  0.00           C
ATOM   3877  HB1 ARG A 254      48.050  34.820  91.950  1.00  0.00           H
ATOM   3878  HB2 ARG A 254      49.760  34.170  91.790  1.00  0.00           H
ATOM   3879  CG  ARG A 254      48.190  33.400  90.460  1.00  0.00           C
ATOM   3880  HG1 ARG A 254      47.220  33.810  90.110  1.00  0.00           H
ATOM   3881  HG2 ARG A 254      47.940  32.500  91.050  1.00  0.00           H
ATOM   3882  CD  ARG A 254      48.920  32.870  89.250  1.00  0.00           C
ATOM   3883  HD1 ARG A 254      48.990  33.590  88.410  1.00  0.00           H
ATOM   3884  HD2 ARG A 254      48.380  31.970  88.890  1.00  0.00           H
ATOM   3885  NE  ARG A 254      50.280  32.420  89.790  1.00  0.00           N
ATOM   3886  HE  ARG A 254      50.550  32.610  90.730  1.00  0.00           H
ATOM   3887  CZ  ARG A 254      51.230  31.920  89.080  1.00  0.00           C
ATOM   3888  NH1 ARG A 254      51.120  31.740  87.790  1.00  0.00           N
ATOM   3889 HH11 ARG A 254      50.190  31.820  87.420  1.00  0.00           H
ATOM   3890 HH12 ARG A 254      51.810  31.230  87.280  1.00  0.00           H
ATOM   3891  NH2 ARG A 254      52.430  31.560  89.570  1.00  0.00           N
ATOM   3892 HH21 ARG A 254      52.680  31.850  90.490  1.00  0.00           H
ATOM   3893 HH22 ARG A 254      53.090  31.330  88.850  1.00  0.00           H
ATOM   3894  C   ARG A 254      48.220  36.410  89.380  1.00  0.00           C
ATOM   3895  O   ARG A 254      48.490  36.090  88.260  1.00  0.00           O
ATOM   3896  N   SER A 255      47.120  37.160  89.720  1.00  0.00           N
ATOM   3897  HN  SER A 255      47.020  37.330  90.700  1.00  0.00           H
ATOM   3898  CA  SER A 255      46.230  37.800  88.770  1.00  0.00           C
ATOM   3899  HA  SER A 255      45.790  37.120  88.060  1.00  0.00           H
ATOM   3900  CB  SER A 255      44.930  38.440  89.410  1.00  0.00           C
ATOM   3901  HB1 SER A 255      44.300  38.950  88.650  1.00  0.00           H
ATOM   3902  HB2 SER A 255      45.260  39.190  90.150  1.00  0.00           H
ATOM   3903  OG  SER A 255      44.130  37.440  90.030  1.00  0.00           O
ATOM   3904  HG1 SER A 255      43.420  37.860  90.530  1.00  0.00           H
ATOM   3905  C   SER A 255      46.890  38.710  87.770  1.00  0.00           C
ATOM   3906  O   SER A 255      46.780  38.570  86.580  1.00  0.00           O
ATOM   3907  N   LEU A 256      47.720  39.580  88.320  1.00  0.00           N
ATOM   3908  HN  LEU A 256      47.880  39.530  89.310  1.00  0.00           H
ATOM   3909  CA  LEU A 256      48.510  40.510  87.570  1.00  0.00           C
ATOM   3910  HA  LEU A 256      47.930  41.160  86.930  1.00  0.00           H
ATOM   3911  CB  LEU A 256      49.360  41.370  88.560  1.00  0.00           C
ATOM   3912  HB1 LEU A 256      49.850  42.160  87.960  1.00  0.00           H
ATOM   3913  HB2 LEU A 256      50.160  40.780  89.040  1.00  0.00           H
ATOM   3914  CG  LEU A 256      48.550  41.980  89.740  1.00  0.00           C
ATOM   3915  HG  LEU A 256      48.220  41.210  90.470  1.00  0.00           H
ATOM   3916  CD1 LEU A 256      49.480  42.850  90.620  1.00  0.00           C
ATOM   3917 HD11 LEU A 256      50.170  43.530  90.080  1.00  0.00           H
ATOM   3918 HD12 LEU A 256      50.120  42.290  91.340  1.00  0.00           H
ATOM   3919 HD13 LEU A 256      48.830  43.390  91.340  1.00  0.00           H
ATOM   3920  CD2 LEU A 256      47.350  42.830  89.150  1.00  0.00           C
ATOM   3921 HD21 LEU A 256      46.530  42.950  89.880  1.00  0.00           H
ATOM   3922 HD22 LEU A 256      46.950  42.350  88.230  1.00  0.00           H
ATOM   3923 HD23 LEU A 256      47.780  43.790  88.790  1.00  0.00           H
ATOM   3924  C   LEU A 256      49.600  39.790  86.650  1.00  0.00           C
ATOM   3925  O   LEU A 256      49.810  40.110  85.500  1.00  0.00           O
ATOM   3926  N   ARG A 257      50.320  38.760  87.210  1.00  0.00           N
ATOM   3927  HN  ARG A 257      50.050  38.420  88.110  1.00  0.00           H
ATOM   3928  CA  ARG A 257      51.160  37.910  86.430  1.00  0.00           C
ATOM   3929  HA  ARG A 257      51.890  38.510  85.910  1.00  0.00           H
ATOM   3930  CB  ARG A 257      51.840  36.850  87.350  1.00  0.00           C
ATOM   3931  HB1 ARG A 257      51.030  36.290  87.860  1.00  0.00           H
ATOM   3932  HB2 ARG A 257      52.470  37.340  88.120  1.00  0.00           H
ATOM   3933  CG  ARG A 257      52.960  35.970  86.710  1.00  0.00           C
ATOM   3934  HG1 ARG A 257      53.660  35.830  87.560  1.00  0.00           H
ATOM   3935  HG2 ARG A 257      53.570  36.560  86.000  1.00  0.00           H
ATOM   3936  CD  ARG A 257      52.440  34.620  86.120  1.00  0.00           C
ATOM   3937  HD1 ARG A 257      51.530  34.750  85.480  1.00  0.00           H
ATOM   3938  HD2 ARG A 257      52.290  33.900  86.950  1.00  0.00           H
ATOM   3939  NE  ARG A 257      53.510  34.050  85.240  1.00  0.00           N
ATOM   3940  HE  ARG A 257      54.440  34.250  85.560  1.00  0.00           H
ATOM   3941  CZ  ARG A 257      53.430  32.980  84.430  1.00  0.00           C
ATOM   3942  NH1 ARG A 257      54.540  32.610  83.810  1.00  0.00           N
ATOM   3943 HH11 ARG A 257      55.430  33.050  83.800  1.00  0.00           H
ATOM   3944 HH12 ARG A 257      54.420  31.850  83.170  1.00  0.00           H
ATOM   3945  NH2 ARG A 257      52.230  32.540  84.110  1.00  0.00           N
ATOM   3946 HH21 ARG A 257      51.430  32.940  84.550  1.00  0.00           H
ATOM   3947 HH22 ARG A 257      52.120  31.970  83.290  1.00  0.00           H
ATOM   3948  C   ARG A 257      50.530  37.180  85.350  1.00  0.00           C
ATOM   3949  O   ARG A 257      50.970  37.090  84.220  1.00  0.00           O
ATOM   3950  N   ARG A 258      49.330  36.620  85.580  1.00  0.00           N
ATOM   3951  HN  ARG A 258      48.990  36.880  86.480  1.00  0.00           H
ATOM   3952  CA  ARG A 258      48.500  35.920  84.640  1.00  0.00           C
ATOM   3953  HA  ARG A 258      49.100  35.140  84.210  1.00  0.00           H
ATOM   3954  CB  ARG A 258      47.190  35.400  85.260  1.00  0.00           C
ATOM   3955  HB1 ARG A 258      46.600  36.240  85.710  1.00  0.00           H
ATOM   3956  HB2 ARG A 258      47.490  34.760  86.110  1.00  0.00           H
ATOM   3957  CG  ARG A 258      46.300  34.600  84.280  1.00  0.00           C
ATOM   3958  HG1 ARG A 258      46.660  33.540  84.210  1.00  0.00           H
ATOM   3959  HG2 ARG A 258      46.180  35.030  83.270  1.00  0.00           H
ATOM   3960  CD  ARG A 258      44.920  34.480  84.970  1.00  0.00           C
ATOM   3961  HD1 ARG A 258      45.000  34.330  86.070  1.00  0.00           H
ATOM   3962  HD2 ARG A 258      44.300  33.710  84.460  1.00  0.00           H
ATOM   3963  NE  ARG A 258      44.230  35.820  84.750  1.00  0.00           N
ATOM   3964  HE  ARG A 258      44.020  36.020  83.790  1.00  0.00           H
ATOM   3965  CZ  ARG A 258      43.390  36.480  85.520  1.00  0.00           C
ATOM   3966  NH1 ARG A 258      43.260  36.200  86.780  1.00  0.00           N
ATOM   3967 HH11 ARG A 258      43.750  35.420  87.180  1.00  0.00           H
ATOM   3968 HH12 ARG A 258      42.770  36.860  87.340  1.00  0.00           H
ATOM   3969  NH2 ARG A 258      42.650  37.470  85.150  1.00  0.00           N
ATOM   3970 HH21 ARG A 258      42.570  37.800  84.200  1.00  0.00           H
ATOM   3971 HH22 ARG A 258      42.060  37.940  85.800  1.00  0.00           H
ATOM   3972  C   ARG A 258      48.070  36.820  83.540  1.00  0.00           C
ATOM   3973  O   ARG A 258      48.090  36.540  82.320  1.00  0.00           O
ATOM   3974  N   ILE A 259      47.640  38.050  83.830  1.00  0.00           N
ATOM   3975  HN  ILE A 259      47.460  38.230  84.790  1.00  0.00           H
ATOM   3976  CA  ILE A 259      47.420  39.080  82.810  1.00  0.00           C
ATOM   3977  HA  ILE A 259      46.730  38.760  82.050  1.00  0.00           H
ATOM   3978  CB  ILE A 259      46.760  40.200  83.610  1.00  0.00           C
ATOM   3979  HB  ILE A 259      47.450  40.270  84.480  1.00  0.00           H
ATOM   3980  CG2 ILE A 259      46.830  41.540  82.830  1.00  0.00           C
ATOM   3981 HG21 ILE A 259      46.530  41.250  81.800  1.00  0.00           H
ATOM   3982 HG22 ILE A 259      47.700  42.230  82.830  1.00  0.00           H
ATOM   3983 HG23 ILE A 259      46.010  42.210  83.170  1.00  0.00           H
ATOM   3984  CG1 ILE A 259      45.350  39.860  84.030  1.00  0.00           C
ATOM   3985 HG11 ILE A 259      45.070  40.630  84.770  1.00  0.00           H
ATOM   3986 HG12 ILE A 259      45.370  38.880  84.550  1.00  0.00           H
ATOM   3987  CD  ILE A 259      44.430  39.650  82.840  1.00  0.00           C
ATOM   3988  HD1 ILE A 259      44.470  38.580  82.540  1.00  0.00           H
ATOM   3989  HD2 ILE A 259      44.690  40.310  81.980  1.00  0.00           H
ATOM   3990  HD3 ILE A 259      43.390  39.890  83.140  1.00  0.00           H
ATOM   3991  C   ILE A 259      48.750  39.410  82.030  1.00  0.00           C
ATOM   3992  O   ILE A 259      48.600  39.560  80.770  1.00  0.00           O
ATOM   3993  N   THR A 260      49.970  39.490  82.620  1.00  0.00           N
ATOM   3994  HN  THR A 260      50.040  39.720  83.590  1.00  0.00           H
ATOM   3995  CA  THR A 260      51.170  39.680  81.880  1.00  0.00           C
ATOM   3996  HA  THR A 260      51.090  40.550  81.240  1.00  0.00           H
ATOM   3997  CB  THR A 260      52.260  39.910  82.930  1.00  0.00           C
ATOM   3998  HB  THR A 260      52.390  38.960  83.490  1.00  0.00           H
ATOM   3999  OG1 THR A 260      51.880  40.880  83.870  1.00  0.00           O
ATOM   4000  HG1 THR A 260      51.310  40.470  84.520  1.00  0.00           H
ATOM   4001  CG2 THR A 260      53.650  40.240  82.400  1.00  0.00           C
ATOM   4002 HG21 THR A 260      54.170  39.590  81.650  1.00  0.00           H
ATOM   4003 HG22 THR A 260      54.290  40.460  83.280  1.00  0.00           H
ATOM   4004 HG23 THR A 260      53.580  41.270  82.000  1.00  0.00           H
ATOM   4005  C   THR A 260      51.480  38.640  80.800  1.00  0.00           C
ATOM   4006  O   THR A 260      51.850  38.940  79.680  1.00  0.00           O
ATOM   4007  N   ARG A 261      51.240  37.340  81.210  1.00  0.00           N
ATOM   4008  HN  ARG A 261      50.960  37.100  82.130  1.00  0.00           H
ATOM   4009  CA  ARG A 261      51.300  36.250  80.230  1.00  0.00           C
ATOM   4010  HA  ARG A 261      52.250  36.400  79.730  1.00  0.00           H
ATOM   4011  CB  ARG A 261      51.340  34.930  81.050  1.00  0.00           C
ATOM   4012  HB1 ARG A 261      50.340  34.920  81.520  1.00  0.00           H
ATOM   4013  HB2 ARG A 261      52.170  34.850  81.790  1.00  0.00           H
ATOM   4014  CG  ARG A 261      51.330  33.660  80.130  1.00  0.00           C
ATOM   4015  HG1 ARG A 261      50.560  33.670  79.330  1.00  0.00           H
ATOM   4016  HG2 ARG A 261      51.100  32.820  80.820  1.00  0.00           H
ATOM   4017  CD  ARG A 261      52.690  33.430  79.390  1.00  0.00           C
ATOM   4018  HD1 ARG A 261      53.540  33.550  80.100  1.00  0.00           H
ATOM   4019  HD2 ARG A 261      52.770  34.140  78.530  1.00  0.00           H
ATOM   4020  NE  ARG A 261      52.710  32.070  78.750  1.00  0.00           N
ATOM   4021  HE  ARG A 261      51.840  31.580  78.700  1.00  0.00           H
ATOM   4022  CZ  ARG A 261      53.840  31.430  78.380  1.00  0.00           C
ATOM   4023  NH1 ARG A 261      53.700  30.220  77.780  1.00  0.00           N
ATOM   4024 HH11 ARG A 261      52.820  29.730  77.720  1.00  0.00           H
ATOM   4025 HH12 ARG A 261      54.510  29.640  77.760  1.00  0.00           H
ATOM   4026  NH2 ARG A 261      54.960  32.010  78.290  1.00  0.00           N
ATOM   4027 HH21 ARG A 261      55.090  32.850  78.830  1.00  0.00           H
ATOM   4028 HH22 ARG A 261      55.740  31.460  78.010  1.00  0.00           H
ATOM   4029  C   ARG A 261      50.220  36.360  79.200  1.00  0.00           C
ATOM   4030  O   ARG A 261      50.450  36.050  78.040  1.00  0.00           O
ATOM   4031  N   MET A 262      49.030  36.810  79.650  1.00  0.00           N
ATOM   4032  HN  MET A 262      48.960  37.120  80.590  1.00  0.00           H
ATOM   4033  CA  MET A 262      47.990  37.160  78.690  1.00  0.00           C
ATOM   4034  HA  MET A 262      47.960  36.240  78.120  1.00  0.00           H
ATOM   4035  CB  MET A 262      46.640  37.360  79.420  1.00  0.00           C
ATOM   4036  HB1 MET A 262      46.700  38.250  80.070  1.00  0.00           H
ATOM   4037  HB2 MET A 262      46.520  36.510  80.130  1.00  0.00           H
ATOM   4038  CG  MET A 262      45.400  37.470  78.480  1.00  0.00           C
ATOM   4039  HG1 MET A 262      45.410  38.420  77.900  1.00  0.00           H
ATOM   4040  HG2 MET A 262      44.560  37.490  79.210  1.00  0.00           H
ATOM   4041  SD  MET A 262      45.120  36.100  77.300  1.00  0.00           S
ATOM   4042  CE  MET A 262      43.870  37.060  76.420  1.00  0.00           C
ATOM   4043  HE1 MET A 262      43.440  36.430  75.610  1.00  0.00           H
ATOM   4044  HE2 MET A 262      44.270  38.040  76.090  1.00  0.00           H
ATOM   4045  HE3 MET A 262      43.020  37.300  77.100  1.00  0.00           H
ATOM   4046  C   MET A 262      48.250  38.300  77.650  1.00  0.00           C
ATOM   4047  O   MET A 262      47.870  38.130  76.460  1.00  0.00           O
ATOM   4048  N   VAL A 263      48.890  39.420  78.030  1.00  0.00           N
ATOM   4049  HN  VAL A 263      49.120  39.430  79.000  1.00  0.00           H
ATOM   4050  CA  VAL A 263      49.420  40.520  77.180  1.00  0.00           C
ATOM   4051  HA  VAL A 263      48.580  40.840  76.580  1.00  0.00           H
ATOM   4052  CB  VAL A 263      49.820  41.700  78.050  1.00  0.00           C
ATOM   4053  HB  VAL A 263      50.480  41.330  78.860  1.00  0.00           H
ATOM   4054  CG1 VAL A 263      50.640  42.760  77.220  1.00  0.00           C
ATOM   4055 HG11 VAL A 263      50.660  43.690  77.830  1.00  0.00           H
ATOM   4056 HG12 VAL A 263      50.220  42.970  76.210  1.00  0.00           H
ATOM   4057 HG13 VAL A 263      51.680  42.450  77.000  1.00  0.00           H
ATOM   4058  CG2 VAL A 263      48.500  42.360  78.580  1.00  0.00           C
ATOM   4059 HG21 VAL A 263      47.730  42.280  77.780  1.00  0.00           H
ATOM   4060 HG22 VAL A 263      48.570  43.420  78.910  1.00  0.00           H
ATOM   4061 HG23 VAL A 263      48.150  41.840  79.490  1.00  0.00           H
ATOM   4062  C   VAL A 263      50.500  40.060  76.270  1.00  0.00           C
ATOM   4063  O   VAL A 263      50.470  40.380  75.070  1.00  0.00           O
ATOM   4064  N   LEU A 264      51.430  39.180  76.720  1.00  0.00           N
ATOM   4065  HN  LEU A 264      51.520  38.830  77.650  1.00  0.00           H
ATOM   4066  CA  LEU A 264      52.330  38.450  75.840  1.00  0.00           C
ATOM   4067  HA  LEU A 264      52.900  39.180  75.290  1.00  0.00           H
ATOM   4068  CB  LEU A 264      53.220  37.650  76.850  1.00  0.00           C
ATOM   4069  HB1 LEU A 264      52.650  36.830  77.350  1.00  0.00           H
ATOM   4070  HB2 LEU A 264      53.630  38.370  77.600  1.00  0.00           H
ATOM   4071  CG  LEU A 264      54.500  36.930  76.250  1.00  0.00           C
ATOM   4072  HG  LEU A 264      54.150  36.040  75.680  1.00  0.00           H
ATOM   4073  CD1 LEU A 264      55.270  37.980  75.540  1.00  0.00           C
ATOM   4074 HD11 LEU A 264      54.840  38.220  74.550  1.00  0.00           H
ATOM   4075 HD12 LEU A 264      56.320  37.670  75.360  1.00  0.00           H
ATOM   4076 HD13 LEU A 264      55.330  38.900  76.160  1.00  0.00           H
ATOM   4077  CD2 LEU A 264      55.310  36.380  77.390  1.00  0.00           C
ATOM   4078 HD21 LEU A 264      56.340  36.160  77.050  1.00  0.00           H
ATOM   4079 HD22 LEU A 264      54.790  35.470  77.760  1.00  0.00           H
ATOM   4080 HD23 LEU A 264      55.390  37.170  78.170  1.00  0.00           H
ATOM   4081  C   LEU A 264      51.700  37.500  74.780  1.00  0.00           C
ATOM   4082  O   LEU A 264      52.170  37.450  73.600  1.00  0.00           O
ATOM   4083  N   VAL A 265      50.560  36.780  75.030  1.00  0.00           N
ATOM   4084  HN  VAL A 265      50.170  36.730  75.940  1.00  0.00           H
ATOM   4085  CA  VAL A 265      49.810  36.060  74.010  1.00  0.00           C
ATOM   4086  HA  VAL A 265      50.460  35.320  73.550  1.00  0.00           H
ATOM   4087  CB  VAL A 265      48.540  35.330  74.560  1.00  0.00           C
ATOM   4088  HB  VAL A 265      47.990  36.120  75.120  1.00  0.00           H
ATOM   4089  CG1 VAL A 265      47.590  34.740  73.540  1.00  0.00           C
ATOM   4090 HG11 VAL A 265      48.110  33.950  72.970  1.00  0.00           H
ATOM   4091 HG12 VAL A 265      47.270  35.530  72.830  1.00  0.00           H
ATOM   4092 HG13 VAL A 265      46.840  34.100  74.060  1.00  0.00           H
ATOM   4093  CG2 VAL A 265      48.920  34.290  75.680  1.00  0.00           C
ATOM   4094 HG21 VAL A 265      49.430  34.740  76.560  1.00  0.00           H
ATOM   4095 HG22 VAL A 265      49.540  33.460  75.290  1.00  0.00           H
ATOM   4096 HG23 VAL A 265      47.920  33.940  76.010  1.00  0.00           H
ATOM   4097  C   VAL A 265      49.330  36.940  72.910  1.00  0.00           C
ATOM   4098  O   VAL A 265      49.440  36.550  71.740  1.00  0.00           O
ATOM   4099  N   VAL A 266      48.800  38.140  73.260  1.00  0.00           N
ATOM   4100  HN  VAL A 266      48.680  38.450  74.200  1.00  0.00           H
ATOM   4101  CA  VAL A 266      48.210  38.960  72.180  1.00  0.00           C
ATOM   4102  HA  VAL A 266      47.580  38.270  71.630  1.00  0.00           H
ATOM   4103  CB  VAL A 266      47.370  40.120  72.860  1.00  0.00           C
ATOM   4104  HB  VAL A 266      47.990  40.530  73.680  1.00  0.00           H
ATOM   4105  CG1 VAL A 266      47.180  41.320  71.870  1.00  0.00           C
ATOM   4106 HG11 VAL A 266      46.480  40.990  71.070  1.00  0.00           H
ATOM   4107 HG12 VAL A 266      48.060  41.820  71.420  1.00  0.00           H
ATOM   4108 HG13 VAL A 266      46.640  42.170  72.330  1.00  0.00           H
ATOM   4109  CG2 VAL A 266      45.970  39.540  73.240  1.00  0.00           C
ATOM   4110 HG21 VAL A 266      45.700  38.870  72.390  1.00  0.00           H
ATOM   4111 HG22 VAL A 266      45.240  40.330  73.490  1.00  0.00           H
ATOM   4112 HG23 VAL A 266      45.970  38.930  74.160  1.00  0.00           H
ATOM   4113  C   VAL A 266      49.270  39.500  71.190  1.00  0.00           C
ATOM   4114  O   VAL A 266      49.010  39.600  69.980  1.00  0.00           O
ATOM   4115  N   VAL A 267      50.490  39.900  71.630  1.00  0.00           N
ATOM   4116  HN  VAL A 267      50.610  39.850  72.620  1.00  0.00           H
ATOM   4117  CA  VAL A 267      51.570  40.410  70.800  1.00  0.00           C
ATOM   4118  HA  VAL A 267      51.200  41.260  70.240  1.00  0.00           H
ATOM   4119  CB  VAL A 267      52.600  41.170  71.580  1.00  0.00           C
ATOM   4120  HB  VAL A 267      52.040  41.990  72.090  1.00  0.00           H
ATOM   4121  CG1 VAL A 267      53.360  40.270  72.620  1.00  0.00           C
ATOM   4122 HG11 VAL A 267      52.670  39.680  73.260  1.00  0.00           H
ATOM   4123 HG12 VAL A 267      53.990  41.050  73.080  1.00  0.00           H
ATOM   4124 HG13 VAL A 267      54.070  39.560  72.140  1.00  0.00           H
ATOM   4125  CG2 VAL A 267      53.640  41.890  70.750  1.00  0.00           C
ATOM   4126 HG21 VAL A 267      54.490  41.260  70.400  1.00  0.00           H
ATOM   4127 HG22 VAL A 267      54.080  42.740  71.310  1.00  0.00           H
ATOM   4128 HG23 VAL A 267      53.100  42.290  69.860  1.00  0.00           H
ATOM   4129  C   VAL A 267      52.110  39.330  69.900  1.00  0.00           C
ATOM   4130  O   VAL A 267      52.250  39.580  68.700  1.00  0.00           O
ATOM   4131  N   GLY A 268      52.250  38.070  70.450  1.00  0.00           N
ATOM   4132  HN  GLY A 268      52.130  37.890  71.420  1.00  0.00           H
ATOM   4133  CA  GLY A 268      52.710  37.020  69.610  1.00  0.00           C
ATOM   4134  HA1 GLY A 268      52.940  36.190  70.270  1.00  0.00           H
ATOM   4135  HA2 GLY A 268      53.640  37.350  69.160  1.00  0.00           H
ATOM   4136  C   GLY A 268      51.680  36.600  68.600  1.00  0.00           C
ATOM   4137  O   GLY A 268      52.090  36.300  67.490  1.00  0.00           O
ATOM   4138  N   ALA A 269      50.360  36.550  69.000  1.00  0.00           N
ATOM   4139  HN  ALA A 269      50.110  36.610  69.960  1.00  0.00           H
ATOM   4140  CA  ALA A 269      49.300  36.270  68.100  1.00  0.00           C
ATOM   4141  HA  ALA A 269      49.370  35.290  67.670  1.00  0.00           H
ATOM   4142  CB  ALA A 269      47.980  36.130  68.900  1.00  0.00           C
ATOM   4143  HB1 ALA A 269      48.090  35.130  69.380  1.00  0.00           H
ATOM   4144  HB2 ALA A 269      47.120  36.040  68.200  1.00  0.00           H
ATOM   4145  HB3 ALA A 269      47.940  36.950  69.640  1.00  0.00           H
ATOM   4146  C   ALA A 269      49.110  37.300  66.960  1.00  0.00           C
ATOM   4147  O   ALA A 269      48.760  36.880  65.840  1.00  0.00           O
ATOM   4148  N   PHE A 270      49.250  38.570  67.180  1.00  0.00           N
ATOM   4149  HN  PHE A 270      49.340  38.910  68.110  1.00  0.00           H
ATOM   4150  CA  PHE A 270      49.250  39.710  66.250  1.00  0.00           C
ATOM   4151  HA  PHE A 270      48.320  39.570  65.720  1.00  0.00           H
ATOM   4152  CB  PHE A 270      49.270  40.970  67.070  1.00  0.00           C
ATOM   4153  HB1 PHE A 270      50.270  41.090  67.550  1.00  0.00           H
ATOM   4154  HB2 PHE A 270      48.580  40.840  67.940  1.00  0.00           H
ATOM   4155  CG  PHE A 270      48.890  42.150  66.280  1.00  0.00           C
ATOM   4156  CD1 PHE A 270      47.590  42.650  66.430  1.00  0.00           C
ATOM   4157  HD1 PHE A 270      46.930  42.120  67.100  1.00  0.00           H
ATOM   4158  CE1 PHE A 270      47.190  43.690  65.660  1.00  0.00           C
ATOM   4159  HE1 PHE A 270      46.180  44.060  65.830  1.00  0.00           H
ATOM   4160  CZ  PHE A 270      48.030  44.320  64.740  1.00  0.00           C
ATOM   4161  HZ  PHE A 270      47.630  45.090  64.110  1.00  0.00           H
ATOM   4162  CD2 PHE A 270      49.730  42.750  65.370  1.00  0.00           C
ATOM   4163  HD2 PHE A 270      50.710  42.330  65.200  1.00  0.00           H
ATOM   4164  CE2 PHE A 270      49.300  43.800  64.590  1.00  0.00           C
ATOM   4165  HE2 PHE A 270      49.970  44.200  63.850  1.00  0.00           H
ATOM   4166  C   PHE A 270      50.370  39.650  65.300  1.00  0.00           C
ATOM   4167  O   PHE A 270      50.210  39.890  64.100  1.00  0.00           O
ATOM   4168  N   VAL A 271      51.550  39.230  65.700  1.00  0.00           N
ATOM   4169  HN  VAL A 271      51.660  39.200  66.690  1.00  0.00           H
ATOM   4170  CA  VAL A 271      52.600  38.920  64.750  1.00  0.00           C
ATOM   4171  HA  VAL A 271      52.470  39.810  64.150  1.00  0.00           H
ATOM   4172  CB  VAL A 271      53.990  38.850  65.400  1.00  0.00           C
ATOM   4173  HB  VAL A 271      53.940  38.070  66.190  1.00  0.00           H
ATOM   4174  CG1 VAL A 271      55.040  38.420  64.450  1.00  0.00           C
ATOM   4175 HG11 VAL A 271      54.980  38.960  63.480  1.00  0.00           H
ATOM   4176 HG12 VAL A 271      54.920  37.380  64.100  1.00  0.00           H
ATOM   4177 HG13 VAL A 271      56.050  38.630  64.860  1.00  0.00           H
ATOM   4178  CG2 VAL A 271      54.440  40.180  65.920  1.00  0.00           C
ATOM   4179 HG21 VAL A 271      54.680  40.720  64.980  1.00  0.00           H
ATOM   4180 HG22 VAL A 271      55.330  40.070  66.570  1.00  0.00           H
ATOM   4181 HG23 VAL A 271      53.650  40.690  66.520  1.00  0.00           H
ATOM   4182  C   VAL A 271      52.300  37.850  63.770  1.00  0.00           C
ATOM   4183  O   VAL A 271      52.540  38.000  62.600  1.00  0.00           O
ATOM   4184  N   VAL A 272      51.770  36.680  64.180  1.00  0.00           N
ATOM   4185  HN  VAL A 272      51.640  36.610  65.160  1.00  0.00           H
ATOM   4186  CA  VAL A 272      51.430  35.480  63.430  1.00  0.00           C
ATOM   4187  HA  VAL A 272      52.310  35.330  62.820  1.00  0.00           H
ATOM   4188  CB  VAL A 272      51.060  34.230  64.220  1.00  0.00           C
ATOM   4189  HB  VAL A 272      50.220  34.550  64.880  1.00  0.00           H
ATOM   4190  CG1 VAL A 272      50.500  33.100  63.290  1.00  0.00           C
ATOM   4191 HG11 VAL A 272      49.600  33.260  62.650  1.00  0.00           H
ATOM   4192 HG12 VAL A 272      50.140  32.270  63.930  1.00  0.00           H
ATOM   4193 HG13 VAL A 272      51.260  32.670  62.600  1.00  0.00           H
ATOM   4194  CG2 VAL A 272      52.350  33.770  65.030  1.00  0.00           C
ATOM   4195 HG21 VAL A 272      52.560  34.420  65.900  1.00  0.00           H
ATOM   4196 HG22 VAL A 272      53.220  33.660  64.350  1.00  0.00           H
ATOM   4197 HG23 VAL A 272      52.110  32.750  65.410  1.00  0.00           H
ATOM   4198  C   VAL A 272      50.340  35.760  62.440  1.00  0.00           C
ATOM   4199  O   VAL A 272      50.440  35.350  61.290  1.00  0.00           O
ATOM   4200  N   CYS A 273      49.200  36.370  62.880  1.00  0.00           N
ATOM   4201  HN  CYS A 273      49.100  36.380  63.870  1.00  0.00           H
ATOM   4202  CA  CYS A 273      48.110  36.640  62.010  1.00  0.00           C
ATOM   4203  HA  CYS A 273      47.870  35.840  61.330  1.00  0.00           H
ATOM   4204  CB  CYS A 273      46.890  36.970  62.950  1.00  0.00           C
ATOM   4205  HB1 CYS A 273      45.980  37.230  62.360  1.00  0.00           H
ATOM   4206  HB2 CYS A 273      47.260  37.890  63.450  1.00  0.00           H
ATOM   4207  SG  CYS A 273      46.380  35.590  64.030  1.00  0.00           S
ATOM   4208  HG1 CYS A 273      46.740  34.480  63.390  1.00  0.00           H
ATOM   4209  C   CYS A 273      48.260  37.840  61.120  1.00  0.00           C
ATOM   4210  O   CYS A 273      47.810  37.730  60.020  1.00  0.00           O
ATOM   4211  N   TRP A 274      48.780  39.020  61.500  1.00  0.00           N
ATOM   4212  HN  TRP A 274      49.300  39.150  62.340  1.00  0.00           H
ATOM   4213  CA  TRP A 274      48.790  40.200  60.600  1.00  0.00           C
ATOM   4214  HA  TRP A 274      47.990  40.030  59.890  1.00  0.00           H
ATOM   4215  CB  TRP A 274      48.450  41.570  61.210  1.00  0.00           C
ATOM   4216  HB1 TRP A 274      48.390  42.210  60.310  1.00  0.00           H
ATOM   4217  HB2 TRP A 274      49.100  41.980  62.010  1.00  0.00           H
ATOM   4218  CG  TRP A 274      47.020  41.580  61.660  1.00  0.00           C
ATOM   4219  CD1 TRP A 274      46.460  41.410  62.950  1.00  0.00           C
ATOM   4220  HD1 TRP A 274      47.060  41.200  63.820  1.00  0.00           H
ATOM   4221  NE1 TRP A 274      45.120  41.320  62.800  1.00  0.00           N
ATOM   4222  HE1 TRP A 274      44.460  41.170  63.500  1.00  0.00           H
ATOM   4223  CE2 TRP A 274      44.740  41.550  61.540  1.00  0.00           C
ATOM   4224  CD2 TRP A 274      45.940  41.590  60.770  1.00  0.00           C
ATOM   4225  CE3 TRP A 274      45.870  41.670  59.370  1.00  0.00           C
ATOM   4226  HE3 TRP A 274      46.760  41.530  58.770  1.00  0.00           H
ATOM   4227  CZ3 TRP A 274      44.610  41.820  58.740  1.00  0.00           C
ATOM   4228  HZ3 TRP A 274      44.570  41.750  57.670  1.00  0.00           H
ATOM   4229  CZ2 TRP A 274      43.450  41.790  60.940  1.00  0.00           C
ATOM   4230  HZ2 TRP A 274      42.590  41.840  61.580  1.00  0.00           H
ATOM   4231  CH2 TRP A 274      43.500  41.950  59.570  1.00  0.00           C
ATOM   4232  HH2 TRP A 274      42.600  42.220  59.030  1.00  0.00           H
ATOM   4233  C   TRP A 274      49.970  40.380  59.640  1.00  0.00           C
ATOM   4234  O   TRP A 274      49.870  40.890  58.570  1.00  0.00           O
ATOM   4235  N   ALA A 275      51.210  40.070  60.100  1.00  0.00           N
ATOM   4236  HN  ALA A 275      51.350  39.620  60.980  1.00  0.00           H
ATOM   4237  CA  ALA A 275      52.450  40.200  59.300  1.00  0.00           C
ATOM   4238  HA  ALA A 275      52.550  41.260  59.120  1.00  0.00           H
ATOM   4239  CB  ALA A 275      53.700  39.860  60.160  1.00  0.00           C
ATOM   4240  HB1 ALA A 275      53.850  40.560  61.010  1.00  0.00           H
ATOM   4241  HB2 ALA A 275      54.560  40.120  59.490  1.00  0.00           H
ATOM   4242  HB3 ALA A 275      53.740  38.810  60.510  1.00  0.00           H
ATOM   4243  C   ALA A 275      52.490  39.360  57.970  1.00  0.00           C
ATOM   4244  O   ALA A 275      52.770  39.960  56.950  1.00  0.00           O
ATOM   4245  N   PRO A 276      52.120  38.080  57.870  1.00  0.00           N
ATOM   4246  CD  PRO A 276      51.710  37.130  58.960  1.00  0.00           C
ATOM   4247  HD1 PRO A 276      51.010  37.540  59.730  1.00  0.00           H
ATOM   4248  HD2 PRO A 276      52.630  36.860  59.520  1.00  0.00           H
ATOM   4249  CA  PRO A 276      52.260  37.380  56.560  1.00  0.00           C
ATOM   4250  HA  PRO A 276      53.290  37.450  56.230  1.00  0.00           H
ATOM   4251  CB  PRO A 276      51.870  35.890  56.900  1.00  0.00           C
ATOM   4252  HB1 PRO A 276      52.750  35.240  57.090  1.00  0.00           H
ATOM   4253  HB2 PRO A 276      51.250  35.340  56.160  1.00  0.00           H
ATOM   4254  CG  PRO A 276      51.010  36.050  58.150  1.00  0.00           C
ATOM   4255  HG1 PRO A 276      50.000  36.400  57.880  1.00  0.00           H
ATOM   4256  HG2 PRO A 276      50.870  35.100  58.730  1.00  0.00           H
ATOM   4257  C   PRO A 276      51.490  38.060  55.470  1.00  0.00           C
ATOM   4258  O   PRO A 276      51.940  38.130  54.320  1.00  0.00           O
ATOM   4259  N   ILE A 277      50.310  38.580  55.810  1.00  0.00           N
ATOM   4260  HN  ILE A 277      50.060  38.650  56.770  1.00  0.00           H
ATOM   4261  CA  ILE A 277      49.490  39.370  54.830  1.00  0.00           C
ATOM   4262  HA  ILE A 277      49.710  39.030  53.820  1.00  0.00           H
ATOM   4263  CB  ILE A 277      47.970  39.200  55.160  1.00  0.00           C
ATOM   4264  HB  ILE A 277      47.760  38.130  55.350  1.00  0.00           H
ATOM   4265  CG2 ILE A 277      47.680  39.850  56.490  1.00  0.00           C
ATOM   4266 HG21 ILE A 277      48.210  39.380  57.350  1.00  0.00           H
ATOM   4267 HG22 ILE A 277      46.620  39.840  56.790  1.00  0.00           H
ATOM   4268 HG23 ILE A 277      48.050  40.900  56.410  1.00  0.00           H
ATOM   4269  CG1 ILE A 277      46.960  39.720  54.080  1.00  0.00           C
ATOM   4270 HG11 ILE A 277      47.030  40.830  54.120  1.00  0.00           H
ATOM   4271 HG12 ILE A 277      45.970  39.350  54.390  1.00  0.00           H
ATOM   4272  CD  ILE A 277      47.290  39.240  52.610  1.00  0.00           C
ATOM   4273  HD1 ILE A 277      48.230  39.710  52.240  1.00  0.00           H
ATOM   4274  HD2 ILE A 277      46.560  39.640  51.870  1.00  0.00           H
ATOM   4275  HD3 ILE A 277      47.360  38.130  52.500  1.00  0.00           H
ATOM   4276  C   ILE A 277      49.900  40.860  54.610  1.00  0.00           C
ATOM   4277  O   ILE A 277      49.930  41.260  53.470  1.00  0.00           O
ATOM   4278  N   HSD A 278      50.330  41.540  55.670  1.00  0.00           N
ATOM   4279  HN  HSD A 278      50.380  41.180  56.600  1.00  0.00           H
ATOM   4280  CA  HSD A 278      50.910  42.860  55.540  1.00  0.00           C
ATOM   4281  HA  HSD A 278      50.220  43.410  54.920  1.00  0.00           H
ATOM   4282  CB  HSD A 278      51.140  43.530  56.940  1.00  0.00           C
ATOM   4283  HB1 HSD A 278      51.940  44.300  56.920  1.00  0.00           H
ATOM   4284  HB2 HSD A 278      51.410  42.850  57.770  1.00  0.00           H
ATOM   4285  ND1 HSD A 278      48.920  43.630  58.000  1.00  0.00           N
ATOM   4286  HD1 HSD A 278      48.940  42.690  58.330  1.00  0.00           H
ATOM   4287  CG  HSD A 278      49.930  44.220  57.240  1.00  0.00           C
ATOM   4288  CE1 HSD A 278      48.100  44.650  58.460  1.00  0.00           C
ATOM   4289  HE1 HSD A 278      47.330  44.360  59.170  1.00  0.00           H
ATOM   4290  NE2 HSD A 278      48.460  45.780  57.950  1.00  0.00           N
ATOM   4291  CD2 HSD A 278      49.530  45.530  57.110  1.00  0.00           C
ATOM   4292  HD2 HSD A 278      50.070  46.440  56.870  1.00  0.00           H
ATOM   4293  C   HSD A 278      52.200  42.900  54.750  1.00  0.00           C
ATOM   4294  O   HSD A 278      52.440  43.800  53.930  1.00  0.00           O
ATOM   4295  N   ILE A 279      53.060  41.970  55.010  1.00  0.00           N
ATOM   4296  HN  ILE A 279      52.850  41.250  55.680  1.00  0.00           H
ATOM   4297  CA  ILE A 279      54.340  41.760  54.230  1.00  0.00           C
ATOM   4298  HA  ILE A 279      54.750  42.760  54.300  1.00  0.00           H
ATOM   4299  CB  ILE A 279      55.320  40.870  54.950  1.00  0.00           C
ATOM   4300  HB  ILE A 279      54.840  39.890  55.180  1.00  0.00           H
ATOM   4301  CG2 ILE A 279      56.570  40.740  54.020  1.00  0.00           C
ATOM   4302 HG21 ILE A 279      56.380  40.020  53.190  1.00  0.00           H
ATOM   4303 HG22 ILE A 279      57.510  40.320  54.460  1.00  0.00           H
ATOM   4304 HG23 ILE A 279      56.890  41.730  53.630  1.00  0.00           H
ATOM   4305  CG1 ILE A 279      55.570  41.430  56.380  1.00  0.00           C
ATOM   4306 HG11 ILE A 279      54.720  41.760  57.010  1.00  0.00           H
ATOM   4307 HG12 ILE A 279      55.980  42.430  56.150  1.00  0.00           H
ATOM   4308  CD  ILE A 279      56.510  40.540  57.230  1.00  0.00           C
ATOM   4309  HD1 ILE A 279      57.530  40.510  56.800  1.00  0.00           H
ATOM   4310  HD2 ILE A 279      56.070  39.530  57.390  1.00  0.00           H
ATOM   4311  HD3 ILE A 279      56.550  40.940  58.270  1.00  0.00           H
ATOM   4312  C   ILE A 279      54.060  41.420  52.860  1.00  0.00           C
ATOM   4313  O   ILE A 279      54.710  41.960  51.900  1.00  0.00           O
ATOM   4314  N   PHE A 280      53.050  40.510  52.630  1.00  0.00           N
ATOM   4315  HN  PHE A 280      52.720  39.910  53.360  1.00  0.00           H
ATOM   4316  CA  PHE A 280      52.640  40.050  51.270  1.00  0.00           C
ATOM   4317  HA  PHE A 280      53.550  39.690  50.800  1.00  0.00           H
ATOM   4318  CB  PHE A 280      51.610  38.920  51.290  1.00  0.00           C
ATOM   4319  HB1 PHE A 280      50.610  39.300  51.550  1.00  0.00           H
ATOM   4320  HB2 PHE A 280      51.860  38.090  51.980  1.00  0.00           H
ATOM   4321  CG  PHE A 280      51.460  38.280  49.930  1.00  0.00           C
ATOM   4322  CD1 PHE A 280      50.540  38.850  49.050  1.00  0.00           C
ATOM   4323  HD1 PHE A 280      49.860  39.630  49.360  1.00  0.00           H
ATOM   4324  CE1 PHE A 280      50.280  38.240  47.820  1.00  0.00           C
ATOM   4325  HE1 PHE A 280      49.520  38.640  47.160  1.00  0.00           H
ATOM   4326  CZ  PHE A 280      50.900  37.000  47.530  1.00  0.00           C
ATOM   4327  HZ  PHE A 280      50.740  36.450  46.620  1.00  0.00           H
ATOM   4328  CD2 PHE A 280      52.250  37.130  49.620  1.00  0.00           C
ATOM   4329  HD2 PHE A 280      52.960  36.590  50.230  1.00  0.00           H
ATOM   4330  CE2 PHE A 280      51.890  36.480  48.400  1.00  0.00           C
ATOM   4331  HE2 PHE A 280      52.390  35.580  48.070  1.00  0.00           H
ATOM   4332  C   PHE A 280      52.180  41.130  50.340  1.00  0.00           C
ATOM   4333  O   PHE A 280      52.670  41.260  49.240  1.00  0.00           O
ATOM   4334  N   VAL A 281      51.340  42.040  50.790  1.00  0.00           N
ATOM   4335  HN  VAL A 281      51.040  41.940  51.740  1.00  0.00           H
ATOM   4336  CA  VAL A 281      50.840  43.180  50.010  1.00  0.00           C
ATOM   4337  HA  VAL A 281      50.320  42.860  49.120  1.00  0.00           H
ATOM   4338  CB  VAL A 281      49.860  43.840  50.910  1.00  0.00           C
ATOM   4339  HB  VAL A 281      50.130  43.820  51.990  1.00  0.00           H
ATOM   4340  CG1 VAL A 281      49.410  45.260  50.550  1.00  0.00           C
ATOM   4341 HG11 VAL A 281      48.710  45.330  49.690  1.00  0.00           H
ATOM   4342 HG12 VAL A 281      50.230  46.000  50.470  1.00  0.00           H
ATOM   4343 HG13 VAL A 281      48.730  45.720  51.310  1.00  0.00           H
ATOM   4344  CG2 VAL A 281      48.600  42.900  50.940  1.00  0.00           C
ATOM   4345 HG21 VAL A 281      47.890  43.490  51.570  1.00  0.00           H
ATOM   4346 HG22 VAL A 281      48.850  41.930  51.420  1.00  0.00           H
ATOM   4347 HG23 VAL A 281      48.130  42.740  49.950  1.00  0.00           H
ATOM   4348  C   VAL A 281      51.940  44.170  49.790  1.00  0.00           C
ATOM   4349  O   VAL A 281      52.170  44.700  48.670  1.00  0.00           O
ATOM   4350  N   ILE A 282      52.850  44.300  50.790  1.00  0.00           N
ATOM   4351  HN  ILE A 282      52.750  44.030  51.740  1.00  0.00           H
ATOM   4352  CA  ILE A 282      54.120  45.060  50.610  1.00  0.00           C
ATOM   4353  HA  ILE A 282      53.810  46.020  50.210  1.00  0.00           H
ATOM   4354  CB  ILE A 282      54.840  45.390  51.960  1.00  0.00           C
ATOM   4355  HB  ILE A 282      54.780  44.420  52.490  1.00  0.00           H
ATOM   4356  CG2 ILE A 282      56.340  45.770  51.720  1.00  0.00           C
ATOM   4357 HG21 ILE A 282      56.400  46.680  51.090  1.00  0.00           H
ATOM   4358 HG22 ILE A 282      56.990  44.970  51.300  1.00  0.00           H
ATOM   4359 HG23 ILE A 282      56.760  46.060  52.710  1.00  0.00           H
ATOM   4360  CG1 ILE A 282      53.970  46.280  52.860  1.00  0.00           C
ATOM   4361 HG11 ILE A 282      54.380  46.250  53.890  1.00  0.00           H
ATOM   4362 HG12 ILE A 282      52.930  45.910  52.870  1.00  0.00           H
ATOM   4363  CD  ILE A 282      53.980  47.810  52.560  1.00  0.00           C
ATOM   4364  HD1 ILE A 282      54.950  48.350  52.700  1.00  0.00           H
ATOM   4365  HD2 ILE A 282      53.290  48.310  53.270  1.00  0.00           H
ATOM   4366  HD3 ILE A 282      53.600  48.040  51.550  1.00  0.00           H
ATOM   4367  C   ILE A 282      55.030  44.570  49.470  1.00  0.00           C
ATOM   4368  O   ILE A 282      55.540  45.230  48.620  1.00  0.00           O
ATOM   4369  N   VAL A 283      55.280  43.210  49.460  1.00  0.00           N
ATOM   4370  HN  VAL A 283      55.000  42.670  50.250  1.00  0.00           H
ATOM   4371  CA  VAL A 283      55.980  42.490  48.410  1.00  0.00           C
ATOM   4372  HA  VAL A 283      56.910  43.030  48.300  1.00  0.00           H
ATOM   4373  CB  VAL A 283      56.370  41.120  48.910  1.00  0.00           C
ATOM   4374  HB  VAL A 283      55.490  40.780  49.500  1.00  0.00           H
ATOM   4375  CG1 VAL A 283      56.770  40.190  47.850  1.00  0.00           C
ATOM   4376 HG11 VAL A 283      55.880  39.960  47.230  1.00  0.00           H
ATOM   4377 HG12 VAL A 283      57.190  39.260  48.280  1.00  0.00           H
ATOM   4378 HG13 VAL A 283      57.540  40.600  47.150  1.00  0.00           H
ATOM   4379  CG2 VAL A 283      57.460  41.260  50.070  1.00  0.00           C
ATOM   4380 HG21 VAL A 283      58.490  41.520  49.720  1.00  0.00           H
ATOM   4381 HG22 VAL A 283      57.560  40.180  50.310  1.00  0.00           H
ATOM   4382 HG23 VAL A 283      57.250  41.890  50.960  1.00  0.00           H
ATOM   4383  C   VAL A 283      55.290  42.510  47.080  1.00  0.00           C
ATOM   4384  O   VAL A 283      55.930  42.780  46.060  1.00  0.00           O
ATOM   4385  N   TRP A 284      54.010  42.250  47.070  1.00  0.00           N
ATOM   4386  HN  TRP A 284      53.600  42.010  47.950  1.00  0.00           H
ATOM   4387  CA  TRP A 284      53.220  42.160  45.930  1.00  0.00           C
ATOM   4388  HA  TRP A 284      53.670  41.440  45.270  1.00  0.00           H
ATOM   4389  CB  TRP A 284      51.780  41.610  46.330  1.00  0.00           C
ATOM   4390  HB1 TRP A 284      51.340  42.200  47.160  1.00  0.00           H
ATOM   4391  HB2 TRP A 284      52.010  40.610  46.740  1.00  0.00           H
ATOM   4392  CG  TRP A 284      50.710  41.550  45.260  1.00  0.00           C
ATOM   4393  CD1 TRP A 284      49.640  42.390  44.980  1.00  0.00           C
ATOM   4394  HD1 TRP A 284      49.670  43.420  45.310  1.00  0.00           H
ATOM   4395  NE1 TRP A 284      48.740  41.770  44.150  1.00  0.00           N
ATOM   4396  HE1 TRP A 284      48.160  42.290  43.560  1.00  0.00           H
ATOM   4397  CE2 TRP A 284      49.150  40.560  43.750  1.00  0.00           C
ATOM   4398  CD2 TRP A 284      50.440  40.390  44.410  1.00  0.00           C
ATOM   4399  CE3 TRP A 284      50.960  39.140  44.430  1.00  0.00           C
ATOM   4400  HE3 TRP A 284      51.910  38.910  44.890  1.00  0.00           H
ATOM   4401  CZ3 TRP A 284      50.350  38.130  43.750  1.00  0.00           C
ATOM   4402  HZ3 TRP A 284      50.830  37.180  43.580  1.00  0.00           H
ATOM   4403  CZ2 TRP A 284      48.470  39.620  43.110  1.00  0.00           C
ATOM   4404  HZ2 TRP A 284      47.580  39.810  42.530  1.00  0.00           H
ATOM   4405  CH2 TRP A 284      49.100  38.370  43.120  1.00  0.00           C
ATOM   4406  HH2 TRP A 284      48.560  37.530  42.720  1.00  0.00           H
ATOM   4407  C   TRP A 284      53.110  43.460  45.190  1.00  0.00           C
ATOM   4408  O   TRP A 284      52.720  43.520  44.020  1.00  0.00           O
ATOM   4409  N   THR A 285      53.410  44.550  45.820  1.00  0.00           N
ATOM   4410  HN  THR A 285      53.800  44.420  46.730  1.00  0.00           H
ATOM   4411  CA  THR A 285      53.380  45.850  45.160  1.00  0.00           C
ATOM   4412  HA  THR A 285      52.720  45.800  44.310  1.00  0.00           H
ATOM   4413  CB  THR A 285      52.800  46.940  46.040  1.00  0.00           C
ATOM   4414  HB  THR A 285      53.600  47.250  46.740  1.00  0.00           H
ATOM   4415  OG1 THR A 285      51.580  46.500  46.630  1.00  0.00           O
ATOM   4416  HG1 THR A 285      51.900  45.930  47.340  1.00  0.00           H
ATOM   4417  CG2 THR A 285      52.390  48.180  45.200  1.00  0.00           C
ATOM   4418 HG21 THR A 285      53.230  48.830  44.870  1.00  0.00           H
ATOM   4419 HG22 THR A 285      51.770  48.840  45.840  1.00  0.00           H
ATOM   4420 HG23 THR A 285      51.640  48.010  44.390  1.00  0.00           H
ATOM   4421  C   THR A 285      54.780  46.280  44.680  1.00  0.00           C
ATOM   4422  O   THR A 285      54.930  47.000  43.660  1.00  0.00           O
ATOM   4423  N   LEU A 286      55.800  45.840  45.350  1.00  0.00           N
ATOM   4424  HN  LEU A 286      55.790  45.140  46.060  1.00  0.00           H
ATOM   4425  CA  LEU A 286      57.130  46.320  45.040  1.00  0.00           C
ATOM   4426  HA  LEU A 286      56.990  47.200  44.430  1.00  0.00           H
ATOM   4427  CB  LEU A 286      57.810  46.780  46.350  1.00  0.00           C
ATOM   4428  HB1 LEU A 286      58.700  47.360  46.020  1.00  0.00           H
ATOM   4429  HB2 LEU A 286      58.300  46.030  47.000  1.00  0.00           H
ATOM   4430  CG  LEU A 286      57.000  47.790  47.200  1.00  0.00           C
ATOM   4431  HG  LEU A 286      55.960  47.430  47.360  1.00  0.00           H
ATOM   4432  CD1 LEU A 286      57.650  47.920  48.570  1.00  0.00           C
ATOM   4433 HD11 LEU A 286      57.220  48.750  49.160  1.00  0.00           H
ATOM   4434 HD12 LEU A 286      58.730  48.180  48.540  1.00  0.00           H
ATOM   4435 HD13 LEU A 286      57.510  47.000  49.170  1.00  0.00           H
ATOM   4436  CD2 LEU A 286      56.920  49.120  46.500  1.00  0.00           C
ATOM   4437 HD21 LEU A 286      57.910  49.320  46.030  1.00  0.00           H
ATOM   4438 HD22 LEU A 286      56.610  49.830  47.300  1.00  0.00           H
ATOM   4439 HD23 LEU A 286      56.140  49.010  45.720  1.00  0.00           H
ATOM   4440  C   LEU A 286      57.930  45.350  44.210  1.00  0.00           C
ATOM   4441  O   LEU A 286      58.870  45.760  43.470  1.00  0.00           O
ATOM   4442  N   VAL A 287      57.540  44.020  44.060  1.00  0.00           N
ATOM   4443  HN  VAL A 287      56.730  43.580  44.440  1.00  0.00           H
ATOM   4444  CA  VAL A 287      58.250  43.080  43.270  1.00  0.00           C
ATOM   4445  HA  VAL A 287      59.080  43.610  42.820  1.00  0.00           H
ATOM   4446  CB  VAL A 287      58.780  41.920  44.020  1.00  0.00           C
ATOM   4447  HB  VAL A 287      57.920  41.320  44.410  1.00  0.00           H
ATOM   4448  CG1 VAL A 287      59.870  41.100  43.240  1.00  0.00           C
ATOM   4449 HG11 VAL A 287      60.520  40.440  43.860  1.00  0.00           H
ATOM   4450 HG12 VAL A 287      60.600  41.870  42.910  1.00  0.00           H
ATOM   4451 HG13 VAL A 287      59.470  40.480  42.410  1.00  0.00           H
ATOM   4452  CG2 VAL A 287      59.440  42.400  45.400  1.00  0.00           C
ATOM   4453 HG21 VAL A 287      58.700  43.000  45.980  1.00  0.00           H
ATOM   4454 HG22 VAL A 287      60.270  43.060  45.050  1.00  0.00           H
ATOM   4455 HG23 VAL A 287      59.800  41.560  46.030  1.00  0.00           H
ATOM   4456  C   VAL A 287      57.320  42.610  42.250  1.00  0.00           C
ATOM   4457  O   VAL A 287      56.180  42.260  42.610  1.00  0.00           O
ATOM   4458  N   ASP A 288      57.760  42.550  40.980  1.00  0.00           N
ATOM   4459  HN  ASP A 288      58.630  42.930  40.680  1.00  0.00           H
ATOM   4460  CA  ASP A 288      57.090  41.770  39.980  1.00  0.00           C
ATOM   4461  HA  ASP A 288      56.080  42.150  39.920  1.00  0.00           H
ATOM   4462  CB  ASP A 288      57.750  41.990  38.560  1.00  0.00           C
ATOM   4463  HB1 ASP A 288      58.740  41.500  38.420  1.00  0.00           H
ATOM   4464  HB2 ASP A 288      57.880  43.090  38.480  1.00  0.00           H
ATOM   4465  CG  ASP A 288      56.930  41.530  37.380  1.00  0.00           C
ATOM   4466  OD1 ASP A 288      55.770  41.040  37.540  1.00  0.00           O
ATOM   4467  OD2 ASP A 288      57.350  41.790  36.250  1.00  0.00           O
ATOM   4468  C   ASP A 288      57.050  40.210  40.210  1.00  0.00           C
ATOM   4469  O   ASP A 288      58.070  39.560  40.230  1.00  0.00           O
ATOM   4470  N   ILE A 289      55.870  39.740  40.410  1.00  0.00           N
ATOM   4471  HN  ILE A 289      55.010  40.240  40.410  1.00  0.00           H
ATOM   4472  CA  ILE A 289      55.720  38.370  40.810  1.00  0.00           C
ATOM   4473  HA  ILE A 289      56.370  37.730  40.230  1.00  0.00           H
ATOM   4474  CB  ILE A 289      55.880  38.180  42.300  1.00  0.00           C
ATOM   4475  HB  ILE A 289      56.730  38.800  42.650  1.00  0.00           H
ATOM   4476  CG2 ILE A 289      54.710  38.750  43.080  1.00  0.00           C
ATOM   4477 HG21 ILE A 289      55.040  39.140  44.060  1.00  0.00           H
ATOM   4478 HG22 ILE A 289      53.930  38.010  43.350  1.00  0.00           H
ATOM   4479 HG23 ILE A 289      54.170  39.550  42.520  1.00  0.00           H
ATOM   4480  CG1 ILE A 289      56.220  36.760  42.700  1.00  0.00           C
ATOM   4481 HG11 ILE A 289      57.100  36.400  42.130  1.00  0.00           H
ATOM   4482 HG12 ILE A 289      55.380  36.130  42.340  1.00  0.00           H
ATOM   4483  CD  ILE A 289      56.190  36.400  44.120  1.00  0.00           C
ATOM   4484  HD1 ILE A 289      55.110  36.160  44.270  1.00  0.00           H
ATOM   4485  HD2 ILE A 289      56.460  37.230  44.810  1.00  0.00           H
ATOM   4486  HD3 ILE A 289      56.700  35.440  44.330  1.00  0.00           H
ATOM   4487  C   ILE A 289      54.350  37.890  40.330  1.00  0.00           C
ATOM   4488  O   ILE A 289      53.380  38.660  40.220  1.00  0.00           O
ATOM   4489  N   ASP A 290      54.330  36.690  39.940  1.00  0.00           N
ATOM   4490  HN  ASP A 290      55.080  36.070  40.100  1.00  0.00           H
ATOM   4491  CA  ASP A 290      53.370  36.210  39.040  1.00  0.00           C
ATOM   4492  HA  ASP A 290      53.100  37.030  38.390  1.00  0.00           H
ATOM   4493  CB  ASP A 290      53.900  35.200  38.030  1.00  0.00           C
ATOM   4494  HB1 ASP A 290      54.020  34.160  38.420  1.00  0.00           H
ATOM   4495  HB2 ASP A 290      54.910  35.480  37.660  1.00  0.00           H
ATOM   4496  CG  ASP A 290      52.990  34.900  36.800  1.00  0.00           C
ATOM   4497  OD1 ASP A 290      51.930  35.540  36.600  1.00  0.00           O
ATOM   4498  OD2 ASP A 290      53.290  33.960  36.040  1.00  0.00           O
ATOM   4499  C   ASP A 290      52.070  35.770  39.690  1.00  0.00           C
ATOM   4500  O   ASP A 290      52.110  35.030  40.700  1.00  0.00           O
ATOM   4501  N   ARG A 291      50.890  36.280  39.170  1.00  0.00           N
ATOM   4502  HN  ARG A 291      50.960  36.660  38.250  1.00  0.00           H
ATOM   4503  CA  ARG A 291      49.530  36.060  39.630  1.00  0.00           C
ATOM   4504  HA  ARG A 291      49.650  35.940  40.700  1.00  0.00           H
ATOM   4505  CB  ARG A 291      48.710  37.280  39.220  1.00  0.00           C
ATOM   4506  HB1 ARG A 291      49.390  38.150  39.310  1.00  0.00           H
ATOM   4507  HB2 ARG A 291      47.960  37.390  40.040  1.00  0.00           H
ATOM   4508  CG  ARG A 291      48.000  37.370  37.870  1.00  0.00           C
ATOM   4509  HG1 ARG A 291      47.310  38.230  38.030  1.00  0.00           H
ATOM   4510  HG2 ARG A 291      47.280  36.530  37.810  1.00  0.00           H
ATOM   4511  CD  ARG A 291      48.850  37.500  36.610  1.00  0.00           C
ATOM   4512  HD1 ARG A 291      49.420  36.550  36.480  1.00  0.00           H
ATOM   4513  HD2 ARG A 291      49.390  38.460  36.710  1.00  0.00           H
ATOM   4514  NE  ARG A 291      47.900  37.620  35.510  1.00  0.00           N
ATOM   4515  HE  ARG A 291      46.950  37.330  35.600  1.00  0.00           H
ATOM   4516  CZ  ARG A 291      48.260  38.120  34.340  1.00  0.00           C
ATOM   4517  NH1 ARG A 291      47.310  38.120  33.380  1.00  0.00           N
ATOM   4518 HH11 ARG A 291      46.450  37.650  33.560  1.00  0.00           H
ATOM   4519 HH12 ARG A 291      47.420  38.720  32.590  1.00  0.00           H
ATOM   4520  NH2 ARG A 291      49.370  38.710  34.050  1.00  0.00           N
ATOM   4521 HH21 ARG A 291      50.090  38.650  34.740  1.00  0.00           H
ATOM   4522 HH22 ARG A 291      49.460  38.950  33.080  1.00  0.00           H
ATOM   4523  C   ARG A 291      49.020  34.690  38.980  1.00  0.00           C
ATOM   4524  O   ARG A 291      47.880  34.220  39.300  1.00  0.00           O
ATOM   4525  N   ARG A 292      49.790  34.050  38.050  1.00  0.00           N
ATOM   4526  HN  ARG A 292      50.700  34.360  37.770  1.00  0.00           H
ATOM   4527  CA  ARG A 292      49.480  32.750  37.420  1.00  0.00           C
ATOM   4528  HA  ARG A 292      48.450  32.470  37.630  1.00  0.00           H
ATOM   4529  CB  ARG A 292      49.770  32.860  35.910  1.00  0.00           C
ATOM   4530  HB1 ARG A 292      49.820  31.790  35.610  1.00  0.00           H
ATOM   4531  HB2 ARG A 292      50.760  33.330  35.760  1.00  0.00           H
ATOM   4532  CG  ARG A 292      48.680  33.640  35.150  1.00  0.00           C
ATOM   4533  HG1 ARG A 292      48.980  34.700  35.250  1.00  0.00           H
ATOM   4534  HG2 ARG A 292      47.650  33.430  35.530  1.00  0.00           H
ATOM   4535  CD  ARG A 292      48.820  33.250  33.690  1.00  0.00           C
ATOM   4536  HD1 ARG A 292      48.360  32.240  33.640  1.00  0.00           H
ATOM   4537  HD2 ARG A 292      49.870  33.090  33.350  1.00  0.00           H
ATOM   4538  NE  ARG A 292      48.090  34.200  32.820  1.00  0.00           N
ATOM   4539  HE  ARG A 292      47.160  33.920  32.620  1.00  0.00           H
ATOM   4540  CZ  ARG A 292      48.620  35.170  32.030  1.00  0.00           C
ATOM   4541  NH1 ARG A 292      47.780  35.710  31.190  1.00  0.00           N
ATOM   4542 HH11 ARG A 292      46.870  35.340  30.980  1.00  0.00           H
ATOM   4543 HH12 ARG A 292      48.050  36.500  30.640  1.00  0.00           H
ATOM   4544  NH2 ARG A 292      49.910  35.530  32.100  1.00  0.00           N
ATOM   4545 HH21 ARG A 292      50.470  35.400  32.920  1.00  0.00           H
ATOM   4546 HH22 ARG A 292      50.220  36.270  31.510  1.00  0.00           H
ATOM   4547  C   ARG A 292      50.370  31.670  38.000  1.00  0.00           C
ATOM   4548  O   ARG A 292      50.360  30.500  37.670  1.00  0.00           O
ATOM   4549  N   ASP A 293      51.200  31.990  39.050  1.00  0.00           N
ATOM   4550  HN  ASP A 293      51.250  32.940  39.350  1.00  0.00           H
ATOM   4551  CA  ASP A 293      51.910  31.000  39.920  1.00  0.00           C
ATOM   4552  HA  ASP A 293      52.000  30.180  39.220  1.00  0.00           H
ATOM   4553  CB  ASP A 293      53.420  31.380  40.390  1.00  0.00           C
ATOM   4554  HB1 ASP A 293      53.700  30.630  41.170  1.00  0.00           H
ATOM   4555  HB2 ASP A 293      53.460  32.370  40.880  1.00  0.00           H
ATOM   4556  CG  ASP A 293      54.500  31.280  39.340  1.00  0.00           C
ATOM   4557  OD1 ASP A 293      55.590  31.910  39.430  1.00  0.00           O
ATOM   4558  OD2 ASP A 293      54.300  30.450  38.370  1.00  0.00           O
ATOM   4559  C   ASP A 293      51.030  30.450  41.060  1.00  0.00           C
ATOM   4560  O   ASP A 293      50.780  31.150  42.030  1.00  0.00           O
ATOM   4561  N   PRO A 294      50.560  29.230  41.080  1.00  0.00           N
ATOM   4562  CD  PRO A 294      50.290  28.400  39.850  1.00  0.00           C
ATOM   4563  HD1 PRO A 294      51.230  28.190  39.290  1.00  0.00           H
ATOM   4564  HD2 PRO A 294      49.550  28.900  39.190  1.00  0.00           H
ATOM   4565  CA  PRO A 294      49.620  28.800  42.110  1.00  0.00           C
ATOM   4566  HA  PRO A 294      49.000  29.660  42.290  1.00  0.00           H
ATOM   4567  CB  PRO A 294      48.790  27.680  41.510  1.00  0.00           C
ATOM   4568  HB1 PRO A 294      47.800  28.120  41.240  1.00  0.00           H
ATOM   4569  HB2 PRO A 294      48.570  26.910  42.280  1.00  0.00           H
ATOM   4570  CG  PRO A 294      49.560  27.170  40.330  1.00  0.00           C
ATOM   4571  HG1 PRO A 294      50.260  26.330  40.550  1.00  0.00           H
ATOM   4572  HG2 PRO A 294      48.890  26.730  39.550  1.00  0.00           H
ATOM   4573  C   PRO A 294      50.280  28.630  43.450  1.00  0.00           C
ATOM   4574  O   PRO A 294      49.540  28.750  44.420  1.00  0.00           O
ATOM   4575  N   LEU A 295      51.610  28.400  43.470  1.00  0.00           N
ATOM   4576  HN  LEU A 295      52.100  28.310  42.600  1.00  0.00           H
ATOM   4577  CA  LEU A 295      52.400  28.500  44.720  1.00  0.00           C
ATOM   4578  HA  LEU A 295      51.990  27.830  45.460  1.00  0.00           H
ATOM   4579  CB  LEU A 295      53.840  27.970  44.480  1.00  0.00           C
ATOM   4580  HB1 LEU A 295      54.340  28.590  43.700  1.00  0.00           H
ATOM   4581  HB2 LEU A 295      53.660  26.980  44.020  1.00  0.00           H
ATOM   4582  CG  LEU A 295      54.880  27.860  45.620  1.00  0.00           C
ATOM   4583  HG  LEU A 295      55.220  28.870  45.940  1.00  0.00           H
ATOM   4584  CD1 LEU A 295      54.230  27.130  46.830  1.00  0.00           C
ATOM   4585 HD11 LEU A 295      54.000  26.080  46.560  1.00  0.00           H
ATOM   4586 HD12 LEU A 295      53.360  27.700  47.230  1.00  0.00           H
ATOM   4587 HD13 LEU A 295      54.800  26.960  47.770  1.00  0.00           H
ATOM   4588  CD2 LEU A 295      56.210  27.180  45.310  1.00  0.00           C
ATOM   4589 HD21 LEU A 295      56.720  27.800  44.540  1.00  0.00           H
ATOM   4590 HD22 LEU A 295      56.050  26.180  44.850  1.00  0.00           H
ATOM   4591 HD23 LEU A 295      56.850  27.110  46.210  1.00  0.00           H
ATOM   4592  C   LEU A 295      52.340  29.870  45.400  1.00  0.00           C
ATOM   4593  O   LEU A 295      51.990  29.870  46.600  1.00  0.00           O
ATOM   4594  N   VAL A 296      52.400  30.970  44.690  1.00  0.00           N
ATOM   4595  HN  VAL A 296      52.480  30.900  43.700  1.00  0.00           H
ATOM   4596  CA  VAL A 296      52.130  32.350  45.120  1.00  0.00           C
ATOM   4597  HA  VAL A 296      52.840  32.490  45.920  1.00  0.00           H
ATOM   4598  CB  VAL A 296      52.490  33.340  44.050  1.00  0.00           C
ATOM   4599  HB  VAL A 296      51.860  33.280  43.140  1.00  0.00           H
ATOM   4600  CG1 VAL A 296      52.420  34.820  44.630  1.00  0.00           C
ATOM   4601 HG11 VAL A 296      52.920  34.770  45.620  1.00  0.00           H
ATOM   4602 HG12 VAL A 296      51.400  35.250  44.680  1.00  0.00           H
ATOM   4603 HG13 VAL A 296      53.060  35.540  44.080  1.00  0.00           H
ATOM   4604  CG2 VAL A 296      54.000  33.070  43.630  1.00  0.00           C
ATOM   4605 HG21 VAL A 296      54.110  33.780  42.780  1.00  0.00           H
ATOM   4606 HG22 VAL A 296      54.270  32.030  43.360  1.00  0.00           H
ATOM   4607 HG23 VAL A 296      54.690  33.540  44.380  1.00  0.00           H
ATOM   4608  C   VAL A 296      50.680  32.590  45.610  1.00  0.00           C
ATOM   4609  O   VAL A 296      50.440  33.170  46.660  1.00  0.00           O
ATOM   4610  N   VAL A 297      49.680  32.110  44.840  1.00  0.00           N
ATOM   4611  HN  VAL A 297      49.930  31.570  44.040  1.00  0.00           H
ATOM   4612  CA  VAL A 297      48.340  32.170  45.160  1.00  0.00           C
ATOM   4613  HA  VAL A 297      48.040  33.150  45.500  1.00  0.00           H
ATOM   4614  CB  VAL A 297      47.440  31.720  43.960  1.00  0.00           C
ATOM   4615  HB  VAL A 297      47.700  30.680  43.700  1.00  0.00           H
ATOM   4616  CG1 VAL A 297      45.950  31.910  44.330  1.00  0.00           C
ATOM   4617 HG11 VAL A 297      45.360  31.400  43.550  1.00  0.00           H
ATOM   4618 HG12 VAL A 297      45.750  33.010  44.300  1.00  0.00           H
ATOM   4619 HG13 VAL A 297      45.630  31.410  45.270  1.00  0.00           H
ATOM   4620  CG2 VAL A 297      47.750  32.610  42.800  1.00  0.00           C
ATOM   4621 HG21 VAL A 297      47.140  32.220  41.960  1.00  0.00           H
ATOM   4622 HG22 VAL A 297      48.820  32.690  42.520  1.00  0.00           H
ATOM   4623 HG23 VAL A 297      47.370  33.620  43.060  1.00  0.00           H
ATOM   4624  C   VAL A 297      48.010  31.340  46.400  1.00  0.00           C
ATOM   4625  O   VAL A 297      47.350  31.730  47.310  1.00  0.00           O
ATOM   4626  N   ALA A 298      48.630  30.170  46.600  1.00  0.00           N
ATOM   4627  HN  ALA A 298      49.090  29.730  45.830  1.00  0.00           H
ATOM   4628  CA  ALA A 298      48.510  29.330  47.770  1.00  0.00           C
ATOM   4629  HA  ALA A 298      47.450  29.120  47.800  1.00  0.00           H
ATOM   4630  CB  ALA A 298      49.090  27.980  47.360  1.00  0.00           C
ATOM   4631  HB1 ALA A 298      50.200  27.920  47.340  1.00  0.00           H
ATOM   4632  HB2 ALA A 298      48.740  27.590  46.380  1.00  0.00           H
ATOM   4633  HB3 ALA A 298      48.870  27.150  48.060  1.00  0.00           H
ATOM   4634  C   ALA A 298      48.980  30.030  48.990  1.00  0.00           C
ATOM   4635  O   ALA A 298      48.260  30.090  49.970  1.00  0.00           O
ATOM   4636  N   ALA A 299      50.200  30.550  48.910  1.00  0.00           N
ATOM   4637  HN  ALA A 299      50.730  30.390  48.080  1.00  0.00           H
ATOM   4638  CA  ALA A 299      50.620  31.400  49.930  1.00  0.00           C
ATOM   4639  HA  ALA A 299      50.610  30.850  50.850  1.00  0.00           H
ATOM   4640  CB  ALA A 299      52.050  31.980  49.460  1.00  0.00           C
ATOM   4641  HB1 ALA A 299      52.780  31.150  49.320  1.00  0.00           H
ATOM   4642  HB2 ALA A 299      52.250  32.690  50.290  1.00  0.00           H
ATOM   4643  HB3 ALA A 299      51.990  32.560  48.520  1.00  0.00           H
ATOM   4644  C   ALA A 299      49.790  32.640  50.300  1.00  0.00           C
ATOM   4645  O   ALA A 299      49.690  32.950  51.500  1.00  0.00           O
ATOM   4646  N   LEU A 300      49.160  33.340  49.330  1.00  0.00           N
ATOM   4647  HN  LEU A 300      49.430  33.230  48.380  1.00  0.00           H
ATOM   4648  CA  LEU A 300      48.190  34.470  49.490  1.00  0.00           C
ATOM   4649  HA  LEU A 300      48.560  35.300  50.080  1.00  0.00           H
ATOM   4650  CB  LEU A 300      47.870  34.950  48.050  1.00  0.00           C
ATOM   4651  HB1 LEU A 300      47.610  34.050  47.460  1.00  0.00           H
ATOM   4652  HB2 LEU A 300      48.820  35.280  47.570  1.00  0.00           H
ATOM   4653  CG  LEU A 300      46.720  35.990  47.840  1.00  0.00           C
ATOM   4654  HG  LEU A 300      45.750  35.530  48.140  1.00  0.00           H
ATOM   4655  CD1 LEU A 300      46.940  37.260  48.580  1.00  0.00           C
ATOM   4656 HD11 LEU A 300      46.100  37.980  48.610  1.00  0.00           H
ATOM   4657 HD12 LEU A 300      47.820  37.780  48.150  1.00  0.00           H
ATOM   4658 HD13 LEU A 300      46.990  37.110  49.680  1.00  0.00           H
ATOM   4659  CD2 LEU A 300      46.710  36.310  46.300  1.00  0.00           C
ATOM   4660 HD21 LEU A 300      46.510  35.460  45.620  1.00  0.00           H
ATOM   4661 HD22 LEU A 300      47.660  36.810  46.000  1.00  0.00           H
ATOM   4662 HD23 LEU A 300      45.940  37.100  46.190  1.00  0.00           H
ATOM   4663  C   LEU A 300      46.880  34.010  50.240  1.00  0.00           C
ATOM   4664  O   LEU A 300      46.420  34.650  51.180  1.00  0.00           O
ATOM   4665  N   HSD A 301      46.390  32.780  49.940  1.00  0.00           N
ATOM   4666  HN  HSD A 301      46.900  32.370  49.180  1.00  0.00           H
ATOM   4667  CA  HSD A 301      45.230  32.190  50.600  1.00  0.00           C
ATOM   4668  HA  HSD A 301      44.450  32.950  50.600  1.00  0.00           H
ATOM   4669  CB  HSD A 301      44.600  31.140  49.610  1.00  0.00           C
ATOM   4670  HB1 HSD A 301      45.000  31.360  48.590  1.00  0.00           H
ATOM   4671  HB2 HSD A 301      43.510  31.340  49.640  1.00  0.00           H
ATOM   4672  ND1 HSD A 301      45.760  28.910  49.990  1.00  0.00           N
ATOM   4673  HD1 HSD A 301      46.680  29.230  49.770  1.00  0.00           H
ATOM   4674  CG  HSD A 301      44.630  29.730  50.040  1.00  0.00           C
ATOM   4675  CE1 HSD A 301      45.390  27.670  50.460  1.00  0.00           C
ATOM   4676  HE1 HSD A 301      46.130  26.970  50.850  1.00  0.00           H
ATOM   4677  NE2 HSD A 301      44.130  27.650  50.760  1.00  0.00           N
ATOM   4678  CD2 HSD A 301      43.630  28.930  50.470  1.00  0.00           C
ATOM   4679  HD2 HSD A 301      42.570  29.080  50.600  1.00  0.00           H
ATOM   4680  C   HSD A 301      45.480  31.800  52.000  1.00  0.00           C
ATOM   4681  O   HSD A 301      44.640  31.830  52.880  1.00  0.00           O
ATOM   4682  N   LEU A 302      46.710  31.350  52.290  1.00  0.00           N
ATOM   4683  HN  LEU A 302      47.320  31.160  51.520  1.00  0.00           H
ATOM   4684  CA  LEU A 302      47.180  31.250  53.680  1.00  0.00           C
ATOM   4685  HA  LEU A 302      46.450  30.680  54.250  1.00  0.00           H
ATOM   4686  CB  LEU A 302      48.640  30.500  53.740  1.00  0.00           C
ATOM   4687  HB1 LEU A 302      49.170  30.580  54.710  1.00  0.00           H
ATOM   4688  HB2 LEU A 302      49.350  30.900  52.980  1.00  0.00           H
ATOM   4689  CG  LEU A 302      48.460  29.000  53.490  1.00  0.00           C
ATOM   4690  HG  LEU A 302      48.040  28.920  52.470  1.00  0.00           H
ATOM   4691  CD1 LEU A 302      49.820  28.230  53.550  1.00  0.00           C
ATOM   4692 HD11 LEU A 302      50.690  28.810  53.180  1.00  0.00           H
ATOM   4693 HD12 LEU A 302      49.750  27.430  52.780  1.00  0.00           H
ATOM   4694 HD13 LEU A 302      50.070  27.870  54.570  1.00  0.00           H
ATOM   4695  CD2 LEU A 302      47.480  28.280  54.450  1.00  0.00           C
ATOM   4696 HD21 LEU A 302      47.850  28.380  55.490  1.00  0.00           H
ATOM   4697 HD22 LEU A 302      47.380  27.240  54.070  1.00  0.00           H
ATOM   4698 HD23 LEU A 302      46.490  28.770  54.370  1.00  0.00           H
ATOM   4699  C   LEU A 302      47.460  32.600  54.390  1.00  0.00           C
ATOM   4700  O   LEU A 302      47.190  32.740  55.580  1.00  0.00           O
ATOM   4701  N   CYS A 303      47.960  33.680  53.710  1.00  0.00           N
ATOM   4702  HN  CYS A 303      48.210  33.570  52.750  1.00  0.00           H
ATOM   4703  CA  CYS A 303      48.100  34.970  54.350  1.00  0.00           C
ATOM   4704  HA  CYS A 303      48.660  34.920  55.270  1.00  0.00           H
ATOM   4705  CB  CYS A 303      48.880  35.960  53.440  1.00  0.00           C
ATOM   4706  HB1 CYS A 303      48.850  36.960  53.910  1.00  0.00           H
ATOM   4707  HB2 CYS A 303      48.410  35.910  52.440  1.00  0.00           H
ATOM   4708  SG  CYS A 303      50.640  35.390  53.280  1.00  0.00           S
ATOM   4709  HG1 CYS A 303      50.530  34.300  52.520  1.00  0.00           H
ATOM   4710  C   CYS A 303      46.700  35.620  54.700  1.00  0.00           C
ATOM   4711  O   CYS A 303      46.510  36.160  55.810  1.00  0.00           O
ATOM   4712  N   ILE A 304      45.760  35.530  53.720  1.00  0.00           N
ATOM   4713  HN  ILE A 304      45.920  35.060  52.850  1.00  0.00           H
ATOM   4714  CA  ILE A 304      44.370  35.990  53.980  1.00  0.00           C
ATOM   4715  HA  ILE A 304      44.390  36.990  54.380  1.00  0.00           H
ATOM   4716  CB  ILE A 304      43.550  35.990  52.670  1.00  0.00           C
ATOM   4717  HB  ILE A 304      43.760  35.000  52.220  1.00  0.00           H
ATOM   4718  CG2 ILE A 304      42.050  36.170  52.860  1.00  0.00           C
ATOM   4719 HG21 ILE A 304      41.600  35.360  53.470  1.00  0.00           H
ATOM   4720 HG22 ILE A 304      41.430  36.160  51.930  1.00  0.00           H
ATOM   4721 HG23 ILE A 304      41.830  37.100  53.420  1.00  0.00           H
ATOM   4722  CG1 ILE A 304      44.100  37.190  51.830  1.00  0.00           C
ATOM   4723 HG11 ILE A 304      45.200  37.130  51.690  1.00  0.00           H
ATOM   4724 HG12 ILE A 304      43.900  38.190  52.270  1.00  0.00           H
ATOM   4725  CD  ILE A 304      43.550  37.130  50.400  1.00  0.00           C
ATOM   4726  HD1 ILE A 304      42.440  37.240  50.420  1.00  0.00           H
ATOM   4727  HD2 ILE A 304      43.770  36.150  49.920  1.00  0.00           H
ATOM   4728  HD3 ILE A 304      43.970  37.870  49.690  1.00  0.00           H
ATOM   4729  C   ILE A 304      43.700  35.230  55.120  1.00  0.00           C
ATOM   4730  O   ILE A 304      43.180  35.830  56.030  1.00  0.00           O
ATOM   4731  N   ALA A 305      43.850  33.850  55.140  1.00  0.00           N
ATOM   4732  HN  ALA A 305      44.360  33.320  54.470  1.00  0.00           H
ATOM   4733  CA  ALA A 305      43.290  33.000  56.230  1.00  0.00           C
ATOM   4734  HA  ALA A 305      42.220  33.120  56.310  1.00  0.00           H
ATOM   4735  CB  ALA A 305      43.620  31.530  55.910  1.00  0.00           C
ATOM   4736  HB1 ALA A 305      44.670  31.250  56.120  1.00  0.00           H
ATOM   4737  HB2 ALA A 305      43.450  31.410  54.820  1.00  0.00           H
ATOM   4738  HB3 ALA A 305      42.920  30.830  56.420  1.00  0.00           H
ATOM   4739  C   ALA A 305      43.970  33.340  57.590  1.00  0.00           C
ATOM   4740  O   ALA A 305      43.270  33.340  58.600  1.00  0.00           O
ATOM   4741  N   LEU A 306      45.280  33.580  57.600  1.00  0.00           N
ATOM   4742  HN  LEU A 306      45.860  33.390  56.810  1.00  0.00           H
ATOM   4743  CA  LEU A 306      46.080  34.040  58.800  1.00  0.00           C
ATOM   4744  HA  LEU A 306      45.860  33.360  59.610  1.00  0.00           H
ATOM   4745  CB  LEU A 306      47.590  33.910  58.690  1.00  0.00           C
ATOM   4746  HB1 LEU A 306      48.070  34.310  59.610  1.00  0.00           H
ATOM   4747  HB2 LEU A 306      47.930  34.530  57.840  1.00  0.00           H
ATOM   4748  CG  LEU A 306      48.050  32.470  58.510  1.00  0.00           C
ATOM   4749  HG  LEU A 306      47.340  31.870  57.900  1.00  0.00           H
ATOM   4750  CD1 LEU A 306      49.450  32.420  57.790  1.00  0.00           C
ATOM   4751 HD11 LEU A 306      49.390  32.700  56.710  1.00  0.00           H
ATOM   4752 HD12 LEU A 306      49.890  31.410  57.850  1.00  0.00           H
ATOM   4753 HD13 LEU A 306      50.150  33.100  58.330  1.00  0.00           H
ATOM   4754  CD2 LEU A 306      48.240  31.830  59.860  1.00  0.00           C
ATOM   4755 HD21 LEU A 306      49.030  32.330  60.460  1.00  0.00           H
ATOM   4756 HD22 LEU A 306      48.320  30.730  59.750  1.00  0.00           H
ATOM   4757 HD23 LEU A 306      47.380  31.910  60.570  1.00  0.00           H
ATOM   4758  C   LEU A 306      45.600  35.370  59.380  1.00  0.00           C
ATOM   4759  O   LEU A 306      45.500  35.450  60.560  1.00  0.00           O
ATOM   4760  N   GLY A 307      45.310  36.410  58.520  1.00  0.00           N
ATOM   4761  HN  GLY A 307      45.630  36.330  57.580  1.00  0.00           H
ATOM   4762  CA  GLY A 307      44.520  37.600  58.990  1.00  0.00           C
ATOM   4763  HA1 GLY A 307      44.300  38.100  58.060  1.00  0.00           H
ATOM   4764  HA2 GLY A 307      45.120  38.210  59.650  1.00  0.00           H
ATOM   4765  C   GLY A 307      43.200  37.330  59.660  1.00  0.00           C
ATOM   4766  O   GLY A 307      42.830  37.790  60.740  1.00  0.00           O
ATOM   4767  N   TYR A 308      42.410  36.470  58.990  1.00  0.00           N
ATOM   4768  HN  TYR A 308      42.740  36.070  58.140  1.00  0.00           H
ATOM   4769  CA  TYR A 308      41.080  36.040  59.510  1.00  0.00           C
ATOM   4770  HA  TYR A 308      40.500  36.930  59.730  1.00  0.00           H
ATOM   4771  CB  TYR A 308      40.240  35.270  58.470  1.00  0.00           C
ATOM   4772  HB1 TYR A 308      39.430  34.680  58.950  1.00  0.00           H
ATOM   4773  HB2 TYR A 308      40.980  34.640  57.950  1.00  0.00           H
ATOM   4774  CG  TYR A 308      39.620  36.310  57.570  1.00  0.00           C
ATOM   4775  CD1 TYR A 308      38.580  37.120  58.070  1.00  0.00           C
ATOM   4776  HD1 TYR A 308      38.260  37.070  59.100  1.00  0.00           H
ATOM   4777  CE1 TYR A 308      37.860  37.960  57.150  1.00  0.00           C
ATOM   4778  HE1 TYR A 308      37.120  38.670  57.510  1.00  0.00           H
ATOM   4779  CZ  TYR A 308      38.180  37.960  55.760  1.00  0.00           C
ATOM   4780  OH  TYR A 308      37.600  38.850  54.900  1.00  0.00           O
ATOM   4781  HH  TYR A 308      37.050  39.420  55.440  1.00  0.00           H
ATOM   4782  CD2 TYR A 308      39.850  36.320  56.210  1.00  0.00           C
ATOM   4783  HD2 TYR A 308      40.580  35.650  55.770  1.00  0.00           H
ATOM   4784  CE2 TYR A 308      39.190  37.120  55.290  1.00  0.00           C
ATOM   4785  HE2 TYR A 308      39.560  37.070  54.280  1.00  0.00           H
ATOM   4786  C   TYR A 308      41.050  35.300  60.800  1.00  0.00           C
ATOM   4787  O   TYR A 308      40.060  35.360  61.560  1.00  0.00           O
ATOM   4788  N   ALA A 309      42.100  34.600  61.050  1.00  0.00           N
ATOM   4789  HN  ALA A 309      42.680  34.470  60.250  1.00  0.00           H
ATOM   4790  CA  ALA A 309      42.370  33.810  62.190  1.00  0.00           C
ATOM   4791  HA  ALA A 309      41.540  33.130  62.290  1.00  0.00           H
ATOM   4792  CB  ALA A 309      43.710  33.010  62.220  1.00  0.00           C
ATOM   4793  HB1 ALA A 309      43.830  32.320  63.080  1.00  0.00           H
ATOM   4794  HB2 ALA A 309      44.550  33.740  62.270  1.00  0.00           H
ATOM   4795  HB3 ALA A 309      43.940  32.350  61.350  1.00  0.00           H
ATOM   4796  C   ALA A 309      42.280  34.680  63.440  1.00  0.00           C
ATOM   4797  O   ALA A 309      41.730  34.270  64.500  1.00  0.00           O
ATOM   4798  N   ASN A 310      42.770  35.960  63.400  1.00  0.00           N
ATOM   4799  HN  ASN A 310      43.000  36.320  62.500  1.00  0.00           H
ATOM   4800  CA  ASN A 310      42.790  36.910  64.480  1.00  0.00           C
ATOM   4801  HA  ASN A 310      43.340  36.520  65.330  1.00  0.00           H
ATOM   4802  CB  ASN A 310      43.410  38.320  64.000  1.00  0.00           C
ATOM   4803  HB1 ASN A 310      43.040  38.330  62.950  1.00  0.00           H
ATOM   4804  HB2 ASN A 310      44.520  38.330  63.940  1.00  0.00           H
ATOM   4805  CG  ASN A 310      42.920  39.590  64.620  1.00  0.00           C
ATOM   4806  OD1 ASN A 310      43.440  40.070  65.640  1.00  0.00           O
ATOM   4807  ND2 ASN A 310      41.980  40.230  63.910  1.00  0.00           N
ATOM   4808 HD21 ASN A 310      41.480  39.680  63.240  1.00  0.00           H
ATOM   4809 HD22 ASN A 310      41.450  40.980  64.300  1.00  0.00           H
ATOM   4810  C   ASN A 310      41.380  37.090  65.080  1.00  0.00           C
ATOM   4811  O   ASN A 310      41.210  37.190  66.300  1.00  0.00           O
ATOM   4812  N   SER A 311      40.350  37.130  64.250  1.00  0.00           N
ATOM   4813  HN  SER A 311      40.490  36.910  63.280  1.00  0.00           H
ATOM   4814  CA  SER A 311      38.950  37.270  64.670  1.00  0.00           C
ATOM   4815  HA  SER A 311      38.800  37.860  65.550  1.00  0.00           H
ATOM   4816  CB  SER A 311      38.190  38.040  63.540  1.00  0.00           C
ATOM   4817  HB1 SER A 311      37.140  38.230  63.830  1.00  0.00           H
ATOM   4818  HB2 SER A 311      38.320  37.470  62.590  1.00  0.00           H
ATOM   4819  OG  SER A 311      38.700  39.360  63.380  1.00  0.00           O
ATOM   4820  HG1 SER A 311      38.320  39.720  64.180  1.00  0.00           H
ATOM   4821  C   SER A 311      38.150  36.040  64.950  1.00  0.00           C
ATOM   4822  O   SER A 311      37.270  35.910  65.770  1.00  0.00           O
ATOM   4823  N   SER A 312      38.450  35.060  64.050  1.00  0.00           N
ATOM   4824  HN  SER A 312      39.270  35.070  63.470  1.00  0.00           H
ATOM   4825  CA  SER A 312      37.750  33.820  63.950  1.00  0.00           C
ATOM   4826  HA  SER A 312      36.720  34.020  64.180  1.00  0.00           H
ATOM   4827  CB  SER A 312      37.770  33.150  62.630  1.00  0.00           C
ATOM   4828  HB1 SER A 312      37.200  33.740  61.890  1.00  0.00           H
ATOM   4829  HB2 SER A 312      37.290  32.160  62.770  1.00  0.00           H
ATOM   4830  OG  SER A 312      39.100  32.900  62.210  1.00  0.00           O
ATOM   4831  HG1 SER A 312      39.440  33.720  61.860  1.00  0.00           H
ATOM   4832  C   SER A 312      38.100  32.790  65.010  1.00  0.00           C
ATOM   4833  O   SER A 312      37.310  31.890  65.340  1.00  0.00           O
ATOM   4834  N   LEU A 313      39.300  32.880  65.600  1.00  0.00           N
ATOM   4835  HN  LEU A 313      40.020  33.430  65.160  1.00  0.00           H
ATOM   4836  CA  LEU A 313      39.740  32.030  66.690  1.00  0.00           C
ATOM   4837  HA  LEU A 313      38.930  31.360  66.940  1.00  0.00           H
ATOM   4838  CB  LEU A 313      40.940  31.190  66.190  1.00  0.00           C
ATOM   4839  HB1 LEU A 313      41.470  30.600  66.970  1.00  0.00           H
ATOM   4840  HB2 LEU A 313      41.710  31.850  65.720  1.00  0.00           H
ATOM   4841  CG  LEU A 313      40.610  30.150  65.070  1.00  0.00           C
ATOM   4842  HG  LEU A 313      40.160  30.700  64.210  1.00  0.00           H
ATOM   4843  CD1 LEU A 313      41.880  29.450  64.650  1.00  0.00           C
ATOM   4844 HD11 LEU A 313      42.330  28.800  65.430  1.00  0.00           H
ATOM   4845 HD12 LEU A 313      42.700  30.120  64.340  1.00  0.00           H
ATOM   4846 HD13 LEU A 313      41.630  28.820  63.770  1.00  0.00           H
ATOM   4847  CD2 LEU A 313      39.640  29.100  65.560  1.00  0.00           C
ATOM   4848 HD21 LEU A 313      38.670  29.540  65.870  1.00  0.00           H
ATOM   4849 HD22 LEU A 313      40.090  28.500  66.380  1.00  0.00           H
ATOM   4850 HD23 LEU A 313      39.300  28.470  64.710  1.00  0.00           H
ATOM   4851  C   LEU A 313      40.320  32.870  67.830  1.00  0.00           C
ATOM   4852  O   LEU A 313      41.120  32.430  68.680  1.00  0.00           O
ATOM   4853  N   ASN A 314      39.890  34.170  67.810  1.00  0.00           N
ATOM   4854  HN  ASN A 314      39.100  34.370  67.240  1.00  0.00           H
ATOM   4855  CA  ASN A 314      40.380  35.270  68.580  1.00  0.00           C
ATOM   4856  HA  ASN A 314      41.220  35.730  68.070  1.00  0.00           H
ATOM   4857  CB  ASN A 314      39.410  36.410  68.530  1.00  0.00           C
ATOM   4858  HB1 ASN A 314      38.680  36.120  69.310  1.00  0.00           H
ATOM   4859  HB2 ASN A 314      38.990  36.460  67.510  1.00  0.00           H
ATOM   4860  CG  ASN A 314      39.920  37.730  69.020  1.00  0.00           C
ATOM   4861  OD1 ASN A 314      40.620  37.810  70.020  1.00  0.00           O
ATOM   4862  ND2 ASN A 314      39.630  38.850  68.270  1.00  0.00           N
ATOM   4863 HD21 ASN A 314      38.880  38.810  67.600  1.00  0.00           H
ATOM   4864 HD22 ASN A 314      39.870  39.780  68.530  1.00  0.00           H
ATOM   4865  C   ASN A 314      40.850  34.900  70.000  1.00  0.00           C
ATOM   4866  O   ASN A 314      40.100  34.390  70.810  1.00  0.00           O
ATOM   4867  N   PRO A 315      42.150  35.140  70.350  1.00  0.00           N
ATOM   4868  CD  PRO A 315      43.260  35.450  69.400  1.00  0.00           C
ATOM   4869  HD1 PRO A 315      43.300  36.560  69.360  1.00  0.00           H
ATOM   4870  HD2 PRO A 315      43.050  34.960  68.420  1.00  0.00           H
ATOM   4871  CA  PRO A 315      42.660  34.680  71.650  1.00  0.00           C
ATOM   4872  HA  PRO A 315      42.440  33.620  71.610  1.00  0.00           H
ATOM   4873  CB  PRO A 315      44.160  34.900  71.640  1.00  0.00           C
ATOM   4874  HB1 PRO A 315      44.720  34.130  72.190  1.00  0.00           H
ATOM   4875  HB2 PRO A 315      44.430  35.890  72.070  1.00  0.00           H
ATOM   4876  CG  PRO A 315      44.540  34.870  70.110  1.00  0.00           C
ATOM   4877  HG1 PRO A 315      45.430  35.520  69.980  1.00  0.00           H
ATOM   4878  HG2 PRO A 315      44.760  33.830  69.810  1.00  0.00           H
ATOM   4879  C   PRO A 315      41.980  35.280  72.910  1.00  0.00           C
ATOM   4880  O   PRO A 315      41.790  34.600  73.950  1.00  0.00           O
ATOM   4881  N   VAL A 316      41.530  36.540  72.840  1.00  0.00           N
ATOM   4882  HN  VAL A 316      41.640  37.150  72.060  1.00  0.00           H
ATOM   4883  CA  VAL A 316      40.810  37.150  73.900  1.00  0.00           C
ATOM   4884  HA  VAL A 316      41.380  36.870  74.770  1.00  0.00           H
ATOM   4885  CB  VAL A 316      40.770  38.700  73.600  1.00  0.00           C
ATOM   4886  HB  VAL A 316      40.150  38.710  72.670  1.00  0.00           H
ATOM   4887  CG1 VAL A 316      40.140  39.510  74.730  1.00  0.00           C
ATOM   4888 HG11 VAL A 316      39.910  40.540  74.380  1.00  0.00           H
ATOM   4889 HG12 VAL A 316      40.780  39.380  75.630  1.00  0.00           H
ATOM   4890 HG13 VAL A 316      39.180  39.060  75.050  1.00  0.00           H
ATOM   4891  CG2 VAL A 316      42.090  39.410  73.280  1.00  0.00           C
ATOM   4892 HG21 VAL A 316      41.870  40.480  73.050  1.00  0.00           H
ATOM   4893 HG22 VAL A 316      42.470  39.020  72.320  1.00  0.00           H
ATOM   4894 HG23 VAL A 316      42.810  39.370  74.130  1.00  0.00           H
ATOM   4895  C   VAL A 316      39.420  36.570  74.050  1.00  0.00           C
ATOM   4896  O   VAL A 316      38.920  36.320  75.170  1.00  0.00           O
ATOM   4897  N   LEU A 317      38.740  36.360  72.890  1.00  0.00           N
ATOM   4898  HN  LEU A 317      39.050  36.630  71.980  1.00  0.00           H
ATOM   4899  CA  LEU A 317      37.430  35.710  72.860  1.00  0.00           C
ATOM   4900  HA  LEU A 317      36.790  36.270  73.530  1.00  0.00           H
ATOM   4901  CB  LEU A 317      36.780  35.840  71.470  1.00  0.00           C
ATOM   4902  HB1 LEU A 317      35.780  35.350  71.400  1.00  0.00           H
ATOM   4903  HB2 LEU A 317      37.430  35.290  70.760  1.00  0.00           H
ATOM   4904  CG  LEU A 317      36.670  37.310  70.960  1.00  0.00           C
ATOM   4905  HG  LEU A 317      37.720  37.570  70.690  1.00  0.00           H
ATOM   4906  CD1 LEU A 317      35.950  37.250  69.640  1.00  0.00           C
ATOM   4907 HD11 LEU A 317      35.870  38.290  69.250  1.00  0.00           H
ATOM   4908 HD12 LEU A 317      34.980  36.690  69.660  1.00  0.00           H
ATOM   4909 HD13 LEU A 317      36.480  36.580  68.930  1.00  0.00           H
ATOM   4910  CD2 LEU A 317      36.010  38.270  72.020  1.00  0.00           C
ATOM   4911 HD21 LEU A 317      35.690  39.180  71.470  1.00  0.00           H
ATOM   4912 HD22 LEU A 317      36.790  38.630  72.730  1.00  0.00           H
ATOM   4913 HD23 LEU A 317      35.210  37.810  72.630  1.00  0.00           H
ATOM   4914  C   LEU A 317      37.440  34.280  73.340  1.00  0.00           C
ATOM   4915  O   LEU A 317      36.560  33.930  74.070  1.00  0.00           O
ATOM   4916  N   TYR A 318      38.460  33.480  72.890  1.00  0.00           N
ATOM   4917  HN  TYR A 318      39.010  33.850  72.140  1.00  0.00           H
ATOM   4918  CA  TYR A 318      38.790  32.210  73.520  1.00  0.00           C
ATOM   4919  HA  TYR A 318      37.920  31.600  73.310  1.00  0.00           H
ATOM   4920  CB  TYR A 318      39.910  31.560  72.590  1.00  0.00           C
ATOM   4921  HB1 TYR A 318      40.810  32.200  72.450  1.00  0.00           H
ATOM   4922  HB2 TYR A 318      39.540  31.400  71.550  1.00  0.00           H
ATOM   4923  CG  TYR A 318      40.430  30.260  73.110  1.00  0.00           C
ATOM   4924  CD1 TYR A 318      41.740  30.260  73.650  1.00  0.00           C
ATOM   4925  HD1 TYR A 318      42.420  31.100  73.680  1.00  0.00           H
ATOM   4926  CE1 TYR A 318      42.240  29.200  74.380  1.00  0.00           C
ATOM   4927  HE1 TYR A 318      43.190  29.320  74.870  1.00  0.00           H
ATOM   4928  CZ  TYR A 318      41.370  28.100  74.670  1.00  0.00           C
ATOM   4929  OH  TYR A 318      41.810  27.120  75.570  1.00  0.00           O
ATOM   4930  HH  TYR A 318      41.180  26.430  75.820  1.00  0.00           H
ATOM   4931  CD2 TYR A 318      39.630  29.070  73.250  1.00  0.00           C
ATOM   4932  HD2 TYR A 318      38.640  29.150  72.840  1.00  0.00           H
ATOM   4933  CE2 TYR A 318      40.140  27.990  74.000  1.00  0.00           C
ATOM   4934  HE2 TYR A 318      39.440  27.260  74.370  1.00  0.00           H
ATOM   4935  C   TYR A 318      38.990  32.170  75.010  1.00  0.00           C
ATOM   4936  O   TYR A 318      38.360  31.270  75.600  1.00  0.00           O
ATOM   4937  N   ALA A 319      39.790  33.090  75.520  1.00  0.00           N
ATOM   4938  HN  ALA A 319      40.250  33.720  74.910  1.00  0.00           H
ATOM   4939  CA  ALA A 319      40.080  33.240  76.940  1.00  0.00           C
ATOM   4940  HA  ALA A 319      40.450  32.310  77.330  1.00  0.00           H
ATOM   4941  CB  ALA A 319      41.150  34.270  77.170  1.00  0.00           C
ATOM   4942  HB1 ALA A 319      41.440  34.160  78.240  1.00  0.00           H
ATOM   4943  HB2 ALA A 319      40.730  35.270  76.950  1.00  0.00           H
ATOM   4944  HB3 ALA A 319      42.030  34.080  76.520  1.00  0.00           H
ATOM   4945  C   ALA A 319      38.820  33.510  77.780  1.00  0.00           C
ATOM   4946  O   ALA A 319      38.650  32.970  78.850  1.00  0.00           O
ATOM   4947  N   PHE A 320      37.880  34.330  77.280  1.00  0.00           N
ATOM   4948  HN  PHE A 320      38.170  34.990  76.590  1.00  0.00           H
ATOM   4949  CA  PHE A 320      36.560  34.490  77.830  1.00  0.00           C
ATOM   4950  HA  PHE A 320      36.670  34.780  78.870  1.00  0.00           H
ATOM   4951  CB  PHE A 320      35.920  35.680  77.060  1.00  0.00           C
ATOM   4952  HB1 PHE A 320      35.840  35.620  75.950  1.00  0.00           H
ATOM   4953  HB2 PHE A 320      36.540  36.580  77.270  1.00  0.00           H
ATOM   4954  CG  PHE A 320      34.540  36.070  77.540  1.00  0.00           C
ATOM   4955  CD1 PHE A 320      34.520  37.180  78.450  1.00  0.00           C
ATOM   4956  HD1 PHE A 320      35.420  37.600  78.860  1.00  0.00           H
ATOM   4957  CE1 PHE A 320      33.270  37.570  78.960  1.00  0.00           C
ATOM   4958  HE1 PHE A 320      33.260  38.380  79.670  1.00  0.00           H
ATOM   4959  CZ  PHE A 320      32.070  37.040  78.410  1.00  0.00           C
ATOM   4960  HZ  PHE A 320      31.120  37.370  78.820  1.00  0.00           H
ATOM   4961  CD2 PHE A 320      33.340  35.530  77.020  1.00  0.00           C
ATOM   4962  HD2 PHE A 320      33.480  34.800  76.240  1.00  0.00           H
ATOM   4963  CE2 PHE A 320      32.140  36.040  77.440  1.00  0.00           C
ATOM   4964  HE2 PHE A 320      31.220  35.780  76.940  1.00  0.00           H
ATOM   4965  C   PHE A 320      35.690  33.270  77.770  1.00  0.00           C
ATOM   4966  O   PHE A 320      35.030  32.860  78.720  1.00  0.00           O
ATOM   4967  N   LEU A 321      35.680  32.540  76.630  1.00  0.00           N
ATOM   4968  HN  LEU A 321      36.170  32.950  75.860  1.00  0.00           H
ATOM   4969  CA  LEU A 321      34.890  31.350  76.430  1.00  0.00           C
ATOM   4970  HA  LEU A 321      33.880  31.530  76.770  1.00  0.00           H
ATOM   4971  CB  LEU A 321      34.710  31.030  74.840  1.00  0.00           C
ATOM   4972  HB1 LEU A 321      34.370  29.980  74.710  1.00  0.00           H
ATOM   4973  HB2 LEU A 321      35.710  30.970  74.360  1.00  0.00           H
ATOM   4974  CG  LEU A 321      33.890  32.070  74.040  1.00  0.00           C
ATOM   4975  HG  LEU A 321      34.460  33.020  74.160  1.00  0.00           H
ATOM   4976  CD1 LEU A 321      33.960  31.660  72.530  1.00  0.00           C
ATOM   4977 HD11 LEU A 321      33.560  32.450  71.870  1.00  0.00           H
ATOM   4978 HD12 LEU A 321      33.270  30.790  72.440  1.00  0.00           H
ATOM   4979 HD13 LEU A 321      34.980  31.360  72.190  1.00  0.00           H
ATOM   4980  CD2 LEU A 321      32.460  32.210  74.610  1.00  0.00           C
ATOM   4981 HD21 LEU A 321      31.770  32.480  73.790  1.00  0.00           H
ATOM   4982 HD22 LEU A 321      32.420  32.960  75.430  1.00  0.00           H
ATOM   4983 HD23 LEU A 321      32.150  31.230  75.010  1.00  0.00           H
ATOM   4984  C   LEU A 321      35.400  30.200  77.250  1.00  0.00           C
ATOM   4985  O   LEU A 321      34.630  29.320  77.630  1.00  0.00           O
ATOM   4986  N   ASP A 322      36.710  30.200  77.540  1.00  0.00           N
ATOM   4987  HN  ASP A 322      37.310  30.810  77.030  1.00  0.00           H
ATOM   4988  CA  ASP A 322      37.310  29.130  78.350  1.00  0.00           C
ATOM   4989  HA  ASP A 322      37.270  28.260  77.710  1.00  0.00           H
ATOM   4990  CB  ASP A 322      38.860  29.440  78.500  1.00  0.00           C
ATOM   4991  HB1 ASP A 322      38.950  30.410  79.050  1.00  0.00           H
ATOM   4992  HB2 ASP A 322      39.210  29.540  77.450  1.00  0.00           H
ATOM   4993  CG  ASP A 322      39.820  28.480  79.190  1.00  0.00           C
ATOM   4994  OD1 ASP A 322      40.910  28.980  79.610  1.00  0.00           O
ATOM   4995  OD2 ASP A 322      39.500  27.220  79.270  1.00  0.00           O
ATOM   4996  C   ASP A 322      36.640  29.020  79.750  1.00  0.00           C
ATOM   4997  O   ASP A 322      36.520  27.940  80.370  1.00  0.00           O
ATOM   4998  N   GLU A 323      36.230  30.150  80.370  1.00  0.00           N
ATOM   4999  HN  GLU A 323      36.330  31.040  79.930  1.00  0.00           H
ATOM   5000  CA  GLU A 323      35.600  30.170  81.710  1.00  0.00           C
ATOM   5001  HA  GLU A 323      35.940  29.340  82.310  1.00  0.00           H
ATOM   5002  CB  GLU A 323      36.010  31.430  82.430  1.00  0.00           C
ATOM   5003  HB1 GLU A 323      35.540  31.520  83.430  1.00  0.00           H
ATOM   5004  HB2 GLU A 323      35.590  32.290  81.860  1.00  0.00           H
ATOM   5005  CG  GLU A 323      37.510  31.710  82.550  1.00  0.00           C
ATOM   5006  HG1 GLU A 323      37.930  32.080  81.600  1.00  0.00           H
ATOM   5007  HG2 GLU A 323      38.040  30.730  82.640  1.00  0.00           H
ATOM   5008  CD  GLU A 323      38.010  32.550  83.670  1.00  0.00           C
ATOM   5009  OE1 GLU A 323      38.150  33.790  83.430  1.00  0.00           O
ATOM   5010  OE2 GLU A 323      38.290  32.060  84.730  1.00  0.00           O
ATOM   5011  C   GLU A 323      34.110  30.090  81.680  1.00  0.00           C
ATOM   5012  O   GLU A 323      33.450  30.190  82.680  1.00  0.00           O
ATOM   5013  N   ASN A 324      33.560  29.970  80.490  1.00  0.00           N
ATOM   5014  HN  ASN A 324      34.080  29.660  79.700  1.00  0.00           H
ATOM   5015  CA  ASN A 324      32.100  30.040  80.400  1.00  0.00           C
ATOM   5016  HA  ASN A 324      31.800  30.930  80.940  1.00  0.00           H
ATOM   5017  CB  ASN A 324      31.670  30.270  78.930  1.00  0.00           C
ATOM   5018  HB1 ASN A 324      32.120  29.470  78.310  1.00  0.00           H
ATOM   5019  HB2 ASN A 324      32.000  31.280  78.630  1.00  0.00           H
ATOM   5020  CG  ASN A 324      30.170  30.030  78.650  1.00  0.00           C
ATOM   5021  OD1 ASN A 324      29.260  30.280  79.460  1.00  0.00           O
ATOM   5022  ND2 ASN A 324      29.830  29.780  77.390  1.00  0.00           N
ATOM   5023 HD21 ASN A 324      28.860  29.660  77.160  1.00  0.00           H
ATOM   5024 HD22 ASN A 324      30.490  29.610  76.660  1.00  0.00           H
ATOM   5025  C   ASN A 324      31.300  29.020  81.220  1.00  0.00           C
ATOM   5026  O   ASN A 324      30.480  29.460  82.010  1.00  0.00           O
ATOM   5027  N   PHE A 325      31.450  27.690  81.210  1.00  0.00           N
ATOM   5028  HN  PHE A 325      30.890  27.180  81.860  1.00  0.00           H
ATOM   5029  CA  PHE A 325      32.340  26.690  80.570  1.00  0.00           C
ATOM   5030  HA  PHE A 325      31.730  25.800  80.630  1.00  0.00           H
ATOM   5031  CB  PHE A 325      32.710  26.920  79.040  1.00  0.00           C
ATOM   5032  HB1 PHE A 325      33.490  26.220  78.700  1.00  0.00           H
ATOM   5033  HB2 PHE A 325      33.080  27.970  78.950  1.00  0.00           H
ATOM   5034  CG  PHE A 325      31.560  26.840  78.050  1.00  0.00           C
ATOM   5035  CD1 PHE A 325      30.310  26.200  78.350  1.00  0.00           C
ATOM   5036  HD1 PHE A 325      30.250  25.770  79.350  1.00  0.00           H
ATOM   5037  CE1 PHE A 325      29.280  26.140  77.440  1.00  0.00           C
ATOM   5038  HE1 PHE A 325      28.290  25.760  77.670  1.00  0.00           H
ATOM   5039  CZ  PHE A 325      29.470  26.740  76.250  1.00  0.00           C
ATOM   5040  HZ  PHE A 325      28.650  26.910  75.560  1.00  0.00           H
ATOM   5041  CD2 PHE A 325      31.760  27.280  76.710  1.00  0.00           C
ATOM   5042  HD2 PHE A 325      32.670  27.770  76.400  1.00  0.00           H
ATOM   5043  CE2 PHE A 325      30.700  27.270  75.840  1.00  0.00           C
ATOM   5044  HE2 PHE A 325      30.850  27.580  74.820  1.00  0.00           H
ATOM   5045  C   PHE A 325      33.540  26.310  81.420  1.00  0.00           C
ATOM   5046  O   PHE A 325      34.360  25.450  81.160  1.00  0.00           O
ATOM   5047  N   LYS A 326      33.600  26.830  82.680  1.00  0.00           N
ATOM   5048  HN  LYS A 326      32.930  27.500  82.970  1.00  0.00           H
ATOM   5049  CA  LYS A 326      34.750  26.530  83.560  1.00  0.00           C
ATOM   5050  HA  LYS A 326      35.590  26.710  82.910  1.00  0.00           H
ATOM   5051  CB  LYS A 326      34.600  27.350  84.770  1.00  0.00           C
ATOM   5052  HB1 LYS A 326      33.820  26.850  85.380  1.00  0.00           H
ATOM   5053  HB2 LYS A 326      34.140  28.330  84.480  1.00  0.00           H
ATOM   5054  CG  LYS A 326      35.850  27.690  85.590  1.00  0.00           C
ATOM   5055  HG1 LYS A 326      36.350  26.710  85.800  1.00  0.00           H
ATOM   5056  HG2 LYS A 326      35.450  28.180  86.510  1.00  0.00           H
ATOM   5057  CD  LYS A 326      36.970  28.500  84.900  1.00  0.00           C
ATOM   5058  HD1 LYS A 326      36.540  29.500  84.700  1.00  0.00           H
ATOM   5059  HD2 LYS A 326      37.220  28.090  83.900  1.00  0.00           H
ATOM   5060  CE  LYS A 326      38.310  28.620  85.610  1.00  0.00           C
ATOM   5061  HE1 LYS A 326      38.780  27.620  85.460  1.00  0.00           H
[truncated: 6,266,845 more chars]
