# Supplementary material for: Descriptive molecular pharmacology of the δ opioid receptor (DOR): A computational study with structural approach
Source: PLoS One. 2024 Jul 11;19(7):e0304068. doi: 10.1371/journal.pone.0304068 (PMC11239112; doi:10.1371/journal.pone.0304068)
Supplement: S1 File — (ZIP) [file pone.0304068.s025.zip › DORNLR_cMD_0.pdb]

TITLE     Title
REMARK    THIS IS A SIMULATION BOX
CRYST1   80.480   80.480  118.313  90.00  90.00  90.00 P 1           1
MODEL        1
ATOM      1  N   GLU A   2      12.560  31.130  30.930  1.00  0.00           N
ATOM      2  HT1 GLU A   2      12.050  30.830  31.790  1.00  0.00           H
ATOM      3  HT2 GLU A   2      12.910  30.260  30.480  1.00  0.00           H
ATOM      4  HT3 GLU A   2      11.900  31.630  30.310  1.00  0.00           H
ATOM      5  CA  GLU A   2      13.640  32.120  31.180  1.00  0.00           C
ATOM      6  HA  GLU A   2      14.150  31.630  32.000  1.00  0.00           H
ATOM      7  CB  GLU A   2      14.530  32.250  29.930  1.00  0.00           C
ATOM      8  HB1 GLU A   2      15.310  33.040  30.010  1.00  0.00           H
ATOM      9  HB2 GLU A   2      13.940  32.470  29.010  1.00  0.00           H
ATOM     10  CG  GLU A   2      15.270  30.900  29.670  1.00  0.00           C
ATOM     11  HG1 GLU A   2      15.430  30.360  30.630  1.00  0.00           H
ATOM     12  HG2 GLU A   2      16.220  31.150  29.150  1.00  0.00           H
ATOM     13  CD  GLU A   2      14.520  29.920  28.800  1.00  0.00           C
ATOM     14  OE1 GLU A   2      14.910  29.610  27.650  1.00  0.00           O
ATOM     15  OE2 GLU A   2      13.540  29.290  29.380  1.00  0.00           O
ATOM     16  C   GLU A   2      13.360  33.400  31.940  1.00  0.00           C
ATOM     17  O   GLU A   2      13.860  33.560  33.050  1.00  0.00           O
ATOM     18  N   PRO A   3      12.550  34.300  31.540  1.00  0.00           N
ATOM     19  CD  PRO A   3      11.830  34.280  30.270  1.00  0.00           C
ATOM     20  HD1 PRO A   3      11.260  33.330  30.260  1.00  0.00           H
ATOM     21  HD2 PRO A   3      12.450  34.370  29.360  1.00  0.00           H
ATOM     22  CA  PRO A   3      12.480  35.680  32.110  1.00  0.00           C
ATOM     23  HA  PRO A   3      13.480  36.050  32.300  1.00  0.00           H
ATOM     24  CB  PRO A   3      11.780  36.520  31.000  1.00  0.00           C
ATOM     25  HB1 PRO A   3      12.610  36.750  30.300  1.00  0.00           H
ATOM     26  HB2 PRO A   3      11.300  37.470  31.300  1.00  0.00           H
ATOM     27  CG  PRO A   3      10.900  35.550  30.230  1.00  0.00           C
ATOM     28  HG1 PRO A   3       9.910  35.530  30.740  1.00  0.00           H
ATOM     29  HG2 PRO A   3      10.740  35.830  29.170  1.00  0.00           H
ATOM     30  C   PRO A   3      11.790  35.690  33.440  1.00  0.00           C
ATOM     31  O   PRO A   3      12.320  36.500  34.280  1.00  0.00           O
ATOM     32  N   ALA A   4      10.630  35.020  33.680  1.00  0.00           N
ATOM     33  HN  ALA A   4      10.150  34.500  32.980  1.00  0.00           H
ATOM     34  CA  ALA A   4       9.750  35.070  34.930  1.00  0.00           C
ATOM     35  HA  ALA A   4       9.470  36.110  34.880  1.00  0.00           H
ATOM     36  CB  ALA A   4       8.580  34.150  34.780  1.00  0.00           C
ATOM     37  HB1 ALA A   4       8.790  33.060  34.700  1.00  0.00           H
ATOM     38  HB2 ALA A   4       8.060  34.460  33.850  1.00  0.00           H
ATOM     39  HB3 ALA A   4       7.960  34.280  35.690  1.00  0.00           H
ATOM     40  C   ALA A   4      10.500  34.990  36.300  1.00  0.00           C
ATOM     41  O   ALA A   4      10.350  35.900  37.160  1.00  0.00           O
ATOM     42  N   PRO A   5      11.350  34.040  36.600  1.00  0.00           N
ATOM     43  CD  PRO A   5      11.410  32.790  35.840  1.00  0.00           C
ATOM     44  HD1 PRO A   5      11.790  32.910  34.800  1.00  0.00           H
ATOM     45  HD2 PRO A   5      10.450  32.230  35.890  1.00  0.00           H
ATOM     46  CA  PRO A   5      12.080  33.970  37.870  1.00  0.00           C
ATOM     47  HA  PRO A   5      11.370  34.310  38.610  1.00  0.00           H
ATOM     48  CB  PRO A   5      12.500  32.500  38.020  1.00  0.00           C
ATOM     49  HB1 PRO A   5      11.930  31.920  38.780  1.00  0.00           H
ATOM     50  HB2 PRO A   5      13.530  32.390  38.430  1.00  0.00           H
ATOM     51  CG  PRO A   5      12.410  31.930  36.650  1.00  0.00           C
ATOM     52  HG1 PRO A   5      13.360  32.100  36.100  1.00  0.00           H
ATOM     53  HG2 PRO A   5      12.030  30.880  36.660  1.00  0.00           H
ATOM     54  C   PRO A   5      13.150  35.020  37.970  1.00  0.00           C
ATOM     55  O   PRO A   5      13.340  35.530  39.020  1.00  0.00           O
ATOM     56  N   SER A   6      13.810  35.250  36.890  1.00  0.00           N
ATOM     57  HN  SER A   6      13.520  34.650  36.140  1.00  0.00           H
ATOM     58  CA  SER A   6      14.910  36.160  36.730  1.00  0.00           C
ATOM     59  HA  SER A   6      15.610  36.010  37.540  1.00  0.00           H
ATOM     60  CB  SER A   6      15.660  36.050  35.370  1.00  0.00           C
ATOM     61  HB1 SER A   6      16.550  36.720  35.350  1.00  0.00           H
ATOM     62  HB2 SER A   6      14.850  36.210  34.630  1.00  0.00           H
ATOM     63  OG  SER A   6      16.120  34.720  35.130  1.00  0.00           O
ATOM     64  HG1 SER A   6      16.840  34.550  35.740  1.00  0.00           H
ATOM     65  C   SER A   6      14.470  37.630  36.840  1.00  0.00           C
ATOM     66  O   SER A   6      15.040  38.410  37.610  1.00  0.00           O
ATOM     67  N   ALA A   7      13.320  38.150  36.230  1.00  0.00           N
ATOM     68  HN  ALA A   7      12.870  37.490  35.640  1.00  0.00           H
ATOM     69  CA  ALA A   7      12.670  39.400  36.460  1.00  0.00           C
ATOM     70  HA  ALA A   7      13.290  40.260  36.270  1.00  0.00           H
ATOM     71  CB  ALA A   7      11.470  39.450  35.540  1.00  0.00           C
ATOM     72  HB1 ALA A   7      11.850  39.440  34.490  1.00  0.00           H
ATOM     73  HB2 ALA A   7      10.810  40.330  35.700  1.00  0.00           H
ATOM     74  HB3 ALA A   7      10.870  38.530  35.680  1.00  0.00           H
ATOM     75  C   ALA A   7      12.220  39.470  37.940  1.00  0.00           C
ATOM     76  O   ALA A   7      12.170  40.520  38.670  1.00  0.00           O
ATOM     77  N   GLY A   8      11.810  38.280  38.510  1.00  0.00           N
ATOM     78  HN  GLY A   8      12.060  37.460  38.010  1.00  0.00           H
ATOM     79  CA  GLY A   8      11.480  38.140  39.940  1.00  0.00           C
ATOM     80  HA1 GLY A   8      11.150  37.110  40.030  1.00  0.00           H
ATOM     81  HA2 GLY A   8      10.730  38.860  40.240  1.00  0.00           H
ATOM     82  C   GLY A   8      12.530  38.350  40.880  1.00  0.00           C
ATOM     83  O   GLY A   8      12.530  38.940  41.940  1.00  0.00           O
ATOM     84  N   ALA A   9      13.660  37.860  40.420  1.00  0.00           N
ATOM     85  HN  ALA A   9      13.630  37.400  39.530  1.00  0.00           H
ATOM     86  CA  ALA A   9      14.920  38.000  41.220  1.00  0.00           C
ATOM     87  HA  ALA A   9      14.670  37.750  42.240  1.00  0.00           H
ATOM     88  CB  ALA A   9      16.020  36.920  40.630  1.00  0.00           C
ATOM     89  HB1 ALA A   9      15.590  35.900  40.780  1.00  0.00           H
ATOM     90  HB2 ALA A   9      16.940  37.120  41.200  1.00  0.00           H
ATOM     91  HB3 ALA A   9      16.170  37.130  39.550  1.00  0.00           H
ATOM     92  C   ALA A   9      15.480  39.440  41.130  1.00  0.00           C
ATOM     93  O   ALA A   9      16.300  39.810  41.960  1.00  0.00           O
ATOM     94  N   GLU A  10      14.980  40.250  40.210  1.00  0.00           N
ATOM     95  HN  GLU A  10      14.350  39.920  39.510  1.00  0.00           H
ATOM     96  CA  GLU A  10      15.280  41.690  40.080  1.00  0.00           C
ATOM     97  HA  GLU A  10      16.210  41.880  40.600  1.00  0.00           H
ATOM     98  CB  GLU A  10      15.490  42.190  38.610  1.00  0.00           C
ATOM     99  HB1 GLU A  10      15.560  43.300  38.630  1.00  0.00           H
ATOM    100  HB2 GLU A  10      14.580  41.790  38.110  1.00  0.00           H
ATOM    101  CG  GLU A  10      16.900  41.650  38.050  1.00  0.00           C
ATOM    102  HG1 GLU A  10      16.890  40.550  37.960  1.00  0.00           H
ATOM    103  HG2 GLU A  10      17.660  42.070  38.740  1.00  0.00           H
ATOM    104  CD  GLU A  10      17.160  42.190  36.640  1.00  0.00           C
ATOM    105  OE1 GLU A  10      16.930  43.410  36.420  1.00  0.00           O
ATOM    106  OE2 GLU A  10      17.550  41.390  35.780  1.00  0.00           O
ATOM    107  C   GLU A  10      14.140  42.580  40.640  1.00  0.00           C
ATOM    108  O   GLU A  10      14.180  43.830  40.680  1.00  0.00           O
ATOM    109  N   LEU A  11      13.090  41.910  41.170  1.00  0.00           N
ATOM    110  HN  LEU A  11      13.000  40.920  41.080  1.00  0.00           H
ATOM    111  CA  LEU A  11      11.880  42.530  41.700  1.00  0.00           C
ATOM    112  HA  LEU A  11      11.180  41.710  41.650  1.00  0.00           H
ATOM    113  CB  LEU A  11      12.170  43.000  43.190  1.00  0.00           C
ATOM    114  HB1 LEU A  11      11.260  43.490  43.580  1.00  0.00           H
ATOM    115  HB2 LEU A  11      13.110  43.600  43.190  1.00  0.00           H
ATOM    116  CG  LEU A  11      12.520  41.820  44.090  1.00  0.00           C
ATOM    117  HG  LEU A  11      13.280  41.180  43.610  1.00  0.00           H
ATOM    118  CD1 LEU A  11      13.200  42.320  45.380  1.00  0.00           C
ATOM    119 HD11 LEU A  11      13.200  41.450  46.080  1.00  0.00           H
ATOM    120 HD12 LEU A  11      12.470  43.010  45.850  1.00  0.00           H
ATOM    121 HD13 LEU A  11      14.190  42.820  45.330  1.00  0.00           H
ATOM    122  CD2 LEU A  11      11.290  40.990  44.400  1.00  0.00           C
ATOM    123 HD21 LEU A  11      11.090  40.320  43.530  1.00  0.00           H
ATOM    124 HD22 LEU A  11      10.440  41.690  44.580  1.00  0.00           H
ATOM    125 HD23 LEU A  11      11.400  40.380  45.320  1.00  0.00           H
ATOM    126  C   LEU A  11      11.200  43.560  40.720  1.00  0.00           C
ATOM    127  O   LEU A  11      10.920  44.720  41.070  1.00  0.00           O
ATOM    128  N   GLN A  12      10.960  43.100  39.450  1.00  0.00           N
ATOM    129  HN  GLN A  12      11.440  42.280  39.160  1.00  0.00           H
ATOM    130  CA  GLN A  12      10.070  43.690  38.500  1.00  0.00           C
ATOM    131  HA  GLN A  12      10.180  44.750  38.680  1.00  0.00           H
ATOM    132  CB  GLN A  12      10.650  43.620  37.050  1.00  0.00           C
ATOM    133  HB1 GLN A  12      10.710  42.550  36.780  1.00  0.00           H
ATOM    134  HB2 GLN A  12      11.670  44.030  37.190  1.00  0.00           H
ATOM    135  CG  GLN A  12       9.920  44.430  36.010  1.00  0.00           C
ATOM    136  HG1 GLN A  12       8.830  44.500  36.220  1.00  0.00           H
ATOM    137  HG2 GLN A  12      10.070  44.070  34.970  1.00  0.00           H
ATOM    138  CD  GLN A  12      10.430  45.920  35.900  1.00  0.00           C
ATOM    139  OE1 GLN A  12       9.720  46.890  36.120  1.00  0.00           O
ATOM    140  NE2 GLN A  12      11.730  45.980  35.490  1.00  0.00           N
ATOM    141 HE21 GLN A  12      12.130  46.860  35.230  1.00  0.00           H
ATOM    142 HE22 GLN A  12      12.270  45.170  35.290  1.00  0.00           H
ATOM    143  C   GLN A  12       8.610  43.200  38.520  1.00  0.00           C
ATOM    144  O   GLN A  12       8.320  42.080  38.200  1.00  0.00           O
ATOM    145  N   PRO A  13       7.650  44.060  39.000  1.00  0.00           N
ATOM    146  CD  PRO A  13       7.970  45.360  39.550  1.00  0.00           C
ATOM    147  HD1 PRO A  13       8.140  46.200  38.850  1.00  0.00           H
ATOM    148  HD2 PRO A  13       8.820  45.250  40.260  1.00  0.00           H
ATOM    149  CA  PRO A  13       6.270  43.670  39.200  1.00  0.00           C
ATOM    150  HA  PRO A  13       6.170  42.830  39.860  1.00  0.00           H
ATOM    151  CB  PRO A  13       5.630  44.890  39.950  1.00  0.00           C
ATOM    152  HB1 PRO A  13       4.980  44.610  40.810  1.00  0.00           H
ATOM    153  HB2 PRO A  13       5.010  45.510  39.270  1.00  0.00           H
ATOM    154  CG  PRO A  13       6.810  45.700  40.500  1.00  0.00           C
ATOM    155  HG1 PRO A  13       6.530  46.760  40.620  1.00  0.00           H
ATOM    156  HG2 PRO A  13       7.000  45.310  41.530  1.00  0.00           H
ATOM    157  C   PRO A  13       5.380  43.200  38.040  1.00  0.00           C
ATOM    158  O   PRO A  13       4.690  42.220  38.260  1.00  0.00           O
ATOM    159  N   PRO A  14       5.320  43.750  36.870  1.00  0.00           N
ATOM    160  CD  PRO A  14       4.760  42.970  35.740  1.00  0.00           C
ATOM    161  HD1 PRO A  14       3.750  42.630  36.040  1.00  0.00           H
ATOM    162  HD2 PRO A  14       5.480  42.130  35.620  1.00  0.00           H
ATOM    163  CA  PRO A  14       5.830  45.040  36.330  1.00  0.00           C
ATOM    164  HA  PRO A  14       6.740  45.260  36.870  1.00  0.00           H
ATOM    165  CB  PRO A  14       6.050  44.800  34.820  1.00  0.00           C
ATOM    166  HB1 PRO A  14       6.980  44.200  34.740  1.00  0.00           H
ATOM    167  HB2 PRO A  14       6.160  45.670  34.140  1.00  0.00           H
ATOM    168  CG  PRO A  14       4.850  43.910  34.450  1.00  0.00           C
ATOM    169  HG1 PRO A  14       3.840  44.380  34.490  1.00  0.00           H
ATOM    170  HG2 PRO A  14       5.130  43.400  33.510  1.00  0.00           H
ATOM    171  C   PRO A  14       4.900  46.230  36.540  1.00  0.00           C
ATOM    172  O   PRO A  14       5.300  47.400  36.480  1.00  0.00           O
ATOM    173  N   LEU A  15       3.600  46.020  36.610  1.00  0.00           N
ATOM    174  HN  LEU A  15       3.280  45.090  36.800  1.00  0.00           H
ATOM    175  CA  LEU A  15       2.630  47.050  36.360  1.00  0.00           C
ATOM    176  HA  LEU A  15       2.890  47.710  35.540  1.00  0.00           H
ATOM    177  CB  LEU A  15       1.200  46.470  36.210  1.00  0.00           C
ATOM    178  HB1 LEU A  15       0.460  47.300  36.230  1.00  0.00           H
ATOM    179  HB2 LEU A  15       1.010  45.780  37.060  1.00  0.00           H
ATOM    180  CG  LEU A  15       0.940  45.750  34.910  1.00  0.00           C
ATOM    181  HG  LEU A  15       1.630  44.870  34.920  1.00  0.00           H
ATOM    182  CD1 LEU A  15      79.970  45.210  34.840  1.00  0.00           C
ATOM    183 HD11 LEU A  15      79.890  44.650  33.890  1.00  0.00           H
ATOM    184 HD12 LEU A  15      79.460  46.190  34.680  1.00  0.00           H
ATOM    185 HD13 LEU A  15      79.640  44.630  35.730  1.00  0.00           H
ATOM    186  CD2 LEU A  15       1.320  46.640  33.690  1.00  0.00           C
ATOM    187 HD21 LEU A  15       2.370  46.410  33.420  1.00  0.00           H
ATOM    188 HD22 LEU A  15       1.190  47.730  33.860  1.00  0.00           H
ATOM    189 HD23 LEU A  15       0.800  46.230  32.800  1.00  0.00           H
ATOM    190  C   LEU A  15       2.550  48.040  37.620  1.00  0.00           C
ATOM    191  O   LEU A  15       2.130  49.170  37.540  1.00  0.00           O
ATOM    192  N   PHE A  16       3.100  47.660  38.800  1.00  0.00           N
ATOM    193  HN  PHE A  16       3.350  46.700  38.760  1.00  0.00           H
ATOM    194  CA  PHE A  16       3.310  48.600  39.850  1.00  0.00           C
ATOM    195  HA  PHE A  16       2.420  49.190  40.020  1.00  0.00           H
ATOM    196  CB  PHE A  16       3.590  47.930  41.260  1.00  0.00           C
ATOM    197  HB1 PHE A  16       3.680  48.790  41.960  1.00  0.00           H
ATOM    198  HB2 PHE A  16       4.650  47.600  41.290  1.00  0.00           H
ATOM    199  CG  PHE A  16       2.640  46.970  41.860  1.00  0.00           C
ATOM    200  CD1 PHE A  16       3.000  45.950  42.750  1.00  0.00           C
ATOM    201  HD1 PHE A  16       4.040  45.760  42.960  1.00  0.00           H
ATOM    202  CE1 PHE A  16       2.050  45.050  43.230  1.00  0.00           C
ATOM    203  HE1 PHE A  16       2.300  44.320  43.990  1.00  0.00           H
ATOM    204  CZ  PHE A  16       0.700  45.280  42.930  1.00  0.00           C
ATOM    205  HZ  PHE A  16      80.460  44.610  43.370  1.00  0.00           H
ATOM    206  CD2 PHE A  16       1.330  47.170  41.510  1.00  0.00           C
ATOM    207  HD2 PHE A  16       0.950  47.940  40.850  1.00  0.00           H
ATOM    208  CE2 PHE A  16       0.360  46.310  42.120  1.00  0.00           C
ATOM    209  HE2 PHE A  16      79.780  46.410  41.900  1.00  0.00           H
ATOM    210  C   PHE A  16       4.420  49.630  39.570  1.00  0.00           C
ATOM    211  O   PHE A  16       4.290  50.690  40.060  1.00  0.00           O
ATOM    212  N   ALA A  17       5.450  49.240  38.800  1.00  0.00           N
ATOM    213  HN  ALA A  17       5.280  48.500  38.160  1.00  0.00           H
ATOM    214  CA  ALA A  17       6.460  50.270  38.450  1.00  0.00           C
ATOM    215  HA  ALA A  17       6.780  50.850  39.310  1.00  0.00           H
ATOM    216  CB  ALA A  17       7.720  49.510  37.970  1.00  0.00           C
ATOM    217  HB1 ALA A  17       8.080  48.850  38.790  1.00  0.00           H
ATOM    218  HB2 ALA A  17       8.510  50.270  37.780  1.00  0.00           H
ATOM    219  HB3 ALA A  17       7.540  48.970  37.020  1.00  0.00           H
ATOM    220  C   ALA A  17       6.040  51.180  37.330  1.00  0.00           C
ATOM    221  O   ALA A  17       6.240  52.350  37.340  1.00  0.00           O
ATOM    222  N   ASN A  18       5.290  50.690  36.390  1.00  0.00           N
ATOM    223  HN  ASN A  18       5.140  49.700  36.340  1.00  0.00           H
ATOM    224  CA  ASN A  18       4.570  51.520  35.420  1.00  0.00           C
ATOM    225  HA  ASN A  18       5.280  52.080  34.820  1.00  0.00           H
ATOM    226  CB  ASN A  18       3.750  50.650  34.390  1.00  0.00           C
ATOM    227  HB1 ASN A  18       3.350  51.400  33.660  1.00  0.00           H
ATOM    228  HB2 ASN A  18       2.930  50.070  34.870  1.00  0.00           H
ATOM    229  CG  ASN A  18       4.670  49.670  33.610  1.00  0.00           C
ATOM    230  OD1 ASN A  18       5.730  49.260  34.080  1.00  0.00           O
ATOM    231  ND2 ASN A  18       4.230  49.300  32.400  1.00  0.00           N
ATOM    232 HD22 ASN A  18       3.350  49.690  32.110  1.00  0.00           H
ATOM    233  C   ASN A  18       3.690  52.570  36.150  1.00  0.00           C
ATOM    234  O   ASN A  18       3.600  53.790  35.890  1.00  0.00           O
ATOM    235  N   ALA A  19       2.920  52.130  37.140  1.00  0.00           N
ATOM    236  HN  ALA A  19       2.940  51.160  37.400  1.00  0.00           H
ATOM    237  CA  ALA A  19       2.140  53.040  37.910  1.00  0.00           C
ATOM    238  HA  ALA A  19       1.510  53.490  37.160  1.00  0.00           H
ATOM    239  CB  ALA A  19       1.170  52.190  38.730  1.00  0.00           C
ATOM    240  HB1 ALA A  19       0.410  52.890  39.130  1.00  0.00           H
ATOM    241  HB2 ALA A  19       1.750  51.620  39.490  1.00  0.00           H
ATOM    242  HB3 ALA A  19       0.680  51.430  38.080  1.00  0.00           H
ATOM    243  C   ALA A  19       2.850  53.990  38.850  1.00  0.00           C
ATOM    244  O   ALA A  19       2.180  54.900  39.430  1.00  0.00           O
ATOM    245  N   SER A  20       4.180  53.940  38.940  1.00  0.00           N
ATOM    246  HN  SER A  20       4.620  53.210  38.410  1.00  0.00           H
ATOM    247  CA  SER A  20       4.990  54.790  39.780  1.00  0.00           C
ATOM    248  HA  SER A  20       4.340  55.380  40.400  1.00  0.00           H
ATOM    249  CB  SER A  20       5.910  53.930  40.680  1.00  0.00           C
ATOM    250  HB1 SER A  20       6.420  54.620  41.390  1.00  0.00           H
ATOM    251  HB2 SER A  20       6.680  53.510  40.000  1.00  0.00           H
ATOM    252  OG  SER A  20       5.170  52.940  41.360  1.00  0.00           O
ATOM    253  HG1 SER A  20       4.870  52.220  40.790  1.00  0.00           H
ATOM    254  C   SER A  20       5.850  55.640  38.880  1.00  0.00           C
ATOM    255  O   SER A  20       6.720  56.310  39.400  1.00  0.00           O
ATOM    256  N   ASP A  21       5.680  55.600  37.610  1.00  0.00           N
ATOM    257  HN  ASP A  21       5.030  54.970  37.180  1.00  0.00           H
ATOM    258  CA  ASP A  21       6.640  56.020  36.630  1.00  0.00           C
ATOM    259  HA  ASP A  21       7.600  56.020  37.140  1.00  0.00           H
ATOM    260  CB  ASP A  21       6.610  55.040  35.300  1.00  0.00           C
ATOM    261  HB1 ASP A  21       5.650  55.240  34.770  1.00  0.00           H
ATOM    262  HB2 ASP A  21       6.550  53.980  35.620  1.00  0.00           H
ATOM    263  CG  ASP A  21       7.750  55.240  34.350  1.00  0.00           C
ATOM    264  OD1 ASP A  21       7.640  54.960  33.100  1.00  0.00           O
ATOM    265  OD2 ASP A  21       8.840  55.540  34.870  1.00  0.00           O
ATOM    266  C   ASP A  21       6.320  57.470  36.280  1.00  0.00           C
ATOM    267  O   ASP A  21       7.180  58.140  35.700  1.00  0.00           O
ATOM    268  N   ALA A  22       5.150  58.040  36.610  1.00  0.00           N
ATOM    269  HN  ALA A  22       4.410  57.630  37.120  1.00  0.00           H
ATOM    270  CA  ALA A  22       4.830  59.340  36.100  1.00  0.00           C
ATOM    271  HA  ALA A  22       5.170  59.470  35.090  1.00  0.00           H
ATOM    272  CB  ALA A  22       3.370  59.490  36.040  1.00  0.00           C
ATOM    273  HB1 ALA A  22       2.960  58.560  35.580  1.00  0.00           H
ATOM    274  HB2 ALA A  22       3.120  60.380  35.420  1.00  0.00           H
ATOM    275  HB3 ALA A  22       2.890  59.590  37.030  1.00  0.00           H
ATOM    276  C   ALA A  22       5.380  60.540  36.760  1.00  0.00           C
ATOM    277  O   ALA A  22       5.860  61.450  36.150  1.00  0.00           O
ATOM    278  N   TYR A  23       5.470  60.540  38.080  1.00  0.00           N
ATOM    279  HN  TYR A  23       5.140  59.720  38.540  1.00  0.00           H
ATOM    280  CA  TYR A  23       6.200  61.530  38.810  1.00  0.00           C
ATOM    281  HA  TYR A  23       5.870  62.510  38.500  1.00  0.00           H
ATOM    282  CB  TYR A  23       5.920  61.550  40.370  1.00  0.00           C
ATOM    283  HB1 TYR A  23       5.900  60.520  40.800  1.00  0.00           H
ATOM    284  HB2 TYR A  23       4.850  61.840  40.480  1.00  0.00           H
ATOM    285  CG  TYR A  23       6.740  62.490  41.150  1.00  0.00           C
ATOM    286  CD1 TYR A  23       7.620  61.980  42.060  1.00  0.00           C
ATOM    287  HD1 TYR A  23       7.770  60.920  42.130  1.00  0.00           H
ATOM    288  CE1 TYR A  23       8.500  62.840  42.810  1.00  0.00           C
ATOM    289  HE1 TYR A  23       9.280  62.450  43.460  1.00  0.00           H
ATOM    290  CZ  TYR A  23       8.270  64.260  42.700  1.00  0.00           C
ATOM    291  OH  TYR A  23       8.930  65.070  43.630  1.00  0.00           O
ATOM    292  HH  TYR A  23       9.050  65.950  43.260  1.00  0.00           H
ATOM    293  CD2 TYR A  23       6.550  63.870  41.000  1.00  0.00           C
ATOM    294  HD2 TYR A  23       5.750  64.200  40.350  1.00  0.00           H
ATOM    295  CE2 TYR A  23       7.360  64.780  41.770  1.00  0.00           C
ATOM    296  HE2 TYR A  23       7.160  65.830  41.930  1.00  0.00           H
ATOM    297  C   TYR A  23       7.680  61.530  38.410  1.00  0.00           C
ATOM    298  O   TYR A  23       8.040  62.700  37.980  1.00  0.00           O
ATOM    299  N   PRO A  24       8.480  60.470  38.340  1.00  0.00           N
ATOM    300  CD  PRO A  24       8.390  59.350  39.250  1.00  0.00           C
ATOM    301  HD1 PRO A  24       7.460  58.800  39.010  1.00  0.00           H
ATOM    302  HD2 PRO A  24       8.360  59.720  40.300  1.00  0.00           H
ATOM    303  CA  PRO A  24       9.710  60.440  37.650  1.00  0.00           C
ATOM    304  HA  PRO A  24      10.410  61.120  38.130  1.00  0.00           H
ATOM    305  CB  PRO A  24       9.970  58.900  37.630  1.00  0.00           C
ATOM    306  HB1 PRO A  24      11.040  58.770  37.340  1.00  0.00           H
ATOM    307  HB2 PRO A  24       9.290  58.330  36.960  1.00  0.00           H
ATOM    308  CG  PRO A  24       9.660  58.500  39.030  1.00  0.00           C
ATOM    309  HG1 PRO A  24       9.480  57.400  39.020  1.00  0.00           H
ATOM    310  HG2 PRO A  24      10.500  58.750  39.710  1.00  0.00           H
ATOM    311  C   PRO A  24       9.660  60.940  36.190  1.00  0.00           C
ATOM    312  O   PRO A  24      10.760  60.970  35.610  1.00  0.00           O
ATOM    313  N   SER A  25       8.570  61.280  35.490  1.00  0.00           N
ATOM    314  HN  SER A  25       7.670  61.220  35.900  1.00  0.00           H
ATOM    315  CA  SER A  25       8.730  61.770  34.200  1.00  0.00           C
ATOM    316  HA  SER A  25       9.700  61.520  33.780  1.00  0.00           H
ATOM    317  CB  SER A  25       7.750  61.030  33.140  1.00  0.00           C
ATOM    318  HB1 SER A  25       7.580  61.730  32.300  1.00  0.00           H
ATOM    319  HB2 SER A  25       6.860  60.590  33.640  1.00  0.00           H
ATOM    320  OG  SER A  25       8.470  59.990  32.540  1.00  0.00           O
ATOM    321  HG1 SER A  25       9.170  60.500  32.120  1.00  0.00           H
ATOM    322  C   SER A  25       8.670  63.310  34.120  1.00  0.00           C
ATOM    323  O   SER A  25       9.150  63.770  33.160  1.00  0.00           O
ATOM    324  N   ALA A  26       8.170  63.900  35.210  1.00  0.00           N
ATOM    325  HN  ALA A  26       7.910  63.440  36.060  1.00  0.00           H
ATOM    326  CA  ALA A  26       7.810  65.250  35.160  1.00  0.00           C
ATOM    327  HA  ALA A  26       7.710  65.580  34.140  1.00  0.00           H
ATOM    328  CB  ALA A  26       6.540  65.640  35.920  1.00  0.00           C
ATOM    329  HB1 ALA A  26       5.730  65.070  35.410  1.00  0.00           H
ATOM    330  HB2 ALA A  26       6.500  66.750  35.850  1.00  0.00           H
ATOM    331  HB3 ALA A  26       6.470  65.390  37.000  1.00  0.00           H
ATOM    332  C   ALA A  26       8.950  65.940  35.910  1.00  0.00           C
ATOM    333  O   ALA A  26       9.570  66.920  35.550  1.00  0.00           O
ATOM    334  N   CYS A  27       9.210  65.390  37.080  1.00  0.00           N
ATOM    335  HN  CYS A  27       8.710  64.600  37.420  1.00  0.00           H
ATOM    336  CA  CYS A  27      10.270  65.830  38.010  1.00  0.00           C
ATOM    337  HA  CYS A  27       9.890  66.730  38.460  1.00  0.00           H
ATOM    338  CB  CYS A  27      10.370  64.990  39.350  1.00  0.00           C
ATOM    339  HB1 CYS A  27      10.270  63.910  39.120  1.00  0.00           H
ATOM    340  HB2 CYS A  27       9.420  65.290  39.850  1.00  0.00           H
ATOM    341  SG  CYS A  27      11.750  65.400  40.400  1.00  0.00           S
ATOM    342  HG1 CYS A  27      11.020  66.210  41.150  1.00  0.00           H
ATOM    343  C   CYS A  27      11.660  66.100  37.320  1.00  0.00           C
ATOM    344  O   CYS A  27      12.090  67.240  37.390  1.00  0.00           O
ATOM    345  N   PRO A  28      12.450  65.200  36.690  1.00  0.00           N
ATOM    346  CD  PRO A  28      12.060  63.780  36.570  1.00  0.00           C
ATOM    347  HD1 PRO A  28      11.050  63.700  36.100  1.00  0.00           H
ATOM    348  HD2 PRO A  28      12.090  63.420  37.620  1.00  0.00           H
ATOM    349  CA  PRO A  28      13.740  65.510  36.130  1.00  0.00           C
ATOM    350  HA  PRO A  28      14.330  66.140  36.780  1.00  0.00           H
ATOM    351  CB  PRO A  28      14.360  64.130  36.060  1.00  0.00           C
ATOM    352  HB1 PRO A  28      14.770  63.780  37.030  1.00  0.00           H
ATOM    353  HB2 PRO A  28      15.180  64.090  35.310  1.00  0.00           H
ATOM    354  CG  PRO A  28      13.170  63.140  35.720  1.00  0.00           C
ATOM    355  HG1 PRO A  28      12.830  63.250  34.660  1.00  0.00           H
ATOM    356  HG2 PRO A  28      13.450  62.110  36.020  1.00  0.00           H
ATOM    357  C   PRO A  28      13.680  66.180  34.780  1.00  0.00           C
ATOM    358  O   PRO A  28      14.690  66.220  34.070  1.00  0.00           O
ATOM    359  N   SER A  29      12.590  66.780  34.310  1.00  0.00           N
ATOM    360  HN  SER A  29      11.770  66.800  34.870  1.00  0.00           H
ATOM    361  CA  SER A  29      12.550  67.480  33.060  1.00  0.00           C
ATOM    362  HA  SER A  29      13.000  66.940  32.240  1.00  0.00           H
ATOM    363  CB  SER A  29      11.060  67.850  32.680  1.00  0.00           C
ATOM    364  HB1 SER A  29      11.060  68.370  31.700  1.00  0.00           H
ATOM    365  HB2 SER A  29      10.610  68.510  33.450  1.00  0.00           H
ATOM    366  OG  SER A  29      10.210  66.680  32.480  1.00  0.00           O
ATOM    367  HG1 SER A  29       9.900  66.360  33.330  1.00  0.00           H
ATOM    368  C   SER A  29      13.360  68.780  33.040  1.00  0.00           C
ATOM    369  O   SER A  29      13.050  69.770  33.690  1.00  0.00           O
ATOM    370  N   ALA A  30      14.350  68.840  32.040  1.00  0.00           N
ATOM    371  HN  ALA A  30      14.560  67.950  31.640  1.00  0.00           H
ATOM    372  CA  ALA A  30      15.030  70.110  31.620  1.00  0.00           C
ATOM    373  HA  ALA A  30      15.780  69.860  30.890  1.00  0.00           H
ATOM    374  CB  ALA A  30      14.060  70.960  30.750  1.00  0.00           C
ATOM    375  HB1 ALA A  30      13.390  71.570  31.400  1.00  0.00           H
ATOM    376  HB2 ALA A  30      13.510  70.280  30.060  1.00  0.00           H
ATOM    377  HB3 ALA A  30      14.580  71.710  30.100  1.00  0.00           H
ATOM    378  C   ALA A  30      15.780  70.850  32.730  1.00  0.00           C
ATOM    379  O   ALA A  30      16.090  72.030  32.570  1.00  0.00           O
ATOM    380  N   GLY A  31      16.080  70.200  33.870  1.00  0.00           N
ATOM    381  HN  GLY A  31      15.720  69.290  34.060  1.00  0.00           H
ATOM    382  CA  GLY A  31      16.830  70.660  34.990  1.00  0.00           C
ATOM    383  HA1 GLY A  31      16.900  69.810  35.640  1.00  0.00           H
ATOM    384  HA2 GLY A  31      16.370  71.540  35.420  1.00  0.00           H
ATOM    385  C   GLY A  31      18.230  70.960  34.530  1.00  0.00           C
ATOM    386  O   GLY A  31      18.770  70.400  33.570  1.00  0.00           O
ATOM    387  N   ALA A  32      18.940  71.800  35.310  1.00  0.00           N
ATOM    388  HN  ALA A  32      18.460  72.150  36.110  1.00  0.00           H
ATOM    389  CA  ALA A  32      20.300  72.100  35.250  1.00  0.00           C
ATOM    390  HA  ALA A  32      20.290  73.040  35.780  1.00  0.00           H
ATOM    391  CB  ALA A  32      21.070  71.040  36.070  1.00  0.00           C
ATOM    392  HB1 ALA A  32      20.480  70.920  37.000  1.00  0.00           H
ATOM    393  HB2 ALA A  32      22.080  71.300  36.450  1.00  0.00           H
ATOM    394  HB3 ALA A  32      21.090  70.060  35.550  1.00  0.00           H
ATOM    395  C   ALA A  32      20.830  72.510  33.910  1.00  0.00           C
ATOM    396  O   ALA A  32      20.200  73.130  33.090  1.00  0.00           O
ATOM    397  N   ASN A  33      22.080  72.070  33.610  1.00  0.00           N
ATOM    398  HN  ASN A  33      22.530  71.460  34.260  1.00  0.00           H
ATOM    399  CA  ASN A  33      22.790  72.140  32.340  1.00  0.00           C
ATOM    400  HA  ASN A  33      22.300  72.840  31.690  1.00  0.00           H
ATOM    401  CB  ASN A  33      24.280  72.720  32.530  1.00  0.00           C
ATOM    402  HB1 ASN A  33      24.810  72.560  31.570  1.00  0.00           H
ATOM    403  HB2 ASN A  33      24.810  72.210  33.360  1.00  0.00           H
ATOM    404  CG  ASN A  33      24.060  74.170  32.840  1.00  0.00           C
ATOM    405  OD1 ASN A  33      23.680  74.940  31.950  1.00  0.00           O
ATOM    406  ND2 ASN A  33      24.540  74.510  34.030  1.00  0.00           N
ATOM    407 HD22 ASN A  33      24.990  73.830  34.610  1.00  0.00           H
ATOM    408  C   ASN A  33      22.860  70.760  31.750  1.00  0.00           C
ATOM    409  O   ASN A  33      23.660  70.550  30.830  1.00  0.00           O
ATOM    410  N   ALA A  34      21.960  69.850  32.180  1.00  0.00           N
ATOM    411  HN  ALA A  34      21.240  70.200  32.780  1.00  0.00           H
ATOM    412  CA  ALA A  34      21.800  68.480  31.730  1.00  0.00           C
ATOM    413  HA  ALA A  34      20.930  68.020  32.190  1.00  0.00           H
ATOM    414  CB  ALA A  34      21.490  68.300  30.230  1.00  0.00           C
ATOM    415  HB1 ALA A  34      22.340  68.570  29.560  1.00  0.00           H
ATOM    416  HB2 ALA A  34      20.760  69.080  29.910  1.00  0.00           H
ATOM    417  HB3 ALA A  34      21.070  67.290  30.010  1.00  0.00           H
ATOM    418  C   ALA A  34      23.020  67.510  32.050  1.00  0.00           C
ATOM    419  O   ALA A  34      24.180  67.750  31.720  1.00  0.00           O
ATOM    420  N   SER A  35      22.780  66.330  32.660  1.00  0.00           N
ATOM    421  HN  SER A  35      21.910  66.320  33.160  1.00  0.00           H
ATOM    422  CA  SER A  35      23.670  65.190  32.780  1.00  0.00           C
ATOM    423  HA  SER A  35      23.050  64.390  33.160  1.00  0.00           H
ATOM    424  CB  SER A  35      24.250  64.710  31.350  1.00  0.00           C
ATOM    425  HB1 SER A  35      25.070  65.430  31.130  1.00  0.00           H
ATOM    426  HB2 SER A  35      23.390  64.700  30.650  1.00  0.00           H
ATOM    427  OG  SER A  35      24.820  63.380  31.370  1.00  0.00           O
ATOM    428  HG1 SER A  35      25.740  63.500  31.600  1.00  0.00           H
ATOM    429  C   SER A  35      24.690  65.290  33.850  1.00  0.00           C
ATOM    430  O   SER A  35      25.780  64.710  33.800  1.00  0.00           O
ATOM    431  N   GLY A  36      24.290  65.930  35.020  1.00  0.00           N
ATOM    432  HN  GLY A  36      23.370  66.320  34.990  1.00  0.00           H
ATOM    433  CA  GLY A  36      25.060  66.020  36.230  1.00  0.00           C
ATOM    434  HA1 GLY A  36      25.500  65.050  36.410  1.00  0.00           H
ATOM    435  HA2 GLY A  36      24.410  66.370  37.020  1.00  0.00           H
ATOM    436  C   GLY A  36      26.180  67.000  36.020  1.00  0.00           C
ATOM    437  O   GLY A  36      26.470  67.450  34.870  1.00  0.00           O
ATOM    438  N   PRO A  37      26.900  67.490  37.080  1.00  0.00           N
ATOM    439  CD  PRO A  37      26.700  67.040  38.440  1.00  0.00           C
ATOM    440  HD1 PRO A  37      27.220  66.080  38.610  1.00  0.00           H
ATOM    441  HD2 PRO A  37      25.600  66.960  38.540  1.00  0.00           H
ATOM    442  CA  PRO A  37      28.110  68.340  36.990  1.00  0.00           C
ATOM    443  HA  PRO A  37      27.830  69.300  36.590  1.00  0.00           H
ATOM    444  CB  PRO A  37      28.700  68.360  38.370  1.00  0.00           C
ATOM    445  HB1 PRO A  37      29.280  69.290  38.590  1.00  0.00           H
ATOM    446  HB2 PRO A  37      29.370  67.480  38.440  1.00  0.00           H
ATOM    447  CG  PRO A  37      27.460  68.120  39.190  1.00  0.00           C
ATOM    448  HG1 PRO A  37      27.680  67.720  40.200  1.00  0.00           H
ATOM    449  HG2 PRO A  37      26.700  68.920  39.330  1.00  0.00           H
ATOM    450  C   PRO A  37      29.100  67.920  35.970  1.00  0.00           C
ATOM    451  O   PRO A  37      29.220  66.680  35.780  1.00  0.00           O
ATOM    452  N   PRO A  38      29.750  68.830  35.270  1.00  0.00           N
ATOM    453  CD  PRO A  38      29.580  70.320  35.300  1.00  0.00           C
ATOM    454  HD1 PRO A  38      30.100  70.630  36.230  1.00  0.00           H
ATOM    455  HD2 PRO A  38      28.500  70.570  35.180  1.00  0.00           H
ATOM    456  CA  PRO A  38      30.860  68.360  34.330  1.00  0.00           C
ATOM    457  HA  PRO A  38      30.500  67.510  33.780  1.00  0.00           H
ATOM    458  CB  PRO A  38      31.120  69.640  33.440  1.00  0.00           C
ATOM    459  HB1 PRO A  38      30.520  69.490  32.520  1.00  0.00           H
ATOM    460  HB2 PRO A  38      32.210  69.740  33.260  1.00  0.00           H
ATOM    461  CG  PRO A  38      30.510  70.830  34.150  1.00  0.00           C
ATOM    462  HG1 PRO A  38      31.320  71.440  34.620  1.00  0.00           H
ATOM    463  HG2 PRO A  38      29.950  71.510  33.480  1.00  0.00           H
ATOM    464  C   PRO A  38      32.010  67.930  35.190  1.00  0.00           C
ATOM    465  O   PRO A  38      32.520  68.690  35.960  1.00  0.00           O
ATOM    466  N   GLY A  39      32.460  66.670  35.070  1.00  0.00           N
ATOM    467  HN  GLY A  39      32.090  66.060  34.380  1.00  0.00           H
ATOM    468  CA  GLY A  39      33.470  66.090  35.940  1.00  0.00           C
ATOM    469  HA1 GLY A  39      34.190  66.850  36.210  1.00  0.00           H
ATOM    470  HA2 GLY A  39      33.850  65.260  35.360  1.00  0.00           H
ATOM    471  C   GLY A  39      32.940  65.680  37.290  1.00  0.00           C
ATOM    472  O   GLY A  39      33.640  65.680  38.240  1.00  0.00           O
ATOM    473  N   ALA A  40      31.660  65.290  37.300  1.00  0.00           N
ATOM    474  HN  ALA A  40      31.110  65.270  36.470  1.00  0.00           H
ATOM    475  CA  ALA A  40      31.040  64.730  38.510  1.00  0.00           C
ATOM    476  HA  ALA A  40      31.080  65.560  39.200  1.00  0.00           H
ATOM    477  CB  ALA A  40      29.580  64.360  38.160  1.00  0.00           C
ATOM    478  HB1 ALA A  40      29.050  63.980  39.060  1.00  0.00           H
ATOM    479  HB2 ALA A  40      29.550  63.660  37.290  1.00  0.00           H
ATOM    480  HB3 ALA A  40      29.070  65.250  37.720  1.00  0.00           H
ATOM    481  C   ALA A  40      31.770  63.560  39.060  1.00  0.00           C
ATOM    482  O   ALA A  40      32.000  63.440  40.260  1.00  0.00           O
ATOM    483  N   ARG A  41      32.160  62.540  38.220  1.00  0.00           N
ATOM    484  HN  ARG A  41      31.890  62.650  37.270  1.00  0.00           H
ATOM    485  CA  ARG A  41      32.980  61.380  38.660  1.00  0.00           C
ATOM    486  HA  ARG A  41      32.430  60.870  39.440  1.00  0.00           H
ATOM    487  CB  ARG A  41      33.300  60.390  37.420  1.00  0.00           C
ATOM    488  HB1 ARG A  41      33.580  61.010  36.540  1.00  0.00           H
ATOM    489  HB2 ARG A  41      32.280  60.030  37.130  1.00  0.00           H
ATOM    490  CG  ARG A  41      34.340  59.220  37.680  1.00  0.00           C
ATOM    491  HG1 ARG A  41      35.230  59.840  37.950  1.00  0.00           H
ATOM    492  HG2 ARG A  41      34.530  58.640  36.760  1.00  0.00           H
ATOM    493  CD  ARG A  41      33.890  58.260  38.840  1.00  0.00           C
ATOM    494  HD1 ARG A  41      32.930  57.750  38.620  1.00  0.00           H
ATOM    495  HD2 ARG A  41      33.840  58.890  39.750  1.00  0.00           H
ATOM    496  NE  ARG A  41      35.010  57.240  39.060  1.00  0.00           N
ATOM    497  HE  ARG A  41      35.870  57.250  38.560  1.00  0.00           H
ATOM    498  CZ  ARG A  41      34.800  56.330  40.020  1.00  0.00           C
ATOM    499  NH1 ARG A  41      33.630  55.920  40.520  1.00  0.00           N
ATOM    500 HH11 ARG A  41      32.910  55.940  39.820  1.00  0.00           H
ATOM    501 HH12 ARG A  41      33.750  55.100  41.070  1.00  0.00           H
ATOM    502  NH2 ARG A  41      35.840  55.810  40.660  1.00  0.00           N
ATOM    503 HH21 ARG A  41      36.760  56.080  40.360  1.00  0.00           H
ATOM    504 HH22 ARG A  41      35.660  55.090  41.330  1.00  0.00           H
ATOM    505  C   ARG A  41      34.270  61.840  39.300  1.00  0.00           C
ATOM    506  O   ARG A  41      34.500  61.270  40.430  1.00  0.00           O
ATOM    507  N   SER A  42      35.040  62.810  38.720  1.00  0.00           N
ATOM    508  HN  SER A  42      34.800  63.300  37.890  1.00  0.00           H
ATOM    509  CA  SER A  42      36.290  63.080  39.410  1.00  0.00           C
ATOM    510  HA  SER A  42      36.950  62.230  39.410  1.00  0.00           H
ATOM    511  CB  SER A  42      37.130  64.160  38.590  1.00  0.00           C
ATOM    512  HB1 SER A  42      36.550  65.100  38.530  1.00  0.00           H
ATOM    513  HB2 SER A  42      37.340  63.860  37.540  1.00  0.00           H
ATOM    514  OG  SER A  42      38.340  64.430  39.200  1.00  0.00           O
ATOM    515  HG1 SER A  42      38.900  63.650  39.130  1.00  0.00           H
ATOM    516  C   SER A  42      36.110  63.670  40.790  1.00  0.00           C
ATOM    517  O   SER A  42      36.720  63.410  41.840  1.00  0.00           O
ATOM    518  N   ALA A  43      35.110  64.610  40.830  1.00  0.00           N
ATOM    519  HN  ALA A  43      34.610  64.750  39.980  1.00  0.00           H
ATOM    520  CA  ALA A  43      34.720  65.380  41.940  1.00  0.00           C
ATOM    521  HA  ALA A  43      35.660  65.840  42.220  1.00  0.00           H
ATOM    522  CB  ALA A  43      33.620  66.350  41.630  1.00  0.00           C
ATOM    523  HB1 ALA A  43      32.830  65.760  41.120  1.00  0.00           H
ATOM    524  HB2 ALA A  43      33.960  67.190  40.980  1.00  0.00           H
ATOM    525  HB3 ALA A  43      33.240  66.780  42.580  1.00  0.00           H
ATOM    526  C   ALA A  43      34.300  64.460  43.060  1.00  0.00           C
ATOM    527  O   ALA A  43      34.870  64.580  44.180  1.00  0.00           O
ATOM    528  N   SER A  44      33.410  63.460  42.800  1.00  0.00           N
ATOM    529  HN  SER A  44      33.140  63.310  41.850  1.00  0.00           H
ATOM    530  CA  SER A  44      32.890  62.600  43.780  1.00  0.00           C
ATOM    531  HA  SER A  44      32.640  63.240  44.610  1.00  0.00           H
ATOM    532  CB  SER A  44      31.560  61.960  43.300  1.00  0.00           C
ATOM    533  HB1 SER A  44      30.760  62.730  43.230  1.00  0.00           H
ATOM    534  HB2 SER A  44      31.160  61.140  43.930  1.00  0.00           H
ATOM    535  OG  SER A  44      31.700  61.340  42.030  1.00  0.00           O
ATOM    536  HG1 SER A  44      31.620  62.020  41.350  1.00  0.00           H
ATOM    537  C   SER A  44      33.840  61.520  44.190  1.00  0.00           C
ATOM    538  O   SER A  44      34.010  61.180  45.360  1.00  0.00           O
ATOM    539  N   SER A  45      34.740  61.090  43.260  1.00  0.00           N
ATOM    540  HN  SER A  45      34.570  61.370  42.310  1.00  0.00           H
ATOM    541  CA  SER A  45      35.780  60.100  43.380  1.00  0.00           C
ATOM    542  HA  SER A  45      35.490  59.170  43.840  1.00  0.00           H
ATOM    543  CB  SER A  45      36.330  59.620  41.990  1.00  0.00           C
ATOM    544  HB1 SER A  45      36.610  60.410  41.250  1.00  0.00           H
ATOM    545  HB2 SER A  45      35.530  58.980  41.560  1.00  0.00           H
ATOM    546  OG  SER A  45      37.450  58.720  42.190  1.00  0.00           O
ATOM    547  HG1 SER A  45      37.700  58.230  41.400  1.00  0.00           H
ATOM    548  C   SER A  45      36.840  60.570  44.390  1.00  0.00           C
ATOM    549  O   SER A  45      37.400  59.910  45.260  1.00  0.00           O
ATOM    550  N   LEU A  46      37.230  61.820  44.230  1.00  0.00           N
ATOM    551  HN  LEU A  46      36.850  62.330  43.470  1.00  0.00           H
ATOM    552  CA  LEU A  46      38.210  62.410  45.060  1.00  0.00           C
ATOM    553  HA  LEU A  46      39.050  61.730  45.050  1.00  0.00           H
ATOM    554  CB  LEU A  46      38.680  63.730  44.440  1.00  0.00           C
ATOM    555  HB1 LEU A  46      39.380  64.360  45.040  1.00  0.00           H
ATOM    556  HB2 LEU A  46      37.870  64.420  44.120  1.00  0.00           H
ATOM    557  CG  LEU A  46      39.590  63.460  43.180  1.00  0.00           C
ATOM    558  HG  LEU A  46      38.960  62.790  42.560  1.00  0.00           H
ATOM    559  CD1 LEU A  46      39.910  64.790  42.400  1.00  0.00           C
ATOM    560 HD11 LEU A  46      40.600  65.410  43.020  1.00  0.00           H
ATOM    561 HD12 LEU A  46      38.990  65.370  42.160  1.00  0.00           H
ATOM    562 HD13 LEU A  46      40.440  64.640  41.430  1.00  0.00           H
ATOM    563  CD2 LEU A  46      40.910  62.780  43.480  1.00  0.00           C
ATOM    564 HD21 LEU A  46      41.510  62.740  42.560  1.00  0.00           H
ATOM    565 HD22 LEU A  46      40.700  61.730  43.790  1.00  0.00           H
ATOM    566 HD23 LEU A  46      41.490  63.250  44.300  1.00  0.00           H
ATOM    567  C   LEU A  46      37.790  62.710  46.520  1.00  0.00           C
ATOM    568  O   LEU A  46      38.530  62.570  47.460  1.00  0.00           O
ATOM    569  N   ALA A  47      36.540  63.080  46.700  1.00  0.00           N
ATOM    570  HN  ALA A  47      35.920  63.320  45.950  1.00  0.00           H
ATOM    571  CA  ALA A  47      35.830  63.240  47.880  1.00  0.00           C
ATOM    572  HA  ALA A  47      36.290  63.930  48.590  1.00  0.00           H
ATOM    573  CB  ALA A  47      34.510  63.750  47.420  1.00  0.00           C
ATOM    574  HB1 ALA A  47      33.850  63.840  48.310  1.00  0.00           H
ATOM    575  HB2 ALA A  47      34.000  63.190  46.610  1.00  0.00           H
ATOM    576  HB3 ALA A  47      34.520  64.750  46.950  1.00  0.00           H
ATOM    577  C   ALA A  47      35.620  62.000  48.670  1.00  0.00           C
ATOM    578  O   ALA A  47      35.790  61.940  49.870  1.00  0.00           O
ATOM    579  N   LEU A  48      35.260  60.950  47.910  1.00  0.00           N
ATOM    580  HN  LEU A  48      34.920  61.030  46.980  1.00  0.00           H
ATOM    581  CA  LEU A  48      35.220  59.570  48.500  1.00  0.00           C
ATOM    582  HA  LEU A  48      34.600  59.540  49.380  1.00  0.00           H
ATOM    583  CB  LEU A  48      34.500  58.620  47.530  1.00  0.00           C
ATOM    584  HB1 LEU A  48      35.110  58.540  46.610  1.00  0.00           H
ATOM    585  HB2 LEU A  48      33.530  59.080  47.250  1.00  0.00           H
ATOM    586  CG  LEU A  48      34.280  57.230  48.100  1.00  0.00           C
ATOM    587  HG  LEU A  48      35.220  56.820  48.520  1.00  0.00           H
ATOM    588  CD1 LEU A  48      33.060  57.260  49.150  1.00  0.00           C
ATOM    589 HD11 LEU A  48      32.810  56.230  49.490  1.00  0.00           H
ATOM    590 HD12 LEU A  48      32.150  57.800  48.820  1.00  0.00           H
ATOM    591 HD13 LEU A  48      33.390  57.840  50.040  1.00  0.00           H
ATOM    592  CD2 LEU A  48      33.880  56.310  46.900  1.00  0.00           C
ATOM    593 HD21 LEU A  48      32.970  56.710  46.410  1.00  0.00           H
ATOM    594 HD22 LEU A  48      33.540  55.290  47.200  1.00  0.00           H
ATOM    595 HD23 LEU A  48      34.750  56.280  46.210  1.00  0.00           H
ATOM    596  C   LEU A  48      36.600  58.910  48.890  1.00  0.00           C
ATOM    597  O   LEU A  48      36.910  58.420  50.020  1.00  0.00           O
ATOM    598  N   ALA A  49      37.570  59.030  47.970  1.00  0.00           N
ATOM    599  HN  ALA A  49      37.380  59.340  47.040  1.00  0.00           H
ATOM    600  CA  ALA A  49      38.980  58.760  48.210  1.00  0.00           C
ATOM    601  HA  ALA A  49      39.040  57.710  48.430  1.00  0.00           H
ATOM    602  CB  ALA A  49      39.700  59.070  46.880  1.00  0.00           C
ATOM    603  HB1 ALA A  49      39.220  58.350  46.190  1.00  0.00           H
ATOM    604  HB2 ALA A  49      40.790  58.860  46.980  1.00  0.00           H
ATOM    605  HB3 ALA A  49      39.490  60.130  46.630  1.00  0.00           H
ATOM    606  C   ALA A  49      39.700  59.430  49.400  1.00  0.00           C
ATOM    607  O   ALA A  49      40.320  58.740  50.250  1.00  0.00           O
ATOM    608  N   ILE A  50      39.560  60.760  49.540  1.00  0.00           N
ATOM    609  HN  ILE A  50      39.000  61.280  48.900  1.00  0.00           H
ATOM    610  CA  ILE A  50      40.280  61.430  50.600  1.00  0.00           C
ATOM    611  HA  ILE A  50      41.280  61.020  50.560  1.00  0.00           H
ATOM    612  CB  ILE A  50      40.360  62.950  50.330  1.00  0.00           C
ATOM    613  HB  ILE A  50      39.290  63.140  50.110  1.00  0.00           H
ATOM    614  CG2 ILE A  50      40.710  63.890  51.540  1.00  0.00           C
ATOM    615 HG21 ILE A  50      40.020  63.760  52.400  1.00  0.00           H
ATOM    616 HG22 ILE A  50      40.480  64.920  51.210  1.00  0.00           H
ATOM    617 HG23 ILE A  50      41.770  63.850  51.880  1.00  0.00           H
ATOM    618  CG1 ILE A  50      41.200  63.270  49.060  1.00  0.00           C
ATOM    619 HG11 ILE A  50      40.870  64.290  48.760  1.00  0.00           H
ATOM    620 HG12 ILE A  50      41.060  62.550  48.230  1.00  0.00           H
ATOM    621  CD  ILE A  50      42.750  63.280  49.340  1.00  0.00           C
ATOM    622  HD1 ILE A  50      43.380  63.560  48.470  1.00  0.00           H
ATOM    623  HD2 ILE A  50      43.040  62.240  49.590  1.00  0.00           H
ATOM    624  HD3 ILE A  50      42.990  64.020  50.140  1.00  0.00           H
ATOM    625  C   ILE A  50      39.620  61.090  51.930  1.00  0.00           C
ATOM    626  O   ILE A  50      40.320  60.900  52.890  1.00  0.00           O
ATOM    627  N   ALA A  51      38.280  60.900  51.980  1.00  0.00           N
ATOM    628  HN  ALA A  51      37.850  60.780  51.090  1.00  0.00           H
ATOM    629  CA  ALA A  51      37.520  60.510  53.140  1.00  0.00           C
ATOM    630  HA  ALA A  51      37.710  61.290  53.870  1.00  0.00           H
ATOM    631  CB  ALA A  51      36.050  60.440  52.750  1.00  0.00           C
ATOM    632  HB1 ALA A  51      35.920  59.810  51.840  1.00  0.00           H
ATOM    633  HB2 ALA A  51      35.760  61.450  52.400  1.00  0.00           H
ATOM    634  HB3 ALA A  51      35.360  60.160  53.570  1.00  0.00           H
ATOM    635  C   ALA A  51      37.980  59.110  53.770  1.00  0.00           C
ATOM    636  O   ALA A  51      38.110  58.900  54.980  1.00  0.00           O
ATOM    637  N   ILE A  52      38.150  58.080  52.940  1.00  0.00           N
ATOM    638  HN  ILE A  52      37.870  58.030  51.990  1.00  0.00           H
ATOM    639  CA  ILE A  52      38.620  56.830  53.480  1.00  0.00           C
ATOM    640  HA  ILE A  52      38.260  56.720  54.500  1.00  0.00           H
ATOM    641  CB  ILE A  52      38.000  55.700  52.760  1.00  0.00           C
ATOM    642  HB  ILE A  52      38.310  55.830  51.700  1.00  0.00           H
ATOM    643  CG2 ILE A  52      38.450  54.340  53.250  1.00  0.00           C
ATOM    644 HG21 ILE A  52      38.140  54.300  54.310  1.00  0.00           H
ATOM    645 HG22 ILE A  52      39.500  54.140  52.960  1.00  0.00           H
ATOM    646 HG23 ILE A  52      37.920  53.540  52.690  1.00  0.00           H
ATOM    647  CG1 ILE A  52      36.430  55.760  52.620  1.00  0.00           C
ATOM    648 HG11 ILE A  52      36.160  56.710  52.110  1.00  0.00           H
ATOM    649 HG12 ILE A  52      36.010  55.780  53.650  1.00  0.00           H
ATOM    650  CD  ILE A  52      35.870  54.640  51.790  1.00  0.00           C
ATOM    651  HD1 ILE A  52      35.750  53.720  52.400  1.00  0.00           H
ATOM    652  HD2 ILE A  52      36.480  54.360  50.900  1.00  0.00           H
ATOM    653  HD3 ILE A  52      34.810  54.780  51.480  1.00  0.00           H
ATOM    654  C   ILE A  52      40.140  56.730  53.550  1.00  0.00           C
ATOM    655  O   ILE A  52      40.720  55.930  54.250  1.00  0.00           O
ATOM    656  N   THR A  53      40.890  57.610  52.880  1.00  0.00           N
ATOM    657  HN  THR A  53      40.390  58.330  52.410  1.00  0.00           H
ATOM    658  CA  THR A  53      42.340  57.720  53.120  1.00  0.00           C
ATOM    659  HA  THR A  53      42.880  56.810  52.900  1.00  0.00           H
ATOM    660  CB  THR A  53      42.960  58.670  52.130  1.00  0.00           C
ATOM    661  HB  THR A  53      42.380  59.610  52.060  1.00  0.00           H
ATOM    662  OG1 THR A  53      42.960  58.170  50.830  1.00  0.00           O
ATOM    663  HG1 THR A  53      42.040  58.170  50.530  1.00  0.00           H
ATOM    664  CG2 THR A  53      44.460  58.940  52.490  1.00  0.00           C
ATOM    665 HG21 THR A  53      45.110  58.070  52.720  1.00  0.00           H
ATOM    666 HG22 THR A  53      44.350  59.600  53.380  1.00  0.00           H
ATOM    667 HG23 THR A  53      45.030  59.450  51.690  1.00  0.00           H
ATOM    668  C   THR A  53      42.680  58.280  54.540  1.00  0.00           C
ATOM    669  O   THR A  53      43.520  57.750  55.270  1.00  0.00           O
ATOM    670  N   ALA A  54      41.850  59.230  55.020  1.00  0.00           N
ATOM    671  HN  ALA A  54      41.130  59.670  54.500  1.00  0.00           H
ATOM    672  CA  ALA A  54      41.800  59.800  56.360  1.00  0.00           C
ATOM    673  HA  ALA A  54      42.800  60.180  56.530  1.00  0.00           H
ATOM    674  CB  ALA A  54      40.750  60.970  56.300  1.00  0.00           C
ATOM    675  HB1 ALA A  54      40.840  61.370  57.340  1.00  0.00           H
ATOM    676  HB2 ALA A  54      39.720  60.630  56.040  1.00  0.00           H
ATOM    677  HB3 ALA A  54      41.140  61.720  55.590  1.00  0.00           H
ATOM    678  C   ALA A  54      41.420  58.930  57.460  1.00  0.00           C
ATOM    679  O   ALA A  54      42.010  58.920  58.570  1.00  0.00           O
ATOM    680  N   LEU A  55      40.430  58.040  57.260  1.00  0.00           N
ATOM    681  HN  LEU A  55      39.870  58.110  56.440  1.00  0.00           H
ATOM    682  CA  LEU A  55      40.170  56.900  58.040  1.00  0.00           C
ATOM    683  HA  LEU A  55      40.120  57.230  59.070  1.00  0.00           H
ATOM    684  CB  LEU A  55      38.860  56.230  57.620  1.00  0.00           C
ATOM    685  HB1 LEU A  55      39.000  56.050  56.540  1.00  0.00           H
ATOM    686  HB2 LEU A  55      38.040  56.970  57.780  1.00  0.00           H
ATOM    687  CG  LEU A  55      38.380  55.020  58.430  1.00  0.00           C
ATOM    688  HG  LEU A  55      39.180  54.250  58.520  1.00  0.00           H
ATOM    689  CD1 LEU A  55      38.020  55.230  59.870  1.00  0.00           C
ATOM    690 HD11 LEU A  55      37.770  54.290  60.400  1.00  0.00           H
ATOM    691 HD12 LEU A  55      37.200  55.970  59.900  1.00  0.00           H
ATOM    692 HD13 LEU A  55      38.920  55.780  60.230  1.00  0.00           H
ATOM    693  CD2 LEU A  55      37.190  54.450  57.700  1.00  0.00           C
ATOM    694 HD21 LEU A  55      37.390  54.530  56.610  1.00  0.00           H
ATOM    695 HD22 LEU A  55      36.230  54.960  57.950  1.00  0.00           H
ATOM    696 HD23 LEU A  55      37.000  53.390  58.000  1.00  0.00           H
ATOM    697  C   LEU A  55      41.310  55.860  58.060  1.00  0.00           C
ATOM    698  O   LEU A  55      41.620  55.340  59.130  1.00  0.00           O
ATOM    699  N   TYR A  56      41.960  55.570  56.860  1.00  0.00           N
ATOM    700  HN  TYR A  56      41.610  55.770  55.950  1.00  0.00           H
ATOM    701  CA  TYR A  56      43.040  54.550  56.780  1.00  0.00           C
ATOM    702  HA  TYR A  56      42.720  53.680  57.340  1.00  0.00           H
ATOM    703  CB  TYR A  56      43.190  54.050  55.360  1.00  0.00           C
ATOM    704  HB1 TYR A  56      44.200  53.590  55.390  1.00  0.00           H
ATOM    705  HB2 TYR A  56      43.040  54.900  54.650  1.00  0.00           H
ATOM    706  CG  TYR A  56      42.360  52.870  54.930  1.00  0.00           C
ATOM    707  CD1 TYR A  56      41.110  52.610  55.490  1.00  0.00           C
ATOM    708  HD1 TYR A  56      40.790  53.150  56.370  1.00  0.00           H
ATOM    709  CE1 TYR A  56      40.250  51.620  54.900  1.00  0.00           C
ATOM    710  HE1 TYR A  56      39.330  51.330  55.390  1.00  0.00           H
ATOM    711  CZ  TYR A  56      40.670  50.870  53.850  1.00  0.00           C
ATOM    712  OH  TYR A  56      39.800  49.930  53.290  1.00  0.00           O
ATOM    713  HH  TYR A  56      40.320  49.280  52.810  1.00  0.00           H
ATOM    714  CD2 TYR A  56      42.770  52.110  53.780  1.00  0.00           C
ATOM    715  HD2 TYR A  56      43.680  52.280  53.220  1.00  0.00           H
ATOM    716  CE2 TYR A  56      41.910  51.110  53.280  1.00  0.00           C
ATOM    717  HE2 TYR A  56      42.260  50.640  52.370  1.00  0.00           H
ATOM    718  C   TYR A  56      44.250  54.990  57.460  1.00  0.00           C
ATOM    719  O   TYR A  56      45.090  54.220  57.970  1.00  0.00           O
ATOM    720  N   SER A  57      44.500  56.340  57.500  1.00  0.00           N
ATOM    721  HN  SER A  57      44.000  56.990  56.940  1.00  0.00           H
ATOM    722  CA  SER A  57      45.570  56.910  58.220  1.00  0.00           C
ATOM    723  HA  SER A  57      46.490  56.430  57.910  1.00  0.00           H
ATOM    724  CB  SER A  57      45.790  58.400  57.810  1.00  0.00           C
ATOM    725  HB1 SER A  57      46.520  58.960  58.430  1.00  0.00           H
ATOM    726  HB2 SER A  57      44.810  58.920  57.860  1.00  0.00           H
ATOM    727  OG  SER A  57      46.390  58.470  56.480  1.00  0.00           O
ATOM    728  HG1 SER A  57      45.790  58.000  55.890  1.00  0.00           H
ATOM    729  C   SER A  57      45.490  56.760  59.680  1.00  0.00           C
ATOM    730  O   SER A  57      46.360  56.230  60.360  1.00  0.00           O
ATOM    731  N   ALA A  58      44.290  57.080  60.220  1.00  0.00           N
ATOM    732  HN  ALA A  58      43.450  57.320  59.740  1.00  0.00           H
ATOM    733  CA  ALA A  58      43.990  56.970  61.670  1.00  0.00           C
ATOM    734  HA  ALA A  58      44.750  57.510  62.220  1.00  0.00           H
ATOM    735  CB  ALA A  58      42.630  57.700  61.870  1.00  0.00           C
ATOM    736  HB1 ALA A  58      42.300  57.890  62.910  1.00  0.00           H
ATOM    737  HB2 ALA A  58      41.710  57.160  61.560  1.00  0.00           H
ATOM    738  HB3 ALA A  58      42.530  58.610  61.230  1.00  0.00           H
ATOM    739  C   ALA A  58      43.940  55.560  62.130  1.00  0.00           C
ATOM    740  O   ALA A  58      44.520  55.220  63.180  1.00  0.00           O
ATOM    741  N   VAL A  59      43.240  54.680  61.430  1.00  0.00           N
ATOM    742  HN  VAL A  59      42.660  54.930  60.660  1.00  0.00           H
ATOM    743  CA  VAL A  59      43.230  53.220  61.730  1.00  0.00           C
ATOM    744  HA  VAL A  59      42.820  53.200  62.730  1.00  0.00           H
ATOM    745  CB  VAL A  59      42.370  52.520  60.710  1.00  0.00           C
ATOM    746  HB  VAL A  59      42.710  52.850  59.700  1.00  0.00           H
ATOM    747  CG1 VAL A  59      42.460  50.970  60.750  1.00  0.00           C
ATOM    748 HG11 VAL A  59      43.500  50.610  60.580  1.00  0.00           H
ATOM    749 HG12 VAL A  59      41.920  50.520  59.890  1.00  0.00           H
ATOM    750 HG13 VAL A  59      42.150  50.580  61.750  1.00  0.00           H
ATOM    751  CG2 VAL A  59      40.940  52.790  61.110  1.00  0.00           C
ATOM    752 HG21 VAL A  59      40.680  53.840  60.890  1.00  0.00           H
ATOM    753 HG22 VAL A  59      40.820  52.450  62.160  1.00  0.00           H
ATOM    754 HG23 VAL A  59      40.240  52.120  60.560  1.00  0.00           H
ATOM    755  C   VAL A  59      44.620  52.570  61.740  1.00  0.00           C
ATOM    756  O   VAL A  59      44.990  51.810  62.640  1.00  0.00           O
ATOM    757  N   CYS A  60      45.480  52.860  60.790  1.00  0.00           N
ATOM    758  HN  CYS A  60      45.160  53.370  59.990  1.00  0.00           H
ATOM    759  CA  CYS A  60      46.910  52.440  60.700  1.00  0.00           C
ATOM    760  HA  CYS A  60      47.080  51.380  60.870  1.00  0.00           H
ATOM    761  CB  CYS A  60      47.570  52.910  59.300  1.00  0.00           C
ATOM    762  HB1 CYS A  60      47.570  54.020  59.270  1.00  0.00           H
ATOM    763  HB2 CYS A  60      46.880  52.430  58.570  1.00  0.00           H
ATOM    764  SG  CYS A  60      49.190  52.180  59.000  1.00  0.00           S
ATOM    765  HG1 CYS A  60      48.600  51.140  58.440  1.00  0.00           H
ATOM    766  C   CYS A  60      47.670  53.060  61.860  1.00  0.00           C
ATOM    767  O   CYS A  60      48.400  52.360  62.530  1.00  0.00           O
ATOM    768  N   ALA A  61      47.420  54.370  62.240  1.00  0.00           N
ATOM    769  HN  ALA A  61      46.920  55.030  61.690  1.00  0.00           H
ATOM    770  CA  ALA A  61      48.130  54.930  63.390  1.00  0.00           C
ATOM    771  HA  ALA A  61      49.170  54.690  63.250  1.00  0.00           H
ATOM    772  CB  ALA A  61      47.860  56.430  63.450  1.00  0.00           C
ATOM    773  HB1 ALA A  61      48.520  56.930  64.190  1.00  0.00           H
ATOM    774  HB2 ALA A  61      46.830  56.590  63.820  1.00  0.00           H
ATOM    775  HB3 ALA A  61      47.980  56.930  62.460  1.00  0.00           H
ATOM    776  C   ALA A  61      47.790  54.370  64.770  1.00  0.00           C
ATOM    777  O   ALA A  61      48.720  54.330  65.600  1.00  0.00           O
ATOM    778  N   VAL A  62      46.510  53.920  65.000  1.00  0.00           N
ATOM    779  HN  VAL A  62      45.820  54.190  64.340  1.00  0.00           H
ATOM    780  CA  VAL A  62      46.080  53.320  66.260  1.00  0.00           C
ATOM    781  HA  VAL A  62      46.730  53.650  67.060  1.00  0.00           H
ATOM    782  CB  VAL A  62      44.570  53.590  66.530  1.00  0.00           C
ATOM    783  HB  VAL A  62      44.020  53.310  65.610  1.00  0.00           H
ATOM    784  CG1 VAL A  62      43.950  52.830  67.690  1.00  0.00           C
ATOM    785 HG11 VAL A  62      44.490  53.100  68.620  1.00  0.00           H
ATOM    786 HG12 VAL A  62      43.920  51.740  67.500  1.00  0.00           H
ATOM    787 HG13 VAL A  62      42.890  53.160  67.790  1.00  0.00           H
ATOM    788  CG2 VAL A  62      44.590  55.110  66.700  1.00  0.00           C
ATOM    789 HG21 VAL A  62      45.380  55.410  67.420  1.00  0.00           H
ATOM    790 HG22 VAL A  62      43.620  55.610  66.940  1.00  0.00           H
ATOM    791 HG23 VAL A  62      44.870  55.600  65.750  1.00  0.00           H
ATOM    792  C   VAL A  62      46.380  51.880  66.180  1.00  0.00           C
ATOM    793  O   VAL A  62      46.660  51.220  67.160  1.00  0.00           O
ATOM    794  N   GLY A  63      46.170  51.260  65.050  1.00  0.00           N
ATOM    795  HN  GLY A  63      45.990  51.710  64.180  1.00  0.00           H
ATOM    796  CA  GLY A  63      46.200  49.840  64.950  1.00  0.00           C
ATOM    797  HA1 GLY A  63      45.830  49.530  63.980  1.00  0.00           H
ATOM    798  HA2 GLY A  63      45.590  49.520  65.780  1.00  0.00           H
ATOM    799  C   GLY A  63      47.530  49.270  65.140  1.00  0.00           C
ATOM    800  O   GLY A  63      47.790  48.410  66.030  1.00  0.00           O
ATOM    801  N   LEU A  64      48.500  49.790  64.420  1.00  0.00           N
ATOM    802  HN  LEU A  64      48.220  50.440  63.720  1.00  0.00           H
ATOM    803  CA  LEU A  64      49.880  49.250  64.370  1.00  0.00           C
ATOM    804  HA  LEU A  64      49.710  48.210  64.150  1.00  0.00           H
ATOM    805  CB  LEU A  64      50.790  49.870  63.290  1.00  0.00           C
ATOM    806  HB1 LEU A  64      50.920  50.960  63.470  1.00  0.00           H
ATOM    807  HB2 LEU A  64      50.280  49.690  62.320  1.00  0.00           H
ATOM    808  CG  LEU A  64      52.280  49.370  63.070  1.00  0.00           C
ATOM    809  HG  LEU A  64      52.890  49.480  63.990  1.00  0.00           H
ATOM    810  CD1 LEU A  64      52.300  47.880  62.760  1.00  0.00           C
ATOM    811 HD11 LEU A  64      53.290  47.640  62.320  1.00  0.00           H
ATOM    812 HD12 LEU A  64      51.640  47.620  61.910  1.00  0.00           H
ATOM    813 HD13 LEU A  64      52.030  47.280  63.650  1.00  0.00           H
ATOM    814  CD2 LEU A  64      52.930  50.220  61.980  1.00  0.00           C
ATOM    815 HD21 LEU A  64      54.010  49.980  61.870  1.00  0.00           H
ATOM    816 HD22 LEU A  64      52.770  51.270  62.300  1.00  0.00           H
ATOM    817 HD23 LEU A  64      52.440  50.040  60.990  1.00  0.00           H
ATOM    818  C   LEU A  64      50.570  49.300  65.670  1.00  0.00           C
ATOM    819  O   LEU A  64      51.140  48.280  66.220  1.00  0.00           O
ATOM    820  N   LEU A  65      50.500  50.440  66.360  1.00  0.00           N
ATOM    821  HN  LEU A  65      49.940  51.220  66.090  1.00  0.00           H
ATOM    822  CA  LEU A  65      51.310  50.620  67.540  1.00  0.00           C
ATOM    823  HA  LEU A  65      52.230  50.060  67.530  1.00  0.00           H
ATOM    824  CB  LEU A  65      51.680  52.090  67.690  1.00  0.00           C
ATOM    825  HB1 LEU A  65      52.260  52.180  68.640  1.00  0.00           H
ATOM    826  HB2 LEU A  65      50.830  52.780  67.870  1.00  0.00           H
ATOM    827  CG  LEU A  65      52.640  52.580  66.550  1.00  0.00           C
ATOM    828  HG  LEU A  65      52.240  52.410  65.530  1.00  0.00           H
ATOM    829  CD1 LEU A  65      52.870  54.060  66.650  1.00  0.00           C
ATOM    830 HD11 LEU A  65      51.920  54.620  66.730  1.00  0.00           H
ATOM    831 HD12 LEU A  65      53.510  54.420  65.810  1.00  0.00           H
ATOM    832 HD13 LEU A  65      53.330  54.220  67.650  1.00  0.00           H
ATOM    833  CD2 LEU A  65      54.010  51.790  66.610  1.00  0.00           C
ATOM    834 HD21 LEU A  65      53.840  50.810  66.110  1.00  0.00           H
ATOM    835 HD22 LEU A  65      54.410  51.740  67.650  1.00  0.00           H
ATOM    836 HD23 LEU A  65      54.770  52.330  66.010  1.00  0.00           H
ATOM    837  C   LEU A  65      50.690  50.060  68.760  1.00  0.00           C
ATOM    838  O   LEU A  65      51.280  49.590  69.680  1.00  0.00           O
ATOM    839  N   GLY A  66      49.320  50.090  68.770  1.00  0.00           N
ATOM    840  HN  GLY A  66      48.810  50.150  67.920  1.00  0.00           H
ATOM    841  CA  GLY A  66      48.670  49.580  70.010  1.00  0.00           C
ATOM    842  HA1 GLY A  66      47.640  49.790  69.770  1.00  0.00           H
ATOM    843  HA2 GLY A  66      48.970  49.960  70.970  1.00  0.00           H
ATOM    844  C   GLY A  66      48.760  48.090  70.180  1.00  0.00           C
ATOM    845  O   GLY A  66      49.030  47.490  71.220  1.00  0.00           O
ATOM    846  N   ASN A  67      48.670  47.360  69.060  1.00  0.00           N
ATOM    847  HN  ASN A  67      48.410  47.800  68.210  1.00  0.00           H
ATOM    848  CA  ASN A  67      48.920  45.940  68.890  1.00  0.00           C
ATOM    849  HA  ASN A  67      48.140  45.470  69.470  1.00  0.00           H
ATOM    850  CB  ASN A  67      48.500  45.510  67.420  1.00  0.00           C
ATOM    851  HB1 ASN A  67      48.980  44.510  67.370  1.00  0.00           H
ATOM    852  HB2 ASN A  67      48.950  46.160  66.640  1.00  0.00           H
ATOM    853  CG  ASN A  67      46.960  45.370  67.200  1.00  0.00           C
ATOM    854  OD1 ASN A  67      46.160  44.670  67.860  1.00  0.00           O
ATOM    855  ND2 ASN A  67      46.470  46.060  66.150  1.00  0.00           N
ATOM    856 HD21 ASN A  67      45.540  45.850  65.850  1.00  0.00           H
ATOM    857 HD22 ASN A  67      46.880  46.940  65.880  1.00  0.00           H
ATOM    858  C   ASN A  67      50.290  45.500  69.210  1.00  0.00           C
ATOM    859  O   ASN A  67      50.430  44.550  69.920  1.00  0.00           O
ATOM    860  N   VAL A  68      51.260  46.280  68.790  1.00  0.00           N
ATOM    861  HN  VAL A  68      51.130  47.040  68.150  1.00  0.00           H
ATOM    862  CA  VAL A  68      52.700  46.240  69.240  1.00  0.00           C
ATOM    863  HA  VAL A  68      53.050  45.230  69.140  1.00  0.00           H
ATOM    864  CB  VAL A  68      53.700  47.010  68.410  1.00  0.00           C
ATOM    865  HB  VAL A  68      53.340  48.060  68.440  1.00  0.00           H
ATOM    866  CG1 VAL A  68      55.160  47.060  68.960  1.00  0.00           C
ATOM    867 HG11 VAL A  68      55.290  47.450  69.990  1.00  0.00           H
ATOM    868 HG12 VAL A  68      55.890  47.570  68.280  1.00  0.00           H
ATOM    869 HG13 VAL A  68      55.530  46.020  69.070  1.00  0.00           H
ATOM    870  CG2 VAL A  68      53.690  46.320  66.980  1.00  0.00           C
ATOM    871 HG21 VAL A  68      52.650  46.080  66.660  1.00  0.00           H
ATOM    872 HG22 VAL A  68      54.350  45.430  67.100  1.00  0.00           H
ATOM    873 HG23 VAL A  68      54.280  46.900  66.240  1.00  0.00           H
ATOM    874  C   VAL A  68      52.820  46.490  70.720  1.00  0.00           C
ATOM    875  O   VAL A  68      53.650  45.840  71.380  1.00  0.00           O
ATOM    876  N   LEU A  69      52.110  47.430  71.330  1.00  0.00           N
ATOM    877  HN  LEU A  69      51.490  47.900  70.700  1.00  0.00           H
ATOM    878  CA  LEU A  69      52.180  47.690  72.760  1.00  0.00           C
ATOM    879  HA  LEU A  69      53.220  47.920  72.970  1.00  0.00           H
ATOM    880  CB  LEU A  69      51.380  48.980  73.150  1.00  0.00           C
ATOM    881  HB1 LEU A  69      50.430  48.920  72.580  1.00  0.00           H
ATOM    882  HB2 LEU A  69      51.970  49.800  72.690  1.00  0.00           H
ATOM    883  CG  LEU A  69      51.110  49.220  74.670  1.00  0.00           C
ATOM    884  HG  LEU A  69      50.440  48.440  75.080  1.00  0.00           H
ATOM    885  CD1 LEU A  69      52.400  49.280  75.520  1.00  0.00           C
ATOM    886 HD11 LEU A  69      53.010  50.050  75.010  1.00  0.00           H
ATOM    887 HD12 LEU A  69      52.930  48.300  75.570  1.00  0.00           H
ATOM    888 HD13 LEU A  69      52.150  49.590  76.560  1.00  0.00           H
ATOM    889  CD2 LEU A  69      50.310  50.530  74.760  1.00  0.00           C
ATOM    890 HD21 LEU A  69      49.420  50.600  74.090  1.00  0.00           H
ATOM    891 HD22 LEU A  69      50.900  51.470  74.650  1.00  0.00           H
ATOM    892 HD23 LEU A  69      50.040  50.460  75.830  1.00  0.00           H
ATOM    893  C   LEU A  69      51.740  46.480  73.600  1.00  0.00           C
ATOM    894  O   LEU A  69      52.450  45.980  74.480  1.00  0.00           O
ATOM    895  N   VAL A  70      50.600  45.870  73.240  1.00  0.00           N
ATOM    896  HN  VAL A  70      50.110  46.270  72.470  1.00  0.00           H
ATOM    897  CA  VAL A  70      50.120  44.680  73.950  1.00  0.00           C
ATOM    898  HA  VAL A  70      50.110  44.830  75.020  1.00  0.00           H
ATOM    899  CB  VAL A  70      48.700  44.440  73.420  1.00  0.00           C
ATOM    900  HB  VAL A  70      48.780  44.220  72.340  1.00  0.00           H
ATOM    901  CG1 VAL A  70      48.060  43.230  74.130  1.00  0.00           C
ATOM    902 HG11 VAL A  70      48.550  42.290  73.790  1.00  0.00           H
ATOM    903 HG12 VAL A  70      46.980  43.050  73.970  1.00  0.00           H
ATOM    904 HG13 VAL A  70      48.280  43.400  75.210  1.00  0.00           H
ATOM    905  CG2 VAL A  70      47.890  45.690  73.800  1.00  0.00           C
ATOM    906 HG21 VAL A  70      48.040  46.600  73.180  1.00  0.00           H
ATOM    907 HG22 VAL A  70      48.080  46.080  74.820  1.00  0.00           H
ATOM    908 HG23 VAL A  70      46.800  45.520  73.660  1.00  0.00           H
ATOM    909  C   VAL A  70      51.050  43.510  73.780  1.00  0.00           C
ATOM    910  O   VAL A  70      51.360  42.760  74.740  1.00  0.00           O
ATOM    911  N   MET A  71      51.530  43.340  72.470  1.00  0.00           N
ATOM    912  HN  MET A  71      51.100  43.920  71.780  1.00  0.00           H
ATOM    913  CA  MET A  71      52.510  42.240  72.150  1.00  0.00           C
ATOM    914  HA  MET A  71      52.130  41.260  72.400  1.00  0.00           H
ATOM    915  CB  MET A  71      52.860  42.370  70.630  1.00  0.00           C
ATOM    916  HB1 MET A  71      53.770  41.780  70.390  1.00  0.00           H
ATOM    917  HB2 MET A  71      53.250  43.390  70.420  1.00  0.00           H
ATOM    918  CG  MET A  71      51.750  41.880  69.650  1.00  0.00           C
ATOM    919  HG1 MET A  71      50.820  42.200  70.160  1.00  0.00           H
ATOM    920  HG2 MET A  71      51.740  40.770  69.610  1.00  0.00           H
ATOM    921  SD  MET A  71      51.770  42.630  67.970  1.00  0.00           S
ATOM    922  CE  MET A  71      53.180  41.670  67.360  1.00  0.00           C
ATOM    923  HE1 MET A  71      53.960  42.320  66.910  1.00  0.00           H
ATOM    924  HE2 MET A  71      52.840  40.860  66.670  1.00  0.00           H
ATOM    925  HE3 MET A  71      53.660  41.120  68.190  1.00  0.00           H
ATOM    926  C   MET A  71      53.830  42.310  72.930  1.00  0.00           C
ATOM    927  O   MET A  71      54.330  41.330  73.510  1.00  0.00           O
ATOM    928  N   PHE A  72      54.330  43.550  73.030  1.00  0.00           N
ATOM    929  HN  PHE A  72      53.930  44.270  72.480  1.00  0.00           H
ATOM    930  CA  PHE A  72      55.390  43.900  73.980  1.00  0.00           C
ATOM    931  HA  PHE A  72      56.320  43.380  73.790  1.00  0.00           H
ATOM    932  CB  PHE A  72      55.740  45.420  73.880  1.00  0.00           C
ATOM    933  HB1 PHE A  72      54.860  46.090  73.990  1.00  0.00           H
ATOM    934  HB2 PHE A  72      56.230  45.570  72.890  1.00  0.00           H
ATOM    935  CG  PHE A  72      56.760  45.830  74.900  1.00  0.00           C
ATOM    936  CD1 PHE A  72      58.140  45.980  74.580  1.00  0.00           C
ATOM    937  HD1 PHE A  72      58.490  45.870  73.570  1.00  0.00           H
ATOM    938  CE1 PHE A  72      59.040  46.380  75.530  1.00  0.00           C
ATOM    939  HE1 PHE A  72      60.100  46.360  75.310  1.00  0.00           H
ATOM    940  CZ  PHE A  72      58.580  46.740  76.750  1.00  0.00           C
ATOM    941  HZ  PHE A  72      59.320  47.000  77.490  1.00  0.00           H
ATOM    942  CD2 PHE A  72      56.330  46.300  76.150  1.00  0.00           C
ATOM    943  HD2 PHE A  72      55.280  46.240  76.370  1.00  0.00           H
ATOM    944  CE2 PHE A  72      57.270  46.780  77.130  1.00  0.00           C
ATOM    945  HE2 PHE A  72      56.790  47.160  78.020  1.00  0.00           H
ATOM    946  C   PHE A  72      54.950  43.460  75.390  1.00  0.00           C
ATOM    947  O   PHE A  72      55.650  42.640  75.980  1.00  0.00           O
ATOM    948  N   GLY A  73      53.820  43.990  75.920  1.00  0.00           N
ATOM    949  HN  GLY A  73      53.300  44.680  75.420  1.00  0.00           H
ATOM    950  CA  GLY A  73      53.290  43.590  77.150  1.00  0.00           C
ATOM    951  HA1 GLY A  73      52.270  43.950  77.140  1.00  0.00           H
ATOM    952  HA2 GLY A  73      53.850  44.130  77.900  1.00  0.00           H
ATOM    953  C   GLY A  73      53.220  42.120  77.450  1.00  0.00           C
ATOM    954  O   GLY A  73      53.740  41.690  78.480  1.00  0.00           O
ATOM    955  N   ILE A  74      52.720  41.220  76.600  1.00  0.00           N
ATOM    956  HN  ILE A  74      52.360  41.510  75.720  1.00  0.00           H
ATOM    957  CA  ILE A  74      52.770  39.810  76.880  1.00  0.00           C
ATOM    958  HA  ILE A  74      52.590  39.600  77.920  1.00  0.00           H
ATOM    959  CB  ILE A  74      51.800  38.920  76.030  1.00  0.00           C
ATOM    960  HB  ILE A  74      52.130  38.990  74.980  1.00  0.00           H
ATOM    961  CG2 ILE A  74      51.800  37.430  76.370  1.00  0.00           C
ATOM    962 HG21 ILE A  74      51.050  36.920  75.730  1.00  0.00           H
ATOM    963 HG22 ILE A  74      51.420  37.330  77.410  1.00  0.00           H
ATOM    964 HG23 ILE A  74      52.760  36.910  76.140  1.00  0.00           H
ATOM    965  CG1 ILE A  74      50.400  39.510  76.030  1.00  0.00           C
ATOM    966 HG11 ILE A  74      50.470  40.610  75.980  1.00  0.00           H
ATOM    967 HG12 ILE A  74      49.920  39.280  77.000  1.00  0.00           H
ATOM    968  CD  ILE A  74      49.490  39.140  74.900  1.00  0.00           C
ATOM    969  HD1 ILE A  74      49.880  39.680  74.010  1.00  0.00           H
ATOM    970  HD2 ILE A  74      48.450  39.530  74.980  1.00  0.00           H
ATOM    971  HD3 ILE A  74      49.450  38.040  74.770  1.00  0.00           H
ATOM    972  C   ILE A  74      54.260  39.240  76.870  1.00  0.00           C
ATOM    973  O   ILE A  74      54.540  38.310  77.650  1.00  0.00           O
ATOM    974  N   VAL A  75      55.190  39.720  75.990  1.00  0.00           N
ATOM    975  HN  VAL A  75      54.810  40.400  75.350  1.00  0.00           H
ATOM    976  CA  VAL A  75      56.650  39.420  76.080  1.00  0.00           C
ATOM    977  HA  VAL A  75      56.630  38.340  76.120  1.00  0.00           H
ATOM    978  CB  VAL A  75      57.360  39.910  74.800  1.00  0.00           C
ATOM    979  HB  VAL A  75      57.210  41.010  74.730  1.00  0.00           H
ATOM    980  CG1 VAL A  75      58.910  39.740  74.960  1.00  0.00           C
ATOM    981 HG11 VAL A  75      59.420  39.730  73.970  1.00  0.00           H
ATOM    982 HG12 VAL A  75      59.070  38.720  75.360  1.00  0.00           H
ATOM    983 HG13 VAL A  75      59.380  40.510  75.610  1.00  0.00           H
ATOM    984  CG2 VAL A  75      56.940  39.230  73.540  1.00  0.00           C
ATOM    985 HG21 VAL A  75      57.500  39.360  72.590  1.00  0.00           H
ATOM    986 HG22 VAL A  75      55.870  39.450  73.360  1.00  0.00           H
ATOM    987 HG23 VAL A  75      56.930  38.130  73.680  1.00  0.00           H
ATOM    988  C   VAL A  75      57.350  39.880  77.370  1.00  0.00           C
ATOM    989  O   VAL A  75      58.070  39.170  78.060  1.00  0.00           O
ATOM    990  N   ARG A  76      57.090  41.190  77.730  1.00  0.00           N
ATOM    991  HN  ARG A  76      56.600  41.760  77.070  1.00  0.00           H
ATOM    992  CA  ARG A  76      57.730  41.920  78.820  1.00  0.00           C
ATOM    993  HA  ARG A  76      58.790  41.800  78.650  1.00  0.00           H
ATOM    994  CB  ARG A  76      57.290  43.410  78.770  1.00  0.00           C
ATOM    995  HB1 ARG A  76      56.190  43.390  78.620  1.00  0.00           H
ATOM    996  HB2 ARG A  76      57.660  43.790  77.790  1.00  0.00           H
ATOM    997  CG  ARG A  76      57.910  44.240  79.870  1.00  0.00           C
ATOM    998  HG1 ARG A  76      57.450  43.990  80.860  1.00  0.00           H
ATOM    999  HG2 ARG A  76      57.720  45.320  79.660  1.00  0.00           H
ATOM   1000  CD  ARG A  76      59.440  44.240  80.090  1.00  0.00           C
ATOM   1001  HD1 ARG A  76      60.040  44.440  79.170  1.00  0.00           H
ATOM   1002  HD2 ARG A  76      59.710  43.230  80.470  1.00  0.00           H
ATOM   1003  NE  ARG A  76      59.720  45.310  81.020  1.00  0.00           N
ATOM   1004  HE  ARG A  76      60.010  46.190  80.670  1.00  0.00           H
ATOM   1005  CZ  ARG A  76      59.300  45.340  82.330  1.00  0.00           C
ATOM   1006  NH1 ARG A  76      58.730  44.370  82.850  1.00  0.00           N
ATOM   1007 HH11 ARG A  76      58.850  43.470  82.450  1.00  0.00           H
ATOM   1008 HH12 ARG A  76      58.720  44.300  83.850  1.00  0.00           H
ATOM   1009  NH2 ARG A  76      59.530  46.440  83.020  1.00  0.00           N
ATOM   1010 HH21 ARG A  76      59.570  47.260  82.450  1.00  0.00           H
ATOM   1011 HH22 ARG A  76      59.170  46.460  83.950  1.00  0.00           H
ATOM   1012  C   ARG A  76      57.350  41.490  80.240  1.00  0.00           C
ATOM   1013  O   ARG A  76      58.240  41.420  81.150  1.00  0.00           O
ATOM   1014  N   TYR A  77      56.080  41.120  80.560  1.00  0.00           N
ATOM   1015  HN  TYR A  77      55.410  41.100  79.830  1.00  0.00           H
ATOM   1016  CA  TYR A  77      55.530  41.130  81.860  1.00  0.00           C
ATOM   1017  HA  TYR A  77      56.200  41.610  82.560  1.00  0.00           H
ATOM   1018  CB  TYR A  77      54.180  41.910  82.010  1.00  0.00           C
ATOM   1019  HB1 TYR A  77      53.700  41.830  83.010  1.00  0.00           H
ATOM   1020  HB2 TYR A  77      53.490  41.710  81.160  1.00  0.00           H
ATOM   1021  CG  TYR A  77      54.420  43.380  81.880  1.00  0.00           C
ATOM   1022  CD1 TYR A  77      55.260  44.000  82.840  1.00  0.00           C
ATOM   1023  HD1 TYR A  77      55.580  43.390  83.660  1.00  0.00           H
ATOM   1024  CE1 TYR A  77      55.590  45.320  82.690  1.00  0.00           C
ATOM   1025  HE1 TYR A  77      56.270  45.790  83.390  1.00  0.00           H
ATOM   1026  CZ  TYR A  77      55.220  46.040  81.550  1.00  0.00           C
ATOM   1027  OH  TYR A  77      55.610  47.340  81.510  1.00  0.00           O
ATOM   1028  HH  TYR A  77      55.060  47.710  80.820  1.00  0.00           H
ATOM   1029  CD2 TYR A  77      54.090  44.060  80.710  1.00  0.00           C
ATOM   1030  HD2 TYR A  77      53.590  43.440  79.980  1.00  0.00           H
ATOM   1031  CE2 TYR A  77      54.350  45.490  80.650  1.00  0.00           C
ATOM   1032  HE2 TYR A  77      54.050  45.980  79.730  1.00  0.00           H
ATOM   1033  C   TYR A  77      55.210  39.740  82.280  1.00  0.00           C
ATOM   1034  O   TYR A  77      54.600  38.890  81.610  1.00  0.00           O
ATOM   1035  N   THR A  78      55.610  39.400  83.550  1.00  0.00           N
ATOM   1036  HN  THR A  78      56.040  40.210  83.940  1.00  0.00           H
ATOM   1037  CA  THR A  78      55.500  38.080  84.240  1.00  0.00           C
ATOM   1038  HA  THR A  78      55.900  37.300  83.600  1.00  0.00           H
ATOM   1039  CB  THR A  78      56.290  38.080  85.430  1.00  0.00           C
ATOM   1040  HB  THR A  78      56.050  38.920  86.110  1.00  0.00           H
ATOM   1041  OG1 THR A  78      57.670  38.260  85.010  1.00  0.00           O
ATOM   1042  HG1 THR A  78      57.660  39.220  84.960  1.00  0.00           H
ATOM   1043  CG2 THR A  78      56.340  36.790  86.170  1.00  0.00           C
ATOM   1044 HG21 THR A  78      55.340  36.400  86.440  1.00  0.00           H
ATOM   1045 HG22 THR A  78      57.010  36.690  87.050  1.00  0.00           H
ATOM   1046 HG23 THR A  78      56.720  36.080  85.410  1.00  0.00           H
ATOM   1047  C   THR A  78      54.020  37.720  84.480  1.00  0.00           C
ATOM   1048  O   THR A  78      53.640  36.560  84.350  1.00  0.00           O
ATOM   1049  N   LYS A  79      53.140  38.720  84.810  1.00  0.00           N
ATOM   1050  HN  LYS A  79      53.470  39.660  84.950  1.00  0.00           H
ATOM   1051  CA  LYS A  79      51.770  38.390  85.140  1.00  0.00           C
ATOM   1052  HA  LYS A  79      51.730  37.370  85.480  1.00  0.00           H
ATOM   1053  CB  LYS A  79      51.230  39.260  86.320  1.00  0.00           C
ATOM   1054  HB1 LYS A  79      50.160  39.080  86.570  1.00  0.00           H
ATOM   1055  HB2 LYS A  79      51.290  40.330  86.030  1.00  0.00           H
ATOM   1056  CG  LYS A  79      51.910  38.850  87.720  1.00  0.00           C
ATOM   1057  HG1 LYS A  79      51.890  39.700  88.440  1.00  0.00           H
ATOM   1058  HG2 LYS A  79      52.980  38.640  87.510  1.00  0.00           H
ATOM   1059  CD  LYS A  79      51.370  37.620  88.480  1.00  0.00           C
ATOM   1060  HD1 LYS A  79      52.190  37.330  89.160  1.00  0.00           H
ATOM   1061  HD2 LYS A  79      51.310  36.680  87.900  1.00  0.00           H
ATOM   1062  CE  LYS A  79      50.030  37.870  89.150  1.00  0.00           C
ATOM   1063  HE1 LYS A  79      49.340  37.730  88.290  1.00  0.00           H
ATOM   1064  HE2 LYS A  79      49.870  38.930  89.450  1.00  0.00           H
ATOM   1065  NZ  LYS A  79      49.930  36.950  90.260  1.00  0.00           N
ATOM   1066  HZ1 LYS A  79      50.330  37.390  91.110  1.00  0.00           H
ATOM   1067  HZ2 LYS A  79      50.510  36.120  90.010  1.00  0.00           H
ATOM   1068  HZ3 LYS A  79      48.930  36.710  90.470  1.00  0.00           H
ATOM   1069  C   LYS A  79      50.850  38.360  83.900  1.00  0.00           C
ATOM   1070  O   LYS A  79      49.640  38.100  83.980  1.00  0.00           O
ATOM   1071  N   MET A  80      51.380  38.590  82.660  1.00  0.00           N
ATOM   1072  HN  MET A  80      52.370  38.570  82.610  1.00  0.00           H
ATOM   1073  CA  MET A  80      50.530  38.710  81.540  1.00  0.00           C
ATOM   1074  HA  MET A  80      49.480  38.850  81.730  1.00  0.00           H
ATOM   1075  CB  MET A  80      50.780  40.020  80.700  1.00  0.00           C
ATOM   1076  HB1 MET A  80      50.170  39.910  79.780  1.00  0.00           H
ATOM   1077  HB2 MET A  80      51.870  40.100  80.530  1.00  0.00           H
ATOM   1078  CG  MET A  80      50.180  41.220  81.400  1.00  0.00           C
ATOM   1079  HG1 MET A  80      49.190  40.860  81.770  1.00  0.00           H
ATOM   1080  HG2 MET A  80      50.020  42.020  80.650  1.00  0.00           H
ATOM   1081  SD  MET A  80      50.970  42.000  82.850  1.00  0.00           S
ATOM   1082  CE  MET A  80      50.390  43.590  82.280  1.00  0.00           C
ATOM   1083  HE1 MET A  80      49.290  43.630  82.190  1.00  0.00           H
ATOM   1084  HE2 MET A  80      50.800  43.880  81.290  1.00  0.00           H
ATOM   1085  HE3 MET A  80      50.650  44.350  83.040  1.00  0.00           H
ATOM   1086  C   MET A  80      50.670  37.590  80.560  1.00  0.00           C
ATOM   1087  O   MET A  80      49.950  37.510  79.580  1.00  0.00           O
ATOM   1088  N   LYS A  81      51.500  36.590  80.810  1.00  0.00           N
ATOM   1089  HN  LYS A  81      52.120  36.620  81.600  1.00  0.00           H
ATOM   1090  CA  LYS A  81      51.800  35.490  79.980  1.00  0.00           C
ATOM   1091  HA  LYS A  81      51.710  35.660  78.920  1.00  0.00           H
ATOM   1092  CB  LYS A  81      53.240  35.120  80.420  1.00  0.00           C
ATOM   1093  HB1 LYS A  81      53.470  34.050  80.270  1.00  0.00           H
ATOM   1094  HB2 LYS A  81      53.250  35.310  81.510  1.00  0.00           H
ATOM   1095  CG  LYS A  81      54.280  36.100  79.960  1.00  0.00           C
ATOM   1096  HG1 LYS A  81      53.930  37.150  80.110  1.00  0.00           H
ATOM   1097  HG2 LYS A  81      54.520  35.900  78.900  1.00  0.00           H
ATOM   1098  CD  LYS A  81      55.680  35.970  80.690  1.00  0.00           C
ATOM   1099  HD1 LYS A  81      55.520  36.350  81.720  1.00  0.00           H
ATOM   1100  HD2 LYS A  81      55.900  34.890  80.790  1.00  0.00           H
ATOM   1101  CE  LYS A  81      56.770  36.860  80.000  1.00  0.00           C
ATOM   1102  HE1 LYS A  81      56.410  37.910  80.000  1.00  0.00           H
ATOM   1103  HE2 LYS A  81      56.860  36.480  78.960  1.00  0.00           H
ATOM   1104  NZ  LYS A  81      58.150  36.850  80.620  1.00  0.00           N
ATOM   1105  HZ1 LYS A  81      58.880  36.840  79.880  1.00  0.00           H
ATOM   1106  HZ2 LYS A  81      58.390  36.060  81.240  1.00  0.00           H
ATOM   1107  HZ3 LYS A  81      58.180  37.730  81.180  1.00  0.00           H
ATOM   1108  C   LYS A  81      50.860  34.280  80.220  1.00  0.00           C
ATOM   1109  O   LYS A  81      51.240  33.120  80.060  1.00  0.00           O
ATOM   1110  N   THR A  82      49.600  34.530  80.500  1.00  0.00           N
ATOM   1111  HN  THR A  82      49.250  35.450  80.660  1.00  0.00           H
ATOM   1112  CA  THR A  82      48.630  33.480  80.740  1.00  0.00           C
ATOM   1113  HA  THR A  82      49.090  32.750  81.390  1.00  0.00           H
ATOM   1114  CB  THR A  82      47.290  34.010  81.390  1.00  0.00           C
ATOM   1115  HB  THR A  82      46.740  33.170  81.870  1.00  0.00           H
ATOM   1116  OG1 THR A  82      46.380  34.680  80.500  1.00  0.00           O
ATOM   1117  HG1 THR A  82      45.580  34.720  81.040  1.00  0.00           H
ATOM   1118  CG2 THR A  82      47.620  34.980  82.530  1.00  0.00           C
ATOM   1119 HG21 THR A  82      46.690  35.350  83.030  1.00  0.00           H
ATOM   1120 HG22 THR A  82      48.190  35.850  82.140  1.00  0.00           H
ATOM   1121 HG23 THR A  82      48.230  34.380  83.240  1.00  0.00           H
ATOM   1122  C   THR A  82      48.320  32.820  79.390  1.00  0.00           C
ATOM   1123  O   THR A  82      48.580  33.290  78.290  1.00  0.00           O
ATOM   1124  N   ALA A  83      47.850  31.600  79.510  1.00  0.00           N
ATOM   1125  HN  ALA A  83      47.870  31.180  80.410  1.00  0.00           H
ATOM   1126  CA  ALA A  83      47.580  30.810  78.330  1.00  0.00           C
ATOM   1127  HA  ALA A  83      48.530  30.730  77.820  1.00  0.00           H
ATOM   1128  CB  ALA A  83      47.180  29.360  78.690  1.00  0.00           C
ATOM   1129  HB1 ALA A  83      46.100  29.220  78.890  1.00  0.00           H
ATOM   1130  HB2 ALA A  83      47.740  28.860  79.510  1.00  0.00           H
ATOM   1131  HB3 ALA A  83      47.410  28.680  77.840  1.00  0.00           H
ATOM   1132  C   ALA A  83      46.620  31.450  77.420  1.00  0.00           C
ATOM   1133  O   ALA A  83      46.810  31.450  76.200  1.00  0.00           O
ATOM   1134  N   THR A  84      45.510  32.040  77.880  1.00  0.00           N
ATOM   1135  HN  THR A  84      45.270  31.990  78.850  1.00  0.00           H
ATOM   1136  CA  THR A  84      44.560  32.860  77.080  1.00  0.00           C
ATOM   1137  HA  THR A  84      44.130  32.260  76.290  1.00  0.00           H
ATOM   1138  CB  THR A  84      43.290  33.320  77.840  1.00  0.00           C
ATOM   1139  HB  THR A  84      43.540  33.960  78.710  1.00  0.00           H
ATOM   1140  OG1 THR A  84      42.630  32.120  78.390  1.00  0.00           O
ATOM   1141  HG1 THR A  84      42.820  31.440  77.750  1.00  0.00           H
ATOM   1142  CG2 THR A  84      42.230  33.970  76.920  1.00  0.00           C
ATOM   1143 HG21 THR A  84      41.970  33.170  76.180  1.00  0.00           H
ATOM   1144 HG22 THR A  84      42.560  34.830  76.310  1.00  0.00           H
ATOM   1145 HG23 THR A  84      41.370  34.330  77.530  1.00  0.00           H
ATOM   1146  C   THR A  84      45.160  34.060  76.520  1.00  0.00           C
ATOM   1147  O   THR A  84      44.880  34.430  75.380  1.00  0.00           O
ATOM   1148  N   ASN A  85      46.080  34.720  77.290  1.00  0.00           N
ATOM   1149  HN  ASN A  85      46.360  34.400  78.190  1.00  0.00           H
ATOM   1150  CA  ASN A  85      46.700  35.890  76.740  1.00  0.00           C
ATOM   1151  HA  ASN A  85      45.940  36.510  76.290  1.00  0.00           H
ATOM   1152  CB  ASN A  85      47.410  36.790  77.750  1.00  0.00           C
ATOM   1153  HB1 ASN A  85      47.880  37.650  77.240  1.00  0.00           H
ATOM   1154  HB2 ASN A  85      48.200  36.170  78.220  1.00  0.00           H
ATOM   1155  CG  ASN A  85      46.530  37.520  78.780  1.00  0.00           C
ATOM   1156  OD1 ASN A  85      45.340  37.390  78.780  1.00  0.00           O
ATOM   1157  ND2 ASN A  85      47.170  38.320  79.640  1.00  0.00           N
ATOM   1158 HD21 ASN A  85      46.630  38.650  80.410  1.00  0.00           H
ATOM   1159 HD22 ASN A  85      48.150  38.200  79.830  1.00  0.00           H
ATOM   1160  C   ASN A  85      47.610  35.560  75.680  1.00  0.00           C
ATOM   1161  O   ASN A  85      47.790  36.330  74.760  1.00  0.00           O
ATOM   1162  N   ILE A  86      48.210  34.360  75.620  1.00  0.00           N
ATOM   1163  HN  ILE A  86      48.090  33.670  76.330  1.00  0.00           H
ATOM   1164  CA  ILE A  86      48.950  33.890  74.400  1.00  0.00           C
ATOM   1165  HA  ILE A  86      49.740  34.620  74.330  1.00  0.00           H
ATOM   1166  CB  ILE A  86      49.810  32.620  74.600  1.00  0.00           C
ATOM   1167  HB  ILE A  86      49.000  31.940  74.940  1.00  0.00           H
ATOM   1168  CG2 ILE A  86      50.530  32.180  73.290  1.00  0.00           C
ATOM   1169 HG21 ILE A  86      49.940  31.520  72.630  1.00  0.00           H
ATOM   1170 HG22 ILE A  86      51.500  31.710  73.570  1.00  0.00           H
ATOM   1171 HG23 ILE A  86      50.730  33.060  72.640  1.00  0.00           H
ATOM   1172  CG1 ILE A  86      50.760  32.780  75.830  1.00  0.00           C
ATOM   1173 HG11 ILE A  86      51.060  31.790  76.230  1.00  0.00           H
ATOM   1174 HG12 ILE A  86      50.240  33.200  76.710  1.00  0.00           H
ATOM   1175  CD  ILE A  86      52.060  33.640  75.610  1.00  0.00           C
ATOM   1176  HD1 ILE A  86      52.570  33.430  74.650  1.00  0.00           H
ATOM   1177  HD2 ILE A  86      52.840  33.520  76.390  1.00  0.00           H
ATOM   1178  HD3 ILE A  86      51.770  34.710  75.520  1.00  0.00           H
ATOM   1179  C   ILE A  86      48.110  33.840  73.110  1.00  0.00           C
ATOM   1180  O   ILE A  86      48.580  34.110  71.990  1.00  0.00           O
ATOM   1181  N   TYR A  87      46.700  33.590  73.140  1.00  0.00           N
ATOM   1182  HN  TYR A  87      46.300  33.590  74.050  1.00  0.00           H
ATOM   1183  CA  TYR A  87      45.810  33.890  71.990  1.00  0.00           C
ATOM   1184  HA  TYR A  87      46.200  33.420  71.100  1.00  0.00           H
ATOM   1185  CB  TYR A  87      44.430  33.290  72.280  1.00  0.00           C
ATOM   1186  HB1 TYR A  87      43.680  33.480  71.480  1.00  0.00           H
ATOM   1187  HB2 TYR A  87      44.030  33.610  73.260  1.00  0.00           H
ATOM   1188  CG  TYR A  87      44.460  31.890  72.310  1.00  0.00           C
ATOM   1189  CD1 TYR A  87      44.640  31.120  71.120  1.00  0.00           C
ATOM   1190  HD1 TYR A  87      44.800  31.590  70.160  1.00  0.00           H
ATOM   1191  CE1 TYR A  87      44.710  29.730  71.060  1.00  0.00           C
ATOM   1192  HE1 TYR A  87      44.690  29.290  70.080  1.00  0.00           H
ATOM   1193  CZ  TYR A  87      44.560  29.010  72.280  1.00  0.00           C
ATOM   1194  OH  TYR A  87      44.630  27.650  72.240  1.00  0.00           O
ATOM   1195  HH  TYR A  87      44.910  27.570  71.330  1.00  0.00           H
ATOM   1196  CD2 TYR A  87      44.370  31.080  73.540  1.00  0.00           C
ATOM   1197  HD2 TYR A  87      44.140  31.650  74.430  1.00  0.00           H
ATOM   1198  CE2 TYR A  87      44.420  29.670  73.500  1.00  0.00           C
ATOM   1199  HE2 TYR A  87      44.370  29.190  74.470  1.00  0.00           H
ATOM   1200  C   TYR A  87      45.760  35.380  71.560  1.00  0.00           C
ATOM   1201  O   TYR A  87      45.950  35.730  70.360  1.00  0.00           O
ATOM   1202  N   ILE A  88      45.590  36.330  72.500  1.00  0.00           N
ATOM   1203  HN  ILE A  88      45.330  36.040  73.410  1.00  0.00           H
ATOM   1204  CA  ILE A  88      45.670  37.760  72.200  1.00  0.00           C
ATOM   1205  HA  ILE A  88      44.880  37.940  71.480  1.00  0.00           H
ATOM   1206  CB  ILE A  88      45.400  38.540  73.440  1.00  0.00           C
ATOM   1207  HB  ILE A  88      46.190  38.390  74.210  1.00  0.00           H
ATOM   1208  CG2 ILE A  88      45.250  40.060  73.110  1.00  0.00           C
ATOM   1209 HG21 ILE A  88      44.940  40.590  74.040  1.00  0.00           H
ATOM   1210 HG22 ILE A  88      44.570  40.200  72.240  1.00  0.00           H
ATOM   1211 HG23 ILE A  88      46.210  40.460  72.710  1.00  0.00           H
ATOM   1212  CG1 ILE A  88      44.150  38.010  74.300  1.00  0.00           C
ATOM   1213 HG11 ILE A  88      44.080  36.900  74.440  1.00  0.00           H
ATOM   1214 HG12 ILE A  88      43.270  38.360  73.730  1.00  0.00           H
ATOM   1215  CD  ILE A  88      44.220  38.560  75.710  1.00  0.00           C
ATOM   1216  HD1 ILE A  88      43.990  39.650  75.700  1.00  0.00           H
ATOM   1217  HD2 ILE A  88      45.260  38.450  76.100  1.00  0.00           H
ATOM   1218  HD3 ILE A  88      43.570  38.120  76.490  1.00  0.00           H
ATOM   1219  C   ILE A  88      46.920  38.260  71.580  1.00  0.00           C
ATOM   1220  O   ILE A  88      46.900  39.090  70.650  1.00  0.00           O
ATOM   1221  N   PHE A  89      48.040  37.580  71.990  1.00  0.00           N
ATOM   1222  HN  PHE A  89      48.150  37.100  72.860  1.00  0.00           H
ATOM   1223  CA  PHE A  89      49.310  37.840  71.320  1.00  0.00           C
ATOM   1224  HA  PHE A  89      49.550  38.890  71.390  1.00  0.00           H
ATOM   1225  CB  PHE A  89      50.460  36.970  71.970  1.00  0.00           C
ATOM   1226  HB1 PHE A  89      50.200  35.900  72.100  1.00  0.00           H
ATOM   1227  HB2 PHE A  89      50.460  37.330  73.020  1.00  0.00           H
ATOM   1228  CG  PHE A  89      51.810  37.250  71.370  1.00  0.00           C
ATOM   1229  CD1 PHE A  89      52.410  38.480  71.490  1.00  0.00           C
ATOM   1230  HD1 PHE A  89      51.910  39.300  71.980  1.00  0.00           H
ATOM   1231  CE1 PHE A  89      53.790  38.670  71.040  1.00  0.00           C
ATOM   1232  HE1 PHE A  89      54.260  39.610  71.280  1.00  0.00           H
ATOM   1233  CZ  PHE A  89      54.470  37.590  70.450  1.00  0.00           C
ATOM   1234  HZ  PHE A  89      55.460  37.700  70.040  1.00  0.00           H
ATOM   1235  CD2 PHE A  89      52.470  36.220  70.710  1.00  0.00           C
ATOM   1236  HD2 PHE A  89      51.960  35.280  70.580  1.00  0.00           H
ATOM   1237  CE2 PHE A  89      53.830  36.350  70.340  1.00  0.00           C
ATOM   1238  HE2 PHE A  89      54.290  35.460  69.950  1.00  0.00           H
ATOM   1239  C   PHE A  89      49.240  37.490  69.780  1.00  0.00           C
ATOM   1240  O   PHE A  89      49.530  38.300  68.890  1.00  0.00           O
ATOM   1241  N   ASN A  90      48.630  36.360  69.540  1.00  0.00           N
ATOM   1242  HN  ASN A  90      48.210  35.830  70.260  1.00  0.00           H
ATOM   1243  CA  ASN A  90      48.490  35.840  68.170  1.00  0.00           C
ATOM   1244  HA  ASN A  90      49.440  35.970  67.680  1.00  0.00           H
ATOM   1245  CB  ASN A  90      48.180  34.310  68.380  1.00  0.00           C
ATOM   1246  HB1 ASN A  90      47.180  34.160  68.840  1.00  0.00           H
ATOM   1247  HB2 ASN A  90      48.880  33.950  69.170  1.00  0.00           H
ATOM   1248  CG  ASN A  90      48.400  33.520  67.120  1.00  0.00           C
ATOM   1249  OD1 ASN A  90      49.500  33.410  66.610  1.00  0.00           O
ATOM   1250  ND2 ASN A  90      47.370  32.800  66.630  1.00  0.00           N
ATOM   1251 HD21 ASN A  90      47.490  32.330  65.760  1.00  0.00           H
ATOM   1252 HD22 ASN A  90      46.510  32.760  67.140  1.00  0.00           H
ATOM   1253  C   ASN A  90      47.550  36.680  67.340  1.00  0.00           C
ATOM   1254  O   ASN A  90      47.780  37.020  66.110  1.00  0.00           O
ATOM   1255  N   LEU A  91      46.560  37.210  68.010  1.00  0.00           N
ATOM   1256  HN  LEU A  91      46.560  36.920  68.970  1.00  0.00           H
ATOM   1257  CA  LEU A  91      45.550  38.070  67.530  1.00  0.00           C
ATOM   1258  HA  LEU A  91      45.080  37.590  66.670  1.00  0.00           H
ATOM   1259  CB  LEU A  91      44.290  38.250  68.490  1.00  0.00           C
ATOM   1260  HB1 LEU A  91      44.630  38.830  69.370  1.00  0.00           H
ATOM   1261  HB2 LEU A  91      44.040  37.250  68.920  1.00  0.00           H
ATOM   1262  CG  LEU A  91      43.070  38.930  67.850  1.00  0.00           C
ATOM   1263  HG  LEU A  91      43.390  39.900  67.410  1.00  0.00           H
ATOM   1264  CD1 LEU A  91      42.590  38.090  66.660  1.00  0.00           C
ATOM   1265 HD11 LEU A  91      42.390  37.000  66.820  1.00  0.00           H
ATOM   1266 HD12 LEU A  91      43.240  38.240  65.780  1.00  0.00           H
ATOM   1267 HD13 LEU A  91      41.590  38.430  66.300  1.00  0.00           H
ATOM   1268  CD2 LEU A  91      41.950  39.160  68.860  1.00  0.00           C
ATOM   1269 HD21 LEU A  91      42.280  39.790  69.710  1.00  0.00           H
ATOM   1270 HD22 LEU A  91      41.590  38.180  69.240  1.00  0.00           H
ATOM   1271 HD23 LEU A  91      41.110  39.680  68.360  1.00  0.00           H
ATOM   1272  C   LEU A  91      46.040  39.480  67.050  1.00  0.00           C
ATOM   1273  O   LEU A  91      45.650  40.020  66.020  1.00  0.00           O
ATOM   1274  N   ALA A  92      46.790  40.090  67.940  1.00  0.00           N
ATOM   1275  HN  ALA A  92      46.860  39.680  68.840  1.00  0.00           H
ATOM   1276  CA  ALA A  92      47.510  41.360  67.810  1.00  0.00           C
ATOM   1277  HA  ALA A  92      46.720  42.080  67.660  1.00  0.00           H
ATOM   1278  CB  ALA A  92      48.170  41.780  69.090  1.00  0.00           C
ATOM   1279  HB1 ALA A  92      48.840  40.970  69.460  1.00  0.00           H
ATOM   1280  HB2 ALA A  92      47.300  42.030  69.720  1.00  0.00           H
ATOM   1281  HB3 ALA A  92      48.690  42.750  68.990  1.00  0.00           H
ATOM   1282  C   ALA A  92      48.560  41.310  66.650  1.00  0.00           C
ATOM   1283  O   ALA A  92      48.710  42.290  65.920  1.00  0.00           O
ATOM   1284  N   LEU A  93      49.260  40.140  66.430  1.00  0.00           N
ATOM   1285  HN  LEU A  93      49.270  39.480  67.170  1.00  0.00           H
ATOM   1286  CA  LEU A  93      50.100  39.910  65.210  1.00  0.00           C
ATOM   1287  HA  LEU A  93      50.850  40.680  65.250  1.00  0.00           H
ATOM   1288  CB  LEU A  93      50.790  38.530  65.310  1.00  0.00           C
ATOM   1289  HB1 LEU A  93      50.040  37.710  65.340  1.00  0.00           H
ATOM   1290  HB2 LEU A  93      51.440  38.490  66.210  1.00  0.00           H
ATOM   1291  CG  LEU A  93      51.740  38.100  64.090  1.00  0.00           C
ATOM   1292  HG  LEU A  93      51.190  37.910  63.140  1.00  0.00           H
ATOM   1293  CD1 LEU A  93      52.890  39.120  63.870  1.00  0.00           C
ATOM   1294 HD11 LEU A  93      53.540  38.850  63.010  1.00  0.00           H
ATOM   1295 HD12 LEU A  93      53.550  39.300  64.740  1.00  0.00           H
ATOM   1296 HD13 LEU A  93      52.480  40.120  63.630  1.00  0.00           H
ATOM   1297  CD2 LEU A  93      52.300  36.770  64.450  1.00  0.00           C
ATOM   1298 HD21 LEU A  93      51.560  36.180  65.030  1.00  0.00           H
ATOM   1299 HD22 LEU A  93      53.080  36.860  65.240  1.00  0.00           H
ATOM   1300 HD23 LEU A  93      52.650  36.220  63.550  1.00  0.00           H
ATOM   1301  C   LEU A  93      49.370  39.920  63.930  1.00  0.00           C
ATOM   1302  O   LEU A  93      49.740  40.670  63.000  1.00  0.00           O
ATOM   1303  N   ALA A  94      48.220  39.240  63.830  1.00  0.00           N
ATOM   1304  HN  ALA A  94      47.860  38.770  64.640  1.00  0.00           H
ATOM   1305  CA  ALA A  94      47.310  39.280  62.730  1.00  0.00           C
ATOM   1306  HA  ALA A  94      47.880  38.990  61.860  1.00  0.00           H
ATOM   1307  CB  ALA A  94      46.200  38.230  62.940  1.00  0.00           C
ATOM   1308  HB1 ALA A  94      46.600  37.500  63.670  1.00  0.00           H
ATOM   1309  HB2 ALA A  94      45.690  37.910  62.000  1.00  0.00           H
ATOM   1310  HB3 ALA A  94      45.370  38.670  63.530  1.00  0.00           H
ATOM   1311  C   ALA A  94      46.770  40.690  62.430  1.00  0.00           C
ATOM   1312  O   ALA A  94      46.720  41.120  61.270  1.00  0.00           O
ATOM   1313  N   ASP A  95      46.310  41.450  63.470  1.00  0.00           N
ATOM   1314  HN  ASP A  95      46.330  41.130  64.410  1.00  0.00           H
ATOM   1315  CA  ASP A  95      45.720  42.770  63.230  1.00  0.00           C
ATOM   1316  HA  ASP A  95      45.170  42.750  62.300  1.00  0.00           H
ATOM   1317  CB  ASP A  95      44.840  43.200  64.460  1.00  0.00           C
ATOM   1318  HB1 ASP A  95      44.630  44.290  64.450  1.00  0.00           H
ATOM   1319  HB2 ASP A  95      45.350  42.850  65.380  1.00  0.00           H
ATOM   1320  CG  ASP A  95      43.440  42.540  64.480  1.00  0.00           C
ATOM   1321  OD1 ASP A  95      42.760  42.700  65.530  1.00  0.00           O
ATOM   1322  OD2 ASP A  95      42.970  41.960  63.410  1.00  0.00           O
ATOM   1323  C   ASP A  95      46.860  43.850  62.970  1.00  0.00           C
ATOM   1324  O   ASP A  95      46.680  44.860  62.310  1.00  0.00           O
ATOM   1325  N   ALA A  96      48.070  43.590  63.500  1.00  0.00           N
ATOM   1326  HN  ALA A  96      48.350  42.820  64.070  1.00  0.00           H
ATOM   1327  CA  ALA A  96      49.180  44.330  63.030  1.00  0.00           C
ATOM   1328  HA  ALA A  96      48.980  45.380  63.160  1.00  0.00           H
ATOM   1329  CB  ALA A  96      50.440  44.050  63.900  1.00  0.00           C
ATOM   1330  HB1 ALA A  96      50.530  42.940  63.900  1.00  0.00           H
ATOM   1331  HB2 ALA A  96      50.420  44.480  64.920  1.00  0.00           H
ATOM   1332  HB3 ALA A  96      51.360  44.500  63.470  1.00  0.00           H
ATOM   1333  C   ALA A  96      49.440  44.180  61.510  1.00  0.00           C
ATOM   1334  O   ALA A  96      49.880  45.100  60.860  1.00  0.00           O
ATOM   1335  N   LEU A  97      49.290  42.930  60.970  1.00  0.00           N
ATOM   1336  HN  LEU A  97      49.070  42.130  61.520  1.00  0.00           H
ATOM   1337  CA  LEU A  97      49.340  42.710  59.510  1.00  0.00           C
ATOM   1338  HA  LEU A  97      50.270  43.130  59.160  1.00  0.00           H
ATOM   1339  CB  LEU A  97      49.410  41.210  59.070  1.00  0.00           C
ATOM   1340  HB1 LEU A  97      49.370  41.000  57.980  1.00  0.00           H
ATOM   1341  HB2 LEU A  97      48.490  40.730  59.460  1.00  0.00           H
ATOM   1342  CG  LEU A  97      50.740  40.480  59.480  1.00  0.00           C
ATOM   1343  HG  LEU A  97      50.870  40.620  60.580  1.00  0.00           H
ATOM   1344  CD1 LEU A  97      50.380  38.970  59.320  1.00  0.00           C
ATOM   1345 HD11 LEU A  97      50.460  38.820  58.220  1.00  0.00           H
ATOM   1346 HD12 LEU A  97      49.420  38.730  59.820  1.00  0.00           H
ATOM   1347 HD13 LEU A  97      51.240  38.380  59.710  1.00  0.00           H
ATOM   1348  CD2 LEU A  97      52.040  40.870  58.760  1.00  0.00           C
ATOM   1349 HD21 LEU A  97      52.080  40.430  57.740  1.00  0.00           H
ATOM   1350 HD22 LEU A  97      52.920  40.560  59.360  1.00  0.00           H
ATOM   1351 HD23 LEU A  97      52.120  41.980  58.740  1.00  0.00           H
ATOM   1352  C   LEU A  97      48.300  43.400  58.660  1.00  0.00           C
ATOM   1353  O   LEU A  97      48.640  44.000  57.660  1.00  0.00           O
ATOM   1354  N   ALA A  98      46.960  43.440  59.010  1.00  0.00           N
ATOM   1355  HN  ALA A  98      46.670  43.110  59.910  1.00  0.00           H
ATOM   1356  CA  ALA A  98      45.980  44.280  58.270  1.00  0.00           C
ATOM   1357  HA  ALA A  98      45.920  43.930  57.240  1.00  0.00           H
ATOM   1358  CB  ALA A  98      44.530  44.200  58.750  1.00  0.00           C
ATOM   1359  HB1 ALA A  98      44.600  44.350  59.850  1.00  0.00           H
ATOM   1360  HB2 ALA A  98      44.210  43.150  58.590  1.00  0.00           H
ATOM   1361  HB3 ALA A  98      43.760  44.780  58.210  1.00  0.00           H
ATOM   1362  C   ALA A  98      46.300  45.750  58.310  1.00  0.00           C
ATOM   1363  O   ALA A  98      46.280  46.390  57.280  1.00  0.00           O
ATOM   1364  N   THR A  99      46.660  46.330  59.520  1.00  0.00           N
ATOM   1365  HN  THR A  99      46.690  45.810  60.370  1.00  0.00           H
ATOM   1366  CA  THR A  99      46.750  47.770  59.660  1.00  0.00           C
ATOM   1367  HA  THR A  99      45.880  48.170  59.160  1.00  0.00           H
ATOM   1368  CB  THR A  99      46.650  48.260  61.100  1.00  0.00           C
ATOM   1369  HB  THR A  99      46.710  49.370  61.200  1.00  0.00           H
ATOM   1370  OG1 THR A  99      47.610  47.630  61.840  1.00  0.00           O
ATOM   1371  HG1 THR A  99      47.340  46.710  61.810  1.00  0.00           H
ATOM   1372  CG2 THR A  99      45.240  47.750  61.500  1.00  0.00           C
ATOM   1373 HG21 THR A  99      45.310  47.580  62.600  1.00  0.00           H
ATOM   1374 HG22 THR A  99      44.900  46.820  61.010  1.00  0.00           H
ATOM   1375 HG23 THR A  99      44.500  48.550  61.250  1.00  0.00           H
ATOM   1376  C   THR A  99      47.870  48.380  58.910  1.00  0.00           C
ATOM   1377  O   THR A  99      47.760  49.440  58.270  1.00  0.00           O
ATOM   1378  N   SER A 100      48.980  47.680  58.990  1.00  0.00           N
ATOM   1379  HN  SER A 100      49.010  46.930  59.640  1.00  0.00           H
ATOM   1380  CA  SER A 100      50.180  48.000  58.220  1.00  0.00           C
ATOM   1381  HA  SER A 100      50.490  49.020  58.420  1.00  0.00           H
ATOM   1382  CB  SER A 100      51.380  47.130  58.520  1.00  0.00           C
ATOM   1383  HB1 SER A 100      51.710  47.350  59.560  1.00  0.00           H
ATOM   1384  HB2 SER A 100      52.290  47.400  57.940  1.00  0.00           H
ATOM   1385  OG  SER A 100      51.160  45.740  58.540  1.00  0.00           O
ATOM   1386  HG1 SER A 100      50.870  45.450  59.410  1.00  0.00           H
ATOM   1387  C   SER A 100      49.950  48.070  56.630  1.00  0.00           C
ATOM   1388  O   SER A 100      50.750  48.810  55.980  1.00  0.00           O
ATOM   1389  N   THR A 101      49.020  47.330  56.010  1.00  0.00           N
ATOM   1390  HN  THR A 101      48.470  46.630  56.460  1.00  0.00           H
ATOM   1391  CA  THR A 101      48.890  47.260  54.540  1.00  0.00           C
ATOM   1392  HA  THR A 101      49.850  47.150  54.060  1.00  0.00           H
ATOM   1393  CB  THR A 101      48.200  46.040  54.030  1.00  0.00           C
ATOM   1394  HB  THR A 101      48.050  46.070  52.930  1.00  0.00           H
ATOM   1395  OG1 THR A 101      46.870  45.880  54.460  1.00  0.00           O
ATOM   1396  HG1 THR A 101      46.890  45.720  55.400  1.00  0.00           H
ATOM   1397  CG2 THR A 101      49.160  44.910  54.370  1.00  0.00           C
ATOM   1398 HG21 THR A 101      50.110  44.970  53.800  1.00  0.00           H
ATOM   1399 HG22 THR A 101      48.710  43.910  54.160  1.00  0.00           H
ATOM   1400 HG23 THR A 101      49.360  44.860  55.460  1.00  0.00           H
ATOM   1401  C   THR A 101      48.160  48.510  54.030  1.00  0.00           C
ATOM   1402  O   THR A 101      48.240  48.930  52.890  1.00  0.00           O
ATOM   1403  N   LEU A 102      47.500  49.240  55.080  1.00  0.00           N
ATOM   1404  HN  LEU A 102      47.500  48.830  55.990  1.00  0.00           H
ATOM   1405  CA  LEU A 102      46.610  50.360  54.800  1.00  0.00           C
ATOM   1406  HA  LEU A 102      45.870  49.980  54.100  1.00  0.00           H
ATOM   1407  CB  LEU A 102      45.740  50.700  56.000  1.00  0.00           C
ATOM   1408  HB1 LEU A 102      45.010  51.520  55.840  1.00  0.00           H
ATOM   1409  HB2 LEU A 102      46.380  51.120  56.810  1.00  0.00           H
ATOM   1410  CG  LEU A 102      44.850  49.510  56.580  1.00  0.00           C
ATOM   1411  HG  LEU A 102      45.570  48.750  56.970  1.00  0.00           H
ATOM   1412  CD1 LEU A 102      44.020  49.920  57.820  1.00  0.00           C
ATOM   1413 HD11 LEU A 102      43.430  50.790  57.450  1.00  0.00           H
ATOM   1414 HD12 LEU A 102      44.680  50.330  58.620  1.00  0.00           H
ATOM   1415 HD13 LEU A 102      43.410  49.110  58.280  1.00  0.00           H
ATOM   1416  CD2 LEU A 102      43.940  48.890  55.550  1.00  0.00           C
ATOM   1417 HD21 LEU A 102      43.400  48.060  56.060  1.00  0.00           H
ATOM   1418 HD22 LEU A 102      44.400  48.550  54.590  1.00  0.00           H
ATOM   1419 HD23 LEU A 102      43.210  49.670  55.260  1.00  0.00           H
ATOM   1420  C   LEU A 102      47.150  51.550  54.080  1.00  0.00           C
ATOM   1421  O   LEU A 102      46.430  52.040  53.210  1.00  0.00           O
ATOM   1422  N   PRO A 103      48.290  52.100  54.190  1.00  0.00           N
ATOM   1423  CD  PRO A 103      49.110  51.930  55.410  1.00  0.00           C
ATOM   1424  HD1 PRO A 103      49.850  51.140  55.180  1.00  0.00           H
ATOM   1425  HD2 PRO A 103      48.540  51.630  56.320  1.00  0.00           H
ATOM   1426  CA  PRO A 103      48.780  53.230  53.330  1.00  0.00           C
ATOM   1427  HA  PRO A 103      48.010  53.990  53.240  1.00  0.00           H
ATOM   1428  CB  PRO A 103      50.080  53.710  54.070  1.00  0.00           C
ATOM   1429  HB1 PRO A 103      50.260  54.800  54.030  1.00  0.00           H
ATOM   1430  HB2 PRO A 103      50.950  53.190  53.610  1.00  0.00           H
ATOM   1431  CG  PRO A 103      49.880  53.300  55.530  1.00  0.00           C
ATOM   1432  HG1 PRO A 103      50.840  53.100  56.060  1.00  0.00           H
ATOM   1433  HG2 PRO A 103      49.330  54.090  56.080  1.00  0.00           H
ATOM   1434  C   PRO A 103      49.100  52.780  51.950  1.00  0.00           C
ATOM   1435  O   PRO A 103      48.990  53.560  50.960  1.00  0.00           O
ATOM   1436  N   PHE A 104      49.450  51.510  51.720  1.00  0.00           N
ATOM   1437  HN  PHE A 104      49.860  50.960  52.440  1.00  0.00           H
ATOM   1438  CA  PHE A 104      49.550  50.970  50.400  1.00  0.00           C
ATOM   1439  HA  PHE A 104      50.170  51.610  49.780  1.00  0.00           H
ATOM   1440  CB  PHE A 104      50.360  49.600  50.520  1.00  0.00           C
ATOM   1441  HB1 PHE A 104      50.480  49.180  49.500  1.00  0.00           H
ATOM   1442  HB2 PHE A 104      49.900  48.810  51.160  1.00  0.00           H
ATOM   1443  CG  PHE A 104      51.740  49.890  51.100  1.00  0.00           C
ATOM   1444  CD1 PHE A 104      52.760  50.410  50.300  1.00  0.00           C
ATOM   1445  HD1 PHE A 104      52.680  50.540  49.230  1.00  0.00           H
ATOM   1446  CE1 PHE A 104      54.030  50.610  50.860  1.00  0.00           C
ATOM   1447  HE1 PHE A 104      54.870  50.970  50.290  1.00  0.00           H
ATOM   1448  CZ  PHE A 104      54.290  50.220  52.160  1.00  0.00           C
ATOM   1449  HZ  PHE A 104      55.310  50.390  52.470  1.00  0.00           H
ATOM   1450  CD2 PHE A 104      51.990  49.510  52.450  1.00  0.00           C
ATOM   1451  HD2 PHE A 104      51.210  49.100  53.090  1.00  0.00           H
ATOM   1452  CE2 PHE A 104      53.270  49.730  53.010  1.00  0.00           C
ATOM   1453  HE2 PHE A 104      53.540  49.590  54.050  1.00  0.00           H
ATOM   1454  C   PHE A 104      48.230  50.760  49.650  1.00  0.00           C
ATOM   1455  O   PHE A 104      48.000  51.080  48.520  1.00  0.00           O
ATOM   1456  N   GLN A 105      47.260  50.290  50.490  1.00  0.00           N
ATOM   1457  HN  GLN A 105      47.480  50.120  51.450  1.00  0.00           H
ATOM   1458  CA  GLN A 105      45.900  50.030  50.120  1.00  0.00           C
ATOM   1459  HA  GLN A 105      45.920  49.450  49.210  1.00  0.00           H
ATOM   1460  CB  GLN A 105      45.010  49.270  51.100  1.00  0.00           C
ATOM   1461  HB1 GLN A 105      43.990  49.230  50.660  1.00  0.00           H
ATOM   1462  HB2 GLN A 105      44.820  49.740  52.090  1.00  0.00           H
ATOM   1463  CG  GLN A 105      45.580  47.720  51.240  1.00  0.00           C
ATOM   1464  HG1 GLN A 105      46.410  47.620  51.970  1.00  0.00           H
ATOM   1465  HG2 GLN A 105      46.020  47.510  50.240  1.00  0.00           H
ATOM   1466  CD  GLN A 105      44.410  46.730  51.520  1.00  0.00           C
ATOM   1467  OE1 GLN A 105      43.630  46.360  50.610  1.00  0.00           O
ATOM   1468  NE2 GLN A 105      44.470  46.060  52.720  1.00  0.00           N
ATOM   1469 HE21 GLN A 105      45.080  46.510  53.370  1.00  0.00           H
ATOM   1470 HE22 GLN A 105      43.640  45.550  52.950  1.00  0.00           H
ATOM   1471  C   GLN A 105      45.130  51.260  49.740  1.00  0.00           C
ATOM   1472  O   GLN A 105      44.250  51.220  48.920  1.00  0.00           O
ATOM   1473  N   SER A 106      45.450  52.480  50.280  1.00  0.00           N
ATOM   1474  HN  SER A 106      46.180  52.600  50.950  1.00  0.00           H
ATOM   1475  CA  SER A 106      44.900  53.820  50.000  1.00  0.00           C
ATOM   1476  HA  SER A 106      43.830  53.670  50.120  1.00  0.00           H
ATOM   1477  CB  SER A 106      45.210  54.940  51.060  1.00  0.00           C
ATOM   1478  HB1 SER A 106      44.860  54.640  52.070  1.00  0.00           H
ATOM   1479  HB2 SER A 106      44.630  55.850  50.820  1.00  0.00           H
ATOM   1480  OG  SER A 106      46.650  55.220  51.200  1.00  0.00           O
ATOM   1481  HG1 SER A 106      47.190  54.440  51.090  1.00  0.00           H
ATOM   1482  C   SER A 106      45.110  54.330  48.580  1.00  0.00           C
ATOM   1483  O   SER A 106      44.220  54.940  47.990  1.00  0.00           O
ATOM   1484  N   ALA A 107      46.260  54.030  47.950  1.00  0.00           N
ATOM   1485  HN  ALA A 107      46.970  53.430  48.320  1.00  0.00           H
ATOM   1486  CA  ALA A 107      46.620  54.460  46.610  1.00  0.00           C
ATOM   1487  HA  ALA A 107      46.590  55.530  46.470  1.00  0.00           H
ATOM   1488  CB  ALA A 107      48.100  53.960  46.200  1.00  0.00           C
ATOM   1489  HB1 ALA A 107      48.840  54.200  46.990  1.00  0.00           H
ATOM   1490  HB2 ALA A 107      48.440  54.380  45.230  1.00  0.00           H
ATOM   1491  HB3 ALA A 107      48.220  52.860  46.040  1.00  0.00           H
ATOM   1492  C   ALA A 107      45.680  53.970  45.590  1.00  0.00           C
ATOM   1493  O   ALA A 107      45.430  54.640  44.610  1.00  0.00           O
ATOM   1494  N   LYS A 108      45.020  52.800  45.790  1.00  0.00           N
ATOM   1495  HN  LYS A 108      45.360  52.220  46.520  1.00  0.00           H
ATOM   1496  CA  LYS A 108      43.910  52.340  44.920  1.00  0.00           C
ATOM   1497  HA  LYS A 108      44.370  52.470  43.950  1.00  0.00           H
ATOM   1498  CB  LYS A 108      43.340  50.930  45.410  1.00  0.00           C
ATOM   1499  HB1 LYS A 108      42.350  50.760  44.940  1.00  0.00           H
ATOM   1500  HB2 LYS A 108      43.160  50.830  46.500  1.00  0.00           H
ATOM   1501  CG  LYS A 108      44.310  49.750  45.100  1.00  0.00           C
ATOM   1502  HG1 LYS A 108      45.180  50.000  45.730  1.00  0.00           H
ATOM   1503  HG2 LYS A 108      44.590  49.700  44.020  1.00  0.00           H
ATOM   1504  CD  LYS A 108      43.700  48.350  45.320  1.00  0.00           C
ATOM   1505  HD1 LYS A 108      44.450  47.540  45.210  1.00  0.00           H
ATOM   1506  HD2 LYS A 108      42.880  48.210  44.570  1.00  0.00           H
ATOM   1507  CE  LYS A 108      43.060  48.250  46.760  1.00  0.00           C
ATOM   1508  HE1 LYS A 108      42.180  48.920  46.900  1.00  0.00           H
ATOM   1509  HE2 LYS A 108      43.910  48.480  47.440  1.00  0.00           H
ATOM   1510  NZ  LYS A 108      42.770  46.860  46.890  1.00  0.00           N
ATOM   1511  HZ1 LYS A 108      43.640  46.320  47.070  1.00  0.00           H
ATOM   1512  HZ2 LYS A 108      42.260  46.460  46.070  1.00  0.00           H
ATOM   1513  HZ3 LYS A 108      42.180  46.760  47.740  1.00  0.00           H
ATOM   1514  C   LYS A 108      42.700  53.280  44.960  1.00  0.00           C
ATOM   1515  O   LYS A 108      42.270  53.620  43.910  1.00  0.00           O
ATOM   1516  N   TYR A 109      42.270  53.830  46.110  1.00  0.00           N
ATOM   1517  HN  TYR A 109      42.610  53.420  46.960  1.00  0.00           H
ATOM   1518  CA  TYR A 109      41.320  54.950  46.160  1.00  0.00           C
ATOM   1519  HA  TYR A 109      40.470  54.670  45.560  1.00  0.00           H
ATOM   1520  CB  TYR A 109      40.980  55.250  47.710  1.00  0.00           C
ATOM   1521  HB1 TYR A 109      40.260  56.100  47.660  1.00  0.00           H
ATOM   1522  HB2 TYR A 109      41.840  55.650  48.280  1.00  0.00           H
ATOM   1523  CG  TYR A 109      40.300  54.160  48.500  1.00  0.00           C
ATOM   1524  CD1 TYR A 109      40.650  54.040  49.870  1.00  0.00           C
ATOM   1525  HD1 TYR A 109      41.380  54.730  50.270  1.00  0.00           H
ATOM   1526  CE1 TYR A 109      40.280  52.920  50.560  1.00  0.00           C
ATOM   1527  HE1 TYR A 109      40.670  52.660  51.530  1.00  0.00           H
ATOM   1528  CZ  TYR A 109      39.370  52.030  49.960  1.00  0.00           C
ATOM   1529  OH  TYR A 109      38.780  50.940  50.660  1.00  0.00           O
ATOM   1530  HH  TYR A 109      39.020  50.970  51.590  1.00  0.00           H
ATOM   1531  CD2 TYR A 109      39.460  53.260  47.870  1.00  0.00           C
ATOM   1532  HD2 TYR A 109      39.010  53.450  46.910  1.00  0.00           H
ATOM   1533  CE2 TYR A 109      38.980  52.160  48.620  1.00  0.00           C
ATOM   1534  HE2 TYR A 109      38.230  51.490  48.250  1.00  0.00           H
ATOM   1535  C   TYR A 109      41.720  56.270  45.460  1.00  0.00           C
ATOM   1536  O   TYR A 109      41.050  56.670  44.480  1.00  0.00           O
ATOM   1537  N   LEU A 110      42.850  56.870  45.860  1.00  0.00           N
ATOM   1538  HN  LEU A 110      43.390  56.400  46.550  1.00  0.00           H
ATOM   1539  CA  LEU A 110      43.430  58.030  45.500  1.00  0.00           C
ATOM   1540  HA  LEU A 110      42.700  58.790  45.750  1.00  0.00           H
ATOM   1541  CB  LEU A 110      44.760  58.280  46.310  1.00  0.00           C
ATOM   1542  HB1 LEU A 110      45.190  59.230  45.930  1.00  0.00           H
ATOM   1543  HB2 LEU A 110      45.430  57.410  46.220  1.00  0.00           H
ATOM   1544  CG  LEU A 110      44.450  58.480  47.810  1.00  0.00           C
ATOM   1545  HG  LEU A 110      43.690  57.710  48.060  1.00  0.00           H
ATOM   1546  CD1 LEU A 110      45.680  58.430  48.740  1.00  0.00           C
ATOM   1547 HD11 LEU A 110      46.480  57.700  48.510  1.00  0.00           H
ATOM   1548 HD12 LEU A 110      45.330  58.360  49.800  1.00  0.00           H
ATOM   1549 HD13 LEU A 110      46.130  59.440  48.630  1.00  0.00           H
ATOM   1550  CD2 LEU A 110      43.690  59.800  47.960  1.00  0.00           C
ATOM   1551 HD21 LEU A 110      44.320  60.620  47.560  1.00  0.00           H
ATOM   1552 HD22 LEU A 110      43.470  59.920  49.050  1.00  0.00           H
ATOM   1553 HD23 LEU A 110      42.710  59.920  47.460  1.00  0.00           H
ATOM   1554  C   LEU A 110      43.720  58.040  43.960  1.00  0.00           C
ATOM   1555  O   LEU A 110      43.270  59.000  43.380  1.00  0.00           O
ATOM   1556  N   MET A 111      44.390  56.930  43.360  1.00  0.00           N
ATOM   1557  HN  MET A 111      44.630  56.190  43.980  1.00  0.00           H
ATOM   1558  CA  MET A 111      44.980  57.090  42.040  1.00  0.00           C
ATOM   1559  HA  MET A 111      44.880  58.080  41.620  1.00  0.00           H
ATOM   1560  CB  MET A 111      46.470  56.640  42.040  1.00  0.00           C
ATOM   1561  HB1 MET A 111      46.990  56.690  41.050  1.00  0.00           H
ATOM   1562  HB2 MET A 111      46.440  55.560  42.300  1.00  0.00           H
ATOM   1563  CG  MET A 111      47.320  57.310  43.150  1.00  0.00           C
ATOM   1564  HG1 MET A 111      46.770  57.290  44.110  1.00  0.00           H
ATOM   1565  HG2 MET A 111      47.410  58.380  42.850  1.00  0.00           H
ATOM   1566  SD  MET A 111      49.030  56.670  43.420  1.00  0.00           S
ATOM   1567  CE  MET A 111      49.620  57.000  41.790  1.00  0.00           C
ATOM   1568  HE1 MET A 111      50.710  56.840  41.660  1.00  0.00           H
ATOM   1569  HE2 MET A 111      49.570  58.080  41.530  1.00  0.00           H
ATOM   1570  HE3 MET A 111      49.080  56.430  41.010  1.00  0.00           H
ATOM   1571  C   MET A 111      44.150  56.250  41.050  1.00  0.00           C
ATOM   1572  O   MET A 111      44.410  56.300  39.830  1.00  0.00           O
ATOM   1573  N   GLU A 112      43.220  55.440  41.580  1.00  0.00           N
ATOM   1574  HN  GLU A 112      43.050  55.550  42.560  1.00  0.00           H
ATOM   1575  CA  GLU A 112      42.350  54.560  40.800  1.00  0.00           C
ATOM   1576  HA  GLU A 112      41.830  54.060  41.610  1.00  0.00           H
ATOM   1577  CB  GLU A 112      41.330  55.400  40.010  1.00  0.00           C
ATOM   1578  HB1 GLU A 112      40.660  54.740  39.420  1.00  0.00           H
ATOM   1579  HB2 GLU A 112      41.960  56.050  39.370  1.00  0.00           H
ATOM   1580  CG  GLU A 112      40.540  56.370  40.790  1.00  0.00           C
ATOM   1581  HG1 GLU A 112      41.100  57.250  41.160  1.00  0.00           H
ATOM   1582  HG2 GLU A 112      40.200  55.770  41.670  1.00  0.00           H
ATOM   1583  CD  GLU A 112      39.350  56.770  40.120  1.00  0.00           C
ATOM   1584  OE1 GLU A 112      39.150  58.000  39.820  1.00  0.00           O
ATOM   1585  OE2 GLU A 112      38.490  55.940  39.820  1.00  0.00           O
ATOM   1586  C   GLU A 112      42.980  53.380  39.980  1.00  0.00           C
ATOM   1587  O   GLU A 112      42.410  52.770  39.110  1.00  0.00           O
ATOM   1588  N   THR A 113      44.210  53.030  40.430  1.00  0.00           N
ATOM   1589  HN  THR A 113      44.520  53.610  41.180  1.00  0.00           H
ATOM   1590  CA  THR A 113      45.180  52.140  39.810  1.00  0.00           C
ATOM   1591  HA  THR A 113      44.660  51.280  39.400  1.00  0.00           H
ATOM   1592  CB  THR A 113      46.020  52.810  38.750  1.00  0.00           C
ATOM   1593  HB  THR A 113      45.310  53.300  38.050  1.00  0.00           H
ATOM   1594  OG1 THR A 113      46.780  51.980  37.830  1.00  0.00           O
ATOM   1595  HG1 THR A 113      47.300  52.600  37.310  1.00  0.00           H
ATOM   1596  CG2 THR A 113      47.070  53.880  39.240  1.00  0.00           C
ATOM   1597 HG21 THR A 113      48.000  53.360  39.560  1.00  0.00           H
ATOM   1598 HG22 THR A 113      46.700  54.470  40.100  1.00  0.00           H
ATOM   1599 HG23 THR A 113      47.270  54.650  38.460  1.00  0.00           H
ATOM   1600  C   THR A 113      46.170  51.620  40.870  1.00  0.00           C
ATOM   1601  O   THR A 113      46.310  52.120  41.990  1.00  0.00           O
ATOM   1602  N   TRP A 114      46.950  50.560  40.570  1.00  0.00           N
ATOM   1603  HN  TRP A 114      46.890  50.140  39.670  1.00  0.00           H
ATOM   1604  CA  TRP A 114      47.950  49.930  41.420  1.00  0.00           C
ATOM   1605  HA  TRP A 114      47.720  50.300  42.410  1.00  0.00           H
ATOM   1606  CB  TRP A 114      47.700  48.370  41.450  1.00  0.00           C
ATOM   1607  HB1 TRP A 114      47.580  48.050  40.390  1.00  0.00           H
ATOM   1608  HB2 TRP A 114      46.690  48.200  41.890  1.00  0.00           H
ATOM   1609  CG  TRP A 114      48.670  47.530  42.280  1.00  0.00           C
ATOM   1610  CD1 TRP A 114      49.800  46.920  41.870  1.00  0.00           C
ATOM   1611  HD1 TRP A 114      50.130  46.960  40.840  1.00  0.00           H
ATOM   1612  NE1 TRP A 114      50.480  46.360  42.890  1.00  0.00           N
ATOM   1613  HE1 TRP A 114      51.300  45.840  42.970  1.00  0.00           H
ATOM   1614  CE2 TRP A 114      49.780  46.670  44.070  1.00  0.00           C
ATOM   1615  CD2 TRP A 114      48.640  47.370  43.670  1.00  0.00           C
ATOM   1616  CE3 TRP A 114      47.770  47.810  44.620  1.00  0.00           C
ATOM   1617  HE3 TRP A 114      46.830  48.290  44.380  1.00  0.00           H
ATOM   1618  CZ3 TRP A 114      48.030  47.510  45.930  1.00  0.00           C
ATOM   1619  HZ3 TRP A 114      47.310  47.730  46.710  1.00  0.00           H
ATOM   1620  CZ2 TRP A 114      50.080  46.380  45.370  1.00  0.00           C
ATOM   1621  HZ2 TRP A 114      50.990  45.910  45.710  1.00  0.00           H
ATOM   1622  CH2 TRP A 114      49.130  46.690  46.340  1.00  0.00           C
ATOM   1623  HH2 TRP A 114      49.280  46.600  47.410  1.00  0.00           H
ATOM   1624  C   TRP A 114      49.330  50.280  41.050  1.00  0.00           C
ATOM   1625  O   TRP A 114      49.850  49.830  40.020  1.00  0.00           O
ATOM   1626  N   PRO A 115      50.080  51.130  41.750  1.00  0.00           N
ATOM   1627  CD  PRO A 115      49.490  52.130  42.710  1.00  0.00           C
ATOM   1628  HD1 PRO A 115      48.980  51.540  43.500  1.00  0.00           H
ATOM   1629  HD2 PRO A 115      48.780  52.790  42.190  1.00  0.00           H
ATOM   1630  CA  PRO A 115      51.430  51.470  41.260  1.00  0.00           C
ATOM   1631  HA  PRO A 115      51.580  51.610  40.200  1.00  0.00           H
ATOM   1632  CB  PRO A 115      51.590  52.850  42.010  1.00  0.00           C
ATOM   1633  HB1 PRO A 115      51.420  53.730  41.350  1.00  0.00           H
ATOM   1634  HB2 PRO A 115      52.620  53.020  42.370  1.00  0.00           H
ATOM   1635  CG  PRO A 115      50.680  52.890  43.200  1.00  0.00           C
ATOM   1636  HG1 PRO A 115      51.200  52.430  44.070  1.00  0.00           H
ATOM   1637  HG2 PRO A 115      50.580  53.910  43.610  1.00  0.00           H
ATOM   1638  C   PRO A 115      52.510  50.470  41.640  1.00  0.00           C
ATOM   1639  O   PRO A 115      53.650  50.590  41.230  1.00  0.00           O
ATOM   1640  N   PHE A 116      52.220  49.570  42.560  1.00  0.00           N
ATOM   1641  HN  PHE A 116      51.260  49.500  42.800  1.00  0.00           H
ATOM   1642  CA  PHE A 116      53.290  48.990  43.380  1.00  0.00           C
ATOM   1643  HA  PHE A 116      54.190  49.580  43.460  1.00  0.00           H
ATOM   1644  CB  PHE A 116      52.770  48.840  44.870  1.00  0.00           C
ATOM   1645  HB1 PHE A 116      53.390  48.210  45.550  1.00  0.00           H
ATOM   1646  HB2 PHE A 116      51.780  48.380  44.680  1.00  0.00           H
ATOM   1647  CG  PHE A 116      52.640  50.180  45.600  1.00  0.00           C
ATOM   1648  CD1 PHE A 116      53.750  51.050  45.770  1.00  0.00           C
ATOM   1649  HD1 PHE A 116      54.740  50.720  45.500  1.00  0.00           H
ATOM   1650  CE1 PHE A 116      53.630  52.330  46.310  1.00  0.00           C
ATOM   1651  HE1 PHE A 116      54.480  52.990  46.400  1.00  0.00           H
ATOM   1652  CZ  PHE A 116      52.360  52.820  46.820  1.00  0.00           C
ATOM   1653  HZ  PHE A 116      52.270  53.820  47.220  1.00  0.00           H
ATOM   1654  CD2 PHE A 116      51.350  50.680  46.130  1.00  0.00           C
ATOM   1655  HD2 PHE A 116      50.490  50.040  46.000  1.00  0.00           H
ATOM   1656  CE2 PHE A 116      51.230  51.980  46.680  1.00  0.00           C
ATOM   1657  HE2 PHE A 116      50.260  52.290  47.010  1.00  0.00           H
ATOM   1658  C   PHE A 116      53.890  47.750  42.920  1.00  0.00           C
ATOM   1659  O   PHE A 116      54.690  47.180  43.720  1.00  0.00           O
ATOM   1660  N   GLY A 117      53.610  47.220  41.730  1.00  0.00           N
ATOM   1661  HN  GLY A 117      52.990  47.680  41.100  1.00  0.00           H
ATOM   1662  CA  GLY A 117      54.240  46.040  41.200  1.00  0.00           C
ATOM   1663  HA1 GLY A 117      55.270  46.000  41.510  1.00  0.00           H
ATOM   1664  HA2 GLY A 117      54.150  46.020  40.130  1.00  0.00           H
ATOM   1665  C   GLY A 117      53.730  44.680  41.730  1.00  0.00           C
ATOM   1666  O   GLY A 117      53.090  44.700  42.790  1.00  0.00           O
ATOM   1667  N   GLU A 118      54.030  43.580  40.970  1.00  0.00           N
ATOM   1668  HN  GLU A 118      54.550  43.570  40.120  1.00  0.00           H
ATOM   1669  CA  GLU A 118      53.660  42.250  41.340  1.00  0.00           C
ATOM   1670  HA  GLU A 118      52.580  42.300  41.410  1.00  0.00           H
ATOM   1671  CB  GLU A 118      54.090  41.270  40.300  1.00  0.00           C
ATOM   1672  HB1 GLU A 118      55.170  41.480  40.140  1.00  0.00           H
ATOM   1673  HB2 GLU A 118      53.500  41.410  39.370  1.00  0.00           H
ATOM   1674  CG  GLU A 118      54.090  39.740  40.630  1.00  0.00           C
ATOM   1675  HG1 GLU A 118      53.040  39.410  40.740  1.00  0.00           H
ATOM   1676  HG2 GLU A 118      54.580  39.370  41.570  1.00  0.00           H
ATOM   1677  CD  GLU A 118      54.700  38.820  39.520  1.00  0.00           C
ATOM   1678  OE1 GLU A 118      55.490  39.300  38.640  1.00  0.00           O
ATOM   1679  OE2 GLU A 118      54.270  37.680  39.540  1.00  0.00           O
ATOM   1680  C   GLU A 118      54.100  41.800  42.700  1.00  0.00           C
ATOM   1681  O   GLU A 118      53.300  41.220  43.430  1.00  0.00           O
ATOM   1682  N   LEU A 119      55.360  42.020  43.200  1.00  0.00           N
ATOM   1683  HN  LEU A 119      55.980  42.620  42.690  1.00  0.00           H
ATOM   1684  CA  LEU A 119      55.860  41.490  44.500  1.00  0.00           C
ATOM   1685  HA  LEU A 119      55.720  40.430  44.620  1.00  0.00           H
ATOM   1686  CB  LEU A 119      57.360  41.930  44.780  1.00  0.00           C
ATOM   1687  HB1 LEU A 119      57.700  41.760  45.830  1.00  0.00           H
ATOM   1688  HB2 LEU A 119      57.440  42.970  44.400  1.00  0.00           H
ATOM   1689  CG  LEU A 119      58.320  41.100  43.980  1.00  0.00           C
ATOM   1690  HG  LEU A 119      58.020  40.980  42.920  1.00  0.00           H
ATOM   1691  CD1 LEU A 119      59.780  41.730  44.030  1.00  0.00           C
ATOM   1692 HD11 LEU A 119      60.290  41.710  45.010  1.00  0.00           H
ATOM   1693 HD12 LEU A 119      59.560  42.750  43.640  1.00  0.00           H
ATOM   1694 HD13 LEU A 119      60.330  41.380  43.130  1.00  0.00           H
ATOM   1695  CD2 LEU A 119      58.400  39.560  44.380  1.00  0.00           C
ATOM   1696 HD21 LEU A 119      57.500  39.030  44.020  1.00  0.00           H
ATOM   1697 HD22 LEU A 119      58.640  39.400  45.460  1.00  0.00           H
ATOM   1698 HD23 LEU A 119      59.330  39.180  43.910  1.00  0.00           H
ATOM   1699  C   LEU A 119      55.040  41.870  45.670  1.00  0.00           C
ATOM   1700  O   LEU A 119      54.560  40.970  46.420  1.00  0.00           O
ATOM   1701  N   LEU A 120      54.730  43.140  45.810  1.00  0.00           N
ATOM   1702  HN  LEU A 120      55.190  43.670  45.100  1.00  0.00           H
ATOM   1703  CA  LEU A 120      53.960  43.650  46.890  1.00  0.00           C
ATOM   1704  HA  LEU A 120      54.400  43.280  47.800  1.00  0.00           H
ATOM   1705  CB  LEU A 120      54.090  45.230  46.880  1.00  0.00           C
ATOM   1706  HB1 LEU A 120      53.590  45.650  45.980  1.00  0.00           H
ATOM   1707  HB2 LEU A 120      55.150  45.530  46.880  1.00  0.00           H
ATOM   1708  CG  LEU A 120      53.310  45.760  48.130  1.00  0.00           C
ATOM   1709  HG  LEU A 120      52.320  45.250  48.080  1.00  0.00           H
ATOM   1710  CD1 LEU A 120      53.820  45.400  49.520  1.00  0.00           C
ATOM   1711 HD11 LEU A 120      53.280  45.950  50.320  1.00  0.00           H
ATOM   1712 HD12 LEU A 120      54.920  45.600  49.540  1.00  0.00           H
ATOM   1713 HD13 LEU A 120      53.780  44.300  49.720  1.00  0.00           H
ATOM   1714  CD2 LEU A 120      52.990  47.250  47.890  1.00  0.00           C
ATOM   1715 HD21 LEU A 120      53.930  47.770  47.590  1.00  0.00           H
ATOM   1716 HD22 LEU A 120      52.660  47.760  48.820  1.00  0.00           H
ATOM   1717 HD23 LEU A 120      52.180  47.300  47.140  1.00  0.00           H
ATOM   1718  C   LEU A 120      52.520  43.240  46.840  1.00  0.00           C
ATOM   1719  O   LEU A 120      51.900  42.840  47.820  1.00  0.00           O
ATOM   1720  N   CYS A 121      52.000  43.180  45.600  1.00  0.00           N
ATOM   1721  HN  CYS A 121      52.580  43.510  44.870  1.00  0.00           H
ATOM   1722  CA  CYS A 121      50.690  42.660  45.280  1.00  0.00           C
ATOM   1723  HA  CYS A 121      50.050  43.220  45.950  1.00  0.00           H
ATOM   1724  CB  CYS A 121      50.380  42.860  43.770  1.00  0.00           C
ATOM   1725  HB1 CYS A 121      51.220  42.540  43.110  1.00  0.00           H
ATOM   1726  HB2 CYS A 121      50.260  43.950  43.610  1.00  0.00           H
ATOM   1727  SG  CYS A 121      48.910  42.100  43.000  1.00  0.00           S
ATOM   1728  C   CYS A 121      50.520  41.220  45.740  1.00  0.00           C
ATOM   1729  O   CYS A 121      49.470  40.970  46.300  1.00  0.00           O
ATOM   1730  N   LYS A 122      51.600  40.400  45.620  1.00  0.00           N
ATOM   1731  HN  LYS A 122      52.340  40.570  44.980  1.00  0.00           H
ATOM   1732  CA  LYS A 122      51.530  38.990  46.060  1.00  0.00           C
ATOM   1733  HA  LYS A 122      50.660  38.560  45.580  1.00  0.00           H
ATOM   1734  CB  LYS A 122      52.800  38.180  45.500  1.00  0.00           C
ATOM   1735  HB1 LYS A 122      52.890  37.200  46.000  1.00  0.00           H
ATOM   1736  HB2 LYS A 122      53.760  38.720  45.660  1.00  0.00           H
ATOM   1737  CG  LYS A 122      52.760  37.870  43.970  1.00  0.00           C
ATOM   1738  HG1 LYS A 122      52.680  38.900  43.550  1.00  0.00           H
ATOM   1739  HG2 LYS A 122      51.850  37.250  43.850  1.00  0.00           H
ATOM   1740  CD  LYS A 122      54.040  37.000  43.460  1.00  0.00           C
ATOM   1741  HD1 LYS A 122      54.510  36.540  44.360  1.00  0.00           H
ATOM   1742  HD2 LYS A 122      54.730  37.780  43.080  1.00  0.00           H
ATOM   1743  CE  LYS A 122      53.700  35.910  42.410  1.00  0.00           C
ATOM   1744  HE1 LYS A 122      53.120  35.070  42.840  1.00  0.00           H
ATOM   1745  HE2 LYS A 122      54.590  35.510  41.880  1.00  0.00           H
ATOM   1746  NZ  LYS A 122      52.870  36.420  41.290  1.00  0.00           N
ATOM   1747  HZ1 LYS A 122      53.470  36.810  40.540  1.00  0.00           H
ATOM   1748  HZ2 LYS A 122      52.220  37.130  41.700  1.00  0.00           H
ATOM   1749  HZ3 LYS A 122      52.360  35.620  40.860  1.00  0.00           H
ATOM   1750  C   LYS A 122      51.390  38.850  47.520  1.00  0.00           C
ATOM   1751  O   LYS A 122      50.610  38.140  48.040  1.00  0.00           O
ATOM   1752  N   ALA A 123      52.190  39.680  48.250  1.00  0.00           N
ATOM   1753  HN  ALA A 123      52.870  40.250  47.810  1.00  0.00           H
ATOM   1754  CA  ALA A 123      52.270  39.790  49.690  1.00  0.00           C
ATOM   1755  HA  ALA A 123      52.340  38.800  50.130  1.00  0.00           H
ATOM   1756  CB  ALA A 123      53.480  40.670  50.070  1.00  0.00           C
ATOM   1757  HB1 ALA A 123      54.360  40.260  49.530  1.00  0.00           H
ATOM   1758  HB2 ALA A 123      53.720  40.720  51.150  1.00  0.00           H
ATOM   1759  HB3 ALA A 123      53.330  41.710  49.690  1.00  0.00           H
ATOM   1760  C   ALA A 123      50.960  40.370  50.310  1.00  0.00           C
ATOM   1761  O   ALA A 123      50.300  39.840  51.180  1.00  0.00           O
ATOM   1762  N   VAL A 124      50.530  41.570  49.840  1.00  0.00           N
ATOM   1763  HN  VAL A 124      50.970  42.000  49.050  1.00  0.00           H
ATOM   1764  CA  VAL A 124      49.390  42.310  50.340  1.00  0.00           C
ATOM   1765  HA  VAL A 124      49.620  42.340  51.390  1.00  0.00           H
ATOM   1766  CB  VAL A 124      49.330  43.690  49.860  1.00  0.00           C
ATOM   1767  HB  VAL A 124      49.460  43.560  48.770  1.00  0.00           H
ATOM   1768  CG1 VAL A 124      48.000  44.440  50.270  1.00  0.00           C
ATOM   1769 HG11 VAL A 124      47.820  44.170  51.330  1.00  0.00           H
ATOM   1770 HG12 VAL A 124      47.260  43.950  49.600  1.00  0.00           H
ATOM   1771 HG13 VAL A 124      48.160  45.510  50.050  1.00  0.00           H
ATOM   1772  CG2 VAL A 124      50.620  44.360  50.370  1.00  0.00           C
ATOM   1773 HG21 VAL A 124      51.610  43.970  50.050  1.00  0.00           H
ATOM   1774 HG22 VAL A 124      50.570  44.410  51.480  1.00  0.00           H
ATOM   1775 HG23 VAL A 124      50.540  45.420  50.040  1.00  0.00           H
ATOM   1776  C   VAL A 124      48.060  41.570  50.100  1.00  0.00           C
ATOM   1777  O   VAL A 124      47.310  41.330  51.060  1.00  0.00           O
ATOM   1778  N   LEU A 125      47.860  41.090  48.850  1.00  0.00           N
ATOM   1779  HN  LEU A 125      48.550  41.170  48.130  1.00  0.00           H
ATOM   1780  CA  LEU A 125      46.760  40.190  48.530  1.00  0.00           C
ATOM   1781  HA  LEU A 125      45.810  40.590  48.830  1.00  0.00           H
ATOM   1782  CB  LEU A 125      46.750  39.930  47.020  1.00  0.00           C
ATOM   1783  HB1 LEU A 125      47.330  39.030  46.760  1.00  0.00           H
ATOM   1784  HB2 LEU A 125      47.200  40.800  46.500  1.00  0.00           H
ATOM   1785  CG  LEU A 125      45.350  39.730  46.370  1.00  0.00           C
ATOM   1786  HG  LEU A 125      44.680  40.430  46.910  1.00  0.00           H
ATOM   1787  CD1 LEU A 125      45.170  40.060  44.900  1.00  0.00           C
ATOM   1788 HD11 LEU A 125      45.250  41.160  44.760  1.00  0.00           H
ATOM   1789 HD12 LEU A 125      44.130  39.820  44.610  1.00  0.00           H
ATOM   1790 HD13 LEU A 125      45.880  39.480  44.270  1.00  0.00           H
ATOM   1791  CD2 LEU A 125      44.860  38.280  46.590  1.00  0.00           C
ATOM   1792 HD21 LEU A 125      45.690  37.630  46.230  1.00  0.00           H
ATOM   1793 HD22 LEU A 125      43.920  37.930  46.120  1.00  0.00           H
ATOM   1794 HD23 LEU A 125      44.780  38.050  47.670  1.00  0.00           H
ATOM   1795  C   LEU A 125      46.840  38.830  49.360  1.00  0.00           C
ATOM   1796  O   LEU A 125      45.830  38.320  49.750  1.00  0.00           O
ATOM   1797  N   SER A 126      48.080  38.330  49.680  1.00  0.00           N
ATOM   1798  HN  SER A 126      48.950  38.610  49.270  1.00  0.00           H
ATOM   1799  CA  SER A 126      48.180  37.310  50.700  1.00  0.00           C
ATOM   1800  HA  SER A 126      47.560  36.510  50.340  1.00  0.00           H
ATOM   1801  CB  SER A 126      49.630  36.770  50.840  1.00  0.00           C
ATOM   1802  HB1 SER A 126      50.300  37.460  51.390  1.00  0.00           H
ATOM   1803  HB2 SER A 126      50.100  36.550  49.860  1.00  0.00           H
ATOM   1804  OG  SER A 126      49.600  35.500  51.570  1.00  0.00           O
ATOM   1805  HG1 SER A 126      49.230  34.820  51.000  1.00  0.00           H
ATOM   1806  C   SER A 126      47.650  37.830  52.060  1.00  0.00           C
ATOM   1807  O   SER A 126      46.850  37.190  52.690  1.00  0.00           O
ATOM   1808  N   ILE A 127      48.120  39.000  52.580  1.00  0.00           N
ATOM   1809  HN  ILE A 127      48.820  39.450  52.030  1.00  0.00           H
ATOM   1810  CA  ILE A 127      47.680  39.490  53.930  1.00  0.00           C
ATOM   1811  HA  ILE A 127      47.950  38.670  54.590  1.00  0.00           H
ATOM   1812  CB  ILE A 127      48.600  40.600  54.270  1.00  0.00           C
ATOM   1813  HB  ILE A 127      48.560  41.290  53.400  1.00  0.00           H
ATOM   1814  CG2 ILE A 127      48.120  41.460  55.490  1.00  0.00           C
ATOM   1815 HG21 ILE A 127      47.200  42.050  55.300  1.00  0.00           H
ATOM   1816 HG22 ILE A 127      48.870  42.220  55.790  1.00  0.00           H
ATOM   1817 HG23 ILE A 127      47.960  40.830  56.390  1.00  0.00           H
ATOM   1818  CG1 ILE A 127      50.140  40.210  54.490  1.00  0.00           C
ATOM   1819 HG11 ILE A 127      50.480  39.460  53.750  1.00  0.00           H
ATOM   1820 HG12 ILE A 127      50.210  39.860  55.540  1.00  0.00           H
ATOM   1821  CD  ILE A 127      51.110  41.430  54.280  1.00  0.00           C
ATOM   1822  HD1 ILE A 127      51.030  42.150  55.130  1.00  0.00           H
ATOM   1823  HD2 ILE A 127      50.800  41.940  53.340  1.00  0.00           H
ATOM   1824  HD3 ILE A 127      52.190  41.170  54.300  1.00  0.00           H
ATOM   1825  C   ILE A 127      46.170  39.830  54.130  1.00  0.00           C
ATOM   1826  O   ILE A 127      45.670  39.480  55.210  1.00  0.00           O
ATOM   1827  N   ASP A 128      45.460  40.290  53.120  1.00  0.00           N
ATOM   1828  HN  ASP A 128      45.940  40.460  52.270  1.00  0.00           H
ATOM   1829  CA  ASP A 128      44.020  40.490  53.110  1.00  0.00           C
ATOM   1830  HA  ASP A 128      43.790  41.200  53.890  1.00  0.00           H
ATOM   1831  CB  ASP A 128      43.560  41.070  51.710  1.00  0.00           C
ATOM   1832  HB1 ASP A 128      43.620  40.210  51.020  1.00  0.00           H
ATOM   1833  HB2 ASP A 128      44.220  41.930  51.470  1.00  0.00           H
ATOM   1834  CG  ASP A 128      42.100  41.550  51.800  1.00  0.00           C
ATOM   1835  OD1 ASP A 128      41.580  41.870  52.900  1.00  0.00           O
ATOM   1836  OD2 ASP A 128      41.590  41.950  50.740  1.00  0.00           O
ATOM   1837  C   ASP A 128      43.300  39.150  53.440  1.00  0.00           C
ATOM   1838  O   ASP A 128      42.270  39.020  54.180  1.00  0.00           O
ATOM   1839  N   TYR A 129      43.860  38.010  52.860  1.00  0.00           N
ATOM   1840  HN  TYR A 129      44.650  38.090  52.260  1.00  0.00           H
ATOM   1841  CA  TYR A 129      43.320  36.630  53.100  1.00  0.00           C
ATOM   1842  HA  TYR A 129      42.250  36.630  53.270  1.00  0.00           H
ATOM   1843  CB  TYR A 129      43.590  35.770  51.790  1.00  0.00           C
ATOM   1844  HB1 TYR A 129      43.880  34.730  52.040  1.00  0.00           H
ATOM   1845  HB2 TYR A 129      44.470  36.300  51.370  1.00  0.00           H
ATOM   1846  CG  TYR A 129      42.540  35.900  50.710  1.00  0.00           C
ATOM   1847  CD1 TYR A 129      42.360  37.030  49.830  1.00  0.00           C
ATOM   1848  HD1 TYR A 129      43.080  37.840  49.740  1.00  0.00           H
ATOM   1849  CE1 TYR A 129      41.340  37.010  48.810  1.00  0.00           C
ATOM   1850  HE1 TYR A 129      41.320  37.900  48.190  1.00  0.00           H
ATOM   1851  CZ  TYR A 129      40.510  35.940  48.670  1.00  0.00           C
ATOM   1852  OH  TYR A 129      39.540  36.060  47.690  1.00  0.00           O
ATOM   1853  HH  TYR A 129      39.690  36.820  47.120  1.00  0.00           H
ATOM   1854  CD2 TYR A 129      41.610  34.820  50.590  1.00  0.00           C
ATOM   1855  HD2 TYR A 129      41.730  33.930  51.190  1.00  0.00           H
ATOM   1856  CE2 TYR A 129      40.670  34.880  49.560  1.00  0.00           C
ATOM   1857  HE2 TYR A 129      39.980  34.040  49.530  1.00  0.00           H
ATOM   1858  C   TYR A 129      43.900  35.910  54.390  1.00  0.00           C
ATOM   1859  O   TYR A 129      43.150  35.190  55.100  1.00  0.00           O
ATOM   1860  N   TYR A 130      45.170  36.230  54.710  1.00  0.00           N
ATOM   1861  HN  TYR A 130      45.690  36.830  54.100  1.00  0.00           H
ATOM   1862  CA  TYR A 130      45.780  35.870  55.970  1.00  0.00           C
ATOM   1863  HA  TYR A 130      45.630  34.830  56.210  1.00  0.00           H
ATOM   1864  CB  TYR A 130      47.300  36.270  55.850  1.00  0.00           C
ATOM   1865  HB1 TYR A 130      47.700  36.910  56.670  1.00  0.00           H
ATOM   1866  HB2 TYR A 130      47.330  36.910  54.940  1.00  0.00           H
ATOM   1867  CG  TYR A 130      48.160  35.030  55.700  1.00  0.00           C
ATOM   1868  CD1 TYR A 130      49.010  34.960  54.580  1.00  0.00           C
ATOM   1869  HD1 TYR A 130      49.100  35.780  53.880  1.00  0.00           H
ATOM   1870  CE1 TYR A 130      49.920  33.900  54.510  1.00  0.00           C
ATOM   1871  HE1 TYR A 130      50.700  34.010  53.770  1.00  0.00           H
ATOM   1872  CZ  TYR A 130      49.970  32.980  55.550  1.00  0.00           C
ATOM   1873  OH  TYR A 130      51.010  32.090  55.270  1.00  0.00           O
ATOM   1874  HH  TYR A 130      51.050  31.490  56.020  1.00  0.00           H
ATOM   1875  CD2 TYR A 130      48.150  34.090  56.720  1.00  0.00           C
ATOM   1876  HD2 TYR A 130      47.560  34.080  57.630  1.00  0.00           H
ATOM   1877  CE2 TYR A 130      49.090  33.010  56.660  1.00  0.00           C
ATOM   1878  HE2 TYR A 130      49.260  32.240  57.390  1.00  0.00           H
ATOM   1879  C   TYR A 130      45.150  36.410  57.280  1.00  0.00           C
ATOM   1880  O   TYR A 130      44.880  35.590  58.180  1.00  0.00           O
ATOM   1881  N   ASN A 131      44.880  37.710  57.410  1.00  0.00           N
ATOM   1882  HN  ASN A 131      45.110  38.330  56.660  1.00  0.00           H
ATOM   1883  CA  ASN A 131      44.290  38.390  58.520  1.00  0.00           C
ATOM   1884  HA  ASN A 131      44.780  38.000  59.400  1.00  0.00           H
ATOM   1885  CB  ASN A 131      44.530  39.920  58.410  1.00  0.00           C
ATOM   1886  HB1 ASN A 131      44.240  40.390  57.450  1.00  0.00           H
ATOM   1887  HB2 ASN A 131      45.610  40.130  58.560  1.00  0.00           H
ATOM   1888  CG  ASN A 131      43.670  40.660  59.410  1.00  0.00           C
ATOM   1889  OD1 ASN A 131      42.750  41.350  59.010  1.00  0.00           O
ATOM   1890  ND2 ASN A 131      43.930  40.530  60.710  1.00  0.00           N
ATOM   1891 HD21 ASN A 131      44.710  40.050  61.110  1.00  0.00           H
ATOM   1892 HD22 ASN A 131      43.390  41.150  61.270  1.00  0.00           H
ATOM   1893  C   ASN A 131      42.860  37.970  58.760  1.00  0.00           C
ATOM   1894  O   ASN A 131      42.520  37.540  59.880  1.00  0.00           O
ATOM   1895  N   MET A 132      42.120  37.910  57.670  1.00  0.00           N
ATOM   1896  HN  MET A 132      42.400  38.290  56.790  1.00  0.00           H
ATOM   1897  CA  MET A 132      40.840  37.140  57.540  1.00  0.00           C
ATOM   1898  HA  MET A 132      40.090  37.680  58.100  1.00  0.00           H
ATOM   1899  CB  MET A 132      40.330  37.110  56.140  1.00  0.00           C
ATOM   1900  HB1 MET A 132      41.210  36.770  55.570  1.00  0.00           H
ATOM   1901  HB2 MET A 132      40.190  38.130  55.720  1.00  0.00           H
ATOM   1902  CG  MET A 132      39.040  36.390  55.850  1.00  0.00           C
ATOM   1903  HG1 MET A 132      38.200  36.910  56.370  1.00  0.00           H
ATOM   1904  HG2 MET A 132      38.960  35.370  56.280  1.00  0.00           H
ATOM   1905  SD  MET A 132      38.650  36.270  54.030  1.00  0.00           S
ATOM   1906  CE  MET A 132      39.630  34.850  53.570  1.00  0.00           C
ATOM   1907  HE1 MET A 132      40.720  35.060  53.510  1.00  0.00           H
ATOM   1908  HE2 MET A 132      39.340  34.510  52.550  1.00  0.00           H
ATOM   1909  HE3 MET A 132      39.330  34.060  54.300  1.00  0.00           H
ATOM   1910  C   MET A 132      40.800  35.780  58.160  1.00  0.00           C
ATOM   1911  O   MET A 132      39.920  35.560  59.020  1.00  0.00           O
ATOM   1912  N   PHE A 133      41.650  34.790  57.750  1.00  0.00           N
ATOM   1913  HN  PHE A 133      42.350  34.910  57.050  1.00  0.00           H
ATOM   1914  CA  PHE A 133      41.610  33.550  58.470  1.00  0.00           C
ATOM   1915  HA  PHE A 133      40.610  33.200  58.680  1.00  0.00           H
ATOM   1916  CB  PHE A 133      42.250  32.420  57.690  1.00  0.00           C
ATOM   1917  HB1 PHE A 133      42.390  31.510  58.310  1.00  0.00           H
ATOM   1918  HB2 PHE A 133      43.290  32.730  57.440  1.00  0.00           H
ATOM   1919  CG  PHE A 133      41.400  32.100  56.440  1.00  0.00           C
ATOM   1920  CD1 PHE A 133      42.000  32.130  55.210  1.00  0.00           C
ATOM   1921  HD1 PHE A 133      43.040  32.420  55.220  1.00  0.00           H
ATOM   1922  CE1 PHE A 133      41.300  31.830  54.060  1.00  0.00           C
ATOM   1923  HE1 PHE A 133      41.780  31.980  53.110  1.00  0.00           H
ATOM   1924  CZ  PHE A 133      40.010  31.290  54.160  1.00  0.00           C
ATOM   1925  HZ  PHE A 133      39.580  30.920  53.240  1.00  0.00           H
ATOM   1926  CD2 PHE A 133      40.140  31.520  56.570  1.00  0.00           C
ATOM   1927  HD2 PHE A 133      39.790  31.340  57.580  1.00  0.00           H
ATOM   1928  CE2 PHE A 133      39.380  31.170  55.430  1.00  0.00           C
ATOM   1929  HE2 PHE A 133      38.400  30.720  55.430  1.00  0.00           H
ATOM   1930  C   PHE A 133      42.280  33.500  59.830  1.00  0.00           C
ATOM   1931  O   PHE A 133      41.800  32.820  60.750  1.00  0.00           O
ATOM   1932  N   THR A 134      43.480  34.050  60.020  1.00  0.00           N
ATOM   1933  HN  THR A 134      43.840  34.720  59.370  1.00  0.00           H
ATOM   1934  CA  THR A 134      44.260  33.930  61.250  1.00  0.00           C
ATOM   1935  HA  THR A 134      44.200  32.870  61.460  1.00  0.00           H
ATOM   1936  CB  THR A 134      45.710  34.250  61.170  1.00  0.00           C
ATOM   1937  HB  THR A 134      46.210  34.300  62.160  1.00  0.00           H
ATOM   1938  OG1 THR A 134      45.940  35.490  60.560  1.00  0.00           O
ATOM   1939  HG1 THR A 134      45.330  35.610  59.840  1.00  0.00           H
ATOM   1940  CG2 THR A 134      46.410  33.180  60.380  1.00  0.00           C
ATOM   1941 HG21 THR A 134      45.890  32.910  59.440  1.00  0.00           H
ATOM   1942 HG22 THR A 134      46.550  32.230  60.960  1.00  0.00           H
ATOM   1943 HG23 THR A 134      47.420  33.600  60.160  1.00  0.00           H
ATOM   1944  C   THR A 134      43.540  34.660  62.360  1.00  0.00           C
ATOM   1945  O   THR A 134      43.490  34.180  63.490  1.00  0.00           O
ATOM   1946  N   SER A 135      42.790  35.790  62.180  1.00  0.00           N
ATOM   1947  HN  SER A 135      42.770  36.260  61.300  1.00  0.00           H
ATOM   1948  CA  SER A 135      42.040  36.410  63.360  1.00  0.00           C
ATOM   1949  HA  SER A 135      42.760  36.430  64.170  1.00  0.00           H
ATOM   1950  CB  SER A 135      41.580  37.800  63.150  1.00  0.00           C
ATOM   1951  HB1 SER A 135      41.030  38.170  64.050  1.00  0.00           H
ATOM   1952  HB2 SER A 135      40.850  37.830  62.310  1.00  0.00           H
ATOM   1953  OG  SER A 135      42.760  38.600  63.040  1.00  0.00           O
ATOM   1954  HG1 SER A 135      42.540  39.530  63.020  1.00  0.00           H
ATOM   1955  C   SER A 135      40.820  35.620  63.920  1.00  0.00           C
ATOM   1956  O   SER A 135      40.700  35.330  65.120  1.00  0.00           O
ATOM   1957  N   ILE A 136      39.930  35.090  63.030  1.00  0.00           N
ATOM   1958  HN  ILE A 136      40.210  35.030  62.070  1.00  0.00           H
ATOM   1959  CA  ILE A 136      38.750  34.290  63.480  1.00  0.00           C
ATOM   1960  HA  ILE A 136      38.340  34.810  64.330  1.00  0.00           H
ATOM   1961  CB  ILE A 136      37.660  34.290  62.400  1.00  0.00           C
ATOM   1962  HB  ILE A 136      37.350  35.330  62.170  1.00  0.00           H
ATOM   1963  CG2 ILE A 136      38.210  33.790  61.060  1.00  0.00           C
ATOM   1964 HG21 ILE A 136      39.210  34.210  60.790  1.00  0.00           H
ATOM   1965 HG22 ILE A 136      37.600  34.140  60.200  1.00  0.00           H
ATOM   1966 HG23 ILE A 136      38.250  32.680  61.060  1.00  0.00           H
ATOM   1967  CG1 ILE A 136      36.350  33.560  62.720  1.00  0.00           C
ATOM   1968 HG11 ILE A 136      36.530  32.470  62.800  1.00  0.00           H
ATOM   1969 HG12 ILE A 136      35.580  33.740  61.940  1.00  0.00           H
ATOM   1970  CD  ILE A 136      35.660  33.940  64.010  1.00  0.00           C
ATOM   1971  HD1 ILE A 136      35.180  34.940  64.050  1.00  0.00           H
ATOM   1972  HD2 ILE A 136      36.410  34.050  64.830  1.00  0.00           H
ATOM   1973  HD3 ILE A 136      34.880  33.260  64.390  1.00  0.00           H
ATOM   1974  C   ILE A 136      39.060  32.850  63.940  1.00  0.00           C
ATOM   1975  O   ILE A 136      38.410  32.360  64.890  1.00  0.00           O
ATOM   1976  N   PHE A 137      40.120  32.170  63.420  1.00  0.00           N
ATOM   1977  HN  PHE A 137      40.610  32.470  62.610  1.00  0.00           H
ATOM   1978  CA  PHE A 137      40.570  30.960  64.060  1.00  0.00           C
ATOM   1979  HA  PHE A 137      39.810  30.220  64.240  1.00  0.00           H
ATOM   1980  CB  PHE A 137      41.750  30.380  63.120  1.00  0.00           C
ATOM   1981  HB1 PHE A 137      42.290  29.500  63.510  1.00  0.00           H
ATOM   1982  HB2 PHE A 137      42.480  31.180  62.860  1.00  0.00           H
ATOM   1983  CG  PHE A 137      41.200  29.870  61.760  1.00  0.00           C
ATOM   1984  CD1 PHE A 137      39.860  29.680  61.430  1.00  0.00           C
ATOM   1985  HD1 PHE A 137      39.140  29.880  62.210  1.00  0.00           H
ATOM   1986  CE1 PHE A 137      39.520  29.120  60.140  1.00  0.00           C
ATOM   1987  HE1 PHE A 137      38.490  28.930  59.860  1.00  0.00           H
ATOM   1988  CZ  PHE A 137      40.490  28.890  59.140  1.00  0.00           C
ATOM   1989  HZ  PHE A 137      40.300  28.360  58.220  1.00  0.00           H
ATOM   1990  CD2 PHE A 137      42.150  29.480  60.820  1.00  0.00           C
ATOM   1991  HD2 PHE A 137      43.210  29.490  61.060  1.00  0.00           H
ATOM   1992  CE2 PHE A 137      41.790  28.980  59.550  1.00  0.00           C
ATOM   1993  HE2 PHE A 137      42.540  28.750  58.810  1.00  0.00           H
ATOM   1994  C   PHE A 137      41.060  31.280  65.460  1.00  0.00           C
ATOM   1995  O   PHE A 137      40.620  30.600  66.420  1.00  0.00           O
ATOM   1996  N   THR A 138      41.830  32.430  65.590  1.00  0.00           N
ATOM   1997  HN  THR A 138      41.980  32.990  64.780  1.00  0.00           H
ATOM   1998  CA  THR A 138      42.400  32.900  66.860  1.00  0.00           C
ATOM   1999  HA  THR A 138      42.950  32.100  67.310  1.00  0.00           H
ATOM   2000  CB  THR A 138      43.380  34.060  66.810  1.00  0.00           C
ATOM   2001  HB  THR A 138      42.860  34.920  66.340  1.00  0.00           H
ATOM   2002  OG1 THR A 138      44.480  33.690  65.950  1.00  0.00           O
ATOM   2003  HG1 THR A 138      44.120  33.840  65.070  1.00  0.00           H
ATOM   2004  CG2 THR A 138      43.990  34.450  68.190  1.00  0.00           C
ATOM   2005 HG21 THR A 138      43.220  34.750  68.930  1.00  0.00           H
ATOM   2006 HG22 THR A 138      44.810  35.180  68.060  1.00  0.00           H
ATOM   2007 HG23 THR A 138      44.560  33.540  68.470  1.00  0.00           H
ATOM   2008  C   THR A 138      41.300  33.230  67.800  1.00  0.00           C
ATOM   2009  O   THR A 138      41.350  32.900  68.980  1.00  0.00           O
ATOM   2010  N   LEU A 139      40.240  34.050  67.370  1.00  0.00           N
ATOM   2011  HN  LEU A 139      40.240  34.580  66.530  1.00  0.00           H
ATOM   2012  CA  LEU A 139      39.140  34.470  68.250  1.00  0.00           C
ATOM   2013  HA  LEU A 139      39.490  34.820  69.210  1.00  0.00           H
ATOM   2014  CB  LEU A 139      38.310  35.580  67.600  1.00  0.00           C
ATOM   2015  HB1 LEU A 139      37.350  35.780  68.120  1.00  0.00           H
ATOM   2016  HB2 LEU A 139      38.230  35.620  66.490  1.00  0.00           H
ATOM   2017  CG  LEU A 139      39.010  36.980  67.810  1.00  0.00           C
ATOM   2018  HG  LEU A 139      40.100  36.820  67.720  1.00  0.00           H
ATOM   2019  CD1 LEU A 139      38.780  37.940  66.610  1.00  0.00           C
ATOM   2020 HD11 LEU A 139      39.190  37.590  65.640  1.00  0.00           H
ATOM   2021 HD12 LEU A 139      39.130  38.980  66.810  1.00  0.00           H
ATOM   2022 HD13 LEU A 139      37.670  38.050  66.550  1.00  0.00           H
ATOM   2023  CD2 LEU A 139      38.560  37.540  69.170  1.00  0.00           C
ATOM   2024 HD21 LEU A 139      37.470  37.730  69.200  1.00  0.00           H
ATOM   2025 HD22 LEU A 139      39.180  38.420  69.460  1.00  0.00           H
ATOM   2026 HD23 LEU A 139      38.710  36.780  69.970  1.00  0.00           H
ATOM   2027  C   LEU A 139      38.350  33.170  68.600  1.00  0.00           C
ATOM   2028  O   LEU A 139      37.850  33.060  69.740  1.00  0.00           O
ATOM   2029  N   THR A 140      38.120  32.160  67.720  1.00  0.00           N
ATOM   2030  HN  THR A 140      38.390  32.250  66.760  1.00  0.00           H
ATOM   2031  CA  THR A 140      37.400  30.930  68.000  1.00  0.00           C
ATOM   2032  HA  THR A 140      36.450  31.230  68.420  1.00  0.00           H
ATOM   2033  CB  THR A 140      37.010  30.040  66.840  1.00  0.00           C
ATOM   2034  HB  THR A 140      37.980  29.680  66.430  1.00  0.00           H
ATOM   2035  OG1 THR A 140      36.460  30.830  65.810  1.00  0.00           O
ATOM   2036  HG1 THR A 140      37.070  31.510  65.520  1.00  0.00           H
ATOM   2037  CG2 THR A 140      35.960  28.870  67.090  1.00  0.00           C
ATOM   2038 HG21 THR A 140      35.020  29.320  67.480  1.00  0.00           H
ATOM   2039 HG22 THR A 140      36.400  28.130  67.790  1.00  0.00           H
ATOM   2040 HG23 THR A 140      35.820  28.340  66.130  1.00  0.00           H
ATOM   2041  C   THR A 140      38.080  30.090  69.040  1.00  0.00           C
ATOM   2042  O   THR A 140      37.500  29.710  70.040  1.00  0.00           O
ATOM   2043  N   MET A 141      39.410  29.960  68.850  1.00  0.00           N
ATOM   2044  HN  MET A 141      39.940  30.470  68.180  1.00  0.00           H
ATOM   2045  CA  MET A 141      40.200  29.270  69.870  1.00  0.00           C
ATOM   2046  HA  MET A 141      39.650  28.400  70.200  1.00  0.00           H
ATOM   2047  CB  MET A 141      41.460  28.890  69.240  1.00  0.00           C
ATOM   2048  HB1 MET A 141      42.060  28.360  70.010  1.00  0.00           H
ATOM   2049  HB2 MET A 141      42.080  29.700  68.800  1.00  0.00           H
ATOM   2050  CG  MET A 141      41.180  27.790  68.170  1.00  0.00           C
ATOM   2051  HG1 MET A 141      42.150  27.600  67.670  1.00  0.00           H
ATOM   2052  HG2 MET A 141      40.480  28.190  67.400  1.00  0.00           H
ATOM   2053  SD  MET A 141      40.810  26.080  68.790  1.00  0.00           S
ATOM   2054  CE  MET A 141      39.050  26.040  68.670  1.00  0.00           C
ATOM   2055  HE1 MET A 141      38.700  25.030  68.990  1.00  0.00           H
ATOM   2056  HE2 MET A 141      38.680  26.060  67.630  1.00  0.00           H
ATOM   2057  HE3 MET A 141      38.600  26.830  69.310  1.00  0.00           H
ATOM   2058  C   MET A 141      40.490  30.010  71.160  1.00  0.00           C
ATOM   2059  O   MET A 141      40.610  29.260  72.160  1.00  0.00           O
ATOM   2060  N   MET A 142      40.520  31.390  71.210  1.00  0.00           N
ATOM   2061  HN  MET A 142      40.630  31.970  70.410  1.00  0.00           H
ATOM   2062  CA  MET A 142      40.380  32.020  72.470  1.00  0.00           C
ATOM   2063  HA  MET A 142      41.160  31.620  73.100  1.00  0.00           H
ATOM   2064  CB  MET A 142      40.720  33.550  72.450  1.00  0.00           C
ATOM   2065  HB1 MET A 142      40.020  33.930  71.670  1.00  0.00           H
ATOM   2066  HB2 MET A 142      41.780  33.770  72.200  1.00  0.00           H
ATOM   2067  CG  MET A 142      40.400  34.290  73.780  1.00  0.00           C
ATOM   2068  HG1 MET A 142      40.700  33.750  74.710  1.00  0.00           H
ATOM   2069  HG2 MET A 142      39.290  34.360  73.800  1.00  0.00           H
ATOM   2070  SD  MET A 142      41.150  35.940  74.000  1.00  0.00           S
ATOM   2071  CE  MET A 142      40.460  36.750  72.570  1.00  0.00           C
ATOM   2072  HE1 MET A 142      40.950  37.730  72.400  1.00  0.00           H
ATOM   2073  HE2 MET A 142      39.410  36.980  72.850  1.00  0.00           H
ATOM   2074  HE3 MET A 142      40.490  36.070  71.690  1.00  0.00           H
ATOM   2075  C   MET A 142      39.030  31.720  73.230  1.00  0.00           C
ATOM   2076  O   MET A 142      39.000  31.350  74.440  1.00  0.00           O
ATOM   2077  N   SER A 143      37.860  31.670  72.480  1.00  0.00           N
ATOM   2078  HN  SER A 143      37.840  31.830  71.500  1.00  0.00           H
ATOM   2079  CA  SER A 143      36.590  31.370  73.140  1.00  0.00           C
ATOM   2080  HA  SER A 143      36.510  32.060  73.970  1.00  0.00           H
ATOM   2081  CB  SER A 143      35.330  31.740  72.360  1.00  0.00           C
ATOM   2082  HB1 SER A 143      34.380  31.360  72.790  1.00  0.00           H
ATOM   2083  HB2 SER A 143      35.420  31.400  71.310  1.00  0.00           H
ATOM   2084  OG  SER A 143      35.170  33.130  72.190  1.00  0.00           O
ATOM   2085  HG1 SER A 143      35.900  33.570  71.760  1.00  0.00           H
ATOM   2086  C   SER A 143      36.470  29.950  73.580  1.00  0.00           C
ATOM   2087  O   SER A 143      35.920  29.730  74.640  1.00  0.00           O
ATOM   2088  N   VAL A 144      36.970  29.040  72.760  1.00  0.00           N
ATOM   2089  HN  VAL A 144      37.420  29.210  71.890  1.00  0.00           H
ATOM   2090  CA  VAL A 144      37.130  27.680  73.230  1.00  0.00           C
ATOM   2091  HA  VAL A 144      36.160  27.290  73.500  1.00  0.00           H
ATOM   2092  CB  VAL A 144      37.560  26.760  72.000  1.00  0.00           C
ATOM   2093  HB  VAL A 144      38.420  27.170  71.450  1.00  0.00           H
ATOM   2094  CG1 VAL A 144      37.940  25.340  72.480  1.00  0.00           C
ATOM   2095 HG11 VAL A 144      37.180  25.090  73.260  1.00  0.00           H
ATOM   2096 HG12 VAL A 144      38.980  25.440  72.850  1.00  0.00           H
ATOM   2097 HG13 VAL A 144      37.730  24.660  71.630  1.00  0.00           H
ATOM   2098  CG2 VAL A 144      36.410  26.530  70.980  1.00  0.00           C
ATOM   2099 HG21 VAL A 144      35.550  26.040  71.490  1.00  0.00           H
ATOM   2100 HG22 VAL A 144      36.750  25.770  70.240  1.00  0.00           H
ATOM   2101 HG23 VAL A 144      36.070  27.470  70.500  1.00  0.00           H
ATOM   2102  C   VAL A 144      37.990  27.500  74.470  1.00  0.00           C
ATOM   2103  O   VAL A 144      37.620  26.780  75.450  1.00  0.00           O
ATOM   2104  N   ASP A 145      39.160  28.190  74.490  1.00  0.00           N
ATOM   2105  HN  ASP A 145      39.400  28.820  73.760  1.00  0.00           H
ATOM   2106  CA  ASP A 145      40.090  28.140  75.650  1.00  0.00           C
ATOM   2107  HA  ASP A 145      40.420  27.120  75.680  1.00  0.00           H
ATOM   2108  CB  ASP A 145      41.240  29.100  75.430  1.00  0.00           C
ATOM   2109  HB1 ASP A 145      41.030  30.190  75.510  1.00  0.00           H
ATOM   2110  HB2 ASP A 145      41.650  28.860  74.430  1.00  0.00           H
ATOM   2111  CG  ASP A 145      42.290  28.900  76.490  1.00  0.00           C
ATOM   2112  OD1 ASP A 145      42.650  27.730  76.790  1.00  0.00           O
ATOM   2113  OD2 ASP A 145      42.760  29.920  77.040  1.00  0.00           O
ATOM   2114  C   ASP A 145      39.350  28.560  76.970  1.00  0.00           C
ATOM   2115  O   ASP A 145      39.290  27.940  78.060  1.00  0.00           O
ATOM   2116  N   ARG A 146      38.670  29.760  76.910  1.00  0.00           N
ATOM   2117  HN  ARG A 146      38.570  30.190  76.020  1.00  0.00           H
ATOM   2118  CA  ARG A 146      37.890  30.370  77.980  1.00  0.00           C
ATOM   2119  HA  ARG A 146      38.460  30.310  78.900  1.00  0.00           H
ATOM   2120  CB  ARG A 146      37.790  31.900  77.740  1.00  0.00           C
ATOM   2121  HB1 ARG A 146      37.180  32.200  76.860  1.00  0.00           H
ATOM   2122  HB2 ARG A 146      38.820  32.200  77.440  1.00  0.00           H
ATOM   2123  CG  ARG A 146      37.230  32.780  78.830  1.00  0.00           C
ATOM   2124  HG1 ARG A 146      36.120  32.800  78.890  1.00  0.00           H
ATOM   2125  HG2 ARG A 146      37.560  33.820  78.660  1.00  0.00           H
ATOM   2126  CD  ARG A 146      37.830  32.460  80.240  1.00  0.00           C
ATOM   2127  HD1 ARG A 146      37.440  31.500  80.650  1.00  0.00           H
ATOM   2128  HD2 ARG A 146      37.570  33.370  80.810  1.00  0.00           H
ATOM   2129  NE  ARG A 146      39.330  32.460  80.140  1.00  0.00           N
ATOM   2130  HE  ARG A 146      39.770  32.450  79.240  1.00  0.00           H
ATOM   2131  CZ  ARG A 146      40.180  32.440  81.170  1.00  0.00           C
ATOM   2132  NH1 ARG A 146      39.850  32.440  82.420  1.00  0.00           N
ATOM   2133 HH11 ARG A 146      38.920  32.250  82.740  1.00  0.00           H
ATOM   2134 HH12 ARG A 146      40.600  32.400  83.080  1.00  0.00           H
ATOM   2135  NH2 ARG A 146      41.490  32.620  80.970  1.00  0.00           N
ATOM   2136 HH21 ARG A 146      41.850  32.470  80.040  1.00  0.00           H
ATOM   2137 HH22 ARG A 146      42.190  32.510  81.670  1.00  0.00           H
ATOM   2138  C   ARG A 146      36.630  29.680  78.340  1.00  0.00           C
ATOM   2139  O   ARG A 146      36.230  29.550  79.520  1.00  0.00           O
ATOM   2140  N   TYR A 147      35.960  29.060  77.320  1.00  0.00           N
ATOM   2141  HN  TYR A 147      36.130  29.390  76.400  1.00  0.00           H
ATOM   2142  CA  TYR A 147      34.940  28.040  77.610  1.00  0.00           C
ATOM   2143  HA  TYR A 147      34.300  28.550  78.310  1.00  0.00           H
ATOM   2144  CB  TYR A 147      34.360  27.590  76.200  1.00  0.00           C
ATOM   2145  HB1 TYR A 147      35.150  27.350  75.450  1.00  0.00           H
ATOM   2146  HB2 TYR A 147      33.770  28.390  75.710  1.00  0.00           H
ATOM   2147  CG  TYR A 147      33.610  26.310  76.280  1.00  0.00           C
ATOM   2148  CD1 TYR A 147      32.240  26.360  76.550  1.00  0.00           C
ATOM   2149  HD1 TYR A 147      31.800  27.290  76.880  1.00  0.00           H
ATOM   2150  CE1 TYR A 147      31.560  25.160  76.510  1.00  0.00           C
ATOM   2151  HE1 TYR A 147      30.550  25.190  76.900  1.00  0.00           H
ATOM   2152  CZ  TYR A 147      32.120  23.960  76.160  1.00  0.00           C
ATOM   2153  OH  TYR A 147      31.210  22.840  76.090  1.00  0.00           O
ATOM   2154  HH  TYR A 147      31.660  21.990  76.130  1.00  0.00           H
ATOM   2155  CD2 TYR A 147      34.220  25.070  75.860  1.00  0.00           C
ATOM   2156  HD2 TYR A 147      35.280  25.030  75.670  1.00  0.00           H
ATOM   2157  CE2 TYR A 147      33.510  23.800  75.820  1.00  0.00           C
ATOM   2158  HE2 TYR A 147      33.910  22.860  75.480  1.00  0.00           H
ATOM   2159  C   TYR A 147      35.340  26.740  78.420  1.00  0.00           C
ATOM   2160  O   TYR A 147      34.610  26.350  79.320  1.00  0.00           O
ATOM   2161  N   ILE A 148      36.440  26.080  78.090  1.00  0.00           N
ATOM   2162  HN  ILE A 148      36.840  26.380  77.230  1.00  0.00           H
ATOM   2163  CA  ILE A 148      37.080  25.010  78.800  1.00  0.00           C
ATOM   2164  HA  ILE A 148      36.480  24.110  78.830  1.00  0.00           H
ATOM   2165  CB  ILE A 148      38.350  24.530  78.140  1.00  0.00           C
ATOM   2166  HB  ILE A 148      39.060  25.380  78.080  1.00  0.00           H
ATOM   2167  CG2 ILE A 148      38.950  23.430  79.060  1.00  0.00           C
ATOM   2168 HG21 ILE A 148      39.750  22.920  78.480  1.00  0.00           H
ATOM   2169 HG22 ILE A 148      38.180  22.640  79.150  1.00  0.00           H
ATOM   2170 HG23 ILE A 148      39.350  23.830  80.020  1.00  0.00           H
ATOM   2171  CG1 ILE A 148      37.900  23.920  76.810  1.00  0.00           C
ATOM   2172 HG11 ILE A 148      37.310  24.610  76.170  1.00  0.00           H
ATOM   2173 HG12 ILE A 148      37.350  22.970  76.960  1.00  0.00           H
ATOM   2174  CD  ILE A 148      39.060  23.630  75.870  1.00  0.00           C
ATOM   2175  HD1 ILE A 148      39.590  22.790  76.370  1.00  0.00           H
ATOM   2176  HD2 ILE A 148      39.780  24.480  75.870  1.00  0.00           H
ATOM   2177  HD3 ILE A 148      38.670  23.400  74.860  1.00  0.00           H
ATOM   2178  C   ILE A 148      37.310  25.480  80.280  1.00  0.00           C
ATOM   2179  O   ILE A 148      37.040  24.730  81.250  1.00  0.00           O
ATOM   2180  N   ALA A 149      37.740  26.740  80.460  1.00  0.00           N
ATOM   2181  HN  ALA A 149      37.850  27.380  79.710  1.00  0.00           H
ATOM   2182  CA  ALA A 149      38.040  27.250  81.800  1.00  0.00           C
ATOM   2183  HA  ALA A 149      38.650  26.510  82.300  1.00  0.00           H
ATOM   2184  CB  ALA A 149      38.830  28.610  81.740  1.00  0.00           C
ATOM   2185  HB1 ALA A 149      38.150  29.300  81.210  1.00  0.00           H
ATOM   2186  HB2 ALA A 149      39.650  28.400  81.020  1.00  0.00           H
ATOM   2187  HB3 ALA A 149      39.260  28.980  82.700  1.00  0.00           H
ATOM   2188  C   ALA A 149      36.830  27.390  82.770  1.00  0.00           C
ATOM   2189  O   ALA A 149      36.950  27.120  83.950  1.00  0.00           O
ATOM   2190  N   VAL A 150      35.730  27.800  82.150  1.00  0.00           N
ATOM   2191  HN  VAL A 150      35.760  27.900  81.160  1.00  0.00           H
ATOM   2192  CA  VAL A 150      34.430  28.040  82.760  1.00  0.00           C
ATOM   2193  HA  VAL A 150      34.640  28.270  83.790  1.00  0.00           H
ATOM   2194  CB  VAL A 150      33.750  29.150  81.950  1.00  0.00           C
ATOM   2195  HB  VAL A 150      33.790  28.870  80.880  1.00  0.00           H
ATOM   2196  CG1 VAL A 150      32.340  29.330  82.420  1.00  0.00           C
ATOM   2197 HG11 VAL A 150      31.700  28.600  81.870  1.00  0.00           H
ATOM   2198 HG12 VAL A 150      32.080  30.390  82.220  1.00  0.00           H
ATOM   2199 HG13 VAL A 150      32.260  29.170  83.510  1.00  0.00           H
ATOM   2200  CG2 VAL A 150      34.460  30.450  82.210  1.00  0.00           C
ATOM   2201 HG21 VAL A 150      33.820  31.230  81.740  1.00  0.00           H
ATOM   2202 HG22 VAL A 150      35.490  30.490  81.790  1.00  0.00           H
ATOM   2203 HG23 VAL A 150      34.440  30.640  83.300  1.00  0.00           H
ATOM   2204  C   VAL A 150      33.650  26.760  82.790  1.00  0.00           C
ATOM   2205  O   VAL A 150      32.940  26.450  83.740  1.00  0.00           O
ATOM   2206  N   CYS A 151      33.620  25.930  81.720  1.00  0.00           N
ATOM   2207  HN  CYS A 151      34.010  26.090  80.810  1.00  0.00           H
ATOM   2208  CA  CYS A 151      32.710  24.800  81.680  1.00  0.00           C
ATOM   2209  HA  CYS A 151      31.950  24.930  82.430  1.00  0.00           H
ATOM   2210  CB  CYS A 151      32.000  24.610  80.300  1.00  0.00           C
ATOM   2211  HB1 CYS A 151      31.560  23.600  80.180  1.00  0.00           H
ATOM   2212  HB2 CYS A 151      32.770  24.660  79.500  1.00  0.00           H
ATOM   2213  SG  CYS A 151      30.650  25.800  79.990  1.00  0.00           S
ATOM   2214  HG1 CYS A 151      29.610  25.030  79.720  1.00  0.00           H
ATOM   2215  C   CYS A 151      33.300  23.460  81.980  1.00  0.00           C
ATOM   2216  O   CYS A 151      32.560  22.490  82.110  1.00  0.00           O
ATOM   2217  N   HSD A 152      34.590  23.390  82.330  1.00  0.00           N
ATOM   2218  HN  HSD A 152      35.220  24.160  82.280  1.00  0.00           H
ATOM   2219  CA  HSD A 152      35.200  22.130  82.830  1.00  0.00           C
ATOM   2220  HA  HSD A 152      34.540  21.500  83.400  1.00  0.00           H
ATOM   2221  CB  HSD A 152      35.960  21.300  81.730  1.00  0.00           C
ATOM   2222  HB1 HSD A 152      36.350  20.390  82.230  1.00  0.00           H
ATOM   2223  HB2 HSD A 152      36.630  21.970  81.150  1.00  0.00           H
ATOM   2224  ND1 HSD A 152      34.580  19.530  80.600  1.00  0.00           N
ATOM   2225  HD1 HSD A 152      34.900  18.740  81.140  1.00  0.00           H
ATOM   2226  CG  HSD A 152      34.980  20.810  80.730  1.00  0.00           C
ATOM   2227  CE1 HSD A 152      33.840  19.490  79.440  1.00  0.00           C
ATOM   2228  HE1 HSD A 152      33.480  18.520  79.100  1.00  0.00           H
ATOM   2229  NE2 HSD A 152      33.750  20.650  78.850  1.00  0.00           N
ATOM   2230  CD2 HSD A 152      34.500  21.460  79.630  1.00  0.00           C
ATOM   2231  HD2 HSD A 152      34.650  22.490  79.330  1.00  0.00           H
ATOM   2232  C   HSD A 152      36.290  22.530  83.890  1.00  0.00           C
ATOM   2233  O   HSD A 152      37.450  22.260  83.650  1.00  0.00           O
ATOM   2234  N   PRO A 153      35.920  23.110  85.030  1.00  0.00           N
ATOM   2235  CD  PRO A 153      34.550  23.210  85.590  1.00  0.00           C
ATOM   2236  HD1 PRO A 153      34.090  22.200  85.500  1.00  0.00           H
ATOM   2237  HD2 PRO A 153      34.050  23.930  84.910  1.00  0.00           H
ATOM   2238  CA  PRO A 153      36.840  23.900  85.860  1.00  0.00           C
ATOM   2239  HA  PRO A 153      37.320  24.610  85.210  1.00  0.00           H
ATOM   2240  CB  PRO A 153      35.980  24.560  86.820  1.00  0.00           C
ATOM   2241  HB1 PRO A 153      35.560  25.500  86.410  1.00  0.00           H
ATOM   2242  HB2 PRO A 153      36.430  24.720  87.820  1.00  0.00           H
ATOM   2243  CG  PRO A 153      34.760  23.610  87.040  1.00  0.00           C
ATOM   2244  HG1 PRO A 153      34.920  22.700  87.670  1.00  0.00           H
ATOM   2245  HG2 PRO A 153      33.940  24.140  87.560  1.00  0.00           H
ATOM   2246  C   PRO A 153      37.950  23.120  86.490  1.00  0.00           C
ATOM   2247  O   PRO A 153      39.080  23.620  86.410  1.00  0.00           O
ATOM   2248  N   VAL A 154      37.710  21.990  87.190  1.00  0.00           N
ATOM   2249  HN  VAL A 154      36.880  21.440  87.230  1.00  0.00           H
ATOM   2250  CA  VAL A 154      38.820  21.390  87.890  1.00  0.00           C
ATOM   2251  HA  VAL A 154      39.270  22.190  88.450  1.00  0.00           H
ATOM   2252  CB  VAL A 154      38.320  20.240  88.830  1.00  0.00           C
ATOM   2253  HB  VAL A 154      37.950  19.370  88.240  1.00  0.00           H
ATOM   2254  CG1 VAL A 154      39.500  19.690  89.700  1.00  0.00           C
ATOM   2255 HG11 VAL A 154      39.960  20.380  90.440  1.00  0.00           H
ATOM   2256 HG12 VAL A 154      40.320  19.410  89.020  1.00  0.00           H
ATOM   2257 HG13 VAL A 154      39.200  18.750  90.200  1.00  0.00           H
ATOM   2258  CG2 VAL A 154      37.260  20.730  89.720  1.00  0.00           C
ATOM   2259 HG21 VAL A 154      37.440  21.780  90.020  1.00  0.00           H
ATOM   2260 HG22 VAL A 154      37.130  20.110  90.630  1.00  0.00           H
ATOM   2261 HG23 VAL A 154      36.250  20.810  89.250  1.00  0.00           H
ATOM   2262  C   VAL A 154      39.870  20.860  86.870  1.00  0.00           C
ATOM   2263  O   VAL A 154      41.010  21.030  87.190  1.00  0.00           O
ATOM   2264  N   LYS A 155      39.460  20.280  85.760  1.00  0.00           N
ATOM   2265  HN  LYS A 155      38.490  20.070  85.650  1.00  0.00           H
ATOM   2266  CA  LYS A 155      40.320  19.680  84.760  1.00  0.00           C
ATOM   2267  HA  LYS A 155      41.130  19.140  85.220  1.00  0.00           H
ATOM   2268  CB  LYS A 155      39.570  18.610  84.020  1.00  0.00           C
ATOM   2269  HB1 LYS A 155      39.340  17.870  84.820  1.00  0.00           H
ATOM   2270  HB2 LYS A 155      40.170  17.940  83.360  1.00  0.00           H
ATOM   2271  CG  LYS A 155      38.340  19.040  83.150  1.00  0.00           C
ATOM   2272  HG1 LYS A 155      38.640  19.910  82.530  1.00  0.00           H
ATOM   2273  HG2 LYS A 155      37.550  19.530  83.760  1.00  0.00           H
ATOM   2274  CD  LYS A 155      37.800  17.840  82.370  1.00  0.00           C
ATOM   2275  HD1 LYS A 155      38.530  17.550  81.590  1.00  0.00           H
ATOM   2276  HD2 LYS A 155      36.810  17.950  81.880  1.00  0.00           H
ATOM   2277  CE  LYS A 155      37.490  16.570  83.200  1.00  0.00           C
ATOM   2278  HE1 LYS A 155      36.880  16.970  84.040  1.00  0.00           H
ATOM   2279  HE2 LYS A 155      38.440  16.160  83.600  1.00  0.00           H
ATOM   2280  NZ  LYS A 155      36.710  15.490  82.550  1.00  0.00           N
ATOM   2281  HZ1 LYS A 155      37.260  15.040  81.790  1.00  0.00           H
ATOM   2282  HZ2 LYS A 155      35.790  15.790  82.180  1.00  0.00           H
ATOM   2283  HZ3 LYS A 155      36.630  14.790  83.310  1.00  0.00           H
ATOM   2284  C   LYS A 155      40.950  20.670  83.860  1.00  0.00           C
ATOM   2285  O   LYS A 155      41.920  20.340  83.180  1.00  0.00           O
ATOM   2286  N   ALA A 156      40.430  21.930  83.790  1.00  0.00           N
ATOM   2287  HN  ALA A 156      39.670  22.260  84.340  1.00  0.00           H
ATOM   2288  CA  ALA A 156      41.040  22.910  82.960  1.00  0.00           C
ATOM   2289  HA  ALA A 156      41.280  22.460  82.010  1.00  0.00           H
ATOM   2290  CB  ALA A 156      40.140  24.110  82.820  1.00  0.00           C
ATOM   2291  HB1 ALA A 156      40.640  25.000  82.390  1.00  0.00           H
ATOM   2292  HB2 ALA A 156      39.670  24.380  83.790  1.00  0.00           H
ATOM   2293  HB3 ALA A 156      39.280  23.910  82.140  1.00  0.00           H
ATOM   2294  C   ALA A 156      42.330  23.350  83.610  1.00  0.00           C
ATOM   2295  O   ALA A 156      43.230  23.930  82.990  1.00  0.00           O
ATOM   2296  N   LEU A 157      42.460  23.070  84.990  1.00  0.00           N
ATOM   2297  HN  LEU A 157      41.700  22.680  85.510  1.00  0.00           H
ATOM   2298  CA  LEU A 157      43.730  23.380  85.650  1.00  0.00           C
ATOM   2299  HA  LEU A 157      44.250  24.270  85.320  1.00  0.00           H
ATOM   2300  CB  LEU A 157      43.620  23.310  87.180  1.00  0.00           C
ATOM   2301  HB1 LEU A 157      44.620  23.210  87.640  1.00  0.00           H
ATOM   2302  HB2 LEU A 157      43.070  22.420  87.530  1.00  0.00           H
ATOM   2303  CG  LEU A 157      42.700  24.450  87.770  1.00  0.00           C
ATOM   2304  HG  LEU A 157      41.750  24.530  87.200  1.00  0.00           H
ATOM   2305  CD1 LEU A 157      42.300  24.240  89.230  1.00  0.00           C
ATOM   2306 HD11 LEU A 157      43.240  24.120  89.810  1.00  0.00           H
ATOM   2307 HD12 LEU A 157      41.740  23.320  89.490  1.00  0.00           H
ATOM   2308 HD13 LEU A 157      41.740  25.120  89.630  1.00  0.00           H
ATOM   2309  CD2 LEU A 157      43.470  25.760  87.690  1.00  0.00           C
ATOM   2310 HD21 LEU A 157      44.430  25.540  88.210  1.00  0.00           H
ATOM   2311 HD22 LEU A 157      42.990  26.670  88.090  1.00  0.00           H
ATOM   2312 HD23 LEU A 157      43.790  25.800  86.630  1.00  0.00           H
ATOM   2313  C   LEU A 157      44.710  22.280  85.280  1.00  0.00           C
ATOM   2314  O   LEU A 157      45.900  22.610  85.260  1.00  0.00           O
ATOM   2315  N   ASP A 158      44.300  21.030  84.930  1.00  0.00           N
ATOM   2316  HN  ASP A 158      43.340  20.800  85.070  1.00  0.00           H
ATOM   2317  CA  ASP A 158      45.190  20.020  84.490  1.00  0.00           C
ATOM   2318  HA  ASP A 158      46.000  20.000  85.200  1.00  0.00           H
ATOM   2319  CB  ASP A 158      44.340  18.750  84.480  1.00  0.00           C
ATOM   2320  HB1 ASP A 158      44.960  17.890  84.130  1.00  0.00           H
ATOM   2321  HB2 ASP A 158      43.490  18.590  83.780  1.00  0.00           H
ATOM   2322  CG  ASP A 158      44.000  18.360  85.890  1.00  0.00           C
ATOM   2323  OD1 ASP A 158      42.960  17.600  85.980  1.00  0.00           O
ATOM   2324  OD2 ASP A 158      44.840  18.670  86.770  1.00  0.00           O
ATOM   2325  C   ASP A 158      45.890  20.260  83.170  1.00  0.00           C
ATOM   2326  O   ASP A 158      46.970  19.720  83.000  1.00  0.00           O
ATOM   2327  N   PHE A 159      45.350  20.970  82.170  1.00  0.00           N
ATOM   2328  HN  PHE A 159      44.360  21.100  82.160  1.00  0.00           H
ATOM   2329  CA  PHE A 159      46.000  21.050  80.880  1.00  0.00           C
ATOM   2330  HA  PHE A 159      47.070  20.900  80.970  1.00  0.00           H
ATOM   2331  CB  PHE A 159      45.530  19.910  79.930  1.00  0.00           C
ATOM   2332  HB1 PHE A 159      45.500  18.990  80.550  1.00  0.00           H
ATOM   2333  HB2 PHE A 159      46.120  19.900  78.980  1.00  0.00           H
ATOM   2334  CG  PHE A 159      44.070  20.020  79.640  1.00  0.00           C
ATOM   2335  CD1 PHE A 159      43.550  20.980  78.740  1.00  0.00           C
ATOM   2336  HD1 PHE A 159      44.210  21.660  78.230  1.00  0.00           H
ATOM   2337  CE1 PHE A 159      42.180  21.220  78.550  1.00  0.00           C
ATOM   2338  HE1 PHE A 159      41.910  22.010  77.870  1.00  0.00           H
ATOM   2339  CZ  PHE A 159      41.250  20.420  79.220  1.00  0.00           C
ATOM   2340  HZ  PHE A 159      40.210  20.540  78.950  1.00  0.00           H
ATOM   2341  CD2 PHE A 159      43.090  19.210  80.340  1.00  0.00           C
ATOM   2342  HD2 PHE A 159      43.410  18.620  81.190  1.00  0.00           H
ATOM   2343  CE2 PHE A 159      41.690  19.390  80.070  1.00  0.00           C
ATOM   2344  HE2 PHE A 159      41.030  18.710  80.590  1.00  0.00           H
ATOM   2345  C   PHE A 159      46.060  22.360  80.190  1.00  0.00           C
ATOM   2346  O   PHE A 159      46.730  22.460  79.170  1.00  0.00           O
ATOM   2347  N   ARG A 160      45.460  23.440  80.730  1.00  0.00           N
ATOM   2348  HN  ARG A 160      45.000  23.480  81.620  1.00  0.00           H
ATOM   2349  CA  ARG A 160      45.540  24.770  80.050  1.00  0.00           C
ATOM   2350  HA  ARG A 160      45.660  24.540  79.000  1.00  0.00           H
ATOM   2351  CB  ARG A 160      44.410  25.710  80.400  1.00  0.00           C
ATOM   2352  HB1 ARG A 160      44.720  26.640  79.880  1.00  0.00           H
ATOM   2353  HB2 ARG A 160      44.470  25.850  81.510  1.00  0.00           H
ATOM   2354  CG  ARG A 160      43.070  25.290  79.840  1.00  0.00           C
ATOM   2355  HG1 ARG A 160      42.830  24.240  80.110  1.00  0.00           H
ATOM   2356  HG2 ARG A 160      43.210  25.300  78.740  1.00  0.00           H
ATOM   2357  CD  ARG A 160      41.960  26.280  80.320  1.00  0.00           C
ATOM   2358  HD1 ARG A 160      41.960  26.310  81.430  1.00  0.00           H
ATOM   2359  HD2 ARG A 160      40.970  25.930  79.970  1.00  0.00           H
ATOM   2360  NE  ARG A 160      42.100  27.670  79.630  1.00  0.00           N
ATOM   2361  HE  ARG A 160      42.180  27.570  78.640  1.00  0.00           H
ATOM   2362  CZ  ARG A 160      42.860  28.620  80.250  1.00  0.00           C
ATOM   2363  NH1 ARG A 160      42.810  28.850  81.550  1.00  0.00           N
ATOM   2364 HH11 ARG A 160      41.980  28.560  82.020  1.00  0.00           H
ATOM   2365 HH12 ARG A 160      43.480  29.470  81.970  1.00  0.00           H
ATOM   2366  NH2 ARG A 160      43.540  29.360  79.460  1.00  0.00           N
ATOM   2367 HH21 ARG A 160      43.280  29.290  78.490  1.00  0.00           H
ATOM   2368 HH22 ARG A 160      43.900  30.210  79.840  1.00  0.00           H
ATOM   2369  C   ARG A 160      46.820  25.510  80.440  1.00  0.00           C
ATOM   2370  O   ARG A 160      46.810  26.450  81.220  1.00  0.00           O
ATOM   2371  N   THR A 161      47.920  25.130  79.810  1.00  0.00           N
ATOM   2372  HN  THR A 161      47.870  24.330  79.210  1.00  0.00           H
ATOM   2373  CA  THR A 161      49.230  25.750  79.890  1.00  0.00           C
ATOM   2374  HA  THR A 161      49.230  26.260  80.840  1.00  0.00           H
ATOM   2375  CB  THR A 161      50.360  24.760  79.860  1.00  0.00           C
ATOM   2376  HB  THR A 161      51.310  25.340  79.900  1.00  0.00           H
ATOM   2377  OG1 THR A 161      50.250  23.820  78.780  1.00  0.00           O
ATOM   2378  HG1 THR A 161      51.090  23.370  78.710  1.00  0.00           H
ATOM   2379  CG2 THR A 161      50.310  23.920  81.140  1.00  0.00           C
ATOM   2380 HG21 THR A 161      50.230  24.580  82.020  1.00  0.00           H
ATOM   2381 HG22 THR A 161      51.250  23.370  81.380  1.00  0.00           H
ATOM   2382 HG23 THR A 161      49.510  23.150  81.120  1.00  0.00           H
ATOM   2383  C   THR A 161      49.350  26.810  78.750  1.00  0.00           C
ATOM   2384  O   THR A 161      48.790  26.740  77.690  1.00  0.00           O
ATOM   2385  N   PRO A 162      50.230  27.820  78.940  1.00  0.00           N
ATOM   2386  CD  PRO A 162      50.830  28.180  80.270  1.00  0.00           C
ATOM   2387  HD1 PRO A 162      51.780  27.650  80.480  1.00  0.00           H
ATOM   2388  HD2 PRO A 162      50.110  28.090  81.110  1.00  0.00           H
ATOM   2389  CA  PRO A 162      50.790  28.620  77.810  1.00  0.00           C
ATOM   2390  HA  PRO A 162      49.980  29.260  77.480  1.00  0.00           H
ATOM   2391  CB  PRO A 162      51.840  29.520  78.580  1.00  0.00           C
ATOM   2392  HB1 PRO A 162      52.010  30.500  78.100  1.00  0.00           H
ATOM   2393  HB2 PRO A 162      52.820  29.020  78.650  1.00  0.00           H
ATOM   2394  CG  PRO A 162      51.330  29.570  80.050  1.00  0.00           C
ATOM   2395  HG1 PRO A 162      52.080  29.950  80.770  1.00  0.00           H
ATOM   2396  HG2 PRO A 162      50.460  30.270  80.060  1.00  0.00           H
ATOM   2397  C   PRO A 162      51.430  27.830  76.680  1.00  0.00           C
ATOM   2398  O   PRO A 162      51.380  28.280  75.510  1.00  0.00           O
ATOM   2399  N   ALA A 163      52.000  26.590  76.870  1.00  0.00           N
ATOM   2400  HN  ALA A 163      52.310  26.340  77.780  1.00  0.00           H
ATOM   2401  CA  ALA A 163      52.490  25.650  75.820  1.00  0.00           C
ATOM   2402  HA  ALA A 163      53.250  26.250  75.330  1.00  0.00           H
ATOM   2403  CB  ALA A 163      53.210  24.400  76.350  1.00  0.00           C
ATOM   2404  HB1 ALA A 163      53.870  24.740  77.180  1.00  0.00           H
ATOM   2405  HB2 ALA A 163      53.770  24.010  75.470  1.00  0.00           H
ATOM   2406  HB3 ALA A 163      52.570  23.570  76.720  1.00  0.00           H
ATOM   2407  C   ALA A 163      51.440  25.250  74.850  1.00  0.00           C
ATOM   2408  O   ALA A 163      51.520  25.270  73.660  1.00  0.00           O
ATOM   2409  N   LYS A 164      50.280  24.820  75.350  1.00  0.00           N
ATOM   2410  HN  LYS A 164      50.240  24.850  76.350  1.00  0.00           H
ATOM   2411  CA  LYS A 164      49.120  24.400  74.710  1.00  0.00           C
ATOM   2412  HA  LYS A 164      49.290  23.460  74.200  1.00  0.00           H
ATOM   2413  CB  LYS A 164      47.970  24.110  75.740  1.00  0.00           C
ATOM   2414  HB1 LYS A 164      47.730  25.020  76.330  1.00  0.00           H
ATOM   2415  HB2 LYS A 164      48.300  23.330  76.460  1.00  0.00           H
ATOM   2416  CG  LYS A 164      46.670  23.320  75.340  1.00  0.00           C
ATOM   2417  HG1 LYS A 164      46.330  22.880  76.300  1.00  0.00           H
ATOM   2418  HG2 LYS A 164      46.750  22.410  74.720  1.00  0.00           H
ATOM   2419  CD  LYS A 164      45.530  24.160  74.760  1.00  0.00           C
ATOM   2420  HD1 LYS A 164      44.650  23.500  74.670  1.00  0.00           H
ATOM   2421  HD2 LYS A 164      45.730  24.580  73.750  1.00  0.00           H
ATOM   2422  CE  LYS A 164      44.920  25.370  75.600  1.00  0.00           C
ATOM   2423  HE1 LYS A 164      45.650  26.210  75.620  1.00  0.00           H
ATOM   2424  HE2 LYS A 164      44.840  25.060  76.670  1.00  0.00           H
ATOM   2425  NZ  LYS A 164      43.570  25.830  75.100  1.00  0.00           N
ATOM   2426  HZ1 LYS A 164      43.790  26.190  74.150  1.00  0.00           H
ATOM   2427  HZ2 LYS A 164      43.210  26.650  75.640  1.00  0.00           H
ATOM   2428  HZ3 LYS A 164      42.890  25.050  74.990  1.00  0.00           H
ATOM   2429  C   LYS A 164      48.510  25.330  73.600  1.00  0.00           C
ATOM   2430  O   LYS A 164      48.310  24.910  72.450  1.00  0.00           O
ATOM   2431  N   ALA A 165      48.390  26.570  74.060  1.00  0.00           N
ATOM   2432  HN  ALA A 165      48.750  26.690  74.990  1.00  0.00           H
ATOM   2433  CA  ALA A 165      48.020  27.750  73.330  1.00  0.00           C
ATOM   2434  HA  ALA A 165      47.120  27.630  72.750  1.00  0.00           H
ATOM   2435  CB  ALA A 165      47.950  28.900  74.420  1.00  0.00           C
ATOM   2436  HB1 ALA A 165      47.660  29.890  74.020  1.00  0.00           H
ATOM   2437  HB2 ALA A 165      48.990  28.950  74.810  1.00  0.00           H
ATOM   2438  HB3 ALA A 165      47.190  28.650  75.190  1.00  0.00           H
ATOM   2439  C   ALA A 165      49.040  28.160  72.200  1.00  0.00           C
ATOM   2440  O   ALA A 165      48.670  28.510  71.060  1.00  0.00           O
ATOM   2441  N   LYS A 166      50.350  28.040  72.460  1.00  0.00           N
ATOM   2442  HN  LYS A 166      50.650  27.790  73.370  1.00  0.00           H
ATOM   2443  CA  LYS A 166      51.380  28.170  71.400  1.00  0.00           C
ATOM   2444  HA  LYS A 166      51.280  29.150  70.950  1.00  0.00           H
ATOM   2445  CB  LYS A 166      52.760  28.270  72.080  1.00  0.00           C
ATOM   2446  HB1 LYS A 166      53.600  28.360  71.360  1.00  0.00           H
ATOM   2447  HB2 LYS A 166      52.900  27.280  72.580  1.00  0.00           H
ATOM   2448  CG  LYS A 166      52.940  29.430  72.950  1.00  0.00           C
ATOM   2449  HG1 LYS A 166      52.040  29.750  73.510  1.00  0.00           H
ATOM   2450  HG2 LYS A 166      52.920  30.270  72.230  1.00  0.00           H
ATOM   2451  CD  LYS A 166      54.260  29.310  73.870  1.00  0.00           C
ATOM   2452  HD1 LYS A 166      55.120  29.060  73.210  1.00  0.00           H
ATOM   2453  HD2 LYS A 166      54.180  28.560  74.690  1.00  0.00           H
ATOM   2454  CE  LYS A 166      54.500  30.730  74.390  1.00  0.00           C
ATOM   2455  HE1 LYS A 166      53.500  31.180  74.570  1.00  0.00           H
ATOM   2456  HE2 LYS A 166      54.960  31.400  73.620  1.00  0.00           H
ATOM   2457  NZ  LYS A 166      55.470  30.700  75.530  1.00  0.00           N
ATOM   2458  HZ1 LYS A 166      55.580  31.660  75.930  1.00  0.00           H
ATOM   2459  HZ2 LYS A 166      56.410  30.370  75.240  1.00  0.00           H
ATOM   2460  HZ3 LYS A 166      55.070  30.060  76.250  1.00  0.00           H
ATOM   2461  C   LYS A 166      51.240  27.050  70.280  1.00  0.00           C
ATOM   2462  O   LYS A 166      51.290  27.310  69.070  1.00  0.00           O
ATOM   2463  N   LEU A 167      50.960  25.760  70.690  1.00  0.00           N
ATOM   2464  HN  LEU A 167      51.030  25.640  71.670  1.00  0.00           H
ATOM   2465  CA  LEU A 167      50.820  24.750  69.720  1.00  0.00           C
ATOM   2466  HA  LEU A 167      51.530  24.860  68.910  1.00  0.00           H
ATOM   2467  CB  LEU A 167      50.950  23.350  70.340  1.00  0.00           C
ATOM   2468  HB1 LEU A 167      50.670  22.640  69.530  1.00  0.00           H
ATOM   2469  HB2 LEU A 167      50.270  23.330  71.210  1.00  0.00           H
ATOM   2470  CG  LEU A 167      52.440  23.110  70.680  1.00  0.00           C
ATOM   2471  HG  LEU A 167      52.920  24.060  70.980  1.00  0.00           H
ATOM   2472  CD1 LEU A 167      52.590  22.240  71.850  1.00  0.00           C
ATOM   2473 HD11 LEU A 167      51.980  21.350  71.590  1.00  0.00           H
ATOM   2474 HD12 LEU A 167      52.170  22.710  72.760  1.00  0.00           H
ATOM   2475 HD13 LEU A 167      53.620  21.840  72.010  1.00  0.00           H
ATOM   2476  CD2 LEU A 167      53.250  22.630  69.550  1.00  0.00           C
ATOM   2477 HD21 LEU A 167      52.650  21.760  69.200  1.00  0.00           H
ATOM   2478 HD22 LEU A 167      54.150  22.160  70.000  1.00  0.00           H
ATOM   2479 HD23 LEU A 167      53.380  23.400  68.750  1.00  0.00           H
ATOM   2480  C   LEU A 167      49.530  24.880  68.870  1.00  0.00           C
ATOM   2481  O   LEU A 167      49.520  24.570  67.700  1.00  0.00           O
ATOM   2482  N   ILE A 168      48.480  25.400  69.490  1.00  0.00           N
ATOM   2483  HN  ILE A 168      48.440  25.560  70.470  1.00  0.00           H
ATOM   2484  CA  ILE A 168      47.210  25.740  68.760  1.00  0.00           C
ATOM   2485  HA  ILE A 168      46.670  24.960  68.240  1.00  0.00           H
ATOM   2486  CB  ILE A 168      46.100  26.120  69.750  1.00  0.00           C
ATOM   2487  HB  ILE A 168      46.470  26.990  70.330  1.00  0.00           H
ATOM   2488  CG2 ILE A 168      44.920  26.670  68.920  1.00  0.00           C
ATOM   2489 HG21 ILE A 168      45.110  27.670  68.470  1.00  0.00           H
ATOM   2490 HG22 ILE A 168      44.090  26.790  69.650  1.00  0.00           H
ATOM   2491 HG23 ILE A 168      44.530  26.080  68.060  1.00  0.00           H
ATOM   2492  CG1 ILE A 168      45.710  24.830  70.530  1.00  0.00           C
ATOM   2493 HG11 ILE A 168      45.250  25.170  71.480  1.00  0.00           H
ATOM   2494 HG12 ILE A 168      46.620  24.290  70.850  1.00  0.00           H
ATOM   2495  CD  ILE A 168      44.680  23.920  69.850  1.00  0.00           C
ATOM   2496  HD1 ILE A 168      45.160  23.440  68.970  1.00  0.00           H
ATOM   2497  HD2 ILE A 168      43.660  24.330  69.700  1.00  0.00           H
ATOM   2498  HD3 ILE A 168      44.410  23.090  70.540  1.00  0.00           H
ATOM   2499  C   ILE A 168      47.430  26.910  67.740  1.00  0.00           C
ATOM   2500  O   ILE A 168      46.950  26.900  66.590  1.00  0.00           O
ATOM   2501  N   ASN A 169      48.250  27.900  68.190  1.00  0.00           N
ATOM   2502  HN  ASN A 169      48.530  27.780  69.140  1.00  0.00           H
ATOM   2503  CA  ASN A 169      48.570  29.070  67.360  1.00  0.00           C
ATOM   2504  HA  ASN A 169      47.630  29.420  66.980  1.00  0.00           H
ATOM   2505  CB  ASN A 169      49.240  30.200  68.190  1.00  0.00           C
ATOM   2506  HB1 ASN A 169      49.570  31.010  67.510  1.00  0.00           H
ATOM   2507  HB2 ASN A 169      50.160  29.770  68.660  1.00  0.00           H
ATOM   2508  CG  ASN A 169      48.240  30.810  69.130  1.00  0.00           C
ATOM   2509  OD1 ASN A 169      47.010  30.760  69.050  1.00  0.00           O
ATOM   2510  ND2 ASN A 169      48.810  31.400  70.250  1.00  0.00           N
ATOM   2511 HD21 ASN A 169      49.790  31.360  70.410  1.00  0.00           H
ATOM   2512 HD22 ASN A 169      48.180  31.880  70.860  1.00  0.00           H
ATOM   2513  C   ASN A 169      49.410  28.780  66.070  1.00  0.00           C
ATOM   2514  O   ASN A 169      49.060  29.140  64.930  1.00  0.00           O
ATOM   2515  N   ILE A 170      50.350  27.740  66.190  1.00  0.00           N
ATOM   2516  HN  ILE A 170      50.560  27.290  67.060  1.00  0.00           H
ATOM   2517  CA  ILE A 170      51.200  27.210  65.140  1.00  0.00           C
ATOM   2518  HA  ILE A 170      51.750  28.040  64.710  1.00  0.00           H
ATOM   2519  CB  ILE A 170      52.360  26.270  65.670  1.00  0.00           C
ATOM   2520  HB  ILE A 170      51.950  25.570  66.430  1.00  0.00           H
ATOM   2521  CG2 ILE A 170      52.740  25.400  64.470  1.00  0.00           C
ATOM   2522 HG21 ILE A 170      52.700  25.950  63.500  1.00  0.00           H
ATOM   2523 HG22 ILE A 170      51.990  24.580  64.440  1.00  0.00           H
ATOM   2524 HG23 ILE A 170      53.760  25.000  64.670  1.00  0.00           H
ATOM   2525  CG1 ILE A 170      53.490  27.120  66.230  1.00  0.00           C
ATOM   2526 HG11 ILE A 170      53.040  27.830  66.960  1.00  0.00           H
ATOM   2527 HG12 ILE A 170      53.850  27.740  65.370  1.00  0.00           H
ATOM   2528  CD  ILE A 170      54.690  26.350  66.750  1.00  0.00           C
ATOM   2529  HD1 ILE A 170      54.350  25.750  67.630  1.00  0.00           H
ATOM   2530  HD2 ILE A 170      55.390  27.150  67.070  1.00  0.00           H
ATOM   2531  HD3 ILE A 170      55.210  25.690  66.030  1.00  0.00           H
ATOM   2532  C   ILE A 170      50.250  26.620  64.050  1.00  0.00           C
ATOM   2533  O   ILE A 170      50.350  26.960  62.850  1.00  0.00           O
ATOM   2534  N   CYS A 171      49.270  25.790  64.570  1.00  0.00           N
ATOM   2535  HN  CYS A 171      49.140  25.780  65.550  1.00  0.00           H
ATOM   2536  CA  CYS A 171      48.250  25.290  63.710  1.00  0.00           C
ATOM   2537  HA  CYS A 171      48.730  24.800  62.870  1.00  0.00           H
ATOM   2538  CB  CYS A 171      47.340  24.300  64.410  1.00  0.00           C
ATOM   2539  HB1 CYS A 171      46.570  23.930  63.690  1.00  0.00           H
ATOM   2540  HB2 CYS A 171      46.770  24.940  65.120  1.00  0.00           H
ATOM   2541  SG  CYS A 171      48.190  22.970  65.300  1.00  0.00           S
ATOM   2542  HG1 CYS A 171      48.560  23.700  66.340  1.00  0.00           H
ATOM   2543  C   CYS A 171      47.300  26.260  62.970  1.00  0.00           C
ATOM   2544  O   CYS A 171      46.990  26.010  61.840  1.00  0.00           O
ATOM   2545  N   ILE A 172      46.850  27.320  63.640  1.00  0.00           N
ATOM   2546  HN  ILE A 172      47.060  27.430  64.610  1.00  0.00           H
ATOM   2547  CA  ILE A 172      46.090  28.370  63.150  1.00  0.00           C
ATOM   2548  HA  ILE A 172      45.210  27.850  62.780  1.00  0.00           H
ATOM   2549  CB  ILE A 172      45.710  29.420  64.150  1.00  0.00           C
ATOM   2550  HB  ILE A 172      46.620  29.680  64.730  1.00  0.00           H
ATOM   2551  CG2 ILE A 172      45.130  30.660  63.440  1.00  0.00           C
ATOM   2552 HG21 ILE A 172      44.610  30.430  62.490  1.00  0.00           H
ATOM   2553 HG22 ILE A 172      45.950  31.350  63.140  1.00  0.00           H
ATOM   2554 HG23 ILE A 172      44.570  31.340  64.110  1.00  0.00           H
ATOM   2555  CG1 ILE A 172      44.740  28.730  65.100  1.00  0.00           C
ATOM   2556 HG11 ILE A 172      45.090  27.690  65.290  1.00  0.00           H
ATOM   2557 HG12 ILE A 172      43.760  28.710  64.570  1.00  0.00           H
ATOM   2558  CD  ILE A 172      44.560  29.410  66.410  1.00  0.00           C
ATOM   2559  HD1 ILE A 172      43.970  28.780  67.120  1.00  0.00           H
ATOM   2560  HD2 ILE A 172      44.020  30.380  66.310  1.00  0.00           H
ATOM   2561  HD3 ILE A 172      45.490  29.710  66.930  1.00  0.00           H
ATOM   2562  C   ILE A 172      46.820  29.020  61.900  1.00  0.00           C
ATOM   2563  O   ILE A 172      46.290  29.110  60.800  1.00  0.00           O
ATOM   2564  N   TRP A 173      48.110  29.410  62.080  1.00  0.00           N
ATOM   2565  HN  TRP A 173      48.450  29.430  63.020  1.00  0.00           H
ATOM   2566  CA  TRP A 173      49.040  29.830  61.000  1.00  0.00           C
ATOM   2567  HA  TRP A 173      48.520  30.640  60.520  1.00  0.00           H
ATOM   2568  CB  TRP A 173      50.370  30.410  61.600  1.00  0.00           C
ATOM   2569  HB1 TRP A 173      51.100  30.570  60.780  1.00  0.00           H
ATOM   2570  HB2 TRP A 173      50.780  29.570  62.200  1.00  0.00           H
ATOM   2571  CG  TRP A 173      50.160  31.770  62.180  1.00  0.00           C
ATOM   2572  CD1 TRP A 173      49.670  32.080  63.440  1.00  0.00           C
ATOM   2573  HD1 TRP A 173      49.730  31.420  64.290  1.00  0.00           H
ATOM   2574  NE1 TRP A 173      49.390  33.420  63.520  1.00  0.00           N
ATOM   2575  HE1 TRP A 173      49.310  33.900  64.360  1.00  0.00           H
ATOM   2576  CE2 TRP A 173      49.620  34.040  62.340  1.00  0.00           C
ATOM   2577  CD2 TRP A 173      50.130  33.040  61.480  1.00  0.00           C
ATOM   2578  CE3 TRP A 173      50.510  33.410  60.200  1.00  0.00           C
ATOM   2579  HE3 TRP A 173      50.930  32.710  59.500  1.00  0.00           H
ATOM   2580  CZ3 TRP A 173      50.360  34.770  59.840  1.00  0.00           C
ATOM   2581  HZ3 TRP A 173      50.640  35.100  58.850  1.00  0.00           H
ATOM   2582  CZ2 TRP A 173      49.470  35.330  62.000  1.00  0.00           C
ATOM   2583  HZ2 TRP A 173      49.090  36.060  62.700  1.00  0.00           H
ATOM   2584  CH2 TRP A 173      49.790  35.690  60.730  1.00  0.00           C
ATOM   2585  HH2 TRP A 173      49.700  36.720  60.410  1.00  0.00           H
ATOM   2586  C   TRP A 173      49.290  28.830  59.930  1.00  0.00           C
ATOM   2587  O   TRP A 173      49.280  29.190  58.760  1.00  0.00           O
ATOM   2588  N   VAL A 174      49.590  27.530  60.250  1.00  0.00           N
ATOM   2589  HN  VAL A 174      49.620  27.340  61.230  1.00  0.00           H
ATOM   2590  CA  VAL A 174      49.650  26.420  59.280  1.00  0.00           C
ATOM   2591  HA  VAL A 174      50.290  26.740  58.470  1.00  0.00           H
ATOM   2592  CB  VAL A 174      50.370  25.240  59.940  1.00  0.00           C
ATOM   2593  HB  VAL A 174      49.950  25.120  60.960  1.00  0.00           H
ATOM   2594  CG1 VAL A 174      50.150  23.900  59.190  1.00  0.00           C
ATOM   2595 HG11 VAL A 174      50.200  24.070  58.100  1.00  0.00           H
ATOM   2596 HG12 VAL A 174      49.120  23.520  59.390  1.00  0.00           H
ATOM   2597 HG13 VAL A 174      50.990  23.260  59.550  1.00  0.00           H
ATOM   2598  CG2 VAL A 174      51.870  25.610  59.950  1.00  0.00           C
ATOM   2599 HG21 VAL A 174      52.270  25.770  58.920  1.00  0.00           H
ATOM   2600 HG22 VAL A 174      52.280  24.730  60.500  1.00  0.00           H
ATOM   2601 HG23 VAL A 174      52.150  26.510  60.540  1.00  0.00           H
ATOM   2602  C   VAL A 174      48.370  26.080  58.500  1.00  0.00           C
ATOM   2603  O   VAL A 174      48.500  25.930  57.300  1.00  0.00           O
ATOM   2604  N   LEU A 175      47.160  26.090  59.050  1.00  0.00           N
ATOM   2605  HN  LEU A 175      47.190  26.440  59.980  1.00  0.00           H
ATOM   2606  CA  LEU A 175      45.910  25.890  58.390  1.00  0.00           C
ATOM   2607  HA  LEU A 175      46.020  25.030  57.750  1.00  0.00           H
ATOM   2608  CB  LEU A 175      44.830  25.740  59.440  1.00  0.00           C
ATOM   2609  HB1 LEU A 175      44.640  26.640  60.050  1.00  0.00           H
ATOM   2610  HB2 LEU A 175      45.150  24.980  60.180  1.00  0.00           H
ATOM   2611  CG  LEU A 175      43.390  25.430  58.800  1.00  0.00           C
ATOM   2612  HG  LEU A 175      43.240  26.210  58.020  1.00  0.00           H
ATOM   2613  CD1 LEU A 175      43.370  24.060  58.050  1.00  0.00           C
ATOM   2614 HD11 LEU A 175      43.870  24.200  57.070  1.00  0.00           H
ATOM   2615 HD12 LEU A 175      42.330  23.730  57.870  1.00  0.00           H
ATOM   2616 HD13 LEU A 175      43.940  23.240  58.530  1.00  0.00           H
ATOM   2617  CD2 LEU A 175      42.350  25.250  59.890  1.00  0.00           C
ATOM   2618 HD21 LEU A 175      41.360  24.880  59.540  1.00  0.00           H
ATOM   2619 HD22 LEU A 175      42.190  26.210  60.420  1.00  0.00           H
ATOM   2620 HD23 LEU A 175      42.710  24.470  60.600  1.00  0.00           H
ATOM   2621  C   LEU A 175      45.620  27.090  57.520  1.00  0.00           C
ATOM   2622  O   LEU A 175      45.280  26.840  56.370  1.00  0.00           O
ATOM   2623  N   ALA A 176      45.910  28.260  58.020  1.00  0.00           N
ATOM   2624  HN  ALA A 176      46.150  28.310  58.990  1.00  0.00           H
ATOM   2625  CA  ALA A 176      45.800  29.490  57.240  1.00  0.00           C
ATOM   2626  HA  ALA A 176      44.850  29.340  56.740  1.00  0.00           H
ATOM   2627  CB  ALA A 176      45.710  30.750  58.030  1.00  0.00           C
ATOM   2628  HB1 ALA A 176      44.980  30.740  58.860  1.00  0.00           H
ATOM   2629  HB2 ALA A 176      45.460  31.680  57.460  1.00  0.00           H
ATOM   2630  HB3 ALA A 176      46.670  30.900  58.580  1.00  0.00           H
ATOM   2631  C   ALA A 176      46.790  29.640  56.160  1.00  0.00           C
ATOM   2632  O   ALA A 176      46.620  30.180  55.040  1.00  0.00           O
ATOM   2633  N   SER A 177      47.960  29.030  56.300  1.00  0.00           N
ATOM   2634  HN  SER A 177      48.220  28.760  57.220  1.00  0.00           H
ATOM   2635  CA  SER A 177      49.020  28.890  55.300  1.00  0.00           C
ATOM   2636  HA  SER A 177      49.110  29.800  54.730  1.00  0.00           H
ATOM   2637  CB  SER A 177      50.450  28.640  55.980  1.00  0.00           C
ATOM   2638  HB1 SER A 177      51.320  28.420  55.320  1.00  0.00           H
ATOM   2639  HB2 SER A 177      50.330  27.780  56.670  1.00  0.00           H
ATOM   2640  OG  SER A 177      50.790  29.800  56.710  1.00  0.00           O
ATOM   2641  HG1 SER A 177      50.240  29.720  57.490  1.00  0.00           H
ATOM   2642  C   SER A 177      48.760  27.800  54.300  1.00  0.00           C
ATOM   2643  O   SER A 177      49.420  27.650  53.210  1.00  0.00           O
ATOM   2644  N   GLY A 178      47.730  26.970  54.520  1.00  0.00           N
ATOM   2645  HN  GLY A 178      47.210  27.120  55.350  1.00  0.00           H
ATOM   2646  CA  GLY A 178      47.280  25.950  53.560  1.00  0.00           C
ATOM   2647  HA1 GLY A 178      46.550  25.340  54.070  1.00  0.00           H
ATOM   2648  HA2 GLY A 178      48.110  25.380  53.180  1.00  0.00           H
ATOM   2649  C   GLY A 178      46.640  26.690  52.350  1.00  0.00           C
ATOM   2650  O   GLY A 178      46.780  26.280  51.200  1.00  0.00           O
ATOM   2651  N   VAL A 179      45.970  27.800  52.700  1.00  0.00           N
ATOM   2652  HN  VAL A 179      45.780  27.920  53.670  1.00  0.00           H
ATOM   2653  CA  VAL A 179      45.220  28.660  51.720  1.00  0.00           C
ATOM   2654  HA  VAL A 179      45.190  28.030  50.840  1.00  0.00           H
ATOM   2655  CB  VAL A 179      43.790  29.000  52.050  1.00  0.00           C
ATOM   2656  HB  VAL A 179      43.350  27.980  52.120  1.00  0.00           H
ATOM   2657  CG1 VAL A 179      43.660  29.560  53.440  1.00  0.00           C
ATOM   2658 HG11 VAL A 179      44.080  30.580  53.420  1.00  0.00           H
ATOM   2659 HG12 VAL A 179      44.180  28.910  54.170  1.00  0.00           H
ATOM   2660 HG13 VAL A 179      42.590  29.510  53.740  1.00  0.00           H
ATOM   2661  CG2 VAL A 179      43.200  29.920  51.030  1.00  0.00           C
ATOM   2662 HG21 VAL A 179      43.490  29.670  49.990  1.00  0.00           H
ATOM   2663 HG22 VAL A 179      43.480  30.980  51.220  1.00  0.00           H
ATOM   2664 HG23 VAL A 179      42.090  29.900  51.080  1.00  0.00           H
ATOM   2665  C   VAL A 179      46.020  29.840  51.350  1.00  0.00           C
ATOM   2666  O   VAL A 179      46.150  30.170  50.160  1.00  0.00           O
ATOM   2667  N   GLY A 180      46.600  30.590  52.330  1.00  0.00           N
ATOM   2668  HN  GLY A 180      46.430  30.350  53.290  1.00  0.00           H
ATOM   2669  CA  GLY A 180      47.200  31.870  52.020  1.00  0.00           C
ATOM   2670  HA1 GLY A 180      47.560  32.310  52.940  1.00  0.00           H
ATOM   2671  HA2 GLY A 180      46.390  32.510  51.690  1.00  0.00           H
ATOM   2672  C   GLY A 180      48.410  31.900  51.150  1.00  0.00           C
ATOM   2673  O   GLY A 180      48.640  32.800  50.310  1.00  0.00           O
ATOM   2674  N   VAL A 181      49.240  30.840  51.150  1.00  0.00           N
ATOM   2675  HN  VAL A 181      49.100  30.100  51.800  1.00  0.00           H
ATOM   2676  CA  VAL A 181      50.330  30.540  50.250  1.00  0.00           C
ATOM   2677  HA  VAL A 181      50.810  31.490  50.040  1.00  0.00           H
ATOM   2678  CB  VAL A 181      51.250  29.530  50.810  1.00  0.00           C
ATOM   2679  HB  VAL A 181      50.850  28.500  50.980  1.00  0.00           H
ATOM   2680  CG1 VAL A 181      52.290  29.300  49.740  1.00  0.00           C
ATOM   2681 HG11 VAL A 181      52.410  30.210  49.120  1.00  0.00           H
ATOM   2682 HG12 VAL A 181      52.040  28.480  49.040  1.00  0.00           H
ATOM   2683 HG13 VAL A 181      53.270  29.110  50.230  1.00  0.00           H
ATOM   2684  CG2 VAL A 181      51.820  30.020  52.170  1.00  0.00           C
ATOM   2685 HG21 VAL A 181      51.050  30.240  52.940  1.00  0.00           H
ATOM   2686 HG22 VAL A 181      52.250  31.030  52.000  1.00  0.00           H
ATOM   2687 HG23 VAL A 181      52.670  29.360  52.470  1.00  0.00           H
ATOM   2688  C   VAL A 181      49.840  30.290  48.870  1.00  0.00           C
ATOM   2689  O   VAL A 181      50.290  31.020  47.980  1.00  0.00           O
ATOM   2690  N   PRO A 182      48.960  29.390  48.490  1.00  0.00           N
ATOM   2691  CD  PRO A 182      48.730  28.200  49.240  1.00  0.00           C
ATOM   2692  HD1 PRO A 182      48.060  28.480  50.080  1.00  0.00           H
ATOM   2693  HD2 PRO A 182      49.580  27.580  49.590  1.00  0.00           H
ATOM   2694  CA  PRO A 182      48.300  29.470  47.240  1.00  0.00           C
ATOM   2695  HA  PRO A 182      49.070  29.260  46.520  1.00  0.00           H
ATOM   2696  CB  PRO A 182      47.200  28.510  47.370  1.00  0.00           C
ATOM   2697  HB1 PRO A 182      46.730  28.230  46.400  1.00  0.00           H
ATOM   2698  HB2 PRO A 182      46.360  28.960  47.940  1.00  0.00           H
ATOM   2699  CG  PRO A 182      47.900  27.370  48.190  1.00  0.00           C
ATOM   2700  HG1 PRO A 182      47.100  26.700  48.570  1.00  0.00           H
ATOM   2701  HG2 PRO A 182      48.640  26.870  47.530  1.00  0.00           H
ATOM   2702  C   PRO A 182      47.860  30.820  46.820  1.00  0.00           C
ATOM   2703  O   PRO A 182      47.980  31.130  45.640  1.00  0.00           O
ATOM   2704  N   ILE A 183      47.270  31.750  47.720  1.00  0.00           N
ATOM   2705  HN  ILE A 183      46.960  31.360  48.580  1.00  0.00           H
ATOM   2706  CA  ILE A 183      46.760  33.080  47.420  1.00  0.00           C
ATOM   2707  HA  ILE A 183      46.080  33.020  46.580  1.00  0.00           H
ATOM   2708  CB  ILE A 183      45.910  33.670  48.580  1.00  0.00           C
ATOM   2709  HB  ILE A 183      46.490  33.600  49.530  1.00  0.00           H
ATOM   2710  CG2 ILE A 183      45.400  35.120  48.360  1.00  0.00           C
ATOM   2711 HG21 ILE A 183      44.900  35.570  49.240  1.00  0.00           H
ATOM   2712 HG22 ILE A 183      44.610  35.200  47.580  1.00  0.00           H
ATOM   2713 HG23 ILE A 183      46.200  35.850  48.130  1.00  0.00           H
ATOM   2714  CG1 ILE A 183      44.610  32.780  48.860  1.00  0.00           C
ATOM   2715 HG11 ILE A 183      44.040  33.180  49.730  1.00  0.00           H
ATOM   2716 HG12 ILE A 183      44.970  31.780  49.170  1.00  0.00           H
ATOM   2717  CD  ILE A 183      43.650  32.540  47.600  1.00  0.00           C
ATOM   2718  HD1 ILE A 183      43.340  33.590  47.400  1.00  0.00           H
ATOM   2719  HD2 ILE A 183      42.680  32.060  47.820  1.00  0.00           H
ATOM   2720  HD3 ILE A 183      44.230  32.020  46.810  1.00  0.00           H
ATOM   2721  C   ILE A 183      47.850  34.090  47.040  1.00  0.00           C
ATOM   2722  O   ILE A 183      47.770  34.810  46.060  1.00  0.00           O
ATOM   2723  N   MET A 184      48.990  34.000  47.800  1.00  0.00           N
ATOM   2724  HN  MET A 184      49.050  33.440  48.620  1.00  0.00           H
ATOM   2725  CA  MET A 184      50.260  34.680  47.450  1.00  0.00           C
ATOM   2726  HA  MET A 184      50.030  35.730  47.440  1.00  0.00           H
ATOM   2727  CB  MET A 184      51.340  34.310  48.530  1.00  0.00           C
ATOM   2728  HB1 MET A 184      51.580  33.230  48.610  1.00  0.00           H
ATOM   2729  HB2 MET A 184      50.760  34.450  49.470  1.00  0.00           H
ATOM   2730  CG  MET A 184      52.650  35.100  48.600  1.00  0.00           C
ATOM   2731  HG1 MET A 184      52.420  36.120  48.970  1.00  0.00           H
ATOM   2732  HG2 MET A 184      52.980  35.280  47.550  1.00  0.00           H
ATOM   2733  SD  MET A 184      54.020  34.210  49.490  1.00  0.00           S
ATOM   2734  CE  MET A 184      53.140  34.210  51.060  1.00  0.00           C
ATOM   2735  HE1 MET A 184      53.830  33.860  51.860  1.00  0.00           H
ATOM   2736  HE2 MET A 184      52.290  33.500  51.020  1.00  0.00           H
ATOM   2737  HE3 MET A 184      52.780  35.160  51.490  1.00  0.00           H
ATOM   2738  C   MET A 184      50.800  34.210  46.110  1.00  0.00           C
ATOM   2739  O   MET A 184      51.150  35.150  45.330  1.00  0.00           O
ATOM   2740  N   VAL A 185      50.950  32.890  45.750  1.00  0.00           N
ATOM   2741  HN  VAL A 185      50.700  32.220  46.440  1.00  0.00           H
ATOM   2742  CA  VAL A 185      51.290  32.360  44.460  1.00  0.00           C
ATOM   2743  HA  VAL A 185      52.340  32.480  44.230  1.00  0.00           H
ATOM   2744  CB  VAL A 185      51.260  30.830  44.640  1.00  0.00           C
ATOM   2745  HB  VAL A 185      50.300  30.530  45.130  1.00  0.00           H
ATOM   2746  CG1 VAL A 185      51.180  30.030  43.240  1.00  0.00           C
ATOM   2747 HG11 VAL A 185      51.530  28.990  43.400  1.00  0.00           H
ATOM   2748 HG12 VAL A 185      51.870  30.420  42.460  1.00  0.00           H
ATOM   2749 HG13 VAL A 185      50.140  29.990  42.870  1.00  0.00           H
ATOM   2750  CG2 VAL A 185      52.450  30.350  45.520  1.00  0.00           C
ATOM   2751 HG21 VAL A 185      53.400  30.440  44.950  1.00  0.00           H
ATOM   2752 HG22 VAL A 185      52.400  29.270  45.740  1.00  0.00           H
ATOM   2753 HG23 VAL A 185      52.540  30.870  46.500  1.00  0.00           H
ATOM   2754  C   VAL A 185      50.510  32.800  43.180  1.00  0.00           C
ATOM   2755  O   VAL A 185      51.070  33.090  42.140  1.00  0.00           O
ATOM   2756  N   MET A 186      49.180  32.730  43.300  1.00  0.00           N
ATOM   2757  HN  MET A 186      48.870  32.220  44.100  1.00  0.00           H
ATOM   2758  CA  MET A 186      48.290  33.190  42.260  1.00  0.00           C
ATOM   2759  HA  MET A 186      48.530  32.880  41.260  1.00  0.00           H
ATOM   2760  CB  MET A 186      46.840  32.730  42.510  1.00  0.00           C
ATOM   2761  HB1 MET A 186      46.020  33.070  41.840  1.00  0.00           H
ATOM   2762  HB2 MET A 186      46.640  33.150  43.520  1.00  0.00           H
ATOM   2763  CG  MET A 186      46.680  31.220  42.670  1.00  0.00           C
ATOM   2764  HG1 MET A 186      45.670  31.090  43.110  1.00  0.00           H
ATOM   2765  HG2 MET A 186      47.320  30.730  43.430  1.00  0.00           H
ATOM   2766  SD  MET A 186      47.000  30.340  41.110  1.00  0.00           S
ATOM   2767  CE  MET A 186      47.110  28.800  42.000  1.00  0.00           C
ATOM   2768  HE1 MET A 186      47.560  28.070  41.290  1.00  0.00           H
ATOM   2769  HE2 MET A 186      46.050  28.600  42.240  1.00  0.00           H
ATOM   2770  HE3 MET A 186      47.720  28.790  42.930  1.00  0.00           H
ATOM   2771  C   MET A 186      48.090  34.730  42.060  1.00  0.00           C
ATOM   2772  O   MET A 186      47.460  35.140  41.130  1.00  0.00           O
ATOM   2773  N   ALA A 187      48.520  35.570  42.960  1.00  0.00           N
ATOM   2774  HN  ALA A 187      49.050  35.220  43.730  1.00  0.00           H
ATOM   2775  CA  ALA A 187      48.200  37.020  42.870  1.00  0.00           C
ATOM   2776  HA  ALA A 187      47.250  37.210  42.380  1.00  0.00           H
ATOM   2777  CB  ALA A 187      48.180  37.540  44.320  1.00  0.00           C
ATOM   2778  HB1 ALA A 187      47.400  36.970  44.870  1.00  0.00           H
ATOM   2779  HB2 ALA A 187      48.010  38.620  44.530  1.00  0.00           H
ATOM   2780  HB3 ALA A 187      49.190  37.280  44.690  1.00  0.00           H
ATOM   2781  C   ALA A 187      49.230  37.660  41.970  1.00  0.00           C
ATOM   2782  O   ALA A 187      50.400  37.440  42.160  1.00  0.00           O
ATOM   2783  N   VAL A 188      48.870  38.530  40.940  1.00  0.00           N
ATOM   2784  HN  VAL A 188      47.910  38.770  40.870  1.00  0.00           H
ATOM   2785  CA  VAL A 188      49.730  39.040  39.910  1.00  0.00           C
ATOM   2786  HA  VAL A 188      50.730  39.160  40.280  1.00  0.00           H
ATOM   2787  CB  VAL A 188      49.960  38.120  38.700  1.00  0.00           C
ATOM   2788  HB  VAL A 188      50.240  37.110  39.070  1.00  0.00           H
ATOM   2789  CG1 VAL A 188      48.630  37.940  37.970  1.00  0.00           C
ATOM   2790 HG11 VAL A 188      47.750  37.550  38.520  1.00  0.00           H
ATOM   2791 HG12 VAL A 188      48.670  37.140  37.200  1.00  0.00           H
ATOM   2792 HG13 VAL A 188      48.200  38.840  37.490  1.00  0.00           H
ATOM   2793  CG2 VAL A 188      51.080  38.620  37.750  1.00  0.00           C
ATOM   2794 HG21 VAL A 188      51.150  37.900  36.910  1.00  0.00           H
ATOM   2795 HG22 VAL A 188      52.010  38.450  38.340  1.00  0.00           H
ATOM   2796 HG23 VAL A 188      51.020  39.680  37.430  1.00  0.00           H
ATOM   2797  C   VAL A 188      49.150  40.440  39.510  1.00  0.00           C
ATOM   2798  O   VAL A 188      47.970  40.670  39.710  1.00  0.00           O
ATOM   2799  N   THR A 189      49.960  41.390  38.990  1.00  0.00           N
ATOM   2800  HN  THR A 189      50.920  41.240  38.740  1.00  0.00           H
ATOM   2801  CA  THR A 189      49.410  42.650  38.620  1.00  0.00           C
ATOM   2802  HA  THR A 189      48.450  42.860  39.080  1.00  0.00           H
ATOM   2803  CB  THR A 189      50.330  43.820  38.750  1.00  0.00           C
ATOM   2804  HB  THR A 189      49.810  44.700  38.330  1.00  0.00           H
ATOM   2805  OG1 THR A 189      51.640  43.650  38.270  1.00  0.00           O
ATOM   2806  HG1 THR A 189      52.070  44.490  38.420  1.00  0.00           H
ATOM   2807  CG2 THR A 189      50.370  44.080  40.220  1.00  0.00           C
ATOM   2808 HG21 THR A 189      51.100  44.880  40.460  1.00  0.00           H
ATOM   2809 HG22 THR A 189      50.690  43.190  40.790  1.00  0.00           H
ATOM   2810 HG23 THR A 189      49.390  44.360  40.650  1.00  0.00           H
ATOM   2811  C   THR A 189      49.030  42.570  37.120  1.00  0.00           C
ATOM   2812  O   THR A 189      49.880  42.220  36.280  1.00  0.00           O
ATOM   2813  N   ARG A 190      47.810  43.100  36.800  1.00  0.00           N
ATOM   2814  HN  ARG A 190      47.180  43.490  37.470  1.00  0.00           H
ATOM   2815  CA  ARG A 190      47.370  43.200  35.390  1.00  0.00           C
ATOM   2816  HA  ARG A 190      48.080  42.780  34.700  1.00  0.00           H
ATOM   2817  CB  ARG A 190      46.060  42.410  35.010  1.00  0.00           C
ATOM   2818  HB1 ARG A 190      45.950  42.730  33.950  1.00  0.00           H
ATOM   2819  HB2 ARG A 190      45.140  42.730  35.540  1.00  0.00           H
ATOM   2820  CG  ARG A 190      46.200  40.890  35.150  1.00  0.00           C
ATOM   2821  HG1 ARG A 190      45.280  40.410  34.760  1.00  0.00           H
ATOM   2822  HG2 ARG A 190      46.220  40.570  36.220  1.00  0.00           H
ATOM   2823  CD  ARG A 190      47.430  40.300  34.510  1.00  0.00           C
ATOM   2824  HD1 ARG A 190      48.370  40.450  35.080  1.00  0.00           H
ATOM   2825  HD2 ARG A 190      47.580  40.560  33.440  1.00  0.00           H
ATOM   2826  NE  ARG A 190      47.200  38.810  34.450  1.00  0.00           N
ATOM   2827  HE  ARG A 190      46.290  38.550  34.790  1.00  0.00           H
ATOM   2828  CZ  ARG A 190      48.120  37.860  34.330  1.00  0.00           C
ATOM   2829  NH1 ARG A 190      47.950  36.600  34.480  1.00  0.00           N
ATOM   2830 HH11 ARG A 190      47.040  36.220  34.620  1.00  0.00           H
ATOM   2831 HH12 ARG A 190      48.720  36.020  34.220  1.00  0.00           H
ATOM   2832  NH2 ARG A 190      49.370  38.180  33.990  1.00  0.00           N
ATOM   2833 HH21 ARG A 190      49.690  39.120  33.910  1.00  0.00           H
ATOM   2834 HH22 ARG A 190      49.980  37.460  33.650  1.00  0.00           H
ATOM   2835  C   ARG A 190      47.210  44.660  34.940  1.00  0.00           C
ATOM   2836  O   ARG A 190      46.380  45.330  35.550  1.00  0.00           O
ATOM   2837  N   PRO A 191      47.830  45.240  33.930  1.00  0.00           N
ATOM   2838  CD  PRO A 191      49.200  45.040  33.570  1.00  0.00           C
ATOM   2839  HD1 PRO A 191      49.280  44.240  32.810  1.00  0.00           H
ATOM   2840  HD2 PRO A 191      49.820  44.650  34.410  1.00  0.00           H
ATOM   2841  CA  PRO A 191      47.170  46.370  33.210  1.00  0.00           C
ATOM   2842  HA  PRO A 191      46.870  47.110  33.930  1.00  0.00           H
ATOM   2843  CB  PRO A 191      48.290  46.740  32.150  1.00  0.00           C
ATOM   2844  HB1 PRO A 191      48.390  47.820  31.910  1.00  0.00           H
ATOM   2845  HB2 PRO A 191      48.260  46.200  31.180  1.00  0.00           H
ATOM   2846  CG  PRO A 191      49.590  46.400  32.950  1.00  0.00           C
ATOM   2847  HG1 PRO A 191      50.550  46.410  32.400  1.00  0.00           H
ATOM   2848  HG2 PRO A 191      49.610  47.080  33.830  1.00  0.00           H
ATOM   2849  C   PRO A 191      45.890  45.970  32.520  1.00  0.00           C
ATOM   2850  O   PRO A 191      45.920  45.170  31.650  1.00  0.00           O
ATOM   2851  N   ARG A 192      44.770  46.640  32.860  1.00  0.00           N
ATOM   2852  HN  ARG A 192      44.880  47.430  33.460  1.00  0.00           H
ATOM   2853  CA  ARG A 192      43.500  46.430  32.130  1.00  0.00           C
ATOM   2854  HA  ARG A 192      43.680  46.070  31.130  1.00  0.00           H
ATOM   2855  CB  ARG A 192      42.550  45.600  32.900  1.00  0.00           C
ATOM   2856  HB1 ARG A 192      41.630  45.560  32.280  1.00  0.00           H
ATOM   2857  HB2 ARG A 192      42.190  46.040  33.850  1.00  0.00           H
ATOM   2858  CG  ARG A 192      43.070  44.160  33.160  1.00  0.00           C
ATOM   2859  HG1 ARG A 192      43.900  44.200  33.890  1.00  0.00           H
ATOM   2860  HG2 ARG A 192      43.490  43.840  32.180  1.00  0.00           H
ATOM   2861  CD  ARG A 192      42.000  43.080  33.610  1.00  0.00           C
ATOM   2862  HD1 ARG A 192      42.520  42.180  33.990  1.00  0.00           H
ATOM   2863  HD2 ARG A 192      41.300  42.840  32.780  1.00  0.00           H
ATOM   2864  NE  ARG A 192      41.060  43.600  34.660  1.00  0.00           N
ATOM   2865  HE  ARG A 192      41.010  44.600  34.680  1.00  0.00           H
ATOM   2866  CZ  ARG A 192      40.090  42.910  35.170  1.00  0.00           C
ATOM   2867  NH1 ARG A 192      39.220  43.480  35.980  1.00  0.00           N
ATOM   2868 HH11 ARG A 192      39.450  44.400  36.290  1.00  0.00           H
ATOM   2869 HH12 ARG A 192      38.850  42.920  36.720  1.00  0.00           H
ATOM   2870  NH2 ARG A 192      39.880  41.670  34.920  1.00  0.00           N
ATOM   2871 HH21 ARG A 192      40.280  41.280  34.090  1.00  0.00           H
ATOM   2872 HH22 ARG A 192      39.030  41.210  35.190  1.00  0.00           H
ATOM   2873  C   ARG A 192      42.870  47.790  31.900  1.00  0.00           C
ATOM   2874  O   ARG A 192      42.800  48.570  32.800  1.00  0.00           O
ATOM   2875  N   ASP A 193      42.500  48.080  30.650  1.00  0.00           N
ATOM   2876  HN  ASP A 193      42.590  47.390  29.930  1.00  0.00           H
ATOM   2877  CA  ASP A 193      41.770  49.330  30.260  1.00  0.00           C
ATOM   2878  HA  ASP A 193      41.840  49.390  29.180  1.00  0.00           H
ATOM   2879  CB  ASP A 193      40.290  49.430  30.590  1.00  0.00           C
ATOM   2880  HB1 ASP A 193      39.850  50.400  30.260  1.00  0.00           H
ATOM   2881  HB2 ASP A 193      40.100  49.210  31.660  1.00  0.00           H
ATOM   2882  CG  ASP A 193      39.650  48.380  29.750  1.00  0.00           C
ATOM   2883  OD1 ASP A 193      39.970  48.170  28.570  1.00  0.00           O
ATOM   2884  OD2 ASP A 193      38.720  47.630  30.290  1.00  0.00           O
ATOM   2885  C   ASP A 193      42.400  50.720  30.690  1.00  0.00           C
ATOM   2886  O   ASP A 193      41.710  51.580  31.190  1.00  0.00           O
ATOM   2887  N   GLY A 194      43.690  50.990  30.570  1.00  0.00           N
ATOM   2888  HN  GLY A 194      44.360  50.370  30.160  1.00  0.00           H
ATOM   2889  CA  GLY A 194      44.230  52.250  31.050  1.00  0.00           C
ATOM   2890  HA1 GLY A 194      43.550  53.020  30.720  1.00  0.00           H
ATOM   2891  HA2 GLY A 194      45.200  52.360  30.590  1.00  0.00           H
ATOM   2892  C   GLY A 194      44.420  52.420  32.500  1.00  0.00           C
ATOM   2893  O   GLY A 194      44.280  53.560  32.920  1.00  0.00           O
ATOM   2894  N   ALA A 195      44.590  51.260  33.270  1.00  0.00           N
ATOM   2895  HN  ALA A 195      44.470  50.360  32.850  1.00  0.00           H
ATOM   2896  CA  ALA A 195      44.860  51.280  34.660  1.00  0.00           C
ATOM   2897  HA  ALA A 195      45.700  51.940  34.830  1.00  0.00           H
ATOM   2898  CB  ALA A 195      43.610  51.770  35.490  1.00  0.00           C
ATOM   2899  HB1 ALA A 195      43.790  51.680  36.580  1.00  0.00           H
ATOM   2900  HB2 ALA A 195      42.780  51.190  35.030  1.00  0.00           H
ATOM   2901  HB3 ALA A 195      43.370  52.850  35.350  1.00  0.00           H
ATOM   2902  C   ALA A 195      45.320  49.900  35.040  1.00  0.00           C
ATOM   2903  O   ALA A 195      45.220  48.940  34.360  1.00  0.00           O
ATOM   2904  N   VAL A 196      45.860  49.800  36.340  1.00  0.00           N
ATOM   2905  HN  VAL A 196      45.980  50.580  36.950  1.00  0.00           H
ATOM   2906  CA  VAL A 196      46.370  48.490  36.770  1.00  0.00           C
ATOM   2907  HA  VAL A 196      46.300  47.760  35.980  1.00  0.00           H
ATOM   2908  CB  VAL A 196      47.840  48.520  37.230  1.00  0.00           C
ATOM   2909  HB  VAL A 196      47.930  48.930  38.260  1.00  0.00           H
ATOM   2910  CG1 VAL A 196      48.440  47.130  37.240  1.00  0.00           C
ATOM   2911 HG11 VAL A 196      49.460  47.160  37.680  1.00  0.00           H
ATOM   2912 HG12 VAL A 196      48.550  46.720  36.220  1.00  0.00           H
ATOM   2913 HG13 VAL A 196      47.780  46.370  37.700  1.00  0.00           H
ATOM   2914  CG2 VAL A 196      48.750  49.440  36.350  1.00  0.00           C
ATOM   2915 HG21 VAL A 196      48.490  49.210  35.300  1.00  0.00           H
ATOM   2916 HG22 VAL A 196      49.820  49.260  36.550  1.00  0.00           H
ATOM   2917 HG23 VAL A 196      48.600  50.540  36.430  1.00  0.00           H
ATOM   2918  C   VAL A 196      45.600  47.990  37.960  1.00  0.00           C
ATOM   2919  O   VAL A 196      45.460  48.760  38.890  1.00  0.00           O
ATOM   2920  N   VAL A 197      45.240  46.650  37.930  1.00  0.00           N
ATOM   2921  HN  VAL A 197      45.440  46.100  37.120  1.00  0.00           H
ATOM   2922  CA  VAL A 197      44.670  45.980  39.060  1.00  0.00           C
ATOM   2923  HA  VAL A 197      44.530  46.610  39.930  1.00  0.00           H
ATOM   2924  CB  VAL A 197      43.340  45.400  38.740  1.00  0.00           C
ATOM   2925  HB  VAL A 197      42.860  46.340  38.380  1.00  0.00           H
ATOM   2926  CG1 VAL A 197      43.370  44.330  37.610  1.00  0.00           C
ATOM   2927 HG11 VAL A 197      43.920  43.450  38.000  1.00  0.00           H
ATOM   2928 HG12 VAL A 197      43.830  44.620  36.640  1.00  0.00           H
ATOM   2929 HG13 VAL A 197      42.330  44.020  37.330  1.00  0.00           H
ATOM   2930  CG2 VAL A 197      42.680  44.960  40.050  1.00  0.00           C
ATOM   2931 HG21 VAL A 197      41.630  44.660  39.840  1.00  0.00           H
ATOM   2932 HG22 VAL A 197      42.750  45.810  40.750  1.00  0.00           H
ATOM   2933 HG23 VAL A 197      43.140  44.090  40.570  1.00  0.00           H
ATOM   2934  C   VAL A 197      45.550  44.850  39.480  1.00  0.00           C
ATOM   2935  O   VAL A 197      46.110  44.010  38.760  1.00  0.00           O
ATOM   2936  N   CYS A 198      45.770  44.730  40.800  1.00  0.00           N
ATOM   2937  HN  CYS A 198      45.420  45.480  41.350  1.00  0.00           H
ATOM   2938  CA  CYS A 198      46.310  43.510  41.450  1.00  0.00           C
ATOM   2939  HA  CYS A 198      47.180  43.180  40.900  1.00  0.00           H
ATOM   2940  CB  CYS A 198      46.740  44.000  42.860  1.00  0.00           C
ATOM   2941  HB1 CYS A 198      45.910  44.580  43.330  1.00  0.00           H
ATOM   2942  HB2 CYS A 198      47.500  44.800  42.780  1.00  0.00           H
ATOM   2943  SG  CYS A 198      47.360  42.760  43.970  1.00  0.00           S
ATOM   2944  C   CYS A 198      45.300  42.440  41.650  1.00  0.00           C
ATOM   2945  O   CYS A 198      44.280  42.630  42.330  1.00  0.00           O
ATOM   2946  N   MET A 199      45.510  41.230  41.080  1.00  0.00           N
ATOM   2947  HN  MET A 199      46.280  41.000  40.480  1.00  0.00           H
ATOM   2948  CA  MET A 199      44.360  40.290  41.070  1.00  0.00           C
ATOM   2949  HA  MET A 199      43.760  40.410  41.960  1.00  0.00           H
ATOM   2950  CB  MET A 199      43.490  40.470  39.820  1.00  0.00           C
ATOM   2951  HB1 MET A 199      43.100  41.510  39.910  1.00  0.00           H
ATOM   2952  HB2 MET A 199      42.590  39.820  39.780  1.00  0.00           H
ATOM   2953  CG  MET A 199      44.240  40.360  38.500  1.00  0.00           C
ATOM   2954  HG1 MET A 199      44.650  39.340  38.400  1.00  0.00           H
ATOM   2955  HG2 MET A 199      45.110  41.040  38.390  1.00  0.00           H
ATOM   2956  SD  MET A 199      43.130  40.770  37.070  1.00  0.00           S
ATOM   2957  CE  MET A 199      41.860  39.450  37.100  1.00  0.00           C
ATOM   2958  HE1 MET A 199      42.200  38.570  37.680  1.00  0.00           H
ATOM   2959  HE2 MET A 199      41.510  39.170  36.080  1.00  0.00           H
ATOM   2960  HE3 MET A 199      40.990  39.900  37.630  1.00  0.00           H
ATOM   2961  C   MET A 199      44.890  38.840  41.160  1.00  0.00           C
ATOM   2962  O   MET A 199      46.030  38.630  40.820  1.00  0.00           O
ATOM   2963  N   LEU A 200      44.020  37.920  41.630  1.00  0.00           N
ATOM   2964  HN  LEU A 200      43.190  38.240  42.090  1.00  0.00           H
ATOM   2965  CA  LEU A 200      44.240  36.470  41.550  1.00  0.00           C
ATOM   2966  HA  LEU A 200      45.290  36.460  41.800  1.00  0.00           H
ATOM   2967  CB  LEU A 200      43.340  35.630  42.520  1.00  0.00           C
ATOM   2968  HB1 LEU A 200      43.370  34.580  42.170  1.00  0.00           H
ATOM   2969  HB2 LEU A 200      42.340  36.080  42.310  1.00  0.00           H
ATOM   2970  CG  LEU A 200      43.500  35.820  44.060  1.00  0.00           C
ATOM   2971  HG  LEU A 200      43.570  36.900  44.300  1.00  0.00           H
ATOM   2972  CD1 LEU A 200      42.280  35.470  44.820  1.00  0.00           C
ATOM   2973 HD11 LEU A 200      41.390  35.900  44.300  1.00  0.00           H
ATOM   2974 HD12 LEU A 200      42.330  35.810  45.870  1.00  0.00           H
ATOM   2975 HD13 LEU A 200      42.110  34.370  44.880  1.00  0.00           H
ATOM   2976  CD2 LEU A 200      44.730  35.050  44.540  1.00  0.00           C
ATOM   2977 HD21 LEU A 200      45.650  35.340  43.980  1.00  0.00           H
ATOM   2978 HD22 LEU A 200      44.550  33.970  44.390  1.00  0.00           H
ATOM   2979 HD23 LEU A 200      44.950  35.090  45.630  1.00  0.00           H
ATOM   2980  C   LEU A 200      44.150  35.950  40.110  1.00  0.00           C
ATOM   2981  O   LEU A 200      43.090  35.990  39.480  1.00  0.00           O
ATOM   2982  N   GLN A 201      45.230  35.310  39.590  1.00  0.00           N
ATOM   2983  HN  GLN A 201      46.030  35.270  40.180  1.00  0.00           H
ATOM   2984  CA  GLN A 201      45.260  34.610  38.380  1.00  0.00           C
ATOM   2985  HA  GLN A 201      44.540  35.110  37.750  1.00  0.00           H
ATOM   2986  CB  GLN A 201      46.660  34.680  37.700  1.00  0.00           C
ATOM   2987  HB1 GLN A 201      46.900  35.710  37.340  1.00  0.00           H
ATOM   2988  HB2 GLN A 201      46.630  34.050  36.790  1.00  0.00           H
ATOM   2989  CG  GLN A 201      47.860  34.230  38.520  1.00  0.00           C
ATOM   2990  HG1 GLN A 201      47.440  33.630  39.350  1.00  0.00           H
ATOM   2991  HG2 GLN A 201      48.400  35.090  38.990  1.00  0.00           H
ATOM   2992  CD  GLN A 201      48.860  33.420  37.690  1.00  0.00           C
ATOM   2993  OE1 GLN A 201      49.290  33.800  36.620  1.00  0.00           O
ATOM   2994  NE2 GLN A 201      49.170  32.240  38.210  1.00  0.00           N
ATOM   2995 HE21 GLN A 201      49.980  31.740  37.880  1.00  0.00           H
ATOM   2996 HE22 GLN A 201      48.870  31.960  39.130  1.00  0.00           H
ATOM   2997  C   GLN A 201      44.770  33.160  38.500  1.00  0.00           C
ATOM   2998  O   GLN A 201      45.490  32.180  38.450  1.00  0.00           O
ATOM   2999  N   PHE A 202      43.410  32.970  38.490  1.00  0.00           N
ATOM   3000  HN  PHE A 202      42.750  33.700  38.340  1.00  0.00           H
ATOM   3001  CA  PHE A 202      42.690  31.670  38.420  1.00  0.00           C
ATOM   3002  HA  PHE A 202      43.420  31.020  38.870  1.00  0.00           H
ATOM   3003  CB  PHE A 202      41.300  31.790  39.130  1.00  0.00           C
ATOM   3004  HB1 PHE A 202      40.970  30.730  39.070  1.00  0.00           H
ATOM   3005  HB2 PHE A 202      40.680  32.470  38.520  1.00  0.00           H
ATOM   3006  CG  PHE A 202      41.310  31.970  40.670  1.00  0.00           C
ATOM   3007  CD1 PHE A 202      42.460  31.870  41.450  1.00  0.00           C
ATOM   3008  HD1 PHE A 202      43.420  31.750  40.960  1.00  0.00           H
ATOM   3009  CE1 PHE A 202      42.330  31.920  42.820  1.00  0.00           C
ATOM   3010  HE1 PHE A 202      43.170  31.890  43.490  1.00  0.00           H
ATOM   3011  CZ  PHE A 202      41.140  31.940  43.440  1.00  0.00           C
ATOM   3012  HZ  PHE A 202      41.110  31.940  44.520  1.00  0.00           H
ATOM   3013  CD2 PHE A 202      40.050  32.280  41.330  1.00  0.00           C
ATOM   3014  HD2 PHE A 202      39.210  32.460  40.670  1.00  0.00           H
ATOM   3015  CE2 PHE A 202      39.920  32.200  42.690  1.00  0.00           C
ATOM   3016  HE2 PHE A 202      38.990  32.440  43.190  1.00  0.00           H
ATOM   3017  C   PHE A 202      42.470  31.120  37.020  1.00  0.00           C
ATOM   3018  O   PHE A 202      42.000  31.920  36.170  1.00  0.00           O
ATOM   3019  N   PRO A 203      42.810  29.810  36.790  1.00  0.00           N
ATOM   3020  CD  PRO A 203      43.480  28.950  37.790  1.00  0.00           C
ATOM   3021  HD1 PRO A 203      42.810  28.920  38.680  1.00  0.00           H
ATOM   3022  HD2 PRO A 203      44.500  29.270  38.100  1.00  0.00           H
ATOM   3023  CA  PRO A 203      42.440  29.020  35.580  1.00  0.00           C
ATOM   3024  HA  PRO A 203      43.190  29.110  34.800  1.00  0.00           H
ATOM   3025  CB  PRO A 203      42.390  27.670  36.220  1.00  0.00           C
ATOM   3026  HB1 PRO A 203      42.420  26.860  35.460  1.00  0.00           H
ATOM   3027  HB2 PRO A 203      41.490  27.640  36.870  1.00  0.00           H
ATOM   3028  CG  PRO A 203      43.580  27.680  37.070  1.00  0.00           C
ATOM   3029  HG1 PRO A 203      43.730  26.820  37.760  1.00  0.00           H
ATOM   3030  HG2 PRO A 203      44.540  27.700  36.520  1.00  0.00           H
ATOM   3031  C   PRO A 203      41.090  29.270  34.970  1.00  0.00           C
ATOM   3032  O   PRO A 203      40.070  29.480  35.650  1.00  0.00           O
ATOM   3033  N   SER A 204      41.040  29.310  33.590  1.00  0.00           N
ATOM   3034  HN  SER A 204      41.810  29.180  32.980  1.00  0.00           H
ATOM   3035  CA  SER A 204      39.760  29.580  32.970  1.00  0.00           C
ATOM   3036  HA  SER A 204      39.240  30.330  33.550  1.00  0.00           H
ATOM   3037  CB  SER A 204      39.900  30.030  31.520  1.00  0.00           C
ATOM   3038  HB1 SER A 204      40.190  29.120  30.940  1.00  0.00           H
ATOM   3039  HB2 SER A 204      40.690  30.770  31.280  1.00  0.00           H
ATOM   3040  OG  SER A 204      38.700  30.460  30.980  1.00  0.00           O
ATOM   3041  HG1 SER A 204      38.520  31.330  31.340  1.00  0.00           H
ATOM   3042  C   SER A 204      38.850  28.310  32.930  1.00  0.00           C
ATOM   3043  O   SER A 204      39.330  27.200  32.700  1.00  0.00           O
ATOM   3044  N   PRO A 205      37.510  28.340  33.140  1.00  0.00           N
ATOM   3045  CD  PRO A 205      36.700  27.210  32.770  1.00  0.00           C
ATOM   3046  HD1 PRO A 205      36.830  26.420  33.550  1.00  0.00           H
ATOM   3047  HD2 PRO A 205      37.050  26.750  31.820  1.00  0.00           H
ATOM   3048  CA  PRO A 205      36.720  29.490  33.600  1.00  0.00           C
ATOM   3049  HA  PRO A 205      36.950  30.360  33.000  1.00  0.00           H
ATOM   3050  CB  PRO A 205      35.310  29.160  33.410  1.00  0.00           C
ATOM   3051  HB1 PRO A 205      34.780  29.920  32.810  1.00  0.00           H
ATOM   3052  HB2 PRO A 205      34.830  28.950  34.390  1.00  0.00           H
ATOM   3053  CG  PRO A 205      35.300  27.860  32.610  1.00  0.00           C
ATOM   3054  HG1 PRO A 205      34.530  27.120  32.900  1.00  0.00           H
ATOM   3055  HG2 PRO A 205      35.190  27.940  31.510  1.00  0.00           H
ATOM   3056  C   PRO A 205      36.960  29.820  35.010  1.00  0.00           C
ATOM   3057  O   PRO A 205      36.810  28.970  35.930  1.00  0.00           O
ATOM   3058  N   SER A 206      37.330  31.080  35.290  1.00  0.00           N
ATOM   3059  HN  SER A 206      37.550  31.800  34.640  1.00  0.00           H
ATOM   3060  CA  SER A 206      37.700  31.490  36.640  1.00  0.00           C
ATOM   3061  HA  SER A 206      38.430  30.830  37.060  1.00  0.00           H
ATOM   3062  CB  SER A 206      38.390  32.930  36.720  1.00  0.00           C
ATOM   3063  HB1 SER A 206      39.180  32.900  35.950  1.00  0.00           H
ATOM   3064  HB2 SER A 206      38.890  33.170  37.690  1.00  0.00           H
ATOM   3065  OG  SER A 206      37.540  34.050  36.400  1.00  0.00           O
ATOM   3066  HG1 SER A 206      37.000  33.890  35.630  1.00  0.00           H
ATOM   3067  C   SER A 206      36.610  31.540  37.540  1.00  0.00           C
ATOM   3068  O   SER A 206      36.850  31.570  38.770  1.00  0.00           O
ATOM   3069  N   TRP A 207      35.310  31.620  37.020  1.00  0.00           N
ATOM   3070  HN  TRP A 207      35.240  31.650  36.020  1.00  0.00           H
ATOM   3071  CA  TRP A 207      34.070  31.860  37.700  1.00  0.00           C
ATOM   3072  HA  TRP A 207      34.240  32.800  38.190  1.00  0.00           H
ATOM   3073  CB  TRP A 207      32.830  32.270  36.890  1.00  0.00           C
ATOM   3074  HB1 TRP A 207      32.940  33.350  36.650  1.00  0.00           H
ATOM   3075  HB2 TRP A 207      31.930  32.210  37.540  1.00  0.00           H
ATOM   3076  CG  TRP A 207      32.580  31.500  35.620  1.00  0.00           C
ATOM   3077  CD1 TRP A 207      33.000  31.740  34.340  1.00  0.00           C
ATOM   3078  HD1 TRP A 207      33.630  32.510  33.940  1.00  0.00           H
ATOM   3079  NE1 TRP A 207      32.350  30.840  33.500  1.00  0.00           N
ATOM   3080  HE1 TRP A 207      32.580  30.760  32.550  1.00  0.00           H
ATOM   3081  CE2 TRP A 207      31.820  29.890  34.270  1.00  0.00           C
ATOM   3082  CD2 TRP A 207      31.870  30.250  35.620  1.00  0.00           C
ATOM   3083  CE3 TRP A 207      31.310  29.400  36.600  1.00  0.00           C
ATOM   3084  HE3 TRP A 207      31.250  29.650  37.650  1.00  0.00           H
ATOM   3085  CZ3 TRP A 207      30.890  28.140  36.140  1.00  0.00           C
ATOM   3086  HZ3 TRP A 207      30.390  27.550  36.890  1.00  0.00           H
ATOM   3087  CZ2 TRP A 207      31.290  28.700  33.830  1.00  0.00           C
ATOM   3088  HZ2 TRP A 207      31.270  28.460  32.770  1.00  0.00           H
ATOM   3089  CH2 TRP A 207      30.810  27.790  34.810  1.00  0.00           C
ATOM   3090  HH2 TRP A 207      30.470  26.820  34.470  1.00  0.00           H
ATOM   3091  C   TRP A 207      33.810  30.790  38.760  1.00  0.00           C
ATOM   3092  O   TRP A 207      33.530  31.070  39.910  1.00  0.00           O
ATOM   3093  N   TYR A 208      34.130  29.510  38.390  1.00  0.00           N
ATOM   3094  HN  TYR A 208      34.400  29.290  37.460  1.00  0.00           H
ATOM   3095  CA  TYR A 208      34.100  28.370  39.300  1.00  0.00           C
ATOM   3096  HA  TYR A 208      33.150  28.410  39.820  1.00  0.00           H
ATOM   3097  CB  TYR A 208      34.220  27.100  38.460  1.00  0.00           C
ATOM   3098  HB1 TYR A 208      35.260  27.130  38.090  1.00  0.00           H
ATOM   3099  HB2 TYR A 208      33.520  27.000  37.600  1.00  0.00           H
ATOM   3100  CG  TYR A 208      34.240  25.860  39.290  1.00  0.00           C
ATOM   3101  CD1 TYR A 208      33.140  25.400  40.080  1.00  0.00           C
ATOM   3102  HD1 TYR A 208      32.240  25.990  39.940  1.00  0.00           H
ATOM   3103  CE1 TYR A 208      33.250  24.240  40.810  1.00  0.00           C
ATOM   3104  HE1 TYR A 208      32.350  23.880  41.290  1.00  0.00           H
ATOM   3105  CZ  TYR A 208      34.450  23.510  40.790  1.00  0.00           C
ATOM   3106  OH  TYR A 208      34.510  22.250  41.480  1.00  0.00           O
ATOM   3107  HH  TYR A 208      35.180  21.790  40.980  1.00  0.00           H
ATOM   3108  CD2 TYR A 208      35.520  25.130  39.440  1.00  0.00           C
ATOM   3109  HD2 TYR A 208      36.400  25.430  38.890  1.00  0.00           H
ATOM   3110  CE2 TYR A 208      35.580  24.010  40.220  1.00  0.00           C
ATOM   3111  HE2 TYR A 208      36.520  23.500  40.310  1.00  0.00           H
ATOM   3112  C   TYR A 208      35.130  28.470  40.490  1.00  0.00           C
ATOM   3113  O   TYR A 208      34.750  28.330  41.670  1.00  0.00           O
ATOM   3114  N   TRP A 209      36.400  28.810  40.200  1.00  0.00           N
ATOM   3115  HN  TRP A 209      36.720  28.970  39.270  1.00  0.00           H
ATOM   3116  CA  TRP A 209      37.400  29.060  41.240  1.00  0.00           C
ATOM   3117  HA  TRP A 209      37.340  28.230  41.930  1.00  0.00           H
ATOM   3118  CB  TRP A 209      38.810  29.180  40.680  1.00  0.00           C
ATOM   3119  HB1 TRP A 209      39.580  29.480  41.420  1.00  0.00           H
ATOM   3120  HB2 TRP A 209      38.640  29.990  39.950  1.00  0.00           H
ATOM   3121  CG  TRP A 209      39.180  27.870  40.030  1.00  0.00           C
ATOM   3122  CD1 TRP A 209      39.590  27.760  38.740  1.00  0.00           C
ATOM   3123  HD1 TRP A 209      39.600  28.590  38.050  1.00  0.00           H
ATOM   3124  NE1 TRP A 209      39.880  26.420  38.500  1.00  0.00           N
ATOM   3125  HE1 TRP A 209      40.430  25.990  37.810  1.00  0.00           H
ATOM   3126  CE2 TRP A 209      39.620  25.670  39.650  1.00  0.00           C
ATOM   3127  CD2 TRP A 209      39.120  26.590  40.640  1.00  0.00           C
ATOM   3128  CE3 TRP A 209      38.660  26.050  41.840  1.00  0.00           C
ATOM   3129  HE3 TRP A 209      38.230  26.710  42.580  1.00  0.00           H
ATOM   3130  CZ3 TRP A 209      38.830  24.690  42.100  1.00  0.00           C
ATOM   3131  HZ3 TRP A 209      38.420  24.230  42.990  1.00  0.00           H
ATOM   3132  CZ2 TRP A 209      39.700  24.310  39.880  1.00  0.00           C
ATOM   3133  HZ2 TRP A 209      40.090  23.750  39.040  1.00  0.00           H
ATOM   3134  CH2 TRP A 209      39.260  23.830  41.030  1.00  0.00           C
ATOM   3135  HH2 TRP A 209      39.220  22.760  41.210  1.00  0.00           H
ATOM   3136  C   TRP A 209      37.120  30.290  42.100  1.00  0.00           C
ATOM   3137  O   TRP A 209      37.300  30.260  43.330  1.00  0.00           O
ATOM   3138  N   ASP A 210      36.580  31.390  41.510  1.00  0.00           N
ATOM   3139  HN  ASP A 210      36.320  31.400  40.550  1.00  0.00           H
ATOM   3140  CA  ASP A 210      35.990  32.540  42.180  1.00  0.00           C
ATOM   3141  HA  ASP A 210      36.710  32.960  42.870  1.00  0.00           H
ATOM   3142  CB  ASP A 210      35.690  33.680  41.140  1.00  0.00           C
ATOM   3143  HB1 ASP A 210      34.890  33.290  40.470  1.00  0.00           H
ATOM   3144  HB2 ASP A 210      36.590  33.750  40.490  1.00  0.00           H
ATOM   3145  CG  ASP A 210      35.370  34.980  41.730  1.00  0.00           C
ATOM   3146  OD1 ASP A 210      35.460  35.100  42.990  1.00  0.00           O
ATOM   3147  OD2 ASP A 210      35.030  35.970  40.980  1.00  0.00           O
ATOM   3148  C   ASP A 210      34.910  32.220  43.160  1.00  0.00           C
ATOM   3149  O   ASP A 210      34.940  32.450  44.400  1.00  0.00           O
ATOM   3150  N   THR A 211      33.910  31.440  42.670  1.00  0.00           N
ATOM   3151  HN  THR A 211      33.820  31.210  41.700  1.00  0.00           H
ATOM   3152  CA  THR A 211      32.800  30.850  43.450  1.00  0.00           C
ATOM   3153  HA  THR A 211      32.190  31.620  43.890  1.00  0.00           H
ATOM   3154  CB  THR A 211      31.880  30.010  42.600  1.00  0.00           C
ATOM   3155  HB  THR A 211      32.420  29.360  41.880  1.00  0.00           H
ATOM   3156  OG1 THR A 211      31.140  30.900  41.840  1.00  0.00           O
ATOM   3157  HG1 THR A 211      31.050  30.390  41.040  1.00  0.00           H
ATOM   3158  CG2 THR A 211      30.810  29.120  43.320  1.00  0.00           C
ATOM   3159 HG21 THR A 211      31.240  28.530  44.150  1.00  0.00           H
ATOM   3160 HG22 THR A 211      30.280  28.530  42.550  1.00  0.00           H
ATOM   3161 HG23 THR A 211      30.150  29.910  43.740  1.00  0.00           H
ATOM   3162  C   THR A 211      33.270  29.920  44.500  1.00  0.00           C
ATOM   3163  O   THR A 211      32.780  30.030  45.640  1.00  0.00           O
ATOM   3164  N   VAL A 212      34.150  28.950  44.250  1.00  0.00           N
ATOM   3165  HN  VAL A 212      34.500  28.820  43.320  1.00  0.00           H
ATOM   3166  CA  VAL A 212      34.700  28.010  45.250  1.00  0.00           C
ATOM   3167  HA  VAL A 212      33.910  27.430  45.690  1.00  0.00           H
ATOM   3168  CB  VAL A 212      35.680  27.090  44.470  1.00  0.00           C
ATOM   3169  HB  VAL A 212      36.340  27.750  43.870  1.00  0.00           H
ATOM   3170  CG1 VAL A 212      36.710  26.470  45.510  1.00  0.00           C
ATOM   3171 HG11 VAL A 212      37.540  27.180  45.680  1.00  0.00           H
ATOM   3172 HG12 VAL A 212      37.240  25.630  45.010  1.00  0.00           H
ATOM   3173 HG13 VAL A 212      36.140  26.140  46.410  1.00  0.00           H
ATOM   3174  CG2 VAL A 212      34.990  25.930  43.660  1.00  0.00           C
ATOM   3175 HG21 VAL A 212      34.490  25.150  44.280  1.00  0.00           H
ATOM   3176 HG22 VAL A 212      35.760  25.570  42.950  1.00  0.00           H
ATOM   3177 HG23 VAL A 212      34.160  26.390  43.080  1.00  0.00           H
ATOM   3178  C   VAL A 212      35.350  28.790  46.380  1.00  0.00           C
ATOM   3179  O   VAL A 212      35.090  28.510  47.550  1.00  0.00           O
ATOM   3180  N   THR A 213      36.080  29.900  46.100  1.00  0.00           N
ATOM   3181  HN  THR A 213      36.340  30.190  45.180  1.00  0.00           H
ATOM   3182  CA  THR A 213      36.650  30.690  47.170  1.00  0.00           C
ATOM   3183  HA  THR A 213      37.220  30.010  47.790  1.00  0.00           H
ATOM   3184  CB  THR A 213      37.660  31.750  46.750  1.00  0.00           C
ATOM   3185  HB  THR A 213      37.300  32.550  46.070  1.00  0.00           H
ATOM   3186  OG1 THR A 213      38.790  31.180  46.100  1.00  0.00           O
ATOM   3187  HG1 THR A 213      38.470  30.730  45.310  1.00  0.00           H
ATOM   3188  CG2 THR A 213      38.250  32.690  47.840  1.00  0.00           C
ATOM   3189 HG21 THR A 213      38.790  31.990  48.520  1.00  0.00           H
ATOM   3190 HG22 THR A 213      37.490  33.160  48.500  1.00  0.00           H
ATOM   3191 HG23 THR A 213      38.890  33.560  47.580  1.00  0.00           H
ATOM   3192  C   THR A 213      35.670  31.410  48.020  1.00  0.00           C
ATOM   3193  O   THR A 213      35.700  31.190  49.220  1.00  0.00           O
ATOM   3194  N   LYS A 214      34.750  32.150  47.440  1.00  0.00           N
ATOM   3195  HN  LYS A 214      34.730  32.160  46.440  1.00  0.00           H
ATOM   3196  CA  LYS A 214      33.840  33.010  48.100  1.00  0.00           C
ATOM   3197  HA  LYS A 214      34.320  33.600  48.870  1.00  0.00           H
ATOM   3198  CB  LYS A 214      33.160  33.930  47.080  1.00  0.00           C
ATOM   3199  HB1 LYS A 214      32.220  34.320  47.510  1.00  0.00           H
ATOM   3200  HB2 LYS A 214      33.000  33.370  46.130  1.00  0.00           H
ATOM   3201  CG  LYS A 214      33.970  35.200  46.770  1.00  0.00           C
ATOM   3202  HG1 LYS A 214      33.830  35.940  47.590  1.00  0.00           H
ATOM   3203  HG2 LYS A 214      33.450  35.580  45.870  1.00  0.00           H
ATOM   3204  CD  LYS A 214      35.510  35.030  46.440  1.00  0.00           C
ATOM   3205  HD1 LYS A 214      35.600  34.500  45.470  1.00  0.00           H
ATOM   3206  HD2 LYS A 214      35.980  34.550  47.330  1.00  0.00           H
ATOM   3207  CE  LYS A 214      36.200  36.460  46.280  1.00  0.00           C
ATOM   3208  HE1 LYS A 214      37.300  36.370  46.390  1.00  0.00           H
ATOM   3209  HE2 LYS A 214      35.840  37.220  47.010  1.00  0.00           H
ATOM   3210  NZ  LYS A 214      35.870  36.970  44.930  1.00  0.00           N
ATOM   3211  HZ1 LYS A 214      34.890  37.310  44.910  1.00  0.00           H
ATOM   3212  HZ2 LYS A 214      35.840  36.170  44.260  1.00  0.00           H
ATOM   3213  HZ3 LYS A 214      36.500  37.710  44.570  1.00  0.00           H
ATOM   3214  C   LYS A 214      32.890  32.180  49.030  1.00  0.00           C
ATOM   3215  O   LYS A 214      32.670  32.540  50.150  1.00  0.00           O
ATOM   3216  N   ILE A 215      32.370  31.000  48.570  1.00  0.00           N
ATOM   3217  HN  ILE A 215      32.570  30.740  47.630  1.00  0.00           H
ATOM   3218  CA  ILE A 215      31.600  30.080  49.400  1.00  0.00           C
ATOM   3219  HA  ILE A 215      30.880  30.570  50.030  1.00  0.00           H
ATOM   3220  CB  ILE A 215      30.840  29.010  48.580  1.00  0.00           C
ATOM   3221  HB  ILE A 215      31.590  28.420  48.020  1.00  0.00           H
ATOM   3222  CG2 ILE A 215      29.980  28.030  49.390  1.00  0.00           C
ATOM   3223 HG21 ILE A 215      30.580  27.180  49.760  1.00  0.00           H
ATOM   3224 HG22 ILE A 215      29.200  27.620  48.720  1.00  0.00           H
ATOM   3225 HG23 ILE A 215      29.520  28.530  50.270  1.00  0.00           H
ATOM   3226  CG1 ILE A 215      29.920  29.810  47.550  1.00  0.00           C
ATOM   3227 HG11 ILE A 215      29.380  29.050  46.940  1.00  0.00           H
ATOM   3228 HG12 ILE A 215      30.560  30.230  46.740  1.00  0.00           H
ATOM   3229  CD  ILE A 215      28.960  30.940  48.050  1.00  0.00           C
ATOM   3230  HD1 ILE A 215      28.130  30.660  48.740  1.00  0.00           H
ATOM   3231  HD2 ILE A 215      28.530  31.510  47.190  1.00  0.00           H
ATOM   3232  HD3 ILE A 215      29.570  31.680  48.600  1.00  0.00           H
ATOM   3233  C   ILE A 215      32.370  29.380  50.490  1.00  0.00           C
ATOM   3234  O   ILE A 215      31.880  29.240  51.600  1.00  0.00           O
ATOM   3235  N   CYS A 216      33.640  29.010  50.290  1.00  0.00           N
ATOM   3236  HN  CYS A 216      33.890  29.190  49.340  1.00  0.00           H
ATOM   3237  CA  CYS A 216      34.550  28.550  51.330  1.00  0.00           C
ATOM   3238  HA  CYS A 216      33.970  27.730  51.750  1.00  0.00           H
ATOM   3239  CB  CYS A 216      35.750  27.710  50.810  1.00  0.00           C
ATOM   3240  HB1 CYS A 216      36.340  27.350  51.680  1.00  0.00           H
ATOM   3241  HB2 CYS A 216      36.390  28.340  50.160  1.00  0.00           H
ATOM   3242  SG  CYS A 216      35.130  26.120  49.940  1.00  0.00           S
ATOM   3243  HG1 CYS A 216      34.710  26.920  48.970  1.00  0.00           H
ATOM   3244  C   CYS A 216      34.930  29.420  52.490  1.00  0.00           C
ATOM   3245  O   CYS A 216      34.900  28.990  53.660  1.00  0.00           O
ATOM   3246  N   VAL A 217      35.220  30.720  52.190  1.00  0.00           N
ATOM   3247  HN  VAL A 217      35.200  30.950  51.220  1.00  0.00           H
ATOM   3248  CA  VAL A 217      35.560  31.830  52.970  1.00  0.00           C
ATOM   3249  HA  VAL A 217      36.370  31.580  53.630  1.00  0.00           H
ATOM   3250  CB  VAL A 217      35.970  33.050  52.110  1.00  0.00           C
ATOM   3251  HB  VAL A 217      35.200  33.140  51.310  1.00  0.00           H
ATOM   3252  CG1 VAL A 217      35.990  34.260  53.070  1.00  0.00           C
ATOM   3253 HG11 VAL A 217      35.050  34.520  53.590  1.00  0.00           H
ATOM   3254 HG12 VAL A 217      36.270  35.190  52.520  1.00  0.00           H
ATOM   3255 HG13 VAL A 217      36.750  34.070  53.860  1.00  0.00           H
ATOM   3256  CG2 VAL A 217      37.370  32.860  51.450  1.00  0.00           C
ATOM   3257 HG21 VAL A 217      37.650  33.770  50.880  1.00  0.00           H
ATOM   3258 HG22 VAL A 217      37.280  32.070  50.670  1.00  0.00           H
ATOM   3259 HG23 VAL A 217      38.140  32.590  52.210  1.00  0.00           H
ATOM   3260  C   VAL A 217      34.250  32.070  53.810  1.00  0.00           C
ATOM   3261  O   VAL A 217      34.310  32.300  55.030  1.00  0.00           O
ATOM   3262  N   PHE A 218      33.010  31.970  53.120  1.00  0.00           N
ATOM   3263  HN  PHE A 218      33.000  31.970  52.120  1.00  0.00           H
ATOM   3264  CA  PHE A 218      31.650  32.220  53.580  1.00  0.00           C
ATOM   3265  HA  PHE A 218      31.770  33.130  54.150  1.00  0.00           H
ATOM   3266  CB  PHE A 218      30.490  32.250  52.580  1.00  0.00           C
ATOM   3267  HB1 PHE A 218      30.400  31.190  52.260  1.00  0.00           H
ATOM   3268  HB2 PHE A 218      30.560  32.970  51.740  1.00  0.00           H
ATOM   3269  CG  PHE A 218      29.140  32.550  53.260  1.00  0.00           C
ATOM   3270  CD1 PHE A 218      28.860  33.900  53.670  1.00  0.00           C
ATOM   3271  HD1 PHE A 218      29.650  34.630  53.540  1.00  0.00           H
ATOM   3272  CE1 PHE A 218      27.570  34.260  54.130  1.00  0.00           C
ATOM   3273  HE1 PHE A 218      27.440  35.270  54.500  1.00  0.00           H
ATOM   3274  CZ  PHE A 218      26.510  33.300  54.280  1.00  0.00           C
ATOM   3275  HZ  PHE A 218      25.570  33.610  54.720  1.00  0.00           H
ATOM   3276  CD2 PHE A 218      28.110  31.580  53.410  1.00  0.00           C
ATOM   3277  HD2 PHE A 218      28.160  30.590  52.980  1.00  0.00           H
ATOM   3278  CE2 PHE A 218      26.820  31.960  53.910  1.00  0.00           C
ATOM   3279  HE2 PHE A 218      25.960  31.310  53.900  1.00  0.00           H
ATOM   3280  C   PHE A 218      31.390  31.210  54.670  1.00  0.00           C
ATOM   3281  O   PHE A 218      30.750  31.500  55.670  1.00  0.00           O
ATOM   3282  N   LEU A 219      31.820  29.930  54.520  1.00  0.00           N
ATOM   3283  HN  LEU A 219      32.240  29.640  53.670  1.00  0.00           H
ATOM   3284  CA  LEU A 219      31.770  28.940  55.580  1.00  0.00           C
ATOM   3285  HA  LEU A 219      30.870  29.110  56.150  1.00  0.00           H
ATOM   3286  CB  LEU A 219      31.770  27.480  55.050  1.00  0.00           C
ATOM   3287  HB1 LEU A 219      31.870  26.790  55.920  1.00  0.00           H
ATOM   3288  HB2 LEU A 219      32.620  27.220  54.390  1.00  0.00           H
ATOM   3289  CG  LEU A 219      30.550  27.040  54.260  1.00  0.00           C
ATOM   3290  HG  LEU A 219      30.460  27.640  53.330  1.00  0.00           H
ATOM   3291  CD1 LEU A 219      30.670  25.560  53.960  1.00  0.00           C
ATOM   3292 HD11 LEU A 219      31.560  25.330  53.340  1.00  0.00           H
ATOM   3293 HD12 LEU A 219      29.740  25.230  53.440  1.00  0.00           H
ATOM   3294 HD13 LEU A 219      30.800  25.030  54.920  1.00  0.00           H
ATOM   3295  CD2 LEU A 219      29.290  27.280  55.090  1.00  0.00           C
ATOM   3296 HD21 LEU A 219      29.510  27.010  56.150  1.00  0.00           H
ATOM   3297 HD22 LEU A 219      28.440  26.640  54.750  1.00  0.00           H
ATOM   3298 HD23 LEU A 219      29.040  28.360  55.110  1.00  0.00           H
ATOM   3299  C   LEU A 219      32.780  29.140  56.700  1.00  0.00           C
ATOM   3300  O   LEU A 219      32.390  29.310  57.870  1.00  0.00           O
ATOM   3301  N   PHE A 220      34.100  29.210  56.390  1.00  0.00           N
ATOM   3302  HN  PHE A 220      34.400  29.210  55.440  1.00  0.00           H
ATOM   3303  CA  PHE A 220      35.160  28.970  57.330  1.00  0.00           C
ATOM   3304  HA  PHE A 220      34.800  28.390  58.170  1.00  0.00           H
ATOM   3305  CB  PHE A 220      36.200  28.070  56.650  1.00  0.00           C
ATOM   3306  HB1 PHE A 220      36.920  27.870  57.470  1.00  0.00           H
ATOM   3307  HB2 PHE A 220      36.610  28.760  55.890  1.00  0.00           H
ATOM   3308  CG  PHE A 220      35.780  26.760  56.110  1.00  0.00           C
ATOM   3309  CD1 PHE A 220      35.070  25.850  56.880  1.00  0.00           C
ATOM   3310  HD1 PHE A 220      34.890  26.040  57.930  1.00  0.00           H
ATOM   3311  CE1 PHE A 220      34.600  24.700  56.240  1.00  0.00           C
ATOM   3312  HE1 PHE A 220      34.000  23.940  56.710  1.00  0.00           H
ATOM   3313  CZ  PHE A 220      34.820  24.410  54.910  1.00  0.00           C
ATOM   3314  HZ  PHE A 220      34.400  23.590  54.360  1.00  0.00           H
ATOM   3315  CD2 PHE A 220      36.030  26.550  54.760  1.00  0.00           C
ATOM   3316  HD2 PHE A 220      36.540  27.270  54.140  1.00  0.00           H
ATOM   3317  CE2 PHE A 220      35.450  25.370  54.140  1.00  0.00           C
ATOM   3318  HE2 PHE A 220      35.530  25.210  53.080  1.00  0.00           H
ATOM   3319  C   PHE A 220      35.820  30.110  58.010  1.00  0.00           C
ATOM   3320  O   PHE A 220      36.540  29.950  58.970  1.00  0.00           O
ATOM   3321  N   ALA A 221      35.610  31.320  57.460  1.00  0.00           N
ATOM   3322  HN  ALA A 221      35.270  31.470  56.530  1.00  0.00           H
ATOM   3323  CA  ALA A 221      35.890  32.550  58.160  1.00  0.00           C
ATOM   3324  HA  ALA A 221      36.480  32.390  59.050  1.00  0.00           H
ATOM   3325  CB  ALA A 221      36.550  33.550  57.210  1.00  0.00           C
ATOM   3326  HB1 ALA A 221      37.500  33.050  56.940  1.00  0.00           H
ATOM   3327  HB2 ALA A 221      36.730  34.460  57.820  1.00  0.00           H
ATOM   3328  HB3 ALA A 221      35.980  33.880  56.320  1.00  0.00           H
ATOM   3329  C   ALA A 221      34.540  33.190  58.680  1.00  0.00           C
ATOM   3330  O   ALA A 221      34.490  34.060  59.510  1.00  0.00           O
ATOM   3331  N   PHE A 222      33.380  32.610  58.260  1.00  0.00           N
ATOM   3332  HN  PHE A 222      33.470  31.930  57.540  1.00  0.00           H
ATOM   3333  CA  PHE A 222      32.100  33.160  58.710  1.00  0.00           C
ATOM   3334  HA  PHE A 222      32.330  33.850  59.520  1.00  0.00           H
ATOM   3335  CB  PHE A 222      31.480  34.230  57.690  1.00  0.00           C
ATOM   3336  HB1 PHE A 222      31.330  33.620  56.780  1.00  0.00           H
ATOM   3337  HB2 PHE A 222      32.280  34.980  57.530  1.00  0.00           H
ATOM   3338  CG  PHE A 222      30.220  34.940  58.130  1.00  0.00           C
ATOM   3339  CD1 PHE A 222      30.170  35.770  59.270  1.00  0.00           C
ATOM   3340  HD1 PHE A 222      31.050  35.810  59.900  1.00  0.00           H
ATOM   3341  CE1 PHE A 222      28.970  36.280  59.700  1.00  0.00           C
ATOM   3342  HE1 PHE A 222      28.800  36.930  60.540  1.00  0.00           H
ATOM   3343  CZ  PHE A 222      27.800  36.270  58.860  1.00  0.00           C
ATOM   3344  HZ  PHE A 222      26.860  36.680  59.180  1.00  0.00           H
ATOM   3345  CD2 PHE A 222      29.020  34.800  57.370  1.00  0.00           C
ATOM   3346  HD2 PHE A 222      29.060  34.230  56.460  1.00  0.00           H
ATOM   3347  CE2 PHE A 222      27.850  35.490  57.700  1.00  0.00           C
ATOM   3348  HE2 PHE A 222      26.950  35.470  57.100  1.00  0.00           H
ATOM   3349  C   PHE A 222      31.020  32.250  59.390  1.00  0.00           C
ATOM   3350  O   PHE A 222      30.980  32.190  60.660  1.00  0.00           O
ATOM   3351  N   VAL A 223      30.250  31.470  58.560  1.00  0.00           N
ATOM   3352  HN  VAL A 223      30.310  31.660  57.580  1.00  0.00           H
ATOM   3353  CA  VAL A 223      29.110  30.690  59.160  1.00  0.00           C
ATOM   3354  HA  VAL A 223      28.390  31.320  59.670  1.00  0.00           H
ATOM   3355  CB  VAL A 223      28.170  30.100  58.110  1.00  0.00           C
ATOM   3356  HB  VAL A 223      28.760  29.690  57.260  1.00  0.00           H
ATOM   3357  CG1 VAL A 223      27.170  29.060  58.580  1.00  0.00           C
ATOM   3358 HG11 VAL A 223      27.750  28.180  58.930  1.00  0.00           H
ATOM   3359 HG12 VAL A 223      26.490  28.880  57.720  1.00  0.00           H
ATOM   3360 HG13 VAL A 223      26.630  29.350  59.510  1.00  0.00           H
ATOM   3361  CG2 VAL A 223      27.500  31.310  57.460  1.00  0.00           C
ATOM   3362 HG21 VAL A 223      28.250  31.960  56.950  1.00  0.00           H
ATOM   3363 HG22 VAL A 223      26.990  31.930  58.240  1.00  0.00           H
ATOM   3364 HG23 VAL A 223      26.730  31.070  56.690  1.00  0.00           H
ATOM   3365  C   VAL A 223      29.510  29.750  60.260  1.00  0.00           C
ATOM   3366  O   VAL A 223      28.960  29.630  61.340  1.00  0.00           O
ATOM   3367  N   VAL A 224      30.640  28.950  60.040  1.00  0.00           N
ATOM   3368  HN  VAL A 224      31.070  29.010  59.150  1.00  0.00           H
ATOM   3369  CA  VAL A 224      30.940  27.810  60.900  1.00  0.00           C
ATOM   3370  HA  VAL A 224      30.150  27.170  61.240  1.00  0.00           H
ATOM   3371  CB  VAL A 224      31.810  26.830  60.010  1.00  0.00           C
ATOM   3372  HB  VAL A 224      32.640  27.350  59.480  1.00  0.00           H
ATOM   3373  CG1 VAL A 224      32.450  25.670  60.820  1.00  0.00           C
ATOM   3374 HG11 VAL A 224      31.660  24.990  61.190  1.00  0.00           H
ATOM   3375 HG12 VAL A 224      33.030  25.940  61.730  1.00  0.00           H
ATOM   3376 HG13 VAL A 224      33.150  25.140  60.130  1.00  0.00           H
ATOM   3377  CG2 VAL A 224      30.840  26.360  58.900  1.00  0.00           C
ATOM   3378 HG21 VAL A 224      31.360  25.700  58.170  1.00  0.00           H
ATOM   3379 HG22 VAL A 224      30.270  27.140  58.350  1.00  0.00           H
ATOM   3380 HG23 VAL A 224      30.120  25.650  59.350  1.00  0.00           H
ATOM   3381  C   VAL A 224      31.640  28.270  62.140  1.00  0.00           C
ATOM   3382  O   VAL A 224      31.300  27.760  63.200  1.00  0.00           O
ATOM   3383  N   PRO A 225      32.590  29.210  62.250  1.00  0.00           N
ATOM   3384  CD  PRO A 225      33.380  29.590  61.100  1.00  0.00           C
ATOM   3385  HD1 PRO A 225      32.890  30.100  60.250  1.00  0.00           H
ATOM   3386  HD2 PRO A 225      33.930  28.700  60.740  1.00  0.00           H
ATOM   3387  CA  PRO A 225      33.180  29.670  63.530  1.00  0.00           C
ATOM   3388  HA  PRO A 225      33.290  28.800  64.150  1.00  0.00           H
ATOM   3389  CB  PRO A 225      34.510  30.280  63.180  1.00  0.00           C
ATOM   3390  HB1 PRO A 225      35.330  29.530  63.070  1.00  0.00           H
ATOM   3391  HB2 PRO A 225      34.910  31.060  63.870  1.00  0.00           H
ATOM   3392  CG  PRO A 225      34.370  30.630  61.680  1.00  0.00           C
ATOM   3393  HG1 PRO A 225      33.790  31.570  61.590  1.00  0.00           H
ATOM   3394  HG2 PRO A 225      35.320  30.590  61.080  1.00  0.00           H
ATOM   3395  C   PRO A 225      32.170  30.590  64.270  1.00  0.00           C
ATOM   3396  O   PRO A 225      32.070  30.520  65.500  1.00  0.00           O
ATOM   3397  N   ILE A 226      31.290  31.400  63.590  1.00  0.00           N
ATOM   3398  HN  ILE A 226      31.340  31.680  62.640  1.00  0.00           H
ATOM   3399  CA  ILE A 226      30.280  32.190  64.260  1.00  0.00           C
ATOM   3400  HA  ILE A 226      30.800  32.620  65.100  1.00  0.00           H
ATOM   3401  CB  ILE A 226      29.680  33.350  63.520  1.00  0.00           C
ATOM   3402  HB  ILE A 226      29.240  32.990  62.560  1.00  0.00           H
ATOM   3403  CG2 ILE A 226      28.580  34.030  64.340  1.00  0.00           C
ATOM   3404 HG21 ILE A 226      27.750  33.320  64.560  1.00  0.00           H
ATOM   3405 HG22 ILE A 226      28.200  34.930  63.820  1.00  0.00           H
ATOM   3406 HG23 ILE A 226      29.020  34.430  65.280  1.00  0.00           H
ATOM   3407  CG1 ILE A 226      30.810  34.390  63.210  1.00  0.00           C
ATOM   3408 HG11 ILE A 226      30.150  35.260  63.020  1.00  0.00           H
ATOM   3409 HG12 ILE A 226      31.360  34.070  62.300  1.00  0.00           H
ATOM   3410  CD  ILE A 226      31.820  34.780  64.330  1.00  0.00           C
ATOM   3411  HD1 ILE A 226      32.440  35.590  63.900  1.00  0.00           H
ATOM   3412  HD2 ILE A 226      32.360  33.830  64.540  1.00  0.00           H
ATOM   3413  HD3 ILE A 226      31.230  35.050  65.230  1.00  0.00           H
ATOM   3414  C   ILE A 226      29.270  31.320  64.940  1.00  0.00           C
ATOM   3415  O   ILE A 226      28.860  31.460  66.060  1.00  0.00           O
ATOM   3416  N   LEU A 227      28.820  30.220  64.280  1.00  0.00           N
ATOM   3417  HN  LEU A 227      28.920  30.070  63.300  1.00  0.00           H
ATOM   3418  CA  LEU A 227      28.110  29.150  64.920  1.00  0.00           C
ATOM   3419  HA  LEU A 227      27.210  29.610  65.300  1.00  0.00           H
ATOM   3420  CB  LEU A 227      27.620  28.000  64.050  1.00  0.00           C
ATOM   3421  HB1 LEU A 227      28.570  27.530  63.720  1.00  0.00           H
ATOM   3422  HB2 LEU A 227      27.190  28.450  63.120  1.00  0.00           H
ATOM   3423  CG  LEU A 227      26.670  26.910  64.670  1.00  0.00           C
ATOM   3424  HG  LEU A 227      27.080  26.460  65.600  1.00  0.00           H
ATOM   3425  CD1 LEU A 227      25.330  27.370  64.940  1.00  0.00           C
ATOM   3426 HD11 LEU A 227      24.740  27.670  64.050  1.00  0.00           H
ATOM   3427 HD12 LEU A 227      25.290  28.290  65.570  1.00  0.00           H
ATOM   3428 HD13 LEU A 227      24.690  26.580  65.400  1.00  0.00           H
ATOM   3429  CD2 LEU A 227      26.520  25.750  63.660  1.00  0.00           C
ATOM   3430 HD21 LEU A 227      26.140  26.110  62.680  1.00  0.00           H
ATOM   3431 HD22 LEU A 227      25.990  24.880  64.120  1.00  0.00           H
ATOM   3432 HD23 LEU A 227      27.560  25.400  63.490  1.00  0.00           H
ATOM   3433  C   LEU A 227      28.790  28.450  66.160  1.00  0.00           C
ATOM   3434  O   LEU A 227      28.170  28.130  67.210  1.00  0.00           O
ATOM   3435  N   ILE A 228      30.090  28.210  66.050  1.00  0.00           N
ATOM   3436  HN  ILE A 228      30.590  28.450  65.230  1.00  0.00           H
ATOM   3437  CA  ILE A 228      30.890  27.700  67.190  1.00  0.00           C
ATOM   3438  HA  ILE A 228      30.350  26.860  67.600  1.00  0.00           H
ATOM   3439  CB  ILE A 228      32.260  27.320  66.750  1.00  0.00           C
ATOM   3440  HB  ILE A 228      32.790  28.050  66.100  1.00  0.00           H
ATOM   3441  CG2 ILE A 228      33.120  26.840  67.940  1.00  0.00           C
ATOM   3442 HG21 ILE A 228      34.050  26.330  67.620  1.00  0.00           H
ATOM   3443 HG22 ILE A 228      32.450  26.090  68.420  1.00  0.00           H
ATOM   3444 HG23 ILE A 228      33.490  27.650  68.600  1.00  0.00           H
ATOM   3445  CG1 ILE A 228      32.060  26.120  65.760  1.00  0.00           C
ATOM   3446 HG11 ILE A 228      31.330  26.380  64.960  1.00  0.00           H
ATOM   3447 HG12 ILE A 228      31.470  25.300  66.220  1.00  0.00           H
ATOM   3448  CD  ILE A 228      33.380  25.670  65.080  1.00  0.00           C
ATOM   3449  HD1 ILE A 228      33.940  26.590  64.810  1.00  0.00           H
ATOM   3450  HD2 ILE A 228      33.180  25.220  64.090  1.00  0.00           H
ATOM   3451  HD3 ILE A 228      33.920  24.970  65.750  1.00  0.00           H
ATOM   3452  C   ILE A 228      30.830  28.680  68.420  1.00  0.00           C
ATOM   3453  O   ILE A 228      30.580  28.250  69.540  1.00  0.00           O
ATOM   3454  N   ILE A 229      31.060  29.980  68.220  1.00  0.00           N
ATOM   3455  HN  ILE A 229      31.460  30.160  67.320  1.00  0.00           H
ATOM   3456  CA  ILE A 229      30.940  31.090  69.220  1.00  0.00           C
ATOM   3457  HA  ILE A 229      31.680  30.920  69.980  1.00  0.00           H
ATOM   3458  CB  ILE A 229      31.310  32.400  68.450  1.00  0.00           C
ATOM   3459  HB  ILE A 229      30.910  32.260  67.430  1.00  0.00           H
ATOM   3460  CG2 ILE A 229      30.640  33.570  69.170  1.00  0.00           C
ATOM   3461 HG21 ILE A 229      29.560  33.510  68.920  1.00  0.00           H
ATOM   3462 HG22 ILE A 229      31.000  34.560  68.810  1.00  0.00           H
ATOM   3463 HG23 ILE A 229      30.770  33.540  70.270  1.00  0.00           H
ATOM   3464  CG1 ILE A 229      32.840  32.580  68.160  1.00  0.00           C
ATOM   3465 HG11 ILE A 229      32.940  33.540  67.620  1.00  0.00           H
ATOM   3466 HG12 ILE A 229      33.280  31.750  67.570  1.00  0.00           H
ATOM   3467  CD  ILE A 229      33.740  32.730  69.350  1.00  0.00           C
ATOM   3468  HD1 ILE A 229      34.790  32.900  69.050  1.00  0.00           H
ATOM   3469  HD2 ILE A 229      33.750  31.780  69.920  1.00  0.00           H
ATOM   3470  HD3 ILE A 229      33.450  33.640  69.930  1.00  0.00           H
ATOM   3471  C   ILE A 229      29.500  31.070  69.860  1.00  0.00           C
ATOM   3472  O   ILE A 229      29.390  31.030  71.070  1.00  0.00           O
ATOM   3473  N   THR A 230      28.500  31.050  69.010  1.00  0.00           N
ATOM   3474  HN  THR A 230      28.720  31.200  68.050  1.00  0.00           H
ATOM   3475  CA  THR A 230      27.050  30.910  69.410  1.00  0.00           C
ATOM   3476  HA  THR A 230      26.750  31.840  69.870  1.00  0.00           H
ATOM   3477  CB  THR A 230      26.150  30.690  68.270  1.00  0.00           C
ATOM   3478  HB  THR A 230      26.480  29.730  67.820  1.00  0.00           H
ATOM   3479  OG1 THR A 230      26.340  31.740  67.250  1.00  0.00           O
ATOM   3480  HG1 THR A 230      27.260  31.920  67.070  1.00  0.00           H
ATOM   3481  CG2 THR A 230      24.640  30.680  68.630  1.00  0.00           C
ATOM   3482 HG21 THR A 230      24.330  29.870  69.320  1.00  0.00           H
ATOM   3483 HG22 THR A 230      23.990  30.500  67.750  1.00  0.00           H
ATOM   3484 HG23 THR A 230      24.320  31.610  69.140  1.00  0.00           H
ATOM   3485  C   THR A 230      26.870  29.700  70.350  1.00  0.00           C
ATOM   3486  O   THR A 230      26.320  29.880  71.430  1.00  0.00           O
ATOM   3487  N   VAL A 231      27.390  28.520  69.990  1.00  0.00           N
ATOM   3488  HN  VAL A 231      27.820  28.370  69.100  1.00  0.00           H
ATOM   3489  CA  VAL A 231      27.200  27.410  70.920  1.00  0.00           C
ATOM   3490  HA  VAL A 231      26.130  27.490  71.020  1.00  0.00           H
ATOM   3491  CB  VAL A 231      27.420  26.090  70.280  1.00  0.00           C
ATOM   3492  HB  VAL A 231      28.430  26.110  69.810  1.00  0.00           H
ATOM   3493  CG1 VAL A 231      27.350  25.000  71.290  1.00  0.00           C
ATOM   3494 HG11 VAL A 231      26.530  25.130  72.030  1.00  0.00           H
ATOM   3495 HG12 VAL A 231      28.320  24.910  71.820  1.00  0.00           H
ATOM   3496 HG13 VAL A 231      27.200  23.960  70.930  1.00  0.00           H
ATOM   3497  CG2 VAL A 231      26.450  25.780  69.240  1.00  0.00           C
ATOM   3498 HG21 VAL A 231      26.680  26.500  68.420  1.00  0.00           H
ATOM   3499 HG22 VAL A 231      25.390  25.940  69.540  1.00  0.00           H
ATOM   3500 HG23 VAL A 231      26.530  24.710  68.940  1.00  0.00           H
ATOM   3501  C   VAL A 231      27.930  27.590  72.220  1.00  0.00           C
ATOM   3502  O   VAL A 231      27.340  27.430  73.290  1.00  0.00           O
ATOM   3503  N   CYS A 232      29.180  27.990  72.150  1.00  0.00           N
ATOM   3504  HN  CYS A 232      29.650  28.030  71.280  1.00  0.00           H
ATOM   3505  CA  CYS A 232      30.010  28.260  73.310  1.00  0.00           C
ATOM   3506  HA  CYS A 232      30.130  27.270  73.750  1.00  0.00           H
ATOM   3507  CB  CYS A 232      31.410  28.860  72.920  1.00  0.00           C
ATOM   3508  HB1 CYS A 232      31.900  29.340  73.790  1.00  0.00           H
ATOM   3509  HB2 CYS A 232      31.190  29.570  72.100  1.00  0.00           H
ATOM   3510  SG  CYS A 232      32.720  27.630  72.300  1.00  0.00           S
ATOM   3511  HG1 CYS A 232      32.030  27.420  71.190  1.00  0.00           H
ATOM   3512  C   CYS A 232      29.430  29.160  74.400  1.00  0.00           C
ATOM   3513  O   CYS A 232      29.470  28.800  75.550  1.00  0.00           O
ATOM   3514  N   TYR A 233      28.940  30.340  73.970  1.00  0.00           N
ATOM   3515  HN  TYR A 233      29.060  30.560  73.000  1.00  0.00           H
ATOM   3516  CA  TYR A 233      28.360  31.310  74.940  1.00  0.00           C
ATOM   3517  HA  TYR A 233      29.040  31.340  75.770  1.00  0.00           H
ATOM   3518  CB  TYR A 233      28.020  32.610  74.250  1.00  0.00           C
ATOM   3519  HB1 TYR A 233      27.340  33.310  74.790  1.00  0.00           H
ATOM   3520  HB2 TYR A 233      27.590  32.550  73.230  1.00  0.00           H
ATOM   3521  CG  TYR A 233      29.320  33.310  74.280  1.00  0.00           C
ATOM   3522  CD1 TYR A 233      29.970  33.730  75.490  1.00  0.00           C
ATOM   3523  HD1 TYR A 233      29.370  33.780  76.380  1.00  0.00           H
ATOM   3524  CE1 TYR A 233      31.260  34.180  75.410  1.00  0.00           C
ATOM   3525  HE1 TYR A 233      31.690  34.550  76.330  1.00  0.00           H
ATOM   3526  CZ  TYR A 233      31.990  34.150  74.260  1.00  0.00           C
ATOM   3527  OH  TYR A 233      33.130  34.790  74.220  1.00  0.00           O
ATOM   3528  HH  TYR A 233      33.610  34.370  73.510  1.00  0.00           H
ATOM   3529  CD2 TYR A 233      29.990  33.390  73.090  1.00  0.00           C
ATOM   3530  HD2 TYR A 233      29.550  33.140  72.140  1.00  0.00           H
ATOM   3531  CE2 TYR A 233      31.340  33.800  73.080  1.00  0.00           C
ATOM   3532  HE2 TYR A 233      31.890  33.960  72.160  1.00  0.00           H
ATOM   3533  C   TYR A 233      27.070  30.810  75.590  1.00  0.00           C
ATOM   3534  O   TYR A 233      26.800  30.950  76.730  1.00  0.00           O
ATOM   3535  N   GLY A 234      26.220  30.050  74.810  1.00  0.00           N
ATOM   3536  HN  GLY A 234      26.520  29.870  73.870  1.00  0.00           H
ATOM   3537  CA  GLY A 234      24.980  29.410  75.240  1.00  0.00           C
ATOM   3538  HA1 GLY A 234      24.550  28.920  74.390  1.00  0.00           H
ATOM   3539  HA2 GLY A 234      24.330  30.150  75.690  1.00  0.00           H
ATOM   3540  C   GLY A 234      25.080  28.350  76.270  1.00  0.00           C
ATOM   3541  O   GLY A 234      24.340  28.270  77.260  1.00  0.00           O
ATOM   3542  N   LEU A 235      26.180  27.510  76.120  1.00  0.00           N
ATOM   3543  HN  LEU A 235      26.820  27.480  75.360  1.00  0.00           H
ATOM   3544  CA  LEU A 235      26.530  26.490  77.080  1.00  0.00           C
ATOM   3545  HA  LEU A 235      25.640  25.940  77.340  1.00  0.00           H
ATOM   3546  CB  LEU A 235      27.600  25.480  76.610  1.00  0.00           C
ATOM   3547  HB1 LEU A 235      28.060  25.000  77.490  1.00  0.00           H
ATOM   3548  HB2 LEU A 235      28.470  26.040  76.200  1.00  0.00           H
ATOM   3549  CG  LEU A 235      26.970  24.560  75.530  1.00  0.00           C
ATOM   3550  HG  LEU A 235      26.190  25.200  75.060  1.00  0.00           H
ATOM   3551  CD1 LEU A 235      27.980  24.020  74.570  1.00  0.00           C
ATOM   3552 HD11 LEU A 235      27.430  23.640  73.690  1.00  0.00           H
ATOM   3553 HD12 LEU A 235      28.650  23.290  75.090  1.00  0.00           H
ATOM   3554 HD13 LEU A 235      28.570  24.950  74.410  1.00  0.00           H
ATOM   3555  CD2 LEU A 235      26.260  23.370  76.090  1.00  0.00           C
ATOM   3556 HD21 LEU A 235      25.530  23.840  76.800  1.00  0.00           H
ATOM   3557 HD22 LEU A 235      27.030  22.790  76.630  1.00  0.00           H
ATOM   3558 HD23 LEU A 235      25.830  22.840  75.220  1.00  0.00           H
ATOM   3559  C   LEU A 235      26.950  27.220  78.290  1.00  0.00           C
ATOM   3560  O   LEU A 235      26.560  26.880  79.400  1.00  0.00           O
ATOM   3561  N   MET A 236      27.830  28.280  78.230  1.00  0.00           N
ATOM   3562  HN  MET A 236      28.290  28.500  77.370  1.00  0.00           H
ATOM   3563  CA  MET A 236      28.260  29.030  79.450  1.00  0.00           C
ATOM   3564  HA  MET A 236      28.670  28.280  80.110  1.00  0.00           H
ATOM   3565  CB  MET A 236      29.310  30.110  79.060  1.00  0.00           C
ATOM   3566  HB1 MET A 236      29.650  30.700  79.930  1.00  0.00           H
ATOM   3567  HB2 MET A 236      28.910  30.840  78.330  1.00  0.00           H
ATOM   3568  CG  MET A 236      30.650  29.430  78.490  1.00  0.00           C
ATOM   3569  HG1 MET A 236      30.390  28.660  77.730  1.00  0.00           H
ATOM   3570  HG2 MET A 236      31.110  28.840  79.310  1.00  0.00           H
ATOM   3571  SD  MET A 236      31.750  30.610  77.580  1.00  0.00           S
ATOM   3572  CE  MET A 236      32.740  30.970  79.050  1.00  0.00           C
ATOM   3573  HE1 MET A 236      33.340  30.150  79.500  1.00  0.00           H
ATOM   3574  HE2 MET A 236      32.130  31.370  79.890  1.00  0.00           H
ATOM   3575  HE3 MET A 236      33.500  31.740  78.770  1.00  0.00           H
ATOM   3576  C   MET A 236      27.100  29.700  80.220  1.00  0.00           C
ATOM   3577  O   MET A 236      27.060  29.610  81.470  1.00  0.00           O
ATOM   3578  N   LEU A 237      26.200  30.330  79.450  1.00  0.00           N
ATOM   3579  HN  LEU A 237      26.230  30.310  78.450  1.00  0.00           H
ATOM   3580  CA  LEU A 237      24.950  30.930  79.890  1.00  0.00           C
ATOM   3581  HA  LEU A 237      25.290  31.540  80.710  1.00  0.00           H
ATOM   3582  CB  LEU A 237      24.340  31.860  78.810  1.00  0.00           C
ATOM   3583  HB1 LEU A 237      23.270  32.030  79.050  1.00  0.00           H
ATOM   3584  HB2 LEU A 237      24.240  31.220  77.910  1.00  0.00           H
ATOM   3585  CG  LEU A 237      24.900  33.280  78.730  1.00  0.00           C
ATOM   3586  HG  LEU A 237      26.010  33.280  78.740  1.00  0.00           H
ATOM   3587  CD1 LEU A 237      24.600  33.840  77.260  1.00  0.00           C
ATOM   3588 HD11 LEU A 237      24.970  34.870  77.070  1.00  0.00           H
ATOM   3589 HD12 LEU A 237      23.490  33.860  77.210  1.00  0.00           H
ATOM   3590 HD13 LEU A 237      24.850  33.100  76.460  1.00  0.00           H
ATOM   3591  CD2 LEU A 237      24.450  34.210  79.840  1.00  0.00           C
ATOM   3592 HD21 LEU A 237      23.350  34.390  79.740  1.00  0.00           H
ATOM   3593 HD22 LEU A 237      24.780  35.260  79.690  1.00  0.00           H
ATOM   3594 HD23 LEU A 237      24.630  33.920  80.890  1.00  0.00           H
ATOM   3595  C   LEU A 237      23.960  30.020  80.480  1.00  0.00           C
ATOM   3596  O   LEU A 237      23.280  30.450  81.400  1.00  0.00           O
ATOM   3597  N   LEU A 238      23.880  28.760  80.010  1.00  0.00           N
ATOM   3598  HN  LEU A 238      24.460  28.550  79.220  1.00  0.00           H
ATOM   3599  CA  LEU A 238      23.090  27.600  80.450  1.00  0.00           C
ATOM   3600  HA  LEU A 238      22.030  27.800  80.430  1.00  0.00           H
ATOM   3601  CB  LEU A 238      23.440  26.400  79.610  1.00  0.00           C
ATOM   3602  HB1 LEU A 238      24.520  26.190  79.710  1.00  0.00           H
ATOM   3603  HB2 LEU A 238      23.310  26.630  78.530  1.00  0.00           H
ATOM   3604  CG  LEU A 238      22.820  25.090  80.020  1.00  0.00           C
ATOM   3605  HG  LEU A 238      21.800  25.340  80.370  1.00  0.00           H
ATOM   3606  CD1 LEU A 238      22.680  24.150  78.780  1.00  0.00           C
ATOM   3607 HD11 LEU A 238      22.070  24.710  78.030  1.00  0.00           H
ATOM   3608 HD12 LEU A 238      22.070  23.260  79.040  1.00  0.00           H
ATOM   3609 HD13 LEU A 238      23.640  23.860  78.300  1.00  0.00           H
ATOM   3610  CD2 LEU A 238      23.460  24.190  81.110  1.00  0.00           C
ATOM   3611 HD21 LEU A 238      23.250  24.540  82.150  1.00  0.00           H
ATOM   3612 HD22 LEU A 238      24.550  24.000  81.000  1.00  0.00           H
ATOM   3613 HD23 LEU A 238      22.970  23.190  81.160  1.00  0.00           H
ATOM   3614  C   LEU A 238      23.410  27.340  81.870  1.00  0.00           C
ATOM   3615  O   LEU A 238      22.530  27.170  82.700  1.00  0.00           O
ATOM   3616  N   ARG A 239      24.660  27.530  82.240  1.00  0.00           N
ATOM   3617  HN  ARG A 239      25.280  27.790  81.500  1.00  0.00           H
ATOM   3618  CA  ARG A 239      24.990  27.130  83.610  1.00  0.00           C
ATOM   3619  HA  ARG A 239      24.360  26.390  84.080  1.00  0.00           H
ATOM   3620  CB  ARG A 239      26.240  26.350  83.680  1.00  0.00           C
ATOM   3621  HB1 ARG A 239      26.060  25.350  83.230  1.00  0.00           H
ATOM   3622  HB2 ARG A 239      26.450  26.130  84.750  1.00  0.00           H
ATOM   3623  CG  ARG A 239      27.490  27.040  83.140  1.00  0.00           C
ATOM   3624  HG1 ARG A 239      27.480  28.060  83.570  1.00  0.00           H
ATOM   3625  HG2 ARG A 239      27.380  27.330  82.080  1.00  0.00           H
ATOM   3626  CD  ARG A 239      28.810  26.230  83.210  1.00  0.00           C
ATOM   3627  HD1 ARG A 239      29.670  26.930  83.090  1.00  0.00           H
ATOM   3628  HD2 ARG A 239      28.720  25.400  82.470  1.00  0.00           H
ATOM   3629  NE  ARG A 239      28.890  25.620  84.580  1.00  0.00           N
ATOM   3630  HE  ARG A 239      28.980  26.300  85.310  1.00  0.00           H
ATOM   3631  CZ  ARG A 239      29.210  24.360  84.890  1.00  0.00           C
ATOM   3632  NH1 ARG A 239      29.040  23.330  84.090  1.00  0.00           N
ATOM   3633 HH11 ARG A 239      28.830  23.620  83.160  1.00  0.00           H
ATOM   3634 HH12 ARG A 239      29.450  22.460  84.390  1.00  0.00           H
ATOM   3635  NH2 ARG A 239      29.760  24.200  86.070  1.00  0.00           N
ATOM   3636 HH21 ARG A 239      29.940  25.060  86.560  1.00  0.00           H
ATOM   3637 HH22 ARG A 239      30.240  23.350  86.290  1.00  0.00           H
ATOM   3638  C   ARG A 239      25.030  28.380  84.500  1.00  0.00           C
ATOM   3639  O   ARG A 239      24.950  28.380  85.720  1.00  0.00           O
ATOM   3640  N   LEU A 240      24.950  29.590  83.950  1.00  0.00           N
ATOM   3641  HN  LEU A 240      25.170  29.620  82.980  1.00  0.00           H
ATOM   3642  CA  LEU A 240      24.620  30.780  84.730  1.00  0.00           C
ATOM   3643  HA  LEU A 240      25.220  30.670  85.620  1.00  0.00           H
ATOM   3644  CB  LEU A 240      25.030  32.040  83.940  1.00  0.00           C
ATOM   3645  HB1 LEU A 240      24.780  33.000  84.430  1.00  0.00           H
ATOM   3646  HB2 LEU A 240      24.390  32.050  83.040  1.00  0.00           H
ATOM   3647  CG  LEU A 240      26.600  32.210  83.770  1.00  0.00           C
ATOM   3648  HG  LEU A 240      26.870  31.280  83.230  1.00  0.00           H
ATOM   3649  CD1 LEU A 240      26.860  33.340  82.760  1.00  0.00           C
ATOM   3650 HD11 LEU A 240      27.950  33.400  82.550  1.00  0.00           H
ATOM   3651 HD12 LEU A 240      26.470  34.300  83.180  1.00  0.00           H
ATOM   3652 HD13 LEU A 240      26.330  33.270  81.790  1.00  0.00           H
ATOM   3653  CD2 LEU A 240      27.360  32.360  85.070  1.00  0.00           C
ATOM   3654 HD21 LEU A 240      27.070  33.350  85.480  1.00  0.00           H
ATOM   3655 HD22 LEU A 240      28.410  32.270  84.720  1.00  0.00           H
ATOM   3656 HD23 LEU A 240      27.290  31.460  85.720  1.00  0.00           H
ATOM   3657  C   LEU A 240      23.210  30.930  85.220  1.00  0.00           C
ATOM   3658  O   LEU A 240      23.000  31.260  86.400  1.00  0.00           O
ATOM   3659  N   ARG A 241      22.210  30.460  84.400  1.00  0.00           N
ATOM   3660  HN  ARG A 241      22.380  30.200  83.450  1.00  0.00           H
ATOM   3661  CA  ARG A 241      20.840  30.630  84.770  1.00  0.00           C
ATOM   3662  HA  ARG A 241      20.770  31.670  85.060  1.00  0.00           H
ATOM   3663  CB  ARG A 241      19.870  30.460  83.560  1.00  0.00           C
ATOM   3664  HB1 ARG A 241      19.890  31.360  82.910  1.00  0.00           H
ATOM   3665  HB2 ARG A 241      18.870  30.320  84.010  1.00  0.00           H
ATOM   3666  CG  ARG A 241      20.010  29.200  82.650  1.00  0.00           C
ATOM   3667  HG1 ARG A 241      19.760  28.210  83.100  1.00  0.00           H
ATOM   3668  HG2 ARG A 241      21.100  29.150  82.470  1.00  0.00           H
ATOM   3669  CD  ARG A 241      19.510  29.390  81.160  1.00  0.00           C
ATOM   3670  HD1 ARG A 241      19.660  28.490  80.530  1.00  0.00           H
ATOM   3671  HD2 ARG A 241      20.010  30.260  80.690  1.00  0.00           H
ATOM   3672  NE  ARG A 241      18.020  29.580  81.200  1.00  0.00           N
ATOM   3673  HE  ARG A 241      17.550  29.400  82.070  1.00  0.00           H
ATOM   3674  CZ  ARG A 241      17.240  30.230  80.270  1.00  0.00           C
ATOM   3675  NH1 ARG A 241      15.950  30.460  80.360  1.00  0.00           N
ATOM   3676 HH11 ARG A 241      15.510  30.280  81.240  1.00  0.00           H
ATOM   3677 HH12 ARG A 241      15.390  30.780  79.600  1.00  0.00           H
ATOM   3678  NH2 ARG A 241      17.870  30.470  79.160  1.00  0.00           N
ATOM   3679 HH21 ARG A 241      18.700  29.930  79.040  1.00  0.00           H
ATOM   3680 HH22 ARG A 241      17.200  30.690  78.450  1.00  0.00           H
ATOM   3681  C   ARG A 241      20.450  29.840  86.010  1.00  0.00           C
ATOM   3682  O   ARG A 241      21.000  28.800  86.210  1.00  0.00           O
ATOM   3683  N   SER A 242      19.610  30.320  86.900  1.00  0.00           N
ATOM   3684  HN  SER A 242      19.290  31.230  86.630  1.00  0.00           H
ATOM   3685  CA  SER A 242      19.630  29.820  88.280  1.00  0.00           C
ATOM   3686  HA  SER A 242      20.610  29.960  88.720  1.00  0.00           H
ATOM   3687  CB  SER A 242      18.670  30.630  89.280  1.00  0.00           C
ATOM   3688  HB1 SER A 242      19.070  31.660  89.370  1.00  0.00           H
ATOM   3689  HB2 SER A 242      18.760  30.250  90.320  1.00  0.00           H
ATOM   3690  OG  SER A 242      17.330  30.790  88.750  1.00  0.00           O
ATOM   3691  HG1 SER A 242      17.400  30.630  87.810  1.00  0.00           H
ATOM   3692  C   SER A 242      19.390  28.400  88.530  1.00  0.00           C
ATOM   3693  O   SER A 242      20.000  27.720  89.300  1.00  0.00           O
ATOM   3694  N   VAL A 243      18.370  27.850  87.850  1.00  0.00           N
ATOM   3695  HN  VAL A 243      17.940  28.470  87.190  1.00  0.00           H
ATOM   3696  CA  VAL A 243      18.130  26.430  87.770  1.00  0.00           C
ATOM   3697  HA  VAL A 243      19.020  25.890  88.040  1.00  0.00           H
ATOM   3698  CB  VAL A 243      17.010  26.140  88.810  1.00  0.00           C
ATOM   3699  HB  VAL A 243      16.270  26.970  88.750  1.00  0.00           H
ATOM   3700  CG1 VAL A 243      16.270  24.730  88.480  1.00  0.00           C
ATOM   3701 HG11 VAL A 243      15.580  24.530  89.330  1.00  0.00           H
ATOM   3702 HG12 VAL A 243      17.150  24.050  88.560  1.00  0.00           H
ATOM   3703 HG13 VAL A 243      15.690  24.730  87.530  1.00  0.00           H
ATOM   3704  CG2 VAL A 243      17.530  26.170  90.300  1.00  0.00           C
ATOM   3705 HG21 VAL A 243      18.050  27.100  90.600  1.00  0.00           H
ATOM   3706 HG22 VAL A 243      18.310  25.400  90.510  1.00  0.00           H
ATOM   3707 HG23 VAL A 243      16.690  25.970  90.990  1.00  0.00           H
ATOM   3708  C   VAL A 243      17.730  26.330  86.320  1.00  0.00           C
ATOM   3709  O   VAL A 243      17.420  27.320  85.730  1.00  0.00           O
ATOM   3710  N   ARG A 244      17.760  25.070  85.720  1.00  0.00           N
ATOM   3711  HN  ARG A 244      17.880  24.250  86.270  1.00  0.00           H
ATOM   3712  CA  ARG A 244      17.390  24.910  84.380  1.00  0.00           C
ATOM   3713  HA  ARG A 244      16.870  25.780  84.010  1.00  0.00           H
ATOM   3714  CB  ARG A 244      18.590  24.510  83.470  1.00  0.00           C
ATOM   3715  HB1 ARG A 244      18.820  23.430  83.510  1.00  0.00           H
ATOM   3716  HB2 ARG A 244      19.490  25.080  83.790  1.00  0.00           H
ATOM   3717  CG  ARG A 244      18.190  24.840  82.070  1.00  0.00           C
ATOM   3718  HG1 ARG A 244      18.170  25.950  82.100  1.00  0.00           H
ATOM   3719  HG2 ARG A 244      17.160  24.520  81.790  1.00  0.00           H
ATOM   3720  CD  ARG A 244      19.190  24.440  81.060  1.00  0.00           C
ATOM   3721  HD1 ARG A 244      20.210  24.290  81.460  1.00  0.00           H
ATOM   3722  HD2 ARG A 244      19.310  25.150  80.220  1.00  0.00           H
ATOM   3723  NE  ARG A 244      18.760  23.120  80.440  1.00  0.00           N
ATOM   3724  HE  ARG A 244      19.070  22.290  80.890  1.00  0.00           H
ATOM   3725  CZ  ARG A 244      17.990  23.110  79.360  1.00  0.00           C
ATOM   3726  NH1 ARG A 244      17.650  21.970  78.740  1.00  0.00           N
ATOM   3727 HH11 ARG A 244      17.890  21.030  78.970  1.00  0.00           H
ATOM   3728 HH12 ARG A 244      16.990  21.960  77.990  1.00  0.00           H
ATOM   3729  NH2 ARG A 244      17.270  24.110  78.870  1.00  0.00           N
ATOM   3730 HH21 ARG A 244      17.720  25.000  78.840  1.00  0.00           H
ATOM   3731 HH22 ARG A 244      16.770  23.940  78.020  1.00  0.00           H
ATOM   3732  C   ARG A 244      16.260  23.830  84.300  1.00  0.00           C
ATOM   3733  O   ARG A 244      16.420  22.780  84.890  1.00  0.00           O
ATOM   3734  N   LEU A 245      15.270  24.080  83.410  1.00  0.00           N
ATOM   3735  HN  LEU A 245      15.090  25.040  83.200  1.00  0.00           H
ATOM   3736  CA  LEU A 245      14.390  23.090  82.940  1.00  0.00           C
ATOM   3737  HA  LEU A 245      14.100  22.430  83.740  1.00  0.00           H
ATOM   3738  CB  LEU A 245      15.010  22.320  81.680  1.00  0.00           C
ATOM   3739  HB1 LEU A 245      15.930  21.870  82.120  1.00  0.00           H
ATOM   3740  HB2 LEU A 245      15.230  23.050  80.870  1.00  0.00           H
ATOM   3741  CG  LEU A 245      14.170  21.210  81.040  1.00  0.00           C
ATOM   3742  HG  LEU A 245      13.380  21.680  80.440  1.00  0.00           H
ATOM   3743  CD1 LEU A 245      14.920  20.280  80.060  1.00  0.00           C
ATOM   3744 HD11 LEU A 245      14.290  19.440  79.700  1.00  0.00           H
ATOM   3745 HD12 LEU A 245      15.830  19.850  80.540  1.00  0.00           H
ATOM   3746 HD13 LEU A 245      15.230  20.830  79.140  1.00  0.00           H
ATOM   3747  CD2 LEU A 245      13.470  20.370  82.170  1.00  0.00           C
ATOM   3748 HD21 LEU A 245      14.260  20.180  82.930  1.00  0.00           H
ATOM   3749 HD22 LEU A 245      13.130  19.390  81.760  1.00  0.00           H
ATOM   3750 HD23 LEU A 245      12.620  20.850  82.720  1.00  0.00           H
ATOM   3751  C   LEU A 245      13.120  23.640  82.530  1.00  0.00           C
ATOM   3752  O   LEU A 245      12.050  23.280  83.060  1.00  0.00           O
ATOM   3753  N   LEU A 246      13.080  24.570  81.540  1.00  0.00           N
ATOM   3754  HN  LEU A 246      13.870  24.760  80.960  1.00  0.00           H
ATOM   3755  CA  LEU A 246      11.930  25.280  81.200  1.00  0.00           C
ATOM   3756  HA  LEU A 246      11.190  24.540  80.930  1.00  0.00           H
ATOM   3757  CB  LEU A 246      12.240  26.040  79.880  1.00  0.00           C
ATOM   3758  HB1 LEU A 246      11.320  26.590  79.560  1.00  0.00           H
ATOM   3759  HB2 LEU A 246      12.500  25.280  79.110  1.00  0.00           H
ATOM   3760  CG  LEU A 246      13.420  27.120  79.930  1.00  0.00           C
ATOM   3761  HG  LEU A 246      14.100  26.820  80.760  1.00  0.00           H
ATOM   3762  CD1 LEU A 246      14.270  27.150  78.670  1.00  0.00           C
ATOM   3763 HD11 LEU A 246      13.560  27.300  77.830  1.00  0.00           H
ATOM   3764 HD12 LEU A 246      14.770  26.160  78.620  1.00  0.00           H
ATOM   3765 HD13 LEU A 246      15.150  27.830  78.640  1.00  0.00           H
ATOM   3766  CD2 LEU A 246      12.830  28.450  80.220  1.00  0.00           C
ATOM   3767 HD21 LEU A 246      12.540  28.610  81.280  1.00  0.00           H
ATOM   3768 HD22 LEU A 246      11.940  28.630  79.570  1.00  0.00           H
ATOM   3769 HD23 LEU A 246      13.490  29.250  79.820  1.00  0.00           H
ATOM   3770  C   LEU A 246      11.340  26.150  82.290  1.00  0.00           C
ATOM   3771  O   LEU A 246      12.070  26.470  83.260  1.00  0.00           O
ATOM   3772  N   SER A 247       9.990  26.520  82.230  1.00  0.00           N
ATOM   3773  HN  SER A 247       9.450  26.350  81.410  1.00  0.00           H
ATOM   3774  CA  SER A 247       9.260  27.260  83.240  1.00  0.00           C
ATOM   3775  HA  SER A 247       9.730  28.200  83.470  1.00  0.00           H
ATOM   3776  CB  SER A 247       7.810  27.630  82.830  1.00  0.00           C
ATOM   3777  HB1 SER A 247       7.160  26.740  82.740  1.00  0.00           H
ATOM   3778  HB2 SER A 247       7.810  28.160  81.860  1.00  0.00           H
ATOM   3779  OG  SER A 247       7.260  28.550  83.800  1.00  0.00           O
ATOM   3780  HG1 SER A 247       7.690  29.390  83.600  1.00  0.00           H
ATOM   3781  C   SER A 247       9.270  26.450  84.480  1.00  0.00           C
ATOM   3782  O   SER A 247       8.760  25.330  84.430  1.00  0.00           O
ATOM   3783  N   GLY A 248       9.750  26.990  85.610  1.00  0.00           N
ATOM   3784  HN  GLY A 248      10.070  27.930  85.550  1.00  0.00           H
ATOM   3785  CA  GLY A 248       9.650  26.440  86.940  1.00  0.00           C
ATOM   3786  HA1 GLY A 248       9.410  25.420  86.710  1.00  0.00           H
ATOM   3787  HA2 GLY A 248       8.740  26.820  87.370  1.00  0.00           H
ATOM   3788  C   GLY A 248      10.930  26.660  87.730  1.00  0.00           C
ATOM   3789  O   GLY A 248      11.010  26.600  88.960  1.00  0.00           O
ATOM   3790  N   SER A 249      12.090  26.960  87.120  1.00  0.00           N
ATOM   3791  HN  SER A 249      12.120  26.950  86.120  1.00  0.00           H
ATOM   3792  CA  SER A 249      13.230  27.550  87.760  1.00  0.00           C
ATOM   3793  HA  SER A 249      13.520  26.890  88.570  1.00  0.00           H
ATOM   3794  CB  SER A 249      14.390  27.850  86.840  1.00  0.00           C
ATOM   3795  HB1 SER A 249      14.800  26.870  86.530  1.00  0.00           H
ATOM   3796  HB2 SER A 249      15.210  28.450  87.290  1.00  0.00           H
ATOM   3797  OG  SER A 249      13.960  28.540  85.620  1.00  0.00           O
ATOM   3798  HG1 SER A 249      13.960  29.490  85.770  1.00  0.00           H
ATOM   3799  C   SER A 249      13.060  28.790  88.580  1.00  0.00           C
ATOM   3800  O   SER A 249      12.100  29.470  88.450  1.00  0.00           O
ATOM   3801  N   LYS A 250      13.970  29.020  89.530  1.00  0.00           N
ATOM   3802  HN  LYS A 250      14.840  28.550  89.600  1.00  0.00           H
ATOM   3803  CA  LYS A 250      13.890  30.230  90.390  1.00  0.00           C
ATOM   3804  HA  LYS A 250      12.950  30.160  90.920  1.00  0.00           H
ATOM   3805  CB  LYS A 250      14.960  30.170  91.470  1.00  0.00           C
ATOM   3806  HB1 LYS A 250      15.880  30.150  90.850  1.00  0.00           H
ATOM   3807  HB2 LYS A 250      14.940  29.210  92.030  1.00  0.00           H
ATOM   3808  CG  LYS A 250      14.840  31.350  92.500  1.00  0.00           C
ATOM   3809  HG1 LYS A 250      14.820  32.360  92.040  1.00  0.00           H
ATOM   3810  HG2 LYS A 250      15.690  31.230  93.200  1.00  0.00           H
ATOM   3811  CD  LYS A 250      13.560  31.200  93.370  1.00  0.00           C
ATOM   3812  HD1 LYS A 250      13.260  30.140  93.450  1.00  0.00           H
ATOM   3813  HD2 LYS A 250      12.780  31.800  92.850  1.00  0.00           H
ATOM   3814  CE  LYS A 250      13.550  31.650  94.850  1.00  0.00           C
ATOM   3815  HE1 LYS A 250      13.590  32.760  94.910  1.00  0.00           H
ATOM   3816  HE2 LYS A 250      14.430  31.150  95.290  1.00  0.00           H
ATOM   3817  NZ  LYS A 250      12.350  31.030  95.540  1.00  0.00           N
ATOM   3818  HZ1 LYS A 250      11.570  31.270  94.890  1.00  0.00           H
ATOM   3819  HZ2 LYS A 250      12.280  31.530  96.440  1.00  0.00           H
ATOM   3820  HZ3 LYS A 250      12.460  30.020  95.750  1.00  0.00           H
ATOM   3821  C   LYS A 250      13.890  31.620  89.750  1.00  0.00           C
ATOM   3822  O   LYS A 250      13.040  32.430  90.050  1.00  0.00           O
ATOM   3823  N   GLU A 251      14.760  31.900  88.710  1.00  0.00           N
ATOM   3824  HN  GLU A 251      15.470  31.230  88.500  1.00  0.00           H
ATOM   3825  CA  GLU A 251      14.720  33.120  87.880  1.00  0.00           C
ATOM   3826  HA  GLU A 251      15.320  32.930  87.000  1.00  0.00           H
ATOM   3827  CB  GLU A 251      13.360  33.590  87.320  1.00  0.00           C
ATOM   3828  HB1 GLU A 251      13.480  34.550  86.760  1.00  0.00           H
ATOM   3829  HB2 GLU A 251      12.800  33.970  88.210  1.00  0.00           H
ATOM   3830  CG  GLU A 251      12.500  32.540  86.520  1.00  0.00           C
ATOM   3831  HG1 GLU A 251      11.500  32.950  86.260  1.00  0.00           H
ATOM   3832  HG2 GLU A 251      12.330  31.590  87.070  1.00  0.00           H
ATOM   3833  CD  GLU A 251      13.190  32.120  85.250  1.00  0.00           C
ATOM   3834  OE1 GLU A 251      14.130  31.260  85.380  1.00  0.00           O
ATOM   3835  OE2 GLU A 251      12.680  32.430  84.160  1.00  0.00           O
ATOM   3836  C   GLU A 251      15.590  34.150  88.600  1.00  0.00           C
ATOM   3837  O   GLU A 251      15.470  35.390  88.570  1.00  0.00           O
ATOM   3838  N   LYS A 252      16.640  33.630  89.260  1.00  0.00           N
ATOM   3839  HN  LYS A 252      16.700  32.640  89.350  1.00  0.00           H
ATOM   3840  CA  LYS A 252      17.580  34.460  89.950  1.00  0.00           C
ATOM   3841  HA  LYS A 252      17.250  35.490  89.900  1.00  0.00           H
ATOM   3842  CB  LYS A 252      17.730  34.220  91.520  1.00  0.00           C
ATOM   3843  HB1 LYS A 252      18.750  34.490  91.860  1.00  0.00           H
ATOM   3844  HB2 LYS A 252      17.660  33.120  91.690  1.00  0.00           H
ATOM   3845  CG  LYS A 252      16.570  34.830  92.290  1.00  0.00           C
ATOM   3846  HG1 LYS A 252      15.580  34.550  91.870  1.00  0.00           H
ATOM   3847  HG2 LYS A 252      16.600  35.930  92.120  1.00  0.00           H
ATOM   3848  CD  LYS A 252      16.450  34.590  93.820  1.00  0.00           C
ATOM   3849  HD1 LYS A 252      16.110  33.560  94.050  1.00  0.00           H
ATOM   3850  HD2 LYS A 252      15.680  35.260  94.270  1.00  0.00           H
ATOM   3851  CE  LYS A 252      17.690  34.900  94.690  1.00  0.00           C
ATOM   3852  HE1 LYS A 252      17.860  35.990  94.790  1.00  0.00           H
ATOM   3853  HE2 LYS A 252      18.630  34.420  94.350  1.00  0.00           H
ATOM   3854  NZ  LYS A 252      17.400  34.430  96.060  1.00  0.00           N
ATOM   3855  HZ1 LYS A 252      16.450  34.690  96.390  1.00  0.00           H
ATOM   3856  HZ2 LYS A 252      18.060  34.820  96.770  1.00  0.00           H
ATOM   3857  HZ3 LYS A 252      17.330  33.400  96.170  1.00  0.00           H
ATOM   3858  C   LYS A 252      18.910  34.620  89.270  1.00  0.00           C
ATOM   3859  O   LYS A 252      19.880  35.010  89.850  1.00  0.00           O
ATOM   3860  N   ASP A 253      19.050  34.290  87.920  1.00  0.00           N
ATOM   3861  HN  ASP A 253      18.180  33.980  87.560  1.00  0.00           H
ATOM   3862  CA  ASP A 253      20.170  34.110  86.990  1.00  0.00           C
ATOM   3863  HA  ASP A 253      20.350  33.040  86.950  1.00  0.00           H
ATOM   3864  CB  ASP A 253      19.650  34.450  85.480  1.00  0.00           C
ATOM   3865  HB1 ASP A 253      20.550  34.250  84.870  1.00  0.00           H
ATOM   3866  HB2 ASP A 253      19.390  35.530  85.560  1.00  0.00           H
ATOM   3867  CG  ASP A 253      18.530  33.590  85.050  1.00  0.00           C
ATOM   3868  OD1 ASP A 253      18.140  33.780  83.890  1.00  0.00           O
ATOM   3869  OD2 ASP A 253      18.020  32.700  85.750  1.00  0.00           O
ATOM   3870  C   ASP A 253      21.520  34.830  87.280  1.00  0.00           C
ATOM   3871  O   ASP A 253      21.640  36.030  87.580  1.00  0.00           O
ATOM   3872  N   ARG A 254      22.650  34.110  87.320  1.00  0.00           N
ATOM   3873  HN  ARG A 254      22.610  33.150  87.080  1.00  0.00           H
ATOM   3874  CA  ARG A 254      24.030  34.500  87.620  1.00  0.00           C
ATOM   3875  HA  ARG A 254      24.040  35.130  88.500  1.00  0.00           H
ATOM   3876  CB  ARG A 254      25.000  33.340  88.060  1.00  0.00           C
ATOM   3877  HB1 ARG A 254      26.000  33.830  87.990  1.00  0.00           H
ATOM   3878  HB2 ARG A 254      25.010  32.550  87.290  1.00  0.00           H
ATOM   3879  CG  ARG A 254      24.760  32.640  89.390  1.00  0.00           C
ATOM   3880  HG1 ARG A 254      23.870  31.990  89.300  1.00  0.00           H
ATOM   3881  HG2 ARG A 254      24.600  33.360  90.220  1.00  0.00           H
ATOM   3882  CD  ARG A 254      25.900  31.680  89.830  1.00  0.00           C
ATOM   3883  HD1 ARG A 254      25.860  31.360  90.890  1.00  0.00           H
ATOM   3884  HD2 ARG A 254      26.870  32.180  89.600  1.00  0.00           H
ATOM   3885  NE  ARG A 254      25.800  30.420  88.960  1.00  0.00           N
ATOM   3886  HE  ARG A 254      24.930  29.960  88.800  1.00  0.00           H
ATOM   3887  CZ  ARG A 254      26.810  29.620  88.640  1.00  0.00           C
ATOM   3888  NH1 ARG A 254      28.000  29.740  89.230  1.00  0.00           N
ATOM   3889 HH11 ARG A 254      28.100  30.680  89.570  1.00  0.00           H
ATOM   3890 HH12 ARG A 254      28.630  29.080  88.820  1.00  0.00           H
ATOM   3891  NH2 ARG A 254      26.660  28.620  87.740  1.00  0.00           N
ATOM   3892 HH21 ARG A 254      25.860  28.700  87.150  1.00  0.00           H
ATOM   3893 HH22 ARG A 254      27.390  27.960  87.540  1.00  0.00           H
ATOM   3894  C   ARG A 254      24.520  35.290  86.460  1.00  0.00           C
ATOM   3895  O   ARG A 254      24.190  34.990  85.360  1.00  0.00           O
ATOM   3896  N   SER A 255      25.380  36.230  86.740  1.00  0.00           N
ATOM   3897  HN  SER A 255      25.700  36.370  87.680  1.00  0.00           H
ATOM   3898  CA  SER A 255      26.010  36.940  85.690  1.00  0.00           C
ATOM   3899  HA  SER A 255      25.410  36.940  84.800  1.00  0.00           H
ATOM   3900  CB  SER A 255      26.330  38.500  86.040  1.00  0.00           C
ATOM   3901  HB1 SER A 255      25.420  39.120  86.200  1.00  0.00           H
ATOM   3902  HB2 SER A 255      26.830  38.930  85.150  1.00  0.00           H
ATOM   3903  OG  SER A 255      27.140  38.650  87.230  1.00  0.00           O
ATOM   3904  HG1 SER A 255      26.460  38.650  87.910  1.00  0.00           H
ATOM   3905  C   SER A 255      27.310  36.280  85.180  1.00  0.00           C
ATOM   3906  O   SER A 255      27.970  35.520  85.900  1.00  0.00           O
ATOM   3907  N   LEU A 256      27.720  36.680  83.980  1.00  0.00           N
ATOM   3908  HN  LEU A 256      27.250  37.350  83.420  1.00  0.00           H
ATOM   3909  CA  LEU A 256      28.990  36.470  83.310  1.00  0.00           C
ATOM   3910  HA  LEU A 256      29.160  35.400  83.280  1.00  0.00           H
ATOM   3911  CB  LEU A 256      28.930  37.090  81.860  1.00  0.00           C
ATOM   3912  HB1 LEU A 256      29.860  36.960  81.270  1.00  0.00           H
ATOM   3913  HB2 LEU A 256      28.620  38.160  81.940  1.00  0.00           H
ATOM   3914  CG  LEU A 256      27.860  36.270  81.010  1.00  0.00           C
ATOM   3915  HG  LEU A 256      26.990  35.950  81.620  1.00  0.00           H
ATOM   3916  CD1 LEU A 256      27.380  37.010  79.720  1.00  0.00           C
ATOM   3917 HD11 LEU A 256      27.130  38.060  79.980  1.00  0.00           H
ATOM   3918 HD12 LEU A 256      26.480  36.480  79.330  1.00  0.00           H
ATOM   3919 HD13 LEU A 256      28.220  37.090  79.000  1.00  0.00           H
ATOM   3920  CD2 LEU A 256      28.550  34.900  80.530  1.00  0.00           C
ATOM   3921 HD21 LEU A 256      27.800  34.360  79.920  1.00  0.00           H
ATOM   3922 HD22 LEU A 256      28.970  34.290  81.360  1.00  0.00           H
ATOM   3923 HD23 LEU A 256      29.370  35.080  79.800  1.00  0.00           H
ATOM   3924  C   LEU A 256      30.240  37.040  84.050  1.00  0.00           C
ATOM   3925  O   LEU A 256      30.260  38.170  84.510  1.00  0.00           O
ATOM   3926  N   ARG A 257      31.370  36.270  84.110  1.00  0.00           N
ATOM   3927  HN  ARG A 257      31.310  35.370  83.680  1.00  0.00           H
ATOM   3928  CA  ARG A 257      32.570  36.680  84.730  1.00  0.00           C
ATOM   3929  HA  ARG A 257      32.240  37.350  85.500  1.00  0.00           H
ATOM   3930  CB  ARG A 257      33.320  35.460  85.390  1.00  0.00           C
ATOM   3931  HB1 ARG A 257      34.290  35.720  85.860  1.00  0.00           H
ATOM   3932  HB2 ARG A 257      33.600  34.720  84.610  1.00  0.00           H
ATOM   3933  CG  ARG A 257      32.440  34.690  86.420  1.00  0.00           C
ATOM   3934  HG1 ARG A 257      31.420  34.730  85.980  1.00  0.00           H
ATOM   3935  HG2 ARG A 257      32.340  35.080  87.450  1.00  0.00           H
ATOM   3936  CD  ARG A 257      32.670  33.150  86.590  1.00  0.00           C
ATOM   3937  HD1 ARG A 257      32.530  32.590  85.640  1.00  0.00           H
ATOM   3938  HD2 ARG A 257      31.970  32.730  87.350  1.00  0.00           H
ATOM   3939  NE  ARG A 257      34.080  32.940  87.010  1.00  0.00           N
ATOM   3940  HE  ARG A 257      34.440  33.650  87.610  1.00  0.00           H
ATOM   3941  CZ  ARG A 257      34.730  31.800  86.980  1.00  0.00           C
ATOM   3942  NH1 ARG A 257      34.170  30.660  86.530  1.00  0.00           N
ATOM   3943 HH11 ARG A 257      33.210  30.410  86.680  1.00  0.00           H
ATOM   3944 HH12 ARG A 257      34.820  29.920  86.350  1.00  0.00           H
ATOM   3945  NH2 ARG A 257      36.000  31.870  87.410  1.00  0.00           N
ATOM   3946 HH21 ARG A 257      36.310  32.610  88.010  1.00  0.00           H
ATOM   3947 HH22 ARG A 257      36.620  31.080  87.390  1.00  0.00           H
ATOM   3948  C   ARG A 257      33.520  37.510  83.880  1.00  0.00           C
ATOM   3949  O   ARG A 257      33.410  37.590  82.660  1.00  0.00           O
ATOM   3950  N   ARG A 258      34.460  38.300  84.480  1.00  0.00           N
ATOM   3951  HN  ARG A 258      34.530  38.260  85.470  1.00  0.00           H
ATOM   3952  CA  ARG A 258      35.150  39.410  83.820  1.00  0.00           C
ATOM   3953  HA  ARG A 258      34.350  40.040  83.470  1.00  0.00           H
ATOM   3954  CB  ARG A 258      36.020  40.270  84.790  1.00  0.00           C
ATOM   3955  HB1 ARG A 258      35.490  40.370  85.760  1.00  0.00           H
ATOM   3956  HB2 ARG A 258      36.120  41.270  84.300  1.00  0.00           H
ATOM   3957  CG  ARG A 258      37.380  39.510  85.100  1.00  0.00           C
ATOM   3958  HG1 ARG A 258      38.040  39.450  84.200  1.00  0.00           H
ATOM   3959  HG2 ARG A 258      37.110  38.460  85.360  1.00  0.00           H
ATOM   3960  CD  ARG A 258      38.130  40.150  86.240  1.00  0.00           C
ATOM   3961  HD1 ARG A 258      37.510  40.050  87.160  1.00  0.00           H
ATOM   3962  HD2 ARG A 258      38.240  41.240  86.060  1.00  0.00           H
ATOM   3963  NE  ARG A 258      39.380  39.400  86.510  1.00  0.00           N
ATOM   3964  HE  ARG A 258      39.510  38.650  87.160  1.00  0.00           H
ATOM   3965  CZ  ARG A 258      40.500  39.720  85.980  1.00  0.00           C
ATOM   3966  NH1 ARG A 258      40.660  40.670  85.130  1.00  0.00           N
ATOM   3967 HH11 ARG A 258      39.870  40.990  84.610  1.00  0.00           H
ATOM   3968 HH12 ARG A 258      41.520  40.960  84.720  1.00  0.00           H
ATOM   3969  NH2 ARG A 258      41.630  39.160  86.350  1.00  0.00           N
ATOM   3970 HH21 ARG A 258      41.580  38.480  87.080  1.00  0.00           H
ATOM   3971 HH22 ARG A 258      42.370  39.270  85.690  1.00  0.00           H
ATOM   3972  C   ARG A 258      35.970  39.070  82.540  1.00  0.00           C
ATOM   3973  O   ARG A 258      35.940  39.810  81.560  1.00  0.00           O
ATOM   3974  N   ILE A 259      36.780  37.970  82.550  1.00  0.00           N
ATOM   3975  HN  ILE A 259      36.960  37.540  83.430  1.00  0.00           H
ATOM   3976  CA  ILE A 259      37.600  37.520  81.360  1.00  0.00           C
ATOM   3977  HA  ILE A 259      37.960  38.480  81.000  1.00  0.00           H
ATOM   3978  CB  ILE A 259      38.820  36.680  81.680  1.00  0.00           C
ATOM   3979  HB  ILE A 259      38.590  35.770  82.270  1.00  0.00           H
ATOM   3980  CG2 ILE A 259      39.480  36.190  80.470  1.00  0.00           C
ATOM   3981 HG21 ILE A 259      40.420  35.630  80.650  1.00  0.00           H
ATOM   3982 HG22 ILE A 259      39.830  37.010  79.800  1.00  0.00           H
ATOM   3983 HG23 ILE A 259      38.800  35.510  79.910  1.00  0.00           H
ATOM   3984  CG1 ILE A 259      39.720  37.550  82.610  1.00  0.00           C
ATOM   3985 HG11 ILE A 259      39.220  37.850  83.550  1.00  0.00           H
ATOM   3986 HG12 ILE A 259      39.860  38.560  82.170  1.00  0.00           H
ATOM   3987  CD  ILE A 259      41.080  36.990  82.910  1.00  0.00           C
ATOM   3988  HD1 ILE A 259      41.040  35.920  83.180  1.00  0.00           H
ATOM   3989  HD2 ILE A 259      41.590  37.490  83.770  1.00  0.00           H
ATOM   3990  HD3 ILE A 259      41.820  37.060  82.090  1.00  0.00           H
ATOM   3991  C   ILE A 259      36.720  36.950  80.280  1.00  0.00           C
ATOM   3992  O   ILE A 259      37.020  36.870  79.100  1.00  0.00           O
ATOM   3993  N   THR A 260      35.600  36.420  80.710  1.00  0.00           N
ATOM   3994  HN  THR A 260      35.520  36.160  81.660  1.00  0.00           H
ATOM   3995  CA  THR A 260      34.540  35.970  79.770  1.00  0.00           C
ATOM   3996  HA  THR A 260      35.060  35.350  79.060  1.00  0.00           H
ATOM   3997  CB  THR A 260      33.360  35.230  80.500  1.00  0.00           C
ATOM   3998  HB  THR A 260      32.850  35.830  81.290  1.00  0.00           H
ATOM   3999  OG1 THR A 260      33.950  34.040  81.020  1.00  0.00           O
ATOM   4000  HG1 THR A 260      34.440  34.230  81.820  1.00  0.00           H
ATOM   4001  CG2 THR A 260      32.240  34.750  79.530  1.00  0.00           C
ATOM   4002 HG21 THR A 260      32.780  34.330  78.650  1.00  0.00           H
ATOM   4003 HG22 THR A 260      31.660  35.660  79.280  1.00  0.00           H
ATOM   4004 HG23 THR A 260      31.640  33.860  79.810  1.00  0.00           H
ATOM   4005  C   THR A 260      33.910  37.100  79.030  1.00  0.00           C
ATOM   4006  O   THR A 260      33.890  37.200  77.770  1.00  0.00           O
ATOM   4007  N   ARG A 261      33.530  38.150  79.820  1.00  0.00           N
ATOM   4008  HN  ARG A 261      33.580  37.960  80.800  1.00  0.00           H
ATOM   4009  CA  ARG A 261      32.920  39.400  79.290  1.00  0.00           C
ATOM   4010  HA  ARG A 261      32.040  39.150  78.700  1.00  0.00           H
ATOM   4011  CB  ARG A 261      32.430  40.220  80.480  1.00  0.00           C
ATOM   4012  HB1 ARG A 261      33.310  40.640  81.030  1.00  0.00           H
ATOM   4013  HB2 ARG A 261      31.950  39.530  81.200  1.00  0.00           H
ATOM   4014  CG  ARG A 261      31.440  41.340  80.140  1.00  0.00           C
ATOM   4015  HG1 ARG A 261      30.630  41.420  80.900  1.00  0.00           H
ATOM   4016  HG2 ARG A 261      30.850  41.080  79.240  1.00  0.00           H
ATOM   4017  CD  ARG A 261      32.150  42.750  79.980  1.00  0.00           C
ATOM   4018  HD1 ARG A 261      33.080  42.670  79.380  1.00  0.00           H
ATOM   4019  HD2 ARG A 261      32.410  43.210  80.960  1.00  0.00           H
ATOM   4020  NE  ARG A 261      31.170  43.580  79.270  1.00  0.00           N
ATOM   4021  HE  ARG A 261      30.350  43.140  78.910  1.00  0.00           H
ATOM   4022  CZ  ARG A 261      31.500  44.790  78.870  1.00  0.00           C
ATOM   4023  NH1 ARG A 261      32.480  45.550  79.300  1.00  0.00           N
ATOM   4024 HH11 ARG A 261      32.980  45.370  80.150  1.00  0.00           H
ATOM   4025 HH12 ARG A 261      32.540  46.460  78.890  1.00  0.00           H
ATOM   4026  NH2 ARG A 261      30.710  45.350  77.970  1.00  0.00           N
ATOM   4027 HH21 ARG A 261      29.950  44.870  77.530  1.00  0.00           H
ATOM   4028 HH22 ARG A 261      31.000  46.290  77.790  1.00  0.00           H
ATOM   4029  C   ARG A 261      33.930  40.180  78.380  1.00  0.00           C
ATOM   4030  O   ARG A 261      33.620  40.600  77.240  1.00  0.00           O
ATOM   4031  N   MET A 262      35.200  40.210  78.830  1.00  0.00           N
ATOM   4032  HN  MET A 262      35.340  39.600  79.610  1.00  0.00           H
ATOM   4033  CA  MET A 262      36.380  40.720  78.130  1.00  0.00           C
ATOM   4034  HA  MET A 262      36.340  41.790  77.990  1.00  0.00           H
ATOM   4035  CB  MET A 262      37.660  40.480  78.950  1.00  0.00           C
ATOM   4036  HB1 MET A 262      37.510  39.460  79.380  1.00  0.00           H
ATOM   4037  HB2 MET A 262      37.590  41.220  79.780  1.00  0.00           H
ATOM   4038  CG  MET A 262      39.020  40.470  78.270  1.00  0.00           C
ATOM   4039  HG1 MET A 262      39.410  41.470  77.990  1.00  0.00           H
ATOM   4040  HG2 MET A 262      39.140  39.930  77.310  1.00  0.00           H
ATOM   4041  SD  MET A 262      40.230  39.840  79.410  1.00  0.00           S
ATOM   4042  CE  MET A 262      41.520  39.760  78.170  1.00  0.00           C
ATOM   4043  HE1 MET A 262      41.800  40.820  77.990  1.00  0.00           H
ATOM   4044  HE2 MET A 262      41.330  39.170  77.260  1.00  0.00           H
ATOM   4045  HE3 MET A 262      42.500  39.370  78.530  1.00  0.00           H
ATOM   4046  C   MET A 262      36.510  40.150  76.710  1.00  0.00           C
ATOM   4047  O   MET A 262      36.730  40.800  75.710  1.00  0.00           O
ATOM   4048  N   VAL A 263      36.400  38.790  76.580  1.00  0.00           N
ATOM   4049  HN  VAL A 263      36.080  38.300  77.380  1.00  0.00           H
ATOM   4050  CA  VAL A 263      36.550  38.130  75.310  1.00  0.00           C
ATOM   4051  HA  VAL A 263      37.360  38.500  74.690  1.00  0.00           H
ATOM   4052  CB  VAL A 263      36.870  36.670  75.710  1.00  0.00           C
ATOM   4053  HB  VAL A 263      36.140  36.280  76.450  1.00  0.00           H
ATOM   4054  CG1 VAL A 263      36.860  35.670  74.570  1.00  0.00           C
ATOM   4055 HG11 VAL A 263      35.820  35.520  74.190  1.00  0.00           H
ATOM   4056 HG12 VAL A 263      37.200  34.680  74.960  1.00  0.00           H
ATOM   4057 HG13 VAL A 263      37.520  35.960  73.730  1.00  0.00           H
ATOM   4058  CG2 VAL A 263      38.310  36.720  76.210  1.00  0.00           C
ATOM   4059 HG21 VAL A 263      38.690  35.700  76.460  1.00  0.00           H
ATOM   4060 HG22 VAL A 263      38.410  37.290  77.160  1.00  0.00           H
ATOM   4061 HG23 VAL A 263      39.010  37.200  75.500  1.00  0.00           H
ATOM   4062  C   VAL A 263      35.330  38.240  74.430  1.00  0.00           C
ATOM   4063  O   VAL A 263      35.390  38.450  73.210  1.00  0.00           O
ATOM   4064  N   LEU A 264      34.100  38.190  75.060  1.00  0.00           N
ATOM   4065  HN  LEU A 264      34.040  37.820  75.980  1.00  0.00           H
ATOM   4066  CA  LEU A 264      32.830  38.320  74.380  1.00  0.00           C
ATOM   4067  HA  LEU A 264      32.680  37.550  73.640  1.00  0.00           H
ATOM   4068  CB  LEU A 264      31.730  38.050  75.450  1.00  0.00           C
ATOM   4069  HB1 LEU A 264      31.920  38.730  76.300  1.00  0.00           H
ATOM   4070  HB2 LEU A 264      31.850  36.970  75.680  1.00  0.00           H
ATOM   4071  CG  LEU A 264      30.270  38.090  74.930  1.00  0.00           C
ATOM   4072  HG  LEU A 264      29.940  39.150  74.840  1.00  0.00           H
ATOM   4073  CD1 LEU A 264      29.970  37.350  73.670  1.00  0.00           C
ATOM   4074 HD11 LEU A 264      28.870  37.250  73.540  1.00  0.00           H
ATOM   4075 HD12 LEU A 264      30.480  36.360  73.620  1.00  0.00           H
ATOM   4076 HD13 LEU A 264      30.280  37.910  72.770  1.00  0.00           H
ATOM   4077  CD2 LEU A 264      29.330  37.600  76.120  1.00  0.00           C
ATOM   4078 HD21 LEU A 264      29.440  38.270  77.000  1.00  0.00           H
ATOM   4079 HD22 LEU A 264      29.580  36.530  76.270  1.00  0.00           H
ATOM   4080 HD23 LEU A 264      28.310  37.720  75.710  1.00  0.00           H
ATOM   4081  C   LEU A 264      32.540  39.690  73.650  1.00  0.00           C
ATOM   4082  O   LEU A 264      31.930  39.770  72.620  1.00  0.00           O
ATOM   4083  N   VAL A 265      32.940  40.820  74.330  1.00  0.00           N
ATOM   4084  HN  VAL A 265      33.300  40.700  75.250  1.00  0.00           H
ATOM   4085  CA  VAL A 265      33.020  42.100  73.740  1.00  0.00           C
ATOM   4086  HA  VAL A 265      32.030  42.430  73.490  1.00  0.00           H
ATOM   4087  CB  VAL A 265      33.320  43.140  74.830  1.00  0.00           C
ATOM   4088  HB  VAL A 265      34.250  42.900  75.390  1.00  0.00           H
ATOM   4089  CG1 VAL A 265      33.560  44.560  74.140  1.00  0.00           C
ATOM   4090 HG11 VAL A 265      32.590  44.840  73.680  1.00  0.00           H
ATOM   4091 HG12 VAL A 265      34.350  44.710  73.370  1.00  0.00           H
ATOM   4092 HG13 VAL A 265      33.740  45.360  74.900  1.00  0.00           H
ATOM   4093  CG2 VAL A 265      32.140  43.200  75.810  1.00  0.00           C
ATOM   4094 HG21 VAL A 265      32.230  44.110  76.450  1.00  0.00           H
ATOM   4095 HG22 VAL A 265      31.930  42.250  76.350  1.00  0.00           H
ATOM   4096 HG23 VAL A 265      31.190  43.390  75.280  1.00  0.00           H
ATOM   4097  C   VAL A 265      33.960  42.230  72.540  1.00  0.00           C
ATOM   4098  O   VAL A 265      33.700  42.910  71.540  1.00  0.00           O
ATOM   4099  N   VAL A 266      35.190  41.750  72.610  1.00  0.00           N
ATOM   4100  HN  VAL A 266      35.560  41.220  73.370  1.00  0.00           H
ATOM   4101  CA  VAL A 266      36.020  41.600  71.430  1.00  0.00           C
ATOM   4102  HA  VAL A 266      36.240  42.580  71.040  1.00  0.00           H
ATOM   4103  CB  VAL A 266      37.420  41.150  72.000  1.00  0.00           C
ATOM   4104  HB  VAL A 266      37.360  40.140  72.460  1.00  0.00           H
ATOM   4105  CG1 VAL A 266      38.330  40.970  70.830  1.00  0.00           C
ATOM   4106 HG11 VAL A 266      39.310  40.520  71.100  1.00  0.00           H
ATOM   4107 HG12 VAL A 266      38.520  41.840  70.160  1.00  0.00           H
ATOM   4108 HG13 VAL A 266      37.880  40.200  70.170  1.00  0.00           H
ATOM   4109  CG2 VAL A 266      37.980  42.180  73.000  1.00  0.00           C
ATOM   4110 HG21 VAL A 266      37.450  42.220  73.980  1.00  0.00           H
ATOM   4111 HG22 VAL A 266      38.140  43.180  72.560  1.00  0.00           H
ATOM   4112 HG23 VAL A 266      39.010  41.880  73.320  1.00  0.00           H
ATOM   4113  C   VAL A 266      35.470  40.760  70.300  1.00  0.00           C
ATOM   4114  O   VAL A 266      35.380  41.190  69.140  1.00  0.00           O
ATOM   4115  N   VAL A 267      34.910  39.610  70.590  1.00  0.00           N
ATOM   4116  HN  VAL A 267      35.050  39.250  71.510  1.00  0.00           H
ATOM   4117  CA  VAL A 267      34.110  38.750  69.720  1.00  0.00           C
ATOM   4118  HA  VAL A 267      34.750  38.700  68.850  1.00  0.00           H
ATOM   4119  CB  VAL A 267      33.830  37.390  70.450  1.00  0.00           C
ATOM   4120  HB  VAL A 267      33.710  37.630  71.530  1.00  0.00           H
ATOM   4121  CG1 VAL A 267      32.700  36.560  69.850  1.00  0.00           C
ATOM   4122 HG11 VAL A 267      32.800  36.320  68.770  1.00  0.00           H
ATOM   4123 HG12 VAL A 267      31.710  36.930  70.180  1.00  0.00           H
ATOM   4124 HG13 VAL A 267      32.870  35.580  70.340  1.00  0.00           H
ATOM   4125  CG2 VAL A 267      35.080  36.520  70.230  1.00  0.00           C
ATOM   4126 HG21 VAL A 267      36.010  37.090  70.470  1.00  0.00           H
ATOM   4127 HG22 VAL A 267      35.210  36.180  69.180  1.00  0.00           H
ATOM   4128 HG23 VAL A 267      35.070  35.640  70.900  1.00  0.00           H
ATOM   4129  C   VAL A 267      32.930  39.360  69.090  1.00  0.00           C
ATOM   4130  O   VAL A 267      32.640  39.270  67.890  1.00  0.00           O
ATOM   4131  N   GLY A 268      32.100  40.040  69.890  1.00  0.00           N
ATOM   4132  HN  GLY A 268      32.270  40.200  70.860  1.00  0.00           H
ATOM   4133  CA  GLY A 268      30.930  40.860  69.530  1.00  0.00           C
ATOM   4134  HA1 GLY A 268      30.460  41.170  70.440  1.00  0.00           H
ATOM   4135  HA2 GLY A 268      30.220  40.270  68.960  1.00  0.00           H
ATOM   4136  C   GLY A 268      31.230  42.050  68.730  1.00  0.00           C
ATOM   4137  O   GLY A 268      30.400  42.310  67.870  1.00  0.00           O
ATOM   4138  N   ALA A 269      32.270  42.830  69.010  1.00  0.00           N
ATOM   4139  HN  ALA A 269      32.830  42.770  69.840  1.00  0.00           H
ATOM   4140  CA  ALA A 269      32.820  43.760  68.050  1.00  0.00           C
ATOM   4141  HA  ALA A 269      32.060  44.520  67.900  1.00  0.00           H
ATOM   4142  CB  ALA A 269      33.980  44.570  68.770  1.00  0.00           C
ATOM   4143  HB1 ALA A 269      34.930  43.990  68.830  1.00  0.00           H
ATOM   4144  HB2 ALA A 269      33.720  44.860  69.810  1.00  0.00           H
ATOM   4145  HB3 ALA A 269      34.100  45.540  68.240  1.00  0.00           H
ATOM   4146  C   ALA A 269      33.230  43.110  66.790  1.00  0.00           C
ATOM   4147  O   ALA A 269      32.900  43.600  65.730  1.00  0.00           O
ATOM   4148  N   PHE A 270      34.040  41.960  66.760  1.00  0.00           N
ATOM   4149  HN  PHE A 270      34.500  41.630  67.580  1.00  0.00           H
ATOM   4150  CA  PHE A 270      34.450  41.360  65.550  1.00  0.00           C
ATOM   4151  HA  PHE A 270      34.790  42.090  64.840  1.00  0.00           H
ATOM   4152  CB  PHE A 270      35.500  40.240  65.890  1.00  0.00           C
ATOM   4153  HB1 PHE A 270      34.990  39.530  66.580  1.00  0.00           H
ATOM   4154  HB2 PHE A 270      36.340  40.680  66.460  1.00  0.00           H
ATOM   4155  CG  PHE A 270      35.970  39.450  64.680  1.00  0.00           C
ATOM   4156  CD1 PHE A 270      37.200  39.820  64.010  1.00  0.00           C
ATOM   4157  HD1 PHE A 270      37.840  40.590  64.400  1.00  0.00           H
ATOM   4158  CE1 PHE A 270      37.610  39.080  62.950  1.00  0.00           C
ATOM   4159  HE1 PHE A 270      38.540  39.390  62.490  1.00  0.00           H
ATOM   4160  CZ  PHE A 270      36.980  38.000  62.470  1.00  0.00           C
ATOM   4161  HZ  PHE A 270      37.470  37.400  61.720  1.00  0.00           H
ATOM   4162  CD2 PHE A 270      35.300  38.310  64.250  1.00  0.00           C
ATOM   4163  HD2 PHE A 270      34.350  38.100  64.720  1.00  0.00           H
ATOM   4164  CE2 PHE A 270      35.730  37.610  63.120  1.00  0.00           C
ATOM   4165  HE2 PHE A 270      35.180  36.720  62.840  1.00  0.00           H
ATOM   4166  C   PHE A 270      33.310  40.950  64.690  1.00  0.00           C
ATOM   4167  O   PHE A 270      33.250  41.290  63.530  1.00  0.00           O
ATOM   4168  N   VAL A 271      32.290  40.320  65.230  1.00  0.00           N
ATOM   4169  HN  VAL A 271      32.300  40.010  66.170  1.00  0.00           H
ATOM   4170  CA  VAL A 271      31.030  39.950  64.610  1.00  0.00           C
ATOM   4171  HA  VAL A 271      31.270  39.380  63.720  1.00  0.00           H
ATOM   4172  CB  VAL A 271      30.220  39.110  65.550  1.00  0.00           C
ATOM   4173  HB  VAL A 271      30.270  39.560  66.570  1.00  0.00           H
ATOM   4174  CG1 VAL A 271      28.760  38.860  65.120  1.00  0.00           C
ATOM   4175 HG11 VAL A 271      28.790  38.330  64.140  1.00  0.00           H
ATOM   4176 HG12 VAL A 271      28.190  39.800  64.970  1.00  0.00           H
ATOM   4177 HG13 VAL A 271      28.330  38.220  65.910  1.00  0.00           H
ATOM   4178  CG2 VAL A 271      30.800  37.700  65.600  1.00  0.00           C
ATOM   4179 HG21 VAL A 271      31.880  37.760  65.860  1.00  0.00           H
ATOM   4180 HG22 VAL A 271      30.780  37.210  64.600  1.00  0.00           H
ATOM   4181 HG23 VAL A 271      30.280  37.090  66.370  1.00  0.00           H
ATOM   4182  C   VAL A 271      30.220  41.050  63.970  1.00  0.00           C
ATOM   4183  O   VAL A 271      29.910  40.930  62.800  1.00  0.00           O
ATOM   4184  N   VAL A 272      30.010  42.150  64.680  1.00  0.00           N
ATOM   4185  HN  VAL A 272      30.330  42.210  65.630  1.00  0.00           H
ATOM   4186  CA  VAL A 272      29.300  43.340  64.170  1.00  0.00           C
ATOM   4187  HA  VAL A 272      28.340  43.020  63.790  1.00  0.00           H
ATOM   4188  CB  VAL A 272      29.170  44.340  65.270  1.00  0.00           C
ATOM   4189  HB  VAL A 272      29.970  44.300  66.040  1.00  0.00           H
ATOM   4190  CG1 VAL A 272      28.940  45.800  64.770  1.00  0.00           C
ATOM   4191 HG11 VAL A 272      28.100  45.840  64.050  1.00  0.00           H
ATOM   4192 HG12 VAL A 272      29.800  46.350  64.340  1.00  0.00           H
ATOM   4193 HG13 VAL A 272      28.720  46.460  65.640  1.00  0.00           H
ATOM   4194  CG2 VAL A 272      27.950  43.900  66.190  1.00  0.00           C
ATOM   4195 HG21 VAL A 272      28.000  44.470  67.140  1.00  0.00           H
ATOM   4196 HG22 VAL A 272      28.080  42.840  66.480  1.00  0.00           H
ATOM   4197 HG23 VAL A 272      27.040  44.090  65.570  1.00  0.00           H
ATOM   4198  C   VAL A 272      29.990  43.960  62.990  1.00  0.00           C
ATOM   4199  O   VAL A 272      29.400  44.400  62.040  1.00  0.00           O
ATOM   4200  N   CYS A 273      31.360  44.080  63.070  1.00  0.00           N
ATOM   4201  HN  CYS A 273      31.880  43.850  63.890  1.00  0.00           H
ATOM   4202  CA  CYS A 273      32.170  44.630  61.970  1.00  0.00           C
ATOM   4203  HA  CYS A 273      31.620  45.470  61.590  1.00  0.00           H
ATOM   4204  CB  CYS A 273      33.630  45.090  62.420  1.00  0.00           C
ATOM   4205  HB1 CYS A 273      34.330  45.320  61.590  1.00  0.00           H
ATOM   4206  HB2 CYS A 273      34.170  44.230  62.870  1.00  0.00           H
ATOM   4207  SG  CYS A 273      33.370  46.440  63.660  1.00  0.00           S
ATOM   4208  HG1 CYS A 273      32.870  45.620  64.570  1.00  0.00           H
ATOM   4209  C   CYS A 273      32.370  43.770  60.700  1.00  0.00           C
ATOM   4210  O   CYS A 273      32.120  44.200  59.580  1.00  0.00           O
ATOM   4211  N   TRP A 274      32.500  42.410  60.870  1.00  0.00           N
ATOM   4212  HN  TRP A 274      32.650  42.190  61.840  1.00  0.00           H
ATOM   4213  CA  TRP A 274      32.860  41.540  59.800  1.00  0.00           C
ATOM   4214  HA  TRP A 274      33.290  42.140  59.020  1.00  0.00           H
ATOM   4215  CB  TRP A 274      33.980  40.500  60.290  1.00  0.00           C
ATOM   4216  HB1 TRP A 274      34.100  39.830  59.420  1.00  0.00           H
ATOM   4217  HB2 TRP A 274      33.570  40.020  61.210  1.00  0.00           H
ATOM   4218  CG  TRP A 274      35.430  41.030  60.490  1.00  0.00           C
ATOM   4219  CD1 TRP A 274      35.880  41.750  61.560  1.00  0.00           C
ATOM   4220  HD1 TRP A 274      35.320  41.990  62.450  1.00  0.00           H
ATOM   4221  NE1 TRP A 274      37.270  42.110  61.320  1.00  0.00           N
ATOM   4222  HE1 TRP A 274      37.860  42.660  61.870  1.00  0.00           H
ATOM   4223  CE2 TRP A 274      37.680  41.500  60.220  1.00  0.00           C
ATOM   4224  CD2 TRP A 274      36.580  40.740  59.690  1.00  0.00           C
ATOM   4225  CE3 TRP A 274      36.830  39.960  58.520  1.00  0.00           C
ATOM   4226  HE3 TRP A 274      36.070  39.290  58.140  1.00  0.00           H
ATOM   4227  CZ3 TRP A 274      38.080  39.930  58.010  1.00  0.00           C
ATOM   4228  HZ3 TRP A 274      38.340  39.250  57.220  1.00  0.00           H
ATOM   4229  CZ2 TRP A 274      38.900  41.550  59.540  1.00  0.00           C
ATOM   4230  HZ2 TRP A 274      39.720  42.160  59.890  1.00  0.00           H
ATOM   4231  CH2 TRP A 274      39.130  40.690  58.490  1.00  0.00           C
ATOM   4232  HH2 TRP A 274      40.100  40.670  58.000  1.00  0.00           H
ATOM   4233  C   TRP A 274      31.780  40.640  59.300  1.00  0.00           C
ATOM   4234  O   TRP A 274      31.890  40.060  58.220  1.00  0.00           O
ATOM   4235  N   ALA A 275      30.610  40.530  59.970  1.00  0.00           N
ATOM   4236  HN  ALA A 275      30.460  41.060  60.810  1.00  0.00           H
ATOM   4237  CA  ALA A 275      29.510  39.840  59.450  1.00  0.00           C
ATOM   4238  HA  ALA A 275      29.870  38.860  59.160  1.00  0.00           H
ATOM   4239  CB  ALA A 275      28.450  39.630  60.560  1.00  0.00           C
ATOM   4240  HB1 ALA A 275      28.750  39.150  61.520  1.00  0.00           H
ATOM   4241  HB2 ALA A 275      27.680  38.920  60.190  1.00  0.00           H
ATOM   4242  HB3 ALA A 275      27.930  40.570  60.830  1.00  0.00           H
ATOM   4243  C   ALA A 275      28.770  40.580  58.250  1.00  0.00           C
ATOM   4244  O   ALA A 275      28.530  39.880  57.280  1.00  0.00           O
ATOM   4245  N   PRO A 276      28.460  41.940  58.180  1.00  0.00           N
ATOM   4246  CD  PRO A 276      28.620  42.980  59.250  1.00  0.00           C
ATOM   4247  HD1 PRO A 276      29.640  43.420  59.180  1.00  0.00           H
ATOM   4248  HD2 PRO A 276      28.420  42.630  60.290  1.00  0.00           H
ATOM   4249  CA  PRO A 276      27.770  42.430  57.000  1.00  0.00           C
ATOM   4250  HA  PRO A 276      26.770  42.030  56.920  1.00  0.00           H
ATOM   4251  CB  PRO A 276      27.610  43.950  57.260  1.00  0.00           C
ATOM   4252  HB1 PRO A 276      26.760  44.350  56.660  1.00  0.00           H
ATOM   4253  HB2 PRO A 276      28.500  44.530  56.930  1.00  0.00           H
ATOM   4254  CG  PRO A 276      27.570  44.020  58.810  1.00  0.00           C
ATOM   4255  HG1 PRO A 276      27.880  45.000  59.220  1.00  0.00           H
ATOM   4256  HG2 PRO A 276      26.600  43.710  59.250  1.00  0.00           H
ATOM   4257  C   PRO A 276      28.530  42.180  55.710  1.00  0.00           C
ATOM   4258  O   PRO A 276      28.020  41.980  54.630  1.00  0.00           O
ATOM   4259  N   ILE A 277      29.880  42.400  55.800  1.00  0.00           N
ATOM   4260  HN  ILE A 277      30.310  42.670  56.660  1.00  0.00           H
ATOM   4261  CA  ILE A 277      30.840  42.330  54.670  1.00  0.00           C
ATOM   4262  HA  ILE A 277      30.450  42.980  53.900  1.00  0.00           H
ATOM   4263  CB  ILE A 277      32.240  42.880  55.000  1.00  0.00           C
ATOM   4264  HB  ILE A 277      32.280  43.910  55.420  1.00  0.00           H
ATOM   4265  CG2 ILE A 277      32.950  42.080  56.180  1.00  0.00           C
ATOM   4266 HG21 ILE A 277      33.330  41.110  55.780  1.00  0.00           H
ATOM   4267 HG22 ILE A 277      32.260  42.010  57.040  1.00  0.00           H
ATOM   4268 HG23 ILE A 277      33.820  42.710  56.470  1.00  0.00           H
ATOM   4269  CG1 ILE A 277      33.180  43.020  53.720  1.00  0.00           C
ATOM   4270 HG11 ILE A 277      33.280  42.050  53.200  1.00  0.00           H
ATOM   4271 HG12 ILE A 277      34.150  43.530  53.910  1.00  0.00           H
ATOM   4272  CD  ILE A 277      32.650  43.940  52.600  1.00  0.00           C
ATOM   4273  HD1 ILE A 277      33.470  44.290  51.930  1.00  0.00           H
ATOM   4274  HD2 ILE A 277      32.220  44.820  53.130  1.00  0.00           H
ATOM   4275  HD3 ILE A 277      31.790  43.580  52.010  1.00  0.00           H
ATOM   4276  C   ILE A 277      30.970  40.890  54.050  1.00  0.00           C
ATOM   4277  O   ILE A 277      31.050  40.750  52.830  1.00  0.00           O
ATOM   4278  N   HSD A 278      30.890  39.840  54.890  1.00  0.00           N
ATOM   4279  HN  HSD A 278      30.940  39.940  55.880  1.00  0.00           H
ATOM   4280  CA  HSD A 278      30.690  38.450  54.390  1.00  0.00           C
ATOM   4281  HA  HSD A 278      31.560  38.250  53.780  1.00  0.00           H
ATOM   4282  CB  HSD A 278      30.940  37.440  55.540  1.00  0.00           C
ATOM   4283  HB1 HSD A 278      30.670  36.400  55.240  1.00  0.00           H
ATOM   4284  HB2 HSD A 278      30.220  37.580  56.360  1.00  0.00           H
ATOM   4285  ND1 HSD A 278      32.890  37.730  57.090  1.00  0.00           N
ATOM   4286  HD1 HSD A 278      32.460  38.410  57.690  1.00  0.00           H
ATOM   4287  CG  HSD A 278      32.350  37.280  55.910  1.00  0.00           C
ATOM   4288  CE1 HSD A 278      34.170  37.310  57.140  1.00  0.00           C
ATOM   4289  HE1 HSD A 278      34.830  37.450  57.990  1.00  0.00           H
ATOM   4290  NE2 HSD A 278      34.460  36.590  56.090  1.00  0.00           N
ATOM   4291  CD2 HSD A 278      33.330  36.610  55.310  1.00  0.00           C
ATOM   4292  HD2 HSD A 278      33.260  35.850  54.550  1.00  0.00           H
ATOM   4293  C   HSD A 278      29.390  38.240  53.620  1.00  0.00           C
ATOM   4294  O   HSD A 278      29.430  37.630  52.530  1.00  0.00           O
ATOM   4295  N   ILE A 279      28.230  38.720  54.050  1.00  0.00           N
ATOM   4296  HN  ILE A 279      28.360  39.250  54.890  1.00  0.00           H
ATOM   4297  CA  ILE A 279      26.930  38.640  53.360  1.00  0.00           C
ATOM   4298  HA  ILE A 279      26.680  37.680  52.940  1.00  0.00           H
ATOM   4299  CB  ILE A 279      25.860  39.100  54.300  1.00  0.00           C
ATOM   4300  HB  ILE A 279      26.210  40.050  54.770  1.00  0.00           H
ATOM   4301  CG2 ILE A 279      24.470  39.420  53.670  1.00  0.00           C
ATOM   4302 HG21 ILE A 279      23.660  39.490  54.430  1.00  0.00           H
ATOM   4303 HG22 ILE A 279      24.210  38.530  53.060  1.00  0.00           H
ATOM   4304 HG23 ILE A 279      24.380  40.320  53.020  1.00  0.00           H
ATOM   4305  CG1 ILE A 279      25.640  38.050  55.490  1.00  0.00           C
ATOM   4306 HG11 ILE A 279      26.590  37.510  55.660  1.00  0.00           H
ATOM   4307 HG12 ILE A 279      24.760  37.420  55.230  1.00  0.00           H
ATOM   4308  CD  ILE A 279      25.300  38.760  56.850  1.00  0.00           C
ATOM   4309  HD1 ILE A 279      25.320  38.030  57.680  1.00  0.00           H
ATOM   4310  HD2 ILE A 279      24.280  39.200  56.840  1.00  0.00           H
ATOM   4311  HD3 ILE A 279      26.050  39.560  57.050  1.00  0.00           H
ATOM   4312  C   ILE A 279      27.000  39.480  52.100  1.00  0.00           C
ATOM   4313  O   ILE A 279      26.630  39.020  51.000  1.00  0.00           O
ATOM   4314  N   PHE A 280      27.590  40.710  52.190  1.00  0.00           N
ATOM   4315  HN  PHE A 280      27.960  41.120  53.030  1.00  0.00           H
ATOM   4316  CA  PHE A 280      27.590  41.600  51.060  1.00  0.00           C
ATOM   4317  HA  PHE A 280      26.560  41.550  50.740  1.00  0.00           H
ATOM   4318  CB  PHE A 280      27.900  42.990  51.670  1.00  0.00           C
ATOM   4319  HB1 PHE A 280      28.970  43.140  51.930  1.00  0.00           H
ATOM   4320  HB2 PHE A 280      27.330  43.210  52.600  1.00  0.00           H
ATOM   4321  CG  PHE A 280      27.600  44.200  50.790  1.00  0.00           C
ATOM   4322  CD1 PHE A 280      28.110  45.420  51.310  1.00  0.00           C
ATOM   4323  HD1 PHE A 280      28.570  45.330  52.280  1.00  0.00           H
ATOM   4324  CE1 PHE A 280      28.010  46.560  50.520  1.00  0.00           C
ATOM   4325  HE1 PHE A 280      28.330  47.510  50.930  1.00  0.00           H
ATOM   4326  CZ  PHE A 280      27.460  46.450  49.180  1.00  0.00           C
ATOM   4327  HZ  PHE A 280      27.440  47.250  48.460  1.00  0.00           H
ATOM   4328  CD2 PHE A 280      26.920  44.090  49.610  1.00  0.00           C
ATOM   4329  HD2 PHE A 280      26.430  43.190  49.260  1.00  0.00           H
ATOM   4330  CE2 PHE A 280      26.820  45.240  48.830  1.00  0.00           C
ATOM   4331  HE2 PHE A 280      26.360  45.250  47.850  1.00  0.00           H
ATOM   4332  C   PHE A 280      28.400  41.190  49.930  1.00  0.00           C
ATOM   4333  O   PHE A 280      27.900  41.190  48.820  1.00  0.00           O
ATOM   4334  N   VAL A 281      29.630  40.660  50.110  1.00  0.00           N
ATOM   4335  HN  VAL A 281      30.090  40.550  50.980  1.00  0.00           H
ATOM   4336  CA  VAL A 281      30.380  40.170  48.970  1.00  0.00           C
ATOM   4337  HA  VAL A 281      30.510  40.930  48.210  1.00  0.00           H
ATOM   4338  CB  VAL A 281      31.790  39.890  49.510  1.00  0.00           C
ATOM   4339  HB  VAL A 281      31.720  39.350  50.480  1.00  0.00           H
ATOM   4340  CG1 VAL A 281      32.520  39.010  48.500  1.00  0.00           C
ATOM   4341 HG11 VAL A 281      32.650  39.400  47.470  1.00  0.00           H
ATOM   4342 HG12 VAL A 281      31.950  38.060  48.400  1.00  0.00           H
ATOM   4343 HG13 VAL A 281      33.510  38.720  48.930  1.00  0.00           H
ATOM   4344  CG2 VAL A 281      32.460  41.180  49.830  1.00  0.00           C
ATOM   4345 HG21 VAL A 281      33.470  40.890  50.200  1.00  0.00           H
ATOM   4346 HG22 VAL A 281      31.920  41.780  50.580  1.00  0.00           H
ATOM   4347 HG23 VAL A 281      32.660  41.830  48.950  1.00  0.00           H
ATOM   4348  C   VAL A 281      29.690  38.930  48.270  1.00  0.00           C
ATOM   4349  O   VAL A 281      29.680  38.820  47.050  1.00  0.00           O
ATOM   4350  N   ILE A 282      29.010  37.940  48.870  1.00  0.00           N
ATOM   4351  HN  ILE A 282      29.250  37.730  49.810  1.00  0.00           H
ATOM   4352  CA  ILE A 282      28.150  36.960  48.140  1.00  0.00           C
ATOM   4353  HA  ILE A 282      28.760  36.530  47.360  1.00  0.00           H
ATOM   4354  CB  ILE A 282      27.710  35.850  49.060  1.00  0.00           C
ATOM   4355  HB  ILE A 282      27.070  36.380  49.800  1.00  0.00           H
ATOM   4356  CG2 ILE A 282      26.910  34.760  48.300  1.00  0.00           C
ATOM   4357 HG21 ILE A 282      26.620  34.030  49.080  1.00  0.00           H
ATOM   4358 HG22 ILE A 282      27.580  34.200  47.610  1.00  0.00           H
ATOM   4359 HG23 ILE A 282      25.970  35.110  47.830  1.00  0.00           H
ATOM   4360  CG1 ILE A 282      28.750  35.190  50.000  1.00  0.00           C
ATOM   4361 HG11 ILE A 282      28.130  34.450  50.550  1.00  0.00           H
ATOM   4362 HG12 ILE A 282      29.100  35.860  50.820  1.00  0.00           H
ATOM   4363  CD  ILE A 282      29.960  34.510  49.240  1.00  0.00           C
ATOM   4364  HD1 ILE A 282      29.590  33.850  48.430  1.00  0.00           H
ATOM   4365  HD2 ILE A 282      30.590  33.880  49.900  1.00  0.00           H
ATOM   4366  HD3 ILE A 282      30.620  35.240  48.720  1.00  0.00           H
ATOM   4367  C   ILE A 282      26.980  37.640  47.360  1.00  0.00           C
ATOM   4368  O   ILE A 282      26.680  37.210  46.220  1.00  0.00           O
ATOM   4369  N   VAL A 283      26.360  38.670  48.010  1.00  0.00           N
ATOM   4370  HN  VAL A 283      26.490  38.840  48.980  1.00  0.00           H
ATOM   4371  CA  VAL A 283      25.380  39.540  47.290  1.00  0.00           C
ATOM   4372  HA  VAL A 283      24.600  38.860  46.990  1.00  0.00           H
ATOM   4373  CB  VAL A 283      24.630  40.380  48.330  1.00  0.00           C
ATOM   4374  HB  VAL A 283      25.400  40.820  49.000  1.00  0.00           H
ATOM   4375  CG1 VAL A 283      23.840  41.490  47.580  1.00  0.00           C
ATOM   4376 HG11 VAL A 283      24.560  42.060  46.960  1.00  0.00           H
ATOM   4377 HG12 VAL A 283      23.320  42.210  48.250  1.00  0.00           H
ATOM   4378 HG13 VAL A 283      23.080  41.000  46.940  1.00  0.00           H
ATOM   4379  CG2 VAL A 283      23.740  39.440  49.170  1.00  0.00           C
ATOM   4380 HG21 VAL A 283      23.340  40.020  50.030  1.00  0.00           H
ATOM   4381 HG22 VAL A 283      24.340  38.550  49.470  1.00  0.00           H
ATOM   4382 HG23 VAL A 283      22.910  39.010  48.570  1.00  0.00           H
ATOM   4383  C   VAL A 283      25.920  40.210  46.080  1.00  0.00           C
ATOM   4384  O   VAL A 283      25.320  40.330  45.020  1.00  0.00           O
ATOM   4385  N   TRP A 284      27.160  40.650  46.130  1.00  0.00           N
ATOM   4386  HN  TRP A 284      27.670  40.670  46.980  1.00  0.00           H
ATOM   4387  CA  TRP A 284      27.870  41.240  44.980  1.00  0.00           C
ATOM   4388  HA  TRP A 284      27.200  41.940  44.510  1.00  0.00           H
ATOM   4389  CB  TRP A 284      28.990  41.910  45.660  1.00  0.00           C
ATOM   4390  HB1 TRP A 284      29.730  41.120  45.910  1.00  0.00           H
ATOM   4391  HB2 TRP A 284      28.600  42.410  46.570  1.00  0.00           H
ATOM   4392  CG  TRP A 284      29.780  42.890  44.880  1.00  0.00           C
ATOM   4393  CD1 TRP A 284      31.050  42.770  44.370  1.00  0.00           C
ATOM   4394  HD1 TRP A 284      31.490  41.780  44.400  1.00  0.00           H
ATOM   4395  NE1 TRP A 284      31.390  43.910  43.730  1.00  0.00           N
ATOM   4396  HE1 TRP A 284      32.320  44.220  43.650  1.00  0.00           H
ATOM   4397  CE2 TRP A 284      30.410  44.790  43.930  1.00  0.00           C
ATOM   4398  CD2 TRP A 284      29.370  44.180  44.650  1.00  0.00           C
ATOM   4399  CE3 TRP A 284      28.190  44.950  44.860  1.00  0.00           C
ATOM   4400  HE3 TRP A 284      27.360  44.390  45.280  1.00  0.00           H
ATOM   4401  CZ3 TRP A 284      28.160  46.320  44.500  1.00  0.00           C
ATOM   4402  HZ3 TRP A 284      27.260  46.890  44.670  1.00  0.00           H
ATOM   4403  CZ2 TRP A 284      30.460  46.200  43.740  1.00  0.00           C
ATOM   4404  HZ2 TRP A 284      31.380  46.720  43.510  1.00  0.00           H
ATOM   4405  CH2 TRP A 284      29.290  46.920  43.910  1.00  0.00           C
ATOM   4406  HH2 TRP A 284      29.310  47.950  43.600  1.00  0.00           H
ATOM   4407  C   TRP A 284      28.260  40.200  43.900  1.00  0.00           C
ATOM   4408  O   TRP A 284      28.760  40.630  42.860  1.00  0.00           O
ATOM   4409  N   THR A 285      28.250  38.880  44.200  1.00  0.00           N
ATOM   4410  HN  THR A 285      27.940  38.570  45.100  1.00  0.00           H
ATOM   4411  CA  THR A 285      28.710  37.890  43.320  1.00  0.00           C
ATOM   4412  HA  THR A 285      29.280  38.330  42.520  1.00  0.00           H
ATOM   4413  CB  THR A 285      29.630  36.930  44.100  1.00  0.00           C
ATOM   4414  HB  THR A 285      29.020  36.290  44.770  1.00  0.00           H
ATOM   4415  OG1 THR A 285      30.540  37.680  44.890  1.00  0.00           O
ATOM   4416  HG1 THR A 285      30.100  38.050  45.660  1.00  0.00           H
ATOM   4417  CG2 THR A 285      30.420  36.020  43.240  1.00  0.00           C
ATOM   4418 HG21 THR A 285      30.920  36.650  42.480  1.00  0.00           H
ATOM   4419 HG22 THR A 285      29.730  35.270  42.780  1.00  0.00           H
ATOM   4420 HG23 THR A 285      31.120  35.420  43.850  1.00  0.00           H
ATOM   4421  C   THR A 285      27.600  37.170  42.670  1.00  0.00           C
ATOM   4422  O   THR A 285      27.810  36.730  41.520  1.00  0.00           O
ATOM   4423  N   LEU A 286      26.440  36.960  43.330  1.00  0.00           N
ATOM   4424  HN  LEU A 286      26.380  37.300  44.270  1.00  0.00           H
ATOM   4425  CA  LEU A 286      25.390  36.050  42.890  1.00  0.00           C
ATOM   4426  HA  LEU A 286      25.760  35.480  42.050  1.00  0.00           H
ATOM   4427  CB  LEU A 286      24.960  35.170  44.080  1.00  0.00           C
ATOM   4428  HB1 LEU A 286      23.990  34.660  43.850  1.00  0.00           H
ATOM   4429  HB2 LEU A 286      24.850  35.790  45.000  1.00  0.00           H
ATOM   4430  CG  LEU A 286      25.980  34.080  44.460  1.00  0.00           C
ATOM   4431  HG  LEU A 286      26.650  34.510  45.240  1.00  0.00           H
ATOM   4432  CD1 LEU A 286      25.170  33.010  45.210  1.00  0.00           C
ATOM   4433 HD11 LEU A 286      24.580  33.500  46.020  1.00  0.00           H
ATOM   4434 HD12 LEU A 286      25.880  32.270  45.650  1.00  0.00           H
ATOM   4435 HD13 LEU A 286      24.530  32.540  44.440  1.00  0.00           H
ATOM   4436  CD2 LEU A 286      26.830  33.410  43.390  1.00  0.00           C
ATOM   4437 HD21 LEU A 286      26.120  33.060  42.610  1.00  0.00           H
ATOM   4438 HD22 LEU A 286      27.530  32.600  43.660  1.00  0.00           H
ATOM   4439 HD23 LEU A 286      27.370  34.240  42.880  1.00  0.00           H
ATOM   4440  C   LEU A 286      24.090  36.850  42.400  1.00  0.00           C
ATOM   4441  O   LEU A 286      23.220  36.330  41.710  1.00  0.00           O
ATOM   4442  N   VAL A 287      24.010  38.190  42.660  1.00  0.00           N
ATOM   4443  HN  VAL A 287      24.700  38.700  43.150  1.00  0.00           H
ATOM   4444  CA  VAL A 287      22.820  39.010  42.300  1.00  0.00           C
ATOM   4445  HA  VAL A 287      22.060  38.350  41.900  1.00  0.00           H
ATOM   4446  CB  VAL A 287      22.270  39.770  43.540  1.00  0.00           C
ATOM   4447  HB  VAL A 287      23.020  40.540  43.840  1.00  0.00           H
ATOM   4448  CG1 VAL A 287      20.970  40.530  43.290  1.00  0.00           C
ATOM   4449 HG11 VAL A 287      20.400  40.700  44.230  1.00  0.00           H
ATOM   4450 HG12 VAL A 287      20.340  39.920  42.610  1.00  0.00           H
ATOM   4451 HG13 VAL A 287      21.150  41.480  42.750  1.00  0.00           H
ATOM   4452  CG2 VAL A 287      22.050  39.000  44.810  1.00  0.00           C
ATOM   4453 HG21 VAL A 287      21.750  39.670  45.640  1.00  0.00           H
ATOM   4454 HG22 VAL A 287      22.930  38.410  45.140  1.00  0.00           H
ATOM   4455 HG23 VAL A 287      21.210  38.280  44.680  1.00  0.00           H
ATOM   4456  C   VAL A 287      23.320  40.050  41.370  1.00  0.00           C
ATOM   4457  O   VAL A 287      24.460  40.560  41.460  1.00  0.00           O
ATOM   4458  N   ASP A 288      22.520  40.510  40.420  1.00  0.00           N
ATOM   4459  HN  ASP A 288      21.720  40.050  40.030  1.00  0.00           H
ATOM   4460  CA  ASP A 288      22.850  41.510  39.450  1.00  0.00           C
ATOM   4461  HA  ASP A 288      23.880  41.430  39.130  1.00  0.00           H
ATOM   4462  CB  ASP A 288      21.810  41.380  38.300  1.00  0.00           C
ATOM   4463  HB1 ASP A 288      22.080  42.100  37.500  1.00  0.00           H
ATOM   4464  HB2 ASP A 288      20.810  41.580  38.750  1.00  0.00           H
ATOM   4465  CG  ASP A 288      21.870  40.100  37.510  1.00  0.00           C
ATOM   4466  OD1 ASP A 288      21.060  40.030  36.550  1.00  0.00           O
ATOM   4467  OD2 ASP A 288      22.640  39.180  37.760  1.00  0.00           O
ATOM   4468  C   ASP A 288      22.720  42.870  40.000  1.00  0.00           C
ATOM   4469  O   ASP A 288      22.150  43.700  39.320  1.00  0.00           O
ATOM   4470  N   ILE A 289      23.250  43.030  41.230  1.00  0.00           N
ATOM   4471  HN  ILE A 289      23.730  42.230  41.580  1.00  0.00           H
ATOM   4472  CA  ILE A 289      23.300  44.250  41.970  1.00  0.00           C
ATOM   4473  HA  ILE A 289      22.670  45.030  41.590  1.00  0.00           H
ATOM   4474  CB  ILE A 289      22.940  43.970  43.410  1.00  0.00           C
ATOM   4475  HB  ILE A 289      22.080  43.260  43.350  1.00  0.00           H
ATOM   4476  CG2 ILE A 289      23.960  43.180  44.220  1.00  0.00           C
ATOM   4477 HG21 ILE A 289      23.490  42.780  45.140  1.00  0.00           H
ATOM   4478 HG22 ILE A 289      24.860  43.780  44.470  1.00  0.00           H
ATOM   4479 HG23 ILE A 289      24.330  42.320  43.620  1.00  0.00           H
ATOM   4480  CG1 ILE A 289      22.410  45.150  44.210  1.00  0.00           C
ATOM   4481 HG11 ILE A 289      23.140  45.930  43.900  1.00  0.00           H
ATOM   4482 HG12 ILE A 289      22.510  45.000  45.310  1.00  0.00           H
ATOM   4483  CD  ILE A 289      20.920  45.480  43.920  1.00  0.00           C
ATOM   4484  HD1 ILE A 289      20.680  45.640  42.840  1.00  0.00           H
ATOM   4485  HD2 ILE A 289      20.610  46.450  44.360  1.00  0.00           H
ATOM   4486  HD3 ILE A 289      20.230  44.670  44.240  1.00  0.00           H
ATOM   4487  C   ILE A 289      24.660  44.890  41.850  1.00  0.00           C
ATOM   4488  O   ILE A 289      24.930  46.010  42.210  1.00  0.00           O
ATOM   4489  N   ASP A 290      25.630  44.090  41.260  1.00  0.00           N
ATOM   4490  HN  ASP A 290      25.420  43.220  40.810  1.00  0.00           H
ATOM   4491  CA  ASP A 290      27.070  44.390  41.260  1.00  0.00           C
ATOM   4492  HA  ASP A 290      27.260  44.780  42.250  1.00  0.00           H
ATOM   4493  CB  ASP A 290      27.900  43.070  41.190  1.00  0.00           C
ATOM   4494  HB1 ASP A 290      27.540  42.310  41.920  1.00  0.00           H
ATOM   4495  HB2 ASP A 290      28.970  43.280  41.430  1.00  0.00           H
ATOM   4496  CG  ASP A 290      27.900  42.420  39.830  1.00  0.00           C
ATOM   4497  OD1 ASP A 290      26.810  42.360  39.130  1.00  0.00           O
ATOM   4498  OD2 ASP A 290      28.900  41.770  39.560  1.00  0.00           O
ATOM   4499  C   ASP A 290      27.510  45.470  40.280  1.00  0.00           C
ATOM   4500  O   ASP A 290      27.360  45.340  39.070  1.00  0.00           O
ATOM   4501  N   ARG A 291      28.030  46.540  40.860  1.00  0.00           N
ATOM   4502  HN  ARG A 291      28.140  46.560  41.850  1.00  0.00           H
ATOM   4503  CA  ARG A 291      28.640  47.640  40.120  1.00  0.00           C
ATOM   4504  HA  ARG A 291      29.110  48.140  40.960  1.00  0.00           H
ATOM   4505  CB  ARG A 291      29.730  47.190  39.090  1.00  0.00           C
ATOM   4506  HB1 ARG A 291      30.160  48.100  38.620  1.00  0.00           H
ATOM   4507  HB2 ARG A 291      29.190  46.580  38.330  1.00  0.00           H
ATOM   4508  CG  ARG A 291      30.960  46.400  39.550  1.00  0.00           C
ATOM   4509  HG1 ARG A 291      30.550  45.480  40.000  1.00  0.00           H
ATOM   4510  HG2 ARG A 291      31.380  47.060  40.350  1.00  0.00           H
ATOM   4511  CD  ARG A 291      32.070  46.090  38.500  1.00  0.00           C
ATOM   4512  HD1 ARG A 291      31.540  45.550  37.680  1.00  0.00           H
ATOM   4513  HD2 ARG A 291      32.800  45.330  38.840  1.00  0.00           H
ATOM   4514  NE  ARG A 291      32.700  47.360  38.040  1.00  0.00           N
ATOM   4515  HE  ARG A 291      32.340  48.210  38.420  1.00  0.00           H
ATOM   4516  CZ  ARG A 291      33.620  47.520  37.060  1.00  0.00           C
ATOM   4517  NH1 ARG A 291      33.910  48.720  36.650  1.00  0.00           N
ATOM   4518 HH11 ARG A 291      33.290  49.510  36.610  1.00  0.00           H
ATOM   4519 HH12 ARG A 291      34.630  48.690  35.970  1.00  0.00           H
ATOM   4520  NH2 ARG A 291      34.290  46.540  36.460  1.00  0.00           N
ATOM   4521 HH21 ARG A 291      34.150  45.610  36.800  1.00  0.00           H
ATOM   4522 HH22 ARG A 291      34.510  46.650  35.490  1.00  0.00           H
ATOM   4523  C   ARG A 291      27.660  48.570  39.480  1.00  0.00           C
ATOM   4524  O   ARG A 291      27.890  49.250  38.530  1.00  0.00           O
ATOM   4525  N   ARG A 292      26.460  48.650  40.050  1.00  0.00           N
ATOM   4526  HN  ARG A 292      26.330  48.020  40.810  1.00  0.00           H
ATOM   4527  CA  ARG A 292      25.310  49.380  39.500  1.00  0.00           C
ATOM   4528  HA  ARG A 292      25.260  49.110  38.450  1.00  0.00           H
ATOM   4529  CB  ARG A 292      23.970  48.980  40.000  1.00  0.00           C
ATOM   4530  HB1 ARG A 292      23.590  48.020  39.600  1.00  0.00           H
ATOM   4531  HB2 ARG A 292      23.260  49.770  39.670  1.00  0.00           H
ATOM   4532  CG  ARG A 292      23.850  48.860  41.530  1.00  0.00           C
ATOM   4533  HG1 ARG A 292      24.040  49.830  42.030  1.00  0.00           H
ATOM   4534  HG2 ARG A 292      24.610  48.110  41.840  1.00  0.00           H
ATOM   4535  CD  ARG A 292      22.540  48.230  41.980  1.00  0.00           C
ATOM   4536  HD1 ARG A 292      22.380  48.190  43.080  1.00  0.00           H
ATOM   4537  HD2 ARG A 292      22.510  47.160  41.690  1.00  0.00           H
ATOM   4538  NE  ARG A 292      21.320  48.730  41.190  1.00  0.00           N
ATOM   4539  HE  ARG A 292      21.000  48.250  40.380  1.00  0.00           H
ATOM   4540  CZ  ARG A 292      20.710  49.930  41.380  1.00  0.00           C
ATOM   4541  NH1 ARG A 292      19.710  50.190  40.550  1.00  0.00           N
ATOM   4542 HH11 ARG A 292      19.240  51.070  40.550  1.00  0.00           H
ATOM   4543 HH12 ARG A 292      19.790  49.780  39.640  1.00  0.00           H
ATOM   4544  NH2 ARG A 292      21.070  50.750  42.290  1.00  0.00           N
ATOM   4545 HH21 ARG A 292      21.740  50.570  43.010  1.00  0.00           H
ATOM   4546 HH22 ARG A 292      20.450  51.540  42.340  1.00  0.00           H
ATOM   4547  C   ARG A 292      25.460  50.900  39.340  1.00  0.00           C
ATOM   4548  O   ARG A 292      25.090  51.490  38.320  1.00  0.00           O
ATOM   4549  N   ASP A 293      26.010  51.460  40.370  1.00  0.00           N
ATOM   4550  HN  ASP A 293      26.330  51.070  41.230  1.00  0.00           H
ATOM   4551  CA  ASP A 293      26.070  52.970  40.430  1.00  0.00           C
ATOM   4552  HA  ASP A 293      26.280  53.300  39.430  1.00  0.00           H
ATOM   4553  CB  ASP A 293      24.620  53.490  40.870  1.00  0.00           C
ATOM   4554  HB1 ASP A 293      23.960  53.000  40.120  1.00  0.00           H
ATOM   4555  HB2 ASP A 293      24.580  54.580  40.690  1.00  0.00           H
ATOM   4556  CG  ASP A 293      24.290  53.300  42.300  1.00  0.00           C
ATOM   4557  OD1 ASP A 293      23.180  53.710  42.800  1.00  0.00           O
ATOM   4558  OD2 ASP A 293      25.070  52.610  43.030  1.00  0.00           O
ATOM   4559  C   ASP A 293      27.220  53.270  41.380  1.00  0.00           C
ATOM   4560  O   ASP A 293      27.830  52.360  41.960  1.00  0.00           O
ATOM   4561  N   PRO A 294      27.700  54.470  41.550  1.00  0.00           N
ATOM   4562  CD  PRO A 294      27.190  55.660  40.940  1.00  0.00           C
ATOM   4563  HD1 PRO A 294      26.090  55.760  41.050  1.00  0.00           H
ATOM   4564  HD2 PRO A 294      27.480  55.730  39.870  1.00  0.00           H
ATOM   4565  CA  PRO A 294      28.850  54.720  42.520  1.00  0.00           C
ATOM   4566  HA  PRO A 294      29.630  53.980  42.450  1.00  0.00           H
ATOM   4567  CB  PRO A 294      29.190  56.200  42.170  1.00  0.00           C
ATOM   4568  HB1 PRO A 294      29.750  56.260  41.210  1.00  0.00           H
ATOM   4569  HB2 PRO A 294      29.620  56.760  43.020  1.00  0.00           H
ATOM   4570  CG  PRO A 294      27.810  56.820  41.740  1.00  0.00           C
ATOM   4571  HG1 PRO A 294      27.120  57.050  42.580  1.00  0.00           H
ATOM   4572  HG2 PRO A 294      27.900  57.710  41.090  1.00  0.00           H
ATOM   4573  C   PRO A 294      28.350  54.620  43.990  1.00  0.00           C
ATOM   4574  O   PRO A 294      29.140  54.800  44.950  1.00  0.00           O
ATOM   4575  N   LEU A 295      27.000  54.580  44.230  1.00  0.00           N
ATOM   4576  HN  LEU A 295      26.390  54.240  43.510  1.00  0.00           H
ATOM   4577  CA  LEU A 295      26.400  54.690  45.590  1.00  0.00           C
ATOM   4578  HA  LEU A 295      26.910  55.380  46.240  1.00  0.00           H
ATOM   4579  CB  LEU A 295      24.880  55.020  45.570  1.00  0.00           C
ATOM   4580  HB1 LEU A 295      24.430  54.200  44.960  1.00  0.00           H
ATOM   4581  HB2 LEU A 295      24.900  55.980  45.010  1.00  0.00           H
ATOM   4582  CG  LEU A 295      23.980  55.190  46.860  1.00  0.00           C
ATOM   4583  HG  LEU A 295      23.020  55.680  46.620  1.00  0.00           H
ATOM   4584  CD1 LEU A 295      23.490  53.880  47.520  1.00  0.00           C
ATOM   4585 HD11 LEU A 295      22.960  54.140  48.460  1.00  0.00           H
ATOM   4586 HD12 LEU A 295      24.310  53.180  47.800  1.00  0.00           H
ATOM   4587 HD13 LEU A 295      22.690  53.310  46.990  1.00  0.00           H
ATOM   4588  CD2 LEU A 295      24.760  56.070  47.880  1.00  0.00           C
ATOM   4589 HD21 LEU A 295      25.760  55.620  48.040  1.00  0.00           H
ATOM   4590 HD22 LEU A 295      24.230  56.160  48.850  1.00  0.00           H
ATOM   4591 HD23 LEU A 295      24.900  57.090  47.470  1.00  0.00           H
ATOM   4592  C   LEU A 295      26.580  53.370  46.220  1.00  0.00           C
ATOM   4593  O   LEU A 295      26.870  53.350  47.430  1.00  0.00           O
ATOM   4594  N   VAL A 296      26.480  52.190  45.540  1.00  0.00           N
ATOM   4595  HN  VAL A 296      26.140  52.220  44.600  1.00  0.00           H
ATOM   4596  CA  VAL A 296      26.800  50.950  46.180  1.00  0.00           C
ATOM   4597  HA  VAL A 296      26.480  50.960  47.210  1.00  0.00           H
ATOM   4598  CB  VAL A 296      25.950  49.750  45.640  1.00  0.00           C
ATOM   4599  HB  VAL A 296      24.910  50.130  45.530  1.00  0.00           H
ATOM   4600  CG1 VAL A 296      26.430  49.460  44.220  1.00  0.00           C
ATOM   4601 HG11 VAL A 296      26.380  50.330  43.540  1.00  0.00           H
ATOM   4602 HG12 VAL A 296      25.820  48.650  43.760  1.00  0.00           H
ATOM   4603 HG13 VAL A 296      27.500  49.180  44.150  1.00  0.00           H
ATOM   4604  CG2 VAL A 296      25.940  48.510  46.590  1.00  0.00           C
ATOM   4605 HG21 VAL A 296      27.010  48.310  46.830  1.00  0.00           H
ATOM   4606 HG22 VAL A 296      25.430  47.710  46.010  1.00  0.00           H
ATOM   4607 HG23 VAL A 296      25.510  48.750  47.580  1.00  0.00           H
ATOM   4608  C   VAL A 296      28.320  50.650  46.230  1.00  0.00           C
ATOM   4609  O   VAL A 296      28.860  49.990  47.180  1.00  0.00           O
ATOM   4610  N   VAL A 297      29.110  51.200  45.340  1.00  0.00           N
ATOM   4611  HN  VAL A 297      28.770  51.720  44.560  1.00  0.00           H
ATOM   4612  CA  VAL A 297      30.540  51.090  45.390  1.00  0.00           C
ATOM   4613  HA  VAL A 297      30.740  50.040  45.530  1.00  0.00           H
ATOM   4614  CB  VAL A 297      31.180  51.420  44.030  1.00  0.00           C
ATOM   4615  HB  VAL A 297      30.780  52.420  43.750  1.00  0.00           H
ATOM   4616  CG1 VAL A 297      32.680  51.370  44.120  1.00  0.00           C
ATOM   4617 HG11 VAL A 297      33.160  51.610  43.150  1.00  0.00           H
ATOM   4618 HG12 VAL A 297      32.890  50.300  44.330  1.00  0.00           H
ATOM   4619 HG13 VAL A 297      33.170  51.940  44.940  1.00  0.00           H
ATOM   4620  CG2 VAL A 297      30.720  50.330  43.000  1.00  0.00           C
ATOM   4621 HG21 VAL A 297      31.080  50.620  41.990  1.00  0.00           H
ATOM   4622 HG22 VAL A 297      29.630  50.160  42.860  1.00  0.00           H
ATOM   4623 HG23 VAL A 297      31.160  49.320  43.200  1.00  0.00           H
ATOM   4624  C   VAL A 297      31.160  51.760  46.630  1.00  0.00           C
ATOM   4625  O   VAL A 297      32.040  51.190  47.270  1.00  0.00           O
ATOM   4626  N   ALA A 298      30.740  52.970  46.990  1.00  0.00           N
ATOM   4627  HN  ALA A 298      30.180  53.540  46.390  1.00  0.00           H
ATOM   4628  CA  ALA A 298      31.130  53.610  48.190  1.00  0.00           C
ATOM   4629  HA  ALA A 298      32.210  53.690  48.210  1.00  0.00           H
ATOM   4630  CB  ALA A 298      30.340  54.920  48.380  1.00  0.00           C
ATOM   4631  HB1 ALA A 298      29.250  54.900  48.600  1.00  0.00           H
ATOM   4632  HB2 ALA A 298      30.370  55.520  47.440  1.00  0.00           H
ATOM   4633  HB3 ALA A 298      30.810  55.590  49.120  1.00  0.00           H
ATOM   4634  C   ALA A 298      30.680  52.810  49.460  1.00  0.00           C
ATOM   4635  O   ALA A 298      31.330  52.710  50.500  1.00  0.00           O
ATOM   4636  N   ALA A 299      29.440  52.250  49.450  1.00  0.00           N
ATOM   4637  HN  ALA A 299      28.790  52.540  48.760  1.00  0.00           H
ATOM   4638  CA  ALA A 299      28.960  51.340  50.460  1.00  0.00           C
ATOM   4639  HA  ALA A 299      29.060  51.870  51.390  1.00  0.00           H
ATOM   4640  CB  ALA A 299      27.540  50.940  50.150  1.00  0.00           C
ATOM   4641  HB1 ALA A 299      26.840  51.800  50.140  1.00  0.00           H
ATOM   4642  HB2 ALA A 299      27.200  50.350  51.030  1.00  0.00           H
ATOM   4643  HB3 ALA A 299      27.420  50.320  49.240  1.00  0.00           H
ATOM   4644  C   ALA A 299      29.780  50.050  50.690  1.00  0.00           C
ATOM   4645  O   ALA A 299      29.980  49.670  51.830  1.00  0.00           O
ATOM   4646  N   LEU A 300      30.330  49.450  49.580  1.00  0.00           N
ATOM   4647  HN  LEU A 300      30.150  49.820  48.680  1.00  0.00           H
ATOM   4648  CA  LEU A 300      31.180  48.260  49.700  1.00  0.00           C
ATOM   4649  HA  LEU A 300      30.790  47.680  50.530  1.00  0.00           H
ATOM   4650  CB  LEU A 300      31.160  47.580  48.340  1.00  0.00           C
ATOM   4651  HB1 LEU A 300      31.610  48.240  47.560  1.00  0.00           H
ATOM   4652  HB2 LEU A 300      30.100  47.430  48.030  1.00  0.00           H
ATOM   4653  CG  LEU A 300      32.030  46.310  48.140  1.00  0.00           C
ATOM   4654  HG  LEU A 300      33.090  46.550  48.340  1.00  0.00           H
ATOM   4655  CD1 LEU A 300      31.540  45.180  49.090  1.00  0.00           C
ATOM   4656 HD11 LEU A 300      30.440  45.240  49.000  1.00  0.00           H
ATOM   4657 HD12 LEU A 300      31.860  45.360  50.140  1.00  0.00           H
ATOM   4658 HD13 LEU A 300      31.920  44.210  48.690  1.00  0.00           H
ATOM   4659  CD2 LEU A 300      31.800  45.910  46.700  1.00  0.00           C
ATOM   4660 HD21 LEU A 300      32.090  46.710  45.990  1.00  0.00           H
ATOM   4661 HD22 LEU A 300      30.740  45.620  46.590  1.00  0.00           H
ATOM   4662 HD23 LEU A 300      32.430  45.030  46.430  1.00  0.00           H
ATOM   4663  C   LEU A 300      32.600  48.640  50.170  1.00  0.00           C
ATOM   4664  O   LEU A 300      33.230  47.970  50.970  1.00  0.00           O
ATOM   4665  N   HSD A 301      33.110  49.850  49.740  1.00  0.00           N
ATOM   4666  HN  HSD A 301      32.650  50.410  49.060  1.00  0.00           H
ATOM   4667  CA  HSD A 301      34.320  50.500  50.230  1.00  0.00           C
ATOM   4668  HA  HSD A 301      35.040  49.700  50.150  1.00  0.00           H
ATOM   4669  CB  HSD A 301      34.610  51.810  49.440  1.00  0.00           C
ATOM   4670  HB1 HSD A 301      35.380  52.400  49.990  1.00  0.00           H
ATOM   4671  HB2 HSD A 301      33.730  52.450  49.250  1.00  0.00           H
ATOM   4672  ND1 HSD A 301      35.390  50.510  47.340  1.00  0.00           N
ATOM   4673  HD1 HSD A 301      35.170  49.570  47.630  1.00  0.00           H
ATOM   4674  CG  HSD A 301      35.370  51.610  48.160  1.00  0.00           C
ATOM   4675  CE1 HSD A 301      35.950  50.870  46.160  1.00  0.00           C
ATOM   4676  HE1 HSD A 301      36.200  50.130  45.400  1.00  0.00           H
ATOM   4677  NE2 HSD A 301      36.280  52.150  46.210  1.00  0.00           N
ATOM   4678  CD2 HSD A 301      35.920  52.620  47.450  1.00  0.00           C
ATOM   4679  HD2 HSD A 301      36.060  53.620  47.850  1.00  0.00           H
ATOM   4680  C   HSD A 301      34.350  50.820  51.750  1.00  0.00           C
ATOM   4681  O   HSD A 301      35.350  50.630  52.470  1.00  0.00           O
ATOM   4682  N   LEU A 302      33.260  51.310  52.340  1.00  0.00           N
ATOM   4683  HN  LEU A 302      32.520  51.680  51.780  1.00  0.00           H
ATOM   4684  CA  LEU A 302      33.110  51.520  53.800  1.00  0.00           C
ATOM   4685  HA  LEU A 302      33.940  52.090  54.190  1.00  0.00           H
ATOM   4686  CB  LEU A 302      31.810  52.460  54.060  1.00  0.00           C
ATOM   4687  HB1 LEU A 302      31.700  52.550  55.160  1.00  0.00           H
ATOM   4688  HB2 LEU A 302      30.880  52.060  53.620  1.00  0.00           H
ATOM   4689  CG  LEU A 302      31.970  53.960  53.500  1.00  0.00           C
ATOM   4690  HG  LEU A 302      31.990  53.960  52.390  1.00  0.00           H
ATOM   4691  CD1 LEU A 302      30.730  54.750  53.970  1.00  0.00           C
ATOM   4692 HD11 LEU A 302      29.810  54.160  53.780  1.00  0.00           H
ATOM   4693 HD12 LEU A 302      30.630  55.690  53.380  1.00  0.00           H
ATOM   4694 HD13 LEU A 302      30.750  55.010  55.050  1.00  0.00           H
ATOM   4695  CD2 LEU A 302      33.260  54.590  54.030  1.00  0.00           C
ATOM   4696 HD21 LEU A 302      34.200  54.030  53.840  1.00  0.00           H
ATOM   4697 HD22 LEU A 302      33.240  54.740  55.130  1.00  0.00           H
ATOM   4698 HD23 LEU A 302      33.410  55.630  53.660  1.00  0.00           H
ATOM   4699  C   LEU A 302      33.000  50.160  54.520  1.00  0.00           C
ATOM   4700  O   LEU A 302      33.560  49.940  55.610  1.00  0.00           O
ATOM   4701  N   CYS A 303      32.310  49.210  53.980  1.00  0.00           N
ATOM   4702  HN  CYS A 303      31.940  49.490  53.090  1.00  0.00           H
ATOM   4703  CA  CYS A 303      32.100  47.870  54.570  1.00  0.00           C
ATOM   4704  HA  CYS A 303      31.970  48.060  55.630  1.00  0.00           H
ATOM   4705  CB  CYS A 303      30.900  47.160  53.940  1.00  0.00           C
ATOM   4706  HB1 CYS A 303      31.160  46.760  52.930  1.00  0.00           H
ATOM   4707  HB2 CYS A 303      30.260  48.040  53.730  1.00  0.00           H
ATOM   4708  SG  CYS A 303      30.210  45.840  54.890  1.00  0.00           S
ATOM   4709  HG1 CYS A 303      31.340  45.500  55.500  1.00  0.00           H
ATOM   4710  C   CYS A 303      33.390  46.990  54.490  1.00  0.00           C
ATOM   4711  O   CYS A 303      33.580  46.150  55.360  1.00  0.00           O
ATOM   4712  N   ILE A 304      34.290  47.140  53.460  1.00  0.00           N
ATOM   4713  HN  ILE A 304      34.100  47.700  52.660  1.00  0.00           H
ATOM   4714  CA  ILE A 304      35.670  46.650  53.610  1.00  0.00           C
ATOM   4715  HA  ILE A 304      35.640  45.590  53.830  1.00  0.00           H
ATOM   4716  CB  ILE A 304      36.530  46.880  52.360  1.00  0.00           C
ATOM   4717  HB  ILE A 304      36.340  47.940  52.100  1.00  0.00           H
ATOM   4718  CG2 ILE A 304      37.990  46.640  52.650  1.00  0.00           C
ATOM   4719 HG21 ILE A 304      38.540  46.850  51.710  1.00  0.00           H
ATOM   4720 HG22 ILE A 304      38.130  45.600  53.020  1.00  0.00           H
ATOM   4721 HG23 ILE A 304      38.420  47.360  53.390  1.00  0.00           H
ATOM   4722  CG1 ILE A 304      36.030  45.970  51.210  1.00  0.00           C
ATOM   4723 HG11 ILE A 304      34.930  46.030  51.060  1.00  0.00           H
ATOM   4724 HG12 ILE A 304      36.310  44.970  51.590  1.00  0.00           H
ATOM   4725  CD  ILE A 304      36.620  46.300  49.810  1.00  0.00           C
ATOM   4726  HD1 ILE A 304      36.430  47.360  49.520  1.00  0.00           H
ATOM   4727  HD2 ILE A 304      36.190  45.650  49.020  1.00  0.00           H
ATOM   4728  HD3 ILE A 304      37.720  46.170  49.700  1.00  0.00           H
ATOM   4729  C   ILE A 304      36.320  47.300  54.820  1.00  0.00           C
ATOM   4730  O   ILE A 304      36.830  46.650  55.700  1.00  0.00           O
ATOM   4731  N   ALA A 305      36.230  48.680  54.910  1.00  0.00           N
ATOM   4732  HN  ALA A 305      35.700  49.190  54.230  1.00  0.00           H
ATOM   4733  CA  ALA A 305      36.900  49.510  55.880  1.00  0.00           C
ATOM   4734  HA  ALA A 305      37.950  49.410  55.670  1.00  0.00           H
ATOM   4735  CB  ALA A 305      36.690  51.080  55.610  1.00  0.00           C
ATOM   4736  HB1 ALA A 305      36.900  51.190  54.520  1.00  0.00           H
ATOM   4737  HB2 ALA A 305      37.380  51.740  56.170  1.00  0.00           H
ATOM   4738  HB3 ALA A 305      35.640  51.380  55.820  1.00  0.00           H
ATOM   4739  C   ALA A 305      36.710  49.290  57.480  1.00  0.00           C
ATOM   4740  O   ALA A 305      37.570  49.360  58.270  1.00  0.00           O
ATOM   4741  N   LEU A 306      35.460  49.010  57.810  1.00  0.00           N
ATOM   4742  HN  LEU A 306      34.880  49.120  57.000  1.00  0.00           H
ATOM   4743  CA  LEU A 306      34.890  48.590  59.120  1.00  0.00           C
ATOM   4744  HA  LEU A 306      35.270  49.320  59.820  1.00  0.00           H
ATOM   4745  CB  LEU A 306      33.360  48.540  58.980  1.00  0.00           C
ATOM   4746  HB1 LEU A 306      33.060  47.810  58.190  1.00  0.00           H
ATOM   4747  HB2 LEU A 306      32.950  49.550  58.770  1.00  0.00           H
ATOM   4748  CG  LEU A 306      32.690  48.110  60.200  1.00  0.00           C
ATOM   4749  HG  LEU A 306      33.080  47.120  60.530  1.00  0.00           H
ATOM   4750  CD1 LEU A 306      32.970  49.120  61.370  1.00  0.00           C
ATOM   4751 HD11 LEU A 306      32.340  48.850  62.250  1.00  0.00           H
ATOM   4752 HD12 LEU A 306      32.660  50.160  61.140  1.00  0.00           H
ATOM   4753 HD13 LEU A 306      34.030  49.080  61.700  1.00  0.00           H
ATOM   4754  CD2 LEU A 306      31.150  48.000  60.080  1.00  0.00           C
ATOM   4755 HD21 LEU A 306      30.720  48.950  59.690  1.00  0.00           H
ATOM   4756 HD22 LEU A 306      30.760  47.670  61.070  1.00  0.00           H
ATOM   4757 HD23 LEU A 306      30.930  47.250  59.290  1.00  0.00           H
ATOM   4758  C   LEU A 306      35.410  47.250  59.720  1.00  0.00           C
ATOM   4759  O   LEU A 306      35.780  47.080  60.910  1.00  0.00           O
ATOM   4760  N   GLY A 307      35.650  46.140  58.940  1.00  0.00           N
ATOM   4761  HN  GLY A 307      35.460  46.290  57.970  1.00  0.00           H
ATOM   4762  CA  GLY A 307      36.480  45.000  59.410  1.00  0.00           C
ATOM   4763  HA1 GLY A 307      36.560  44.360  58.540  1.00  0.00           H
ATOM   4764  HA2 GLY A 307      36.090  44.640  60.350  1.00  0.00           H
ATOM   4765  C   GLY A 307      37.860  45.370  59.730  1.00  0.00           C
ATOM   4766  O   GLY A 307      38.370  45.000  60.770  1.00  0.00           O
ATOM   4767  N   TYR A 308      38.550  46.180  58.960  1.00  0.00           N
ATOM   4768  HN  TYR A 308      38.160  46.250  58.040  1.00  0.00           H
ATOM   4769  CA  TYR A 308      39.890  46.620  59.270  1.00  0.00           C
ATOM   4770  HA  TYR A 308      40.440  45.730  59.540  1.00  0.00           H
ATOM   4771  CB  TYR A 308      40.510  47.370  58.090  1.00  0.00           C
ATOM   4772  HB1 TYR A 308      41.420  47.950  58.370  1.00  0.00           H
ATOM   4773  HB2 TYR A 308      39.730  48.150  57.960  1.00  0.00           H
ATOM   4774  CG  TYR A 308      40.780  46.540  56.900  1.00  0.00           C
ATOM   4775  CD1 TYR A 308      41.260  45.260  57.050  1.00  0.00           C
ATOM   4776  HD1 TYR A 308      41.320  44.830  58.040  1.00  0.00           H
ATOM   4777  CE1 TYR A 308      41.610  44.520  55.930  1.00  0.00           C
ATOM   4778  HE1 TYR A 308      41.980  43.500  55.930  1.00  0.00           H
ATOM   4779  CZ  TYR A 308      41.670  45.210  54.670  1.00  0.00           C
ATOM   4780  OH  TYR A 308      42.280  44.540  53.590  1.00  0.00           O
ATOM   4781  HH  TYR A 308      42.130  43.600  53.590  1.00  0.00           H
ATOM   4782  CD2 TYR A 308      40.690  47.190  55.620  1.00  0.00           C
ATOM   4783  HD2 TYR A 308      40.440  48.240  55.570  1.00  0.00           H
ATOM   4784  CE2 TYR A 308      41.240  46.500  54.480  1.00  0.00           C
ATOM   4785  HE2 TYR A 308      41.330  46.990  53.520  1.00  0.00           H
ATOM   4786  C   TYR A 308      39.890  47.560  60.430  1.00  0.00           C
ATOM   4787  O   TYR A 308      40.860  47.630  61.180  1.00  0.00           O
ATOM   4788  N   ALA A 309      38.840  48.420  60.460  1.00  0.00           N
ATOM   4789  HN  ALA A 309      38.150  48.400  59.740  1.00  0.00           H
ATOM   4790  CA  ALA A 309      38.600  49.370  61.590  1.00  0.00           C
ATOM   4791  HA  ALA A 309      39.420  50.080  61.570  1.00  0.00           H
ATOM   4792  CB  ALA A 309      37.220  50.000  61.470  1.00  0.00           C
ATOM   4793  HB1 ALA A 309      36.410  49.250  61.570  1.00  0.00           H
ATOM   4794  HB2 ALA A 309      37.330  50.370  60.420  1.00  0.00           H
ATOM   4795  HB3 ALA A 309      37.120  50.820  62.210  1.00  0.00           H
ATOM   4796  C   ALA A 309      38.500  48.680  63.000  1.00  0.00           C
ATOM   4797  O   ALA A 309      39.110  49.130  64.000  1.00  0.00           O
ATOM   4798  N   ASN A 310      37.970  47.430  63.060  1.00  0.00           N
ATOM   4799  HN  ASN A 310      37.380  47.100  62.320  1.00  0.00           H
ATOM   4800  CA  ASN A 310      37.980  46.580  64.240  1.00  0.00           C
ATOM   4801  HA  ASN A 310      37.550  47.180  65.030  1.00  0.00           H
ATOM   4802  CB  ASN A 310      37.060  45.330  64.070  1.00  0.00           C
ATOM   4803  HB1 ASN A 310      37.260  44.900  63.070  1.00  0.00           H
ATOM   4804  HB2 ASN A 310      35.970  45.540  64.080  1.00  0.00           H
ATOM   4805  CG  ASN A 310      37.090  44.180  65.060  1.00  0.00           C
ATOM   4806  OD1 ASN A 310      36.990  43.040  64.660  1.00  0.00           O
ATOM   4807  ND2 ASN A 310      37.160  44.380  66.420  1.00  0.00           N
ATOM   4808 HD21 ASN A 310      37.120  43.550  66.980  1.00  0.00           H
ATOM   4809 HD22 ASN A 310      37.620  45.180  66.810  1.00  0.00           H
ATOM   4810  C   ASN A 310      39.430  46.190  64.660  1.00  0.00           C
ATOM   4811  O   ASN A 310      39.690  46.130  65.800  1.00  0.00           O
ATOM   4812  N   SER A 311      40.400  45.930  63.800  1.00  0.00           N
ATOM   4813  HN  SER A 311      40.170  46.060  62.840  1.00  0.00           H
ATOM   4814  CA  SER A 311      41.820  45.610  64.000  1.00  0.00           C
ATOM   4815  HA  SER A 311      41.980  44.780  64.670  1.00  0.00           H
ATOM   4816  CB  SER A 311      42.500  45.200  62.700  1.00  0.00           C
ATOM   4817  HB1 SER A 311      43.590  45.030  62.840  1.00  0.00           H
ATOM   4818  HB2 SER A 311      42.330  45.930  61.890  1.00  0.00           H
ATOM   4819  OG  SER A 311      41.870  44.070  62.120  1.00  0.00           O
ATOM   4820  HG1 SER A 311      42.110  43.290  62.620  1.00  0.00           H
ATOM   4821  C   SER A 311      42.510  46.730  64.770  1.00  0.00           C
ATOM   4822  O   SER A 311      43.390  46.420  65.540  1.00  0.00           O
ATOM   4823  N   SER A 312      42.040  48.020  64.610  1.00  0.00           N
ATOM   4824  HN  SER A 312      41.390  48.270  63.900  1.00  0.00           H
ATOM   4825  CA  SER A 312      42.490  49.120  65.400  1.00  0.00           C
ATOM   4826  HA  SER A 312      43.470  48.850  65.780  1.00  0.00           H
ATOM   4827  CB  SER A 312      42.550  50.370  64.610  1.00  0.00           C
ATOM   4828  HB1 SER A 312      43.240  50.170  63.770  1.00  0.00           H
ATOM   4829  HB2 SER A 312      42.920  51.290  65.130  1.00  0.00           H
ATOM   4830  OG  SER A 312      41.290  50.820  64.150  1.00  0.00           O
ATOM   4831  HG1 SER A 312      40.560  50.240  64.370  1.00  0.00           H
ATOM   4832  C   SER A 312      41.580  49.350  66.650  1.00  0.00           C
ATOM   4833  O   SER A 312      42.010  49.980  67.590  1.00  0.00           O
ATOM   4834  N   LEU A 313      40.380  48.800  66.750  1.00  0.00           N
ATOM   4835  HN  LEU A 313      40.040  48.210  66.020  1.00  0.00           H
ATOM   4836  CA  LEU A 313      39.530  48.850  67.950  1.00  0.00           C
ATOM   4837  HA  LEU A 313      39.770  49.750  68.490  1.00  0.00           H
ATOM   4838  CB  LEU A 313      37.990  48.860  67.560  1.00  0.00           C
ATOM   4839  HB1 LEU A 313      37.730  47.950  66.970  1.00  0.00           H
ATOM   4840  HB2 LEU A 313      37.860  49.710  66.860  1.00  0.00           H
ATOM   4841  CG  LEU A 313      37.000  48.920  68.730  1.00  0.00           C
ATOM   4842  HG  LEU A 313      37.190  47.980  69.300  1.00  0.00           H
ATOM   4843  CD1 LEU A 313      37.070  50.170  69.600  1.00  0.00           C
ATOM   4844 HD11 LEU A 313      36.670  51.000  68.980  1.00  0.00           H
ATOM   4845 HD12 LEU A 313      38.090  50.440  69.950  1.00  0.00           H
ATOM   4846 HD13 LEU A 313      36.420  50.140  70.510  1.00  0.00           H
ATOM   4847  CD2 LEU A 313      35.600  48.810  68.110  1.00  0.00           C
ATOM   4848 HD21 LEU A 313      35.180  49.680  67.550  1.00  0.00           H
ATOM   4849 HD22 LEU A 313      34.940  48.810  69.000  1.00  0.00           H
ATOM   4850 HD23 LEU A 313      35.580  47.880  67.490  1.00  0.00           H
ATOM   4851  C   LEU A 313      39.850  47.690  68.940  1.00  0.00           C
ATOM   4852  O   LEU A 313      39.570  47.860  70.130  1.00  0.00           O
ATOM   4853  N   ASN A 314      40.500  46.600  68.590  1.00  0.00           N
ATOM   4854  HN  ASN A 314      40.650  46.590  67.600  1.00  0.00           H
ATOM   4855  CA  ASN A 314      40.990  45.520  69.470  1.00  0.00           C
ATOM   4856  HA  ASN A 314      40.060  45.180  69.920  1.00  0.00           H
ATOM   4857  CB  ASN A 314      41.440  44.280  68.570  1.00  0.00           C
ATOM   4858  HB1 ASN A 314      42.040  43.500  69.070  1.00  0.00           H
ATOM   4859  HB2 ASN A 314      42.020  44.600  67.680  1.00  0.00           H
ATOM   4860  CG  ASN A 314      40.180  43.580  68.080  1.00  0.00           C
ATOM   4861  OD1 ASN A 314      39.130  43.610  68.640  1.00  0.00           O
ATOM   4862  ND2 ASN A 314      40.470  42.810  66.990  1.00  0.00           N
ATOM   4863 HD21 ASN A 314      39.660  42.410  66.550  1.00  0.00           H
ATOM   4864 HD22 ASN A 314      41.390  42.780  66.610  1.00  0.00           H
ATOM   4865  C   ASN A 314      41.920  45.960  70.620  1.00  0.00           C
ATOM   4866  O   ASN A 314      41.590  45.650  71.740  1.00  0.00           O
ATOM   4867  N   PRO A 315      42.960  46.770  70.520  1.00  0.00           N
ATOM   4868  CD  PRO A 315      43.730  46.850  69.240  1.00  0.00           C
ATOM   4869  HD1 PRO A 315      43.010  47.020  68.410  1.00  0.00           H
ATOM   4870  HD2 PRO A 315      44.260  45.890  69.080  1.00  0.00           H
ATOM   4871  CA  PRO A 315      43.750  47.270  71.560  1.00  0.00           C
ATOM   4872  HA  PRO A 315      44.010  46.380  72.110  1.00  0.00           H
ATOM   4873  CB  PRO A 315      44.970  47.960  70.990  1.00  0.00           C
ATOM   4874  HB1 PRO A 315      45.840  47.400  71.390  1.00  0.00           H
ATOM   4875  HB2 PRO A 315      45.080  49.020  71.320  1.00  0.00           H
ATOM   4876  CG  PRO A 315      44.710  47.950  69.490  1.00  0.00           C
ATOM   4877  HG1 PRO A 315      44.170  48.920  69.380  1.00  0.00           H
ATOM   4878  HG2 PRO A 315      45.660  47.920  68.910  1.00  0.00           H
ATOM   4879  C   PRO A 315      43.000  48.140  72.540  1.00  0.00           C
ATOM   4880  O   PRO A 315      43.440  48.270  73.710  1.00  0.00           O
ATOM   4881  N   VAL A 316      42.080  48.950  71.920  1.00  0.00           N
ATOM   4882  HN  VAL A 316      41.900  48.950  70.940  1.00  0.00           H
ATOM   4883  CA  VAL A 316      41.190  49.950  72.530  1.00  0.00           C
ATOM   4884  HA  VAL A 316      41.640  50.630  73.240  1.00  0.00           H
ATOM   4885  CB  VAL A 316      40.580  50.850  71.460  1.00  0.00           C
ATOM   4886  HB  VAL A 316      40.080  50.160  70.740  1.00  0.00           H
ATOM   4887  CG1 VAL A 316      39.630  51.870  72.020  1.00  0.00           C
ATOM   4888 HG11 VAL A 316      39.140  52.430  71.190  1.00  0.00           H
ATOM   4889 HG12 VAL A 316      40.290  52.610  72.540  1.00  0.00           H
ATOM   4890 HG13 VAL A 316      38.790  51.460  72.630  1.00  0.00           H
ATOM   4891  CG2 VAL A 316      41.570  51.590  70.530  1.00  0.00           C
ATOM   4892 HG21 VAL A 316      42.260  52.110  71.240  1.00  0.00           H
ATOM   4893 HG22 VAL A 316      41.180  52.450  69.940  1.00  0.00           H
ATOM   4894 HG23 VAL A 316      42.100  50.870  69.870  1.00  0.00           H
ATOM   4895  C   VAL A 316      40.240  49.290  73.480  1.00  0.00           C
ATOM   4896  O   VAL A 316      39.850  49.770  74.570  1.00  0.00           O
ATOM   4897  N   LEU A 317      39.810  48.090  73.080  1.00  0.00           N
ATOM   4898  HN  LEU A 317      39.860  47.670  72.180  1.00  0.00           H
ATOM   4899  CA  LEU A 317      39.010  47.210  73.950  1.00  0.00           C
ATOM   4900  HA  LEU A 317      38.240  47.710  74.520  1.00  0.00           H
ATOM   4901  CB  LEU A 317      38.340  46.170  73.020  1.00  0.00           C
ATOM   4902  HB1 LEU A 317      37.860  45.360  73.610  1.00  0.00           H
ATOM   4903  HB2 LEU A 317      39.100  45.650  72.400  1.00  0.00           H
ATOM   4904  CG  LEU A 317      37.170  46.750  72.160  1.00  0.00           C
ATOM   4905  HG  LEU A 317      37.450  47.690  71.630  1.00  0.00           H
ATOM   4906  CD1 LEU A 317      36.630  45.700  71.150  1.00  0.00           C
ATOM   4907 HD11 LEU A 317      35.780  46.070  70.540  1.00  0.00           H
ATOM   4908 HD12 LEU A 317      36.490  44.710  71.650  1.00  0.00           H
ATOM   4909 HD13 LEU A 317      37.470  45.400  70.480  1.00  0.00           H
ATOM   4910  CD2 LEU A 317      36.020  47.120  73.090  1.00  0.00           C
ATOM   4911 HD21 LEU A 317      35.700  46.140  73.510  1.00  0.00           H
ATOM   4912 HD22 LEU A 317      35.210  47.630  72.510  1.00  0.00           H
ATOM   4913 HD23 LEU A 317      36.360  47.810  73.890  1.00  0.00           H
ATOM   4914  C   LEU A 317      39.830  46.450  75.000  1.00  0.00           C
ATOM   4915  O   LEU A 317      39.440  46.560  76.150  1.00  0.00           O
ATOM   4916  N   TYR A 318      41.040  45.820  74.550  1.00  0.00           N
ATOM   4917  HN  TYR A 318      41.330  45.890  73.600  1.00  0.00           H
ATOM   4918  CA  TYR A 318      41.980  45.150  75.440  1.00  0.00           C
ATOM   4919  HA  TYR A 318      41.530  44.330  75.980  1.00  0.00           H
ATOM   4920  CB  TYR A 318      43.300  44.910  74.850  1.00  0.00           C
ATOM   4921  HB1 TYR A 318      44.010  44.490  75.590  1.00  0.00           H
ATOM   4922  HB2 TYR A 318      43.860  45.740  74.360  1.00  0.00           H
ATOM   4923  CG  TYR A 318      43.340  43.960  73.680  1.00  0.00           C
ATOM   4924  CD1 TYR A 318      44.570  43.800  73.000  1.00  0.00           C
ATOM   4925  HD1 TYR A 318      45.400  44.370  73.410  1.00  0.00           H
ATOM   4926  CE1 TYR A 318      44.650  43.200  71.780  1.00  0.00           C
ATOM   4927  HE1 TYR A 318      45.580  43.130  71.230  1.00  0.00           H
ATOM   4928  CZ  TYR A 318      43.590  42.530  71.240  1.00  0.00           C
ATOM   4929  OH  TYR A 318      43.780  41.680  70.090  1.00  0.00           O
ATOM   4930  HH  TYR A 318      44.550  42.050  69.640  1.00  0.00           H
ATOM   4931  CD2 TYR A 318      42.230  43.230  73.140  1.00  0.00           C
ATOM   4932  HD2 TYR A 318      41.260  43.350  73.610  1.00  0.00           H
ATOM   4933  CE2 TYR A 318      42.430  42.420  71.970  1.00  0.00           C
ATOM   4934  HE2 TYR A 318      41.580  41.850  71.630  1.00  0.00           H
ATOM   4935  C   TYR A 318      42.340  45.960  76.670  1.00  0.00           C
ATOM   4936  O   TYR A 318      42.370  45.490  77.820  1.00  0.00           O
ATOM   4937  N   ALA A 319      42.700  47.250  76.480  1.00  0.00           N
ATOM   4938  HN  ALA A 319      42.600  47.560  75.540  1.00  0.00           H
ATOM   4939  CA  ALA A 319      43.340  48.040  77.430  1.00  0.00           C
ATOM   4940  HA  ALA A 319      44.180  47.490  77.830  1.00  0.00           H
ATOM   4941  CB  ALA A 319      43.890  49.310  76.750  1.00  0.00           C
ATOM   4942  HB1 ALA A 319      44.430  50.010  77.420  1.00  0.00           H
ATOM   4943  HB2 ALA A 319      42.960  49.770  76.360  1.00  0.00           H
ATOM   4944  HB3 ALA A 319      44.490  49.080  75.840  1.00  0.00           H
ATOM   4945  C   ALA A 319      42.380  48.550  78.490  1.00  0.00           C
ATOM   4946  O   ALA A 319      42.750  49.160  79.540  1.00  0.00           O
ATOM   4947  N   PHE A 320      41.070  48.280  78.290  1.00  0.00           N
ATOM   4948  HN  PHE A 320      40.900  47.750  77.470  1.00  0.00           H
ATOM   4949  CA  PHE A 320      39.960  48.700  79.110  1.00  0.00           C
ATOM   4950  HA  PHE A 320      40.270  49.470  79.790  1.00  0.00           H
ATOM   4951  CB  PHE A 320      38.860  49.360  78.180  1.00  0.00           C
ATOM   4952  HB1 PHE A 320      38.540  48.570  77.470  1.00  0.00           H
ATOM   4953  HB2 PHE A 320      39.260  50.220  77.600  1.00  0.00           H
ATOM   4954  CG  PHE A 320      37.710  49.740  78.960  1.00  0.00           C
ATOM   4955  CD1 PHE A 320      36.620  48.920  79.010  1.00  0.00           C
ATOM   4956  HD1 PHE A 320      36.670  47.960  78.520  1.00  0.00           H
ATOM   4957  CE1 PHE A 320      35.400  49.360  79.560  1.00  0.00           C
ATOM   4958  HE1 PHE A 320      34.570  48.680  79.480  1.00  0.00           H
ATOM   4959  CZ  PHE A 320      35.320  50.690  80.010  1.00  0.00           C
ATOM   4960  HZ  PHE A 320      34.330  51.060  80.240  1.00  0.00           H
ATOM   4961  CD2 PHE A 320      37.600  51.060  79.510  1.00  0.00           C
ATOM   4962  HD2 PHE A 320      38.520  51.630  79.570  1.00  0.00           H
ATOM   4963  CE2 PHE A 320      36.420  51.560  79.940  1.00  0.00           C
ATOM   4964  HE2 PHE A 320      36.380  52.590  80.250  1.00  0.00           H
ATOM   4965  C   PHE A 320      39.430  47.530  79.880  1.00  0.00           C
ATOM   4966  O   PHE A 320      39.110  47.580  81.110  1.00  0.00           O
ATOM   4967  N   LEU A 321      39.180  46.410  79.210  1.00  0.00           N
ATOM   4968  HN  LEU A 321      39.480  46.310  78.260  1.00  0.00           H
ATOM   4969  CA  LEU A 321      38.370  45.290  79.680  1.00  0.00           C
ATOM   4970  HA  LEU A 321      37.450  45.590  80.160  1.00  0.00           H
ATOM   4971  CB  LEU A 321      38.050  44.320  78.480  1.00  0.00           C
ATOM   4972  HB1 LEU A 321      37.820  43.300  78.850  1.00  0.00           H
ATOM   4973  HB2 LEU A 321      38.950  44.270  77.820  1.00  0.00           H
ATOM   4974  CG  LEU A 321      36.960  44.980  77.520  1.00  0.00           C
ATOM   4975  HG  LEU A 321      37.260  46.030  77.330  1.00  0.00           H
ATOM   4976  CD1 LEU A 321      36.850  44.450  76.080  1.00  0.00           C
ATOM   4977 HD11 LEU A 321      36.190  45.050  75.420  1.00  0.00           H
ATOM   4978 HD12 LEU A 321      36.600  43.380  75.890  1.00  0.00           H
ATOM   4979 HD13 LEU A 321      37.880  44.550  75.670  1.00  0.00           H
ATOM   4980  CD2 LEU A 321      35.530  44.920  78.020  1.00  0.00           C
ATOM   4981 HD21 LEU A 321      34.760  45.380  77.350  1.00  0.00           H
ATOM   4982 HD22 LEU A 321      35.370  45.500  78.960  1.00  0.00           H
ATOM   4983 HD23 LEU A 321      35.180  43.870  78.110  1.00  0.00           H
ATOM   4984  C   LEU A 321      39.050  44.480  80.790  1.00  0.00           C
ATOM   4985  O   LEU A 321      38.360  43.780  81.490  1.00  0.00           O
ATOM   4986  N   ASP A 322      40.350  44.630  80.980  1.00  0.00           N
ATOM   4987  HN  ASP A 322      40.850  45.250  80.380  1.00  0.00           H
ATOM   4988  CA  ASP A 322      41.200  43.760  81.850  1.00  0.00           C
ATOM   4989  HA  ASP A 322      40.560  43.090  82.400  1.00  0.00           H
ATOM   4990  CB  ASP A 322      42.220  42.790  81.160  1.00  0.00           C
ATOM   4991  HB1 ASP A 322      43.010  43.390  80.660  1.00  0.00           H
ATOM   4992  HB2 ASP A 322      41.640  42.320  80.340  1.00  0.00           H
ATOM   4993  CG  ASP A 322      42.910  41.720  82.050  1.00  0.00           C
ATOM   4994  OD1 ASP A 322      42.800  41.820  83.270  1.00  0.00           O
ATOM   4995  OD2 ASP A 322      43.560  40.880  81.450  1.00  0.00           O
ATOM   4996  C   ASP A 322      41.950  44.630  82.840  1.00  0.00           C
ATOM   4997  O   ASP A 322      42.560  45.570  82.420  1.00  0.00           O
ATOM   4998  N   GLU A 323      41.790  44.390  84.210  1.00  0.00           N
ATOM   4999  HN  GLU A 323      41.160  43.650  84.440  1.00  0.00           H
ATOM   5000  CA  GLU A 323      42.510  45.060  85.290  1.00  0.00           C
ATOM   5001  HA  GLU A 323      42.350  46.130  85.300  1.00  0.00           H
ATOM   5002  CB  GLU A 323      42.020  44.600  86.670  1.00  0.00           C
ATOM   5003  HB1 GLU A 323      42.130  43.500  86.720  1.00  0.00           H
ATOM   5004  HB2 GLU A 323      40.960  44.910  86.700  1.00  0.00           H
ATOM   5005  CG  GLU A 323      42.670  45.190  87.950  1.00  0.00           C
ATOM   5006  HG1 GLU A 323      43.040  46.190  87.620  1.00  0.00           H
ATOM   5007  HG2 GLU A 323      43.480  44.560  88.360  1.00  0.00           H
ATOM   5008  CD  GLU A 323      41.730  45.550  89.120  1.00  0.00           C
ATOM   5009  OE1 GLU A 323      41.200  46.680  89.100  1.00  0.00           O
ATOM   5010  OE2 GLU A 323      41.490  44.710  90.010  1.00  0.00           O
ATOM   5011  C   GLU A 323      44.060  44.870  85.220  1.00  0.00           C
ATOM   5012  O   GLU A 323      44.880  45.780  85.420  1.00  0.00           O
ATOM   5013  N   ASN A 324      44.490  43.670  84.890  1.00  0.00           N
ATOM   5014  HN  ASN A 324      43.830  43.000  84.540  1.00  0.00           H
ATOM   5015  CA  ASN A 324      45.940  43.330  84.730  1.00  0.00           C
ATOM   5016  HA  ASN A 324      46.460  43.600  85.630  1.00  0.00           H
ATOM   5017  CB  ASN A 324      46.050  41.810  84.330  1.00  0.00           C
ATOM   5018  HB1 ASN A 324      45.500  41.580  83.390  1.00  0.00           H
ATOM   5019  HB2 ASN A 324      45.500  41.310  85.150  1.00  0.00           H
ATOM   5020  CG  ASN A 324      47.430  41.200  84.360  1.00  0.00           C
ATOM   5021  OD1 ASN A 324      48.410  41.910  84.770  1.00  0.00           O
ATOM   5022  ND2 ASN A 324      47.590  39.970  83.860  1.00  0.00           N
ATOM   5023 HD21 ASN A 324      48.520  39.610  83.880  1.00  0.00           H
ATOM   5024 HD22 ASN A 324      46.840  39.440  83.450  1.00  0.00           H
ATOM   5025  C   ASN A 324      46.540  44.200  83.610  1.00  0.00           C
ATOM   5026  O   ASN A 324      47.560  44.900  83.810  1.00  0.00           O
ATOM   5027  N   PHE A 325      45.790  44.280  82.480  1.00  0.00           N
ATOM   5028  HN  PHE A 325      45.010  43.720  82.200  1.00  0.00           H
ATOM   5029  CA  PHE A 325      46.120  45.260  81.460  1.00  0.00           C
ATOM   5030  HA  PHE A 325      47.170  45.060  81.310  1.00  0.00           H
ATOM   5031  CB  PHE A 325      45.470  44.900  80.150  1.00  0.00           C
ATOM   5032  HB1 PHE A 325      45.740  45.740  79.470  1.00  0.00           H
ATOM   5033  HB2 PHE A 325      44.360  44.820  80.090  1.00  0.00           H
ATOM   5034  CG  PHE A 325      46.200  43.800  79.430  1.00  0.00           C
ATOM   5035  CD1 PHE A 325      47.570  43.960  78.930  1.00  0.00           C
ATOM   5036  HD1 PHE A 325      47.960  44.950  79.090  1.00  0.00           H
ATOM   5037  CE1 PHE A 325      48.310  42.840  78.400  1.00  0.00           C
ATOM   5038  HE1 PHE A 325      49.360  42.980  78.220  1.00  0.00           H
ATOM   5039  CZ  PHE A 325      47.620  41.660  78.090  1.00  0.00           C
ATOM   5040  HZ  PHE A 325      48.090  40.850  77.560  1.00  0.00           H
ATOM   5041  CD2 PHE A 325      45.630  42.570  79.200  1.00  0.00           C
ATOM   5042  HD2 PHE A 325      44.630  42.390  79.570  1.00  0.00           H
ATOM   5043  CE2 PHE A 325      46.320  41.520  78.560  1.00  0.00           C
ATOM   5044  HE2 PHE A 325      45.820  40.570  78.420  1.00  0.00           H
ATOM   5045  C   PHE A 325      45.910  46.790  81.800  1.00  0.00           C
ATOM   5046  O   PHE A 325      46.670  47.610  81.360  1.00  0.00           O
ATOM   5047  N   LYS A 326      44.740  47.060  82.410  1.00  0.00           N
ATOM   5048  HN  LYS A 326      44.000  46.400  82.510  1.00  0.00           H
ATOM   5049  CA  LYS A 326      44.490  48.470  82.810  1.00  0.00           C
ATOM   5050  HA  LYS A 326      44.440  49.100  81.930  1.00  0.00           H
ATOM   5051  CB  LYS A 326      43.080  48.390  83.410  1.00  0.00           C
ATOM   5052  HB1 LYS A 326      42.980  47.750  84.310  1.00  0.00           H
ATOM   5053  HB2 LYS A 326      42.550  47.840  82.600  1.00  0.00           H
ATOM   5054  CG  LYS A 326      42.400  49.710  83.760  1.00  0.00           C
ATOM   5055  HG1 LYS A 326      41.920  50.120  82.850  1.00  0.00           H
ATOM   5056  HG2 LYS A 326      43.170  50.460  84.070  1.00  0.00           H
ATOM   5057  CD  LYS A 326      41.310  49.630  84.860  1.00  0.00           C
ATOM   5058  HD1 LYS A 326      40.850  50.610  85.090  1.00  0.00           H
ATOM   5059  HD2 LYS A 326      41.750  49.490  85.870  1.00  0.00           H
ATOM   5060  CE  LYS A 326      40.240  48.500  84.710  1.00  0.00           C
ATOM   5061  HE1 LYS A 326      40.750  47.520  84.650  1.00  0.00           H
[truncated: 5,818,757 more chars]
