# Supplementary material for: Descriptive molecular pharmacology of the δ opioid receptor (DOR): A computational study with structural approach
Source: PLoS One. 2024 Jul 11;19(7):e0304068. doi: 10.1371/journal.pone.0304068 (PMC11239112; doi:10.1371/journal.pone.0304068)
Supplement: S1 File — (ZIP) [file pone.0304068.s025.zip › DORNLT_GaMD_0.pdb]

REMARK    GENERATED BY TRJCONV
TITLE     do2e t=   0.00000 step= 0
REMARK    THIS IS A SIMULATION BOX
CRYST1   81.425   81.425  117.752  90.00  90.00  90.00 P 1           1
MODEL        1
ATOM      1  N   GLU     1      84.580  60.170  37.820  1.00  0.00            
ATOM      2  H1  GLU     1      84.940  59.230  37.850  1.00  0.00            
ATOM      3  H2  GLU     1      84.810  60.570  36.930  1.00  0.00            
ATOM      4  H3  GLU     1      83.580  60.030  37.860  1.00  0.00            
ATOM      5  CA  GLU     1      85.100  60.990  38.920  1.00  0.00            
ATOM      6  HA  GLU     1      86.180  61.000  38.870  1.00  0.00            
ATOM      7  CB  GLU     1      84.680  62.480  38.720  1.00  0.00            
ATOM      8  HB2 GLU     1      84.810  62.720  37.660  1.00  0.00            
ATOM      9  HB3 GLU     1      83.610  62.490  38.870  1.00  0.00            
ATOM     10  CG  GLU     1      85.380  63.570  39.430  1.00  0.00            
ATOM     11  HG2 GLU     1      84.920  64.490  39.060  1.00  0.00            
ATOM     12  HG3 GLU     1      85.130  63.380  40.480  1.00  0.00            
ATOM     13  CD  GLU     1      86.860  63.720  39.170  1.00  0.00            
ATOM     14  OE1 GLU     1      87.400  64.650  39.810  1.00  0.00            
ATOM     15  OE2 GLU     1      87.580  62.780  38.760  1.00  0.00            
ATOM     16  C   GLU     1      84.680  60.440  40.310  1.00  0.00            
ATOM     17  O   GLU     1      83.510  60.080  40.360  1.00  0.00            
ATOM     18  N   PRO     2      85.560  59.960  41.140  1.00  0.00            
ATOM     19  CD  PRO     2      87.040  59.890  40.960  1.00  0.00            
ATOM     20  HD2 PRO     2      87.440  60.900  41.030  1.00  0.00            
ATOM     21  HD3 PRO     2      87.210  59.380  40.010  1.00  0.00            
ATOM     22  CG  PRO     2      87.570  59.090  42.070  1.00  0.00            
ATOM     23  HG2 PRO     2      88.510  59.470  42.480  1.00  0.00            
ATOM     24  HG3 PRO     2      87.600  58.020  41.870  1.00  0.00            
ATOM     25  CB  PRO     2      86.600  59.490  43.230  1.00  0.00            
ATOM     26  HB2 PRO     2      86.950  60.380  43.750  1.00  0.00            
ATOM     27  HB3 PRO     2      86.490  58.650  43.920  1.00  0.00            
ATOM     28  CA  PRO     2      85.230  59.640  42.530  1.00  0.00            
ATOM     29  HA  PRO     2      84.630  58.730  42.580  1.00  0.00            
ATOM     30  C   PRO     2      84.400  60.790  43.140  1.00  0.00            
ATOM     31  O   PRO     2      84.600  61.950  42.770  1.00  0.00            
ATOM     32  N   ALA     3      83.640  60.510  44.210  1.00  0.00            
ATOM     33  H   ALA     3      82.960  59.820  43.910  1.00  0.00            
ATOM     34  CA  ALA     3      82.910  61.620  44.880  1.00  0.00            
ATOM     35  HA  ALA     3      82.450  62.180  44.070  1.00  0.00            
ATOM     36  CB  ALA     3      81.810  61.000  45.780  1.00  0.00            
ATOM     37  HB1 ALA     3      81.150  60.450  45.110  1.00  0.00            
ATOM     38  HB2 ALA     3      82.260  60.330  46.510  1.00  0.00            
ATOM     39  HB3 ALA     3      81.330  61.910  46.130  1.00  0.00            
ATOM     40  C   ALA     3      83.710  62.680  45.760  1.00  0.00            
ATOM     41  O   ALA     3      83.270  63.830  45.900  1.00  0.00            
ATOM     42  N   PRO     4      84.770  62.250  46.530  1.00  0.00            
ATOM     43  CD  PRO     4      84.710  60.970  47.290  1.00  0.00            
ATOM     44  HD2 PRO     4      84.860  60.260  46.480  1.00  0.00            
ATOM     45  HD3 PRO     4      83.780  60.830  47.850  1.00  0.00            
ATOM     46  CG  PRO     4      85.890  60.960  48.220  1.00  0.00            
ATOM     47  HG2 PRO     4      86.560  60.130  47.980  1.00  0.00            
ATOM     48  HG3 PRO     4      85.550  60.960  49.260  1.00  0.00            
ATOM     49  CB  PRO     4      86.660  62.260  48.060  1.00  0.00            
ATOM     50  HB2 PRO     4      87.590  62.010  47.570  1.00  0.00            
ATOM     51  HB3 PRO     4      86.830  62.710  49.040  1.00  0.00            
ATOM     52  CA  PRO     4      85.720  63.110  47.110  1.00  0.00            
ATOM     53  HA  PRO     4      85.220  63.830  47.760  1.00  0.00            
ATOM     54  C   PRO     4      86.480  64.060  46.170  1.00  0.00            
ATOM     55  O   PRO     4      86.440  65.250  46.410  1.00  0.00            
ATOM     56  N   SER     5      87.010  63.540  45.060  1.00  0.00            
ATOM     57  H   SER     5      87.460  62.640  45.070  1.00  0.00            
ATOM     58  CA  SER     5      87.400  64.390  43.880  1.00  0.00            
ATOM     59  HA  SER     5      88.210  65.060  44.180  1.00  0.00            
ATOM     60  CB  SER     5      88.040  63.500  42.830  1.00  0.00            
ATOM     61  HB2 SER     5      87.360  63.330  41.990  1.00  0.00            
ATOM     62  HB3 SER     5      88.870  64.050  42.390  1.00  0.00            
ATOM     63  OG  SER     5      88.600  62.300  43.290  1.00  0.00            
ATOM     64  HG  SER     5      89.370  61.980  42.820  1.00  0.00            
ATOM     65  C   SER     5      86.280  65.270  43.160  1.00  0.00            
ATOM     66  O   SER     5      86.610  66.180  42.460  1.00  0.00            
ATOM     67  N   ALA     6      85.040  64.880  43.180  1.00  0.00            
ATOM     68  H   ALA     6      84.880  63.880  43.190  1.00  0.00            
ATOM     69  CA  ALA     6      83.840  65.720  43.030  1.00  0.00            
ATOM     70  HA  ALA     6      84.090  66.230  42.100  1.00  0.00            
ATOM     71  CB  ALA     6      82.560  64.900  42.800  1.00  0.00            
ATOM     72  HB1 ALA     6      82.180  64.460  43.720  1.00  0.00            
ATOM     73  HB2 ALA     6      81.760  65.560  42.460  1.00  0.00            
ATOM     74  HB3 ALA     6      82.760  64.130  42.060  1.00  0.00            
ATOM     75  C   ALA     6      83.650  66.870  44.060  1.00  0.00            
ATOM     76  O   ALA     6      83.700  67.980  43.660  1.00  0.00            
ATOM     77  N   GLY     7      83.960  66.590  45.330  1.00  0.00            
ATOM     78  H   GLY     7      83.760  65.670  45.710  1.00  0.00            
ATOM     79  CA  GLY     7      84.130  67.520  46.420  1.00  0.00            
ATOM     80  HA2 GLY     7      83.230  68.080  46.670  1.00  0.00            
ATOM     81  HA3 GLY     7      84.380  67.030  47.360  1.00  0.00            
ATOM     82  C   GLY     7      85.300  68.590  46.220  1.00  0.00            
ATOM     83  O   GLY     7      85.090  69.790  46.480  1.00  0.00            
ATOM     84  N   ALA     8      86.400  68.140  45.600  1.00  0.00            
ATOM     85  H   ALA     8      86.590  67.150  45.650  1.00  0.00            
ATOM     86  CA  ALA     8      87.490  69.040  45.190  1.00  0.00            
ATOM     87  HA  ALA     8      87.880  69.420  46.130  1.00  0.00            
ATOM     88  CB  ALA     8      88.610  68.160  44.690  1.00  0.00            
ATOM     89  HB1 ALA     8      89.600  68.580  44.490  1.00  0.00            
ATOM     90  HB2 ALA     8      88.670  67.300  45.360  1.00  0.00            
ATOM     91  HB3 ALA     8      88.330  67.770  43.710  1.00  0.00            
ATOM     92  C   ALA     8      87.090  70.220  44.260  1.00  0.00            
ATOM     93  O   ALA     8      87.870  71.130  44.050  1.00  0.00            
ATOM     94  N   GLU     9      86.060  69.970  43.510  1.00  0.00            
ATOM     95  H   GLU     9      85.690  69.040  43.440  1.00  0.00            
ATOM     96  CA  GLU     9      85.450  71.080  42.710  1.00  0.00            
ATOM     97  HA  GLU     9      85.990  72.010  42.860  1.00  0.00            
ATOM     98  CB  GLU     9      85.700  70.810  41.220  1.00  0.00            
ATOM     99  HB2 GLU     9      85.190  71.600  40.680  1.00  0.00            
ATOM    100  HB3 GLU     9      86.790  70.890  41.190  1.00  0.00            
ATOM    101  CG  GLU     9      85.200  69.420  40.700  1.00  0.00            
ATOM    102  HG2 GLU     9      85.550  68.680  41.420  1.00  0.00            
ATOM    103  HG3 GLU     9      84.120  69.400  40.620  1.00  0.00            
ATOM    104  CD  GLU     9      85.750  69.130  39.320  1.00  0.00            
ATOM    105  OE1 GLU     9      85.560  69.940  38.380  1.00  0.00            
ATOM    106  OE2 GLU     9      86.690  68.360  39.230  1.00  0.00            
ATOM    107  C   GLU     9      83.970  71.430  43.060  1.00  0.00            
ATOM    108  O   GLU     9      83.220  72.030  42.310  1.00  0.00            
ATOM    109  N   LEU    10      83.650  71.070  44.310  1.00  0.00            
ATOM    110  H   LEU    10      84.290  70.510  44.850  1.00  0.00            
ATOM    111  CA  LEU    10      82.400  71.320  45.000  1.00  0.00            
ATOM    112  HA  LEU    10      82.470  70.790  45.950  1.00  0.00            
ATOM    113  CB  LEU    10      82.270  72.860  45.340  1.00  0.00            
ATOM    114  HB2 LEU    10      83.180  73.380  45.020  1.00  0.00            
ATOM    115  HB3 LEU    10      81.420  73.390  44.910  1.00  0.00            
ATOM    116  CG  LEU    10      82.170  73.170  46.930  1.00  0.00            
ATOM    117  HG  LEU    10      81.980  74.240  47.000  1.00  0.00            
ATOM    118  CD1 LEU    10      81.120  72.400  47.750  1.00  0.00            
ATOM    119 HD11 LEU    10      80.400  73.120  48.130  1.00  0.00            
ATOM    120 HD12 LEU    10      80.470  71.760  47.150  1.00  0.00            
ATOM    121 HD13 LEU    10      81.520  71.770  48.550  1.00  0.00            
ATOM    122  CD2 LEU    10      83.490  72.940  47.700  1.00  0.00            
ATOM    123 HD21 LEU    10      84.330  73.550  47.370  1.00  0.00            
ATOM    124 HD22 LEU    10      83.360  73.370  48.690  1.00  0.00            
ATOM    125 HD23 LEU    10      83.860  71.910  47.670  1.00  0.00            
ATOM    126  C   LEU    10      81.150  70.850  44.200  1.00  0.00            
ATOM    127  O   LEU    10      79.990  71.240  44.540  1.00  0.00            
ATOM    128  N   GLN    11      81.230  69.560  43.840  1.00  0.00            
ATOM    129  H   GLN    11      82.060  69.030  44.030  1.00  0.00            
ATOM    130  CA  GLN    11      80.240  68.750  43.130  1.00  0.00            
ATOM    131  HA  GLN    11      79.500  69.400  42.670  1.00  0.00            
ATOM    132  CB  GLN    11      80.820  68.210  41.840  1.00  0.00            
ATOM    133  HB2 GLN    11      81.640  67.550  42.140  1.00  0.00            
ATOM    134  HB3 GLN    11      80.130  67.550  41.330  1.00  0.00            
ATOM    135  CG  GLN    11      81.300  69.320  40.860  1.00  0.00            
ATOM    136  HG2 GLN    11      81.810  70.180  41.310  1.00  0.00            
ATOM    137  HG3 GLN    11      81.990  68.860  40.160  1.00  0.00            
ATOM    138  CD  GLN    11      80.120  69.870  39.990  1.00  0.00            
ATOM    139  OE1 GLN    11      79.010  69.870  40.470  1.00  0.00            
ATOM    140  NE2 GLN    11      80.370  70.760  39.140  1.00  0.00            
ATOM    141 HE21 GLN    11      79.630  71.010  38.490  1.00  0.00            
ATOM    142 HE22 GLN    11      81.300  70.780  38.760  1.00  0.00            
ATOM    143  C   GLN    11      79.540  67.690  44.020  1.00  0.00            
ATOM    144  O   GLN    11      80.160  66.640  44.300  1.00  0.00            
ATOM    145  N   PRO    12      78.270  67.890  44.410  1.00  0.00            
ATOM    146  CD  PRO    12      77.330  69.000  44.150  1.00  0.00            
ATOM    147  HD2 PRO    12      77.150  69.120  43.080  1.00  0.00            
ATOM    148  HD3 PRO    12      77.820  69.900  44.510  1.00  0.00            
ATOM    149  CG  PRO    12      76.030  68.640  44.810  1.00  0.00            
ATOM    150  HG2 PRO    12      75.290  68.330  44.080  1.00  0.00            
ATOM    151  HG3 PRO    12      75.710  69.420  45.500  1.00  0.00            
ATOM    152  CB  PRO    12      76.300  67.370  45.550  1.00  0.00            
ATOM    153  HB2 PRO    12      75.650  66.500  45.400  1.00  0.00            
ATOM    154  HB3 PRO    12      76.280  67.620  46.610  1.00  0.00            
ATOM    155  CA  PRO    12      77.660  66.860  45.220  1.00  0.00            
ATOM    156  HA  PRO    12      78.190  66.750  46.160  1.00  0.00            
ATOM    157  C   PRO    12      77.590  65.510  44.510  1.00  0.00            
ATOM    158  O   PRO    12      77.280  65.410  43.320  1.00  0.00            
ATOM    159  N   PRO    13      77.800  64.500  45.380  1.00  0.00            
ATOM    160  CD  PRO    13      76.760  64.300  46.450  1.00  0.00            
ATOM    161  HD2 PRO    13      75.800  64.120  45.960  1.00  0.00            
ATOM    162  HD3 PRO    13      76.730  65.180  47.080  1.00  0.00            
ATOM    163  CG  PRO    13      77.240  63.080  47.240  1.00  0.00            
ATOM    164  HG2 PRO    13      76.430  62.370  47.060  1.00  0.00            
ATOM    165  HG3 PRO    13      77.350  63.340  48.290  1.00  0.00            
ATOM    166  CB  PRO    13      78.520  62.570  46.500  1.00  0.00            
ATOM    167  HB2 PRO    13      78.300  61.610  46.040  1.00  0.00            
ATOM    168  HB3 PRO    13      79.360  62.470  47.180  1.00  0.00            
ATOM    169  CA  PRO    13      78.860  63.500  45.300  1.00  0.00            
ATOM    170  HA  PRO    13      79.750  64.100  45.470  1.00  0.00            
ATOM    171  C   PRO    13      78.980  62.810  43.920  1.00  0.00            
ATOM    172  O   PRO    13      80.090  62.470  43.640  1.00  0.00            
ATOM    173  N   LEU    14      77.930  62.140  43.410  1.00  0.00            
ATOM    174  H   LEU    14      77.110  62.110  44.000  1.00  0.00            
ATOM    175  CA  LEU    14      77.880  61.140  42.350  1.00  0.00            
ATOM    176  HA  LEU    14      78.890  60.750  42.310  1.00  0.00            
ATOM    177  CB  LEU    14      76.830  60.020  42.750  1.00  0.00            
ATOM    178  HB2 LEU    14      75.880  60.530  42.560  1.00  0.00            
ATOM    179  HB3 LEU    14      76.900  59.150  42.090  1.00  0.00            
ATOM    180  CG  LEU    14      76.850  59.540  44.200  1.00  0.00            
ATOM    181  HG  LEU    14      76.490  60.370  44.820  1.00  0.00            
ATOM    182  CD1 LEU    14      75.770  58.430  44.470  1.00  0.00            
ATOM    183 HD11 LEU    14      75.830  57.880  45.410  1.00  0.00            
ATOM    184 HD12 LEU    14      74.810  58.930  44.410  1.00  0.00            
ATOM    185 HD13 LEU    14      75.870  57.710  43.660  1.00  0.00            
ATOM    186  CD2 LEU    14      78.170  59.210  44.830  1.00  0.00            
ATOM    187 HD21 LEU    14      78.510  58.270  44.380  1.00  0.00            
ATOM    188 HD22 LEU    14      78.900  59.950  44.510  1.00  0.00            
ATOM    189 HD23 LEU    14      78.000  59.220  45.910  1.00  0.00            
ATOM    190  C   LEU    14      77.540  61.780  41.020  1.00  0.00            
ATOM    191  O   LEU    14      77.180  61.040  40.110  1.00  0.00            
ATOM    192  N   PHE    15      77.800  63.040  40.730  1.00  0.00            
ATOM    193  H   PHE    15      78.440  63.470  41.390  1.00  0.00            
ATOM    194  CA  PHE    15      77.310  63.760  39.480  1.00  0.00            
ATOM    195  HA  PHE    15      76.230  63.630  39.470  1.00  0.00            
ATOM    196  CB  PHE    15      77.610  65.290  39.580  1.00  0.00            
ATOM    197  HB2 PHE    15      77.040  65.850  38.840  1.00  0.00            
ATOM    198  HB3 PHE    15      77.390  65.810  40.520  1.00  0.00            
ATOM    199  CG  PHE    15      79.050  65.640  39.290  1.00  0.00            
ATOM    200  CD1 PHE    15      80.030  65.260  40.190  1.00  0.00            
ATOM    201  HD1 PHE    15      79.860  64.980  41.220  1.00  0.00            
ATOM    202  CE1 PHE    15      81.350  65.120  39.750  1.00  0.00            
ATOM    203  HE1 PHE    15      82.000  64.320  40.080  1.00  0.00            
ATOM    204  CZ  PHE    15      81.780  66.020  38.690  1.00  0.00            
ATOM    205  HZ  PHE    15      82.810  66.340  38.660  1.00  0.00            
ATOM    206  CE2 PHE    15      80.810  66.850  38.110  1.00  0.00            
ATOM    207  HE2 PHE    15      81.140  67.650  37.460  1.00  0.00            
ATOM    208  CD2 PHE    15      79.450  66.530  38.250  1.00  0.00            
ATOM    209  HD2 PHE    15      78.660  66.900  37.600  1.00  0.00            
ATOM    210  C   PHE    15      77.840  63.220  38.150  1.00  0.00            
ATOM    211  O   PHE    15      77.050  63.240  37.200  1.00  0.00            
ATOM    212  N   ALA    16      78.970  62.460  38.120  1.00  0.00            
ATOM    213  H   ALA    16      79.370  62.160  39.000  1.00  0.00            
ATOM    214  CA  ALA    16      79.460  61.820  36.990  1.00  0.00            
ATOM    215  HA  ALA    16      78.990  62.290  36.130  1.00  0.00            
ATOM    216  CB  ALA    16      81.000  62.200  36.910  1.00  0.00            
ATOM    217  HB1 ALA    16      81.170  63.270  37.030  1.00  0.00            
ATOM    218  HB2 ALA    16      81.590  61.620  37.620  1.00  0.00            
ATOM    219  HB3 ALA    16      81.380  61.970  35.910  1.00  0.00            
ATOM    220  C   ALA    16      79.180  60.290  37.030  1.00  0.00            
ATOM    221  O   ALA    16      79.110  59.700  35.940  1.00  0.00            
ATOM    222  N   NLN    17      78.720  59.700  38.110  1.00  0.00            
ATOM    223  H   NLN    17      78.530  60.290  38.910  1.00  0.00            
ATOM    224  CA  NLN    17      78.200  58.340  38.080  1.00  0.00            
ATOM    225  HA  NLN    17      78.810  57.720  37.430  1.00  0.00            
ATOM    226  CB  NLN    17      78.340  57.840  39.530  1.00  0.00            
ATOM    227  HB2 NLN    17      77.800  58.530  40.170  1.00  0.00            
ATOM    228  HB3 NLN    17      77.850  56.860  39.510  1.00  0.00            
ATOM    229  CG  NLN    17      79.690  57.710  40.110  1.00  0.00            
ATOM    230  OD1 NLN    17      80.080  58.440  40.970  1.00  0.00            
ATOM    231  ND2 NLN    17      80.050  56.490  40.180  1.00  0.00            
ATOM    232 HD21 NLN    17      79.850  56.200  41.120  1.00  0.00            
ATOM    233  C   NLN    17      76.750  58.270  37.550  1.00  0.00            
ATOM    234  O   NLN    17      76.030  59.240  37.720  1.00  0.00            
ATOM    235  N   ALA    18      76.490  57.490  36.510  1.00  0.00            
ATOM    236  H   ALA    18      77.310  57.280  35.960  1.00  0.00            
ATOM    237  CA  ALA    18      75.190  56.840  36.260  1.00  0.00            
ATOM    238  HA  ALA    18      74.370  57.550  36.320  1.00  0.00            
ATOM    239  CB  ALA    18      75.150  56.440  34.730  1.00  0.00            
ATOM    240  HB1 ALA    18      75.080  55.370  34.500  1.00  0.00            
ATOM    241  HB2 ALA    18      74.310  56.950  34.260  1.00  0.00            
ATOM    242  HB3 ALA    18      76.010  56.900  34.260  1.00  0.00            
ATOM    243  C   ALA    18      74.900  55.640  37.180  1.00  0.00            
ATOM    244  O   ALA    18      75.820  54.940  37.590  1.00  0.00            
ATOM    245  N   SER    19      73.650  55.090  36.980  1.00  0.00            
ATOM    246  H   SER    19      73.080  55.510  36.260  1.00  0.00            
ATOM    247  CA  SER    19      73.210  53.740  37.450  1.00  0.00            
ATOM    248  HA  SER    19      74.100  53.120  37.300  1.00  0.00            
ATOM    249  CB  SER    19      73.050  53.790  38.880  1.00  0.00            
ATOM    250  HB2 SER    19      74.000  54.030  39.370  1.00  0.00            
ATOM    251  HB3 SER    19      72.420  54.620  39.210  1.00  0.00            
ATOM    252  OG  SER    19      72.590  52.590  39.450  1.00  0.00            
ATOM    253  HG  SER    19      73.030  51.870  38.970  1.00  0.00            
ATOM    254  C   SER    19      72.030  53.090  36.740  1.00  0.00            
ATOM    255  O   SER    19      71.040  53.740  36.400  1.00  0.00            
ATOM    256  N   ASP    20      72.100  51.820  36.380  1.00  0.00            
ATOM    257  H   ASP    20      72.520  51.110  36.950  1.00  0.00            
ATOM    258  CA  ASP    20      71.730  51.190  35.140  1.00  0.00            
ATOM    259  HA  ASP    20      71.460  51.950  34.410  1.00  0.00            
ATOM    260  CB  ASP    20      72.960  50.430  34.660  1.00  0.00            
ATOM    261  HB2 ASP    20      73.860  51.050  34.640  1.00  0.00            
ATOM    262  HB3 ASP    20      73.160  49.590  35.320  1.00  0.00            
ATOM    263  CG  ASP    20      72.740  49.910  33.180  1.00  0.00            
ATOM    264  OD1 ASP    20      73.270  48.860  32.820  1.00  0.00            
ATOM    265  OD2 ASP    20      72.630  50.890  32.350  1.00  0.00            
ATOM    266  C   ASP    20      70.420  50.350  35.150  1.00  0.00            
ATOM    267  O   ASP    20      70.230  49.430  34.380  1.00  0.00            
ATOM    268  N   ALA    21      69.450  50.760  35.970  1.00  0.00            
ATOM    269  H   ALA    21      69.380  51.730  36.240  1.00  0.00            
ATOM    270  CA  ALA    21      68.650  49.850  36.770  1.00  0.00            
ATOM    271  HA  ALA    21      68.570  48.880  36.290  1.00  0.00            
ATOM    272  CB  ALA    21      69.340  49.620  38.130  1.00  0.00            
ATOM    273  HB1 ALA    21      68.960  48.810  38.750  1.00  0.00            
ATOM    274  HB2 ALA    21      70.430  49.590  38.100  1.00  0.00            
ATOM    275  HB3 ALA    21      69.000  50.430  38.770  1.00  0.00            
ATOM    276  C   ALA    21      67.240  50.480  37.010  1.00  0.00            
ATOM    277  O   ALA    21      66.930  51.550  36.560  1.00  0.00            
ATOM    278  N   TYR    22      66.320  49.560  37.320  1.00  0.00            
ATOM    279  H   TYR    22      66.480  48.580  37.120  1.00  0.00            
ATOM    280  CA  TYR    22      64.880  49.930  37.460  1.00  0.00            
ATOM    281  HA  TYR    22      64.630  50.680  36.710  1.00  0.00            
ATOM    282  CB  TYR    22      63.930  48.780  37.240  1.00  0.00            
ATOM    283  HB2 TYR    22      64.510  48.100  36.610  1.00  0.00            
ATOM    284  HB3 TYR    22      63.700  48.330  38.200  1.00  0.00            
ATOM    285  CG  TYR    22      62.720  49.030  36.390  1.00  0.00            
ATOM    286  CD1 TYR    22      61.460  48.880  36.980  1.00  0.00            
ATOM    287  HD1 TYR    22      61.260  49.160  38.000  1.00  0.00            
ATOM    288  CE1 TYR    22      60.390  48.350  36.180  1.00  0.00            
ATOM    289  HE1 TYR    22      59.440  47.990  36.540  1.00  0.00            
ATOM    290  CZ  TYR    22      60.530  48.480  34.810  1.00  0.00            
ATOM    291  OH  TYR    22      59.530  48.200  33.960  1.00  0.00            
ATOM    292  HH  TYR    22      59.280  48.940  33.400  1.00  0.00            
ATOM    293  CE2 TYR    22      61.830  48.750  34.260  1.00  0.00            
ATOM    294  HE2 TYR    22      62.060  48.460  33.250  1.00  0.00            
ATOM    295  CD2 TYR    22      62.790  49.440  35.050  1.00  0.00            
ATOM    296  HD2 TYR    22      62.870  50.510  34.920  1.00  0.00            
ATOM    297  C   TYR    22      64.450  50.690  38.820  1.00  0.00            
ATOM    298  O   TYR    22      63.250  51.100  38.830  1.00  0.00            
ATOM    299  N   PRO    23      65.240  50.660  39.920  1.00  0.00            
ATOM    300  CD  PRO    23      65.860  49.440  40.360  1.00  0.00            
ATOM    301  HD2 PRO    23      66.920  49.430  40.100  1.00  0.00            
ATOM    302  HD3 PRO    23      65.330  48.540  40.030  1.00  0.00            
ATOM    303  CG  PRO    23      65.890  49.480  41.860  1.00  0.00            
ATOM    304  HG2 PRO    23      66.840  49.060  42.180  1.00  0.00            
ATOM    305  HG3 PRO    23      65.000  48.920  42.180  1.00  0.00            
ATOM    306  CB  PRO    23      65.740  51.010  42.170  1.00  0.00            
ATOM    307  HB2 PRO    23      66.570  51.560  42.620  1.00  0.00            
ATOM    308  HB3 PRO    23      65.010  51.060  42.980  1.00  0.00            
ATOM    309  CA  PRO    23      65.200  51.700  40.960  1.00  0.00            
ATOM    310  HA  PRO    23      64.130  51.880  41.020  1.00  0.00            
ATOM    311  C   PRO    23      65.830  53.010  40.570  1.00  0.00            
ATOM    312  O   PRO    23      65.130  54.040  40.560  1.00  0.00            
ATOM    313  N   SER    24      67.000  53.030  40.040  1.00  0.00            
ATOM    314  H   SER    24      67.650  52.270  40.200  1.00  0.00            
ATOM    315  CA  SER    24      67.740  54.130  39.330  1.00  0.00            
ATOM    316  HA  SER    24      67.970  54.890  40.080  1.00  0.00            
ATOM    317  CB  SER    24      68.960  53.630  38.620  1.00  0.00            
ATOM    318  HB2 SER    24      68.690  53.120  37.690  1.00  0.00            
ATOM    319  HB3 SER    24      69.610  54.480  38.410  1.00  0.00            
ATOM    320  OG  SER    24      69.680  52.670  39.330  1.00  0.00            
ATOM    321  HG  SER    24      70.630  52.780  39.300  1.00  0.00            
ATOM    322  C   SER    24      66.860  54.800  38.310  1.00  0.00            
ATOM    323  O   SER    24      66.990  56.040  38.200  1.00  0.00            
ATOM    324  N   ALA    25      66.020  54.170  37.460  1.00  0.00            
ATOM    325  H   ALA    25      65.950  53.170  37.450  1.00  0.00            
ATOM    326  CA  ALA    25      65.080  54.870  36.530  1.00  0.00            
ATOM    327  HA  ALA    25      65.770  55.370  35.860  1.00  0.00            
ATOM    328  CB  ALA    25      64.280  53.950  35.760  1.00  0.00            
ATOM    329  HB1 ALA    25      63.450  53.560  36.350  1.00  0.00            
ATOM    330  HB2 ALA    25      64.010  54.380  34.790  1.00  0.00            
ATOM    331  HB3 ALA    25      64.920  53.090  35.600  1.00  0.00            
ATOM    332  C   ALA    25      64.290  55.990  37.260  1.00  0.00            
ATOM    333  O   ALA    25      64.480  57.140  36.860  1.00  0.00            
ATOM    334  N   CYS    26      63.820  55.780  38.480  1.00  0.00            
ATOM    335  H   CYS    26      64.520  55.600  39.170  1.00  0.00            
ATOM    336  CA  CYS    26      62.700  56.550  39.040  1.00  0.00            
ATOM    337  HA  CYS    26      61.820  56.400  38.420  1.00  0.00            
ATOM    338  CB  CYS    26      62.230  55.730  40.250  1.00  0.00            
ATOM    339  HB2 CYS    26      62.280  54.680  39.990  1.00  0.00            
ATOM    340  HB3 CYS    26      62.870  55.890  41.110  1.00  0.00            
ATOM    341  SG  CYS    26      60.530  56.070  40.860  1.00  0.00            
ATOM    342  HG  CYS    26      60.770  55.700  42.120  1.00  0.00            
ATOM    343  C   CYS    26      62.840  58.040  39.310  1.00  0.00            
ATOM    344  O   CYS    26      62.130  58.760  38.600  1.00  0.00            
ATOM    345  N   PRO    27      63.840  58.570  39.980  1.00  0.00            
ATOM    346  CD  PRO    27      64.420  58.030  41.220  1.00  0.00            
ATOM    347  HD2 PRO    27      64.780  57.020  41.050  1.00  0.00            
ATOM    348  HD3 PRO    27      63.540  57.970  41.860  1.00  0.00            
ATOM    349  CG  PRO    27      65.470  59.040  41.660  1.00  0.00            
ATOM    350  HG2 PRO    27      66.450  58.590  41.480  1.00  0.00            
ATOM    351  HG3 PRO    27      65.260  59.150  42.720  1.00  0.00            
ATOM    352  CB  PRO    27      65.210  60.260  40.920  1.00  0.00            
ATOM    353  HB2 PRO    27      66.140  60.710  40.560  1.00  0.00            
ATOM    354  HB3 PRO    27      64.740  60.820  41.730  1.00  0.00            
ATOM    355  CA  PRO    27      64.180  59.980  39.840  1.00  0.00            
ATOM    356  HA  PRO    27      63.240  60.480  40.070  1.00  0.00            
ATOM    357  C   PRO    27      64.640  60.440  38.450  1.00  0.00            
ATOM    358  O   PRO    27      64.600  61.610  38.210  1.00  0.00            
ATOM    359  N   SER    28      65.320  59.620  37.720  1.00  0.00            
ATOM    360  H   SER    28      64.750  58.830  37.460  1.00  0.00            
ATOM    361  CA  SER    28      66.080  60.140  36.560  1.00  0.00            
ATOM    362  HA  SER    28      66.550  61.070  36.870  1.00  0.00            
ATOM    363  CB  SER    28      67.230  59.290  36.270  1.00  0.00            
ATOM    364  HB2 SER    28      67.250  58.350  36.810  1.00  0.00            
ATOM    365  HB3 SER    28      67.170  59.120  35.190  1.00  0.00            
ATOM    366  OG  SER    28      68.470  59.960  36.550  1.00  0.00            
ATOM    367  HG  SER    28      69.110  59.350  36.920  1.00  0.00            
ATOM    368  C   SER    28      65.150  60.380  35.380  1.00  0.00            
ATOM    369  O   SER    28      64.600  59.480  34.820  1.00  0.00            
ATOM    370  N   ALA    29      65.140  61.620  34.830  1.00  0.00            
ATOM    371  H   ALA    29      64.260  62.100  34.860  1.00  0.00            
ATOM    372  CA  ALA    29      65.890  62.050  33.720  1.00  0.00            
ATOM    373  HA  ALA    29      65.320  62.900  33.340  1.00  0.00            
ATOM    374  CB  ALA    29      67.230  62.600  34.180  1.00  0.00            
ATOM    375  HB1 ALA    29      67.980  62.060  33.600  1.00  0.00            
ATOM    376  HB2 ALA    29      67.260  63.630  33.810  1.00  0.00            
ATOM    377  HB3 ALA    29      67.400  62.480  35.250  1.00  0.00            
ATOM    378  C   ALA    29      65.960  61.000  32.630  1.00  0.00            
ATOM    379  O   ALA    29      66.770  60.120  32.720  1.00  0.00            
ATOM    380  N   GLY    30      64.970  60.990  31.660  1.00  0.00            
ATOM    381  H   GLY    30      64.110  60.540  31.940  1.00  0.00            
ATOM    382  CA  GLY    30      64.940  61.730  30.370  1.00  0.00            
ATOM    383  HA2 GLY    30      63.900  61.750  30.030  1.00  0.00            
ATOM    384  HA3 GLY    30      65.430  62.700  30.520  1.00  0.00            
ATOM    385  C   GLY    30      65.710  60.930  29.300  1.00  0.00            
ATOM    386  O   GLY    30      65.080  60.560  28.280  1.00  0.00            
ATOM    387  N   ALA    31      67.030  61.160  29.270  1.00  0.00            
ATOM    388  H   ALA    31      67.380  62.060  29.590  1.00  0.00            
ATOM    389  CA  ALA    31      67.930  60.230  28.560  1.00  0.00            
ATOM    390  HA  ALA    31      67.350  59.790  27.750  1.00  0.00            
ATOM    391  CB  ALA    31      69.130  61.110  28.040  1.00  0.00            
ATOM    392  HB1 ALA    31      68.680  61.570  27.160  1.00  0.00            
ATOM    393  HB2 ALA    31      69.410  61.800  28.830  1.00  0.00            
ATOM    394  HB3 ALA    31      69.990  60.540  27.710  1.00  0.00            
ATOM    395  C   ALA    31      68.380  59.080  29.450  1.00  0.00            
ATOM    396  O   ALA    31      68.210  57.920  29.010  1.00  0.00            
ATOM    397  N   NLN    32      68.580  59.380  30.720  1.00  0.00            
ATOM    398  H   NLN    32      67.730  59.750  31.120  1.00  0.00            
ATOM    399  CA  NLN    32      69.450  58.590  31.670  1.00  0.00            
ATOM    400  HA  NLN    32      70.410  58.500  31.170  1.00  0.00            
ATOM    401  CB  NLN    32      69.770  59.440  32.920  1.00  0.00            
ATOM    402  HB2 NLN    32      68.980  60.120  33.220  1.00  0.00            
ATOM    403  HB3 NLN    32      69.750  58.780  33.790  1.00  0.00            
ATOM    404  CG  NLN    32      71.100  60.100  32.910  1.00  0.00            
ATOM    405  OD1 NLN    32      71.080  61.310  33.130  1.00  0.00            
ATOM    406  ND2 NLN    32      71.980  59.430  33.530  1.00  0.00            
ATOM    407 HD21 NLN    32      72.020  59.680  34.510  1.00  0.00            
ATOM    408  C   NLN    32      68.750  57.170  32.070  1.00  0.00            
ATOM    409  O   NLN    32      69.460  56.220  32.370  1.00  0.00            
ATOM    410  N   ALA    33      67.470  57.240  32.410  1.00  0.00            
ATOM    411  H   ALA    33      67.010  58.140  32.450  1.00  0.00            
ATOM    412  CA  ALA    33      66.550  56.070  32.260  1.00  0.00            
ATOM    413  HA  ALA    33      67.040  55.260  32.800  1.00  0.00            
ATOM    414  CB  ALA    33      65.190  56.440  32.910  1.00  0.00            
ATOM    415  HB1 ALA    33      65.340  56.500  33.990  1.00  0.00            
ATOM    416  HB2 ALA    33      64.880  57.450  32.650  1.00  0.00            
ATOM    417  HB3 ALA    33      64.450  55.660  32.720  1.00  0.00            
ATOM    418  C   ALA    33      66.310  55.660  30.730  1.00  0.00            
ATOM    419  O   ALA    33      65.470  56.290  30.000  1.00  0.00            
ATOM    420  N   SER    34      67.340  55.140  30.160  1.00  0.00            
ATOM    421  H   SER    34      68.090  55.740  29.840  1.00  0.00            
ATOM    422  CA  SER    34      67.460  53.770  29.700  1.00  0.00            
ATOM    423  HA  SER    34      66.930  53.730  28.750  1.00  0.00            
ATOM    424  CB  SER    34      68.960  53.380  29.470  1.00  0.00            
ATOM    425  HB2 SER    34      69.160  52.620  30.230  1.00  0.00            
ATOM    426  HB3 SER    34      69.140  53.020  28.450  1.00  0.00            
ATOM    427  OG  SER    34      69.840  54.500  29.650  1.00  0.00            
ATOM    428  HG  SER    34      70.580  54.360  29.060  1.00  0.00            
ATOM    429  C   SER    34      66.930  52.720  30.580  1.00  0.00            
ATOM    430  O   SER    34      67.120  52.810  31.740  1.00  0.00            
ATOM    431  N   GLY    35      66.090  51.760  30.120  1.00  0.00            
ATOM    432  H   GLY    35      65.110  51.960  30.230  1.00  0.00            
ATOM    433  CA  GLY    35      66.460  50.280  29.920  1.00  0.00            
ATOM    434  HA2 GLY    35      66.500  49.780  30.890  1.00  0.00            
ATOM    435  HA3 GLY    35      65.670  49.870  29.290  1.00  0.00            
ATOM    436  C   GLY    35      67.810  49.960  29.280  1.00  0.00            
ATOM    437  O   GLY    35      68.130  50.500  28.210  1.00  0.00            
ATOM    438  N   PRO    36      68.530  48.990  29.780  1.00  0.00            
ATOM    439  CD  PRO    36      69.660  49.300  30.580  1.00  0.00            
ATOM    440  HD2 PRO    36      69.470  50.050  31.350  1.00  0.00            
ATOM    441  HD3 PRO    36      70.480  49.500  29.890  1.00  0.00            
ATOM    442  CG  PRO    36      70.060  47.970  31.290  1.00  0.00            
ATOM    443  HG2 PRO    36      69.670  47.890  32.300  1.00  0.00            
ATOM    444  HG3 PRO    36      71.140  48.020  31.440  1.00  0.00            
ATOM    445  CB  PRO    36      69.500  46.900  30.360  1.00  0.00            
ATOM    446  HB2 PRO    36      68.910  46.220  30.980  1.00  0.00            
ATOM    447  HB3 PRO    36      70.280  46.270  29.940  1.00  0.00            
ATOM    448  CA  PRO    36      68.540  47.580  29.340  1.00  0.00            
ATOM    449  HA  PRO    36      69.030  47.690  28.370  1.00  0.00            
ATOM    450  C   PRO    36      67.160  46.840  29.090  1.00  0.00            
ATOM    451  O   PRO    36      66.120  47.520  29.170  1.00  0.00            
ATOM    452  N   PRO    37      67.130  45.480  28.690  1.00  0.00            
ATOM    453  CD  PRO    37      68.100  44.940  27.670  1.00  0.00            
ATOM    454  HD2 PRO    37      69.080  44.910  28.130  1.00  0.00            
ATOM    455  HD3 PRO    37      68.160  45.500  26.740  1.00  0.00            
ATOM    456  CG  PRO    37      67.570  43.540  27.340  1.00  0.00            
ATOM    457  HG2 PRO    37      68.260  42.730  27.580  1.00  0.00            
ATOM    458  HG3 PRO    37      67.360  43.370  26.280  1.00  0.00            
ATOM    459  CB  PRO    37      66.300  43.350  28.150  1.00  0.00            
ATOM    460  HB2 PRO    37      66.480  42.540  28.860  1.00  0.00            
ATOM    461  HB3 PRO    37      65.400  43.070  27.600  1.00  0.00            
ATOM    462  CA  PRO    37      66.030  44.560  28.900  1.00  0.00            
ATOM    463  HA  PRO    37      65.050  45.000  28.690  1.00  0.00            
ATOM    464  C   PRO    37      65.930  44.280  30.440  1.00  0.00            
ATOM    465  O   PRO    37      66.620  44.980  31.210  1.00  0.00            
ATOM    466  N   GLY    38      64.720  43.840  30.770  1.00  0.00            
ATOM    467  H   GLY    38      63.950  43.880  30.110  1.00  0.00            
ATOM    468  CA  GLY    38      64.320  43.110  32.010  1.00  0.00            
ATOM    469  HA2 GLY    38      64.820  43.600  32.840  1.00  0.00            
ATOM    470  HA3 GLY    38      63.230  43.210  32.020  1.00  0.00            
ATOM    471  C   GLY    38      64.680  41.610  32.040  1.00  0.00            
ATOM    472  O   GLY    38      65.580  41.180  31.290  1.00  0.00            
ATOM    473  N   ALA    39      63.860  41.000  32.820  1.00  0.00            
ATOM    474  H   ALA    39      63.210  41.530  33.390  1.00  0.00            
ATOM    475  CA  ALA    39      63.690  39.590  32.780  1.00  0.00            
ATOM    476  HA  ALA    39      63.750  39.210  31.760  1.00  0.00            
ATOM    477  CB  ALA    39      64.830  38.900  33.570  1.00  0.00            
ATOM    478  HB1 ALA    39      65.480  38.450  32.810  1.00  0.00            
ATOM    479  HB2 ALA    39      65.280  39.630  34.230  1.00  0.00            
ATOM    480  HB3 ALA    39      64.400  38.110  34.190  1.00  0.00            
ATOM    481  C   ALA    39      62.280  39.170  33.360  1.00  0.00            
ATOM    482  O   ALA    39      62.120  38.750  34.560  1.00  0.00            
ATOM    483  N   ARG    40      61.250  39.330  32.550  1.00  0.00            
ATOM    484  H   ARG    40      61.540  39.000  31.640  1.00  0.00            
ATOM    485  CA  ARG    40      59.810  39.500  32.950  1.00  0.00            
ATOM    486  HA  ARG    40      59.810  40.270  33.720  1.00  0.00            
ATOM    487  CB  ARG    40      58.900  39.990  31.790  1.00  0.00            
ATOM    488  HB2 ARG    40      59.090  39.450  30.860  1.00  0.00            
ATOM    489  HB3 ARG    40      57.860  39.840  32.080  1.00  0.00            
ATOM    490  CG  ARG    40      59.120  41.500  31.440  1.00  0.00            
ATOM    491  HG2 ARG    40      60.150  41.790  31.260  1.00  0.00            
ATOM    492  HG3 ARG    40      58.700  41.710  30.460  1.00  0.00            
ATOM    493  CD  ARG    40      58.480  42.480  32.370  1.00  0.00            
ATOM    494  HD2 ARG    40      57.640  42.040  32.900  1.00  0.00            
ATOM    495  HD3 ARG    40      59.270  42.810  33.050  1.00  0.00            
ATOM    496  NE  ARG    40      58.020  43.620  31.570  1.00  0.00            
ATOM    497  HE  ARG    40      58.410  43.660  30.640  1.00  0.00            
ATOM    498  CZ  ARG    40      57.300  44.680  31.990  1.00  0.00            
ATOM    499  NH1 ARG    40      56.000  44.670  31.890  1.00  0.00            
ATOM    500 HH11 ARG    40      55.630  43.740  31.740  1.00  0.00            
ATOM    501 HH12 ARG    40      55.670  45.460  31.360  1.00  0.00            
ATOM    502  NH2 ARG    40      57.840  45.850  31.800  1.00  0.00            
ATOM    503 HH21 ARG    40      58.790  45.920  31.480  1.00  0.00            
ATOM    504 HH22 ARG    40      57.320  46.700  31.980  1.00  0.00            
ATOM    505  C   ARG    40      59.130  38.240  33.560  1.00  0.00            
ATOM    506  O   ARG    40      58.600  38.240  34.640  1.00  0.00            
ATOM    507  N   SER    41      59.100  37.200  32.760  1.00  0.00            
ATOM    508  H   SER    41      59.060  37.350  31.760  1.00  0.00            
ATOM    509  CA  SER    41      58.890  35.780  33.050  1.00  0.00            
ATOM    510  HA  SER    41      57.810  35.630  33.080  1.00  0.00            
ATOM    511  CB  SER    41      59.350  34.870  31.900  1.00  0.00            
ATOM    512  HB2 SER    41      60.440  34.730  31.860  1.00  0.00            
ATOM    513  HB3 SER    41      58.870  33.900  32.020  1.00  0.00            
ATOM    514  OG  SER    41      58.870  35.370  30.640  1.00  0.00            
ATOM    515  HG  SER    41      59.420  34.830  30.060  1.00  0.00            
ATOM    516  C   SER    41      59.420  35.360  34.420  1.00  0.00            
ATOM    517  O   SER    41      58.780  34.530  35.040  1.00  0.00            
ATOM    518  N   ALA    42      60.650  35.650  34.630  1.00  0.00            
ATOM    519  H   ALA    42      61.160  36.250  34.000  1.00  0.00            
ATOM    520  CA  ALA    42      61.330  35.110  35.810  1.00  0.00            
ATOM    521  HA  ALA    42      61.060  34.080  36.050  1.00  0.00            
ATOM    522  CB  ALA    42      62.890  35.040  35.540  1.00  0.00            
ATOM    523  HB1 ALA    42      63.200  34.240  34.860  1.00  0.00            
ATOM    524  HB2 ALA    42      63.270  36.010  35.200  1.00  0.00            
ATOM    525  HB3 ALA    42      63.370  35.010  36.520  1.00  0.00            
ATOM    526  C   ALA    42      61.000  35.970  37.070  1.00  0.00            
ATOM    527  O   ALA    42      61.060  35.490  38.160  1.00  0.00            
ATOM    528  N   SER    43      60.940  37.320  36.960  1.00  0.00            
ATOM    529  H   SER    43      61.200  37.690  36.060  1.00  0.00            
ATOM    530  CA  SER    43      60.280  38.270  37.910  1.00  0.00            
ATOM    531  HA  SER    43      60.920  38.350  38.800  1.00  0.00            
ATOM    532  CB  SER    43      60.380  39.660  37.340  1.00  0.00            
ATOM    533  HB2 SER    43      59.960  39.580  36.340  1.00  0.00            
ATOM    534  HB3 SER    43      59.750  40.360  37.890  1.00  0.00            
ATOM    535  OG  SER    43      61.690  40.000  37.370  1.00  0.00            
ATOM    536  HG  SER    43      62.100  39.710  36.550  1.00  0.00            
ATOM    537  C   SER    43      58.850  37.850  38.330  1.00  0.00            
ATOM    538  O   SER    43      58.530  37.930  39.520  1.00  0.00            
ATOM    539  N   SER    44      58.040  37.440  37.390  1.00  0.00            
ATOM    540  H   SER    44      58.320  37.550  36.420  1.00  0.00            
ATOM    541  CA  SER    44      56.730  36.740  37.640  1.00  0.00            
ATOM    542  HA  SER    44      56.110  37.320  38.330  1.00  0.00            
ATOM    543  CB  SER    44      56.000  36.410  36.360  1.00  0.00            
ATOM    544  HB2 SER    44      56.080  37.220  35.630  1.00  0.00            
ATOM    545  HB3 SER    44      56.550  35.660  35.780  1.00  0.00            
ATOM    546  OG  SER    44      54.670  36.010  36.590  1.00  0.00            
ATOM    547  HG  SER    44      54.130  36.740  36.920  1.00  0.00            
ATOM    548  C   SER    44      56.990  35.440  38.440  1.00  0.00            
ATOM    549  O   SER    44      56.510  35.410  39.530  1.00  0.00            
ATOM    550  N   LEU    45      57.980  34.560  38.110  1.00  0.00            
ATOM    551  H   LEU    45      58.410  34.650  37.200  1.00  0.00            
ATOM    552  CA  LEU    45      58.140  33.320  38.970  1.00  0.00            
ATOM    553  HA  LEU    45      57.180  32.810  39.090  1.00  0.00            
ATOM    554  CB  LEU    45      59.170  32.270  38.330  1.00  0.00            
ATOM    555  HB2 LEU    45      59.270  32.550  37.280  1.00  0.00            
ATOM    556  HB3 LEU    45      60.180  32.440  38.710  1.00  0.00            
ATOM    557  CG  LEU    45      58.550  30.930  38.440  1.00  0.00            
ATOM    558  HG  LEU    45      57.560  30.950  37.980  1.00  0.00            
ATOM    559  CD1 LEU    45      59.450  29.940  37.770  1.00  0.00            
ATOM    560 HD11 LEU    45      60.470  29.980  38.160  1.00  0.00            
ATOM    561 HD12 LEU    45      59.030  28.940  37.890  1.00  0.00            
ATOM    562 HD13 LEU    45      59.580  30.130  36.700  1.00  0.00            
ATOM    563  CD2 LEU    45      58.330  30.420  39.870  1.00  0.00            
ATOM    564 HD21 LEU    45      57.420  30.920  40.170  1.00  0.00            
ATOM    565 HD22 LEU    45      58.230  29.340  39.920  1.00  0.00            
ATOM    566 HD23 LEU    45      59.160  30.770  40.490  1.00  0.00            
ATOM    567  C   LEU    45      58.620  33.600  40.370  1.00  0.00            
ATOM    568  O   LEU    45      58.080  33.120  41.320  1.00  0.00            
ATOM    569  N   ALA    46      59.520  34.560  40.500  1.00  0.00            
ATOM    570  H   ALA    46      59.750  35.090  39.660  1.00  0.00            
ATOM    571  CA  ALA    46      59.830  35.140  41.720  1.00  0.00            
ATOM    572  HA  ALA    46      60.190  34.380  42.400  1.00  0.00            
ATOM    573  CB  ALA    46      61.060  36.150  41.490  1.00  0.00            
ATOM    574  HB1 ALA    46      61.790  35.730  40.800  1.00  0.00            
ATOM    575  HB2 ALA    46      60.690  37.080  41.080  1.00  0.00            
ATOM    576  HB3 ALA    46      61.610  36.160  42.430  1.00  0.00            
ATOM    577  C   ALA    46      58.680  35.810  42.530  1.00  0.00            
ATOM    578  O   ALA    46      58.650  35.570  43.760  1.00  0.00            
ATOM    579  N   LEU    47      57.750  36.610  41.990  1.00  0.00            
ATOM    580  H   LEU    47      57.920  36.940  41.050  1.00  0.00            
ATOM    581  CA  LEU    47      56.450  37.090  42.560  1.00  0.00            
ATOM    582  HA  LEU    47      56.590  37.560  43.530  1.00  0.00            
ATOM    583  CB  LEU    47      55.880  38.110  41.620  1.00  0.00            
ATOM    584  HB2 LEU    47      56.100  37.730  40.620  1.00  0.00            
ATOM    585  HB3 LEU    47      54.810  37.930  41.690  1.00  0.00            
ATOM    586  CG  LEU    47      56.480  39.520  41.910  1.00  0.00            
ATOM    587  HG  LEU    47      57.560  39.410  41.930  1.00  0.00            
ATOM    588  CD1 LEU    47      56.200  40.450  40.710  1.00  0.00            
ATOM    589 HD11 LEU    47      57.010  40.390  39.980  1.00  0.00            
ATOM    590 HD12 LEU    47      55.240  40.140  40.310  1.00  0.00            
ATOM    591 HD13 LEU    47      56.100  41.450  41.110  1.00  0.00            
ATOM    592  CD2 LEU    47      56.120  40.190  43.230  1.00  0.00            
ATOM    593 HD21 LEU    47      56.000  39.450  44.020  1.00  0.00            
ATOM    594 HD22 LEU    47      56.840  41.000  43.400  1.00  0.00            
ATOM    595 HD23 LEU    47      55.160  40.670  43.030  1.00  0.00            
ATOM    596  C   LEU    47      55.480  35.920  42.940  1.00  0.00            
ATOM    597  O   LEU    47      54.830  35.980  43.990  1.00  0.00            
ATOM    598  N   ALA    48      55.420  34.860  42.110  1.00  0.00            
ATOM    599  H   ALA    48      55.970  34.830  41.260  1.00  0.00            
ATOM    600  CA  ALA    48      54.690  33.620  42.290  1.00  0.00            
ATOM    601  HA  ALA    48      53.720  33.910  42.700  1.00  0.00            
ATOM    602  CB  ALA    48      54.560  33.020  40.820  1.00  0.00            
ATOM    603  HB1 ALA    48      53.540  33.130  40.460  1.00  0.00            
ATOM    604  HB2 ALA    48      55.360  33.380  40.170  1.00  0.00            
ATOM    605  HB3 ALA    48      54.830  31.970  41.000  1.00  0.00            
ATOM    606  C   ALA    48      55.200  32.650  43.380  1.00  0.00            
ATOM    607  O   ALA    48      54.470  31.720  43.810  1.00  0.00            
ATOM    608  N   ILE    49      56.280  33.010  44.010  1.00  0.00            
ATOM    609  H   ILE    49      56.970  33.430  43.400  1.00  0.00            
ATOM    610  CA  ILE    49      56.660  32.490  45.300  1.00  0.00            
ATOM    611  HA  ILE    49      56.310  31.480  45.510  1.00  0.00            
ATOM    612  CB  ILE    49      58.260  32.330  45.380  1.00  0.00            
ATOM    613  HB  ILE    49      58.650  33.300  45.080  1.00  0.00            
ATOM    614  CG2 ILE    49      58.690  31.980  46.820  1.00  0.00            
ATOM    615 HG21 ILE    49      58.870  32.870  47.420  1.00  0.00            
ATOM    616 HG22 ILE    49      57.850  31.470  47.300  1.00  0.00            
ATOM    617 HG23 ILE    49      59.590  31.370  46.850  1.00  0.00            
ATOM    618  CG1 ILE    49      58.700  31.160  44.420  1.00  0.00            
ATOM    619 HG12 ILE    49      58.280  30.260  44.890  1.00  0.00            
ATOM    620 HG13 ILE    49      58.240  31.290  43.440  1.00  0.00            
ATOM    621  CD1 ILE    49      60.300  31.100  44.300  1.00  0.00            
ATOM    622 HD11 ILE    49      60.560  30.060  44.470  1.00  0.00            
ATOM    623 HD12 ILE    49      60.630  31.410  43.310  1.00  0.00            
ATOM    624 HD13 ILE    49      60.800  31.700  45.060  1.00  0.00            
ATOM    625  C   ILE    49      56.060  33.350  46.420  1.00  0.00            
ATOM    626  O   ILE    49      55.230  32.820  47.030  1.00  0.00            
ATOM    627  N   ALA    50      56.210  34.700  46.260  1.00  0.00            
ATOM    628  H   ALA    50      56.010  35.010  45.320  1.00  0.00            
ATOM    629  CA  ALA    50      55.890  35.680  47.330  1.00  0.00            
ATOM    630  HA  ALA    50      56.610  35.490  48.130  1.00  0.00            
ATOM    631  CB  ALA    50      56.220  37.100  46.860  1.00  0.00            
ATOM    632  HB1 ALA    50      57.180  37.070  46.340  1.00  0.00            
ATOM    633  HB2 ALA    50      55.370  37.480  46.300  1.00  0.00            
ATOM    634  HB3 ALA    50      56.250  37.720  47.760  1.00  0.00            
ATOM    635  C   ALA    50      54.410  35.670  47.860  1.00  0.00            
ATOM    636  O   ALA    50      54.180  35.550  49.050  1.00  0.00            
ATOM    637  N   ILE    51      53.460  35.510  46.890  1.00  0.00            
ATOM    638  H   ILE    51      53.740  35.760  45.950  1.00  0.00            
ATOM    639  CA  ILE    51      52.070  35.180  47.110  1.00  0.00            
ATOM    640  HA  ILE    51      51.700  35.900  47.840  1.00  0.00            
ATOM    641  CB  ILE    51      51.260  35.510  45.850  1.00  0.00            
ATOM    642  HB  ILE    51      51.610  36.510  45.600  1.00  0.00            
ATOM    643  CG2 ILE    51      51.650  34.580  44.700  1.00  0.00            
ATOM    644 HG21 ILE    51      51.280  35.020  43.780  1.00  0.00            
ATOM    645 HG22 ILE    51      52.720  34.620  44.490  1.00  0.00            
ATOM    646 HG23 ILE    51      51.330  33.550  44.860  1.00  0.00            
ATOM    647  CG1 ILE    51      49.750  35.470  46.080  1.00  0.00            
ATOM    648 HG12 ILE    51      49.340  34.570  45.640  1.00  0.00            
ATOM    649 HG13 ILE    51      49.580  35.430  47.150  1.00  0.00            
ATOM    650  CD1 ILE    51      49.010  36.560  45.290  1.00  0.00            
ATOM    651 HD11 ILE    51      49.380  37.570  45.510  1.00  0.00            
ATOM    652 HD12 ILE    51      49.010  36.400  44.210  1.00  0.00            
ATOM    653 HD13 ILE    51      47.950  36.600  45.530  1.00  0.00            
ATOM    654  C   ILE    51      51.770  33.710  47.670  1.00  0.00            
ATOM    655  O   ILE    51      51.230  33.630  48.800  1.00  0.00            
ATOM    656  N   THR    52      52.520  32.800  47.240  1.00  0.00            
ATOM    657  H   THR    52      53.420  33.030  46.840  1.00  0.00            
ATOM    658  CA  THR    52      52.300  31.350  47.580  1.00  0.00            
ATOM    659  HA  THR    52      51.220  31.230  47.580  1.00  0.00            
ATOM    660  CB  THR    52      52.770  30.460  46.460  1.00  0.00            
ATOM    661  HB  THR    52      53.840  30.520  46.250  1.00  0.00            
ATOM    662  CG2 THR    52      52.390  29.010  46.730  1.00  0.00            
ATOM    663 HG21 THR    52      52.620  28.800  47.780  1.00  0.00            
ATOM    664 HG22 THR    52      51.340  28.760  46.570  1.00  0.00            
ATOM    665 HG23 THR    52      52.970  28.350  46.080  1.00  0.00            
ATOM    666  OG1 THR    52      52.200  30.880  45.290  1.00  0.00            
ATOM    667  HG1 THR    52      52.880  31.180  44.680  1.00  0.00            
ATOM    668  C   THR    52      52.910  30.960  48.900  1.00  0.00            
ATOM    669  O   THR    52      52.250  30.460  49.810  1.00  0.00            
ATOM    670  N   ALA    53      53.970  31.700  49.270  1.00  0.00            
ATOM    671  H   ALA    53      54.530  32.030  48.490  1.00  0.00            
ATOM    672  CA  ALA    53      54.540  31.850  50.630  1.00  0.00            
ATOM    673  HA  ALA    53      54.760  30.860  51.020  1.00  0.00            
ATOM    674  CB  ALA    53      55.810  32.660  50.450  1.00  0.00            
ATOM    675  HB1 ALA    53      56.480  32.040  49.840  1.00  0.00            
ATOM    676  HB2 ALA    53      55.660  33.600  49.930  1.00  0.00            
ATOM    677  HB3 ALA    53      56.190  32.860  51.450  1.00  0.00            
ATOM    678  C   ALA    53      53.560  32.500  51.650  1.00  0.00            
ATOM    679  O   ALA    53      53.430  31.980  52.760  1.00  0.00            
ATOM    680  N   LEU    54      53.130  33.750  51.410  1.00  0.00            
ATOM    681  H   LEU    54      53.440  34.230  50.570  1.00  0.00            
ATOM    682  CA  LEU    54      52.040  34.340  52.230  1.00  0.00            
ATOM    683  HA  LEU    54      52.410  34.360  53.250  1.00  0.00            
ATOM    684  CB  LEU    54      51.620  35.700  51.680  1.00  0.00            
ATOM    685  HB2 LEU    54      52.540  36.280  51.660  1.00  0.00            
ATOM    686  HB3 LEU    54      51.440  35.720  50.600  1.00  0.00            
ATOM    687  CG  LEU    54      50.500  36.530  52.440  1.00  0.00            
ATOM    688  HG  LEU    54      49.700  35.890  52.820  1.00  0.00            
ATOM    689  CD1 LEU    54      51.240  37.090  53.730  1.00  0.00            
ATOM    690 HD11 LEU    54      52.020  37.830  53.550  1.00  0.00            
ATOM    691 HD12 LEU    54      50.600  37.700  54.360  1.00  0.00            
ATOM    692 HD13 LEU    54      51.740  36.290  54.280  1.00  0.00            
ATOM    693  CD2 LEU    54      50.040  37.740  51.700  1.00  0.00            
ATOM    694 HD21 LEU    54      50.100  37.690  50.610  1.00  0.00            
ATOM    695 HD22 LEU    54      49.050  38.050  52.020  1.00  0.00            
ATOM    696 HD23 LEU    54      50.760  38.500  52.010  1.00  0.00            
ATOM    697  C   LEU    54      50.880  33.380  52.390  1.00  0.00            
ATOM    698  O   LEU    54      50.380  33.100  53.500  1.00  0.00            
ATOM    699  N   TYR    55      50.240  33.060  51.220  1.00  0.00            
ATOM    700  H   TYR    55      50.680  33.420  50.390  1.00  0.00            
ATOM    701  CA  TYR    55      49.080  32.080  51.160  1.00  0.00            
ATOM    702  HA  TYR    55      48.210  32.620  51.530  1.00  0.00            
ATOM    703  CB  TYR    55      48.720  31.720  49.720  1.00  0.00            
ATOM    704  HB2 TYR    55      49.610  31.440  49.160  1.00  0.00            
ATOM    705  HB3 TYR    55      47.880  31.020  49.610  1.00  0.00            
ATOM    706  CG  TYR    55      48.340  32.930  48.880  1.00  0.00            
ATOM    707  CD1 TYR    55      48.000  32.660  47.510  1.00  0.00            
ATOM    708  HD1 TYR    55      48.760  32.380  46.800  1.00  0.00            
ATOM    709  CE1 TYR    55      46.820  33.210  46.970  1.00  0.00            
ATOM    710  HE1 TYR    55      46.180  32.550  46.410  1.00  0.00            
ATOM    711  CZ  TYR    55      46.100  34.230  47.640  1.00  0.00            
ATOM    712  OH  TYR    55      45.480  35.100  46.810  1.00  0.00            
ATOM    713  HH  TYR    55      45.660  34.850  45.900  1.00  0.00            
ATOM    714  CE2 TYR    55      46.490  34.510  49.000  1.00  0.00            
ATOM    715  HE2 TYR    55      45.690  34.750  49.680  1.00  0.00            
ATOM    716  CD2 TYR    55      47.740  34.070  49.470  1.00  0.00            
ATOM    717  HD2 TYR    55      48.200  34.520  50.330  1.00  0.00            
ATOM    718  C   TYR    55      49.240  30.790  51.950  1.00  0.00            
ATOM    719  O   TYR    55      48.240  30.320  52.540  1.00  0.00            
ATOM    720  N   SER    56      50.440  30.110  51.840  1.00  0.00            
ATOM    721  H   SER    56      51.230  30.650  51.520  1.00  0.00            
ATOM    722  CA  SER    56      50.790  28.950  52.720  1.00  0.00            
ATOM    723  HA  SER    56      50.030  28.220  52.440  1.00  0.00            
ATOM    724  CB  SER    56      52.190  28.460  52.430  1.00  0.00            
ATOM    725  HB2 SER    56      52.880  29.300  52.420  1.00  0.00            
ATOM    726  HB3 SER    56      52.550  27.700  53.110  1.00  0.00            
ATOM    727  OG  SER    56      52.300  27.990  51.060  1.00  0.00            
ATOM    728  HG  SER    56      52.090  28.780  50.560  1.00  0.00            
ATOM    729  C   SER    56      50.640  29.160  54.190  1.00  0.00            
ATOM    730  O   SER    56      50.050  28.280  54.800  1.00  0.00            
ATOM    731  N   ALA    57      51.110  30.310  54.750  1.00  0.00            
ATOM    732  H   ALA    57      51.430  31.060  54.160  1.00  0.00            
ATOM    733  CA  ALA    57      50.900  30.720  56.160  1.00  0.00            
ATOM    734  HA  ALA    57      51.260  29.960  56.860  1.00  0.00            
ATOM    735  CB  ALA    57      51.790  31.920  56.500  1.00  0.00            
ATOM    736  HB1 ALA    57      51.200  32.830  56.580  1.00  0.00            
ATOM    737  HB2 ALA    57      52.270  31.850  57.470  1.00  0.00            
ATOM    738  HB3 ALA    57      52.520  32.190  55.740  1.00  0.00            
ATOM    739  C   ALA    57      49.400  31.180  56.430  1.00  0.00            
ATOM    740  O   ALA    57      48.820  30.630  57.360  1.00  0.00            
ATOM    741  N   VAL    58      48.680  31.810  55.450  1.00  0.00            
ATOM    742  H   VAL    58      49.250  32.430  54.890  1.00  0.00            
ATOM    743  CA  VAL    58      47.250  32.160  55.620  1.00  0.00            
ATOM    744  HA  VAL    58      47.130  32.680  56.570  1.00  0.00            
ATOM    745  CB  VAL    58      46.740  33.170  54.530  1.00  0.00            
ATOM    746  HB  VAL    58      46.880  32.820  53.510  1.00  0.00            
ATOM    747  CG1 VAL    58      45.270  33.380  54.690  1.00  0.00            
ATOM    748 HG11 VAL    58      45.010  33.340  55.740  1.00  0.00            
ATOM    749 HG12 VAL    58      44.960  34.320  54.230  1.00  0.00            
ATOM    750 HG13 VAL    58      44.710  32.640  54.110  1.00  0.00            
ATOM    751  CG2 VAL    58      47.630  34.440  54.620  1.00  0.00            
ATOM    752 HG21 VAL    58      47.730  34.720  55.670  1.00  0.00            
ATOM    753 HG22 VAL    58      48.660  34.340  54.280  1.00  0.00            
ATOM    754 HG23 VAL    58      47.110  35.230  54.080  1.00  0.00            
ATOM    755  C   VAL    58      46.330  30.920  55.810  1.00  0.00            
ATOM    756  O   VAL    58      45.460  30.940  56.660  1.00  0.00            
ATOM    757  N   CYS    59      46.680  29.860  55.070  1.00  0.00            
ATOM    758  H   CYS    59      47.230  30.040  54.250  1.00  0.00            
ATOM    759  CA  CYS    59      46.210  28.530  55.460  1.00  0.00            
ATOM    760  HA  CYS    59      45.130  28.550  55.550  1.00  0.00            
ATOM    761  CB  CYS    59      46.510  27.530  54.280  1.00  0.00            
ATOM    762  HB2 CYS    59      45.970  27.730  53.350  1.00  0.00            
ATOM    763  HB3 CYS    59      47.540  27.570  53.930  1.00  0.00            
ATOM    764  SG  CYS    59      46.130  25.880  54.900  1.00  0.00            
ATOM    765  HG  CYS    59      46.370  25.200  53.780  1.00  0.00            
ATOM    766  C   CYS    59      46.770  28.110  56.820  1.00  0.00            
ATOM    767  O   CYS    59      46.000  28.040  57.800  1.00  0.00            
ATOM    768  N   ALA    60      48.090  27.950  56.950  1.00  0.00            
ATOM    769  H   ALA    60      48.570  28.460  56.230  1.00  0.00            
ATOM    770  CA  ALA    60      48.750  27.100  57.910  1.00  0.00            
ATOM    771  HA  ALA    60      48.370  26.080  57.990  1.00  0.00            
ATOM    772  CB  ALA    60      50.280  26.940  57.630  1.00  0.00            
ATOM    773  HB1 ALA    60      50.800  26.470  58.470  1.00  0.00            
ATOM    774  HB2 ALA    60      50.560  26.270  56.820  1.00  0.00            
ATOM    775  HB3 ALA    60      50.810  27.860  57.400  1.00  0.00            
ATOM    776  C   ALA    60      48.580  27.680  59.390  1.00  0.00            
ATOM    777  O   ALA    60      48.850  26.960  60.350  1.00  0.00            
ATOM    778  N   VAL    61      48.710  28.990  59.490  1.00  0.00            
ATOM    779  H   VAL    61      48.950  29.390  58.590  1.00  0.00            
ATOM    780  CA  VAL    61      48.120  29.840  60.520  1.00  0.00            
ATOM    781  HA  VAL    61      48.450  29.390  61.460  1.00  0.00            
ATOM    782  CB  VAL    61      48.680  31.250  60.530  1.00  0.00            
ATOM    783  HB  VAL    61      48.190  31.810  59.730  1.00  0.00            
ATOM    784  CG1 VAL    61      48.430  31.960  61.830  1.00  0.00            
ATOM    785 HG11 VAL    61      47.620  32.660  61.660  1.00  0.00            
ATOM    786 HG12 VAL    61      48.220  31.370  62.720  1.00  0.00            
ATOM    787 HG13 VAL    61      49.250  32.630  62.120  1.00  0.00            
ATOM    788  CG2 VAL    61      50.230  31.230  60.240  1.00  0.00            
ATOM    789 HG21 VAL    61      50.810  30.890  61.100  1.00  0.00            
ATOM    790 HG22 VAL    61      50.560  30.650  59.370  1.00  0.00            
ATOM    791 HG23 VAL    61      50.630  32.190  59.910  1.00  0.00            
ATOM    792  C   VAL    61      46.560  29.780  60.430  1.00  0.00            
ATOM    793  O   VAL    61      45.990  29.270  61.390  1.00  0.00            
ATOM    794  N   GLY    62      45.930  30.530  59.630  1.00  0.00            
ATOM    795  H   GLY    62      46.030  30.310  58.650  1.00  0.00            
ATOM    796  CA  GLY    62      44.670  31.160  59.960  1.00  0.00            
ATOM    797  HA2 GLY    62      44.680  31.660  60.930  1.00  0.00            
ATOM    798  HA3 GLY    62      44.480  31.880  59.170  1.00  0.00            
ATOM    799  C   GLY    62      43.490  30.220  60.130  1.00  0.00            
ATOM    800  O   GLY    62      42.530  30.650  60.710  1.00  0.00            
ATOM    801  N   LEU    63      43.410  29.170  59.280  1.00  0.00            
ATOM    802  H   LEU    63      43.780  29.260  58.340  1.00  0.00            
ATOM    803  CA  LEU    63      42.530  28.000  59.610  1.00  0.00            
ATOM    804  HA  LEU    63      41.540  28.450  59.590  1.00  0.00            
ATOM    805  CB  LEU    63      42.760  26.910  58.580  1.00  0.00            
ATOM    806  HB2 LEU    63      42.270  27.270  57.680  1.00  0.00            
ATOM    807  HB3 LEU    63      43.820  26.910  58.320  1.00  0.00            
ATOM    808  CG  LEU    63      42.210  25.460  58.920  1.00  0.00            
ATOM    809  HG  LEU    63      42.730  25.070  59.790  1.00  0.00            
ATOM    810  CD1 LEU    63      40.710  25.420  59.200  1.00  0.00            
ATOM    811 HD11 LEU    63      40.460  26.270  59.830  1.00  0.00            
ATOM    812 HD12 LEU    63      40.150  25.560  58.270  1.00  0.00            
ATOM    813 HD13 LEU    63      40.470  24.470  59.680  1.00  0.00            
ATOM    814  CD2 LEU    63      42.460  24.430  57.780  1.00  0.00            
ATOM    815 HD21 LEU    63      43.540  24.440  57.660  1.00  0.00            
ATOM    816 HD22 LEU    63      42.090  23.450  58.060  1.00  0.00            
ATOM    817 HD23 LEU    63      42.100  24.660  56.780  1.00  0.00            
ATOM    818  C   LEU    63      42.730  27.590  61.080  1.00  0.00            
ATOM    819  O   LEU    63      41.790  27.660  61.860  1.00  0.00            
ATOM    820  N   LEU    64      43.950  27.160  61.440  1.00  0.00            
ATOM    821  H   LEU    64      44.700  27.540  60.880  1.00  0.00            
ATOM    822  CA  LEU    64      44.200  26.420  62.610  1.00  0.00            
ATOM    823  HA  LEU    64      43.480  25.600  62.590  1.00  0.00            
ATOM    824  CB  LEU    64      45.650  25.730  62.550  1.00  0.00            
ATOM    825  HB2 LEU    64      46.460  26.440  62.400  1.00  0.00            
ATOM    826  HB3 LEU    64      45.760  25.130  63.460  1.00  0.00            
ATOM    827  CG  LEU    64      45.640  24.700  61.370  1.00  0.00            
ATOM    828  HG  LEU    64      44.640  24.310  61.200  1.00  0.00            
ATOM    829  CD1 LEU    64      46.070  25.350  60.010  1.00  0.00            
ATOM    830 HD11 LEU    64      46.410  24.750  59.170  1.00  0.00            
ATOM    831 HD12 LEU    64      45.230  25.860  59.530  1.00  0.00            
ATOM    832 HD13 LEU    64      46.880  26.050  60.240  1.00  0.00            
ATOM    833  CD2 LEU    64      46.620  23.530  61.510  1.00  0.00            
ATOM    834 HD21 LEU    64      47.600  23.890  61.170  1.00  0.00            
ATOM    835 HD22 LEU    64      46.750  23.280  62.560  1.00  0.00            
ATOM    836 HD23 LEU    64      46.270  22.670  60.950  1.00  0.00            
ATOM    837  C   LEU    64      43.950  27.210  63.860  1.00  0.00            
ATOM    838  O   LEU    64      43.010  26.980  64.620  1.00  0.00            
ATOM    839  N   GLY    65      44.750  28.310  63.960  1.00  0.00            
ATOM    840  H   GLY    65      45.580  28.250  63.380  1.00  0.00            
ATOM    841  CA  GLY    65      44.070  29.580  63.880  1.00  0.00            
ATOM    842  HA2 GLY    65      44.740  30.350  64.270  1.00  0.00            
ATOM    843  HA3 GLY    65      44.000  29.870  62.830  1.00  0.00            
ATOM    844  C   GLY    65      42.760  29.660  64.630  1.00  0.00            
ATOM    845  O   GLY    65      42.580  29.720  65.830  1.00  0.00            
ATOM    846  N   ASN    66      41.760  29.920  63.770  1.00  0.00            
ATOM    847  H   ASN    66      41.980  30.000  62.790  1.00  0.00            
ATOM    848  CA  ASN    66      40.410  30.140  64.200  1.00  0.00            
ATOM    849  HA  ASN    66      40.290  30.930  64.940  1.00  0.00            
ATOM    850  CB  ASN    66      39.640  30.830  63.060  1.00  0.00            
ATOM    851  HB2 ASN    66      39.910  30.240  62.180  1.00  0.00            
ATOM    852  HB3 ASN    66      38.570  30.740  63.240  1.00  0.00            
ATOM    853  CG  ASN    66      40.080  32.330  62.810  1.00  0.00            
ATOM    854  OD1 ASN    66      39.510  33.250  63.340  1.00  0.00            
ATOM    855  ND2 ASN    66      41.260  32.580  62.350  1.00  0.00            
ATOM    856 HD21 ASN    66      41.510  33.540  62.150  1.00  0.00            
ATOM    857 HD22 ASN    66      41.560  31.930  61.640  1.00  0.00            
ATOM    858  C   ASN    66      39.720  28.860  64.840  1.00  0.00            
ATOM    859  O   ASN    66      39.400  28.980  66.060  1.00  0.00            
ATOM    860  N   VAL    67      39.840  27.680  64.200  1.00  0.00            
ATOM    861  H   VAL    67      40.480  27.620  63.410  1.00  0.00            
ATOM    862  CA  VAL    67      39.160  26.480  64.820  1.00  0.00            
ATOM    863  HA  VAL    67      38.110  26.700  64.980  1.00  0.00            
ATOM    864  CB  VAL    67      39.220  25.110  64.020  1.00  0.00            
ATOM    865  HB  VAL    67      38.550  24.380  64.480  1.00  0.00            
ATOM    866  CG1 VAL    67      38.770  25.320  62.580  1.00  0.00            
ATOM    867 HG11 VAL    67      38.010  26.100  62.540  1.00  0.00            
ATOM    868 HG12 VAL    67      39.650  25.540  61.990  1.00  0.00            
ATOM    869 HG13 VAL    67      38.220  24.460  62.190  1.00  0.00            
ATOM    870  CG2 VAL    67      40.610  24.440  63.980  1.00  0.00            
ATOM    871 HG21 VAL    67      41.430  25.040  63.580  1.00  0.00            
ATOM    872 HG22 VAL    67      40.950  24.150  64.980  1.00  0.00            
ATOM    873 HG23 VAL    67      40.480  23.570  63.330  1.00  0.00            
ATOM    874  C   VAL    67      39.600  26.220  66.270  1.00  0.00            
ATOM    875  O   VAL    67      38.760  25.900  67.020  1.00  0.00            
ATOM    876  N   LEU    68      40.880  26.490  66.600  1.00  0.00            
ATOM    877  H   LEU    68      41.400  26.860  65.820  1.00  0.00            
ATOM    878  CA  LEU    68      41.360  26.470  68.010  1.00  0.00            
ATOM    879  HA  LEU    68      41.100  25.510  68.460  1.00  0.00            
ATOM    880  CB  LEU    68      42.840  26.350  67.840  1.00  0.00            
ATOM    881  HB2 LEU    68      43.070  26.990  67.000  1.00  0.00            
ATOM    882  HB3 LEU    68      43.360  26.740  68.710  1.00  0.00            
ATOM    883  CG  LEU    68      43.270  24.900  67.700  1.00  0.00            
ATOM    884  HG  LEU    68      42.640  24.360  66.990  1.00  0.00            
ATOM    885  CD1 LEU    68      44.620  24.880  66.990  1.00  0.00            
ATOM    886 HD11 LEU    68      45.130  23.920  67.030  1.00  0.00            
ATOM    887 HD12 LEU    68      44.530  25.070  65.920  1.00  0.00            
ATOM    888 HD13 LEU    68      45.330  25.530  67.500  1.00  0.00            
ATOM    889  CD2 LEU    68      43.440  24.180  68.980  1.00  0.00            
ATOM    890 HD21 LEU    68      43.860  24.870  69.720  1.00  0.00            
ATOM    891 HD22 LEU    68      42.550  23.680  69.340  1.00  0.00            
ATOM    892 HD23 LEU    68      44.140  23.360  68.790  1.00  0.00            
ATOM    893  C   LEU    68      40.950  27.650  68.910  1.00  0.00            
ATOM    894  O   LEU    68      40.740  27.410  70.090  1.00  0.00            
ATOM    895  N   VAL    69      41.060  28.900  68.440  1.00  0.00            
ATOM    896  H   VAL    69      41.690  29.040  67.660  1.00  0.00            
ATOM    897  CA  VAL    69      40.230  29.960  69.110  1.00  0.00            
ATOM    898  HA  VAL    69      40.720  30.130  70.070  1.00  0.00            
ATOM    899  CB  VAL    69      40.460  31.300  68.400  1.00  0.00            
ATOM    900  HB  VAL    69      40.770  31.080  67.380  1.00  0.00            
ATOM    901  CG1 VAL    69      39.110  32.060  68.160  1.00  0.00            
ATOM    902 HG11 VAL    69      38.450  31.410  67.600  1.00  0.00            
ATOM    903 HG12 VAL    69      38.720  32.110  69.180  1.00  0.00            
ATOM    904 HG13 VAL    69      39.260  32.970  67.590  1.00  0.00            
ATOM    905  CG2 VAL    69      41.440  32.240  69.090  1.00  0.00            
ATOM    906 HG21 VAL    69      41.480  33.200  68.590  1.00  0.00            
ATOM    907 HG22 VAL    69      41.280  32.210  70.170  1.00  0.00            
ATOM    908 HG23 VAL    69      42.410  31.830  68.800  1.00  0.00            
ATOM    909  C   VAL    69      38.780  29.530  69.460  1.00  0.00            
ATOM    910  O   VAL    69      38.420  29.350  70.670  1.00  0.00            
ATOM    911  N   MET    70      38.010  28.970  68.520  1.00  0.00            
ATOM    912  H   MET    70      38.520  28.700  67.690  1.00  0.00            
ATOM    913  CA  MET    70      36.650  28.390  68.720  1.00  0.00            
ATOM    914  HA  MET    70      36.110  29.240  69.150  1.00  0.00            
ATOM    915  CB  MET    70      36.180  27.970  67.330  1.00  0.00            
ATOM    916  HB2 MET    70      36.990  27.690  66.660  1.00  0.00            
ATOM    917  HB3 MET    70      35.530  27.100  67.400  1.00  0.00            
ATOM    918  CG  MET    70      35.350  29.000  66.570  1.00  0.00            
ATOM    919  HG2 MET    70      34.490  29.370  67.140  1.00  0.00            
ATOM    920  HG3 MET    70      36.010  29.860  66.470  1.00  0.00            
ATOM    921  SD  MET    70      34.900  28.580  64.950  1.00  0.00            
ATOM    922  CE  MET    70      33.220  28.080  65.110  1.00  0.00            
ATOM    923  HE1 MET    70      33.000  27.350  65.890  1.00  0.00            
ATOM    924  HE2 MET    70      32.560  28.910  65.370  1.00  0.00            
ATOM    925  HE3 MET    70      33.060  27.620  64.130  1.00  0.00            
ATOM    926  C   MET    70      36.570  27.150  69.670  1.00  0.00            
ATOM    927  O   MET    70      35.740  27.060  70.540  1.00  0.00            
ATOM    928  N   PHE    71      37.620  26.420  69.610  1.00  0.00            
ATOM    929  H   PHE    71      37.960  26.320  68.660  1.00  0.00            
ATOM    930  CA  PHE    71      37.830  25.280  70.550  1.00  0.00            
ATOM    931  HA  PHE    71      36.950  24.640  70.580  1.00  0.00            
ATOM    932  CB  PHE    71      39.000  24.380  70.130  1.00  0.00            
ATOM    933  HB2 PHE    71      38.860  24.070  69.100  1.00  0.00            
ATOM    934  HB3 PHE    71      39.880  25.040  70.100  1.00  0.00            
ATOM    935  CG  PHE    71      39.030  23.160  71.070  1.00  0.00            
ATOM    936  CD1 PHE    71      37.940  22.280  71.170  1.00  0.00            
ATOM    937  HD1 PHE    71      37.000  22.460  70.670  1.00  0.00            
ATOM    938  CE1 PHE    71      38.170  20.950  71.510  1.00  0.00            
ATOM    939  HE1 PHE    71      37.320  20.320  71.730  1.00  0.00            
ATOM    940  CZ  PHE    71      39.450  20.550  71.920  1.00  0.00            
ATOM    941  HZ  PHE    71      39.530  19.740  72.630  1.00  0.00            
ATOM    942  CE2 PHE    71      40.550  21.390  71.770  1.00  0.00            
ATOM    943  HE2 PHE    71      41.520  21.130  72.160  1.00  0.00            
ATOM    944  CD2 PHE    71      40.280  22.700  71.500  1.00  0.00            
ATOM    945  HD2 PHE    71      41.070  23.430  71.490  1.00  0.00            
ATOM    946  C   PHE    71      37.930  25.760  72.050  1.00  0.00            
ATOM    947  O   PHE    71      37.280  25.100  72.800  1.00  0.00            
ATOM    948  N   GLY    72      38.750  26.780  72.280  1.00  0.00            
ATOM    949  H   GLY    72      38.930  27.340  71.460  1.00  0.00            
ATOM    950  CA  GLY    72      38.620  27.520  73.570  1.00  0.00            
ATOM    951  HA2 GLY    72      38.860  26.770  74.330  1.00  0.00            
ATOM    952  HA3 GLY    72      39.290  28.380  73.610  1.00  0.00            
ATOM    953  C   GLY    72      37.320  28.030  73.950  1.00  0.00            
ATOM    954  O   GLY    72      36.810  27.740  75.060  1.00  0.00            
ATOM    955  N   ILE    73      36.720  28.790  73.070  1.00  0.00            
ATOM    956  H   ILE    73      37.140  29.030  72.180  1.00  0.00            
ATOM    957  CA  ILE    73      35.380  29.400  73.360  1.00  0.00            
ATOM    958  HA  ILE    73      35.460  29.810  74.360  1.00  0.00            
ATOM    959  CB  ILE    73      35.200  30.570  72.390  1.00  0.00            
ATOM    960  HB  ILE    73      34.920  30.070  71.470  1.00  0.00            
ATOM    961  CG2 ILE    73      34.130  31.480  72.910  1.00  0.00            
ATOM    962 HG21 ILE    73      33.130  31.110  72.670  1.00  0.00            
ATOM    963 HG22 ILE    73      34.160  31.550  73.990  1.00  0.00            
ATOM    964 HG23 ILE    73      34.240  32.500  72.540  1.00  0.00            
ATOM    965  CG1 ILE    73      36.440  31.510  72.130  1.00  0.00            
ATOM    966 HG12 ILE    73      36.570  32.240  72.920  1.00  0.00            
ATOM    967 HG13 ILE    73      37.310  30.860  72.150  1.00  0.00            
ATOM    968  CD1 ILE    73      36.400  32.260  70.830  1.00  0.00            
ATOM    969 HD11 ILE    73      35.410  32.710  70.850  1.00  0.00            
ATOM    970 HD12 ILE    73      37.070  33.130  70.810  1.00  0.00            
ATOM    971 HD13 ILE    73      36.670  31.500  70.100  1.00  0.00            
ATOM    972  C   ILE    73      34.120  28.430  73.260  1.00  0.00            
ATOM    973  O   ILE    73      33.000  28.900  73.340  1.00  0.00            
ATOM    974  N   VAL    74      34.360  27.140  73.160  1.00  0.00            
ATOM    975  H   VAL    74      35.190  26.920  72.630  1.00  0.00            
ATOM    976  CA  VAL    74      33.620  26.080  73.760  1.00  0.00            
ATOM    977  HA  VAL    74      32.600  26.440  73.760  1.00  0.00            
ATOM    978  CB  VAL    74      33.610  24.810  72.880  1.00  0.00            
ATOM    979  HB  VAL    74      34.610  24.700  72.480  1.00  0.00            
ATOM    980  CG1 VAL    74      33.170  23.530  73.670  1.00  0.00            
ATOM    981 HG11 VAL    74      32.280  23.590  74.290  1.00  0.00            
ATOM    982 HG12 VAL    74      32.810  22.840  72.910  1.00  0.00            
ATOM    983 HG13 VAL    74      34.030  23.140  74.220  1.00  0.00            
ATOM    984  CG2 VAL    74      32.780  25.050  71.650  1.00  0.00            
ATOM    985 HG21 VAL    74      32.300  26.010  71.500  1.00  0.00            
ATOM    986 HG22 VAL    74      33.410  24.970  70.770  1.00  0.00            
ATOM    987 HG23 VAL    74      31.900  24.440  71.430  1.00  0.00            
ATOM    988  C   VAL    74      34.000  25.940  75.250  1.00  0.00            
ATOM    989  O   VAL    74      33.180  25.890  76.170  1.00  0.00            
ATOM    990  N   ARG    75      35.220  25.430  75.430  1.00  0.00            
ATOM    991  H   ARG    75      35.960  25.590  74.760  1.00  0.00            
ATOM    992  CA  ARG    75      35.610  24.480  76.460  1.00  0.00            
ATOM    993  HA  ARG    75      34.780  23.780  76.560  1.00  0.00            
ATOM    994  CB  ARG    75      36.890  23.930  75.940  1.00  0.00            
ATOM    995  HB2 ARG    75      36.700  23.590  74.920  1.00  0.00            
ATOM    996  HB3 ARG    75      37.650  24.690  75.730  1.00  0.00            
ATOM    997  CG  ARG    75      37.420  22.650  76.670  1.00  0.00            
ATOM    998  HG2 ARG    75      37.000  22.710  77.670  1.00  0.00            
ATOM    999  HG3 ARG    75      36.890  21.860  76.140  1.00  0.00            
ATOM   1000  CD  ARG    75      38.860  22.390  76.490  1.00  0.00            
ATOM   1001  HD2 ARG    75      39.070  22.350  75.420  1.00  0.00            
ATOM   1002  HD3 ARG    75      39.410  23.170  77.020  1.00  0.00            
ATOM   1003  NE  ARG    75      39.290  21.180  77.130  1.00  0.00            
ATOM   1004  HE  ARG    75      39.510  21.340  78.100  1.00  0.00            
ATOM   1005  CZ  ARG    75      38.920  19.950  76.820  1.00  0.00            
ATOM   1006  NH1 ARG    75      38.530  19.330  77.860  1.00  0.00            
ATOM   1007 HH11 ARG    75      37.600  19.520  78.200  1.00  0.00            
ATOM   1008 HH12 ARG    75      38.830  18.360  77.800  1.00  0.00            
ATOM   1009  NH2 ARG    75      39.630  19.280  76.010  1.00  0.00            
ATOM   1010 HH21 ARG    75      40.400  19.710  75.520  1.00  0.00            
ATOM   1011 HH22 ARG    75      39.980  18.420  76.410  1.00  0.00            
ATOM   1012  C   ARG    75      35.770  25.160  77.860  1.00  0.00            
ATOM   1013  O   ARG    75      35.220  24.640  78.830  1.00  0.00            
ATOM   1014  N   TYR    76      36.080  26.480  77.830  1.00  0.00            
ATOM   1015  H   TYR    76      36.070  26.920  76.930  1.00  0.00            
ATOM   1016  CA  TYR    76      36.200  27.320  79.050  1.00  0.00            
ATOM   1017  HA  TYR    76      36.160  26.690  79.940  1.00  0.00            
ATOM   1018  CB  TYR    76      37.640  27.970  79.080  1.00  0.00            
ATOM   1019  HB2 TYR    76      37.700  28.910  78.540  1.00  0.00            
ATOM   1020  HB3 TYR    76      37.800  28.290  80.110  1.00  0.00            
ATOM   1021  CG  TYR    76      38.790  27.000  78.730  1.00  0.00            
ATOM   1022  CD1 TYR    76      39.370  27.110  77.450  1.00  0.00            
ATOM   1023  HD1 TYR    76      38.770  27.620  76.710  1.00  0.00            
ATOM   1024  CE1 TYR    76      40.480  26.310  77.110  1.00  0.00            
ATOM   1025  HE1 TYR    76      41.090  26.530  76.250  1.00  0.00            
ATOM   1026  CZ  TYR    76      40.880  25.350  78.000  1.00  0.00            
ATOM   1027  OH  TYR    76      42.170  24.970  77.720  1.00  0.00            
ATOM   1028  HH  TYR    76      42.490  25.180  76.850  1.00  0.00            
ATOM   1029  CE2 TYR    76      40.370  25.240  79.310  1.00  0.00            
ATOM   1030  HE2 TYR    76      40.710  24.480  80.000  1.00  0.00            
ATOM   1031  CD2 TYR    76      39.110  25.890  79.520  1.00  0.00            
ATOM   1032  HD2 TYR    76      38.470  25.450  80.270  1.00  0.00            
ATOM   1033  C   TYR    76      35.060  28.320  79.010  1.00  0.00            
ATOM   1034  O   TYR    76      35.130  29.360  78.300  1.00  0.00            
ATOM   1035  N   THR    77      34.230  28.250  80.100  1.00  0.00            
ATOM   1036  H   THR    77      34.120  27.280  80.370  1.00  0.00            
ATOM   1037  CA  THR    77      33.200  29.260  80.480  1.00  0.00            
ATOM   1038  HA  THR    77      32.550  29.460  79.620  1.00  0.00            
ATOM   1039  CB  THR    77      32.240  28.760  81.610  1.00  0.00            
ATOM   1040  HB  THR    77      31.880  27.830  81.180  1.00  0.00            
ATOM   1041  CG2 THR    77      32.850  28.640  83.020  1.00  0.00            
ATOM   1042 HG21 THR    77      32.380  27.830  83.570  1.00  0.00            
ATOM   1043 HG22 THR    77      33.890  28.330  82.890  1.00  0.00            
ATOM   1044 HG23 THR    77      32.780  29.610  83.510  1.00  0.00            
ATOM   1045  OG1 THR    77      30.980  29.570  81.690  1.00  0.00            
ATOM   1046  HG1 THR    77      30.430  29.220  80.980  1.00  0.00            
ATOM   1047  C   THR    77      33.730  30.610  80.960  1.00  0.00            
ATOM   1048  O   THR    77      32.970  31.620  81.010  1.00  0.00            
ATOM   1049  N   LYS    78      35.010  30.630  81.400  1.00  0.00            
ATOM   1050  H   LYS    78      35.430  29.820  81.820  1.00  0.00            
ATOM   1051  CA  LYS    78      35.820  31.890  81.350  1.00  0.00            
ATOM   1052  HA  LYS    78      35.280  32.490  82.080  1.00  0.00            
ATOM   1053  CB  LYS    78      37.210  31.520  81.820  1.00  0.00            
ATOM   1054  HB2 LYS    78      37.640  30.740  81.180  1.00  0.00            
ATOM   1055  HB3 LYS    78      37.860  32.400  81.770  1.00  0.00            
ATOM   1056  CG  LYS    78      37.210  31.040  83.290  1.00  0.00            
ATOM   1057  HG2 LYS    78      37.100  31.860  84.010  1.00  0.00            
ATOM   1058  HG3 LYS    78      36.350  30.390  83.470  1.00  0.00            
ATOM   1059  CD  LYS    78      38.490  30.310  83.720  1.00  0.00            
ATOM   1060  HD2 LYS    78      38.910  29.670  82.950  1.00  0.00            
ATOM   1061  HD3 LYS    78      39.190  31.070  84.070  1.00  0.00            
ATOM   1062  CE  LYS    78      38.220  29.260  84.770  1.00  0.00            
ATOM   1063  HE2 LYS    78      37.170  29.290  85.060  1.00  0.00            
ATOM   1064  HE3 LYS    78      38.300  28.300  84.260  1.00  0.00            
ATOM   1065  NZ  LYS    78      39.030  29.400  85.980  1.00  0.00            
ATOM   1066  HZ1 LYS    78      39.990  29.180  85.790  1.00  0.00            
ATOM   1067  HZ2 LYS    78      39.090  30.260  86.500  1.00  0.00            
ATOM   1068  HZ3 LYS    78      38.760  28.680  86.640  1.00  0.00            
ATOM   1069  C   LYS    78      35.840  32.660  80.040  1.00  0.00            
ATOM   1070  O   LYS    78      35.870  33.930  80.190  1.00  0.00            
ATOM   1071  N   MET    79      36.380  31.970  79.010  1.00  0.00            
ATOM   1072  H   MET    79      36.540  30.970  79.070  1.00  0.00            
ATOM   1073  CA  MET    79      36.520  32.480  77.660  1.00  0.00            
ATOM   1074  HA  MET    79      37.030  33.440  77.670  1.00  0.00            
ATOM   1075  CB  MET    79      37.360  31.590  76.740  1.00  0.00            
ATOM   1076  HB2 MET    79      38.180  31.110  77.280  1.00  0.00            
ATOM   1077  HB3 MET    79      36.760  30.820  76.250  1.00  0.00            
ATOM   1078  CG  MET    79      38.080  32.300  75.590  1.00  0.00            
ATOM   1079  HG2 MET    79      37.310  32.430  74.830  1.00  0.00            
ATOM   1080  HG3 MET    79      38.390  33.250  76.020  1.00  0.00            
ATOM   1081  SD  MET    79      39.360  31.360  74.830  1.00  0.00            
ATOM   1082  CE  MET    79      40.760  32.160  75.790  1.00  0.00            
ATOM   1083  HE1 MET    79      40.560  33.230  75.810  1.00  0.00            
ATOM   1084  HE2 MET    79      40.930  31.760  76.790  1.00  0.00            
ATOM   1085  HE3 MET    79      41.720  32.140  75.290  1.00  0.00            
ATOM   1086  C   MET    79      35.200  32.900  77.030  1.00  0.00            
ATOM   1087  O   MET    79      35.290  33.610  76.040  1.00  0.00            
ATOM   1088  N   LYS    80      34.080  32.190  77.280  1.00  0.00            
ATOM   1089  H   LYS    80      34.250  31.200  77.330  1.00  0.00            
ATOM   1090  CA  LYS    80      32.720  32.720  77.070  1.00  0.00            
ATOM   1091  HA  LYS    80      32.610  32.860  75.990  1.00  0.00            
ATOM   1092  CB  LYS    80      31.650  31.560  77.260  1.00  0.00            
ATOM   1093  HB2 LYS    80      31.810  31.190  78.280  1.00  0.00            
ATOM   1094  HB3 LYS    80      30.600  31.780  77.110  1.00  0.00            
ATOM   1095  CG  LYS    80      31.950  30.240  76.460  1.00  0.00            
ATOM   1096  HG2 LYS    80      31.510  30.300  75.470  1.00  0.00            
ATOM   1097  HG3 LYS    80      33.010  30.040  76.290  1.00  0.00            
ATOM   1098  CD  LYS    80      31.360  29.010  77.100  1.00  0.00            
ATOM   1099  HD2 LYS    80      32.120  28.440  77.640  1.00  0.00            
ATOM   1100  HD3 LYS    80      30.610  29.160  77.870  1.00  0.00            
ATOM   1101  CE  LYS    80      30.880  28.120  75.950  1.00  0.00            
ATOM   1102  HE2 LYS    80      30.090  28.560  75.330  1.00  0.00            
ATOM   1103  HE3 LYS    80      31.770  27.880  75.360  1.00  0.00            
ATOM   1104  NZ  LYS    80      30.410  26.850  76.400  1.00  0.00            
ATOM   1105  HZ1 LYS    80      29.480  26.830  76.810  1.00  0.00            
ATOM   1106  HZ2 LYS    80      30.480  26.080  75.760  1.00  0.00            
ATOM   1107  HZ3 LYS    80      31.000  26.570  77.170  1.00  0.00            
ATOM   1108  C   LYS    80      32.380  34.020  77.820  1.00  0.00            
ATOM   1109  O   LYS    80      32.380  33.990  79.020  1.00  0.00            
ATOM   1110  N   THR    81      32.840  35.110  77.250  1.00  0.00            
ATOM   1111  H   THR    81      33.530  34.860  76.560  1.00  0.00            
ATOM   1112  CA  THR    81      32.200  36.430  77.350  1.00  0.00            
ATOM   1113  HA  THR    81      31.690  36.480  78.310  1.00  0.00            
ATOM   1114  CB  THR    81      33.240  37.550  77.340  1.00  0.00            
ATOM   1115  HB  THR    81      32.640  38.450  77.480  1.00  0.00            
ATOM   1116  CG2 THR    81      34.390  37.330  78.370  1.00  0.00            
ATOM   1117 HG21 THR    81      34.600  38.360  78.680  1.00  0.00            
ATOM   1118 HG22 THR    81      34.030  36.750  79.220  1.00  0.00            
ATOM   1119 HG23 THR    81      35.250  36.980  77.810  1.00  0.00            
ATOM   1120  OG1 THR    81      33.770  37.680  76.110  1.00  0.00            
ATOM   1121  HG1 THR    81      34.430  38.350  76.260  1.00  0.00            
ATOM   1122  C   THR    81      31.140  36.660  76.350  1.00  0.00            
ATOM   1123  O   THR    81      30.930  35.770  75.500  1.00  0.00            
ATOM   1124  N   ALA    82      30.210  37.650  76.450  1.00  0.00            
ATOM   1125  H   ALA    82      30.430  38.370  77.110  1.00  0.00            
ATOM   1126  CA  ALA    82      29.280  37.980  75.380  1.00  0.00            
ATOM   1127  HA  ALA    82      28.840  37.010  75.140  1.00  0.00            
ATOM   1128  CB  ALA    82      28.300  39.060  75.880  1.00  0.00            
ATOM   1129  HB1 ALA    82      27.260  38.740  75.900  1.00  0.00            
ATOM   1130  HB2 ALA    82      28.640  39.410  76.860  1.00  0.00            
ATOM   1131  HB3 ALA    82      28.360  39.910  75.210  1.00  0.00            
ATOM   1132  C   ALA    82      29.980  38.410  74.110  1.00  0.00            
ATOM   1133  O   ALA    82      29.680  37.900  73.080  1.00  0.00            
ATOM   1134  N   THR    83      30.820  39.400  74.230  1.00  0.00            
ATOM   1135  H   THR    83      30.550  40.200  74.790  1.00  0.00            
ATOM   1136  CA  THR    83      31.840  39.810  73.260  1.00  0.00            
ATOM   1137  HA  THR    83      31.250  40.350  72.520  1.00  0.00            
ATOM   1138  CB  THR    83      32.890  40.680  73.780  1.00  0.00            
ATOM   1139  HB  THR    83      33.850  40.150  73.810  1.00  0.00            
ATOM   1140  CG2 THR    83      33.120  41.890  72.890  1.00  0.00            
ATOM   1141 HG21 THR    83      34.190  41.980  72.690  1.00  0.00            
ATOM   1142 HG22 THR    83      32.530  41.840  71.970  1.00  0.00            
ATOM   1143 HG23 THR    83      32.860  42.810  73.410  1.00  0.00            
ATOM   1144  OG1 THR    83      32.510  41.200  75.050  1.00  0.00            
ATOM   1145  HG1 THR    83      31.710  41.710  74.920  1.00  0.00            
ATOM   1146  C   THR    83      32.370  38.690  72.370  1.00  0.00            
ATOM   1147  O   THR    83      32.400  38.830  71.180  1.00  0.00            
ATOM   1148  N   ASN    84      32.890  37.640  73.060  1.00  0.00            
ATOM   1149  H   ASN    84      32.950  37.800  74.050  1.00  0.00            
ATOM   1150  CA  ASN    84      33.620  36.580  72.380  1.00  0.00            
ATOM   1151  HA  ASN    84      34.280  37.030  71.640  1.00  0.00            
ATOM   1152  CB  ASN    84      34.540  35.810  73.410  1.00  0.00            
ATOM   1153  HB2 ASN    84      33.940  35.590  74.300  1.00  0.00            
ATOM   1154  HB3 ASN    84      34.690  34.820  72.970  1.00  0.00            
ATOM   1155  CG  ASN    84      35.830  36.550  73.810  1.00  0.00            
ATOM   1156  OD1 ASN    84      36.050  37.710  73.520  1.00  0.00            
ATOM   1157  ND2 ASN    84      36.440  36.050  74.910  1.00  0.00            
ATOM   1158 HD21 ASN    84      37.290  36.540  75.160  1.00  0.00            
ATOM   1159 HD22 ASN    84      36.170  35.130  75.240  1.00  0.00            
ATOM   1160  C   ASN    84      32.690  35.510  71.750  1.00  0.00            
ATOM   1161  O   ASN    84      33.140  34.820  70.840  1.00  0.00            
ATOM   1162  N   ILE    85      31.370  35.590  71.930  1.00  0.00            
ATOM   1163  H   ILE    85      31.110  36.030  72.800  1.00  0.00            
ATOM   1164  CA  ILE    85      30.380  35.030  71.000  1.00  0.00            
ATOM   1165  HA  ILE    85      30.670  33.990  70.830  1.00  0.00            
ATOM   1166  CB  ILE    85      28.930  35.030  71.530  1.00  0.00            
ATOM   1167  HB  ILE    85      28.440  35.990  71.330  1.00  0.00            
ATOM   1168  CG2 ILE    85      28.180  33.940  70.790  1.00  0.00            
ATOM   1169 HG21 ILE    85      27.940  33.130  71.480  1.00  0.00            
ATOM   1170 HG22 ILE    85      27.270  34.380  70.380  1.00  0.00            
ATOM   1171 HG23 ILE    85      28.620  33.630  69.840  1.00  0.00            
ATOM   1172  CG1 ILE    85      28.760  34.730  73.030  1.00  0.00            
ATOM   1173 HG12 ILE    85      29.100  35.540  73.680  1.00  0.00            
ATOM   1174 HG13 ILE    85      27.690  34.680  73.270  1.00  0.00            
ATOM   1175  CD1 ILE    85      29.480  33.470  73.630  1.00  0.00            
ATOM   1176 HD11 ILE    85      29.120  33.180  74.620  1.00  0.00            
ATOM   1177 HD12 ILE    85      29.520  32.610  72.970  1.00  0.00            
ATOM   1178 HD13 ILE    85      30.520  33.780  73.790  1.00  0.00            
ATOM   1179  C   ILE    85      30.490  35.690  69.620  1.00  0.00            
ATOM   1180  O   ILE    85      30.430  35.050  68.580  1.00  0.00            
ATOM   1181  N   TYR    86      30.480  37.010  69.490  1.00  0.00            
ATOM   1182  H   TYR    86      30.000  37.470  70.250  1.00  0.00            
ATOM   1183  CA  TYR    86      30.700  37.720  68.230  1.00  0.00            
ATOM   1184  HA  TYR    86      29.880  37.480  67.560  1.00  0.00            
ATOM   1185  CB  TYR    86      30.680  39.210  68.440  1.00  0.00            
ATOM   1186  HB2 TYR    86      31.460  39.530  69.140  1.00  0.00            
ATOM   1187  HB3 TYR    86      30.980  39.540  67.440  1.00  0.00            
ATOM   1188  CG  TYR    86      29.340  39.900  68.840  1.00  0.00            
ATOM   1189  CD1 TYR    86      28.360  40.170  67.840  1.00  0.00            
ATOM   1190  HD1 TYR    86      28.760  40.660  66.970  1.00  0.00            
ATOM   1191  CE1 TYR    86      27.020  40.480  68.150  1.00  0.00            
ATOM   1192  HE1 TYR    86      26.320  40.360  67.340  1.00  0.00            
ATOM   1193  CZ  TYR    86      26.630  40.370  69.520  1.00  0.00            
ATOM   1194  OH  TYR    86      25.360  40.720  69.960  1.00  0.00            
ATOM   1195  HH  TYR    86      25.370  41.200  70.790  1.00  0.00            
ATOM   1196  CE2 TYR    86      27.550  39.760  70.440  1.00  0.00            
ATOM   1197  HE2 TYR    86      27.170  39.460  71.400  1.00  0.00            
ATOM   1198  CD2 TYR    86      28.950  39.640  70.160  1.00  0.00            
ATOM   1199  HD2 TYR    86      29.680  39.560  70.950  1.00  0.00            
ATOM   1200  C   TYR    86      31.970  37.230  67.590  1.00  0.00            
ATOM   1201  O   TYR    86      31.920  36.950  66.380  1.00  0.00            
ATOM   1202  N   ILE    87      33.110  37.250  68.280  1.00  0.00            
ATOM   1203  H   ILE    87      33.000  37.520  69.250  1.00  0.00            
ATOM   1204  CA  ILE    87      34.320  36.560  67.910  1.00  0.00            
ATOM   1205  HA  ILE    87      34.610  37.070  67.000  1.00  0.00            
ATOM   1206  CB  ILE    87      35.480  36.590  68.960  1.00  0.00            
ATOM   1207  HB  ILE    87      35.060  36.080  69.830  1.00  0.00            
ATOM   1208  CG2 ILE    87      36.740  35.690  68.670  1.00  0.00            
ATOM   1209 HG21 ILE    87      37.340  36.000  67.820  1.00  0.00            
ATOM   1210 HG22 ILE    87      37.460  35.790  69.490  1.00  0.00            
ATOM   1211 HG23 ILE    87      36.440  34.650  68.550  1.00  0.00            
ATOM   1212  CG1 ILE    87      35.850  38.000  69.300  1.00  0.00            
ATOM   1213 HG12 ILE    87      34.950  38.430  69.750  1.00  0.00            
ATOM   1214 HG13 ILE    87      36.660  37.970  70.030  1.00  0.00            
ATOM   1215  CD1 ILE    87      36.360  38.960  68.200  1.00  0.00            
ATOM   1216 HD11 ILE    87      35.810  38.850  67.260  1.00  0.00            
ATOM   1217 HD12 ILE    87      36.200  39.990  68.520  1.00  0.00            
ATOM   1218 HD13 ILE    87      37.420  38.730  68.080  1.00  0.00            
ATOM   1219  C   ILE    87      34.070  35.140  67.450  1.00  0.00            
ATOM   1220  O   ILE    87      34.800  34.770  66.570  1.00  0.00            
ATOM   1221  N   PHE    88      33.330  34.250  68.140  1.00  0.00            
ATOM   1222  H   PHE    88      33.320  34.280  69.150  1.00  0.00            
ATOM   1223  CA  PHE    88      33.010  32.890  67.620  1.00  0.00            
ATOM   1224  HA  PHE    88      33.860  32.210  67.690  1.00  0.00            
ATOM   1225  CB  PHE    88      31.920  32.320  68.570  1.00  0.00            
ATOM   1226  HB2 PHE    88      32.070  32.770  69.560  1.00  0.00            
ATOM   1227  HB3 PHE    88      30.940  32.490  68.110  1.00  0.00            
ATOM   1228  CG  PHE    88      31.850  30.840  68.730  1.00  0.00            
ATOM   1229  CD1 PHE    88      31.020  29.950  67.990  1.00  0.00            
ATOM   1230  HD1 PHE    88      30.120  30.350  67.540  1.00  0.00            
ATOM   1231  CE1 PHE    88      31.380  28.570  67.880  1.00  0.00            
ATOM   1232  HE1 PHE    88      30.640  27.940  67.420  1.00  0.00            
ATOM   1233  CZ  PHE    88      32.360  28.050  68.750  1.00  0.00            
ATOM   1234  HZ  PHE    88      32.930  27.230  68.340  1.00  0.00            
ATOM   1235  CE2 PHE    88      33.120  28.910  69.520  1.00  0.00            
ATOM   1236  HE2 PHE    88      33.620  28.510  70.380  1.00  0.00            
ATOM   1237  CD2 PHE    88      32.910  30.270  69.450  1.00  0.00            
ATOM   1238  HD2 PHE    88      33.620  30.910  69.960  1.00  0.00            
ATOM   1239  C   PHE    88      32.520  33.060  66.130  1.00  0.00            
ATOM   1240  O   PHE    88      32.660  32.170  65.330  1.00  0.00            
ATOM   1241  N   ASN    89      31.550  34.000  66.000  1.00  0.00            
ATOM   1242  H   ASN    89      31.630  34.740  66.680  1.00  0.00            
ATOM   1243  CA  ASN    89      30.750  34.200  64.770  1.00  0.00            
ATOM   1244  HA  ASN    89      30.380  33.190  64.590  1.00  0.00            
ATOM   1245  CB  ASN    89      29.470  35.000  65.080  1.00  0.00            
ATOM   1246  HB2 ASN    89      28.970  34.650  65.980  1.00  0.00            
ATOM   1247  HB3 ASN    89      29.790  36.030  65.200  1.00  0.00            
ATOM   1248  CG  ASN    89      28.510  34.910  63.900  1.00  0.00            
ATOM   1249  OD1 ASN    89      28.170  33.900  63.420  1.00  0.00            
ATOM   1250  ND2 ASN    89      27.790  36.020  63.770  1.00  0.00            
ATOM   1251 HD21 ASN    89      27.350  36.490  64.550  1.00  0.00            
ATOM   1252 HD22 ASN    89      28.160  36.560  63.010  1.00  0.00            
ATOM   1253  C   ASN    89      31.590  34.780  63.640  1.00  0.00            
ATOM   1254  O   ASN    89      31.360  34.370  62.530  1.00  0.00            
ATOM   1255  N   LEU    90      32.630  35.600  63.930  1.00  0.00            
ATOM   1256  H   LEU    90      32.510  36.300  64.660  1.00  0.00            
ATOM   1257  CA  LEU    90      33.760  35.790  62.990  1.00  0.00            
ATOM   1258  HA  LEU    90      33.350  36.160  62.050  1.00  0.00            
ATOM   1259  CB  LEU    90      34.730  36.870  63.600  1.00  0.00            
ATOM   1260  HB2 LEU    90      34.890  36.710  64.660  1.00  0.00            
ATOM   1261  HB3 LEU    90      35.740  36.910  63.190  1.00  0.00            
ATOM   1262  CG  LEU    90      34.180  38.310  63.440  1.00  0.00            
ATOM   1263  HG  LEU    90      33.140  38.100  63.190  1.00  0.00            
ATOM   1264  CD1 LEU    90      34.160  39.180  64.700  1.00  0.00            
ATOM   1265 HD11 LEU    90      33.750  38.570  65.510  1.00  0.00            
ATOM   1266 HD12 LEU    90      35.110  39.610  65.000  1.00  0.00            
ATOM   1267 HD13 LEU    90      33.520  40.050  64.520  1.00  0.00            
ATOM   1268  CD2 LEU    90      34.920  39.140  62.320  1.00  0.00            
ATOM   1269 HD21 LEU    90      35.690  39.770  62.770  1.00  0.00            
ATOM   1270 HD22 LEU    90      35.450  38.540  61.580  1.00  0.00            
ATOM   1271 HD23 LEU    90      34.260  39.830  61.800  1.00  0.00            
ATOM   1272  C   LEU    90      34.400  34.450  62.680  1.00  0.00            
ATOM   1273  O   LEU    90      34.730  34.330  61.500  1.00  0.00            
ATOM   1274  N   ALA    91      35.200  33.870  63.640  1.00  0.00            
ATOM   1275  H   ALA    91      35.350  34.530  64.400  1.00  0.00            
ATOM   1276  CA  ALA    91      36.100  32.710  63.630  1.00  0.00            
ATOM   1277  HA  ALA    91      37.080  32.960  63.200  1.00  0.00            
ATOM   1278  CB  ALA    91      36.370  32.250  65.070  1.00  0.00            
ATOM   1279  HB1 ALA    91      35.560  31.590  65.370  1.00  0.00            
ATOM   1280  HB2 ALA    91      37.330  31.760  64.940  1.00  0.00            
ATOM   1281  HB3 ALA    91      36.440  33.090  65.770  1.00  0.00            
ATOM   1282  C   ALA    91      35.580  31.580  62.750  1.00  0.00            
ATOM   1283  O   ALA    91      36.340  31.020  61.980  1.00  0.00            
ATOM   1284  N   LEU    92      34.310  31.220  62.760  1.00  0.00            
ATOM   1285  H   LEU    92      33.820  31.380  63.630  1.00  0.00            
ATOM   1286  CA  LEU    92      33.660  30.420  61.720  1.00  0.00            
ATOM   1287  HA  LEU    92      33.970  29.380  61.840  1.00  0.00            
ATOM   1288  CB  LEU    92      32.150  30.580  62.060  1.00  0.00            
ATOM   1289  HB2 LEU    92      32.060  30.390  63.120  1.00  0.00            
ATOM   1290  HB3 LEU    92      31.910  31.640  61.980  1.00  0.00            
ATOM   1291  CG  LEU    92      31.190  29.720  61.150  1.00  0.00            
ATOM   1292  HG  LEU    92      31.140  30.140  60.150  1.00  0.00            
ATOM   1293  CD1 LEU    92      31.740  28.260  61.110  1.00  0.00            
ATOM   1294 HD11 LEU    92      31.010  27.630  60.590  1.00  0.00            
ATOM   1295 HD12 LEU    92      32.630  28.250  60.490  1.00  0.00            
ATOM   1296 HD13 LEU    92      31.950  27.870  62.110  1.00  0.00            
ATOM   1297  CD2 LEU    92      29.850  29.710  61.850  1.00  0.00            
ATOM   1298 HD21 LEU    92      29.430  30.690  61.620  1.00  0.00            
ATOM   1299 HD22 LEU    92      29.220  28.920  61.440  1.00  0.00            
ATOM   1300 HD23 LEU    92      29.800  29.480  62.920  1.00  0.00            
ATOM   1301  C   LEU    92      34.120  30.860  60.360  1.00  0.00            
ATOM   1302  O   LEU    92      34.610  29.970  59.640  1.00  0.00            
ATOM   1303  N   ALA    93      33.950  32.140  60.000  1.00  0.00            
ATOM   1304  H   ALA    93      34.240  32.850  60.660  1.00  0.00            
ATOM   1305  CA  ALA    93      33.870  32.570  58.610  1.00  0.00            
ATOM   1306  HA  ALA    93      33.500  31.730  58.030  1.00  0.00            
ATOM   1307  CB  ALA    93      32.800  33.760  58.520  1.00  0.00            
ATOM   1308  HB1 ALA    93      32.040  33.590  57.750  1.00  0.00            
ATOM   1309  HB2 ALA    93      32.320  33.970  59.470  1.00  0.00            
ATOM   1310  HB3 ALA    93      33.380  34.640  58.220  1.00  0.00            
ATOM   1311  C   ALA    93      35.320  32.870  58.070  1.00  0.00            
ATOM   1312  O   ALA    93      35.730  32.440  56.980  1.00  0.00            
ATOM   1313  N   ASP    94      36.190  33.310  58.980  1.00  0.00            
ATOM   1314  H   ASP    94      35.910  34.000  59.670  1.00  0.00            
ATOM   1315  CA  ASP    94      37.600  33.180  58.920  1.00  0.00            
ATOM   1316  HA  ASP    94      37.920  33.770  58.060  1.00  0.00            
ATOM   1317  CB  ASP    94      38.320  33.600  60.170  1.00  0.00            
ATOM   1318  HB2 ASP    94      37.830  33.080  60.990  1.00  0.00            
ATOM   1319  HB3 ASP    94      39.370  33.340  60.140  1.00  0.00            
ATOM   1320  CG  ASP    94      38.310  35.130  60.240  1.00  0.00            
ATOM   1321  OD1 ASP    94      37.660  35.740  61.090  1.00  0.00            
ATOM   1322  OD2 ASP    94      38.720  35.710  59.250  1.00  0.00            
ATOM   1323  C   ASP    94      38.170  31.770  58.560  1.00  0.00            
ATOM   1324  O   ASP    94      38.730  31.610  57.490  1.00  0.00            
ATOM   1325  N   ALA    95      37.830  30.680  59.280  1.00  0.00            
ATOM   1326  H   ALA    95      37.090  30.830  59.950  1.00  0.00            
ATOM   1327  CA  ALA    95      38.400  29.350  59.100  1.00  0.00            
ATOM   1328  HA  ALA    95      39.480  29.340  58.980  1.00  0.00            
ATOM   1329  CB  ALA    95      38.170  28.560  60.390  1.00  0.00            
ATOM   1330  HB1 ALA    95      38.110  29.280  61.210  1.00  0.00            
ATOM   1331  HB2 ALA    95      37.270  27.950  60.320  1.00  0.00            
ATOM   1332  HB3 ALA    95      38.980  27.890  60.650  1.00  0.00            
ATOM   1333  C   ALA    95      37.770  28.710  57.810  1.00  0.00            
ATOM   1334  O   ALA    95      38.550  28.180  57.060  1.00  0.00            
ATOM   1335  N   LEU    96      36.520  29.040  57.470  1.00  0.00            
ATOM   1336  H   LEU    96      36.150  29.690  58.140  1.00  0.00            
ATOM   1337  CA  LEU    96      35.920  28.690  56.240  1.00  0.00            
ATOM   1338  HA  LEU    96      35.930  27.600  56.250  1.00  0.00            
ATOM   1339  CB  LEU    96      34.460  29.100  56.150  1.00  0.00            
ATOM   1340  HB2 LEU    96      34.370  29.960  56.800  1.00  0.00            
ATOM   1341  HB3 LEU    96      34.140  29.420  55.160  1.00  0.00            
ATOM   1342  CG  LEU    96      33.450  28.060  56.570  1.00  0.00            
ATOM   1343  HG  LEU    96      33.530  27.770  57.620  1.00  0.00            
ATOM   1344  CD1 LEU    96      32.090  28.720  56.500  1.00  0.00            
ATOM   1345 HD11 LEU    96      32.160  29.790  56.650  1.00  0.00            
ATOM   1346 HD12 LEU    96      31.620  28.630  55.520  1.00  0.00            
ATOM   1347 HD13 LEU    96      31.370  28.270  57.180  1.00  0.00            
ATOM   1348  CD2 LEU    96      33.520  26.790  55.720  1.00  0.00            
ATOM   1349 HD21 LEU    96      33.730  27.070  54.680  1.00  0.00            
ATOM   1350 HD22 LEU    96      34.370  26.210  56.060  1.00  0.00            
ATOM   1351 HD23 LEU    96      32.560  26.280  55.690  1.00  0.00            
ATOM   1352  C   LEU    96      36.710  29.400  55.110  1.00  0.00            
ATOM   1353  O   LEU    96      37.140  28.750  54.140  1.00  0.00            
ATOM   1354  N   ALA    97      37.120  30.710  55.210  1.00  0.00            
ATOM   1355  H   ALA    97      36.770  31.300  55.960  1.00  0.00            
ATOM   1356  CA  ALA    97      37.840  31.380  54.130  1.00  0.00            
ATOM   1357  HA  ALA    97      37.340  31.200  53.180  1.00  0.00            
ATOM   1358  CB  ALA    97      37.800  32.900  54.340  1.00  0.00            
ATOM   1359  HB1 ALA    97      37.950  33.350  53.360  1.00  0.00            
ATOM   1360  HB2 ALA    97      36.830  33.180  54.750  1.00  0.00            
ATOM   1361  HB3 ALA    97      38.480  33.180  55.140  1.00  0.00            
ATOM   1362  C   ALA    97      39.310  30.980  53.880  1.00  0.00            
ATOM   1363  O   ALA    97      39.750  30.930  52.760  1.00  0.00            
ATOM   1364  N   THR    98      40.140  30.970  54.970  1.00  0.00            
ATOM   1365  H   THR    98      39.660  31.280  55.800  1.00  0.00            
ATOM   1366  CA  THR    98      41.560  30.430  55.050  1.00  0.00            
ATOM   1367  HA  THR    98      42.220  31.000  54.400  1.00  0.00            
ATOM   1368  CB  THR    98      42.010  30.700  56.480  1.00  0.00            
ATOM   1369  HB  THR    98      43.000  30.240  56.480  1.00  0.00            
ATOM   1370  CG2 THR    98      42.130  32.150  56.900  1.00  0.00            
ATOM   1371 HG21 THR    98      41.970  32.280  57.970  1.00  0.00            
ATOM   1372 HG22 THR    98      43.150  32.480  56.670  1.00  0.00            
ATOM   1373 HG23 THR    98      41.480  32.760  56.280  1.00  0.00            
ATOM   1374  OG1 THR    98      41.180  30.110  57.410  1.00  0.00            
ATOM   1375  HG1 THR    98      40.390  30.660  57.380  1.00  0.00            
ATOM   1376  C   THR    98      41.730  28.950  54.610  1.00  0.00            
ATOM   1377  O   THR    98      42.630  28.660  53.820  1.00  0.00            
ATOM   1378  N   SER    99      40.650  28.160  54.730  1.00  0.00            
ATOM   1379  H   SER    99      39.970  28.440  55.430  1.00  0.00            
ATOM   1380  CA  SER    99      40.580  26.840  54.110  1.00  0.00            
ATOM   1381  HA  SER    99      41.620  26.570  53.920  1.00  0.00            
ATOM   1382  CB  SER    99      39.870  25.820  55.080  1.00  0.00            
ATOM   1383  HB2 SER    99      39.960  24.860  54.570  1.00  0.00            
ATOM   1384  HB3 SER    99      40.280  25.800  56.090  1.00  0.00            
ATOM   1385  OG  SER    99      38.510  26.100  55.200  1.00  0.00            
ATOM   1386  HG  SER    99      38.480  26.720  55.930  1.00  0.00            
ATOM   1387  C   SER    99      39.920  26.810  52.760  1.00  0.00            
ATOM   1388  O   SER    99      40.200  25.780  52.130  1.00  0.00            
ATOM   1389  N   THR   100      39.590  27.970  52.220  1.00  0.00            
ATOM   1390  H   THR   100      39.270  28.720  52.800  1.00  0.00            
ATOM   1391  CA  THR   100      38.960  27.980  50.920  1.00  0.00            
ATOM   1392  HA  THR   100      39.100  26.980  50.500  1.00  0.00            
ATOM   1393  CB  THR   100      37.410  28.170  50.910  1.00  0.00            
ATOM   1394  HB  THR   100      37.050  28.420  49.920  1.00  0.00            
ATOM   1395  CG2 THR   100      36.630  26.980  51.410  1.00  0.00            
ATOM   1396 HG21 THR   100      35.640  27.360  51.640  1.00  0.00            
ATOM   1397 HG22 THR   100      36.570  26.280  50.580  1.00  0.00            
ATOM   1398 HG23 THR   100      37.090  26.520  52.280  1.00  0.00            
ATOM   1399  OG1 THR   100      37.020  29.280  51.630  1.00  0.00            
ATOM   1400  HG1 THR   100      37.120  29.110  52.570  1.00  0.00            
ATOM   1401  C   THR   100      39.600  28.950  49.930  1.00  0.00            
ATOM   1402  O   THR   100      39.530  28.580  48.760  1.00  0.00            
ATOM   1403  N   LEU   101      40.510  29.770  50.390  1.00  0.00            
ATOM   1404  H   LEU   101      40.240  30.300  51.210  1.00  0.00            
ATOM   1405  CA  LEU   101      41.800  30.100  49.720  1.00  0.00            
ATOM   1406  HA  LEU   101      41.510  30.780  48.920  1.00  0.00            
ATOM   1407  CB  LEU   101      42.740  30.750  50.800  1.00  0.00            
ATOM   1408  HB2 LEU   101      42.360  31.760  50.930  1.00  0.00            
ATOM   1409  HB3 LEU   101      42.560  30.160  51.700  1.00  0.00            
ATOM   1410  CG  LEU   101      44.260  30.730  50.660  1.00  0.00            
ATOM   1411  HG  LEU   101      44.540  30.020  49.890  1.00  0.00            
ATOM   1412  CD1 LEU   101      44.740  32.040  50.170  1.00  0.00            
ATOM   1413 HD11 LEU   101      45.740  31.920  49.730  1.00  0.00            
ATOM   1414 HD12 LEU   101      44.110  32.420  49.370  1.00  0.00            
ATOM   1415 HD13 LEU   101      44.820  32.700  51.040  1.00  0.00            
ATOM   1416  CD2 LEU   101      45.050  30.370  51.900  1.00  0.00            
ATOM   1417 HD21 LEU   101      44.580  29.620  52.540  1.00  0.00            
ATOM   1418 HD22 LEU   101      45.980  29.920  51.570  1.00  0.00            
ATOM   1419 HD23 LEU   101      45.380  31.130  52.600  1.00  0.00            
ATOM   1420  C   LEU   101      42.380  29.010  48.770  1.00  0.00            
ATOM   1421  O   LEU   101      42.710  29.380  47.620  1.00  0.00            
ATOM   1422  N   PRO   102      42.490  27.740  49.100  1.00  0.00            
ATOM   1423  CD  PRO   102      42.950  27.320  50.410  1.00  0.00            
ATOM   1424  HD2 PRO   102      42.250  27.700  51.150  1.00  0.00            
ATOM   1425  HD3 PRO   102      43.930  27.710  50.670  1.00  0.00            
ATOM   1426  CG  PRO   102      42.940  25.790  50.360  1.00  0.00            
ATOM   1427  HG2 PRO   102      41.950  25.440  50.640  1.00  0.00            
ATOM   1428  HG3 PRO   102      43.750  25.440  50.990  1.00  0.00            
ATOM   1429  CB  PRO   102      43.280  25.410  48.850  1.00  0.00            
ATOM   1430  HB2 PRO   102      42.670  24.560  48.550  1.00  0.00            
ATOM   1431  HB3 PRO   102      44.350  25.270  48.660  1.00  0.00            
ATOM   1432  CA  PRO   102      42.970  26.740  48.090  1.00  0.00            
ATOM   1433  HA  PRO   102      43.910  27.120  47.710  1.00  0.00            
ATOM   1434  C   PRO   102      42.170  26.590  46.800  1.00  0.00            
ATOM   1435  O   PRO   102      42.760  26.640  45.730  1.00  0.00            
ATOM   1436  N   PHE   103      40.840  26.460  46.900  1.00  0.00            
ATOM   1437  H   PHE   103      40.430  26.930  47.690  1.00  0.00            
ATOM   1438  CA  PHE   103      39.750  26.400  45.960  1.00  0.00            
ATOM   1439  HA  PHE   103      40.020  25.870  45.050  1.00  0.00            
ATOM   1440  CB  PHE   103      38.620  25.490  46.500  1.00  0.00            
ATOM   1441  HB2 PHE   103      38.190  26.100  47.290  1.00  0.00            
ATOM   1442  HB3 PHE   103      37.950  25.120  45.720  1.00  0.00            
ATOM   1443  CG  PHE   103      39.080  24.190  47.220  1.00  0.00            
ATOM   1444  CD1 PHE   103      39.310  23.030  46.420  1.00  0.00            
ATOM   1445  HD1 PHE   103      39.550  23.120  45.370  1.00  0.00            
ATOM   1446  CE1 PHE   103      39.920  21.930  47.060  1.00  0.00            
ATOM   1447  HE1 PHE   103      40.180  21.070  46.460  1.00  0.00            
ATOM   1448  CZ  PHE   103      40.280  21.890  48.430  1.00  0.00            
ATOM   1449  HZ  PHE   103      40.710  21.000  48.870  1.00  0.00            
ATOM   1450  CE2 PHE   103      39.860  22.920  49.230  1.00  0.00            
ATOM   1451  HE2 PHE   103      39.520  22.720  50.240  1.00  0.00            
ATOM   1452  CD2 PHE   103      39.460  24.170  48.580  1.00  0.00            
ATOM   1453  HD2 PHE   103      39.660  25.150  48.970  1.00  0.00            
ATOM   1454  C   PHE   103      39.210  27.840  45.560  1.00  0.00            
ATOM   1455  O   PHE   103      38.410  27.930  44.550  1.00  0.00            
ATOM   1456  N   GLN   104      39.820  28.940  46.040  1.00  0.00            
ATOM   1457  H   GLN   104      39.600  29.180  47.000  1.00  0.00            
ATOM   1458  CA  GLN   104      40.240  30.150  45.230  1.00  0.00            
ATOM   1459  HA  GLN   104      39.370  30.220  44.580  1.00  0.00            
ATOM   1460  CB  GLN   104      40.380  31.470  46.080  1.00  0.00            
ATOM   1461  HB2 GLN   104      41.320  31.310  46.600  1.00  0.00            
ATOM   1462  HB3 GLN   104      40.520  32.290  45.370  1.00  0.00            
ATOM   1463  CG  GLN   104      39.270  31.900  47.080  1.00  0.00            
ATOM   1464  HG2 GLN   104      39.180  30.990  47.680  1.00  0.00            
ATOM   1465  HG3 GLN   104      39.640  32.730  47.680  1.00  0.00            
ATOM   1466  CD  GLN   104      38.020  32.300  46.330  1.00  0.00            
ATOM   1467  OE1 GLN   104      38.040  32.600  45.150  1.00  0.00            
ATOM   1468  NE2 GLN   104      36.890  32.170  46.960  1.00  0.00            
ATOM   1469 HE21 GLN   104      36.970  31.910  47.940  1.00  0.00            
ATOM   1470 HE22 GLN   104      36.220  32.880  46.700  1.00  0.00            
ATOM   1471  C   GLN   104      41.470  29.850  44.290  1.00  0.00            
ATOM   1472  O   GLN   104      41.240  29.460  43.160  1.00  0.00            
ATOM   1473  N   SER   105      42.620  29.600  44.960  1.00  0.00            
ATOM   1474  H   SER   105      42.500  29.100  45.830  1.00  0.00            
ATOM   1475  CA  SER   105      43.960  29.800  44.490  1.00  0.00            
ATOM   1476  HA  SER   105      43.940  30.780  44.020  1.00  0.00            
ATOM   1477  CB  SER   105      45.000  29.900  45.620  1.00  0.00            
ATOM   1478  HB2 SER   105      44.570  30.550  46.380  1.00  0.00            
ATOM   1479  HB3 SER   105      45.040  28.880  46.000  1.00  0.00            
ATOM   1480  OG  SER   105      46.280  30.400  45.130  1.00  0.00            
ATOM   1481  HG  SER   105      46.480  29.980  44.290  1.00  0.00            
ATOM   1482  C   SER   105      44.440  28.790  43.430  1.00  0.00            
ATOM   1483  O   SER   105      45.550  28.790  42.910  1.00  0.00            
ATOM   1484  N   ALA   106      43.650  27.730  43.270  1.00  0.00            
ATOM   1485  H   ALA   106      43.140  27.360  44.050  1.00  0.00            
ATOM   1486  CA  ALA   106      43.330  27.000  42.020  1.00  0.00            
ATOM   1487  HA  ALA   106      44.150  26.290  41.920  1.00  0.00            
ATOM   1488  CB  ALA   106      42.000  26.240  42.150  1.00  0.00            
ATOM   1489  HB1 ALA   106      41.140  26.860  42.380  1.00  0.00            
ATOM   1490  HB2 ALA   106      41.840  25.790  41.170  1.00  0.00            
ATOM   1491  HB3 ALA   106      42.100  25.480  42.920  1.00  0.00            
ATOM   1492  C   ALA   106      43.320  27.850  40.730  1.00  0.00            
ATOM   1493  O   ALA   106      44.190  27.780  39.890  1.00  0.00            
ATOM   1494  N   LYS   107      42.400  28.830  40.570  1.00  0.00            
ATOM   1495  H   LYS   107      41.780  29.060  41.330  1.00  0.00            
ATOM   1496  CA  LYS   107      42.180  29.460  39.230  1.00  0.00            
ATOM   1497  HA  LYS   107      42.410  28.640  38.550  1.00  0.00            
ATOM   1498  CB  LYS   107      40.760  30.020  39.110  1.00  0.00            
ATOM   1499  HB2 LYS   107      40.050  29.420  39.680  1.00  0.00            
ATOM   1500  HB3 LYS   107      40.720  31.000  39.580  1.00  0.00            
ATOM   1501  CG  LYS   107      40.380  30.070  37.630  1.00  0.00            
ATOM   1502  HG2 LYS   107      41.040  29.550  36.940  1.00  0.00            
ATOM   1503  HG3 LYS   107      39.390  29.610  37.560  1.00  0.00            
ATOM   1504  CD  LYS   107      40.140  31.580  37.290  1.00  0.00            
ATOM   1505  HD2 LYS   107      39.480  32.120  37.970  1.00  0.00            
ATOM   1506  HD3 LYS   107      41.080  32.120  37.380  1.00  0.00            
ATOM   1507  CE  LYS   107      39.570  31.800  35.850  1.00  0.00            
ATOM   1508  HE2 LYS   107      39.890  31.020  35.160  1.00  0.00            
ATOM   1509  HE3 LYS   107      38.490  31.680  35.960  1.00  0.00            
ATOM   1510  NZ  LYS   107      39.840  33.170  35.290  1.00  0.00            
ATOM   1511  HZ1 LYS   107      40.360  33.750  35.930  1.00  0.00            
ATOM   1512  HZ2 LYS   107      40.330  32.990  34.420  1.00  0.00            
ATOM   1513  HZ3 LYS   107      38.970  33.630  35.070  1.00  0.00            
ATOM   1514  C   LYS   107      43.120  30.580  38.960  1.00  0.00            
ATOM   1515  O   LYS   107      43.270  31.030  37.780  1.00  0.00            
ATOM   1516  N   TYR   108      43.860  31.060  40.020  1.00  0.00            
ATOM   1517  H   TYR   108      43.360  31.340  40.850  1.00  0.00            
ATOM   1518  CA  TYR   108      45.200  31.610  39.860  1.00  0.00            
ATOM   1519  HA  TYR   108      45.100  32.370  39.100  1.00  0.00            
ATOM   1520  CB  TYR   108      45.740  32.160  41.250  1.00  0.00            
ATOM   1521  HB2 TYR   108      45.150  33.070  41.380  1.00  0.00            
ATOM   1522  HB3 TYR   108      45.550  31.370  41.980  1.00  0.00            
ATOM   1523  CG  TYR   108      47.230  32.530  41.290  1.00  0.00            
ATOM   1524  CD1 TYR   108      48.040  32.090  42.350  1.00  0.00            
ATOM   1525  HD1 TYR   108      47.540  31.590  43.170  1.00  0.00            
ATOM   1526  CE1 TYR   108      49.290  32.690  42.550  1.00  0.00            
ATOM   1527  HE1 TYR   108      49.910  32.280  43.340  1.00  0.00            
ATOM   1528  CZ  TYR   108      49.730  33.650  41.710  1.00  0.00            
ATOM   1529  OH  TYR   108      51.040  33.570  41.430  1.00  0.00            
ATOM   1530  HH  TYR   108      51.200  33.910  40.550  1.00  0.00            
ATOM   1531  CE2 TYR   108      48.890  34.140  40.640  1.00  0.00            
ATOM   1532  HE2 TYR   108      49.320  34.860  39.960  1.00  0.00            
ATOM   1533  CD2 TYR   108      47.620  33.580  40.460  1.00  0.00            
ATOM   1534  HD2 TYR   108      47.110  33.800  39.530  1.00  0.00            
ATOM   1535  C   TYR   108      46.120  30.530  39.240  1.00  0.00            
ATOM   1536  O   TYR   108      46.450  30.770  38.080  1.00  0.00            
ATOM   1537  N   LEU   109      46.620  29.570  39.960  1.00  0.00            
ATOM   1538  H   LEU   109      45.950  29.160  40.600  1.00  0.00            
ATOM   1539  CA  LEU   109      47.930  28.790  39.890  1.00  0.00            
ATOM   1540  HA  LEU   109      48.610  29.630  39.720  1.00  0.00            
ATOM   1541  CB  LEU   109      48.250  28.200  41.230  1.00  0.00            
ATOM   1542  HB2 LEU   109      48.020  28.950  41.990  1.00  0.00            
ATOM   1543  HB3 LEU   109      47.730  27.260  41.400  1.00  0.00            
ATOM   1544  CG  LEU   109      49.750  27.750  41.390  1.00  0.00            
ATOM   1545  HG  LEU   109      50.210  28.100  40.460  1.00  0.00            
ATOM   1546  CD1 LEU   109      50.510  28.570  42.500  1.00  0.00            
ATOM   1547 HD11 LEU   109      51.580  28.540  42.280  1.00  0.00            
ATOM   1548 HD12 LEU   109      50.180  29.600  42.600  1.00  0.00            
ATOM   1549 HD13 LEU   109      50.510  28.090  43.480  1.00  0.00            
ATOM   1550  CD2 LEU   109      49.950  26.210  41.480  1.00  0.00            
ATOM   1551 HD21 LEU   109      50.980  25.960  41.240  1.00  0.00            
ATOM   1552 HD22 LEU   109      49.800  25.920  42.520  1.00  0.00            
ATOM   1553 HD23 LEU   109      49.280  25.740  40.760  1.00  0.00            
ATOM   1554  C   LEU   109      47.990  27.740  38.790  1.00  0.00            
ATOM   1555  O   LEU   109      48.800  27.830  37.850  1.00  0.00            
ATOM   1556  N   MET   110      46.870  27.060  38.580  1.00  0.00            
ATOM   1557  H   MET   110      46.090  27.400  39.120  1.00  0.00            
ATOM   1558  CA  MET   110      46.550  26.220  37.330  1.00  0.00            
ATOM   1559  HA  MET   110      47.460  25.760  36.960  1.00  0.00            
ATOM   1560  CB  MET   110      45.690  25.010  37.840  1.00  0.00            
ATOM   1561  HB2 MET   110      44.730  25.330  38.250  1.00  0.00            
ATOM   1562  HB3 MET   110      45.600  24.350  36.980  1.00  0.00            
ATOM   1563  CG  MET   110      46.310  24.250  38.990  1.00  0.00            
ATOM   1564  HG2 MET   110      47.370  24.170  38.750  1.00  0.00            
ATOM   1565  HG3 MET   110      46.260  24.860  39.890  1.00  0.00            
ATOM   1566  SD  MET   110      45.570  22.660  39.090  1.00  0.00            
ATOM   1567  CE  MET   110      46.630  21.630  38.150  1.00  0.00            
ATOM   1568  HE1 MET   110      46.210  21.400  37.170  1.00  0.00            
ATOM   1569  HE2 MET   110      47.630  22.080  38.180  1.00  0.00            
ATOM   1570  HE3 MET   110      46.790  20.700  38.690  1.00  0.00            
ATOM   1571  C   MET   110      45.920  26.960  36.180  1.00  0.00            
ATOM   1572  O   MET   110      45.820  26.340  35.170  1.00  0.00            
ATOM   1573  N   GLU   111      45.790  28.290  36.250  1.00  0.00            
ATOM   1574  H   GLU   111      46.240  28.720  37.050  1.00  0.00            
ATOM   1575  CA  GLU   111      45.020  29.200  35.370  1.00  0.00            
ATOM   1576  HA  GLU   111      45.050  30.140  35.930  1.00  0.00            
ATOM   1577  CB  GLU   111      45.770  29.430  34.050  1.00  0.00            
ATOM   1578  HB2 GLU   111      46.850  29.370  34.210  1.00  0.00            
ATOM   1579  HB3 GLU   111      45.600  28.580  33.380  1.00  0.00            
ATOM   1580  CG  GLU   111      45.400  30.720  33.320  1.00  0.00            
ATOM   1581  HG2 GLU   111      46.170  30.810  32.560  1.00  0.00            
ATOM   1582  HG3 GLU   111      44.460  30.610  32.780  1.00  0.00            
ATOM   1583  CD  GLU   111      45.500  32.010  34.150  1.00  0.00            
ATOM   1584  OE1 GLU   111      44.460  32.680  34.260  1.00  0.00            
ATOM   1585  OE2 GLU   111      46.550  32.620  33.980  1.00  0.00            
ATOM   1586  C   GLU   111      43.600  28.850  35.090  1.00  0.00            
ATOM   1587  O   GLU   111      42.770  29.730  34.910  1.00  0.00            
ATOM   1588  N   THR   112      43.430  27.640  34.540  1.00  0.00            
ATOM   1589  H   THR   112      44.250  27.110  34.290  1.00  0.00            
ATOM   1590  CA  THR   112      42.180  26.840  34.690  1.00  0.00            
ATOM   1591  HA  THR   112      41.420  27.360  34.100  1.00  0.00            
ATOM   1592  CB  THR   112      42.350  25.490  33.970  1.00  0.00            
ATOM   1593  HB  THR   112      42.990  25.590  33.090  1.00  0.00            
ATOM   1594  CG2 THR   112      43.030  24.340  34.650  1.00  0.00            
ATOM   1595 HG21 THR   112      43.800  23.960  33.970  1.00  0.00            
ATOM   1596 HG22 THR   112      43.620  24.770  35.460  1.00  0.00            
ATOM   1597 HG23 THR   112      42.310  23.600  35.000  1.00  0.00            
ATOM   1598  OG1 THR   112      41.060  25.090  33.420  1.00  0.00            
ATOM   1599  HG1 THR   112      40.590  24.910  34.240  1.00  0.00            
ATOM   1600  C   THR   112      41.840  26.680  36.140  1.00  0.00            
ATOM   1601  O   THR   112      42.760  26.450  36.910  1.00  0.00            
ATOM   1602  N   TRP   113      40.620  27.030  36.570  1.00  0.00            
ATOM   1603  H   TRP   113      40.220  27.870  36.170  1.00  0.00            
ATOM   1604  CA  TRP   113      39.670  26.060  37.140  1.00  0.00            
ATOM   1605  HA  TRP   113      39.980  26.060  38.190  1.00  0.00            
ATOM   1606  CB  TRP   113      38.270  26.570  37.070  1.00  0.00            
ATOM   1607  HB2 TRP   113      38.280  27.620  37.380  1.00  0.00            
ATOM   1608  HB3 TRP   113      37.860  26.600  36.060  1.00  0.00            
ATOM   1609  CG  TRP   113      37.350  25.820  38.020  1.00  0.00            
ATOM   1610  CD1 TRP   113      36.150  25.300  37.590  1.00  0.00            
ATOM   1611  HD1 TRP   113      36.190  24.610  36.770  1.00  0.00            
ATOM   1612  NE1 TRP   113      35.320  25.140  38.700  1.00  0.00            
ATOM   1613  HE1 TRP   113      34.490  24.570  38.700  1.00  0.00            
ATOM   1614  CE2 TRP   113      36.000  25.390  39.880  1.00  0.00            
ATOM   1615  CZ2 TRP   113      35.790  25.100  41.190  1.00  0.00            
ATOM   1616  HZ2 TRP   113      34.810  24.770  41.510  1.00  0.00            
ATOM   1617  CH2 TRP   113      36.490  25.820  42.100  1.00  0.00            
ATOM   1618  HH2 TRP   113      36.260  25.640  43.140  1.00  0.00            
ATOM   1619  CZ3 TRP   113      37.740  26.320  41.710  1.00  0.00            
ATOM   1620  HZ3 TRP   113      38.630  26.190  42.310  1.00  0.00            
ATOM   1621  CE3 TRP   113      37.920  26.750  40.410  1.00  0.00            
ATOM   1622  HE3 TRP   113      38.280  27.770  40.290  1.00  0.00            
ATOM   1623  CD2 TRP   113      37.110  26.210  39.410  1.00  0.00            
ATOM   1624  C   TRP   113      39.710  24.590  36.650  1.00  0.00            
ATOM   1625  O   TRP   113      39.540  24.350  35.440  1.00  0.00            
ATOM   1626  N   PRO   114      40.120  23.590  37.420  1.00  0.00            
ATOM   1627  CD  PRO   114      41.400  23.440  38.040  1.00  0.00            
ATOM   1628  HD2 PRO   114      41.560  24.290  38.690  1.00  0.00            
ATOM   1629  HD3 PRO   114      42.140  23.390  37.230  1.00  0.00            
ATOM   1630  CG  PRO   114      41.400  22.040  38.670  1.00  0.00            
ATOM   1631  HG2 PRO   114      41.380  22.020  39.760  1.00  0.00            
ATOM   1632  HG3 PRO   114      42.270  21.490  38.310  1.00  0.00            
ATOM   1633  CB  PRO   114      40.110  21.360  38.270  1.00  0.00            
ATOM   1634  HB2 PRO   114      39.480  21.140  39.130  1.00  0.00            
ATOM   1635  HB3 PRO   114      40.210  20.420  37.710  1.00  0.00            
ATOM   1636  CA  PRO   114      39.390  22.270  37.290  1.00  0.00            
ATOM   1637  HA  PRO   114      39.520  21.910  36.270  1.00  0.00            
ATOM   1638  C   PRO   114      37.820  22.290  37.490  1.00  0.00            
ATOM   1639  O   PRO   114      37.140  22.450  36.500  1.00  0.00            
ATOM   1640  N   PHE   115      37.270  22.500  38.690  1.00  0.00            
ATOM   1641  H   PHE   115      36.990  23.470  38.800  1.00  0.00            
ATOM   1642  CA  PHE   115      36.460  21.480  39.330  1.00  0.00            
ATOM   1643  HA  PHE   115      36.720  20.470  38.980  1.00  0.00            
ATOM   1644  CB  PHE   115      36.620  21.410  40.830  1.00  0.00            
ATOM   1645  HB2 PHE   115      35.890  22.090  41.270  1.00  0.00            
ATOM   1646  HB3 PHE   115      36.170  20.460  41.140  1.00  0.00            
ATOM   1647  CG  PHE   115      37.960  21.630  41.440  1.00  0.00            
ATOM   1648  CD1 PHE   115      38.770  20.650  42.030  1.00  0.00            
ATOM   1649  HD1 PHE   115      39.090  19.780  41.460  1.00  0.00            
ATOM   1650  CE1 PHE   115      39.810  21.080  42.900  1.00  0.00            
ATOM   1651  HE1 PHE   115      39.580  21.070  43.950  1.00  0.00            
ATOM   1652  CZ  PHE   115      40.440  22.270  42.390  1.00  0.00            
ATOM   1653  HZ  PHE   115      41.500  22.270  42.190  1.00  0.00            
ATOM   1654  CE2 PHE   115      39.610  23.340  41.970  1.00  0.00            
ATOM   1655  HE2 PHE   115      39.900  24.380  41.900  1.00  0.00            
ATOM   1656  CD2 PHE   115      38.310  22.970  41.550  1.00  0.00            
ATOM   1657  HD2 PHE   115      37.810  23.690  40.920  1.00  0.00            
ATOM   1658  C   PHE   115      34.950  21.710  38.900  1.00  0.00            
ATOM   1659  O   PHE   115      34.660  22.600  38.090  1.00  0.00            
ATOM   1660  N   GLY   116      34.230  20.600  38.800  1.00  0.00            
ATOM   1661  H   GLY   116      34.170  20.190  37.880  1.00  0.00            
ATOM   1662  CA  GLY   116      33.120  20.230  39.670  1.00  0.00            
ATOM   1663  HA2 GLY   116      32.560  19.520  39.070  1.00  0.00            
ATOM   1664  HA3 GLY   116      33.530  19.650  40.500  1.00  0.00            
ATOM   1665  C   GLY   116      32.140  21.330  40.170  1.00  0.00            
ATOM   1666  O   GLY   116      32.660  22.250  40.800  1.00  0.00            
ATOM   1667  N   GLU   117      30.920  21.320  39.650  1.00  0.00            
ATOM   1668  H   GLU   117      30.460  20.420  39.590  1.00  0.00            
ATOM   1669  CA  GLU   117      30.070  22.520  39.730  1.00  0.00            
ATOM   1670  HA  GLU   117      30.780  23.340  39.640  1.00  0.00            
ATOM   1671  CB  GLU   117      29.110  22.510  38.610  1.00  0.00            
ATOM   1672  HB2 GLU   117      29.740  22.360  37.730  1.00  0.00            
ATOM   1673  HB3 GLU   117      28.490  21.620  38.740  1.00  0.00            
ATOM   1674  CG  GLU   117      28.200  23.710  38.550  1.00  0.00            
ATOM   1675  HG2 GLU   117      27.310  23.580  39.170  1.00  0.00            
ATOM   1676  HG3 GLU   117      28.710  24.590  38.920  1.00  0.00            
ATOM   1677  CD  GLU   117      27.680  23.950  37.120  1.00  0.00            
ATOM   1678  OE1 GLU   117      28.080  24.920  36.460  1.00  0.00            
ATOM   1679  OE2 GLU   117      26.670  23.280  36.780  1.00  0.00            
ATOM   1680  C   GLU   117      29.400  22.640  41.110  1.00  0.00            
ATOM   1681  O   GLU   117      29.060  23.790  41.450  1.00  0.00            
ATOM   1682  N   LEU   118      29.490  21.610  41.930  1.00  0.00            
ATOM   1683  H   LEU   118      29.420  20.710  41.480  1.00  0.00            
ATOM   1684  CA  LEU   118      29.080  21.570  43.320  1.00  0.00            
ATOM   1685  HA  LEU   118      28.180  22.160  43.440  1.00  0.00            
ATOM   1686  CB  LEU   118      28.590  20.070  43.630  1.00  0.00            
ATOM   1687  HB2 LEU   118      28.370  19.580  42.680  1.00  0.00            
ATOM   1688  HB3 LEU   118      29.410  19.500  44.080  1.00  0.00            
ATOM   1689  CG  LEU   118      27.430  19.850  44.520  1.00  0.00            
ATOM   1690  HG  LEU   118      27.650  20.310  45.480  1.00  0.00            
ATOM   1691  CD1 LEU   118      26.160  20.360  43.850  1.00  0.00            
ATOM   1692 HD11 LEU   118      25.620  19.660  43.210  1.00  0.00            
ATOM   1693 HD12 LEU   118      25.500  20.580  44.690  1.00  0.00            
ATOM   1694 HD13 LEU   118      26.360  21.290  43.310  1.00  0.00            
ATOM   1695  CD2 LEU   118      27.280  18.330  44.710  1.00  0.00            
ATOM   1696 HD21 LEU   118      26.500  18.130  45.450  1.00  0.00            
ATOM   1697 HD22 LEU   118      27.080  17.870  43.740  1.00  0.00            
ATOM   1698 HD23 LEU   118      28.150  17.780  45.080  1.00  0.00            
ATOM   1699  C   LEU   118      30.130  22.120  44.310  1.00  0.00            
ATOM   1700  O   LEU   118      29.750  22.930  45.160  1.00  0.00            
ATOM   1701  N   LEU   119      31.380  21.770  44.090  1.00  0.00            
ATOM   1702  H   LEU   119      31.450  20.760  44.050  1.00  0.00            
ATOM   1703  CA  LEU   119      32.520  22.490  44.630  1.00  0.00            
ATOM   1704  HA  LEU   119      32.430  22.310  45.700  1.00  0.00            
ATOM   1705  CB  LEU   119      33.770  21.670  44.180  1.00  0.00            
ATOM   1706  HB2 LEU   119      33.480  20.650  43.910  1.00  0.00            
ATOM   1707  HB3 LEU   119      34.140  22.040  43.220  1.00  0.00            
ATOM   1708  CG  LEU   119      34.970  21.730  45.240  1.00  0.00            
ATOM   1709  HG  LEU   119      34.530  22.130  46.150  1.00  0.00            
ATOM   1710  CD1 LEU   119      35.390  20.300  45.640  1.00  0.00            
ATOM   1711 HD11 LEU   119      35.750  19.710  44.800  1.00  0.00            
ATOM   1712 HD12 LEU   119      36.020  20.410  46.510  1.00  0.00            
ATOM   1713 HD13 LEU   119      34.500  19.720  45.900  1.00  0.00            
ATOM   1714  CD2 LEU   119      36.210  22.510  44.780  1.00  0.00            
ATOM   1715 HD21 LEU   119      36.460  22.200  43.760  1.00  0.00            
ATOM   1716 HD22 LEU   119      35.960  23.570  44.910  1.00  0.00            
ATOM   1717 HD23 LEU   119      37.030  22.320  45.460  1.00  0.00            
ATOM   1718  C   LEU   119      32.570  24.000  44.250  1.00  0.00            
ATOM   1719  O   LEU   119      33.050  24.740  45.030  1.00  0.00            
ATOM   1720  N   CYX   120      32.240  24.350  43.000  1.00  0.00            
ATOM   1721  H   CYX   120      32.200  23.620  42.310  1.00  0.00            
ATOM   1722  CA  CYX   120      32.300  25.710  42.480  1.00  0.00            
ATOM   1723  HA  CYX   120      33.210  26.190  42.830  1.00  0.00            
ATOM   1724  CB  CYX   120      32.270  25.660  40.920  1.00  0.00            
ATOM   1725  HB2 CYX   120      33.180  25.150  40.600  1.00  0.00            
ATOM   1726  HB3 CYX   120      31.380  25.070  40.690  1.00  0.00            
ATOM   1727  SG  CYX   120      32.180  27.280  40.130  1.00  0.00            
ATOM   1728  C   CYX   120      31.200  26.620  43.020  1.00  0.00            
ATOM   1729  O   CYX   120      31.430  27.650  43.590  1.00  0.00            
ATOM   1730  N   LYS   121      29.980  26.160  42.850  1.00  0.00            
ATOM   1731  H   LYS   121      29.870  25.330  42.290  1.00  0.00            
ATOM   1732  CA  LYS   121      28.850  26.680  43.640  1.00  0.00            
ATOM   1733  HA  LYS   121      28.750  27.700  43.270  1.00  0.00            
ATOM   1734  CB  LYS   121      27.530  25.890  43.480  1.00  0.00            
ATOM   1735  HB2 LYS   121      27.870  24.850  43.550  1.00  0.00            
ATOM   1736  HB3 LYS   121      26.850  26.110  44.310  1.00  0.00            
ATOM   1737  CG  LYS   121      26.790  26.140  42.120  1.00  0.00            
ATOM   1738  HG2 LYS   121      26.160  27.030  42.150  1.00  0.00            
ATOM   1739  HG3 LYS   121      27.470  26.250  41.280  1.00  0.00            
ATOM   1740  CD  LYS   121      25.840  25.000  41.850  1.00  0.00            
ATOM   1741  HD2 LYS   121      26.250  24.010  41.650  1.00  0.00            
ATOM   1742  HD3 LYS   121      25.350  24.750  42.790  1.00  0.00            
ATOM   1743  CE  LYS   121      24.790  25.370  40.770  1.00  0.00            
ATOM   1744  HE2 LYS   121      25.290  25.840  39.920  1.00  0.00            
ATOM   1745  HE3 LYS   121      24.370  24.450  40.360  1.00  0.00            
ATOM   1746  NZ  LYS   121      23.790  26.250  41.360  1.00  0.00            
ATOM   1747  HZ1 LYS   121      23.990  26.510  42.310  1.00  0.00            
ATOM   1748  HZ2 LYS   121      23.730  27.150  40.910  1.00  0.00            
ATOM   1749  HZ3 LYS   121      22.880  25.800  41.290  1.00  0.00            
ATOM   1750  C   LYS   121      29.190  26.830  45.110  1.00  0.00            
ATOM   1751  O   LYS   121      28.690  27.810  45.690  1.00  0.00            
ATOM   1752  N   ALA   122      29.880  25.850  45.690  1.00  0.00            
ATOM   1753  H   ALA   122      29.770  24.940  45.290  1.00  0.00            
ATOM   1754  CA  ALA   122      30.130  25.780  47.160  1.00  0.00            
ATOM   1755  HA  ALA   122      29.170  25.930  47.640  1.00  0.00            
ATOM   1756  CB  ALA   122      30.660  24.410  47.560  1.00  0.00            
ATOM   1757  HB1 ALA   122      31.510  24.100  46.950  1.00  0.00            
ATOM   1758  HB2 ALA   122      31.090  24.590  48.550  1.00  0.00            
ATOM   1759  HB3 ALA   122      29.930  23.600  47.590  1.00  0.00            
ATOM   1760  C   ALA   122      31.160  26.860  47.610  1.00  0.00            
ATOM   1761  O   ALA   122      30.850  27.480  48.550  1.00  0.00            
ATOM   1762  N   VAL   123      32.260  27.020  47.000  1.00  0.00            
ATOM   1763  H   VAL   123      32.630  26.350  46.340  1.00  0.00            
ATOM   1764  CA  VAL   123      33.170  28.160  47.230  1.00  0.00            
ATOM   1765  HA  VAL   123      33.410  28.030  48.290  1.00  0.00            
ATOM   1766  CB  VAL   123      34.400  27.950  46.390  1.00  0.00            
ATOM   1767  HB  VAL   123      34.380  26.940  45.980  1.00  0.00            
ATOM   1768  CG1 VAL   123      34.650  28.880  45.240  1.00  0.00            
ATOM   1769 HG11 VAL   123      35.700  28.750  44.990  1.00  0.00            
ATOM   1770 HG12 VAL   123      34.030  28.550  44.400  1.00  0.00            
ATOM   1771 HG13 VAL   123      34.530  29.950  45.420  1.00  0.00            
ATOM   1772  CG2 VAL   123      35.590  27.960  47.400  1.00  0.00            
ATOM   1773 HG21 VAL   123      35.490  28.940  47.880  1.00  0.00            
ATOM   1774 HG22 VAL   123      35.420  27.160  48.110  1.00  0.00            
ATOM   1775 HG23 VAL   123      36.510  27.860  46.820  1.00  0.00            
ATOM   1776  C   VAL   123      32.450  29.550  47.040  1.00  0.00            
ATOM   1777  O   VAL   123      32.440  30.370  47.960  1.00  0.00            
ATOM   1778  N   LEU   124      31.710  29.650  45.890  1.00  0.00            
ATOM   1779  H   LEU   124      31.940  28.970  45.170  1.00  0.00            
ATOM   1780  CA  LEU   124      30.840  30.810  45.730  1.00  0.00            
ATOM   1781  HA  LEU   124      31.540  31.650  45.630  1.00  0.00            
ATOM   1782  CB  LEU   124      30.070  30.820  44.350  1.00  0.00            
ATOM   1783  HB2 LEU   124      29.990  29.780  44.020  1.00  0.00            
ATOM   1784  HB3 LEU   124      29.080  31.280  44.420  1.00  0.00            
ATOM   1785  CG  LEU   124      30.860  31.670  43.320  1.00  0.00            
ATOM   1786  HG  LEU   124      31.920  31.440  43.380  1.00  0.00            
ATOM   1787  CD1 LEU   124      30.400  31.240  41.970  1.00  0.00            
ATOM   1788 HD11 LEU   124      30.550  30.170  41.850  1.00  0.00            
ATOM   1789 HD12 LEU   124      29.360  31.470  41.760  1.00  0.00            
ATOM   1790 HD13 LEU   124      30.990  31.720  41.190  1.00  0.00            
ATOM   1791  CD2 LEU   124      30.750  33.180  43.450  1.00  0.00            
ATOM   1792 HD21 LEU   124      31.280  33.450  44.360  1.00  0.00            
ATOM   1793 HD22 LEU   124      31.200  33.630  42.560  1.00  0.00            
ATOM   1794 HD23 LEU   124      29.690  33.450  43.360  1.00  0.00            
ATOM   1795  C   LEU   124      29.830  31.090  46.850  1.00  0.00            
ATOM   1796  O   LEU   124      29.820  32.250  47.320  1.00  0.00            
ATOM   1797  N   SER   125      29.290  30.020  47.370  1.00  0.00            
ATOM   1798  H   SER   125      29.120  29.210  46.790  1.00  0.00            
ATOM   1799  CA  SER   125      28.370  30.030  48.530  1.00  0.00            
ATOM   1800  HA  SER   125      27.540  30.720  48.320  1.00  0.00            
ATOM   1801  CB  SER   125      27.670  28.680  48.650  1.00  0.00            
ATOM   1802  HB2 SER   125      27.230  28.490  47.670  1.00  0.00            
ATOM   1803  HB3 SER   125      28.360  27.910  48.970  1.00  0.00            
ATOM   1804  OG  SER   125      26.600  28.980  49.540  1.00  0.00            
ATOM   1805  HG  SER   125      26.070  29.590  49.020  1.00  0.00            
ATOM   1806  C   SER   125      28.980  30.490  49.880  1.00  0.00            
ATOM   1807  O   SER   125      28.650  31.580  50.350  1.00  0.00            
ATOM   1808  N   ILE   126      30.010  29.800  50.260  1.00  0.00            
ATOM   1809  H   ILE   126      30.220  28.950  49.770  1.00  0.00            
ATOM   1810  CA  ILE   126      30.930  30.180  51.380  1.00  0.00            
ATOM   1811  HA  ILE   126      30.340  30.070  52.290  1.00  0.00            
ATOM   1812  CB  ILE   126      32.060  29.170  51.460  1.00  0.00            
ATOM   1813  HB  ILE   126      32.390  29.030  50.440  1.00  0.00            
ATOM   1814  CG2 ILE   126      33.260  29.530  52.400  1.00  0.00            
ATOM   1815 HG21 ILE   126      33.960  30.230  51.930  1.00  0.00            
ATOM   1816 HG22 ILE   126      32.830  30.050  53.260  1.00  0.00            
ATOM   1817 HG23 ILE   126      33.780  28.630  52.710  1.00  0.00            
ATOM   1818  CG1 ILE   126      31.410  27.780  51.950  1.00  0.00            
ATOM   1819 HG12 ILE   126      31.140  27.830  53.010  1.00  0.00            
ATOM   1820 HG13 ILE   126      30.430  27.550  51.530  1.00  0.00            
ATOM   1821  CD1 ILE   126      32.240  26.440  51.710  1.00  0.00            
ATOM   1822 HD11 ILE   126      31.890  25.710  52.440  1.00  0.00            
ATOM   1823 HD12 ILE   126      32.050  26.030  50.720  1.00  0.00            
ATOM   1824 HD13 ILE   126      33.300  26.680  51.680  1.00  0.00            
ATOM   1825  C   ILE   126      31.580  31.610  51.320  1.00  0.00            
ATOM   1826  O   ILE   126      31.540  32.310  52.310  1.00  0.00            
ATOM   1827  N   ASP   127      32.030  32.030  50.110  1.00  0.00            
ATOM   1828  H   ASP   127      31.990  31.400  49.330  1.00  0.00            
ATOM   1829  CA  ASP   127      32.780  33.290  49.950  1.00  0.00            
ATOM   1830  HA  ASP   127      33.580  33.370  50.680  1.00  0.00            
ATOM   1831  CB  ASP   127      33.500  33.320  48.500  1.00  0.00            
ATOM   1832  HB2 ASP   127      33.920  32.360  48.210  1.00  0.00            
ATOM   1833  HB3 ASP   127      32.750  33.640  47.790  1.00  0.00            
ATOM   1834  CG  ASP   127      34.550  34.360  48.330  1.00  0.00            
ATOM   1835  OD1 ASP   127      35.320  34.690  49.290  1.00  0.00            
ATOM   1836  OD2 ASP   127      34.950  34.660  47.130  1.00  0.00            
ATOM   1837  C   ASP   127      31.810  34.480  50.060  1.00  0.00            
ATOM   1838  O   ASP   127      32.120  35.330  50.860  1.00  0.00            
ATOM   1839  N   TYR   128      30.510  34.360  49.680  1.00  0.00            
ATOM   1840  H   TYR   128      30.190  33.560  49.140  1.00  0.00            
ATOM   1841  CA  TYR   128      29.440  35.350  49.890  1.00  0.00            
ATOM   1842  HA  TYR   128      30.000  36.290  49.860  1.00  0.00            
ATOM   1843  CB  TYR   128      28.570  35.300  48.660  1.00  0.00            
ATOM   1844  HB2 TYR   128      28.490  34.280  48.280  1.00  0.00            
ATOM   1845  HB3 TYR   128      27.550  35.560  48.930  1.00  0.00            
ATOM   1846  CG  TYR   128      28.980  36.210  47.500  1.00  0.00            
ATOM   1847  CD1 TYR   128      29.780  35.730  46.470  1.00  0.00            
ATOM   1848  HD1 TYR   128      30.330  34.800  46.590  1.00  0.00            
ATOM   1849  CE1 TYR   128      29.880  36.500  45.300  1.00  0.00            
ATOM   1850  HE1 TYR   128      30.180  36.060  44.350  1.00  0.00            
ATOM   1851  CZ  TYR   128      29.500  37.860  45.300  1.00  0.00            
ATOM   1852  OH  TYR   128      30.610  38.650  45.100  1.00  0.00            
ATOM   1853  HH  TYR   128      31.310  38.340  44.520  1.00  0.00            
ATOM   1854  CE2 TYR   128      28.670  38.330  46.300  1.00  0.00            
ATOM   1855  HE2 TYR   128      27.960  39.110  46.060  1.00  0.00            
ATOM   1856  CD2 TYR   128      28.330  37.480  47.390  1.00  0.00            
ATOM   1857  HD2 TYR   128      27.820  37.920  48.240  1.00  0.00            
ATOM   1858  C   TYR   128      28.700  35.270  51.280  1.00  0.00            
ATOM   1859  O   TYR   128      27.880  36.120  51.580  1.00  0.00            
ATOM   1860  N   TYR   129      28.680  34.070  51.920  1.00  0.00            
ATOM   1861  H   TYR   129      29.020  33.320  51.330  1.00  0.00            
ATOM   1862  CA  TYR   129      28.290  33.990  53.340  1.00  0.00            
ATOM   1863  HA  TYR   129      27.350  34.510  53.540  1.00  0.00            
ATOM   1864  CB  TYR   129      28.140  32.510  53.820  1.00  0.00            
ATOM   1865  HB2 TYR   129      27.100  32.170  53.820  1.00  0.00            
ATOM   1866  HB3 TYR   129      28.800  31.860  53.260  1.00  0.00            
ATOM   1867  CG  TYR   129      28.440  32.300  55.280  1.00  0.00            
ATOM   1868  CD1 TYR   129      27.540  32.650  56.320  1.00  0.00            
ATOM   1869  HD1 TYR   129      26.590  33.050  56.000  1.00  0.00            
ATOM   1870  CE1 TYR   129      27.760  32.390  57.690  1.00  0.00            
ATOM   1871  HE1 TYR   129      27.160  32.780  58.500  1.00  0.00            
ATOM   1872  CZ  TYR   129      28.850  31.500  58.030  1.00  0.00            
ATOM   1873  OH  TYR   129      29.130  31.500  59.360  1.00  0.00            
ATOM   1874  HH  TYR   129      29.420  32.370  59.630  1.00  0.00            
ATOM   1875  CE2 TYR   129      29.920  31.510  57.120  1.00  0.00            
ATOM   1876  HE2 TYR   129      30.920  31.760  57.440  1.00  0.00            
ATOM   1877  CD2 TYR   129      29.710  31.720  55.710  1.00  0.00            
ATOM   1878  HD2 TYR   129      30.430  31.410  54.970  1.00  0.00            
ATOM   1879  C   TYR   129      29.280  34.710  54.170  1.00  0.00            
ATOM   1880  O   TYR   129      28.910  35.650  54.900  1.00  0.00            
ATOM   1881  N   ASN   130      30.570  34.340  54.020  1.00  0.00            
ATOM   1882  H   ASN   130      30.750  33.540  53.430  1.00  0.00            
ATOM   1883  CA  ASN   130      31.690  34.810  54.760  1.00  0.00            
ATOM   1884  HA  ASN   130      31.690  34.540  55.820  1.00  0.00            
ATOM   1885  CB  ASN   130      33.060  34.240  54.150  1.00  0.00            
ATOM   1886  HB2 ASN   130      33.120  34.450  53.080  1.00  0.00            
ATOM   1887  HB3 ASN   130      33.820  34.780  54.710  1.00  0.00            
ATOM   1888  CG  ASN   130      33.400  32.800  54.380  1.00  0.00            
ATOM   1889  OD1 ASN   130      33.090  32.340  55.490  1.00  0.00            
ATOM   1890  ND2 ASN   130      34.500  32.400  53.760  1.00  0.00            
ATOM   1891 HD21 ASN   130      35.340  32.530  54.300  1.00  0.00            
ATOM   1892 HD22 ASN   130      34.610  32.630  52.780  1.00  0.00            
ATOM   1893  C   ASN   130      31.810  36.320  54.740  1.00  0.00            
ATOM   1894  O   ASN   130      31.800  36.980  55.770  1.00  0.00            
ATOM   1895  N   MET   131      31.810  36.860  53.530  1.00  0.00            
ATOM   1896  H   MET   131      31.710  36.130  52.840  1.00  0.00            
ATOM   1897  CA  MET   131      31.780  38.250  53.210  1.00  0.00            
ATOM   1898  HA  MET   131      32.710  38.670  53.580  1.00  0.00            
ATOM   1899  CB  MET   131      31.820  38.490  51.650  1.00  0.00            
ATOM   1900  HB2 MET   131      32.510  37.840  51.130  1.00  0.00            
ATOM   1901  HB3 MET   131      30.870  38.170  51.230  1.00  0.00            
ATOM   1902  CG  MET   131      32.150  39.960  51.270  1.00  0.00            
ATOM   1903  HG2 MET   131      31.360  40.710  51.370  1.00  0.00            
ATOM   1904  HG3 MET   131      32.770  40.430  52.030  1.00  0.00            
ATOM   1905  SD  MET   131      32.990  40.330  49.730  1.00  0.00            
ATOM   1906  CE  MET   131      32.050  39.270  48.580  1.00  0.00            
ATOM   1907  HE1 MET   131      31.920  38.270  49.000  1.00  0.00            
ATOM   1908  HE2 MET   131      31.050  39.690  48.620  1.00  0.00            
ATOM   1909  HE3 MET   131      32.550  39.300  47.610  1.00  0.00            
ATOM   1910  C   MET   131      30.740  38.970  54.050  1.00  0.00            
ATOM   1911  O   MET   131      31.140  40.050  54.420  1.00  0.00            
ATOM   1912  N   PHE   132      29.410  38.690  53.900  1.00  0.00            
ATOM   1913  H   PHE   132      29.240  37.700  53.750  1.00  0.00            
ATOM   1914  CA  PHE   132      28.260  39.270  54.680  1.00  0.00            
ATOM   1915  HA  PHE   132      28.350  40.330  54.470  1.00  0.00            
ATOM   1916  CB  PHE   132      26.920  38.740  54.120  1.00  0.00            
ATOM   1917  HB2 PHE   132      27.080  37.670  54.000  1.00  0.00            
ATOM   1918  HB3 PHE   132      26.110  38.900  54.840  1.00  0.00            
ATOM   1919  CG  PHE   132      26.510  39.370  52.780  1.00  0.00            
ATOM   1920  CD1 PHE   132      25.750  40.520  52.920  1.00  0.00            
ATOM   1921  HD1 PHE   132      24.910  40.560  53.590  1.00  0.00            
ATOM   1922  CE1 PHE   132      26.040  41.590  52.050  1.00  0.00            
ATOM   1923  HE1 PHE   132      25.800  42.590  52.370  1.00  0.00            
ATOM   1924  CZ  PHE   132      26.880  41.470  50.990  1.00  0.00            
ATOM   1925  HZ  PHE   132      26.610  41.990  50.080  1.00  0.00            
ATOM   1926  CE2 PHE   132      27.610  40.330  50.890  1.00  0.00            
ATOM   1927  HE2 PHE   132      28.630  40.340  50.540  1.00  0.00            
ATOM   1928  CD2 PHE   132      27.250  39.170  51.620  1.00  0.00            
ATOM   1929  HD2 PHE   132      27.070  38.250  51.080  1.00  0.00            
ATOM   1930  C   PHE   132      28.410  39.040  56.230  1.00  0.00            
ATOM   1931  O   PHE   132      28.570  40.010  56.930  1.00  0.00            
ATOM   1932  N   THR   133      28.630  37.790  56.620  1.00  0.00            
ATOM   1933  H   THR   133      28.420  37.080  55.930  1.00  0.00            
ATOM   1934  CA  THR   133      28.490  37.260  58.020  1.00  0.00            
ATOM   1935  HA  THR   133      27.480  37.570  58.300  1.00  0.00            
ATOM   1936  CB  THR   133      28.630  35.730  58.130  1.00  0.00            
ATOM   1937  HB  THR   133      28.160  35.420  57.200  1.00  0.00            
ATOM   1938  CG2 THR   133      30.060  35.240  58.100  1.00  0.00            
ATOM   1939 HG21 THR   133      30.670  35.830  57.410  1.00  0.00            
ATOM   1940 HG22 THR   133      30.540  35.340  59.080  1.00  0.00            
ATOM   1941 HG23 THR   133      30.020  34.180  57.860  1.00  0.00            
ATOM   1942  OG1 THR   133      27.840  35.330  59.190  1.00  0.00            
ATOM   1943  HG1 THR   133      28.280  34.640  59.700  1.00  0.00            
ATOM   1944  C   THR   133      29.480  38.000  58.940  1.00  0.00            
ATOM   1945  O   THR   133      29.070  38.440  60.020  1.00  0.00            
ATOM   1946  N   SER   134      30.690  38.210  58.390  1.00  0.00            
ATOM   1947  H   SER   134      30.830  38.290  57.390  1.00  0.00            
ATOM   1948  CA  SER   134      31.870  38.690  59.120  1.00  0.00            
ATOM   1949  HA  SER   134      31.800  38.160  60.070  1.00  0.00            
ATOM   1950  CB  SER   134      33.180  38.360  58.370  1.00  0.00            
ATOM   1951  HB2 SER   134      34.040  38.720  58.930  1.00  0.00            
ATOM   1952  HB3 SER   134      33.280  37.280  58.350  1.00  0.00            
ATOM   1953  OG  SER   134      33.130  38.870  57.100  1.00  0.00            
ATOM   1954  HG  SER   134      32.520  38.310  56.620  1.00  0.00            
ATOM   1955  C   SER   134      31.800  40.210  59.340  1.00  0.00            
ATOM   1956  O   SER   134      31.580  40.540  60.460  1.00  0.00            
ATOM   1957  N   ILE   135      31.330  40.980  58.350  1.00  0.00            
ATOM   1958  H   ILE   135      30.770  40.650  57.580  1.00  0.00            
ATOM   1959  CA  ILE   135      31.280  42.510  58.430  1.00  0.00            
ATOM   1960  HA  ILE   135      32.050  42.860  59.120  1.00  0.00            
ATOM   1961  CB  ILE   135      31.530  43.200  57.050  1.00  0.00            
ATOM   1962  HB  ILE   135      32.400  42.730  56.590  1.00  0.00            
ATOM   1963  CG2 ILE   135      30.410  43.120  56.030  1.00  0.00            
ATOM   1964 HG21 ILE   135      29.470  43.550  56.380  1.00  0.00            
ATOM   1965 HG22 ILE   135      30.660  43.720  55.150  1.00  0.00            
ATOM   1966 HG23 ILE   135      30.140  42.080  55.840  1.00  0.00            
ATOM   1967  CG1 ILE   135      31.850  44.680  57.310  1.00  0.00            
ATOM   1968 HG12 ILE   135      30.890  45.190  57.300  1.00  0.00            
ATOM   1969 HG13 ILE   135      32.170  44.860  58.340  1.00  0.00            
ATOM   1970  CD1 ILE   135      32.800  45.350  56.290  1.00  0.00            
ATOM   1971 HD11 ILE   135      32.480  45.280  55.250  1.00  0.00            
ATOM   1972 HD12 ILE   135      33.100  46.350  56.620  1.00  0.00            
ATOM   1973 HD13 ILE   135      33.730  44.780  56.270  1.00  0.00            
ATOM   1974  C   ILE   135      29.920  42.940  59.100  1.00  0.00            
ATOM   1975  O   ILE   135      29.970  43.770  59.960  1.00  0.00            
ATOM   1976  N   PHE   136      28.910  42.050  59.070  1.00  0.00            
ATOM   1977  H   PHE   136      28.840  41.420  58.290  1.00  0.00            
ATOM   1978  CA  PHE   136      27.690  42.090  59.930  1.00  0.00            
ATOM   1979  HA  PHE   136      27.170  43.040  59.920  1.00  0.00            
ATOM   1980  CB  PHE   136      26.630  41.040  59.540  1.00  0.00            
ATOM   1981  HB2 PHE   136      27.040  40.030  59.450  1.00  0.00            
ATOM   1982  HB3 PHE   136      25.910  41.090  60.360  1.00  0.00            
ATOM   1983  CG  PHE   136      25.840  41.290  58.210  1.00  0.00            
ATOM   1984  CD1 PHE   136      25.060  40.260  57.680  1.00  0.00            
ATOM   1985  HD1 PHE   136      25.090  39.370  58.290  1.00  0.00            
ATOM   1986  CE1 PHE   136      24.000  40.520  56.800  1.00  0.00            
ATOM   1987  HE1 PHE   136      23.550  39.790  56.140  1.00  0.00            
ATOM   1988  CZ  PHE   136      23.920  41.790  56.240  1.00  0.00            
ATOM   1989  HZ  PHE   136      22.980  42.300  56.080  1.00  0.00            
ATOM   1990  CE2 PHE   136      25.020  42.740  56.410  1.00  0.00            
ATOM   1991  HE2 PHE   136      24.980  43.630  55.800  1.00  0.00            
ATOM   1992  CD2 PHE   136      26.010  42.450  57.410  1.00  0.00            
ATOM   1993  HD2 PHE   136      27.020  42.750  57.170  1.00  0.00            
ATOM   1994  C   PHE   136      28.220  42.030  61.360  1.00  0.00            
ATOM   1995  O   PHE   136      27.650  42.610  62.250  1.00  0.00            
ATOM   1996  N   THR   137      28.850  40.900  61.770  1.00  0.00            
ATOM   1997  H   THR   137      28.910  40.190  61.060  1.00  0.00            
ATOM   1998  CA  THR   137      29.290  40.660  63.170  1.00  0.00            
ATOM   1999  HA  THR   137      28.430  40.580  63.830  1.00  0.00            
ATOM   2000  CB  THR   137      30.100  39.310  63.170  1.00  0.00            
ATOM   2001  HB  THR   137      31.100  39.360  62.730  1.00  0.00            
ATOM   2002  CG2 THR   137      30.240  38.930  64.680  1.00  0.00            
ATOM   2003 HG21 THR   137      30.950  39.520  65.250  1.00  0.00            
ATOM   2004 HG22 THR   137      29.280  38.850  65.190  1.00  0.00            
ATOM   2005 HG23 THR   137      30.620  37.910  64.660  1.00  0.00            
ATOM   2006  OG1 THR   137      29.490  38.220  62.620  1.00  0.00            
ATOM   2007  HG1 THR   137      29.330  38.270  61.670  1.00  0.00            
ATOM   2008  C   THR   137      30.140  41.800  63.770  1.00  0.00            
ATOM   2009  O   THR   137      29.990  41.920  64.940  1.00  0.00            
ATOM   2010  N   LEU   138      31.220  42.230  63.120  1.00  0.00            
ATOM   2011  H   LEU   138      31.390  41.900  62.180  1.00  0.00            
ATOM   2012  CA  LEU   138      31.950  43.530  63.410  1.00  0.00            
ATOM   2013  HA  LEU   138      32.450  43.370  64.360  1.00  0.00            
ATOM   2014  CB  LEU   138      32.820  43.850  62.230  1.00  0.00            
ATOM   2015  HB2 LEU   138      33.120  42.860  61.880  1.00  0.00            
ATOM   2016  HB3 LEU   138      32.230  44.260  61.410  1.00  0.00            
ATOM   2017  CG  LEU   138      34.130  44.570  62.630  1.00  0.00            
ATOM   2018  HG  LEU   138      33.850  45.370  63.320  1.00  0.00            
ATOM   2019  CD1 LEU   138      35.230  43.810  63.410  1.00  0.00            
ATOM   2020 HD11 LEU   138      35.980  43.370  62.750  1.00  0.00            
ATOM   2021 HD12 LEU   138      35.770  44.560  64.000  1.00  0.00            
ATOM   2022 HD13 LEU   138      34.790  43.140  64.150  1.00  0.00            
ATOM   2023  CD2 LEU   138      34.720  45.150  61.260  1.00  0.00            
ATOM   2024 HD21 LEU   138      34.120  45.970  60.860  1.00  0.00            
ATOM   2025 HD22 LEU   138      35.680  45.620  61.450  1.00  0.00            
ATOM   2026 HD23 LEU   138      34.850  44.380  60.500  1.00  0.00            
ATOM   2027  C   LEU   138      31.060  44.770  63.690  1.00  0.00            
ATOM   2028  O   LEU   138      31.350  45.630  64.600  1.00  0.00            
ATOM   2029  N   THR   139      29.990  44.760  62.960  1.00  0.00            
ATOM   2030  H   THR   139      29.970  44.140  62.170  1.00  0.00            
ATOM   2031  CA  THR   139      28.880  45.760  63.040  1.00  0.00            
ATOM   2032  HA  THR   139      29.350  46.750  63.110  1.00  0.00            
ATOM   2033  CB  THR   139      27.910  45.760  61.900  1.00  0.00            
ATOM   2034  HB  THR   139      27.290  44.870  61.860  1.00  0.00            
ATOM   2035  CG2 THR   139      26.980  46.980  62.120  1.00  0.00            
ATOM   2036 HG21 THR   139      26.380  46.770  63.000  1.00  0.00            
ATOM   2037 HG22 THR   139      27.560  47.900  62.140  1.00  0.00            
ATOM   2038 HG23 THR   139      26.290  47.050  61.280  1.00  0.00            
ATOM   2039  OG1 THR   139      28.590  45.980  60.670  1.00  0.00            
ATOM   2040  HG1 THR   139      28.820  45.070  60.470  1.00  0.00            
ATOM   2041  C   THR   139      28.110  45.550  64.300  1.00  0.00            
ATOM   2042  O   THR   139      27.980  46.490  65.060  1.00  0.00            
ATOM   2043  N   MET   140      27.630  44.350  64.580  1.00  0.00            
ATOM   2044  H   MET   140      27.630  43.670  63.830  1.00  0.00            
ATOM   2045  CA  MET   140      26.750  44.080  65.750  1.00  0.00            
ATOM   2046  HA  MET   140      26.150  44.990  65.880  1.00  0.00            
ATOM   2047  CB  MET   140      25.970  42.800  65.410  1.00  0.00            
ATOM   2048  HB2 MET   140      25.650  42.780  64.370  1.00  0.00            
ATOM   2049  HB3 MET   140      26.550  41.900  65.620  1.00  0.00            
ATOM   2050  CG  MET   140      24.700  42.580  66.250  1.00  0.00            
ATOM   2051  HG2 MET   140      24.110  41.760  65.840  1.00  0.00            
ATOM   2052  HG3 MET   140      25.000  42.170  67.220  1.00  0.00            
ATOM   2053  SD  MET   140      23.580  43.920  66.550  1.00  0.00            
ATOM   2054  CE  MET   140      23.610  44.110  68.340  1.00  0.00            
ATOM   2055  HE1 MET   140      24.570  44.550  68.610  1.00  0.00            
ATOM   2056  HE2 MET   140      22.870  44.890  68.540  1.00  0.00            
ATOM   2057  HE3 MET   140      23.400  43.200  68.900  1.00  0.00            
ATOM   2058  C   MET   140      27.580  43.970  67.080  1.00  0.00            
ATOM   2059  O   MET   140      27.090  44.420  68.070  1.00  0.00            
ATOM   2060  N   MET   141      28.830  43.570  66.990  1.00  0.00            
ATOM   2061  H   MET   141      29.090  42.840  66.330  1.00  0.00            
ATOM   2062  CA  MET   141      29.710  43.800  68.150  1.00  0.00            
ATOM   2063  HA  MET   141      29.190  43.330  68.990  1.00  0.00            
ATOM   2064  CB  MET   141      31.050  43.070  67.910  1.00  0.00            
ATOM   2065  HB2 MET   141      30.830  42.000  67.850  1.00  0.00            
ATOM   2066  HB3 MET   141      31.520  43.400  66.980  1.00  0.00            
ATOM   2067  CG  MET   141      32.160  43.250  68.910  1.00  0.00            
ATOM   2068  HG2 MET   141      32.730  44.180  68.860  1.00  0.00            
ATOM   2069  HG3 MET   141      31.690  43.360  69.890  1.00  0.00            
ATOM   2070  SD  MET   141      33.390  41.880  68.950  1.00  0.00            
ATOM   2071  CE  MET   141      33.990  42.100  67.150  1.00  0.00            
ATOM   2072  HE1 MET   141      34.300  43.140  67.070  1.00  0.00            
ATOM   2073  HE2 MET   141      34.860  41.460  66.990  1.00  0.00            
ATOM   2074  HE3 MET   141      33.200  41.980  66.410  1.00  0.00            
ATOM   2075  C   MET   141      29.920  45.300  68.430  1.00  0.00            
ATOM   2076  O   MET   141      30.150  45.550  69.610  1.00  0.00            
ATOM   2077  N   SER   142      29.860  46.100  67.440  1.00  0.00            
ATOM   2078  H   SER   142      29.540  45.760  66.540  1.00  0.00            
ATOM   2079  CA  SER   142      30.060  47.530  67.630  1.00  0.00            
ATOM   2080  HA  SER   142      30.780  47.500  68.450  1.00  0.00            
ATOM   2081  CB  SER   142      30.810  48.240  66.480  1.00  0.00            
ATOM   2082  HB2 SER   142      30.210  48.140  65.570  1.00  0.00            
ATOM   2083  HB3 SER   142      30.840  49.310  66.660  1.00  0.00            
ATOM   2084  OG  SER   142      32.060  47.750  66.260  1.00  0.00            
ATOM   2085  HG  SER   142      31.920  47.020  65.660  1.00  0.00            
ATOM   2086  C   SER   142      28.810  48.300  68.120  1.00  0.00            
ATOM   2087  O   SER   142      28.890  49.120  68.990  1.00  0.00            
ATOM   2088  N   VAL   143      27.580  47.760  67.770  1.00  0.00            
ATOM   2089  H   VAL   143      27.550  47.270  66.890  1.00  0.00            
ATOM   2090  CA  VAL   143      26.340  48.160  68.410  1.00  0.00            
ATOM   2091  HA  VAL   143      26.200  49.230  68.520  1.00  0.00            
ATOM   2092  CB  VAL   143      25.050  47.660  67.680  1.00  0.00            
ATOM   2093  HB  VAL   143      25.100  46.580  67.550  1.00  0.00            
ATOM   2094  CG1 VAL   143      23.790  47.970  68.480  1.00  0.00            
ATOM   2095 HG11 VAL   143      23.750  49.010  68.780  1.00  0.00            
ATOM   2096 HG12 VAL   143      22.940  47.860  67.810  1.00  0.00            
ATOM   2097 HG13 VAL   143      23.630  47.360  69.370  1.00  0.00            
ATOM   2098  CG2 VAL   143      24.830  48.380  66.290  1.00  0.00            
ATOM   2099 HG21 VAL   143      24.000  47.980  65.700  1.00  0.00            
ATOM   2100 HG22 VAL   143      24.660  49.430  66.520  1.00  0.00            
ATOM   2101 HG23 VAL   143      25.750  48.230  65.730  1.00  0.00            
ATOM   2102  C   VAL   143      26.300  47.750  69.900  1.00  0.00            
ATOM   2103  O   VAL   143      26.100  48.580  70.810  1.00  0.00            
ATOM   2104  N   ASP   144      26.570  46.440  70.250  1.00  0.00            
ATOM   2105  H   ASP   144      26.740  45.740  69.540  1.00  0.00            
ATOM   2106  CA  ASP   144      26.760  45.940  71.650  1.00  0.00            
ATOM   2107  HA  ASP   144      25.800  45.770  72.150  1.00  0.00            
ATOM   2108  CB  ASP   144      27.500  44.590  71.580  1.00  0.00            
ATOM   2109  HB2 ASP   144      26.970  43.810  71.040  1.00  0.00            
ATOM   2110  HB3 ASP   144      28.440  44.760  71.040  1.00  0.00            
ATOM   2111  CG  ASP   144      27.930  44.060  72.960  1.00  0.00            
ATOM   2112  OD1 ASP   144      29.010  44.450  73.480  1.00  0.00            
ATOM   2113  OD2 ASP   144      26.930  43.820  73.690  1.00  0.00            
ATOM   2114  C   ASP   144      27.490  46.990  72.560  1.00  0.00            
ATOM   2115  O   ASP   144      27.170  47.210  73.730  1.00  0.00            
ATOM   2116  N   ARG   145      28.690  47.410  72.200  1.00  0.00            
ATOM   2117  H   ARG   145      29.110  46.850  71.470  1.00  0.00            
ATOM   2118  CA  ARG   145      29.620  48.290  72.910  1.00  0.00            
ATOM   2119  HA  ARG   145      29.730  48.050  73.970  1.00  0.00            
ATOM   2120  CB  ARG   145      30.990  48.200  72.160  1.00  0.00            
ATOM   2121  HB2 ARG   145      30.930  48.410  71.090  1.00  0.00            
ATOM   2122  HB3 ARG   145      31.580  49.030  72.540  1.00  0.00            
ATOM   2123  CG  ARG   145      31.660  46.790  72.330  1.00  0.00            
ATOM   2124  HG2 ARG   145      31.060  45.980  71.910  1.00  0.00            
ATOM   2125  HG3 ARG   145      32.540  46.880  71.690  1.00  0.00            
ATOM   2126  CD  ARG   145      32.160  46.540  73.790  1.00  0.00            
ATOM   2127  HD2 ARG   145      33.060  45.930  73.830  1.00  0.00            
ATOM   2128  HD3 ARG   145      32.480  47.370  74.420  1.00  0.00            
ATOM   2129  NE  ARG   145      31.130  45.750  74.500  1.00  0.00            
ATOM   2130  HE  ARG   145      30.810  44.850  74.150  1.00  0.00            
ATOM   2131  CZ  ARG   145      30.610  46.070  75.680  1.00  0.00            
ATOM   2132  NH1 ARG   145      31.390  45.660  76.630  1.00  0.00            
ATOM   2133 HH11 ARG   145      32.020  46.320  77.050  1.00  0.00            
ATOM   2134 HH12 ARG   145      31.130  44.790  77.070  1.00  0.00            
ATOM   2135  NH2 ARG   145      29.470  45.550  75.890  1.00  0.00            
ATOM   2136 HH21 ARG   145      29.110  45.050  75.090  1.00  0.00            
ATOM   2137 HH22 ARG   145      29.240  45.310  76.840  1.00  0.00            
ATOM   2138  C   ARG   145      29.220  49.820  72.840  1.00  0.00            
ATOM   2139  O   ARG   145      29.200  50.460  73.860  1.00  0.00            
ATOM   2140  N   TYR   146      28.560  50.250  71.790  1.00  0.00            
ATOM   2141  H   TYR   146      28.110  49.490  71.300  1.00  0.00            
ATOM   2142  CA  TYR   146      27.770  51.580  71.920  1.00  0.00            
ATOM   2143  HA  TYR   146      28.400  52.310  72.420  1.00  0.00            
ATOM   2144  CB  TYR   146      27.420  52.070  70.550  1.00  0.00            
ATOM   2145  HB2 TYR   146      28.130  52.850  70.280  1.00  0.00            
ATOM   2146  HB3 TYR   146      27.410  51.300  69.780  1.00  0.00            
ATOM   2147  CG  TYR   146      26.010  52.670  70.470  1.00  0.00            
ATOM   2148  CD1 TYR   146      25.800  54.070  70.430  1.00  0.00            
ATOM   2149  HD1 TYR   146      26.680  54.670  70.260  1.00  0.00            
ATOM   2150  CE1 TYR   146      24.580  54.570  70.540  1.00  0.00            
ATOM   2151  HE1 TYR   146      24.390  55.630  70.390  1.00  0.00            
ATOM   2152  CZ  TYR   146      23.440  53.680  70.520  1.00  0.00            
ATOM   2153  OH  TYR   146      22.190  54.080  70.990  1.00  0.00            
ATOM   2154  HH  TYR   146      22.240  54.800  71.620  1.00  0.00            
ATOM   2155  CE2 TYR   146      23.640  52.320  70.490  1.00  0.00            
ATOM   2156  HE2 TYR   146      22.820  51.650  70.710  1.00  0.00            
ATOM   2157  CD2 TYR   146      24.920  51.810  70.040  1.00  0.00            
ATOM   2158  HD2 TYR   146      25.110  50.840  69.610  1.00  0.00            
ATOM   2159  C   TYR   146      26.580  51.470  72.960  1.00  0.00            
ATOM   2160  O   TYR   146      26.300  52.470  73.620  1.00  0.00            
ATOM   2161  N   ILE   147      25.810  50.360  73.000  1.00  0.00            
ATOM   2162  H   ILE   147      25.860  49.760  72.190  1.00  0.00            
ATOM   2163  CA  ILE   147      24.710  50.140  73.950  1.00  0.00            
ATOM   2164  HA  ILE   147      24.030  50.950  73.690  1.00  0.00            
ATOM   2165  CB  ILE   147      23.900  48.890  73.560  1.00  0.00            
ATOM   2166  HB  ILE   147      24.540  48.080  73.190  1.00  0.00            
ATOM   2167  CG2 ILE   147      23.120  48.390  74.810  1.00  0.00            
ATOM   2168 HG21 ILE   147      22.460  49.140  75.250  1.00  0.00            
ATOM   2169 HG22 ILE   147      22.590  47.520  74.440  1.00  0.00            
ATOM   2170 HG23 ILE   147      23.740  47.870  75.550  1.00  0.00            
ATOM   2171  CG1 ILE   147      22.970  49.190  72.420  1.00  0.00            
ATOM   2172 HG12 ILE   147      22.500  50.160  72.560  1.00  0.00            
ATOM   2173 HG13 ILE   147      23.610  49.310  71.540  1.00  0.00            
ATOM   2174  CD1 ILE   147      21.810  48.230  72.070  1.00  0.00            
ATOM   2175 HD11 ILE   147      21.400  48.580  71.130  1.00  0.00            
ATOM   2176 HD12 ILE   147      22.250  47.240  71.890  1.00  0.00            
ATOM   2177 HD13 ILE   147      21.110  48.110  72.890  1.00  0.00            
ATOM   2178  C   ILE   147      25.150  50.240  75.410  1.00  0.00            
ATOM   2179  O   ILE   147      24.680  51.150  76.090  1.00  0.00            
ATOM   2180  N   ALA   148      26.360  49.750  75.680  1.00  0.00            
ATOM   2181  H   ALA   148      26.860  49.300  74.920  1.00  0.00            
ATOM   2182  CA  ALA   148      27.110  49.870  76.950  1.00  0.00            
ATOM   2183  HA  ALA   148      26.370  49.530  77.680  1.00  0.00            
ATOM   2184  CB  ALA   148      28.330  48.930  76.910  1.00  0.00            
ATOM   2185  HB1 ALA   148      28.140  47.980  76.400  1.00  0.00            
ATOM   2186  HB2 ALA   148      29.140  49.390  76.350  1.00  0.00            
ATOM   2187  HB3 ALA   148      28.630  48.720  77.930  1.00  0.00            
ATOM   2188  C   ALA   148      27.520  51.250  77.460  1.00  0.00            
ATOM   2189  O   ALA   148      27.190  51.710  78.570  1.00  0.00            
ATOM   2190  N   VAL   149      28.080  52.080  76.530  1.00  0.00            
ATOM   2191  H   VAL   149      28.250  51.680  75.620  1.00  0.00            
ATOM   2192  CA  VAL   149      28.430  53.550  76.710  1.00  0.00            
ATOM   2193  HA  VAL   149      29.080  53.590  77.590  1.00  0.00            
ATOM   2194  CB  VAL   149      29.380  54.130  75.620  1.00  0.00            
ATOM   2195  HB  VAL   149      29.060  53.990  74.580  1.00  0.00            
ATOM   2196  CG1 VAL   149      29.630  55.600  75.780  1.00  0.00            
ATOM   2197 HG11 VAL   149      30.000  55.880  76.770  1.00  0.00            
ATOM   2198 HG12 VAL   149      30.390  56.060  75.140  1.00  0.00            
ATOM   2199 HG13 VAL   149      28.740  56.170  75.510  1.00  0.00            
ATOM   2200  CG2 VAL   149      30.780  53.490  75.820  1.00  0.00            
ATOM   2201 HG21 VAL   149      30.740  52.420  76.030  1.00  0.00            
ATOM   2202 HG22 VAL   149      31.390  53.590  74.920  1.00  0.00            
ATOM   2203 HG23 VAL   149      31.340  53.870  76.680  1.00  0.00            
ATOM   2204  C   VAL   149      27.180  54.350  77.050  1.00  0.00            
ATOM   2205  O   VAL   149      27.050  55.020  78.090  1.00  0.00            
ATOM   2206  N   CYS   150      26.080  54.200  76.350  1.00  0.00            
ATOM   2207  H   CYS   150      26.240  53.550  75.590  1.00  0.00            
ATOM   2208  CA  CYS   150      24.980  55.150  76.180  1.00  0.00            
ATOM   2209  HA  CYS   150      25.130  56.180  76.500  1.00  0.00            
ATOM   2210  CB  CYS   150      24.640  55.300  74.740  1.00  0.00            
ATOM   2211  HB2 CYS   150      24.190  54.390  74.330  1.00  0.00            
ATOM   2212  HB3 CYS   150      23.770  55.920  74.530  1.00  0.00            
ATOM   2213  SG  CYS   150      26.060  55.870  73.810  1.00  0.00            
ATOM   2214  HG  CYS   150      26.060  54.810  73.010  1.00  0.00            
ATOM   2215  C   CYS   150      23.640  54.800  76.900  1.00  0.00            
ATOM   2216  O   CYS   150      22.860  55.670  77.140  1.00  0.00            
ATOM   2217  N   HIE   151      23.320  53.490  77.140  1.00  0.00            
ATOM   2218  H   HIE   151      23.830  52.720  76.740  1.00  0.00            
ATOM   2219  CA  HIE   151      21.860  53.070  77.360  1.00  0.00            
ATOM   2220  HA  HIE   151      21.160  53.900  77.460  1.00  0.00            
ATOM   2221  CB  HIE   151      21.430  52.260  76.120  1.00  0.00            
ATOM   2222  HB2 HIE   151      22.340  52.010  75.580  1.00  0.00            
ATOM   2223  HB3 HIE   151      20.880  51.330  76.300  1.00  0.00            
ATOM   2224  CG  HIE   151      20.550  52.980  75.150  1.00  0.00            
ATOM   2225  ND1 HIE   151      19.560  53.900  75.520  1.00  0.00            
ATOM   2226  CE1 HIE   151      19.330  54.650  74.420  1.00  0.00            
ATOM   2227  HE1 HIE   151      18.360  54.980  74.060  1.00  0.00            
ATOM   2228  NE2 HIE   151      20.260  54.370  73.430  1.00  0.00            
ATOM   2229  HE2 HIE   151      20.670  55.090  72.850  1.00  0.00            
ATOM   2230  CD2 HIE   151      20.950  53.270  73.840  1.00  0.00            
ATOM   2231  HD2 HIE   151      21.410  52.490  73.240  1.00  0.00            
ATOM   2232  C   HIE   151      21.710  52.310  78.720  1.00  0.00            
ATOM   2233  O   HIE   151      20.900  51.350  78.770  1.00  0.00            
ATOM   2234  N   PRO   152      22.350  52.800  79.820  1.00  0.00            
ATOM   2235  CD  PRO   152      22.140  54.240  80.180  1.00  0.00            
ATOM   2236  HD2 PRO   152      21.070  54.390  80.040  1.00  0.00            
ATOM   2237  HD3 PRO   152      22.770  54.960  79.660  1.00  0.00            
ATOM   2238  CG  PRO   152      22.610  54.340  81.650  1.00  0.00            
ATOM   2239  HG2 PRO   152      21.790  54.550  82.330  1.00  0.00            
ATOM   2240  HG3 PRO   152      23.390  55.090  81.760  1.00  0.00            
ATOM   2241  CB  PRO   152      23.290  53.040  82.030  1.00  0.00            
ATOM   2242  HB2 PRO   152      23.040  52.610  83.000  1.00  0.00            
ATOM   2243  HB3 PRO   152      24.370  53.200  81.940  1.00  0.00            
ATOM   2244  CA  PRO   152      22.900  52.040  80.960  1.00  0.00            
ATOM   2245  HA  PRO   152      23.840  51.570  80.660  1.00  0.00            
ATOM   2246  C   PRO   152      22.160  50.830  81.520  1.00  0.00            
ATOM   2247  O   PRO   152      22.550  49.670  81.270  1.00  0.00            
ATOM   2248  N   VAL   153      20.870  51.020  81.710  1.00  0.00            
ATOM   2249  H   VAL   153      20.380  51.540  80.990  1.00  0.00            
ATOM   2250  CA  VAL   153      20.040  50.170  82.550  1.00  0.00            
ATOM   2251  HA  VAL   153      20.680  49.470  83.080  1.00  0.00            
ATOM   2252  CB  VAL   153      19.370  51.080  83.610  1.00  0.00            
ATOM   2253  HB  VAL   153      18.600  51.740  83.210  1.00  0.00            
ATOM   2254  CG1 VAL   153      18.640  50.120  84.640  1.00  0.00            
ATOM   2255 HG11 VAL   153      17.850  49.470  84.270  1.00  0.00            
ATOM   2256 HG12 VAL   153      19.340  49.390  85.060  1.00  0.00            
ATOM   2257 HG13 VAL   153      18.100  50.680  85.410  1.00  0.00            
ATOM   2258  CG2 VAL   153      20.310  52.030  84.390  1.00  0.00            
ATOM   2259 HG21 VAL   153      20.780  52.810  83.800  1.00  0.00            
ATOM   2260 HG22 VAL   153      19.740  52.410  85.240  1.00  0.00            
ATOM   2261 HG23 VAL   153      21.120  51.450  84.840  1.00  0.00            
ATOM   2262  C   VAL   153      19.090  49.310  81.750  1.00  0.00            
ATOM   2263  O   VAL   153      19.060  48.130  81.940  1.00  0.00            
ATOM   2264  N   LYS   154      18.890  49.820  80.560  1.00  0.00            
ATOM   2265  H   LYS   154      18.910  50.820  80.410  1.00  0.00            
ATOM   2266  CA  LYS   154      18.550  48.970  79.380  1.00  0.00            
ATOM   2267  HA  LYS   154      17.760  48.270  79.650  1.00  0.00            
ATOM   2268  CB  LYS   154      18.200  49.930  78.240  1.00  0.00            
ATOM   2269  HB2 LYS   154      18.500  50.960  78.460  1.00  0.00            
ATOM   2270  HB3 LYS   154      18.740  49.670  77.330  1.00  0.00            
ATOM   2271  CG  LYS   154      16.700  49.890  77.800  1.00  0.00            
ATOM   2272  HG2 LYS   154      16.560  50.500  76.910  1.00  0.00            
ATOM   2273  HG3 LYS   154      16.400  48.920  77.390  1.00  0.00            
ATOM   2274  CD  LYS   154      15.740  50.310  78.950  1.00  0.00            
ATOM   2275  HD2 LYS   154      15.220  49.450  79.380  1.00  0.00            
ATOM   2276  HD3 LYS   154      16.390  50.640  79.760  1.00  0.00            
ATOM   2277  CE  LYS   154      14.720  51.450  78.640  1.00  0.00            
ATOM   2278  HE2 LYS   154      15.380  52.320  78.650  1.00  0.00            
ATOM   2279  HE3 LYS   154      14.290  51.160  77.680  1.00  0.00            
ATOM   2280  NZ  LYS   154      13.610  51.550  79.610  1.00  0.00            
ATOM   2281  HZ1 LYS   154      12.750  51.720  79.110  1.00  0.00            
ATOM   2282  HZ2 LYS   154      13.490  50.680  80.120  1.00  0.00            
ATOM   2283  HZ3 LYS   154      13.770  52.220  80.350  1.00  0.00            
ATOM   2284  C   LYS   154      19.720  48.020  79.110  1.00  0.00            
ATOM   2285  O   LYS   154      19.480  46.810  78.950  1.00  0.00            
ATOM   2286  N   ALA   155      20.980  48.530  78.960  1.00  0.00            
ATOM   2287  H   ALA   155      21.130  49.510  79.170  1.00  0.00            
ATOM   2288  CA  ALA   155      22.170  47.760  78.610  1.00  0.00            
ATOM   2289  HA  ALA   155      21.990  47.100  77.760  1.00  0.00            
ATOM   2290  CB  ALA   155      23.280  48.700  78.150  1.00  0.00            
ATOM   2291  HB1 ALA   155      22.720  49.330  77.470  1.00  0.00            
ATOM   2292  HB2 ALA   155      23.610  49.360  78.960  1.00  0.00            
ATOM   2293  HB3 ALA   155      24.100  48.180  77.650  1.00  0.00            
ATOM   2294  C   ALA   155      22.680  46.800  79.700  1.00  0.00            
ATOM   2295  O   ALA   155      23.320  45.840  79.230  1.00  0.00            
ATOM   2296  N   LEU   156      22.490  47.000  81.000  1.00  0.00            
ATOM   2297  H   LEU   156      22.560  47.900  81.440  1.00  0.00            
ATOM   2298  CA  LEU   156      22.270  45.860  81.910  1.00  0.00            
ATOM   2299  HA  LEU   156      23.280  45.520  82.130  1.00  0.00            
ATOM   2300  CB  LEU   156      21.670  46.420  83.230  1.00  0.00            
ATOM   2301  HB2 LEU   156      21.180  47.370  83.030  1.00  0.00            
ATOM   2302  HB3 LEU   156      20.850  45.800  83.610  1.00  0.00            
ATOM   2303  CG  LEU   156      22.680  46.690  84.340  1.00  0.00            
ATOM   2304  HG  LEU   156      23.450  47.380  84.010  1.00  0.00            
ATOM   2305  CD1 LEU   156      21.960  47.360  85.520  1.00  0.00            
ATOM   2306 HD11 LEU   156      21.020  46.840  85.750  1.00  0.00            
ATOM   2307 HD12 LEU   156      22.590  47.220  86.390  1.00  0.00            
ATOM   2308 HD13 LEU   156      21.830  48.420  85.330  1.00  0.00            
ATOM   2309  CD2 LEU   156      23.310  45.360  84.790  1.00  0.00            
ATOM   2310 HD21 LEU   156      22.750  44.530  84.350  1.00  0.00            
ATOM   2311 HD22 LEU   156      24.340  45.280  84.450  1.00  0.00            
ATOM   2312 HD23 LEU   156      23.300  45.230  85.880  1.00  0.00            
ATOM   2313  C   LEU   156      21.360  44.690  81.440  1.00  0.00            
ATOM   2314  O   LEU   156      21.770  43.520  81.550  1.00  0.00            
ATOM   2315  N   ASP   157      20.090  44.990  81.010  1.00  0.00            
ATOM   2316  H   ASP   157      19.760  45.950  80.980  1.00  0.00            
ATOM   2317  CA  ASP   157      19.230  43.910  80.590  1.00  0.00            
ATOM   2318  HA  ASP   157      19.290  43.180  81.400  1.00  0.00            
ATOM   2319  CB  ASP   157      17.820  44.330  80.470  1.00  0.00            
ATOM   2320  HB2 ASP   157      17.780  45.420  80.500  1.00  0.00            
ATOM   2321  HB3 ASP   157      17.370  43.990  79.530  1.00  0.00            
ATOM   2322  CG  ASP   157      17.090  43.990  81.740  1.00  0.00            
ATOM   2323  OD1 ASP   157      17.320  42.840  82.280  1.00  0.00            
ATOM   2324  OD2 ASP   157      16.560  44.900  82.480  1.00  0.00            
ATOM   2325  C   ASP   157      19.650  43.150  79.340  1.00  0.00            
ATOM   2326  O   ASP   157      19.310  41.960  79.270  1.00  0.00            
ATOM   2327  N   PHE   158      20.320  43.720  78.370  1.00  0.00            
ATOM   2328  H   PHE   158      20.280  44.720  78.480  1.00  0.00            
ATOM   2329  CA  PHE   158      20.780  43.090  77.100  1.00  0.00            
ATOM   2330  HA  PHE   158      19.970  42.540  76.630  1.00  0.00            
ATOM   2331  CB  PHE   158      21.150  44.230  76.160  1.00  0.00            
ATOM   2332  HB2 PHE   158      20.440  45.060  76.210  1.00  0.00            
ATOM   2333  HB3 PHE   158      22.020  44.610  76.690  1.00  0.00            
ATOM   2334  CG  PHE   158      21.420  43.870  74.740  1.00  0.00            
ATOM   2335  CD1 PHE   158      20.390  43.660  73.780  1.00  0.00            
ATOM   2336  HD1 PHE   158      19.630  42.940  74.050  1.00  0.00            
ATOM   2337  CE1 PHE   158      20.560  43.900  72.430  1.00  0.00            
ATOM   2338  HE1 PHE   158      19.890  43.540  71.670  1.00  0.00            
ATOM   2339  CZ  PHE   158      21.900  43.900  71.990  1.00  0.00            
ATOM   2340  HZ  PHE   158      22.060  44.250  70.980  1.00  0.00            
ATOM   2341  CE2 PHE   158      22.990  43.660  72.850  1.00  0.00            
ATOM   2342  HE2 PHE   158      23.840  43.090  72.530  1.00  0.00            
ATOM   2343  CD2 PHE   158      22.760  43.880  74.230  1.00  0.00            
ATOM   2344  HD2 PHE   158      23.560  44.310  74.810  1.00  0.00            
ATOM   2345  C   PHE   158      22.120  42.250  77.290  1.00  0.00            
ATOM   2346  O   PHE   158      22.520  41.500  76.420  1.00  0.00            
ATOM   2347  N   ARG   159      22.830  42.260  78.450  1.00  0.00            
ATOM   2348  H   ARG   159      22.260  42.380  79.270  1.00  0.00            
ATOM   2349  CA  ARG   159      24.310  42.300  78.600  1.00  0.00            
ATOM   2350  HA  ARG   159      24.680  43.000  77.850  1.00  0.00            
ATOM   2351  CB  ARG   159      24.820  42.690  80.000  1.00  0.00            
ATOM   2352  HB2 ARG   159      25.900  42.560  79.980  1.00  0.00            
ATOM   2353  HB3 ARG   159      24.500  43.710  80.230  1.00  0.00            
ATOM   2354  CG  ARG   159      24.360  41.720  81.160  1.00  0.00            
ATOM   2355  HG2 ARG   159      23.280  41.720  81.210  1.00  0.00            
ATOM   2356  HG3 ARG   159      24.890  40.770  81.110  1.00  0.00            
ATOM   2357  CD  ARG   159      24.680  42.480  82.540  1.00  0.00            
ATOM   2358  HD2 ARG   159      25.430  43.220  82.300  1.00  0.00            
ATOM   2359  HD3 ARG   159      23.730  42.880  82.910  1.00  0.00            
ATOM   2360  NE  ARG   159      25.180  41.470  83.440  1.00  0.00            
ATOM   2361  HE  ARG   159      26.030  41.000  83.160  1.00  0.00            
ATOM   2362  CZ  ARG   159      25.100  41.680  84.790  1.00  0.00            
ATOM   2363  NH1 ARG   159      26.270  41.570  85.440  1.00  0.00            
ATOM   2364 HH11 ARG   159      26.530  40.630  85.680  1.00  0.00            
ATOM   2365 HH12 ARG   159      26.660  42.400  85.870  1.00  0.00            
ATOM   2366  NH2 ARG   159      24.100  41.180  85.350  1.00  0.00            
ATOM   2367 HH21 ARG   159      23.740  41.440  86.260  1.00  0.00            
ATOM   2368 HH22 ARG   159      23.500  40.530  84.860  1.00  0.00            
ATOM   2369  C   ARG   159      24.940  40.960  78.240  1.00  0.00            
ATOM   2370  O   ARG   159      26.130  40.900  77.840  1.00  0.00            
ATOM   2371  N   THR   160      24.240  39.850  78.240  1.00  0.00            
ATOM   2372  H   THR   160      23.460  39.850  77.590  1.00  0.00            
ATOM   2373  CA  THR   160      24.650  38.550  78.720  1.00  0.00            
ATOM   2374  HA  THR   160      25.330  38.660  79.560  1.00  0.00            
ATOM   2375  CB  THR   160      23.380  37.740  79.060  1.00  0.00            
ATOM   2376  HB  THR   160      23.740  36.720  79.220  1.00  0.00            
ATOM   2377  CG2 THR   160      22.660  38.320  80.240  1.00  0.00            
ATOM   2378 HG21 THR   160      21.750  38.870  79.980  1.00  0.00            
ATOM   2379 HG22 THR   160      22.350  37.580  80.980  1.00  0.00            
ATOM   2380 HG23 THR   160      23.300  38.950  80.850  1.00  0.00            
ATOM   2381  OG1 THR   160      22.500  37.690  78.020  1.00  0.00            
ATOM   2382  HG1 THR   160      21.650  37.680  78.470  1.00  0.00            
ATOM   2383  C   THR   160      25.390  37.780  77.520  1.00  0.00            
ATOM   2384  O   THR   160      25.140  38.060  76.330  1.00  0.00            
ATOM   2385  N   PRO   161      26.110  36.700  77.850  1.00  0.00            
ATOM   2386  CD  PRO   161      27.090  36.750  78.970  1.00  0.00            
ATOM   2387  HD2 PRO   161      26.510  36.860  79.890  1.00  0.00            
ATOM   2388  HD3 PRO   161      27.780  37.590  78.860  1.00  0.00            
ATOM   2389  CG  PRO   161      27.850  35.320  79.090  1.00  0.00            
ATOM   2390  HG2 PRO   161      27.530  34.750  79.970  1.00  0.00            
ATOM   2391  HG3 PRO   161      28.930  35.470  79.100  1.00  0.00            
ATOM   2392  CB  PRO   161      27.410  34.590  77.760  1.00  0.00            
ATOM   2393  HB2 PRO   161      26.770  33.770  78.090  1.00  0.00            
ATOM   2394  HB3 PRO   161      28.260  34.210  77.200  1.00  0.00            
ATOM   2395  CA  PRO   161      26.470  35.540  76.930  1.00  0.00            
ATOM   2396  HA  PRO   161      27.020  35.910  76.060  1.00  0.00            
ATOM   2397  C   PRO   161      25.220  34.870  76.290  1.00  0.00            
ATOM   2398  O   PRO   161      25.340  34.530  75.100  1.00  0.00            
ATOM   2399  N   ALA   162      24.250  34.410  77.060  1.00  0.00            
ATOM   2400  H   ALA   162      24.550  33.850  77.850  1.00  0.00            
ATOM   2401  CA  ALA   162      22.930  34.190  76.540  1.00  0.00            
ATOM   2402  HA  ALA   162      22.910  33.130  76.310  1.00  0.00            
ATOM   2403  CB  ALA   162      22.030  34.330  77.770  1.00  0.00            
ATOM   2404  HB1 ALA   162      22.380  35.140  78.410  1.00  0.00            
ATOM   2405  HB2 ALA   162      21.020  34.660  77.550  1.00  0.00            
ATOM   2406  HB3 ALA   162      22.100  33.380  78.300  1.00  0.00            
ATOM   2407  C   ALA   162      22.420  35.010  75.320  1.00  0.00            
ATOM   2408  O   ALA   162      22.540  34.520  74.210  1.00  0.00            
ATOM   2409  N   LYS   163      22.200  36.350  75.450  1.00  0.00            
ATOM   2410  H   LYS   163      22.400  36.870  76.300  1.00  0.00            
ATOM   2411  CA  LYS   163      21.700  37.190  74.330  1.00  0.00            
ATOM   2412  HA  LYS   163      20.730  36.790  74.020  1.00  0.00            
ATOM   2413  CB  LYS   163      21.300  38.630  74.840  1.00  0.00            
ATOM   2414  HB2 LYS   163      21.930  38.970  75.660  1.00  0.00            
ATOM   2415  HB3 LYS   163      21.380  39.420  74.090  1.00  0.00            
ATOM   2416  CG  LYS   163      19.850  38.530  75.340  1.00  0.00            
ATOM   2417  HG2 LYS   163      19.160  38.260  74.530  1.00  0.00            
ATOM   2418  HG3 LYS   163      19.800  37.730  76.080  1.00  0.00            
ATOM   2419  CD  LYS   163      19.380  39.780  76.000  1.00  0.00            
ATOM   2420  HD2 LYS   163      19.940  40.190  76.840  1.00  0.00            
ATOM   2421  HD3 LYS   163      19.500  40.600  75.280  1.00  0.00            
ATOM   2422  CE  LYS   163      17.940  39.600  76.450  1.00  0.00            
ATOM   2423  HE2 LYS   163      17.330  40.160  75.740  1.00  0.00            
ATOM   2424  HE3 LYS   163      17.760  38.530  76.350  1.00  0.00            
ATOM   2425  NZ  LYS   163      17.770  40.110  77.790  1.00  0.00            
ATOM   2426  HZ1 LYS   163      16.920  40.650  77.870  1.00  0.00            
ATOM   2427  HZ2 LYS   163      17.570  39.380  78.460  1.00  0.00            
ATOM   2428  HZ3 LYS   163      18.630  40.560  78.080  1.00  0.00            
ATOM   2429  C   LYS   163      22.600  37.300  73.070  1.00  0.00            
ATOM   2430  O   LYS   163      22.110  37.150  71.920  1.00  0.00            
ATOM   2431  N   ALA   164      23.880  37.530  73.340  1.00  0.00            
ATOM   2432  H   ALA   164      24.140  37.670  74.310  1.00  0.00            
ATOM   2433  CA  ALA   164      25.000  37.430  72.460  1.00  0.00            
ATOM   2434  HA  ALA   164      24.980  38.280  71.790  1.00  0.00            
ATOM   2435  CB  ALA   164      26.230  37.400  73.310  1.00  0.00            
ATOM   2436  HB1 ALA   164      27.040  37.050  72.660  1.00  0.00            
ATOM   2437  HB2 ALA   164      26.350  38.350  73.810  1.00  0.00            
ATOM   2438  HB3 ALA   164      26.060  36.690  74.120  1.00  0.00            
ATOM   2439  C   ALA   164      25.090  36.130  71.600  1.00  0.00            
ATOM   2440  O   ALA   164      25.010  36.240  70.370  1.00  0.00            
ATOM   2441  N   LYS   165      24.770  34.970  72.170  1.00  0.00            
ATOM   2442  H   LYS   165      24.530  34.920  73.150  1.00  0.00            
ATOM   2443  CA  LYS   165      24.540  33.750  71.410  1.00  0.00            
ATOM   2444  HA  LYS   165      25.420  33.640  70.770  1.00  0.00            
ATOM   2445  CB  LYS   165      24.310  32.500  72.270  1.00  0.00            
ATOM   2446  HB2 LYS   165      23.640  32.840  73.060  1.00  0.00            
ATOM   2447  HB3 LYS   165      23.970  31.640  71.690  1.00  0.00            
ATOM   2448  CG  LYS   165      25.700  32.140  72.790  1.00  0.00            
ATOM   2449  HG2 LYS   165      26.330  31.800  71.960  1.00  0.00            
ATOM   2450  HG3 LYS   165      26.240  32.920  73.330  1.00  0.00            
ATOM   2451  CD  LYS   165      25.890  30.850  73.720  1.00  0.00            
ATOM   2452  HD2 LYS   165      25.390  29.950  73.360  1.00  0.00            
ATOM   2453  HD3 LYS   165      26.970  30.760  73.800  1.00  0.00            
ATOM   2454  CE  LYS   165      25.420  31.230  75.120  1.00  0.00            
ATOM   2455  HE2 LYS   165      26.310  31.630  75.590  1.00  0.00            
ATOM   2456  HE3 LYS   165      24.620  31.970  75.200  1.00  0.00            
ATOM   2457  NZ  LYS   165      25.030  30.070  75.900  1.00  0.00            
ATOM   2458  HZ1 LYS   165      24.460  29.370  75.440  1.00  0.00            
ATOM   2459  HZ2 LYS   165      25.760  29.490  76.290  1.00  0.00            
ATOM   2460  HZ3 LYS   165      24.430  30.280  76.680  1.00  0.00            
ATOM   2461  C   LYS   165      23.400  33.950  70.430  1.00  0.00            
ATOM   2462  O   LYS   165      23.630  33.900  69.260  1.00  0.00            
ATOM   2463  N   LEU   166      22.260  34.370  70.960  1.00  0.00            
ATOM   2464  H   LEU   166      22.340  35.110  71.640  1.00  0.00            
ATOM   2465  CA  LEU   166      20.970  34.370  70.190  1.00  0.00            
ATOM   2466  HA  LEU   166      20.930  33.380  69.730  1.00  0.00            
ATOM   2467  CB  LEU   166      19.750  34.710  71.090  1.00  0.00            
ATOM   2468  HB2 LEU   166      19.750  33.960  71.890  1.00  0.00            
ATOM   2469  HB3 LEU   166      19.940  35.740  71.390  1.00  0.00            
ATOM   2470  CG  LEU   166      18.470  34.640  70.200  1.00  0.00            
ATOM   2471  HG  LEU   166      18.560  34.870  69.140  1.00  0.00            
ATOM   2472  CD1 LEU   166      17.780  33.230  70.240  1.00  0.00            
ATOM   2473 HD11 LEU   166      18.450  32.510  69.760  1.00  0.00            
ATOM   2474 HD12 LEU   166      17.440  32.860  71.210  1.00  0.00            
ATOM   2475 HD13 LEU   166      16.840  33.390  69.730  1.00  0.00            
ATOM   2476  CD2 LEU   166      17.350  35.670  70.670  1.00  0.00            
ATOM   2477 HD21 LEU   166      17.730  36.690  70.670  1.00  0.00            
ATOM   2478 HD22 LEU   166      16.340  35.670  70.250  1.00  0.00            
ATOM   2479 HD23 LEU   166      17.200  35.340  71.700  1.00  0.00            
ATOM   2480  C   LEU   166      21.130  35.390  68.990  1.00  0.00            
ATOM   2481  O   LEU   166      20.890  35.060  67.840  1.00  0.00            
ATOM   2482  N   ILE   167      21.690  36.610  69.180  1.00  0.00            
ATOM   2483  H   ILE   167      22.050  36.690  70.120  1.00  0.00            
ATOM   2484  CA  ILE   167      21.940  37.670  68.190  1.00  0.00            
ATOM   2485  HA  ILE   167      20.990  37.940  67.730  1.00  0.00            
ATOM   2486  CB  ILE   167      22.480  38.990  68.830  1.00  0.00            
ATOM   2487  HB  ILE   167      23.370  38.690  69.390  1.00  0.00            
ATOM   2488  CG2 ILE   167      23.000  39.930  67.730  1.00  0.00            
ATOM   2489 HG21 ILE   167      23.740  40.580  68.180  1.00  0.00            
ATOM   2490 HG22 ILE   167      23.670  39.460  67.020  1.00  0.00            
ATOM   2491 HG23 ILE   167      22.240  40.590  67.320  1.00  0.00            
ATOM   2492  CG1 ILE   167      21.520  39.730  69.760  1.00  0.00            
ATOM   2493 HG12 ILE   167      20.740  40.240  69.210  1.00  0.00            
ATOM   2494 HG13 ILE   167      21.030  38.980  70.380  1.00  0.00            
ATOM   2495  CD1 ILE   167      22.130  40.870  70.610  1.00  0.00            
ATOM   2496 HD11 ILE   167      22.250  41.690  69.910  1.00  0.00            
ATOM   2497 HD12 ILE   167      21.300  41.040  71.300  1.00  0.00            
ATOM   2498 HD13 ILE   167      23.110  40.620  71.030  1.00  0.00            
ATOM   2499  C   ILE   167      22.850  36.990  67.120  1.00  0.00            
ATOM   2500  O   ILE   167      22.720  37.420  65.980  1.00  0.00            
ATOM   2501  N   ASN   168      24.000  36.480  67.510  1.00  0.00            
ATOM   2502  H   ASN   168      24.060  36.260  68.500  1.00  0.00            
ATOM   2503  CA  ASN   168      24.950  35.810  66.610  1.00  0.00            
ATOM   2504  HA  ASN   168      25.240  36.640  65.980  1.00  0.00            
ATOM   2505  CB  ASN   168      26.260  35.460  67.350  1.00  0.00            
ATOM   2506  HB2 ASN   168      25.980  35.140  68.360  1.00  0.00            
ATOM   2507  HB3 ASN   168      26.710  34.590  66.870  1.00  0.00            
ATOM   2508  CG  ASN   168      27.320  36.530  67.480  1.00  0.00            
ATOM   2509  OD1 ASN   168      27.650  37.120  66.470  1.00  0.00            
ATOM   2510  ND2 ASN   168      27.150  37.270  68.520  1.00  0.00            
ATOM   2511 HD21 ASN   168      27.360  38.240  68.340  1.00  0.00            
ATOM   2512 HD22 ASN   168      26.370  37.040  69.110  1.00  0.00            
ATOM   2513  C   ASN   168      24.410  34.720  65.780  1.00  0.00            
ATOM   2514  O   ASN   168      24.560  34.710  64.600  1.00  0.00            
ATOM   2515  N   ILE   169      23.380  33.980  66.240  1.00  0.00            
ATOM   2516  H   ILE   169      23.020  34.150  67.170  1.00  0.00            
ATOM   2517  CA  ILE   169      22.500  33.070  65.450  1.00  0.00            
ATOM   2518  HA  ILE   169      23.100  32.310  64.940  1.00  0.00            
ATOM   2519  CB  ILE   169      21.650  32.170  66.380  1.00  0.00            
ATOM   2520  HB  ILE   169      21.370  32.860  67.180  1.00  0.00            
ATOM   2521  CG2 ILE   169      20.350  31.640  65.750  1.00  0.00            
ATOM   2522 HG21 ILE   169      20.530  31.040  64.850  1.00  0.00            
ATOM   2523 HG22 ILE   169      19.770  31.020  66.430  1.00  0.00            
ATOM   2524 HG23 ILE   169      19.650  32.440  65.490  1.00  0.00            
ATOM   2525  CG1 ILE   169      22.530  31.090  67.110  1.00  0.00            
ATOM   2526 HG12 ILE   169      23.370  31.460  67.710  1.00  0.00            
ATOM   2527 HG13 ILE   169      21.840  30.710  67.860  1.00  0.00            
ATOM   2528  CD1 ILE   169      23.010  29.820  66.330  1.00  0.00            
ATOM   2529 HD11 ILE   169      23.620  29.260  67.040  1.00  0.00            
ATOM   2530 HD12 ILE   169      22.140  29.200  66.100  1.00  0.00            
ATOM   2531 HD13 ILE   169      23.510  30.060  65.390  1.00  0.00            
ATOM   2532  C   ILE   169      21.650  33.750  64.390  1.00  0.00            
ATOM   2533  O   ILE   169      21.570  33.290  63.240  1.00  0.00            
ATOM   2534  N   CYS   170      21.130  34.880  64.850  1.00  0.00            
ATOM   2535  H   CYS   170      21.630  35.390  65.570  1.00  0.00            
ATOM   2536  CA  CYS   170      20.310  35.770  64.000  1.00  0.00            
ATOM   2537  HA  CYS   170      19.470  35.260  63.530  1.00  0.00            
ATOM   2538  CB  CYS   170      19.720  37.000  64.780  1.00  0.00            
ATOM   2539  HB2 CYS   170      20.560  37.630  65.070  1.00  0.00            
ATOM   2540  HB3 CYS   170      19.090  37.580  64.100  1.00  0.00            
ATOM   2541  SG  CYS   170      18.770  36.290  66.130  1.00  0.00            
ATOM   2542  HG  CYS   170      19.880  35.810  66.710  1.00  0.00            
ATOM   2543  C   CYS   170      21.050  36.250  62.790  1.00  0.00            
ATOM   2544  O   CYS   170      20.530  36.060  61.720  1.00  0.00            
ATOM   2545  N   ILE   171      22.220  36.970  62.930  1.00  0.00            
ATOM   2546  H   ILE   171      22.680  36.880  63.820  1.00  0.00            
ATOM   2547  CA  ILE   171      23.150  37.130  61.850  1.00  0.00            
ATOM   2548  HA  ILE   171      22.750  37.910  61.200  1.00  0.00            
ATOM   2549  CB  ILE   171      24.530  37.590  62.490  1.00  0.00            
ATOM   2550  HB  ILE   171      24.790  36.690  63.040  1.00  0.00            
ATOM   2551  CG2 ILE   171      25.600  37.760  61.380  1.00  0.00            
ATOM   2552 HG21 ILE   171      25.910  36.850  60.870  1.00  0.00            
ATOM   2553 HG22 ILE   171      25.390  38.580  60.690  1.00  0.00            
ATOM   2554 HG23 ILE   171      26.500  38.080  61.900  1.00  0.00            
ATOM   2555  CG1 ILE   171      24.380  38.930  63.270  1.00  0.00            
ATOM   2556 HG12 ILE   171      24.200  39.730  62.550  1.00  0.00            
ATOM   2557 HG13 ILE   171      23.530  38.790  63.940  1.00  0.00            
ATOM   2558  CD1 ILE   171      25.630  39.300  64.100  1.00  0.00            
ATOM   2559 HD11 ILE   171      26.010  38.380  64.550  1.00  0.00            
ATOM   2560 HD12 ILE   171      26.450  39.790  63.580  1.00  0.00            
ATOM   2561 HD13 ILE   171      25.340  39.980  64.900  1.00  0.00            
ATOM   2562  C   ILE   171      23.500  35.840  61.000  1.00  0.00            
ATOM   2563  O   ILE   171      23.500  35.960  59.790  1.00  0.00            
ATOM   2564  N   TRP   172      23.890  34.760  61.670  1.00  0.00            
ATOM   2565  H   TRP   172      24.050  34.800  62.670  1.00  0.00            
ATOM   2566  CA  TRP   172      24.120  33.500  61.000  1.00  0.00            
ATOM   2567  HA  TRP   172      25.010  33.660  60.390  1.00  0.00            
ATOM   2568  CB  TRP   172      24.360  32.340  62.050  1.00  0.00            
ATOM   2569  HB2 TRP   172      25.000  32.690  62.860  1.00  0.00            
ATOM   2570  HB3 TRP   172      23.420  32.020  62.510  1.00  0.00            
ATOM   2571  CG  TRP   172      25.110  31.280  61.470  1.00  0.00            
ATOM   2572  CD1 TRP   172      26.400  31.310  61.000  1.00  0.00            
ATOM   2573  HD1 TRP   172      27.230  31.930  61.310  1.00  0.00            
ATOM   2574  NE1 TRP   172      26.640  30.180  60.350  1.00  0.00            
ATOM   2575  HE1 TRP   172      27.540  29.990  59.920  1.00  0.00            
ATOM   2576  CE2 TRP   172      25.680  29.220  60.600  1.00  0.00            
ATOM   2577  CZ2 TRP   172      25.450  28.050  59.910  1.00  0.00            
ATOM   2578  HZ2 TRP   172      25.950  27.950  58.960  1.00  0.00            
ATOM   2579  CH2 TRP   172      24.210  27.420  60.190  1.00  0.00            
ATOM   2580  HH2 TRP   172      23.770  26.680  59.530  1.00  0.00            
ATOM   2581  CZ3 TRP   172      23.380  27.930  61.240  1.00  0.00            
ATOM   2582  HZ3 TRP   172      23.440  27.400  62.180  1.00  0.00            
ATOM   2583  CE3 TRP   172      23.370  29.320  61.500  1.00  0.00            
ATOM   2584  HE3 TRP   172      22.480  29.930  61.530  1.00  0.00            
ATOM   2585  CD2 TRP   172      24.630  29.930  61.350  1.00  0.00            
ATOM   2586  C   TRP   172      22.990  33.030  60.000  1.00  0.00            
ATOM   2587  O   TRP   172      23.360  32.940  58.830  1.00  0.00            
ATOM   2588  N   VAL   173      21.770  33.250  60.370  1.00  0.00            
ATOM   2589  H   VAL   173      21.600  33.300  61.370  1.00  0.00            
ATOM   2590  CA  VAL   173      20.660  33.180  59.390  1.00  0.00            
ATOM   2591  HA  VAL   173      20.720  32.190  58.940  1.00  0.00            
ATOM   2592  CB  VAL   173      19.310  33.310  60.090  1.00  0.00            
ATOM   2593  HB  VAL   173      19.290  34.250  60.630  1.00  0.00            
ATOM   2594  CG1 VAL   173      17.960  33.250  59.310  1.00  0.00            
ATOM   2595 HG11 VAL   173      17.840  34.160  58.720  1.00  0.00            
ATOM   2596 HG12 VAL   173      17.760  32.380  58.680  1.00  0.00            
ATOM   2597 HG13 VAL   173      17.110  33.170  59.990  1.00  0.00            
ATOM   2598  CG2 VAL   173      19.190  32.240  61.240  1.00  0.00            
ATOM   2599 HG21 VAL   173      18.160  32.110  61.570  1.00  0.00            
ATOM   2600 HG22 VAL   173      19.560  31.270  60.900  1.00  0.00            
ATOM   2601 HG23 VAL   173      19.840  32.610  62.030  1.00  0.00            
ATOM   2602  C   VAL   173      20.700  34.250  58.340  1.00  0.00            
ATOM   2603  O   VAL   173      20.560  33.890  57.210  1.00  0.00            
ATOM   2604  N   LEU   174      20.840  35.490  58.700  1.00  0.00            
ATOM   2605  H   LEU   174      21.510  35.650  59.440  1.00  0.00            
ATOM   2606  CA  LEU   174      20.840  36.560  57.650  1.00  0.00            
ATOM   2607  HA  LEU   174      19.840  36.510  57.220  1.00  0.00            
ATOM   2608  CB  LEU   174      20.780  37.930  58.370  1.00  0.00            
ATOM   2609  HB2 LEU   174      21.590  37.860  59.100  1.00  0.00            
ATOM   2610  HB3 LEU   174      20.980  38.790  57.720  1.00  0.00            
ATOM   2611  CG  LEU   174      19.600  38.330  59.160  1.00  0.00            
ATOM   2612  HG  LEU   174      19.560  37.590  59.960  1.00  0.00            
ATOM   2613  CD1 LEU   174      19.860  39.720  59.840  1.00  0.00            
ATOM   2614 HD11 LEU   174      18.980  39.920  60.450  1.00  0.00            
ATOM   2615 HD12 LEU   174      20.820  39.760  60.370  1.00  0.00            
ATOM   2616 HD13 LEU   174      19.900  40.360  58.950  1.00  0.00            
ATOM   2617  CD2 LEU   174      18.160  38.480  58.490  1.00  0.00            
ATOM   2618 HD21 LEU   174      17.510  37.770  59.000  1.00  0.00            
ATOM   2619 HD22 LEU   174      17.860  39.510  58.660  1.00  0.00            
ATOM   2620 HD23 LEU   174      18.280  38.260  57.430  1.00  0.00            
ATOM   2621  C   LEU   174      21.940  36.510  56.520  1.00  0.00            
ATOM   2622  O   LEU   174      21.510  36.490  55.360  1.00  0.00            
ATOM   2623  N   ALA   175      23.240  36.460  56.830  1.00  0.00            
ATOM   2624  H   ALA   175      23.350  36.210  57.800  1.00  0.00            
ATOM   2625  CA  ALA   175      24.300  35.970  56.000  1.00  0.00            
ATOM   2626  HA  ALA   175      24.440  36.710  55.210  1.00  0.00            
ATOM   2627  CB  ALA   175      25.570  36.010  56.810  1.00  0.00            
ATOM   2628  HB1 ALA   175      25.570  36.930  57.390  1.00  0.00            
ATOM   2629  HB2 ALA   175      25.780  35.220  57.540  1.00  0.00            
ATOM   2630  HB3 ALA   175      26.390  36.020  56.090  1.00  0.00            
ATOM   2631  C   ALA   175      24.120  34.630  55.260  1.00  0.00            
ATOM   2632  O   ALA   175      24.510  34.440  54.080  1.00  0.00            
ATOM   2633  N   SER   176      23.550  33.640  55.950  1.00  0.00            
ATOM   2634  H   SER   176      23.530  33.630  56.960  1.00  0.00            
ATOM   2635  CA  SER   176      23.230  32.410  55.190  1.00  0.00            
ATOM   2636  HA  SER   176      24.140  31.960  54.770  1.00  0.00            
ATOM   2637  CB  SER   176      22.790  31.330  56.250  1.00  0.00            
ATOM   2638  HB2 SER   176      21.890  31.680  56.750  1.00  0.00            
ATOM   2639  HB3 SER   176      22.550  30.390  55.750  1.00  0.00            
ATOM   2640  OG  SER   176      23.880  31.010  57.090  1.00  0.00            
ATOM   2641  HG  SER   176      23.830  31.600  57.850  1.00  0.00            
ATOM   2642  C   SER   176      22.060  32.530  54.120  1.00  0.00            
ATOM   2643  O   SER   176      22.080  31.760  53.140  1.00  0.00            
ATOM   2644  N   GLY   177      21.160  33.530  54.310  1.00  0.00            
ATOM   2645  H   GLY   177      21.070  34.020  55.190  1.00  0.00            
ATOM   2646  CA  GLY   177      20.390  34.140  53.180  1.00  0.00            
ATOM   2647  HA2 GLY   177      20.010  33.390  52.490  1.00  0.00            
ATOM   2648  HA3 GLY   177      19.540  34.530  53.750  1.00  0.00            
ATOM   2649  C   GLY   177      20.940  35.260  52.390  1.00  0.00            
ATOM   2650  O   GLY   177      20.120  35.870  51.630  1.00  0.00            
ATOM   2651  N   VAL   178      22.270  35.410  52.450  1.00  0.00            
ATOM   2652  H   VAL   178      22.840  35.030  53.190  1.00  0.00            
ATOM   2653  CA  VAL   178      23.060  35.580  51.200  1.00  0.00            
ATOM   2654  HA  VAL   178      22.370  36.000  50.460  1.00  0.00            
ATOM   2655  CB  VAL   178      24.230  36.630  51.250  1.00  0.00            
ATOM   2656  HB  VAL   178      25.050  36.040  51.680  1.00  0.00            
ATOM   2657  CG1 VAL   178      24.480  37.080  49.840  1.00  0.00            
ATOM   2658 HG11 VAL   178      25.240  37.860  49.850  1.00  0.00            
ATOM   2659 HG12 VAL   178      24.780  36.310  49.130  1.00  0.00            
ATOM   2660 HG13 VAL   178      23.580  37.550  49.430  1.00  0.00            
ATOM   2661  CG2 VAL   178      23.700  37.870  51.860  1.00  0.00            
ATOM   2662 HG21 VAL   178      24.280  38.720  51.520  1.00  0.00            
ATOM   2663 HG22 VAL   178      22.690  38.230  51.630  1.00  0.00            
ATOM   2664 HG23 VAL   178      23.850  37.940  52.940  1.00  0.00            
ATOM   2665  C   VAL   178      23.520  34.250  50.600  1.00  0.00            
ATOM   2666  O   VAL   178      22.880  33.820  49.610  1.00  0.00            
ATOM   2667  N   GLY   179      24.330  33.390  51.260  1.00  0.00            
ATOM   2668  H   GLY   179      24.410  33.480  52.260  1.00  0.00            
ATOM   2669  CA  GLY   179      25.250  32.540  50.520  1.00  0.00            
ATOM   2670  HA2 GLY   179      25.830  33.130  49.810  1.00  0.00            
ATOM   2671  HA3 GLY   179      26.010  32.290  51.260  1.00  0.00            
ATOM   2672  C   GLY   179      24.640  31.330  49.850  1.00  0.00            
ATOM   2673  O   GLY   179      25.030  30.940  48.750  1.00  0.00            
ATOM   2674  N   VAL   180      23.330  31.090  50.100  1.00  0.00            
ATOM   2675  H   VAL   180      22.920  31.710  50.790  1.00  0.00            
ATOM   2676  CA  VAL   180      22.710  29.790  49.890  1.00  0.00            
ATOM   2677  HA  VAL   180      23.380  29.090  49.400  1.00  0.00            
ATOM   2678  CB  VAL   180      22.350  29.110  51.210  1.00  0.00            
ATOM   2679  HB  VAL   180      21.700  29.750  51.820  1.00  0.00            
ATOM   2680  CG1 VAL   180      21.670  27.720  51.070  1.00  0.00            
ATOM   2681 HG11 VAL   180      22.050  27.240  50.170  1.00  0.00            
ATOM   2682 HG12 VAL   180      21.760  27.190  52.020  1.00  0.00            
ATOM   2683 HG13 VAL   180      20.630  27.960  50.840  1.00  0.00            
ATOM   2684  CG2 VAL   180      23.540  28.920  52.080  1.00  0.00            
ATOM   2685 HG21 VAL   180      24.290  28.330  51.560  1.00  0.00            
ATOM   2686 HG22 VAL   180      24.020  29.880  52.260  1.00  0.00            
ATOM   2687 HG23 VAL   180      23.340  28.340  52.990  1.00  0.00            
ATOM   2688  C   VAL   180      21.550  29.840  48.920  1.00  0.00            
ATOM   2689  O   VAL   180      21.240  28.860  48.200  1.00  0.00            
ATOM   2690  N   PRO   181      20.830  30.990  49.040  1.00  0.00            
ATOM   2691  CD  PRO   181      20.030  31.510  50.140  1.00  0.00            
ATOM   2692  HD2 PRO   181      20.630  31.940  50.950  1.00  0.00            
ATOM   2693  HD3 PRO   181      19.430  30.750  50.640  1.00  0.00            
ATOM   2694  CG  PRO   181      19.150  32.630  49.590  1.00  0.00            
ATOM   2695  HG2 PRO   181      19.320  33.490  50.230  1.00  0.00            
ATOM   2696  HG3 PRO   181      18.100  32.340  49.630  1.00  0.00            
ATOM   2697  CB  PRO   181      19.590  32.850  48.180  1.00  0.00            
ATOM   2698  HB2 PRO   181      20.220  33.740  48.120  1.00  0.00            
ATOM   2699  HB3 PRO   181      18.720  32.890  47.520  1.00  0.00            
ATOM   2700  CA  PRO   181      20.410  31.660  47.810  1.00  0.00            
ATOM   2701  HA  PRO   181      19.760  30.970  47.260  1.00  0.00            
ATOM   2702  C   PRO   181      21.440  31.820  46.800  1.00  0.00            
ATOM   2703  O   PRO   181      21.040  31.790  45.610  1.00  0.00            
ATOM   2704  N   ILE   182      22.630  32.270  47.140  1.00  0.00            
ATOM   2705  H   ILE   182      22.830  32.530  48.090  1.00  0.00            
ATOM   2706  CA  ILE   182      23.680  32.550  46.150  1.00  0.00            
ATOM   2707  HA  ILE   182      23.140  33.190  45.460  1.00  0.00            
ATOM   2708  CB  ILE   182      24.860  33.450  46.720  1.00  0.00            
ATOM   2709  HB  ILE   182      24.910  33.260  47.790  1.00  0.00            
ATOM   2710  CG2 ILE   182      26.220  32.980  46.220  1.00  0.00            
ATOM   2711 HG21 ILE   182      27.060  33.610  46.520  1.00  0.00            
ATOM   2712 HG22 ILE   182      26.430  31.980  46.620  1.00  0.00            
ATOM   2713 HG23 ILE   182      26.230  32.920  45.130  1.00  0.00            
ATOM   2714  CG1 ILE   182      24.710  34.970  46.470  1.00  0.00            
ATOM   2715 HG12 ILE   182      23.890  35.410  47.030  1.00  0.00            
ATOM   2716 HG13 ILE   182      25.580  35.510  46.850  1.00  0.00            
ATOM   2717  CD1 ILE   182      24.630  35.300  44.900  1.00  0.00            
ATOM   2718 HD11 ILE   182      24.280  34.450  44.320  1.00  0.00            
ATOM   2719 HD12 ILE   182      23.930  36.120  44.730  1.00  0.00            
ATOM   2720 HD13 ILE   182      25.590  35.670  44.540  1.00  0.00            
ATOM   2721  C   ILE   182      24.120  31.190  45.490  1.00  0.00            
ATOM   2722  O   ILE   182      24.210  31.150  44.210  1.00  0.00            
ATOM   2723  N   MET   183      24.210  30.070  46.240  1.00  0.00            
ATOM   2724  H   MET   183      24.590  30.250  47.160  1.00  0.00            
ATOM   2725  CA  MET   183      24.400  28.720  45.780  1.00  0.00            
ATOM   2726  HA  MET   183      25.420  28.660  45.390  1.00  0.00            
ATOM   2727  CB  MET   183      24.090  27.800  46.900  1.00  0.00            
ATOM   2728  HB2 MET   183      24.580  28.210  47.790  1.00  0.00            
ATOM   2729  HB3 MET   183      23.010  27.830  47.000  1.00  0.00            
ATOM   2730  CG  MET   183      24.530  26.340  46.760  1.00  0.00            
ATOM   2731  HG2 MET   183      23.660  25.680  46.820  1.00  0.00            
ATOM   2732  HG3 MET   183      24.990  26.190  45.780  1.00  0.00            
ATOM   2733  SD  MET   183      25.750  25.830  48.110  1.00  0.00            
ATOM   2734  CE  MET   183      24.680  25.960  49.570  1.00  0.00            
ATOM   2735  HE1 MET   183      24.690  26.880  50.140  1.00  0.00            
ATOM   2736  HE2 MET   183      23.640  25.870  49.240  1.00  0.00            
ATOM   2737  HE3 MET   183      25.010  25.160  50.240  1.00  0.00            
ATOM   2738  C   MET   183      23.430  28.390  44.590  1.00  0.00            
ATOM   2739  O   MET   183      23.850  27.480  43.890  1.00  0.00            
ATOM   2740  N   VAL   184      22.190  28.790  44.520  1.00  0.00            
ATOM   2741  H   VAL   184      21.880  29.290  45.340  1.00  0.00            
ATOM   2742  CA  VAL   184      21.290  28.840  43.290  1.00  0.00            
ATOM   2743  HA  VAL   184      21.120  27.810  42.960  1.00  0.00            
ATOM   2744  CB  VAL   184      19.900  29.410  43.530  1.00  0.00            
ATOM   2745  HB  VAL   184      19.890  30.490  43.700  1.00  0.00            
ATOM   2746  CG1 VAL   184      19.120  28.960  42.260  1.00  0.00            
ATOM   2747 HG11 VAL   184      19.300  27.910  42.030  1.00  0.00            
ATOM   2748 HG12 VAL   184      18.070  29.230  42.370  1.00  0.00            
ATOM   2749 HG13 VAL   184      19.370  29.630  41.430  1.00  0.00            
ATOM   2750  CG2 VAL   184      19.310  28.850  44.790  1.00  0.00            
ATOM   2751 HG21 VAL   184      18.280  29.170  44.920  1.00  0.00            
ATOM   2752 HG22 VAL   184      19.420  27.760  44.800  1.00  0.00            
ATOM   2753 HG23 VAL   184      19.780  29.370  45.630  1.00  0.00            
ATOM   2754  C   VAL   184      21.990  29.570  42.080  1.00  0.00            
ATOM   2755  O   VAL   184      22.400  28.880  41.120  1.00  0.00            
ATOM   2756  N   MET   185      22.210  30.840  42.150  1.00  0.00            
ATOM   2757  H   MET   185      22.490  31.120  43.080  1.00  0.00            
ATOM   2758  CA  MET   185      22.730  31.710  41.090  1.00  0.00            
ATOM   2759  HA  MET   185      22.030  31.780  40.260  1.00  0.00            
ATOM   2760  CB  MET   185      22.680  33.110  41.610  1.00  0.00            
ATOM   2761  HB2 MET   185      21.700  33.250  42.080  1.00  0.00            
ATOM   2762  HB3 MET   185      23.450  33.240  42.360  1.00  0.00            
ATOM   2763  CG  MET   185      22.840  34.250  40.590  1.00  0.00            
ATOM   2764  HG2 MET   185      23.860  34.600  40.780  1.00  0.00            
ATOM   2765  HG3 MET   185      22.950  33.920  39.560  1.00  0.00            
ATOM   2766  SD  MET   185      21.580  35.550  40.770  1.00  0.00            
ATOM   2767  CE  MET   185      22.220  36.940  39.750  1.00  0.00            
ATOM   2768  HE1 MET   185      21.430  37.560  39.330  1.00  0.00            
ATOM   2769  HE2 MET   185      22.900  37.570  40.330  1.00  0.00            
ATOM   2770  HE3 MET   185      22.850  36.490  38.970  1.00  0.00            
ATOM   2771  C   MET   185      24.080  31.360  40.510  1.00  0.00            
ATOM   2772  O   MET   185      24.490  31.930  39.460  1.00  0.00            
ATOM   2773  N   ALA   186      24.920  30.700  41.360  1.00  0.00            
ATOM   2774  H   ALA   186      24.670  30.740  42.340  1.00  0.00            
ATOM   2775  CA  ALA   186      26.190  30.230  40.950  1.00  0.00            
ATOM   2776  HA  ALA   186      26.740  31.080  40.540  1.00  0.00            
ATOM   2777  CB  ALA   186      26.950  29.900  42.260  1.00  0.00            
ATOM   2778  HB1 ALA   186      27.870  29.370  42.010  1.00  0.00            
ATOM   2779  HB2 ALA   186      27.090  30.760  42.910  1.00  0.00            
ATOM   2780  HB3 ALA   186      26.320  29.250  42.860  1.00  0.00            
ATOM   2781  C   ALA   186      26.270  29.080  39.980  1.00  0.00            
ATOM   2782  O   ALA   186      25.400  28.180  40.070  1.00  0.00            
ATOM   2783  N   VAL   187      27.380  29.060  39.180  1.00  0.00            
ATOM   2784  H   VAL   187      28.030  29.830  39.100  1.00  0.00            
ATOM   2785  CA  VAL   187      27.700  28.030  38.220  1.00  0.00            
ATOM   2786  HA  VAL   187      27.600  27.050  38.680  1.00  0.00            
ATOM   2787  CB  VAL   187      26.770  28.210  36.940  1.00  0.00            
ATOM   2788  HB  VAL   187      27.180  27.470  36.250  1.00  0.00            
ATOM   2789  CG1 VAL   187      25.290  27.780  36.970  1.00  0.00            
ATOM   2790 HG11 VAL   187      25.110  26.830  37.460  1.00  0.00            
ATOM   2791 HG12 VAL   187      24.720  28.640  37.330  1.00  0.00            
ATOM   2792 HG13 VAL   187      24.850  27.660  35.980  1.00  0.00            
ATOM   2793  CG2 VAL   187      26.980  29.560  36.290  1.00  0.00            
ATOM   2794 HG21 VAL   187      28.000  29.580  35.910  1.00  0.00            
ATOM   2795 HG22 VAL   187      26.270  29.810  35.500  1.00  0.00            
ATOM   2796 HG23 VAL   187      26.810  30.390  36.980  1.00  0.00            
ATOM   2797  C   VAL   187      29.170  28.100  37.750  1.00  0.00            
ATOM   2798  O   VAL   187      29.990  28.930  38.210  1.00  0.00            
ATOM   2799  N   THR   188      29.670  27.110  37.010  1.00  0.00            
ATOM   2800  H   THR   188      29.000  26.400  36.750  1.00  0.00            
ATOM   2801  CA  THR   188      30.900  27.290  36.210  1.00  0.00            
ATOM   2802  HA  THR   188      31.690  27.930  36.620  1.00  0.00            
ATOM   2803  CB  THR   188      31.510  25.850  35.930  1.00  0.00            
ATOM   2804  HB  THR   188      32.410  26.000  35.330  1.00  0.00            
ATOM   2805  CG2 THR   188      31.970  25.340  37.280  1.00  0.00            
ATOM   2806 HG21 THR   188      32.410  24.360  37.140  1.00  0.00            
ATOM   2807 HG22 THR   188      32.730  25.970  37.740  1.00  0.00            
ATOM   2808 HG23 THR   188      31.090  25.140  37.890  1.00  0.00            
ATOM   2809  OG1 THR   188      30.550  25.030  35.270  1.00  0.00            
ATOM   2810  HG1 THR   188      29.790  24.990  35.850  1.00  0.00            
ATOM   2811  C   THR   188      30.510  27.910  34.870  1.00  0.00            
ATOM   2812  O   THR   188      29.310  27.770  34.460  1.00  0.00            
ATOM   2813  N   ARG   189      31.490  28.420  34.160  1.00  0.00            
ATOM   2814  H   ARG   189      32.260  28.910  34.610  1.00  0.00            
ATOM   2815  CA  ARG   189      31.520  28.510  32.630  1.00  0.00            
ATOM   2816  HA  ARG   189      30.930  27.630  32.360  1.00  0.00            
ATOM   2817  CB  ARG   189      30.930  29.820  32.140  1.00  0.00            
ATOM   2818  HB2 ARG   189      31.280  30.630  32.780  1.00  0.00            
ATOM   2819  HB3 ARG   189      31.430  29.930  31.180  1.00  0.00            
ATOM   2820  CG  ARG   189      29.400  30.050  32.090  1.00  0.00            
ATOM   2821  HG2 ARG   189      28.970  30.050  33.100  1.00  0.00            
ATOM   2822  HG3 ARG   189      29.150  31.040  31.720  1.00  0.00            
ATOM   2823  CD  ARG   189      28.750  28.900  31.320  1.00  0.00            
ATOM   2824  HD2 ARG   189      28.820  28.990  30.240  1.00  0.00            
ATOM   2825  HD3 ARG   189      29.200  27.910  31.410  1.00  0.00            
ATOM   2826  NE  ARG   189      27.300  28.860  31.520  1.00  0.00            
ATOM   2827  HE  ARG   189      26.730  29.590  31.130  1.00  0.00            
ATOM   2828  CZ  ARG   189      26.680  27.820  32.010  1.00  0.00            
ATOM   2829  NH1 ARG   189      25.450  27.610  31.630  1.00  0.00            
ATOM   2830 HH11 ARG   189      24.960  28.450  31.340  1.00  0.00            
ATOM   2831 HH12 ARG   189      25.140  26.790  31.140  1.00  0.00            
ATOM   2832  NH2 ARG   189      26.900  27.700  33.310  1.00  0.00            
ATOM   2833 HH21 ARG   189      27.810  27.700  33.740  1.00  0.00            
ATOM   2834 HH22 ARG   189      26.390  26.910  33.670  1.00  0.00            
ATOM   2835  C   ARG   189      33.020  28.300  32.080  1.00  0.00            
ATOM   2836  O   ARG   189      33.880  28.890  32.720  1.00  0.00            
ATOM   2837  N   PRO   190      33.180  28.120  30.750  1.00  0.00            
ATOM   2838  CD  PRO   190      32.880  26.900  30.180  1.00  0.00            
ATOM   2839  HD2 PRO   190      31.810  26.900  29.970  1.00  0.00            
ATOM   2840  HD3 PRO   190      33.140  26.190  30.960  1.00  0.00            
ATOM   2841  CG  PRO   190      33.820  26.700  28.950  1.00  0.00            
ATOM   2842  HG2 PRO   190      33.340  26.370  28.030  1.00  0.00            
ATOM   2843  HG3 PRO   190      34.560  26.030  29.400  1.00  0.00            
ATOM   2844  CB  PRO   190      34.430  28.120  28.650  1.00  0.00            
ATOM   2845  HB2 PRO   190      34.020  28.620  27.770  1.00  0.00            
ATOM   2846  HB3 PRO   190      35.490  28.100  28.420  1.00  0.00            
ATOM   2847  CA  PRO   190      34.190  28.930  30.000  1.00  0.00            
ATOM   2848  HA  PRO   190      35.150  28.770  30.470  1.00  0.00            
ATOM   2849  C   PRO   190      33.790  30.390  29.780  1.00  0.00            
ATOM   2850  O   PRO   190      32.970  30.670  28.930  1.00  0.00            
ATOM   2851  N   ARG   191      34.130  31.240  30.780  1.00  0.00            
ATOM   2852  H   ARG   191      34.350  30.810  31.670  1.00  0.00            
ATOM   2853  CA  ARG   191      34.440  32.630  30.650  1.00  0.00            
ATOM   2854  HA  ARG   191      34.300  32.890  29.600  1.00  0.00            
ATOM   2855  CB  ARG   191      33.360  33.470  31.480  1.00  0.00            
ATOM   2856  HB2 ARG   191      33.350  32.990  32.460  1.00  0.00            
ATOM   2857  HB3 ARG   191      33.660  34.510  31.570  1.00  0.00            
ATOM   2858  CG  ARG   191      31.930  33.330  30.910  1.00  0.00            
ATOM   2859  HG2 ARG   191      31.660  32.280  30.860  1.00  0.00            
ATOM   2860  HG3 ARG   191      31.240  33.730  31.660  1.00  0.00            
ATOM   2861  CD  ARG   191      31.500  33.950  29.530  1.00  0.00            
ATOM   2862  HD2 ARG   191      30.520  34.360  29.780  1.00  0.00            
ATOM   2863  HD3 ARG   191      32.230  34.650  29.100  1.00  0.00            
ATOM   2864  NE  ARG   191      31.210  32.870  28.550  1.00  0.00            
ATOM   2865  HE  ARG   191      32.040  32.280  28.510  1.00  0.00            
ATOM   2866  CZ  ARG   191      30.160  32.670  27.730  1.00  0.00            
ATOM   2867  NH1 ARG   191      29.650  33.690  27.040  1.00  0.00            
ATOM   2868 HH11 ARG   191      28.700  33.590  26.710  1.00  0.00            
ATOM   2869 HH12 ARG   191      29.690  34.620  27.440  1.00  0.00            
ATOM   2870  NH2 ARG   191      29.880  31.470  27.260  1.00  0.00            
ATOM   2871 HH21 ARG   191      29.710  31.380  26.270  1.00  0.00            
ATOM   2872 HH22 ARG   191      29.080  31.150  27.780  1.00  0.00            
ATOM   2873  C   ARG   191      35.800  32.940  31.140  1.00  0.00            
ATOM   2874  O   ARG   191      36.170  32.430  32.140  1.00  0.00            
ATOM   2875  N   ASP   192      36.650  33.190  30.140  1.00  0.00            
ATOM   2876  H   ASP   192      37.140  32.420  29.720  1.00  0.00            
ATOM   2877  CA  ASP   192      37.350  34.500  29.920  1.00  0.00            
ATOM   2878  HA  ASP   192      37.100  34.910  28.940  1.00  0.00            
ATOM   2879  CB  ASP   192      36.670  35.660  30.670  1.00  0.00            
ATOM   2880  HB2 ASP   192      35.620  35.750  30.400  1.00  0.00            
ATOM   2881  HB3 ASP   192      36.640  35.510  31.750  1.00  0.00            
ATOM   2882  CG  ASP   192      37.380  37.000  30.450  1.00  0.00            
ATOM   2883  OD1 ASP   192      37.630  37.730  31.470  1.00  0.00            
ATOM   2884  OD2 ASP   192      37.210  37.480  29.300  1.00  0.00            
ATOM   2885  C   ASP   192      38.800  34.400  30.310  1.00  0.00            
ATOM   2886  O   ASP   192      39.130  34.270  31.440  1.00  0.00            
ATOM   2887  N   GLY   193      39.660  34.000  29.340  1.00  0.00            
ATOM   2888  H   GLY   193      40.010  34.760  28.780  1.00  0.00            
ATOM   2889  CA  GLY   193      39.860  32.600  28.880  1.00  0.00            
ATOM   2890  HA2 GLY   193      38.960  32.040  28.650  1.00  0.00            
ATOM   2891  HA3 GLY   193      40.470  32.540  27.970  1.00  0.00            
ATOM   2892  C   GLY   193      40.660  31.740  29.920  1.00  0.00            
ATOM   2893  O   GLY   193      41.820  31.340  29.670  1.00  0.00            
ATOM   2894  N   ALA   194      39.920  31.220  30.880  1.00  0.00            
ATOM   2895  H   ALA   194      39.140  31.780  31.180  1.00  0.00            
ATOM   2896  CA  ALA   194      39.670  29.820  30.880  1.00  0.00            
ATOM   2897  HA  ALA   194      39.920  29.410  29.900  1.00  0.00            
ATOM   2898  CB  ALA   194      40.680  29.280  31.960  1.00  0.00            
ATOM   2899  HB1 ALA   194      40.630  29.810  32.910  1.00  0.00            
ATOM   2900  HB2 ALA   194      40.480  28.210  32.070  1.00  0.00            
ATOM   2901  HB3 ALA   194      41.670  29.460  31.560  1.00  0.00            
ATOM   2902  C   ALA   194      38.260  29.400  31.200  1.00  0.00            
ATOM   2903  O   ALA   194      37.430  30.040  30.600  1.00  0.00            
ATOM   2904  N   VAL   195      38.040  28.230  31.800  1.00  0.00            
ATOM   2905  H   VAL   195      38.510  27.430  31.400  1.00  0.00            
ATOM   2906  CA  VAL   195      36.860  27.960  32.630  1.00  0.00            
ATOM   2907  HA  VAL   195      36.020  28.390  32.090  1.00  0.00            
ATOM   2908  CB  VAL   195      36.750  26.450  32.840  1.00  0.00            
ATOM   2909  HB  VAL   195      37.670  26.130  33.340  1.00  0.00            
ATOM   2910  CG1 VAL   195      35.570  26.170  33.780  1.00  0.00            
ATOM   2911 HG11 VAL   195      35.590  25.110  34.030  1.00  0.00            
ATOM   2912 HG12 VAL   195      35.730  26.650  34.740  1.00  0.00            
ATOM   2913 HG13 VAL   195      34.630  26.510  33.330  1.00  0.00            
ATOM   2914  CG2 VAL   195      36.560  25.520  31.650  1.00  0.00            
ATOM   2915 HG21 VAL   195      36.440  26.210  30.810  1.00  0.00            
ATOM   2916 HG22 VAL   195      37.380  24.830  31.480  1.00  0.00            
ATOM   2917 HG23 VAL   195      35.690  24.860  31.720  1.00  0.00            
ATOM   2918  C   VAL   195      37.040  28.680  34.010  1.00  0.00            
ATOM   2919  O   VAL   195      38.120  28.770  34.500  1.00  0.00            
ATOM   2920  N   VAL   196      35.980  29.370  34.510  1.00  0.00            
ATOM   2921  H   VAL   196      35.120  29.260  34.000  1.00  0.00            
ATOM   2922  CA  VAL   196      35.870  30.100  35.790  1.00  0.00            
ATOM   2923  HA  VAL   196      36.730  29.840  36.390  1.00  0.00            
ATOM   2924  CB  VAL   196      35.900  31.600  35.510  1.00  0.00            
ATOM   2925  HB  VAL   196      36.740  31.730  34.820  1.00  0.00            
ATOM   2926  CG1 VAL   196      34.670  32.180  34.810  1.00  0.00            
ATOM   2927 HG11 VAL   196      33.770  32.150  35.420  1.00  0.00            
ATOM   2928 HG12 VAL   196      34.730  33.150  34.300  1.00  0.00            
ATOM   2929 HG13 VAL   196      34.370  31.480  34.030  1.00  0.00            
ATOM   2930  CG2 VAL   196      36.320  32.490  36.660  1.00  0.00            
ATOM   2931 HG21 VAL   196      35.520  32.710  37.370  1.00  0.00            
ATOM   2932 HG22 VAL   196      37.090  32.100  37.340  1.00  0.00            
ATOM   2933 HG23 VAL   196      36.740  33.430  36.280  1.00  0.00            
ATOM   2934  C   VAL   196      34.560  29.640  36.610  1.00  0.00            
ATOM   2935  O   VAL   196      33.560  29.250  35.990  1.00  0.00            
ATOM   2936  N   CYX   197      34.590  29.810  37.930  1.00  0.00            
ATOM   2937  H   CYX   197      35.380  30.330  38.290  1.00  0.00            
ATOM   2938  CA  CYX   197      33.320  30.050  38.580  1.00  0.00            
ATOM   2939  HA  CYX   197      32.600  29.300  38.250  1.00  0.00            
ATOM   2940  CB  CYX   197      33.590  29.920  40.020  1.00  0.00            
ATOM   2941  HB2 CYX   197      34.440  30.490  40.410  1.00  0.00            
ATOM   2942  HB3 CYX   197      32.730  30.210  40.610  1.00  0.00            
ATOM   2943  SG  CYX   197      33.880  28.230  40.580  1.00  0.00            
ATOM   2944  C   CYX   197      32.670  31.400  38.350  1.00  0.00            
ATOM   2945  O   CYX   197      33.260  32.350  37.990  1.00  0.00            
ATOM   2946  N   MET   198      31.340  31.440  38.460  1.00  0.00            
ATOM   2947  H   MET   198      30.860  30.640  38.860  1.00  0.00            
ATOM   2948  CA  MET   198      30.580  32.420  37.730  1.00  0.00            
ATOM   2949  HA  MET   198      31.100  33.380  37.700  1.00  0.00            
ATOM   2950  CB  MET   198      30.210  31.870  36.370  1.00  0.00            
ATOM   2951  HB2 MET   198      31.140  31.580  35.880  1.00  0.00            
ATOM   2952  HB3 MET   198      29.670  30.960  36.620  1.00  0.00            
ATOM   2953  CG  MET   198      29.420  32.870  35.430  1.00  0.00            
ATOM   2954  HG2 MET   198      28.380  32.540  35.330  1.00  0.00            
ATOM   2955  HG3 MET   198      29.360  33.760  36.040  1.00  0.00            
ATOM   2956  SD  MET   198      30.150  33.260  33.850  1.00  0.00            
ATOM   2957  CE  MET   198      29.130  34.720  33.230  1.00  0.00            
ATOM   2958  HE1 MET   198      29.510  35.610  33.730  1.00  0.00            
ATOM   2959  HE2 MET   198      29.170  34.850  32.150  1.00  0.00            
ATOM   2960  HE3 MET   198      28.100  34.520  33.510  1.00  0.00            
ATOM   2961  C   MET   198      29.250  32.600  38.470  1.00  0.00            
ATOM   2962  O   MET   198      28.810  31.690  39.190  1.00  0.00            
ATOM   2963  N   LEU   199      28.700  33.760  38.510  1.00  0.00            
ATOM   2964  H   LEU   199      29.340  34.510  38.310  1.00  0.00            
ATOM   2965  CA  LEU   199      27.270  33.980  38.690  1.00  0.00            
ATOM   2966  HA  LEU   199      26.700  33.130  39.060  1.00  0.00            
ATOM   2967  CB  LEU   199      27.060  35.160  39.630  1.00  0.00            
ATOM   2968  HB2 LEU   199      27.700  35.970  39.270  1.00  0.00            
ATOM   2969  HB3 LEU   199      26.010  35.420  39.710  1.00  0.00            
ATOM   2970  CG  LEU   199      27.690  34.880  41.030  1.00  0.00            
ATOM   2971  HG  LEU   199      28.430  34.080  40.930  1.00  0.00            
ATOM   2972  CD1 LEU   199      28.230  36.130  41.760  1.00  0.00            
ATOM   2973 HD11 LEU   199      27.550  36.970  41.840  1.00  0.00            
ATOM   2974 HD12 LEU   199      28.590  35.870  42.760  1.00  0.00            
ATOM   2975 HD13 LEU   199      29.100  36.610  41.330  1.00  0.00            
ATOM   2976  CD2 LEU   199      26.630  34.300  41.970  1.00  0.00            
ATOM   2977 HD21 LEU   199      26.110  33.440  41.550  1.00  0.00            
ATOM   2978 HD22 LEU   199      27.140  34.030  42.900  1.00  0.00            
ATOM   2979 HD23 LEU   199      25.890  35.070  42.180  1.00  0.00            
ATOM   2980  C   LEU   199      26.650  34.210  37.300  1.00  0.00            
ATOM   2981  O   LEU   199      27.040  35.150  36.580  1.00  0.00            
ATOM   2982  N   GLN   200      25.600  33.430  36.980  1.00  0.00            
ATOM   2983  H   GLN   200      25.180  32.790  37.640  1.00  0.00            
ATOM   2984  CA  GLN   200      24.710  33.780  35.890  1.00  0.00            
ATOM   2985  HA  GLN   200      25.360  34.090  35.070  1.00  0.00            
ATOM   2986  CB  GLN   200      23.930  32.520  35.450  1.00  0.00            
ATOM   2987  HB2 GLN   200      24.290  31.650  35.990  1.00  0.00            
ATOM   2988  HB3 GLN   200      22.850  32.690  35.530  1.00  0.00            
ATOM   2989  CG  GLN   200      24.160  32.190  33.960  1.00  0.00            
ATOM   2990  HG2 GLN   200      23.960  33.050  33.320  1.00  0.00            
ATOM   2991  HG3 GLN   200      25.210  31.940  33.900  1.00  0.00            
ATOM   2992  CD  GLN   200      23.260  31.050  33.530  1.00  0.00            
ATOM   2993  OE1 GLN   200      22.940  30.140  34.260  1.00  0.00            
ATOM   2994  NE2 GLN   200      22.550  31.340  32.410  1.00  0.00            
ATOM   2995 HE21 GLN   200      22.820  30.800  31.600  1.00  0.00            
ATOM   2996 HE22 GLN   200      21.570  31.400  32.650  1.00  0.00            
ATOM   2997  C   GLN   200      23.740  34.920  36.290  1.00  0.00            
ATOM   2998  O   GLN   200      22.890  34.750  37.190  1.00  0.00            
ATOM   2999  N   PHE   201      24.250  36.130  36.090  1.00  0.00            
ATOM   3000  H   PHE   201      25.220  36.320  36.290  1.00  0.00            
ATOM   3001  CA  PHE   201      23.350  37.300  35.940  1.00  0.00            
ATOM   3002  HA  PHE   201      22.870  37.390  36.910  1.00  0.00            
ATOM   3003  CB  PHE   201      24.230  38.500  35.630  1.00  0.00            
ATOM   3004  HB2 PHE   201      24.890  38.260  34.800  1.00  0.00            
ATOM   3005  HB3 PHE   201      23.600  39.280  35.200  1.00  0.00            
ATOM   3006  CG  PHE   201      25.100  38.930  36.830  1.00  0.00            
ATOM   3007  CD1 PHE   201      26.480  39.130  36.650  1.00  0.00            
ATOM   3008  HD1 PHE   201      26.940  38.910  35.700  1.00  0.00            
ATOM   3009  CE1 PHE   201      27.360  39.150  37.780  1.00  0.00            
ATOM   3010  HE1 PHE   201      28.430  39.180  37.640  1.00  0.00            
ATOM   3011  CZ  PHE   201      26.830  39.130  39.090  1.00  0.00            
ATOM   3012  HZ  PHE   201      27.550  39.300  39.880  1.00  0.00            
ATOM   3013  CE2 PHE   201      25.480  38.770  39.240  1.00  0.00            
ATOM   3014  HE2 PHE   201      25.050  38.910  40.210  1.00  0.00            
ATOM   3015  CD2 PHE   201      24.650  38.760  38.120  1.00  0.00            
ATOM   3016  HD2 PHE   201      23.580  38.830  38.250  1.00  0.00            
ATOM   3017  C   PHE   201      22.190  36.990  34.900  1.00  0.00            
ATOM   3018  O   PHE   201      22.120  35.900  34.260  1.00  0.00            
ATOM   3019  N   PRO   202      21.200  37.890  34.880  1.00  0.00            
ATOM   3020  CD  PRO   202      20.510  38.370  36.050  1.00  0.00            
ATOM   3021  HD2 PRO   202      20.930  39.270  36.500  1.00  0.00            
ATOM   3022  HD3 PRO   202      20.560  37.680  36.890  1.00  0.00            
ATOM   3023  CG  PRO   202      19.020  38.590  35.800  1.00  0.00            
ATOM   3024  HG2 PRO   202      18.560  39.450  36.290  1.00  0.00            
ATOM   3025  HG3 PRO   202      18.420  37.760  36.180  1.00  0.00            
ATOM   3026  CB  PRO   202      19.000  38.660  34.270  1.00  0.00            
ATOM   3027  HB2 PRO   202      18.930  39.720  34.040  1.00  0.00            
ATOM   3028  HB3 PRO   202      18.160  38.120  33.840  1.00  0.00            
ATOM   3029  CA  PRO   202      20.340  38.070  33.700  1.00  0.00            
ATOM   3030  HA  PRO   202      20.100  37.130  33.220  1.00  0.00            
ATOM   3031  C   PRO   202      20.990  38.910  32.640  1.00  0.00            
ATOM   3032  O   PRO   202      22.230  39.110  32.710  1.00  0.00            
ATOM   3033  N   SER   203      20.290  38.970  31.480  1.00  0.00            
ATOM   3034  H   SER   203      19.920  38.110  31.110  1.00  0.00            
ATOM   3035  CA  SER   203      20.780  40.040  30.480  1.00  0.00            
ATOM   3036  HA  SER   203      21.860  39.890  30.470  1.00  0.00            
ATOM   3037  CB  SER   203      20.200  39.870  29.130  1.00  0.00            
ATOM   3038  HB2 SER   203      19.110  39.940  29.200  1.00  0.00            
ATOM   3039  HB3 SER   203      20.430  40.730  28.500  1.00  0.00            
ATOM   3040  OG  SER   203      20.660  38.670  28.650  1.00  0.00            
ATOM   3041  HG  SER   203      20.050  38.400  27.960  1.00  0.00            
ATOM   3042  C   SER   203      20.530  41.490  30.980  1.00  0.00            
ATOM   3043  O   SER   203      19.690  41.730  31.850  1.00  0.00            
ATOM   3044  N   PRO   204      21.170  42.520  30.440  1.00  0.00            
ATOM   3045  CD  PRO   204      20.500  43.780  30.220  1.00  0.00            
ATOM   3046  HD2 PRO   204      19.970  44.160  31.090  1.00  0.00            
ATOM   3047  HD3 PRO   204      19.880  43.810  29.330  1.00  0.00            
ATOM   3048  CG  PRO   204      21.590  44.790  29.910  1.00  0.00            
ATOM   3049  HG2 PRO   204      21.420  45.700  30.490  1.00  0.00            
ATOM   3050  HG3 PRO   204      21.480  45.060  28.860  1.00  0.00            
ATOM   3051  CB  PRO   204      22.970  44.090  30.010  1.00  0.00            
ATOM   3052  HB2 PRO   204      23.520  44.460  30.880  1.00  0.00            
ATOM   3053  HB3 PRO   204      23.560  44.160  29.100  1.00  0.00            
ATOM   3054  CA  PRO   204      22.610  42.630  30.270  1.00  0.00            
ATOM   3055  HA  PRO   204      22.870  42.200  29.310  1.00  0.00            
ATOM   3056  C   PRO   204      23.380  42.080  31.480  1.00  0.00            
ATOM   3057  O   PRO   204      23.260  42.640  32.550  1.00  0.00            
ATOM   3058  N   SER   205      24.390  41.250  31.230  1.00  0.00            
ATOM   3059  H   SER   205      24.520  40.710  30.380  1.00  0.00            
ATOM   3060  CA  SER   205      25.100  40.720  32.350  1.00  0.00            
ATOM   3061  HA  SER   205      24.460  40.580  33.220  1.00  0.00            
ATOM   3062  CB  SER   205      25.690  39.370  31.960  1.00  0.00            
ATOM   3063  HB2 SER   205      26.200  39.380  31.000  1.00  0.00            
ATOM   3064  HB3 SER   205      26.240  38.950  32.800  1.00  0.00            
ATOM   3065  OG  SER   205      24.570  38.630  31.660  1.00  0.00            
ATOM   3066  HG  SER   205      23.720  38.860  32.040  1.00  0.00            
ATOM   3067  C   SER   205      26.240  41.620  32.840  1.00  0.00            
ATOM   3068  O   SER   205      26.290  41.770  34.070  1.00  0.00            
ATOM   3069  N   TRP   206      26.800  42.490  32.030  1.00  0.00            
ATOM   3070  H   TRP   206      26.740  42.480  31.020  1.00  0.00            
ATOM   3071  CA  TRP   206      27.850  43.480  32.580  1.00  0.00            
ATOM   3072  HA  TRP   206      28.570  42.860  33.110  1.00  0.00            
ATOM   3073  CB  TRP   206      28.560  44.010  31.360  1.00  0.00            
ATOM   3074  HB2 TRP   206      29.490  44.420  31.750  1.00  0.00            
ATOM   3075  HB3 TRP   206      28.990  43.230  30.730  1.00  0.00            
ATOM   3076  CG  TRP   206      27.870  44.870  30.400  1.00  0.00            
ATOM   3077  CD1 TRP   206      27.810  46.250  30.550  1.00  0.00            
ATOM   3078  HD1 TRP   206      28.730  46.810  30.580  1.00  0.00            
ATOM   3079  NE1 TRP   206      26.680  46.700  29.890  1.00  0.00            
ATOM   3080  HE1 TRP   206      26.480  47.670  29.710  1.00  0.00            
ATOM   3081  CE2 TRP   206      26.190  45.740  28.940  1.00  0.00            
ATOM   3082  CZ2 TRP   206      25.600  45.900  27.700  1.00  0.00            
ATOM   3083  HZ2 TRP   206      25.610  46.860  27.190  1.00  0.00            
ATOM   3084  CH2 TRP   206      25.240  44.760  26.960  1.00  0.00            
ATOM   3085  HH2 TRP   206      24.260  44.650  26.520  1.00  0.00            
ATOM   3086  CZ3 TRP   206      25.810  43.530  27.370  1.00  0.00            
ATOM   3087  HZ3 TRP   206      25.660  42.670  26.740  1.00  0.00            
ATOM   3088  CE3 TRP   206      26.630  43.450  28.540  1.00  0.00            
ATOM   3089  HE3 TRP   206      27.320  42.620  28.460  1.00  0.00            
ATOM   3090  CD2 TRP   206      26.840  44.530  29.430  1.00  0.00            
ATOM   3091  C   TRP   206      27.170  44.470  33.510  1.00  0.00            
ATOM   3092  O   TRP   206      27.830  44.860  34.500  1.00  0.00            
ATOM   3093  N   TYR   207      25.970  44.880  33.040  1.00  0.00            
ATOM   3094  H   TYR   207      25.900  45.050  32.040  1.00  0.00            
ATOM   3095  CA  TYR   207      25.070  45.710  33.910  1.00  0.00            
ATOM   3096  HA  TYR   207      25.610  46.630  34.140  1.00  0.00            
ATOM   3097  CB  TYR   207      23.850  46.140  33.210  1.00  0.00            
ATOM   3098  HB2 TYR   207      24.270  46.850  32.500  1.00  0.00            
ATOM   3099  HB3 TYR   207      23.370  45.280  32.750  1.00  0.00            
ATOM   3100  CG  TYR   207      22.830  46.860  34.100  1.00  0.00            
ATOM   3101  CD1 TYR   207      23.220  47.970  34.950  1.00  0.00            
ATOM   3102  HD1 TYR   207      24.270  48.000  35.210  1.00  0.00            
ATOM   3103  CE1 TYR   207      22.190  48.390  35.890  1.00  0.00            
ATOM   3104  HE1 TYR   207      22.430  49.170  36.600  1.00  0.00            
ATOM   3105  CZ  TYR   207      20.870  48.260  35.530  1.00  0.00            
ATOM   3106  OH  TYR   207      20.040  49.340  35.660  1.00  0.00            
ATOM   3107  HH  TYR   207      20.410  50.200  35.450  1.00  0.00            
ATOM   3108  CE2 TYR   207      20.460  47.200  34.610  1.00  0.00            
ATOM   3109  HE2 TYR   207      19.460  46.820  34.800  1.00  0.00            
ATOM   3110  CD2 TYR   207      21.460  46.380  34.090  1.00  0.00            
ATOM   3111  HD2 TYR   207      21.230  45.330  34.150  1.00  0.00            
ATOM   3112  C   TYR   207      24.800  45.040  35.260  1.00  0.00            
ATOM   3113  O   TYR   207      25.180  45.600  36.260  1.00  0.00            
ATOM   3114  N   TRP   208      24.510  43.720  35.360  1.00  0.00            
ATOM   3115  H   TRP   208      24.840  43.120  34.620  1.00  0.00            
ATOM   3116  CA  TRP   208      24.250  43.180  36.630  1.00  0.00            
ATOM   3117  HA  TRP   208      23.760  43.950  37.220  1.00  0.00            
ATOM   3118  CB  TRP   208      23.220  42.030  36.600  1.00  0.00            
ATOM   3119  HB2 TRP   208      23.630  41.240  35.970  1.00  0.00            
ATOM   3120  HB3 TRP   208      23.210  41.620  37.610  1.00  0.00            
ATOM   3121  CG  TRP   208      21.840  42.300  36.080  1.00  0.00            
ATOM   3122  CD1 TRP   208      21.300  41.750  34.960  1.00  0.00            
ATOM   3123  HD1 TRP   208      21.780  41.190  34.180  1.00  0.00            
ATOM   3124  NE1 TRP   208      20.160  42.440  34.740  1.00  0.00            
ATOM   3125  HE1 TRP   208      19.940  42.580  33.770  1.00  0.00            
ATOM   3126  CE2 TRP   208      19.750  43.310  35.780  1.00  0.00            
ATOM   3127  CZ2 TRP   208      18.590  44.060  36.090  1.00  0.00            
ATOM   3128  HZ2 TRP   208      18.060  44.500  35.260  1.00  0.00            
ATOM   3129  CH2 TRP   208      18.610  44.820  37.250  1.00  0.00            
ATOM   3130  HH2 TRP   208      18.110  45.770  37.200  1.00  0.00            
ATOM   3131  CZ3 TRP   208      19.390  44.360  38.350  1.00  0.00            
ATOM   3132  HZ3 TRP   208      19.170  44.660  39.370  1.00  0.00            
ATOM   3133  CE3 TRP   208      20.460  43.400  38.040  1.00  0.00            
ATOM   3134  HE3 TRP   208      21.300  43.280  38.710  1.00  0.00            
ATOM   3135  CD2 TRP   208      20.800  43.130  36.680  1.00  0.00            
ATOM   3136  C   TRP   208      25.520  42.730  37.460  1.00  0.00            
ATOM   3137  O   TRP   208      25.400  42.410  38.640  1.00  0.00            
ATOM   3138  N   ASP   209      26.630  42.460  36.780  1.00  0.00            
ATOM   3139  H   ASP   209      26.520  42.100  35.850  1.00  0.00            
ATOM   3140  CA  ASP   209      27.970  42.330  37.400  1.00  0.00            
ATOM   3141  HA  ASP   209      27.860  41.600  38.200  1.00  0.00            
ATOM   3142  CB  ASP   209      28.980  41.860  36.350  1.00  0.00            
ATOM   3143  HB2 ASP   209      28.550  40.970  35.890  1.00  0.00            
ATOM   3144  HB3 ASP   209      29.060  42.580  35.530  1.00  0.00            
ATOM   3145  CG  ASP   209      30.380  41.630  36.860  1.00  0.00            
ATOM   3146  OD1 ASP   209      30.650  40.530  37.450  1.00  0.00            
ATOM   3147  OD2 ASP   209      31.320  42.290  36.290  1.00  0.00            
ATOM   3148  C   ASP   209      28.390  43.640  38.120  1.00  0.00            
ATOM   3149  O   ASP   209      28.890  43.540  39.230  1.00  0.00            
ATOM   3150  N   THR   210      28.290  44.780  37.440  1.00  0.00            
ATOM   3151  H   THR   210      28.700  44.820  36.520  1.00  0.00            
ATOM   3152  CA  THR   210      28.180  46.100  38.100  1.00  0.00            
ATOM   3153  HA  THR   210      29.140  46.240  38.610  1.00  0.00            
ATOM   3154  CB  THR   210      27.960  47.270  37.100  1.00  0.00            
ATOM   3155  HB  THR   210      27.050  47.190  36.500  1.00  0.00            
ATOM   3156  CG2 THR   210      27.950  48.640  37.830  1.00  0.00            
ATOM   3157 HG21 THR   210      28.440  49.330  37.150  1.00  0.00            
ATOM   3158 HG22 THR   210      26.900  48.870  37.990  1.00  0.00            
ATOM   3159 HG23 THR   210      28.570  48.590  38.720  1.00  0.00            
ATOM   3160  OG1 THR   210      29.110  47.280  36.290  1.00  0.00            
ATOM   3161  HG1 THR   210      29.570  46.460  36.450  1.00  0.00            
ATOM   3162  C   THR   210      27.270  46.150  39.220  1.00  0.00            
ATOM   3163  O   THR   210      27.760  46.340  40.290  1.00  0.00            
ATOM   3164  N   VAL   211      25.910  45.890  39.120  1.00  0.00            
ATOM   3165  H   VAL   211      25.580  46.070  38.180  1.00  0.00            
ATOM   3166  CA  VAL   211      24.960  46.020  40.360  1.00  0.00            
ATOM   3167  HA  VAL   211      25.000  47.040  40.730  1.00  0.00            
ATOM   3168  CB  VAL   211      23.540  45.750  39.910  1.00  0.00            
ATOM   3169  HB  VAL   211      23.590  44.780  39.410  1.00  0.00            
ATOM   3170  CG1 VAL   211      22.480  45.740  41.070  1.00  0.00            
ATOM   3171 HG11 VAL   211      22.760  46.370  41.920  1.00  0.00            
ATOM   3172 HG12 VAL   211      21.460  45.730  40.690  1.00  0.00            
ATOM   3173 HG13 VAL   211      22.730  44.810  41.580  1.00  0.00            
ATOM   3174  CG2 VAL   211      23.070  46.800  38.860  1.00  0.00            
ATOM   3175 HG21 VAL   211      23.910  47.430  38.580  1.00  0.00            
ATOM   3176 HG22 VAL   211      22.480  46.340  38.060  1.00  0.00            
ATOM   3177 HG23 VAL   211      22.350  47.510  39.270  1.00  0.00            
ATOM   3178  C   VAL   211      25.340  45.150  41.460  1.00  0.00            
ATOM   3179  O   VAL   211      25.240  45.590  42.570  1.00  0.00            
ATOM   3180  N   THR   212      25.950  43.980  41.240  1.00  0.00            
ATOM   3181  H   THR   212      25.730  43.440  40.420  1.00  0.00            
ATOM   3182  CA  THR   212      26.650  43.300  42.310  1.00  0.00            
ATOM   3183  HA  THR   212      25.860  43.160  43.050  1.00  0.00            
ATOM   3184  CB  THR   212      27.110  41.880  41.890  1.00  0.00            
ATOM   3185  HB  THR   212      27.810  42.020  41.060  1.00  0.00            
ATOM   3186  CG2 THR   212      27.650  41.050  43.120  1.00  0.00            
ATOM   3187 HG21 THR   212      27.540  40.000  42.850  1.00  0.00            
ATOM   3188 HG22 THR   212      28.730  41.170  43.230  1.00  0.00            
ATOM   3189 HG23 THR   212      26.990  41.270  43.960  1.00  0.00            
ATOM   3190  OG1 THR   212      25.980  41.140  41.440  1.00  0.00            
ATOM   3191  HG1 THR   212      25.980  41.310  40.500  1.00  0.00            
ATOM   3192  C   THR   212      27.750  44.140  42.860  1.00  0.00            
ATOM   3193  O   THR   212      27.720  44.280  44.100  1.00  0.00            
ATOM   3194  N   LYS   213      28.840  44.390  42.180  1.00  0.00            
ATOM   3195  H   LYS   213      28.780  44.100  41.210  1.00  0.00            
ATOM   3196  CA  LYS   213      29.950  45.260  42.700  1.00  0.00            
ATOM   3197  HA  LYS   213      30.500  44.610  43.380  1.00  0.00            
ATOM   3198  CB  LYS   213      30.990  45.640  41.660  1.00  0.00            
ATOM   3199  HB2 LYS   213      30.510  46.130  40.810  1.00  0.00            
ATOM   3200  HB3 LYS   213      31.710  46.350  42.070  1.00  0.00            
ATOM   3201  CG  LYS   213      31.750  44.370  41.150  1.00  0.00            
ATOM   3202  HG2 LYS   213      32.620  44.230  41.800  1.00  0.00            
ATOM   3203  HG3 LYS   213      31.090  43.510  41.080  1.00  0.00            
ATOM   3204  CD  LYS   213      32.430  44.560  39.740  1.00  0.00            
ATOM   3205  HD2 LYS   213      31.690  44.960  39.060  1.00  0.00            
ATOM   3206  HD3 LYS   213      33.220  45.300  39.700  1.00  0.00            
ATOM   3207  CE  LYS   213      32.740  43.220  38.960  1.00  0.00            
ATOM   3208  HE2 LYS   213      32.670  42.390  39.660  1.00  0.00            
ATOM   3209  HE3 LYS   213      31.990  43.100  38.180  1.00  0.00            
ATOM   3210  NZ  LYS   213      34.090  43.050  38.350  1.00  0.00            
ATOM   3211  HZ1 LYS   213      34.860  43.280  38.970  1.00  0.00            
ATOM   3212  HZ2 LYS   213      34.270  42.060  38.340  1.00  0.00            
ATOM   3213  HZ3 LYS   213      34.160  43.450  37.420  1.00  0.00            
ATOM   3214  C   LYS   213      29.450  46.420  43.580  1.00  0.00            
ATOM   3215  O   LYS   213      30.130  46.760  44.550  1.00  0.00            
ATOM   3216  N   ILE   214      28.370  47.040  43.130  1.00  0.00            
ATOM   3217  H   ILE   214      28.250  47.020  42.130  1.00  0.00            
ATOM   3218  CA  ILE   214      27.710  48.180  43.860  1.00  0.00            
ATOM   3219  HA  ILE   214      28.510  48.860  44.140  1.00  0.00            
ATOM   3220  CB  ILE   214      26.720  48.940  42.930  1.00  0.00            
ATOM   3221  HB  ILE   214      25.950  48.250  42.570  1.00  0.00            
ATOM   3222  CG2 ILE   214      25.990  50.000  43.790  1.00  0.00            
ATOM   3223 HG21 ILE   214      25.430  50.710  43.170  1.00  0.00            
ATOM   3224 HG22 ILE   214      25.260  49.590  44.490  1.00  0.00            
ATOM   3225 HG23 ILE   214      26.730  50.570  44.350  1.00  0.00            
ATOM   3226  CG1 ILE   214      27.430  49.480  41.660  1.00  0.00            
ATOM   3227 HG12 ILE   214      27.590  48.660  40.960  1.00  0.00            
ATOM   3228 HG13 ILE   214      26.760  50.140  41.100  1.00  0.00            
ATOM   3229  CD1 ILE   214      28.730  50.230  41.950  1.00  0.00            
ATOM   3230 HD11 ILE   214      28.660  51.020  42.700  1.00  0.00            
ATOM   3231 HD12 ILE   214      29.400  49.460  42.350  1.00  0.00            
ATOM   3232 HD13 ILE   214      29.140  50.620  41.020  1.00  0.00            
ATOM   3233  C   ILE   214      27.050  47.670  45.140  1.00  0.00            
ATOM   3234  O   ILE   214      27.230  48.410  46.080  1.00  0.00            
ATOM   3235  N   CYS   215      26.070  46.790  45.090  1.00  0.00            
ATOM   3236  H   CYS   215      25.890  46.470  44.150  1.00  0.00            
ATOM   3237  CA  CYS   215      25.560  46.040  46.170  1.00  0.00            
ATOM   3238  HA  CYS   215      24.870  46.780  46.580  1.00  0.00            
ATOM   3239  CB  CYS   215      24.860  44.860  45.610  1.00  0.00            
ATOM   3240  HB2 CYS   215      25.400  44.520  44.730  1.00  0.00            
ATOM   3241  HB3 CYS   215      24.880  44.040  46.330  1.00  0.00            
ATOM   3242  SG  CYS   215      23.100  45.140  45.170  1.00  0.00            
ATOM   3243  HG  CYS   215      23.370  45.970  44.160  1.00  0.00            
ATOM   3244  C   CYS   215      26.610  45.700  47.220  1.00  0.00            
ATOM   3245  O   CYS   215      26.580  46.190  48.370  1.00  0.00            
ATOM   3246  N   VAL   216      27.700  45.080  46.810  1.00  0.00            
ATOM   3247  H   VAL   216      27.740  44.900  45.820  1.00  0.00            
ATOM   3248  CA  VAL   216      28.620  44.320  47.670  1.00  0.00            
ATOM   3249  HA  VAL   216      27.990  44.030  48.520  1.00  0.00            
ATOM   3250  CB  VAL   216      29.190  43.060  46.920  1.00  0.00            
ATOM   3251  HB  VAL   216      29.570  43.360  45.940  1.00  0.00            
ATOM   3252  CG1 VAL   216      30.380  42.420  47.610  1.00  0.00            
ATOM   3253 HG11 VAL   216      30.690  41.580  46.990  1.00  0.00            
ATOM   3254 HG12 VAL   216      31.190  43.140  47.730  1.00  0.00            
ATOM   3255 HG13 VAL   216      30.070  42.040  48.580  1.00  0.00            
ATOM   3256  CG2 VAL   216      28.170  41.990  46.620  1.00  0.00            
ATOM   3257 HG21 VAL   216      28.180  41.360  47.510  1.00  0.00            
ATOM   3258 HG22 VAL   216      27.180  42.420  46.430  1.00  0.00            
ATOM   3259 HG23 VAL   216      28.510  41.440  45.740  1.00  0.00            
ATOM   3260  C   VAL   216      29.760  45.150  48.280  1.00  0.00            
ATOM   3261  O   VAL   216      29.730  45.220  49.560  1.00  0.00            
ATOM   3262  N   PHE   217      30.030  46.300  47.600  1.00  0.00            
ATOM   3263  H   PHE   217      30.070  46.350  46.590  1.00  0.00            
ATOM   3264  CA  PHE   217      30.730  47.480  48.180  1.00  0.00            
ATOM   3265  HA  PHE   217      31.580  47.200  48.800  1.00  0.00            
ATOM   3266  CB  PHE   217      31.300  48.290  47.040  1.00  0.00            
ATOM   3267  HB2 PHE   217      31.840  47.580  46.410  1.00  0.00            
ATOM   3268  HB3 PHE   217      30.410  48.670  46.540  1.00  0.00            
ATOM   3269  CG  PHE   217      32.360  49.350  47.400  1.00  0.00            
ATOM   3270  CD1 PHE   217      32.120  50.730  47.370  1.00  0.00            
ATOM   3271  HD1 PHE   217      31.200  51.160  47.010  1.00  0.00            
ATOM   3272  CE1 PHE   217      32.890  51.610  48.180  1.00  0.00            
ATOM   3273  HE1 PHE   217      32.620  52.640  47.990  1.00  0.00            
ATOM   3274  CZ  PHE   217      33.980  51.100  48.900  1.00  0.00            
ATOM   3275  HZ  PHE   217      34.760  51.840  48.990  1.00  0.00            
ATOM   3276  CE2 PHE   217      34.370  49.800  48.570  1.00  0.00            
ATOM   3277  HE2 PHE   217      34.860  49.260  49.370  1.00  0.00            
ATOM   3278  CD2 PHE   217      33.650  48.970  47.740  1.00  0.00            
ATOM   3279  HD2 PHE   217      33.830  47.900  47.800  1.00  0.00            
ATOM   3280  C   PHE   217      29.820  48.360  49.080  1.00  0.00            
ATOM   3281  O   PHE   217      30.120  48.400  50.270  1.00  0.00            
ATOM   3282  N   LEU   218      28.570  48.530  48.800  1.00  0.00            
ATOM   3283  H   LEU   218      28.220  48.380  47.860  1.00  0.00            
ATOM   3284  CA  LEU   218      27.710  49.350  49.680  1.00  0.00            
ATOM   3285  HA  LEU   218      28.230  50.260  49.970  1.00  0.00            
ATOM   3286  CB  LEU   218      26.530  49.980  48.910  1.00  0.00            
ATOM   3287  HB2 LEU   218      26.790  50.070  47.860  1.00  0.00            
ATOM   3288  HB3 LEU   218      25.700  49.270  48.950  1.00  0.00            
ATOM   3289  CG  LEU   218      26.020  51.320  49.590  1.00  0.00            
ATOM   3290  HG  LEU   218      26.440  51.350  50.590  1.00  0.00            
ATOM   3291  CD1 LEU   218      26.570  52.530  48.800  1.00  0.00            
ATOM   3292 HD11 LEU   218      26.000  52.720  47.890  1.00  0.00            
ATOM   3293 HD12 LEU   218      26.560  53.470  49.340  1.00  0.00            
ATOM   3294 HD13 LEU   218      27.570  52.360  48.400  1.00  0.00            
ATOM   3295  CD2 LEU   218      24.540  51.330  49.630  1.00  0.00            
ATOM   3296 HD21 LEU   218      24.210  50.970  48.660  1.00  0.00            
ATOM   3297 HD22 LEU   218      24.280  50.500  50.290  1.00  0.00            
ATOM   3298 HD23 LEU   218      24.210  52.320  49.940  1.00  0.00            
ATOM   3299  C   LEU   218      27.280  48.680  51.040  1.00  0.00            
ATOM   3300  O   LEU   218      27.270  49.330  52.090  1.00  0.00            
ATOM   3301  N   PHE   219      26.910  47.420  50.980  1.00  0.00            
ATOM   3302  H   PHE   219      26.930  46.930  50.090  1.00  0.00            
ATOM   3303  CA  PHE   219      26.240  46.650  52.060  1.00  0.00            
ATOM   3304  HA  PHE   219      25.990  47.340  52.870  1.00  0.00            
ATOM   3305  CB  PHE   219      25.050  45.800  51.570  1.00  0.00            
ATOM   3306  HB2 PHE   219      25.270  45.430  50.570  1.00  0.00            
ATOM   3307  HB3 PHE   219      24.920  44.990  52.290  1.00  0.00            
ATOM   3308  CG  PHE   219      23.830  46.650  51.520  1.00  0.00            
ATOM   3309  CD1 PHE   219      23.350  47.190  50.270  1.00  0.00            
ATOM   3310  HD1 PHE   219      23.910  47.030  49.370  1.00  0.00            
ATOM   3311  CE1 PHE   219      22.520  48.350  50.270  1.00  0.00            
ATOM   3312  HE1 PHE   219      22.510  48.970  49.380  1.00  0.00            
ATOM   3313  CZ  PHE   219      21.840  48.700  51.450  1.00  0.00            
ATOM   3314  HZ  PHE   219      20.900  49.220  51.420  1.00  0.00            
ATOM   3315  CE2 PHE   219      22.190  48.090  52.680  1.00  0.00            
ATOM   3316  HE2 PHE   219      22.140  48.700  53.580  1.00  0.00            
ATOM   3317  CD2 PHE   219      23.140  47.050  52.670  1.00  0.00            
ATOM   3318  HD2 PHE   219      23.630  46.730  53.580  1.00  0.00            
ATOM   3319  C   PHE   219      27.310  45.780  52.830  1.00  0.00            
ATOM   3320  O   PHE   219      27.120  45.660  54.000  1.00  0.00            
ATOM   3321  N   ALA   220      28.310  45.250  52.170  1.00  0.00            
ATOM   3322  H   ALA   220      28.440  45.460  51.190  1.00  0.00            
ATOM   3323  CA  ALA   220      29.470  44.700  52.890  1.00  0.00            
ATOM   3324  HA  ALA   220      29.360  44.790  53.970  1.00  0.00            
ATOM   3325  CB  ALA   220      29.540  43.200  52.500  1.00  0.00            
ATOM   3326  HB1 ALA   220      30.310  42.680  53.060  1.00  0.00            
ATOM   3327  HB2 ALA   220      28.660  42.650  52.840  1.00  0.00            
ATOM   3328  HB3 ALA   220      29.710  43.030  51.440  1.00  0.00            
ATOM   3329  C   ALA   220      30.860  45.440  52.580  1.00  0.00            
ATOM   3330  O   ALA   220      31.910  44.850  52.830  1.00  0.00            
ATOM   3331  N   PHE   221      30.720  46.740  52.410  1.00  0.00            
ATOM   3332  H   PHE   221      30.330  47.120  51.560  1.00  0.00            
ATOM   3333  CA  PHE   221      31.600  47.620  53.180  1.00  0.00            
ATOM   3334  HA  PHE   221      32.170  47.220  54.020  1.00  0.00            
ATOM   3335  CB  PHE   221      32.720  48.080  52.210  1.00  0.00            
ATOM   3336  HB2 PHE   221      32.830  47.280  51.480  1.00  0.00            
ATOM   3337  HB3 PHE   221      32.340  48.930  51.660  1.00  0.00            
ATOM   3338  CG  PHE   221      34.090  48.350  52.780  1.00  0.00            
ATOM   3339  CD1 PHE   221      34.840  47.350  53.370  1.00  0.00            
ATOM   3340  HD1 PHE   221      34.470  46.350  53.180  1.00  0.00            
ATOM   3341  CE1 PHE   221      36.240  47.570  53.580  1.00  0.00            
ATOM   3342  HE1 PHE   221      36.830  46.690  53.800  1.00  0.00            
ATOM   3343  CZ  PHE   221      36.800  48.790  53.090  1.00  0.00            
ATOM   3344  HZ  PHE   221      37.390  48.710  52.190  1.00  0.00            
ATOM   3345  CE2 PHE   221      35.930  49.930  53.160  1.00  0.00            
ATOM   3346  HE2 PHE   221      36.280  50.840  53.620  1.00  0.00            
ATOM   3347  CD2 PHE   221      34.530  49.660  53.030  1.00  0.00            
ATOM   3348  HD2 PHE   221      33.790  50.430  53.190  1.00  0.00            
ATOM   3349  C   PHE   221      30.870  48.770  53.870  1.00  0.00            
ATOM   3350  O   PHE   221      30.890  48.940  55.050  1.00  0.00            
ATOM   3351  N   VAL   222      30.290  49.600  52.960  1.00  0.00            
ATOM   3352  H   VAL   222      30.330  49.380  51.980  1.00  0.00            
ATOM   3353  CA  VAL   222      30.160  51.010  53.250  1.00  0.00            
ATOM   3354  HA  VAL   222      31.110  51.480  53.470  1.00  0.00            
ATOM   3355  CB  VAL   222      29.640  51.860  52.080  1.00  0.00            
ATOM   3356  HB  VAL   222      28.730  51.360  51.740  1.00  0.00            
ATOM   3357  CG1 VAL   222      29.070  53.250  52.340  1.00  0.00            
ATOM   3358 HG11 VAL   222      28.110  53.080  52.810  1.00  0.00            
ATOM   3359 HG12 VAL   222      29.770  53.740  53.020  1.00  0.00            
ATOM   3360 HG13 VAL   222      29.060  53.810  51.400  1.00  0.00            
ATOM   3361  CG2 VAL   222      30.680  51.820  50.930  1.00  0.00            
ATOM   3362 HG21 VAL   222      30.270  52.330  50.060  1.00  0.00            
ATOM   3363 HG22 VAL   222      31.600  52.340  51.200  1.00  0.00            
ATOM   3364 HG23 VAL   222      30.910  50.770  50.710  1.00  0.00            
ATOM   3365  C   VAL   222      29.300  51.330  54.500  1.00  0.00            
ATOM   3366  O   VAL   222      29.620  52.140  55.330  1.00  0.00            
ATOM   3367  N   VAL   223      28.090  50.880  54.330  1.00  0.00            
ATOM   3368  H   VAL   223      27.850  50.340  53.510  1.00  0.00            
ATOM   3369  CA  VAL   223      26.930  50.900  55.290  1.00  0.00            
ATOM   3370  HA  VAL   223      26.860  51.960  55.510  1.00  0.00            
ATOM   3371  CB  VAL   223      25.650  50.570  54.620  1.00  0.00            
ATOM   3372  HB  VAL   223      25.760  49.590  54.150  1.00  0.00            
ATOM   3373  CG1 VAL   223      24.400  50.640  55.510  1.00  0.00            
ATOM   3374 HG11 VAL   223      24.350  51.630  55.970  1.00  0.00            
ATOM   3375 HG12 VAL   223      23.510  50.340  54.960  1.00  0.00            
ATOM   3376 HG13 VAL   223      24.480  49.930  56.320  1.00  0.00            
ATOM   3377  CG2 VAL   223      25.230  51.640  53.540  1.00  0.00            
ATOM   3378 HG21 VAL   223      24.230  51.350  53.210  1.00  0.00            
ATOM   3379 HG22 VAL   223      25.190  52.640  53.970  1.00  0.00            
ATOM   3380 HG23 VAL   223      25.780  51.490  52.600  1.00  0.00            
ATOM   3381  C   VAL   223      27.330  50.270  56.650  1.00  0.00            
ATOM   3382  O   VAL   223      27.190  51.040  57.630  1.00  0.00            
ATOM   3383  N   PRO   224      27.770  49.010  56.770  1.00  0.00            
ATOM   3384  CD  PRO   224      27.580  47.960  55.880  1.00  0.00            
ATOM   3385  HD2 PRO   224      27.900  48.190  54.870  1.00  0.00            
ATOM   3386  HD3 PRO   224      26.500  47.770  55.840  1.00  0.00            
ATOM   3387  CG  PRO   224      28.380  46.760  56.470  1.00  0.00            
ATOM   3388  HG2 PRO   224      29.290  46.600  55.890  1.00  0.00            
ATOM   3389  HG3 PRO   224      27.770  45.850  56.400  1.00  0.00            
ATOM   3390  CB  PRO   224      28.570  47.010  57.860  1.00  0.00            
ATOM   3391  HB2 PRO   224      29.550  46.680  58.200  1.00  0.00            
ATOM   3392  HB3 PRO   224      27.760  46.470  58.360  1.00  0.00            
ATOM   3393  CA  PRO   224      28.340  48.500  58.070  1.00  0.00            
ATOM   3394  HA  PRO   224      27.540  48.630  58.800  1.00  0.00            
ATOM   3395  C   PRO   224      29.460  49.310  58.690  1.00  0.00            
ATOM   3396  O   PRO   224      29.300  49.720  59.800  1.00  0.00            
ATOM   3397  N   ILE   225      30.450  49.720  57.960  1.00  0.00            
ATOM   3398  H   ILE   225      30.540  49.260  57.060  1.00  0.00            
ATOM   3399  CA  ILE   225      31.470  50.730  58.380  1.00  0.00            
ATOM   3400  HA  ILE   225      31.870  50.310  59.310  1.00  0.00            
ATOM   3401  CB  ILE   225      32.640  50.580  57.410  1.00  0.00            
ATOM   3402  HB  ILE   225      32.330  50.710  56.380  1.00  0.00            
ATOM   3403  CG2 ILE   225      33.570  51.780  57.750  1.00  0.00            
ATOM   3404 HG21 ILE   225      33.760  51.860  58.820  1.00  0.00            
ATOM   3405 HG22 ILE   225      34.580  51.620  57.370  1.00  0.00            
ATOM   3406 HG23 ILE   225      33.120  52.750  57.510  1.00  0.00            
ATOM   3407  CG1 ILE   225      33.540  49.260  57.630  1.00  0.00            
ATOM   3408 HG12 ILE   225      34.340  49.390  58.360  1.00  0.00            
ATOM   3409 HG13 ILE   225      32.930  48.460  58.050  1.00  0.00            
ATOM   3410  CD1 ILE   225      34.220  48.800  56.300  1.00  0.00            
ATOM   3411 HD11 ILE   225      35.060  48.140  56.510  1.00  0.00            
ATOM   3412 HD12 ILE   225      33.460  48.380  55.640  1.00  0.00            
ATOM   3413 HD13 ILE   225      34.610  49.740  55.900  1.00  0.00            
ATOM   3414  C   ILE   225      30.950  52.130  58.820  1.00  0.00            
ATOM   3415  O   ILE   225      31.330  52.460  60.000  1.00  0.00            
ATOM   3416  N   LEU   226      29.980  52.660  58.180  1.00  0.00            
ATOM   3417  H   LEU   226      29.950  52.370  57.210  1.00  0.00            
ATOM   3418  CA  LEU   226      29.200  53.860  58.510  1.00  0.00            
ATOM   3419  HA  LEU   226      30.010  54.550  58.790  1.00  0.00            
ATOM   3420  CB  LEU   226      28.420  54.260  57.260  1.00  0.00            
ATOM   3421  HB2 LEU   226      29.070  54.400  56.390  1.00  0.00            
ATOM   3422  HB3 LEU   226      27.710  53.450  57.050  1.00  0.00            
ATOM   3423  CG  LEU   226      27.640  55.550  57.330  1.00  0.00            
ATOM   3424  HG  LEU   226      26.970  55.430  58.180  1.00  0.00            
ATOM   3425  CD1 LEU   226      28.490  56.760  57.420  1.00  0.00            
ATOM   3426 HD11 LEU   226      29.140  56.600  56.550  1.00  0.00            
ATOM   3427 HD12 LEU   226      28.000  57.730  57.330  1.00  0.00            
ATOM   3428 HD13 LEU   226      29.130  56.700  58.300  1.00  0.00            
ATOM   3429  CD2 LEU   226      26.770  55.540  56.080  1.00  0.00            
ATOM   3430 HD21 LEU   226      26.130  56.390  56.280  1.00  0.00            
ATOM   3431 HD22 LEU   226      27.330  55.570  55.140  1.00  0.00            
ATOM   3432 HD23 LEU   226      26.090  54.680  56.100  1.00  0.00            
ATOM   3433  C   LEU   226      28.360  53.690  59.820  1.00  0.00            
ATOM   3434  O   LEU   226      28.720  54.400  60.710  1.00  0.00            
ATOM   3435  N   ILE   227      27.840  52.550  60.100  1.00  0.00            
ATOM   3436  H   ILE   227      27.540  51.950  59.350  1.00  0.00            
ATOM   3437  CA  ILE   227      27.150  52.270  61.410  1.00  0.00            
ATOM   3438  HA  ILE   227      26.470  53.100  61.600  1.00  0.00            
ATOM   3439  CB  ILE   227      26.320  50.980  61.290  1.00  0.00            
ATOM   3440  HB  ILE   227      26.890  50.190  60.800  1.00  0.00            
ATOM   3441  CG2 ILE   227      25.880  50.500  62.660  1.00  0.00            
ATOM   3442 HG21 ILE   227      24.980  49.890  62.570  1.00  0.00            
ATOM   3443 HG22 ILE   227      26.640  49.890  63.140  1.00  0.00            
ATOM   3444 HG23 ILE   227      25.530  51.290  63.320  1.00  0.00            
ATOM   3445  CG1 ILE   227      25.070  51.260  60.450  1.00  0.00            
ATOM   3446 HG12 ILE   227      24.320  51.730  61.090  1.00  0.00            
ATOM   3447 HG13 ILE   227      25.210  52.000  59.660  1.00  0.00            
ATOM   3448  CD1 ILE   227      24.360  49.990  59.900  1.00  0.00            
ATOM   3449 HD11 ILE   227      24.050  49.230  60.620  1.00  0.00            
ATOM   3450 HD12 ILE   227      23.520  50.320  59.290  1.00  0.00            
ATOM   3451 HD13 ILE   227      25.010  49.450  59.210  1.00  0.00            
ATOM   3452  C   ILE   227      28.260  52.240  62.460  1.00  0.00            
ATOM   3453  O   ILE   227      28.310  53.210  63.230  1.00  0.00            
ATOM   3454  N   ILE   228      29.310  51.410  62.270  1.00  0.00            
ATOM   3455  H   ILE   228      29.160  50.720  61.550  1.00  0.00            
ATOM   3456  CA  ILE   228      30.440  51.320  63.170  1.00  0.00            
ATOM   3457  HA  ILE   228      30.000  50.890  64.070  1.00  0.00            
ATOM   3458  CB  ILE   228      31.410  50.270  62.730  1.00  0.00            
ATOM   3459  HB  ILE   228      31.700  50.600  61.740  1.00  0.00            
ATOM   3460  CG2 ILE   228      32.760  50.150  63.510  1.00  0.00            
ATOM   3461 HG21 ILE   228      33.170  49.140  63.480  1.00  0.00            
ATOM   3462 HG22 ILE   228      33.560  50.630  62.940  1.00  0.00            
ATOM   3463 HG23 ILE   228      32.650  50.560  64.510  1.00  0.00            
ATOM   3464  CG1 ILE   228      30.950  48.820  62.560  1.00  0.00            
ATOM   3465 HG12 ILE   228      30.930  48.300  63.520  1.00  0.00            
ATOM   3466 HG13 ILE   228      29.900  48.830  62.250  1.00  0.00            
ATOM   3467  CD1 ILE   228      31.830  47.960  61.590  1.00  0.00            
ATOM   3468 HD11 ILE   228      31.950  46.920  61.890  1.00  0.00            
ATOM   3469 HD12 ILE   228      31.430  48.030  60.580  1.00  0.00            
ATOM   3470 HD13 ILE   228      32.810  48.410  61.470  1.00  0.00            
ATOM   3471  C   ILE   228      31.120  52.690  63.520  1.00  0.00            
ATOM   3472  O   ILE   228      31.240  53.090  64.730  1.00  0.00            
ATOM   3473  N   THR   229      31.310  53.550  62.580  1.00  0.00            
ATOM   3474  H   THR   229      30.880  53.350  61.680  1.00  0.00            
ATOM   3475  CA  THR   229      31.830  54.850  62.700  1.00  0.00            
ATOM   3476  HA  THR   229      32.720  54.800  63.330  1.00  0.00            
ATOM   3477  CB  THR   229      32.150  55.450  61.350  1.00  0.00            
ATOM   3478  HB  THR   229      31.240  55.660  60.790  1.00  0.00            
ATOM   3479  CG2 THR   229      33.010  56.780  61.490  1.00  0.00            
ATOM   3480 HG21 THR   229      33.650  56.590  62.360  1.00  0.00            
ATOM   3481 HG22 THR   229      33.750  56.850  60.700  1.00  0.00            
ATOM   3482 HG23 THR   229      32.350  57.610  61.730  1.00  0.00            
ATOM   3483  OG1 THR   229      32.890  54.560  60.530  1.00  0.00            
ATOM   3484  HG1 THR   229      32.320  53.790  60.450  1.00  0.00            
ATOM   3485  C   THR   229      30.930  55.680  63.540  1.00  0.00            
ATOM   3486  O   THR   229      31.340  56.370  64.420  1.00  0.00            
ATOM   3487  N   VAL   230      29.720  55.900  62.990  1.00  0.00            
ATOM   3488  H   VAL   230      29.390  55.210  62.330  1.00  0.00            
ATOM   3489  CA  VAL   230      28.680  56.640  63.790  1.00  0.00            
ATOM   3490  HA  VAL   230      29.140  57.610  63.940  1.00  0.00            
ATOM   3491  CB  VAL   230      27.350  56.810  62.960  1.00  0.00            
ATOM   3492  HB  VAL   230      26.790  55.880  62.930  1.00  0.00            
ATOM   3493  CG1 VAL   230      26.450  57.820  63.680  1.00  0.00            
ATOM   3494 HG11 VAL   230      25.620  58.100  63.020  1.00  0.00            
ATOM   3495 HG12 VAL   230      25.920  57.220  64.420  1.00  0.00            
ATOM   3496 HG13 VAL   230      27.000  58.620  64.170  1.00  0.00            
ATOM   3497  CG2 VAL   230      27.550  57.380  61.540  1.00  0.00            
ATOM   3498 HG21 VAL   230      26.870  58.190  61.280  1.00  0.00            
ATOM   3499 HG22 VAL   230      28.540  57.750  61.270  1.00  0.00            
ATOM   3500 HG23 VAL   230      27.170  56.580  60.900  1.00  0.00            
ATOM   3501  C   VAL   230      28.400  56.080  65.210  1.00  0.00            
ATOM   3502  O   VAL   230      28.350  56.950  66.060  1.00  0.00            
ATOM   3503  N   CYS   231      28.540  54.780  65.450  1.00  0.00            
ATOM   3504  H   CYS   231      28.560  54.080  64.720  1.00  0.00            
ATOM   3505  CA  CYS   231      28.490  54.280  66.840  1.00  0.00            
ATOM   3506  HA  CYS   231      27.570  54.550  67.370  1.00  0.00            
ATOM   3507  CB  CYS   231      28.580  52.720  66.830  1.00  0.00            
ATOM   3508  HB2 CYS   231      29.410  52.520  66.150  1.00  0.00            
ATOM   3509  HB3 CYS   231      28.960  52.270  67.750  1.00  0.00            
ATOM   3510  SG  CYS   231      27.040  51.890  66.280  1.00  0.00            
ATOM   3511  HG  CYS   231      26.040  52.700  66.650  1.00  0.00            
ATOM   3512  C   CYS   231      29.600  54.910  67.690  1.00  0.00            
ATOM   3513  O   CYS   231      29.260  55.490  68.760  1.00  0.00            
ATOM   3514  N   TYR   232      30.860  54.640  67.340  1.00  0.00            
ATOM   3515  H   TYR   232      30.980  53.990  66.590  1.00  0.00            
ATOM   3516  CA  TYR   232      32.100  55.330  67.840  1.00  0.00            
ATOM   3517  HA  TYR   232      32.210  54.990  68.870  1.00  0.00            
ATOM   3518  CB  TYR   232      33.370  54.660  67.130  1.00  0.00            
ATOM   3519  HB2 TYR   232      33.130  54.300  66.130  1.00  0.00            
ATOM   3520  HB3 TYR   232      34.130  55.420  66.960  1.00  0.00            
ATOM   3521  CG  TYR   232      33.940  53.420  67.780  1.00  0.00            
ATOM   3522  CD1 TYR   232      33.340  52.150  67.540  1.00  0.00            
ATOM   3523  HD1 TYR   232      32.940  51.950  66.550  1.00  0.00            
ATOM   3524  CE1 TYR   232      33.920  51.060  68.160  1.00  0.00            
ATOM   3525  HE1 TYR   232      33.620  50.080  67.830  1.00  0.00            
ATOM   3526  CZ  TYR   232      34.660  51.170  69.340  1.00  0.00            
ATOM   3527  OH  TYR   232      35.340  50.080  69.850  1.00  0.00            
ATOM   3528  HH  TYR   232      35.500  50.250  70.780  1.00  0.00            
ATOM   3529  CE2 TYR   232      35.050  52.400  69.780  1.00  0.00            
ATOM   3530  HE2 TYR   232      35.610  52.480  70.700  1.00  0.00            
ATOM   3531  CD2 TYR   232      34.660  53.520  69.010  1.00  0.00            
ATOM   3532  HD2 TYR   232      35.110  54.480  69.210  1.00  0.00            
ATOM   3533  C   TYR   232      32.030  56.830  68.020  1.00  0.00            
ATOM   3534  O   TYR   232      32.020  57.290  69.130  1.00  0.00            
ATOM   3535  N   GLY   233      31.310  57.510  67.080  1.00  0.00            
ATOM   3536  H   GLY   233      31.400  57.180  66.130  1.00  0.00            
ATOM   3537  CA  GLY   233      30.680  58.880  67.200  1.00  0.00            
ATOM   3538  HA2 GLY   233      31.560  59.520  67.220  1.00  0.00            
ATOM   3539  HA3 GLY   233      30.070  59.010  66.310  1.00  0.00            
ATOM   3540  C   GLY   233      29.670  59.200  68.290  1.00  0.00            
ATOM   3541  O   GLY   233      29.860  60.100  69.100  1.00  0.00            
ATOM   3542  N   LEU   234      28.680  58.330  68.390  1.00  0.00            
ATOM   3543  H   LEU   234      28.460  57.760  67.580  1.00  0.00            
ATOM   3544  CA  LEU   234      27.720  58.320  69.500  1.00  0.00            
ATOM   3545  HA  LEU   234      27.230  59.290  69.540  1.00  0.00            
ATOM   3546  CB  LEU   234      26.560  57.330  69.210  1.00  0.00            
ATOM   3547  HB2 LEU   234      26.970  56.400  68.790  1.00  0.00            
ATOM   3548  HB3 LEU   234      25.980  57.080  70.090  1.00  0.00            
ATOM   3549  CG  LEU   234      25.550  57.850  68.170  1.00  0.00            
ATOM   3550  HG  LEU   234      26.160  58.490  67.530  1.00  0.00            
ATOM   3551  CD1 LEU   234      24.940  56.620  67.370  1.00  0.00            
ATOM   3552 HD11 LEU   234      25.730  56.160  66.770  1.00  0.00            
ATOM   3553 HD12 LEU   234      24.570  55.920  68.120  1.00  0.00            
ATOM   3554 HD13 LEU   234      24.130  56.950  66.710  1.00  0.00            
ATOM   3555  CD2 LEU   234      24.370  58.580  68.780  1.00  0.00            
ATOM   3556 HD21 LEU   234      23.440  58.030  68.650  1.00  0.00            
ATOM   3557 HD22 LEU   234      24.370  58.560  69.870  1.00  0.00            
ATOM   3558 HD23 LEU   234      24.220  59.570  68.330  1.00  0.00            
ATOM   3559  C   LEU   234      28.260  58.020  70.930  1.00  0.00            
ATOM   3560  O   LEU   234      28.020  58.830  71.890  1.00  0.00            
ATOM   3561  N   MET   235      29.230  57.130  70.970  1.00  0.00            
ATOM   3562  H   MET   235      29.500  56.610  70.150  1.00  0.00            
ATOM   3563  CA  MET   235      30.130  56.970  72.080  1.00  0.00            
ATOM   3564  HA  MET   235      29.560  56.990  73.000  1.00  0.00            
ATOM   3565  CB  MET   235      31.020  55.660  71.970  1.00  0.00            
ATOM   3566  HB2 MET   235      31.800  55.750  71.220  1.00  0.00            
ATOM   3567  HB3 MET   235      31.560  55.490  72.900  1.00  0.00            
ATOM   3568  CG  MET   235      30.180  54.400  71.660  1.00  0.00            
ATOM   3569  HG2 MET   235      29.210  54.460  72.150  1.00  0.00            
ATOM   3570  HG3 MET   235      29.960  54.240  70.600  1.00  0.00            
ATOM   3571  SD  MET   235      31.010  52.970  72.220  1.00  0.00            
ATOM   3572  CE  MET   235      31.320  51.940  70.700  1.00  0.00            
ATOM   3573  HE1 MET   235      31.090  52.530  69.810  1.00  0.00            
ATOM   3574  HE2 MET   235      32.400  51.840  70.590  1.00  0.00            
ATOM   3575  HE3 MET   235      30.880  50.940  70.630  1.00  0.00            
ATOM   3576  C   MET   235      31.010  58.190  72.300  1.00  0.00            
ATOM   3577  O   MET   235      30.830  58.810  73.360  1.00  0.00            
ATOM   3578  N   LEU   236      31.750  58.720  71.300  1.00  0.00            
ATOM   3579  H   LEU   236      31.470  58.540  70.340  1.00  0.00            
ATOM   3580  CA  LEU   236      32.500  59.990  71.410  1.00  0.00            
ATOM   3581  HA  LEU   236      33.280  59.780  72.150  1.00  0.00            
ATOM   3582  CB  LEU   236      33.180  60.360  70.090  1.00  0.00            
ATOM   3583  HB2 LEU   236      33.670  59.480  69.660  1.00  0.00            
ATOM   3584  HB3 LEU   236      32.410  60.590  69.360  1.00  0.00            
ATOM   3585  CG  LEU   236      34.120  61.640  70.180  1.00  0.00            
ATOM   3586  HG  LEU   236      33.680  62.240  70.970  1.00  0.00            
ATOM   3587  CD1 LEU   236      35.520  61.360  70.490  1.00  0.00            
ATOM   3588 HD11 LEU   236      36.010  60.820  69.680  1.00  0.00            
ATOM   3589 HD12 LEU   236      36.000  62.330  70.640  1.00  0.00            
ATOM   3590 HD13 LEU   236      35.670  60.930  71.480  1.00  0.00            
ATOM   3591  CD2 LEU   236      34.130  62.400  68.910  1.00  0.00            
ATOM   3592 HD21 LEU   236      34.460  61.770  68.090  1.00  0.00            
ATOM   3593 HD22 LEU   236      33.150  62.890  68.860  1.00  0.00            
ATOM   3594 HD23 LEU   236      34.870  63.190  69.000  1.00  0.00            
ATOM   3595  C   LEU   236      31.690  61.090  72.020  1.00  0.00            
ATOM   3596  O   LEU   236      32.130  61.650  73.030  1.00  0.00            
ATOM   3597  N   LEU   237      30.400  61.270  71.660  1.00  0.00            
ATOM   3598  H   LEU   237      30.060  60.760  70.850  1.00  0.00            
ATOM   3599  CA  LEU   237      29.650  62.460  72.070  1.00  0.00            
ATOM   3600  HA  LEU   237      30.400  63.160  72.420  1.00  0.00            
ATOM   3601  CB  LEU   237      29.000  63.100  70.810  1.00  0.00            
ATOM   3602  HB2 LEU   237      28.240  62.390  70.480  1.00  0.00            
ATOM   3603  HB3 LEU   237      28.430  63.980  71.110  1.00  0.00            
ATOM   3604  CG  LEU   237      29.970  63.400  69.670  1.00  0.00            
ATOM   3605  HG  LEU   237      30.620  62.580  69.370  1.00  0.00            
ATOM   3606  CD1 LEU   237      29.170  64.060  68.490  1.00  0.00            
ATOM   3607 HD11 LEU   237      29.820  64.180  67.620  1.00  0.00            
ATOM   3608 HD12 LEU   237      28.350  63.370  68.300  1.00  0.00            
ATOM   3609 HD13 LEU   237      28.900  65.090  68.710  1.00  0.00            
ATOM   3610  CD2 LEU   237      30.940  64.470  70.050  1.00  0.00            
ATOM   3611 HD21 LEU   237      31.280  65.040  69.190  1.00  0.00            
ATOM   3612 HD22 LEU   237      30.430  65.080  70.790  1.00  0.00            
ATOM   3613 HD23 LEU   237      31.800  64.030  70.550  1.00  0.00            
ATOM   3614  C   LEU   237      28.700  62.110  73.230  1.00  0.00            
ATOM   3615  O   LEU   237      28.290  63.080  73.910  1.00  0.00            
ATOM   3616  N   ARG   238      28.530  60.880  73.750  1.00  0.00            
ATOM   3617  H   ARG   238      28.630  60.170  73.040  1.00  0.00            
ATOM   3618  CA  ARG   238      28.200  60.600  75.170  1.00  0.00            
ATOM   3619  HA  ARG   238      27.420  61.300  75.480  1.00  0.00            
ATOM   3620  CB  ARG   238      27.800  59.110  75.350  1.00  0.00            
ATOM   3621  HB2 ARG   238      26.870  58.940  74.820  1.00  0.00            
ATOM   3622  HB3 ARG   238      28.610  58.590  74.830  1.00  0.00            
ATOM   3623  CG  ARG   238      27.710  58.510  76.790  1.00  0.00            
ATOM   3624  HG2 ARG   238      27.220  57.530  76.740  1.00  0.00            
ATOM   3625  HG3 ARG   238      28.700  58.280  77.200  1.00  0.00            
ATOM   3626  CD  ARG   238      26.890  59.430  77.750  1.00  0.00            
ATOM   3627  HD2 ARG   238      27.570  60.210  78.120  1.00  0.00            
ATOM   3628  HD3 ARG   238      26.070  59.800  77.140  1.00  0.00            
ATOM   3629  NE  ARG   238      26.310  58.840  79.000  1.00  0.00            
ATOM   3630  HE  ARG   238      26.810  58.860  79.880  1.00  0.00            
ATOM   3631  CZ  ARG   238      25.280  58.050  78.990  1.00  0.00            
ATOM   3632  NH1 ARG   238      25.020  57.410  80.100  1.00  0.00            
ATOM   3633 HH11 ARG   238      24.460  57.880  80.800  1.00  0.00            
ATOM   3634 HH12 ARG   238      25.410  56.510  80.320  1.00  0.00            
ATOM   3635  NH2 ARG   238      24.190  58.480  78.440  1.00  0.00            
ATOM   3636 HH21 ARG   238      24.210  58.570  77.430  1.00  0.00            
ATOM   3637 HH22 ARG   238      23.330  58.280  78.920  1.00  0.00            
ATOM   3638  C   ARG   238      29.420  60.930  76.080  1.00  0.00            
ATOM   3639  O   ARG   238      29.260  61.730  77.030  1.00  0.00            
ATOM   3640  N   LEU   239      30.630  60.720  75.710  1.00  0.00            
ATOM   3641  H   LEU   239      30.870  60.400  74.780  1.00  0.00            
ATOM   3642  CA  LEU   239      31.820  60.880  76.560  1.00  0.00            
ATOM   3643  HA  LEU   239      31.590  60.580  77.580  1.00  0.00            
ATOM   3644  CB  LEU   239      32.810  59.760  76.080  1.00  0.00            
ATOM   3645  HB2 LEU   239      32.900  60.000  75.020  1.00  0.00            
ATOM   3646  HB3 LEU   239      33.760  59.870  76.610  1.00  0.00            
ATOM   3647  CG  LEU   239      32.420  58.310  76.330  1.00  0.00            
ATOM   3648  HG  LEU   239      31.440  58.100  75.890  1.00  0.00            
ATOM   3649  CD1 LEU   239      33.350  57.360  75.570  1.00  0.00            
ATOM   3650 HD11 LEU   239      34.380  57.250  75.920  1.00  0.00            
ATOM   3651 HD12 LEU   239      32.890  56.380  75.710  1.00  0.00            
ATOM   3652 HD13 LEU   239      33.140  57.580  74.520  1.00  0.00            
ATOM   3653  CD2 LEU   239      32.350  57.810  77.780  1.00  0.00            
ATOM   3654 HD21 LEU   239      31.530  57.110  77.880  1.00  0.00            
ATOM   3655 HD22 LEU   239      33.310  57.330  77.980  1.00  0.00            
ATOM   3656 HD23 LEU   239      32.170  58.600  78.520  1.00  0.00            
ATOM   3657  C   LEU   239      32.580  62.260  76.590  1.00  0.00            
ATOM   3658  O   LEU   239      33.240  62.550  77.580  1.00  0.00            
ATOM   3659  N   ARG   240      32.750  62.770  75.390  1.00  0.00            
ATOM   3660  H   ARG   240      31.980  62.620  74.750  1.00  0.00            
ATOM   3661  CA  ARG   240      33.660  63.920  75.280  1.00  0.00            
ATOM   3662  HA  ARG   240      34.310  64.080  76.140  1.00  0.00            
ATOM   3663  CB  ARG   240      34.440  63.660  74.060  1.00  0.00            
ATOM   3664  HB2 ARG   240      33.750  63.720  73.220  1.00  0.00            
ATOM   3665  HB3 ARG   240      35.190  64.450  74.020  1.00  0.00            
ATOM   3666  CG  ARG   240      35.290  62.390  73.850  1.00  0.00            
ATOM   3667  HG2 ARG   240      34.720  61.490  73.630  1.00  0.00            
ATOM   3668  HG3 ARG   240      36.020  62.610  73.080  1.00  0.00            
ATOM   3669  CD  ARG   240      36.110  62.220  75.090  1.00  0.00            
ATOM   3670  HD2 ARG   240      36.300  63.170  75.590  1.00  0.00            
ATOM   3671  HD3 ARG   240      35.420  61.620  75.690  1.00  0.00            
ATOM   3672  NE  ARG   240      37.370  61.490  74.770  1.00  0.00            
ATOM   3673  HE  ARG   240      37.150  60.600  74.340  1.00  0.00            
ATOM   3674  CZ  ARG   240      38.440  61.410  75.630  1.00  0.00            
ATOM   3675  NH1 ARG   240      39.390  60.650  75.260  1.00  0.00            
ATOM   3676 HH11 ARG   240      39.220  59.760  74.820  1.00  0.00            
ATOM   3677 HH12 ARG   240      40.200  61.180  74.970  1.00  0.00            
ATOM   3678  NH2 ARG   240      38.860  62.510  76.060  1.00  0.00            
ATOM   3679 HH21 ARG   240      39.020  63.220  75.360  1.00  0.00            
ATOM   3680 HH22 ARG   240      39.380  62.560  76.930  1.00  0.00            
ATOM   3681  C   ARG   240      32.880  65.240  75.300  1.00  0.00            
ATOM   3682  O   ARG   240      32.250  65.480  74.270  1.00  0.00            
ATOM   3683  N   SER   241      33.410  66.240  75.960  1.00  0.00            
ATOM   3684  H   SER   241      34.340  66.070  76.300  1.00  0.00            
ATOM   3685  CA  SER   241      32.550  67.030  76.800  1.00  0.00            
ATOM   3686  HA  SER   241      31.520  66.790  76.550  1.00  0.00            
ATOM   3687  CB  SER   241      32.750  66.890  78.270  1.00  0.00            
ATOM   3688  HB2 SER   241      32.070  67.490  78.880  1.00  0.00            
ATOM   3689  HB3 SER   241      32.430  65.890  78.600  1.00  0.00            
ATOM   3690  OG  SER   241      34.050  67.270  78.570  1.00  0.00            
ATOM   3691  HG  SER   241      34.630  66.570  78.270  1.00  0.00            
ATOM   3692  C   SER   241      32.660  68.510  76.520  1.00  0.00            
ATOM   3693  O   SER   241      33.790  68.980  76.170  1.00  0.00            
ATOM   3694  N   VAL   242      31.580  69.260  76.420  1.00  0.00            
ATOM   3695  H   VAL   242      31.270  69.780  77.230  1.00  0.00            
ATOM   3696  CA  VAL   242      31.000  69.670  75.140  1.00  0.00            
ATOM   3697  HA  VAL   242      31.030  68.810  74.460  1.00  0.00            
ATOM   3698  CB  VAL   242      29.550  70.080  75.370  1.00  0.00            
ATOM   3699  HB  VAL   242      29.530  70.860  76.130  1.00  0.00            
ATOM   3700  CG1 VAL   242      28.780  70.600  74.210  1.00  0.00            
ATOM   3701 HG11 VAL   242      27.720  70.580  74.500  1.00  0.00            
ATOM   3702 HG12 VAL   242      29.130  71.610  73.980  1.00  0.00            
ATOM   3703 HG13 VAL   242      28.950  69.960  73.350  1.00  0.00            
ATOM   3704  CG2 VAL   242      28.750  68.850  75.910  1.00  0.00            
ATOM   3705 HG21 VAL   242      27.680  69.040  75.860  1.00  0.00            
ATOM   3706 HG22 VAL   242      29.090  67.980  75.360  1.00  0.00            
ATOM   3707 HG23 VAL   242      29.100  68.680  76.930  1.00  0.00            
ATOM   3708  C   VAL   242      31.760  70.900  74.580  1.00  0.00            
ATOM   3709  O   VAL   242      31.620  72.050  75.060  1.00  0.00            
ATOM   3710  N   ARG   243      32.510  70.740  73.540  1.00  0.00            
ATOM   3711  H   ARG   243      32.830  69.810  73.290  1.00  0.00            
ATOM   3712  CA  ARG   243      33.300  71.920  73.050  1.00  0.00            
ATOM   3713  HA  ARG   243      33.720  72.400  73.930  1.00  0.00            
ATOM   3714  CB  ARG   243      34.410  71.430  72.120  1.00  0.00            
ATOM   3715  HB2 ARG   243      34.040  70.520  71.660  1.00  0.00            
ATOM   3716  HB3 ARG   243      34.700  72.180  71.390  1.00  0.00            
ATOM   3717  CG  ARG   243      35.800  71.200  72.860  1.00  0.00            
ATOM   3718  HG2 ARG   243      36.540  71.100  72.070  1.00  0.00            
ATOM   3719  HG3 ARG   243      36.160  72.000  73.500  1.00  0.00            
ATOM   3720  CD  ARG   243      35.810  69.940  73.720  1.00  0.00            
ATOM   3721  HD2 ARG   243      34.830  69.820  74.190  1.00  0.00            
ATOM   3722  HD3 ARG   243      35.940  69.120  73.020  1.00  0.00            
ATOM   3723  NE  ARG   243      36.820  69.910  74.650  1.00  0.00            
ATOM   3724  HE  ARG   243      37.550  70.610  74.540  1.00  0.00            
ATOM   3725  CZ  ARG   243      37.210  68.820  75.310  1.00  0.00            
ATOM   3726  NH1 ARG   243      38.180  68.710  76.160  1.00  0.00            
ATOM   3727 HH11 ARG   243      39.030  69.060  75.740  1.00  0.00            
ATOM   3728 HH12 ARG   243      38.160  67.910  76.770  1.00  0.00            
ATOM   3729  NH2 ARG   243      36.260  67.960  75.670  1.00  0.00            
ATOM   3730 HH21 ARG   243      35.410  68.430  75.950  1.00  0.00            
ATOM   3731 HH22 ARG   243      36.610  67.200  76.230  1.00  0.00            
ATOM   3732  C   ARG   243      32.460  72.980  72.320  1.00  0.00            
ATOM   3733  O   ARG   243      31.650  72.580  71.490  1.00  0.00            
ATOM   3734  N   LEU   244      32.890  74.280  72.240  1.00  0.00            
ATOM   3735  H   LEU   244      33.650  74.530  72.850  1.00  0.00            
ATOM   3736  CA  LEU   244      32.200  75.370  71.560  1.00  0.00            
ATOM   3737  HA  LEU   244      31.250  74.980  71.190  1.00  0.00            
ATOM   3738  CB  LEU   244      32.980  76.050  70.490  1.00  0.00            
ATOM   3739  HB2 LEU   244      32.470  76.970  70.210  1.00  0.00            
ATOM   3740  HB3 LEU   244      33.980  76.260  70.890  1.00  0.00            
ATOM   3741  CG  LEU   244      33.080  75.110  69.230  1.00  0.00            
ATOM   3742  HG  LEU   244      33.160  74.090  69.610  1.00  0.00            
ATOM   3743  CD1 LEU   244      31.870  74.980  68.250  1.00  0.00            
ATOM   3744 HD11 LEU   244      31.100  74.400  68.740  1.00  0.00            
ATOM   3745 HD12 LEU   244      31.470  75.990  68.170  1.00  0.00            
ATOM   3746 HD13 LEU   244      32.270  74.470  67.370  1.00  0.00            
ATOM   3747  CD2 LEU   244      34.340  75.470  68.490  1.00  0.00            
ATOM   3748 HD21 LEU   244      34.910  74.550  68.380  1.00  0.00            
ATOM   3749 HD22 LEU   244      34.090  75.800  67.490  1.00  0.00            
ATOM   3750 HD23 LEU   244      34.940  76.230  69.000  1.00  0.00            
ATOM   3751  C   LEU   244      31.800  76.400  72.610  1.00  0.00            
ATOM   3752  O   LEU   244      30.670  76.910  72.550  1.00  0.00            
ATOM   3753  N   LEU   245      32.670  76.940  73.400  1.00  0.00            
ATOM   3754  H   LEU   245      33.470  76.400  73.680  1.00  0.00            
ATOM   3755  CA  LEU   245      32.530  78.240  74.010  1.00  0.00            
ATOM   3756  HA  LEU   245      33.420  78.470  74.590  1.00  0.00            
ATOM   3757  CB  LEU   245      32.520  79.340  72.940  1.00  0.00            
ATOM   3758  HB2 LEU   245      31.680  79.170  72.270  1.00  0.00            
ATOM   3759  HB3 LEU   245      32.310  80.240  73.510  1.00  0.00            
ATOM   3760  CG  LEU   245      33.770  79.450  72.020  1.00  0.00            
ATOM   3761  HG  LEU   245      33.650  78.760  71.180  1.00  0.00            
ATOM   3762  CD1 LEU   245      33.900  80.900  71.470  1.00  0.00            
ATOM   3763 HD11 LEU   245      32.950  81.350  71.170  1.00  0.00            
ATOM   3764 HD12 LEU   245      34.450  81.480  72.200  1.00  0.00            
ATOM   3765 HD13 LEU   245      34.520  80.760  70.590  1.00  0.00            
ATOM   3766  CD2 LEU   245      35.070  79.070  72.670  1.00  0.00            
ATOM   3767 HD21 LEU   245      35.170  77.980  72.710  1.00  0.00            
ATOM   3768 HD22 LEU   245      35.910  79.340  72.030  1.00  0.00            
ATOM   3769 HD23 LEU   245      35.210  79.630  73.590  1.00  0.00            
ATOM   3770  C   LEU   245      31.370  78.350  75.040  1.00  0.00            
ATOM   3771  O   LEU   245      30.720  79.400  75.180  1.00  0.00            
ATOM   3772  N   SER   246      31.300  77.370  75.950  1.00  0.00            
ATOM   3773  H   SER   246      31.870  76.550  75.800  1.00  0.00            
ATOM   3774  CA  SER   246      29.990  77.020  76.620  1.00  0.00            
ATOM   3775  HA  SER   246      29.330  77.890  76.650  1.00  0.00            
ATOM   3776  CB  SER   246      29.250  76.000  75.810  1.00  0.00            
ATOM   3777  HB2 SER   246      28.160  76.110  75.770  1.00  0.00            
ATOM   3778  HB3 SER   246      29.670  76.000  74.810  1.00  0.00            
ATOM   3779  OG  SER   246      29.300  74.690  76.350  1.00  0.00            
ATOM   3780  HG  SER   246      30.210  74.380  76.240  1.00  0.00            
ATOM   3781  C   SER   246      30.130  76.570  78.070  1.00  0.00            
ATOM   3782  O   SER   246      31.230  76.200  78.540  1.00  0.00            
ATOM   3783  N   GLY   247      29.060  76.660  78.840  1.00  0.00            
ATOM   3784  H   GLY   247      28.180  76.800  78.360  1.00  0.00            
ATOM   3785  CA  GLY   247      28.970  76.660  80.280  1.00  0.00            
ATOM   3786  HA2 GLY   247      29.850  77.210  80.620  1.00  0.00            
ATOM   3787  HA3 GLY   247      28.050  77.170  80.590  1.00  0.00            
ATOM   3788  C   GLY   247      29.110  75.300  80.920  1.00  0.00            
ATOM   3789  O   GLY   247      28.070  74.600  81.140  1.00  0.00            
ATOM   3790  N   SER   248      30.220  74.640  80.630  1.00  0.00            
ATOM   3791  H   SER   248      30.930  75.110  80.070  1.00  0.00            
ATOM   3792  CA  SER   248      30.300  73.190  80.510  1.00  0.00            
ATOM   3793  HA  SER   248      29.410  72.700  80.910  1.00  0.00            
ATOM   3794  CB  SER   248      30.630  72.760  79.110  1.00  0.00            
ATOM   3795  HB2 SER   248      29.960  73.260  78.400  1.00  0.00            
ATOM   3796  HB3 SER   248      31.620  73.160  78.880  1.00  0.00            
ATOM   3797  OG  SER   248      30.770  71.390  78.940  1.00  0.00            
ATOM   3798  HG  SER   248      30.180  70.960  79.560  1.00  0.00            
ATOM   3799  C   SER   248      31.360  72.710  81.550  1.00  0.00            
ATOM   3800  O   SER   248      32.490  72.550  81.090  1.00  0.00            
ATOM   3801  N   LYS   249      30.870  72.040  82.600  1.00  0.00            
ATOM   3802  H   LYS   249      29.980  71.590  82.460  1.00  0.00            
ATOM   3803  CA  LYS   249      31.380  72.090  83.990  1.00  0.00            
ATOM   3804  HA  LYS   249      32.000  72.980  84.160  1.00  0.00            
ATOM   3805  CB  LYS   249      30.280  71.940  85.110  1.00  0.00            
ATOM   3806  HB2 LYS   249      29.390  72.430  84.720  1.00  0.00            
ATOM   3807  HB3 LYS   249      29.970  70.910  85.260  1.00  0.00            
ATOM   3808  CG  LYS   249      30.600  72.760  86.340  1.00  0.00            
ATOM   3809  HG2 LYS   249      31.470  72.240  86.730  1.00  0.00            
ATOM   3810  HG3 LYS   249      30.820  73.790  86.060  1.00  0.00            
ATOM   3811  CD  LYS   249      29.480  72.640  87.340  1.00  0.00            
ATOM   3812  HD2 LYS   249      28.700  73.310  86.970  1.00  0.00            
ATOM   3813  HD3 LYS   249      29.080  71.640  87.470  1.00  0.00            
ATOM   3814  CE  LYS   249      29.890  73.210  88.700  1.00  0.00            
ATOM   3815  HE2 LYS   249      30.310  72.360  89.240  1.00  0.00            
ATOM   3816  HE3 LYS   249      30.660  73.980  88.790  1.00  0.00            
ATOM   3817  NZ  LYS   249      28.740  73.720  89.480  1.00  0.00            
ATOM   3818  HZ1 LYS   249      28.300  74.540  89.100  1.00  0.00            
ATOM   3819  HZ2 LYS   249      28.030  73.000  89.530  1.00  0.00            
ATOM   3820  HZ3 LYS   249      29.100  74.070  90.360  1.00  0.00            
ATOM   3821  C   LYS   249      32.420  71.050  84.280  1.00  0.00            
ATOM   3822  O   LYS   249      33.150  71.190  85.270  1.00  0.00            
ATOM   3823  N   GLU   250      32.650  70.170  83.360  1.00  0.00            
ATOM   3824  H   GLU   250      33.410  70.440  82.750  1.00  0.00            
ATOM   3825  CA  GLU   250      32.350  68.770  83.450  1.00  0.00            
ATOM   3826  HA  GLU   250      32.520  68.410  84.460  1.00  0.00            
ATOM   3827  CB  GLU   250      30.850  68.700  83.100  1.00  0.00            
ATOM   3828  HB2 GLU   250      30.560  67.710  83.460  1.00  0.00            
ATOM   3829  HB3 GLU   250      30.260  69.330  83.760  1.00  0.00            
ATOM   3830  CG  GLU   250      30.410  68.800  81.680  1.00  0.00            
ATOM   3831  HG2 GLU   250      31.040  69.440  81.080  1.00  0.00            
ATOM   3832  HG3 GLU   250      30.400  67.780  81.310  1.00  0.00            
ATOM   3833  CD  GLU   250      29.080  69.530  81.460  1.00  0.00            
ATOM   3834  OE1 GLU   250      28.930  70.420  80.630  1.00  0.00            
ATOM   3835  OE2 GLU   250      28.180  69.140  82.190  1.00  0.00            
ATOM   3836  C   GLU   250      33.160  67.900  82.440  1.00  0.00            
ATOM   3837  O   GLU   250      33.810  68.490  81.600  1.00  0.00            
ATOM   3838  N   LYS   251      32.940  66.510  82.400  1.00  0.00            
ATOM   3839  H   LYS   251      32.160  66.250  81.820  1.00  0.00            
ATOM   3840  CA  LYS   251      34.060  65.560  82.370  1.00  0.00            
ATOM   3841  HA  LYS   251      34.950  66.080  82.730  1.00  0.00            
ATOM   3842  CB  LYS   251      33.720  64.480  83.400  1.00  0.00            
ATOM   3843  HB2 LYS   251      32.990  63.760  83.040  1.00  0.00            
ATOM   3844  HB3 LYS   251      34.620  63.860  83.410  1.00  0.00            
ATOM   3845  CG  LYS   251      33.270  64.880  84.860  1.00  0.00            
ATOM   3846  HG2 LYS   251      32.970  65.920  84.860  1.00  0.00            
ATOM   3847  HG3 LYS   251      32.470  64.210  85.190  1.00  0.00            
ATOM   3848  CD  LYS   251      34.460  64.750  85.790  1.00  0.00            
ATOM   3849  HD2 LYS   251      34.990  63.800  85.790  1.00  0.00            
ATOM   3850  HD3 LYS   251      35.130  65.530  85.440  1.00  0.00            
ATOM   3851  CE  LYS   251      33.960  65.210  87.180  1.00  0.00            
ATOM   3852  HE2 LYS   251      34.850  65.320  87.810  1.00  0.00            
ATOM   3853  HE3 LYS   251      33.520  66.210  87.150  1.00  0.00            
ATOM   3854  NZ  LYS   251      33.070  64.260  87.870  1.00  0.00            
ATOM   3855  HZ1 LYS   251      32.150  64.590  88.120  1.00  0.00            
ATOM   3856  HZ2 LYS   251      32.890  63.430  87.330  1.00  0.00            
ATOM   3857  HZ3 LYS   251      33.390  64.020  88.800  1.00  0.00            
ATOM   3858  C   LYS   251      34.290  64.960  80.980  1.00  0.00            
ATOM   3859  O   LYS   251      33.380  64.400  80.470  1.00  0.00            
ATOM   3860  N   ASP   252      35.590  64.820  80.680  1.00  0.00            
ATOM   3861  H   ASP   252      36.250  65.260  81.300  1.00  0.00            
ATOM   3862  CA  ASP   252      36.070  64.000  79.670  1.00  0.00            
ATOM   3863  HA  ASP   252      35.290  63.860  78.920  1.00  0.00            
ATOM   3864  CB  ASP   252      37.240  64.660  79.030  1.00  0.00            
ATOM   3865  HB2 ASP   252      37.750  65.280  79.770  1.00  0.00            
ATOM   3866  HB3 ASP   252      37.980  63.890  78.800  1.00  0.00            
ATOM   3867  CG  ASP   252      36.940  65.480  77.800  1.00  0.00            
ATOM   3868  OD1 ASP   252      37.820  66.170  77.270  1.00  0.00            
ATOM   3869  OD2 ASP   252      35.770  65.700  77.470  1.00  0.00            
ATOM   3870  C   ASP   252      36.400  62.550  80.070  1.00  0.00            
ATOM   3871  O   ASP   252      36.870  62.290  81.200  1.00  0.00            
ATOM   3872  N   ARG   253      36.010  61.640  79.210  1.00  0.00            
ATOM   3873  H   ARG   253      35.310  61.970  78.560  1.00  0.00            
ATOM   3874  CA  ARG   253      36.240  60.220  79.490  1.00  0.00            
ATOM   3875  HA  ARG   253      36.880  60.040  80.360  1.00  0.00            
ATOM   3876  CB  ARG   253      34.900  59.480  79.840  1.00  0.00            
ATOM   3877  HB2 ARG   253      34.270  59.480  78.950  1.00  0.00            
ATOM   3878  HB3 ARG   253      35.080  58.400  79.830  1.00  0.00            
ATOM   3879  CG  ARG   253      34.140  59.840  81.150  1.00  0.00            
ATOM   3880  HG2 ARG   253      33.410  59.040  81.260  1.00  0.00            
ATOM   3881  HG3 ARG   253      34.790  59.980  82.020  1.00  0.00            
ATOM   3882  CD  ARG   253      33.380  61.210  81.000  1.00  0.00            
ATOM   3883  HD2 ARG   253      33.540  61.930  81.800  1.00  0.00            
ATOM   3884  HD3 ARG   253      33.750  61.770  80.140  1.00  0.00            
ATOM   3885  NE  ARG   253      31.920  60.980  80.900  1.00  0.00            
ATOM   3886  HE  ARG   253      31.500  60.200  81.380  1.00  0.00            
ATOM   3887  CZ  ARG   253      30.950  61.790  80.400  1.00  0.00            
ATOM   3888  NH1 ARG   253      31.330  62.790  79.640  1.00  0.00            
ATOM   3889 HH11 ARG   253      30.760  63.560  79.960  1.00  0.00            
ATOM   3890 HH12 ARG   253      32.310  63.020  79.750  1.00  0.00            
ATOM   3891  NH2 ARG   253      29.930  61.200  79.800  1.00  0.00            
ATOM   3892 HH21 ARG   253      29.090  61.350  80.340  1.00  0.00            
ATOM   3893 HH22 ARG   253      29.790  61.450  78.840  1.00  0.00            
ATOM   3894  C   ARG   253      36.820  59.480  78.280  1.00  0.00            
ATOM   3895  O   ARG   253      36.580  59.770  77.150  1.00  0.00            
ATOM   3896  N   SER   254      38.050  58.980  78.440  1.00  0.00            
ATOM   3897  H   SER   254      38.580  59.350  79.210  1.00  0.00            
ATOM   3898  CA  SER   254      38.570  57.790  77.840  1.00  0.00            
ATOM   3899  HA  SER   254      39.110  57.940  76.900  1.00  0.00            
ATOM   3900  CB  SER   254      39.550  57.220  78.820  1.00  0.00            
ATOM   3901  HB2 SER   254      39.370  57.660  79.800  1.00  0.00            
ATOM   3902  HB3 SER   254      39.530  56.130  78.960  1.00  0.00            
ATOM   3903  OG  SER   254      40.840  57.680  78.480  1.00  0.00            
ATOM   3904  HG  SER   254      41.330  57.830  79.280  1.00  0.00            
ATOM   3905  C   SER   254      37.450  56.730  77.590  1.00  0.00            
ATOM   3906  O   SER   254      36.500  56.560  78.380  1.00  0.00            
ATOM   3907  N   LEU   255      37.540  56.160  76.400  1.00  0.00            
ATOM   3908  H   LEU   255      38.400  56.250  75.870  1.00  0.00            
ATOM   3909  CA  LEU   255      36.960  54.800  76.290  1.00  0.00            
ATOM   3910  HA  LEU   255      35.870  54.830  76.330  1.00  0.00            
ATOM   3911  CB  LEU   255      37.420  54.190  74.980  1.00  0.00            
ATOM   3912  HB2 LEU   255      38.510  54.190  75.000  1.00  0.00            
ATOM   3913  HB3 LEU   255      37.130  53.140  75.050  1.00  0.00            
ATOM   3914  CG  LEU   255      36.730  54.860  73.680  1.00  0.00            
ATOM   3915  HG  LEU   255      36.720  55.940  73.790  1.00  0.00            
ATOM   3916  CD1 LEU   255      37.510  54.500  72.370  1.00  0.00            
ATOM   3917 HD11 LEU   255      38.560  54.700  72.610  1.00  0.00            
ATOM   3918 HD12 LEU   255      37.280  53.480  72.060  1.00  0.00            
ATOM   3919 HD13 LEU   255      37.230  55.180  71.570  1.00  0.00            
ATOM   3920  CD2 LEU   255      35.340  54.190  73.460  1.00  0.00            
ATOM   3921 HD21 LEU   255      34.780  53.950  74.360  1.00  0.00            
ATOM   3922 HD22 LEU   255      34.660  54.860  72.920  1.00  0.00            
ATOM   3923 HD23 LEU   255      35.330  53.270  72.890  1.00  0.00            
ATOM   3924  C   LEU   255      37.500  53.870  77.450  1.00  0.00            
ATOM   3925  O   LEU   255      38.620  53.940  77.790  1.00  0.00            
ATOM   3926  N   ARG   256      36.660  52.930  77.980  1.00  0.00            
ATOM   3927  H   ARG   256      35.670  53.030  77.820  1.00  0.00            
ATOM   3928  CA  ARG   256      37.100  51.730  78.710  1.00  0.00            
ATOM   3929  HA  ARG   256      38.110  51.920  79.080  1.00  0.00            
ATOM   3930  CB  ARG   256      36.140  51.410  79.910  1.00  0.00            
ATOM   3931  HB2 ARG   256      35.140  51.140  79.580  1.00  0.00            
ATOM   3932  HB3 ARG   256      36.590  50.570  80.460  1.00  0.00            
ATOM   3933  CG  ARG   256      35.930  52.510  80.970  1.00  0.00            
ATOM   3934  HG2 ARG   256      35.540  53.300  80.330  1.00  0.00            
ATOM   3935  HG3 ARG   256      35.190  52.260  81.730  1.00  0.00            
ATOM   3936  CD  ARG   256      37.200  52.970  81.690  1.00  0.00            
ATOM   3937  HD2 ARG   256      37.270  52.380  82.600  1.00  0.00            
ATOM   3938  HD3 ARG   256      38.120  52.800  81.120  1.00  0.00            
ATOM   3939  NE  ARG   256      36.970  54.400  81.860  1.00  0.00            
ATOM   3940  HE  ARG   256      36.380  54.740  82.600  1.00  0.00            
ATOM   3941  CZ  ARG   256      37.740  55.300  81.330  1.00  0.00            
ATOM   3942  NH1 ARG   256      38.820  55.640  81.990  1.00  0.00            
ATOM   3943 HH11 ARG   256      39.710  55.340  81.590  1.00  0.00            
ATOM   3944 HH12 ARG   256      38.810  56.580  82.370  1.00  0.00            
ATOM   3945  NH2 ARG   256      37.060  56.440  81.090  1.00  0.00            
ATOM   3946 HH21 ARG   256      36.850  56.610  80.120  1.00  0.00            
ATOM   3947 HH22 ARG   256      36.350  56.690  81.770  1.00  0.00            
ATOM   3948  C   ARG   256      37.250  50.490  77.740  1.00  0.00            
ATOM   3949  O   ARG   256      37.110  50.530  76.510  1.00  0.00            
ATOM   3950  N   ARG   257      37.920  49.460  78.310  1.00  0.00            
ATOM   3951  H   ARG   257      37.360  48.950  78.980  1.00  0.00            
ATOM   3952  CA  ARG   257      39.080  48.770  77.690  1.00  0.00            
ATOM   3953  HA  ARG   257      39.810  49.530  77.410  1.00  0.00            
ATOM   3954  CB  ARG   257      39.840  47.740  78.670  1.00  0.00            
ATOM   3955  HB2 ARG   257      39.590  48.060  79.680  1.00  0.00            
ATOM   3956  HB3 ARG   257      39.480  46.730  78.450  1.00  0.00            
ATOM   3957  CG  ARG   257      41.390  47.780  78.580  1.00  0.00            
ATOM   3958  HG2 ARG   257      41.630  48.760  78.160  1.00  0.00            
ATOM   3959  HG3 ARG   257      41.860  47.580  79.540  1.00  0.00            
ATOM   3960  CD  ARG   257      41.770  46.710  77.500  1.00  0.00            
ATOM   3961  HD2 ARG   257      41.370  45.750  77.800  1.00  0.00            
ATOM   3962  HD3 ARG   257      41.210  46.920  76.590  1.00  0.00            
ATOM   3963  NE  ARG   257      43.220  46.620  77.190  1.00  0.00            
ATOM   3964  HE  ARG   257      43.730  47.360  76.730  1.00  0.00            
ATOM   3965  CZ  ARG   257      44.000  45.700  77.720  1.00  0.00            
ATOM   3966  NH1 ARG   257      43.680  44.510  77.250  1.00  0.00            
ATOM   3967 HH11 ARG   257      43.070  44.420  76.450  1.00  0.00            
ATOM   3968 HH12 ARG   257      43.820  43.690  77.810  1.00  0.00            
ATOM   3969  NH2 ARG   257      45.200  46.020  77.510  1.00  0.00            
ATOM   3970 HH21 ARG   257      45.710  46.650  78.110  1.00  0.00            
ATOM   3971 HH22 ARG   257      45.810  45.410  76.990  1.00  0.00            
ATOM   3972  C   ARG   257      38.670  47.990  76.450  1.00  0.00            
ATOM   3973  O   ARG   257      39.160  48.340  75.370  1.00  0.00            
ATOM   3974  N   ILE   258      37.680  47.080  76.530  1.00  0.00            
ATOM   3975  H   ILE   258      37.110  46.990  77.360  1.00  0.00            
ATOM   3976  CA  ILE   258      37.230  46.400  75.310  1.00  0.00            
ATOM   3977  HA  ILE   258      38.130  46.200  74.720  1.00  0.00            
ATOM   3978  CB  ILE   258      36.550  45.060  75.700  1.00  0.00            
ATOM   3979  HB  ILE   258      37.250  44.550  76.360  1.00  0.00            
ATOM   3980  CG2 ILE   258      35.110  45.250  76.350  1.00  0.00            
ATOM   3981 HG21 ILE   258      35.250  45.460  77.410  1.00  0.00            
ATOM   3982 HG22 ILE   258      34.350  45.910  75.910  1.00  0.00            
ATOM   3983 HG23 ILE   258      34.620  44.280  76.460  1.00  0.00            
ATOM   3984  CG1 ILE   258      36.370  44.250  74.460  1.00  0.00            
ATOM   3985 HG12 ILE   258      35.310  43.990  74.370  1.00  0.00            
ATOM   3986 HG13 ILE   258      36.760  44.700  73.550  1.00  0.00            
ATOM   3987  CD1 ILE   258      37.150  42.950  74.620  1.00  0.00            
ATOM   3988 HD11 ILE   258      38.230  43.090  74.540  1.00  0.00            
ATOM   3989 HD12 ILE   258      36.860  42.580  75.600  1.00  0.00            
ATOM   3990 HD13 ILE   258      36.830  42.220  73.880  1.00  0.00            
ATOM   3991  C   ILE   258      36.250  47.210  74.460  1.00  0.00            
ATOM   3992  O   ILE   258      36.460  47.190  73.260  1.00  0.00            
ATOM   3993  N   THR   259      35.410  48.140  74.990  1.00  0.00            
ATOM   3994  H   THR   259      35.250  48.200  75.980  1.00  0.00            
ATOM   3995  CA  THR   259      35.000  49.350  74.220  1.00  0.00            
ATOM   3996  HA  THR   259      34.250  48.980  73.520  1.00  0.00            
ATOM   3997  CB  THR   259      34.310  50.320  75.100  1.00  0.00            
ATOM   3998  HB  THR   259      34.810  51.290  75.020  1.00  0.00            
ATOM   3999  CG2 THR   259      32.870  50.440  74.640  1.00  0.00            
ATOM   4000 HG21 THR   259      32.310  49.580  75.010  1.00  0.00            
ATOM   4001 HG22 THR   259      32.320  51.320  74.980  1.00  0.00            
ATOM   4002 HG23 THR   259      32.930  50.450  73.550  1.00  0.00            
ATOM   4003  OG1 THR   259      34.300  50.020  76.470  1.00  0.00            
ATOM   4004  HG1 THR   259      33.860  50.810  76.800  1.00  0.00            
ATOM   4005  C   THR   259      36.010  50.060  73.310  1.00  0.00            
ATOM   4006  O   THR   259      35.560  50.690  72.380  1.00  0.00            
ATOM   4007  N   ARG   260      37.270  50.260  73.790  1.00  0.00            
ATOM   4008  H   ARG   260      37.360  50.260  74.800  1.00  0.00            
ATOM   4009  CA  ARG   260      38.470  50.610  72.900  1.00  0.00            
ATOM   4010  HA  ARG   260      38.110  51.380  72.220  1.00  0.00            
ATOM   4011  CB  ARG   260      39.630  51.250  73.660  1.00  0.00            
ATOM   4012  HB2 ARG   260      39.220  52.050  74.280  1.00  0.00            
ATOM   4013  HB3 ARG   260      40.140  50.610  74.370  1.00  0.00            
ATOM   4014  CG  ARG   260      40.700  51.930  72.920  1.00  0.00            
ATOM   4015  HG2 ARG   260      41.090  51.190  72.220  1.00  0.00            
ATOM   4016  HG3 ARG   260      40.220  52.820  72.500  1.00  0.00            
ATOM   4017  CD  ARG   260      41.760  52.580  73.780  1.00  0.00            
ATOM   4018  HD2 ARG   260      42.350  51.840  74.320  1.00  0.00            
ATOM   4019  HD3 ARG   260      42.510  53.070  73.150  1.00  0.00            
ATOM   4020  NE  ARG   260      41.210  53.580  74.750  1.00  0.00            
ATOM   4021  HE  ARG   260      40.970  54.500  74.410  1.00  0.00            
ATOM   4022  CZ  ARG   260      41.610  53.500  75.970  1.00  0.00            
ATOM   4023  NH1 ARG   260      41.050  52.600  76.640  1.00  0.00            
ATOM   4024 HH11 ARG   260      41.660  52.030  77.200  1.00  0.00            
ATOM   4025 HH12 ARG   260      40.360  52.950  77.290  1.00  0.00            
ATOM   4026  NH2 ARG   260      41.570  54.710  76.570  1.00  0.00            
ATOM   4027 HH21 ARG   260      41.020  55.440  76.140  1.00  0.00            
ATOM   4028 HH22 ARG   260      42.350  54.990  77.130  1.00  0.00            
ATOM   4029  C   ARG   260      39.040  49.500  71.940  1.00  0.00            
ATOM   4030  O   ARG   260      39.270  49.780  70.740  1.00  0.00            
ATOM   4031  N   MET   261      39.350  48.320  72.530  1.00  0.00            
ATOM   4032  H   MET   261      39.280  48.210  73.530  1.00  0.00            
ATOM   4033  CA  MET   261      40.040  47.280  71.780  1.00  0.00            
ATOM   4034  HA  MET   261      40.900  47.720  71.280  1.00  0.00            
ATOM   4035  CB  MET   261      40.660  46.260  72.690  1.00  0.00            
ATOM   4036  HB2 MET   261      40.230  46.320  73.690  1.00  0.00            
ATOM   4037  HB3 MET   261      40.570  45.290  72.200  1.00  0.00            
ATOM   4038  CG  MET   261      42.140  46.590  73.000  1.00  0.00            
ATOM   4039  HG2 MET   261      42.630  45.820  73.590  1.00  0.00            
ATOM   4040  HG3 MET   261      42.570  46.570  72.000  1.00  0.00            
ATOM   4041  SD  MET   261      42.360  48.230  73.820  1.00  0.00            
ATOM   4042  CE  MET   261      43.450  49.140  72.820  1.00  0.00            
ATOM   4043  HE1 MET   261      42.840  49.750  72.160  1.00  0.00            
ATOM   4044  HE2 MET   261      44.040  49.800  73.470  1.00  0.00            
ATOM   4045  HE3 MET   261      44.190  48.520  72.310  1.00  0.00            
ATOM   4046  C   MET   261      39.220  46.730  70.550  1.00  0.00            
ATOM   4047  O   MET   261      39.790  45.870  69.840  1.00  0.00            
ATOM   4048  N   VAL   262      37.830  46.880  70.640  1.00  0.00            
ATOM   4049  H   VAL   262      37.470  47.370  71.450  1.00  0.00            
ATOM   4050  CA  VAL   262      36.960  46.580  69.480  1.00  0.00            
ATOM   4051  HA  VAL   262      37.170  45.550  69.210  1.00  0.00            
ATOM   4052  CB  VAL   262      35.470  46.610  69.940  1.00  0.00            
ATOM   4053  HB  VAL   262      35.300  47.420  70.640  1.00  0.00            
ATOM   4054  CG1 VAL   262      34.560  46.640  68.710  1.00  0.00            
ATOM   4055 HG11 VAL   262      34.670  45.820  68.000  1.00  0.00            
ATOM   4056 HG12 VAL   262      33.530  46.670  69.050  1.00  0.00            
ATOM   4057 HG13 VAL   262      34.720  47.580  68.180  1.00  0.00            
ATOM   4058  CG2 VAL   262      35.260  45.270  70.680  1.00  0.00            
ATOM   4059 HG21 VAL   262      35.940  45.250  71.530  1.00  0.00            
ATOM   4060 HG22 VAL   262      34.260  45.180  71.110  1.00  0.00            
ATOM   4061 HG23 VAL   262      35.400  44.370  70.080  1.00  0.00            
ATOM   4062  C   VAL   262      37.250  47.500  68.310  1.00  0.00            
ATOM   4063  O   VAL   262      37.590  46.920  67.330  1.00  0.00            
ATOM   4064  N   LEU   263      37.730  48.730  68.550  1.00  0.00            
ATOM   4065  H   LEU   263      37.820  49.030  69.510  1.00  0.00            
ATOM   4066  CA  LEU   263      38.360  49.540  67.480  1.00  0.00            
ATOM   4067  HA  LEU   263      37.800  49.410  66.560  1.00  0.00            
ATOM   4068  CB  LEU   263      38.160  51.030  67.830  1.00  0.00            
ATOM   4069  HB2 LEU   263      37.250  51.260  68.390  1.00  0.00            
ATOM   4070  HB3 LEU   263      38.940  51.390  68.490  1.00  0.00            
ATOM   4071  CG  LEU   263      38.160  51.970  66.570  1.00  0.00            
ATOM   4072  HG  LEU   263      39.180  51.930  66.200  1.00  0.00            
ATOM   4073  CD1 LEU   263      37.090  51.680  65.510  1.00  0.00            
ATOM   4074 HD11 LEU   263      36.330  51.200  66.120  1.00  0.00            
ATOM   4075 HD12 LEU   263      36.770  52.570  64.970  1.00  0.00            
ATOM   4076 HD13 LEU   263      37.520  51.130  64.680  1.00  0.00            
ATOM   4077  CD2 LEU   263      37.890  53.370  67.040  1.00  0.00            
ATOM   4078 HD21 LEU   263      37.980  54.070  66.210  1.00  0.00            
ATOM   4079 HD22 LEU   263      36.880  53.490  67.440  1.00  0.00            
ATOM   4080 HD23 LEU   263      38.600  53.540  67.850  1.00  0.00            
ATOM   4081  C   LEU   263      39.780  49.300  67.000  1.00  0.00            
ATOM   4082  O   LEU   263      39.960  49.450  65.800  1.00  0.00            
ATOM   4083  N   VAL   264      40.640  48.690  67.820  1.00  0.00            
ATOM   4084  H   VAL   264      40.340  48.730  68.790  1.00  0.00            
ATOM   4085  CA  VAL   264      41.900  48.060  67.420  1.00  0.00            
ATOM   4086  HA  VAL   264      42.550  48.780  66.920  1.00  0.00            
ATOM   4087  CB  VAL   264      42.700  47.450  68.590  1.00  0.00            
ATOM   4088  HB  VAL   264      42.010  46.760  69.080  1.00  0.00            
ATOM   4089  CG1 VAL   264      43.960  46.660  68.180  1.00  0.00            
ATOM   4090 HG11 VAL   264      44.900  47.220  68.240  1.00  0.00            
ATOM   4091 HG12 VAL   264      44.030  45.730  68.750  1.00  0.00            
ATOM   4092 HG13 VAL   264      43.900  46.250  67.170  1.00  0.00            
ATOM   4093  CG2 VAL   264      43.210  48.490  69.590  1.00  0.00            
ATOM   4094 HG21 VAL   264      44.210  48.880  69.370  1.00  0.00            
ATOM   4095 HG22 VAL   264      42.580  49.380  69.640  1.00  0.00            
ATOM   4096 HG23 VAL   264      43.270  47.940  70.520  1.00  0.00            
ATOM   4097  C   VAL   264      41.600  47.010  66.320  1.00  0.00            
ATOM   4098  O   VAL   264      42.200  47.110  65.220  1.00  0.00            
ATOM   4099  N   VAL   265      40.810  45.990  66.630  1.00  0.00            
ATOM   4100  H   VAL   265      40.500  45.810  67.570  1.00  0.00            
ATOM   4101  CA  VAL   265      40.250  45.070  65.620  1.00  0.00            
ATOM   4102  HA  VAL   265      41.150  44.540  65.290  1.00  0.00            
ATOM   4103  CB  VAL   265      39.260  44.060  66.350  1.00  0.00            
ATOM   4104  HB  VAL   265      39.100  44.350  67.390  1.00  0.00            
ATOM   4105  CG1 VAL   265      37.870  43.790  65.680  1.00  0.00            
ATOM   4106 HG11 VAL   265      37.260  44.680  65.830  1.00  0.00            
ATOM   4107 HG12 VAL   265      38.070  43.520  64.650  1.00  0.00            
ATOM   4108 HG13 VAL   265      37.490  42.950  66.270  1.00  0.00            
ATOM   4109  CG2 VAL   265      40.050  42.710  66.420  1.00  0.00            
ATOM   4110 HG21 VAL   265      41.120  42.650  66.630  1.00  0.00            
ATOM   4111 HG22 VAL   265      39.600  42.130  67.220  1.00  0.00            
ATOM   4112 HG23 VAL   265      39.920  42.280  65.430  1.00  0.00            
ATOM   4113  C   VAL   265      39.620  45.700  64.340  1.00  0.00            
ATOM   4114  O   VAL   265      39.990  45.340  63.220  1.00  0.00            
ATOM   4115  N   VAL   266      38.760  46.720  64.490  1.00  0.00            
ATOM   4116  H   VAL   266      38.520  47.110  65.390  1.00  0.00            
ATOM   4117  CA  VAL   266      38.200  47.480  63.300  1.00  0.00            
ATOM   4118  HA  VAL   266      37.700  46.760  62.650  1.00  0.00            
ATOM   4119  CB  VAL   266      37.060  48.400  63.660  1.00  0.00            
ATOM   4120  HB  VAL   266      37.410  49.140  64.380  1.00  0.00            
ATOM   4121  CG1 VAL   266      36.510  49.270  62.450  1.00  0.00            
ATOM   4122 HG11 VAL   266      37.330  49.890  62.080  1.00  0.00            
ATOM   4123 HG12 VAL   266      36.190  48.710  61.580  1.00  0.00            
ATOM   4124 HG13 VAL   266      35.750  49.970  62.780  1.00  0.00            
ATOM   4125  CG2 VAL   266      35.880  47.610  64.160  1.00  0.00            
ATOM   4126 HG21 VAL   266      35.250  47.190  63.380  1.00  0.00            
ATOM   4127 HG22 VAL   266      36.200  46.800  64.820  1.00  0.00            
ATOM   4128 HG23 VAL   266      35.200  48.210  64.760  1.00  0.00            
ATOM   4129  C   VAL   266      39.260  48.130  62.440  1.00  0.00            
ATOM   4130  O   VAL   266      39.280  47.950  61.200  1.00  0.00            
ATOM   4131  N   GLY   267      40.180  48.790  63.150  1.00  0.00            
ATOM   4132  H   GLY   267      39.990  48.990  64.120  1.00  0.00            
ATOM   4133  CA  GLY   267      41.360  49.470  62.590  1.00  0.00            
ATOM   4134  HA2 GLY   267      41.000  50.190  61.860  1.00  0.00            
ATOM   4135  HA3 GLY   267      42.020  49.930  63.330  1.00  0.00            
ATOM   4136  C   GLY   267      42.310  48.510  61.860  1.00  0.00            
ATOM   4137  O   GLY   267      42.930  48.960  60.890  1.00  0.00            
ATOM   4138  N   ALA   268      42.740  47.360  62.370  1.00  0.00            
ATOM   4139  H   ALA   268      42.760  47.290  63.370  1.00  0.00            
ATOM   4140  CA  ALA   268      43.360  46.280  61.550  1.00  0.00            
ATOM   4141  HA  ALA   268      44.360  46.590  61.260  1.00  0.00            
ATOM   4142  CB  ALA   268      43.400  45.030  62.430  1.00  0.00            
ATOM   4143  HB1 ALA   268      42.460  44.540  62.650  1.00  0.00            
ATOM   4144  HB2 ALA   268      44.070  44.250  62.050  1.00  0.00            
ATOM   4145  HB3 ALA   268      43.770  45.310  63.420  1.00  0.00            
ATOM   4146  C   ALA   268      42.540  45.930  60.220  1.00  0.00            
ATOM   4147  O   ALA   268      43.120  45.790  59.190  1.00  0.00            
ATOM   4148  N   PHE   269      41.250  45.610  60.380  1.00  0.00            
ATOM   4149  H   PHE   269      40.830  45.690  61.290  1.00  0.00            
ATOM   4150  CA  PHE   269      40.380  45.400  59.270  1.00  0.00            
ATOM   4151  HA  PHE   269      40.700  44.430  58.880  1.00  0.00            
ATOM   4152  CB  PHE   269      38.960  45.270  59.830  1.00  0.00            
ATOM   4153  HB2 PHE   269      38.980  45.270  60.920  1.00  0.00            
ATOM   4154  HB3 PHE   269      38.350  46.150  59.650  1.00  0.00            
ATOM   4155  CG  PHE   269      38.260  44.070  59.180  1.00  0.00            
ATOM   4156  CD1 PHE   269      38.370  42.870  59.910  1.00  0.00            
ATOM   4157  HD1 PHE   269      39.380  42.490  60.010  1.00  0.00            
ATOM   4158  CE1 PHE   269      37.220  42.160  60.160  1.00  0.00            
ATOM   4159  HE1 PHE   269      37.340  41.190  60.630  1.00  0.00            
ATOM   4160  CZ  PHE   269      36.170  42.250  59.210  1.00  0.00            
ATOM   4161  HZ  PHE   269      35.190  41.910  59.520  1.00  0.00            
ATOM   4162  CE2 PHE   269      36.140  43.200  58.220  1.00  0.00            
ATOM   4163  HE2 PHE   269      35.220  43.410  57.700  1.00  0.00            
ATOM   4164  CD2 PHE   269      37.170  44.210  58.310  1.00  0.00            
ATOM   4165  HD2 PHE   269      37.420  44.800  57.440  1.00  0.00            
ATOM   4166  C   PHE   269      40.450  46.420  58.170  1.00  0.00            
ATOM   4167  O   PHE   269      40.490  46.150  56.970  1.00  0.00            
ATOM   4168  N   VAL   270      40.040  47.700  58.450  1.00  0.00            
ATOM   4169  H   VAL   270      39.430  47.840  59.240  1.00  0.00            
ATOM   4170  CA  VAL   270      40.240  48.770  57.440  1.00  0.00            
ATOM   4171  HA  VAL   270      39.830  48.400  56.510  1.00  0.00            
ATOM   4172  CB  VAL   270      39.460  50.020  57.940  1.00  0.00            
ATOM   4173  HB  VAL   270      38.530  49.580  58.290  1.00  0.00            
ATOM   4174  CG1 VAL   270      40.160  50.810  59.190  1.00  0.00            
ATOM   4175 HG11 VAL   270      41.240  50.790  59.140  1.00  0.00            
ATOM   4176 HG12 VAL   270      39.950  51.870  59.050  1.00  0.00            
ATOM   4177 HG13 VAL   270      39.780  50.500  60.170  1.00  0.00            
ATOM   4178  CG2 VAL   270      38.970  51.060  56.920  1.00  0.00            
ATOM   4179 HG21 VAL   270      38.720  50.500  56.020  1.00  0.00            
ATOM   4180 HG22 VAL   270      38.150  51.630  57.350  1.00  0.00            
ATOM   4181 HG23 VAL   270      39.790  51.750  56.690  1.00  0.00            
ATOM   4182  C   VAL   270      41.750  49.290  57.100  1.00  0.00            
ATOM   4183  O   VAL   270      41.840  50.190  56.320  1.00  0.00            
ATOM   4184  N   VAL   271      42.780  48.700  57.750  1.00  0.00            
ATOM   4185  H   VAL   271      42.640  48.400  58.700  1.00  0.00            
ATOM   4186  CA  VAL   271      44.160  48.540  57.120  1.00  0.00            
ATOM   4187  HA  VAL   271      44.440  49.470  56.620  1.00  0.00            
ATOM   4188  CB  VAL   271      45.130  48.390  58.370  1.00  0.00            
ATOM   4189  HB  VAL   271      44.600  47.890  59.180  1.00  0.00            
ATOM   4190  CG1 VAL   271      46.380  47.570  58.140  1.00  0.00            
ATOM   4191 HG11 VAL   271      46.100  46.540  57.930  1.00  0.00            
ATOM   4192 HG12 VAL   271      46.950  47.930  57.280  1.00  0.00            
ATOM   4193 HG13 VAL   271      47.140  47.660  58.920  1.00  0.00            
ATOM   4194  CG2 VAL   271      45.580  49.820  58.680  1.00  0.00            
ATOM   4195 HG21 VAL   271      46.310  50.070  57.910  1.00  0.00            
ATOM   4196 HG22 VAL   271      44.770  50.550  58.660  1.00  0.00            
ATOM   4197 HG23 VAL   271      45.960  49.900  59.700  1.00  0.00            
ATOM   4198  C   VAL   271      44.300  47.360  56.080  1.00  0.00            
ATOM   4199  O   VAL   271      45.190  47.410  55.270  1.00  0.00            
ATOM   4200  N   CYS   272      43.780  46.200  56.570  1.00  0.00            
ATOM   4201  H   CYS   272      43.710  46.160  57.580  1.00  0.00            
ATOM   4202  CA  CYS   272      44.220  44.930  55.980  1.00  0.00            
ATOM   4203  HA  CYS   272      45.100  45.030  55.350  1.00  0.00            
ATOM   4204  CB  CYS   272      44.530  43.990  57.070  1.00  0.00            
ATOM   4205  HB2 CYS   272      45.260  44.480  57.710  1.00  0.00            
ATOM   4206  HB3 CYS   272      43.660  43.660  57.620  1.00  0.00            
ATOM   4207  SG  CYS   272      45.310  42.470  56.410  1.00  0.00            
ATOM   4208  HG  CYS   272      44.270  42.210  55.610  1.00  0.00            
ATOM   4209  C   CYS   272      43.080  44.310  55.140  1.00  0.00            
ATOM   4210  O   CYS   272      43.260  43.860  53.960  1.00  0.00            
ATOM   4211  N   TRP   273      41.810  44.330  55.520  1.00  0.00            
ATOM   4212  H   TRP   273      41.590  44.890  56.330  1.00  0.00            
ATOM   4213  CA  TRP   273      40.640  43.820  54.730  1.00  0.00            
ATOM   4214  HA  TRP   273      40.880  42.880  54.220  1.00  0.00            
ATOM   4215  CB  TRP   273      39.470  43.410  55.630  1.00  0.00            
ATOM   4216  HB2 TRP   273      39.720  43.170  56.660  1.00  0.00            
ATOM   4217  HB3 TRP   273      38.870  44.320  55.670  1.00  0.00            
ATOM   4218  CG  TRP   273      38.540  42.360  55.070  1.00  0.00            
ATOM   4219  CD1 TRP   273      38.640  41.030  55.220  1.00  0.00            
ATOM   4220  HD1 TRP   273      39.260  40.520  54.490  1.00  0.00            
ATOM   4221  NE1 TRP   273      37.430  40.520  55.650  1.00  0.00            
ATOM   4222  HE1 TRP   273      37.330  39.530  55.800  1.00  0.00            
ATOM   4223  CE2 TRP   273      36.440  41.460  55.420  1.00  0.00            
ATOM   4224  CZ2 TRP   273      35.070  41.380  55.420  1.00  0.00            
ATOM   4225  HZ2 TRP   273      34.620  41.020  56.330  1.00  0.00            
ATOM   4226  CH2 TRP   273      34.300  42.250  54.590  1.00  0.00            
ATOM   4227  HH2 TRP   273      33.260  42.030  54.400  1.00  0.00            
ATOM   4228  CZ3 TRP   273      34.990  43.340  53.980  1.00  0.00            
ATOM   4229  HZ3 TRP   273      34.470  44.280  53.950  1.00  0.00            
ATOM   4230  CE3 TRP   273      36.400  43.350  53.920  1.00  0.00            
ATOM   4231  HE3 TRP   273      36.870  44.300  53.750  1.00  0.00            
ATOM   4232  CD2 TRP   273      37.130  42.550  54.820  1.00  0.00            
ATOM   4233  C   TRP   273      40.130  44.810  53.690  1.00  0.00            
ATOM   4234  O   TRP   273      39.250  44.560  52.880  1.00  0.00            
ATOM   4235  N   ALA   274      40.190  46.120  53.970  1.00  0.00            
ATOM   4236  H   ALA   274      40.840  46.370  54.710  1.00  0.00            
ATOM   4237  CA  ALA   274      39.940  47.220  53.060  1.00  0.00            
ATOM   4238  HA  ALA   274      38.890  47.240  52.780  1.00  0.00            
ATOM   4239  CB  ALA   274      40.250  48.600  53.780  1.00  0.00            
ATOM   4240  HB1 ALA   274      41.160  48.680  54.370  1.00  0.00            
ATOM   4241  HB2 ALA   274      40.220  49.450  53.090  1.00  0.00            
ATOM   4242  HB3 ALA   274      39.430  48.880  54.440  1.00  0.00            
ATOM   4243  C   ALA   274      40.610  47.010  51.650  1.00  0.00            
ATOM   4244  O   ALA   274      39.850  47.190  50.700  1.00  0.00            
ATOM   4245  N   PRO   275      41.950  47.110  51.530  1.00  0.00            
ATOM   4246  CD  PRO   275      42.940  46.630  52.510  1.00  0.00            
ATOM   4247  HD2 PRO   275      42.650  45.630  52.830  1.00  0.00            
ATOM   4248  HD3 PRO   275      42.890  47.220  53.430  1.00  0.00            
ATOM   4249  CG  PRO   275      44.380  46.630  51.930  1.00  0.00            
ATOM   4250  HG2 PRO   275      44.850  45.650  52.040  1.00  0.00            
ATOM   4251  HG3 PRO   275      44.910  47.350  52.550  1.00  0.00            
ATOM   4252  CB  PRO   275      44.160  47.240  50.500  1.00  0.00            
ATOM   4253  HB2 PRO   275      44.460  46.490  49.770  1.00  0.00            
ATOM   4254  HB3 PRO   275      44.910  48.040  50.490  1.00  0.00            
ATOM   4255  CA  PRO   275      42.670  47.590  50.280  1.00  0.00            
ATOM   4256  HA  PRO   275      42.630  48.680  50.280  1.00  0.00            
ATOM   4257  C   PRO   275      42.100  47.060  49.000  1.00  0.00            
ATOM   4258  O   PRO   275      41.660  47.870  48.120  1.00  0.00            
ATOM   4259  N   ILE   276      41.670  45.770  48.960  1.00  0.00            
ATOM   4260  H   ILE   276      41.990  45.040  49.580  1.00  0.00            
ATOM   4261  CA  ILE   276      40.940  45.230  47.820  1.00  0.00            
ATOM   4262  HA  ILE   276      41.540  45.590  46.980  1.00  0.00            
ATOM   4263  CB  ILE   276      41.010  43.700  47.890  1.00  0.00            
ATOM   4264  HB  ILE   276      42.050  43.370  47.930  1.00  0.00            
ATOM   4265  CG2 ILE   276      40.320  43.190  49.150  1.00  0.00            
ATOM   4266 HG21 ILE   276      40.850  43.370  50.090  1.00  0.00            
ATOM   4267 HG22 ILE   276      39.260  43.390  49.290  1.00  0.00            
ATOM   4268 HG23 ILE   276      40.340  42.110  49.060  1.00  0.00            
ATOM   4269  CG1 ILE   276      40.470  43.040  46.550  1.00  0.00            
ATOM   4270 HG12 ILE   276      40.570  41.970  46.680  1.00  0.00            
ATOM   4271 HG13 ILE   276      39.390  43.180  46.540  1.00  0.00            
ATOM   4272  CD1 ILE   276      41.200  43.460  45.280  1.00  0.00            
ATOM   4273 HD11 ILE   276      41.320  42.520  44.750  1.00  0.00            
ATOM   4274 HD12 ILE   276      40.560  44.170  44.760  1.00  0.00            
ATOM   4275 HD13 ILE   276      42.150  43.980  45.370  1.00  0.00            
ATOM   4276  C   ILE   276      39.660  45.970  47.550  1.00  0.00            
ATOM   4277  O   ILE   276      39.130  45.850  46.440  1.00  0.00            
ATOM   4278  N   HIE   277      38.780  45.940  48.500  1.00  0.00            
ATOM   4279  H   HIE   277      39.130  45.780  49.430  1.00  0.00            
ATOM   4280  CA  HIE   277      37.420  46.560  48.410  1.00  0.00            
ATOM   4281  HA  HIE   277      36.810  46.020  47.690  1.00  0.00            
ATOM   4282  CB  HIE   277      36.630  46.520  49.720  1.00  0.00            
ATOM   4283  HB2 HIE   277      37.290  46.250  50.540  1.00  0.00            
ATOM   4284  HB3 HIE   277      36.210  47.500  49.950  1.00  0.00            
ATOM   4285  CG  HIE   277      35.430  45.580  49.790  1.00  0.00            
ATOM   4286  ND1 HIE   277      34.240  45.750  49.060  1.00  0.00            
ATOM   4287  CE1 HIE   277      33.290  45.010  49.660  1.00  0.00            
ATOM   4288  HE1 HIE   277      32.320  45.450  49.840  1.00  0.00            
ATOM   4289  NE2 HIE   277      33.850  44.390  50.700  1.00  0.00            
ATOM   4290  HE2 HIE   277      33.400  44.430  51.600  1.00  0.00            
ATOM   4291  CD2 HIE   277      35.250  44.640  50.710  1.00  0.00            
ATOM   4292  HD2 HIE   277      36.020  43.920  50.970  1.00  0.00            
ATOM   4293  C   HIE   277      37.520  47.950  47.860  1.00  0.00            
ATOM   4294  O   HIE   277      36.910  48.210  46.810  1.00  0.00            
ATOM   4295  N   ILE   278      38.380  48.810  48.420  1.00  0.00            
ATOM   4296  H   ILE   278      39.130  48.410  48.970  1.00  0.00            
ATOM   4297  CA  ILE   278      38.660  50.110  47.910  1.00  0.00            
ATOM   4298  HA  ILE   278      37.730  50.640  47.690  1.00  0.00            
ATOM   4299  CB  ILE   278      39.290  51.020  48.910  1.00  0.00            
ATOM   4300  HB  ILE   278      39.560  51.950  48.410  1.00  0.00            
ATOM   4301  CG2 ILE   278      38.160  51.300  49.990  1.00  0.00            
ATOM   4302 HG21 ILE   278      38.470  52.020  50.740  1.00  0.00            
ATOM   4303 HG22 ILE   278      37.340  51.730  49.410  1.00  0.00            
ATOM   4304 HG23 ILE   278      37.920  50.360  50.480  1.00  0.00            
ATOM   4305  CG1 ILE   278      40.610  50.440  49.460  1.00  0.00            
ATOM   4306 HG12 ILE   278      40.430  49.380  49.650  1.00  0.00            
ATOM   4307 HG13 ILE   278      41.390  50.470  48.700  1.00  0.00            
ATOM   4308  CD1 ILE   278      41.070  51.210  50.720  1.00  0.00            
ATOM   4309 HD11 ILE   278      40.430  51.120  51.600  1.00  0.00            
ATOM   4310 HD12 ILE   278      42.040  50.800  50.980  1.00  0.00            
ATOM   4311 HD13 ILE   278      41.300  52.230  50.430  1.00  0.00            
ATOM   4312  C   ILE   278      39.380  50.110  46.560  1.00  0.00            
ATOM   4313  O   ILE   278      39.100  51.000  45.770  1.00  0.00            
ATOM   4314  N   PHE   279      39.940  48.970  46.180  1.00  0.00            
ATOM   4315  H   PHE   279      40.510  48.500  46.870  1.00  0.00            
ATOM   4316  CA  PHE   279      40.340  48.720  44.790  1.00  0.00            
ATOM   4317  HA  PHE   279      40.900  49.620  44.520  1.00  0.00            
ATOM   4318  CB  PHE   279      41.360  47.560  44.740  1.00  0.00            
ATOM   4319  HB2 PHE   279      41.750  47.260  45.710  1.00  0.00            
ATOM   4320  HB3 PHE   279      40.910  46.710  44.240  1.00  0.00            
ATOM   4321  CG  PHE   279      42.540  48.040  43.880  1.00  0.00            
ATOM   4322  CD1 PHE   279      43.870  47.920  44.280  1.00  0.00            
ATOM   4323  HD1 PHE   279      44.210  48.130  45.280  1.00  0.00            
ATOM   4324  CE1 PHE   279      44.880  47.560  43.270  1.00  0.00            
ATOM   4325  HE1 PHE   279      45.460  46.680  43.480  1.00  0.00            
ATOM   4326  CZ  PHE   279      44.580  47.660  41.910  1.00  0.00            
ATOM   4327  HZ  PHE   279      45.120  47.030  41.210  1.00  0.00            
ATOM   4328  CE2 PHE   279      43.280  48.070  41.520  1.00  0.00            
ATOM   4329  HE2 PHE   279      43.150  48.800  40.730  1.00  0.00            
ATOM   4330  CD2 PHE   279      42.240  47.920  42.500  1.00  0.00            
ATOM   4331  HD2 PHE   279      41.290  47.570  42.140  1.00  0.00            
ATOM   4332  C   PHE   279      39.190  48.400  43.830  1.00  0.00            
ATOM   4333  O   PHE   279      39.200  48.980  42.710  1.00  0.00            
ATOM   4334  N   VAL   280      38.260  47.590  44.230  1.00  0.00            
ATOM   4335  H   VAL   280      38.130  47.550  45.230  1.00  0.00            
ATOM   4336  CA  VAL   280      37.120  47.040  43.410  1.00  0.00            
ATOM   4337  HA  VAL   280      37.510  46.600  42.480  1.00  0.00            
ATOM   4338  CB  VAL   280      36.330  45.910  44.190  1.00  0.00            
ATOM   4339  HB  VAL   280      36.090  46.270  45.200  1.00  0.00            
ATOM   4340  CG1 VAL   280      35.080  45.560  43.350  1.00  0.00            
ATOM   4341 HG11 VAL   280      34.820  44.530  43.610  1.00  0.00            
ATOM   4342 HG12 VAL   280      34.240  46.100  43.790  1.00  0.00            
ATOM   4343 HG13 VAL   280      35.060  45.600  42.260  1.00  0.00            
ATOM   4344  CG2 VAL   280      37.220  44.640  44.250  1.00  0.00            
ATOM   4345 HG21 VAL   280      38.270  44.920  44.240  1.00  0.00            
ATOM   4346 HG22 VAL   280      37.000  44.050  45.150  1.00  0.00            
ATOM   4347 HG23 VAL   280      37.140  43.950  43.410  1.00  0.00            
ATOM   4348  C   VAL   280      36.140  48.110  42.880  1.00  0.00            
ATOM   4349  O   VAL   280      35.580  48.000  41.750  1.00  0.00            
ATOM   4350  N   ILE   281      35.770  49.080  43.730  1.00  0.00            
ATOM   4351  H   ILE   281      35.940  49.020  44.720  1.00  0.00            
ATOM   4352  CA  ILE   281      34.930  50.180  43.360  1.00  0.00            
ATOM   4353  HA  ILE   281      34.050  49.740  42.890  1.00  0.00            
ATOM   4354  CB  ILE   281      34.430  50.920  44.630  1.00  0.00            
ATOM   4355  HB  ILE   281      34.060  50.140  45.290  1.00  0.00            
ATOM   4356  CG2 ILE   281      35.620  51.630  45.320  1.00  0.00            
ATOM   4357 HG21 ILE   281      35.300  52.010  46.290  1.00  0.00            
ATOM   4358 HG22 ILE   281      36.420  50.950  45.610  1.00  0.00            
ATOM   4359 HG23 ILE   281      36.020  52.390  44.640  1.00  0.00            
ATOM   4360  CG1 ILE   281      33.370  52.010  44.320  1.00  0.00            
ATOM   4361 HG12 ILE   281      33.160  52.590  45.220  1.00  0.00            
ATOM   4362 HG13 ILE   281      33.740  52.680  43.550  1.00  0.00            
ATOM   4363  CD1 ILE   281      32.020  51.330  43.890  1.00  0.00            
ATOM   4364 HD11 ILE   281      31.560  50.800  44.730  1.00  0.00            
ATOM   4365 HD12 ILE   281      31.340  52.120  43.570  1.00  0.00            
ATOM   4366 HD13 ILE   281      32.130  50.600  43.080  1.00  0.00            
ATOM   4367  C   ILE   281      35.660  51.200  42.390  1.00  0.00            
ATOM   4368  O   ILE   281      35.060  51.320  41.320  1.00  0.00            
ATOM   4369  N   VAL   282      37.050  51.170  42.410  1.00  0.00            
ATOM   4370  H   VAL   282      37.520  50.420  42.900  1.00  0.00            
ATOM   4371  CA  VAL   282      37.830  51.840  41.330  1.00  0.00            
ATOM   4372  HA  VAL   282      37.380  52.810  41.100  1.00  0.00            
ATOM   4373  CB  VAL   282      39.240  52.290  41.770  1.00  0.00            
ATOM   4374  HB  VAL   282      39.790  51.370  41.970  1.00  0.00            
ATOM   4375  CG1 VAL   282      40.030  52.910  40.630  1.00  0.00            
ATOM   4376 HG11 VAL   282      40.040  52.270  39.750  1.00  0.00            
ATOM   4377 HG12 VAL   282      39.520  53.850  40.420  1.00  0.00            
ATOM   4378 HG13 VAL   282      41.040  53.060  41.020  1.00  0.00            
ATOM   4379  CG2 VAL   282      39.170  53.160  43.070  1.00  0.00            
ATOM   4380 HG21 VAL   282      38.750  54.110  42.740  1.00  0.00            
ATOM   4381 HG22 VAL   282      38.480  52.740  43.800  1.00  0.00            
ATOM   4382 HG23 VAL   282      40.180  53.340  43.440  1.00  0.00            
ATOM   4383  C   VAL   282      37.780  51.000  40.070  1.00  0.00            
ATOM   4384  O   VAL   282      37.200  51.380  39.070  1.00  0.00            
ATOM   4385  N   TRP   283      38.200  49.690  40.150  1.00  0.00            
ATOM   4386  H   TRP   283      38.540  49.340  41.040  1.00  0.00            
ATOM   4387  CA  TRP   283      38.000  48.550  39.200  1.00  0.00            
ATOM   4388  HA  TRP   283      38.710  48.670  38.380  1.00  0.00            
ATOM   4389  CB  TRP   283      38.380  47.280  39.800  1.00  0.00            
ATOM   4390  HB2 TRP   283      39.050  47.510  40.630  1.00  0.00            
ATOM   4391  HB3 TRP   283      37.530  46.780  40.260  1.00  0.00            
ATOM   4392  CG  TRP   283      38.970  46.160  38.920  1.00  0.00            
ATOM   4393  CD1 TRP   283      38.410  44.970  38.630  1.00  0.00            
ATOM   4394  HD1 TRP   283      37.350  44.830  38.460  1.00  0.00            
ATOM   4395  NE1 TRP   283      39.380  44.220  38.010  1.00  0.00            
ATOM   4396  HE1 TRP   283      39.000  43.450  37.480  1.00  0.00            
ATOM   4397  CE2 TRP   283      40.370  45.000  37.500  1.00  0.00            
ATOM   4398  CZ2 TRP   283      40.980  45.010  36.260  1.00  0.00            
ATOM   4399  HZ2 TRP   283      41.160  44.120  35.670  1.00  0.00            
ATOM   4400  CH2 TRP   283      41.740  46.180  35.900  1.00  0.00            
ATOM   4401  HH2 TRP   283      42.320  46.190  34.990  1.00  0.00            
ATOM   4402  CZ3 TRP   283      41.290  47.400  36.440  1.00  0.00            
ATOM   4403  HZ3 TRP   283      41.360  48.400  36.030  1.00  0.00            
ATOM   4404  CE3 TRP   283      41.070  47.280  37.860  1.00  0.00            
ATOM   4405  HE3 TRP   283      40.920  48.230  38.360  1.00  0.00            
ATOM   4406  CD2 TRP   283      40.260  46.210  38.280  1.00  0.00            
ATOM   4407  C   TRP   283      36.650  48.470  38.440  1.00  0.00            
ATOM   4408  O   TRP   283      36.610  47.980  37.330  1.00  0.00            
ATOM   4409  N   THR   284      35.480  48.890  39.050  1.00  0.00            
ATOM   4410  H   THR   284      35.550  48.830  40.060  1.00  0.00            
ATOM   4411  CA  THR   284      34.130  48.870  38.500  1.00  0.00            
ATOM   4412  HA  THR   284      33.800  47.940  38.040  1.00  0.00            
ATOM   4413  CB  THR   284      33.140  49.090  39.610  1.00  0.00            
ATOM   4414  HB  THR   284      33.370  49.980  40.190  1.00  0.00            
ATOM   4415  CG2 THR   284      31.770  49.200  39.000  1.00  0.00            
ATOM   4416 HG21 THR   284      31.050  49.140  39.820  1.00  0.00            
ATOM   4417 HG22 THR   284      31.470  50.120  38.500  1.00  0.00            
ATOM   4418 HG23 THR   284      31.710  48.430  38.240  1.00  0.00            
ATOM   4419  OG1 THR   284      33.050  47.960  40.440  1.00  0.00            
ATOM   4420  HG1 THR   284      33.700  48.000  41.150  1.00  0.00            
ATOM   4421  C   THR   284      34.130  49.960  37.400  1.00  0.00            
ATOM   4422  O   THR   284      34.210  49.660  36.190  1.00  0.00            
ATOM   4423  N   LEU   285      34.650  51.120  37.840  1.00  0.00            
ATOM   4424  H   LEU   285      35.590  51.050  38.190  1.00  0.00            
ATOM   4425  CA  LEU   285      34.570  52.410  37.250  1.00  0.00            
ATOM   4426  HA  LEU   285      33.750  52.440  36.530  1.00  0.00            
ATOM   4427  CB  LEU   285      34.070  53.340  38.370  1.00  0.00            
ATOM   4428  HB2 LEU   285      34.740  53.290  39.240  1.00  0.00            
ATOM   4429  HB3 LEU   285      33.990  54.330  37.920  1.00  0.00            
ATOM   4430  CG  LEU   285      32.600  53.180  38.810  1.00  0.00            
ATOM   4431  HG  LEU   285      32.450  52.120  38.970  1.00  0.00            
ATOM   4432  CD1 LEU   285      32.200  54.030  40.000  1.00  0.00            
ATOM   4433 HD11 LEU   285      31.260  53.650  40.400  1.00  0.00            
ATOM   4434 HD12 LEU   285      32.860  53.870  40.850  1.00  0.00            
ATOM   4435 HD13 LEU   285      32.240  55.100  39.840  1.00  0.00            
ATOM   4436  CD2 LEU   285      31.650  53.720  37.680  1.00  0.00            
ATOM   4437 HD21 LEU   285      31.280  54.730  37.890  1.00  0.00            
ATOM   4438 HD22 LEU   285      32.180  53.690  36.740  1.00  0.00            
ATOM   4439 HD23 LEU   285      30.790  53.050  37.680  1.00  0.00            
ATOM   4440  C   LEU   285      35.810  52.910  36.400  1.00  0.00            
ATOM   4441  O   LEU   285      35.840  53.990  35.870  1.00  0.00            
ATOM   4442  N   VAL   286      36.400  51.910  35.770  1.00  0.00            
ATOM   4443  H   VAL   286      35.780  51.140  35.580  1.00  0.00            
ATOM   4444  CA  VAL   286      37.590  52.080  34.870  1.00  0.00            
ATOM   4445  HA  VAL   286      37.690  53.160  34.740  1.00  0.00            
ATOM   4446  CB  VAL   286      38.970  51.650  35.380  1.00  0.00            
ATOM   4447  HB  VAL   286      39.650  51.570  34.540  1.00  0.00            
ATOM   4448  CG1 VAL   286      39.530  52.750  36.210  1.00  0.00            
ATOM   4449 HG11 VAL   286      39.430  53.750  35.780  1.00  0.00            
ATOM   4450 HG12 VAL   286      39.120  52.710  37.220  1.00  0.00            
ATOM   4451 HG13 VAL   286      40.570  52.470  36.320  1.00  0.00            
ATOM   4452  CG2 VAL   286      38.810  50.320  36.030  1.00  0.00            
ATOM   4453 HG21 VAL   286      39.820  50.020  36.300  1.00  0.00            
ATOM   4454 HG22 VAL   286      38.240  50.290  36.960  1.00  0.00            
ATOM   4455 HG23 VAL   286      38.350  49.690  35.260  1.00  0.00            
ATOM   4456  C   VAL   286      37.330  51.490  33.460  1.00  0.00            
ATOM   4457  O   VAL   286      36.190  51.090  33.280  1.00  0.00            
ATOM   4458  N   ASP   287      38.140  51.800  32.470  1.00  0.00            
ATOM   4459  H   ASP   287      38.620  52.680  32.580  1.00  0.00            
ATOM   4460  CA  ASP   287      38.070  51.170  31.180  1.00  0.00            
ATOM   4461  HA  ASP   287      37.110  50.650  31.070  1.00  0.00            
ATOM   4462  CB  ASP   287      38.100  52.290  30.220  1.00  0.00            
ATOM   4463  HB2 ASP   287      37.340  53.040  30.470  1.00  0.00            
ATOM   4464  HB3 ASP   287      39.110  52.690  30.210  1.00  0.00            
ATOM   4465  CG  ASP   287      37.910  51.900  28.730  1.00  0.00            
ATOM   4466  OD1 ASP   287      38.040  52.760  27.830  1.00  0.00            
ATOM   4467  OD2 ASP   287      37.220  50.860  28.580  1.00  0.00            
ATOM   4468  C   ASP   287      39.160  50.140  30.860  1.00  0.00            
ATOM   4469  O   ASP   287      40.370  50.450  30.660  1.00  0.00            
ATOM   4470  N   ILE   288      38.840  48.840  31.030  1.00  0.00            
ATOM   4471  H   ILE   288      38.160  48.630  31.750  1.00  0.00            
ATOM   4472  CA  ILE   288      39.750  47.710  30.920  1.00  0.00            
ATOM   4473  HA  ILE   288      40.740  47.900  31.310  1.00  0.00            
ATOM   4474  CB  ILE   288      39.270  46.460  31.730  1.00  0.00            
ATOM   4475  HB  ILE   288      38.510  45.960  31.120  1.00  0.00            
ATOM   4476  CG2 ILE   288      40.500  45.510  31.810  1.00  0.00            
ATOM   4477 HG21 ILE   288      41.300  45.770  31.120  1.00  0.00            
ATOM   4478 HG22 ILE   288      40.930  45.510  32.810  1.00  0.00            
ATOM   4479 HG23 ILE   288      40.190  44.480  31.650  1.00  0.00            
ATOM   4480  CG1 ILE   288      38.780  46.700  33.210  1.00  0.00            
ATOM   4481 HG12 ILE   288      39.480  47.330  33.760  1.00  0.00            
ATOM   4482 HG13 ILE   288      37.830  47.210  33.060  1.00  0.00            
ATOM   4483  CD1 ILE   288      38.410  45.540  34.050  1.00  0.00            
ATOM   4484 HD11 ILE   288      38.850  45.650  35.040  1.00  0.00            
ATOM   4485 HD12 ILE   288      37.330  45.380  34.010  1.00  0.00            
ATOM   4486 HD13 ILE   288      38.830  44.610  33.660  1.00  0.00            
ATOM   4487  C   ILE   288      39.870  47.430  29.450  1.00  0.00            
ATOM   4488  O   ILE   288      38.990  46.990  28.710  1.00  0.00            
ATOM   4489  N   ASP   289      40.960  48.060  28.970  1.00  0.00            
ATOM   4490  H   ASP   289      41.310  48.840  29.500  1.00  0.00            
ATOM   4491  CA  ASP   289      41.750  47.630  27.860  1.00  0.00            
ATOM   4492  HA  ASP   289      41.050  47.360  27.070  1.00  0.00            
ATOM   4493  CB  ASP   289      42.410  48.860  27.290  1.00  0.00            
ATOM   4494  HB2 ASP   289      42.170  48.870  26.230  1.00  0.00            
ATOM   4495  HB3 ASP   289      42.010  49.790  27.690  1.00  0.00            
ATOM   4496  CG  ASP   289      43.880  49.090  27.380  1.00  0.00            
ATOM   4497  OD1 ASP   289      44.440  49.340  28.470  1.00  0.00            
ATOM   4498  OD2 ASP   289      44.620  48.900  26.400  1.00  0.00            
ATOM   4499  C   ASP   289      42.650  46.410  28.150  1.00  0.00            
ATOM   4500  O   ASP   289      42.340  45.310  27.760  1.00  0.00            
ATOM   4501  N   ARG   290      43.720  46.600  28.980  1.00  0.00            
ATOM   4502  H   ARG   290      44.020  47.560  29.030  1.00  0.00            
ATOM   4503  CA  ARG   290      44.600  45.450  29.530  1.00  0.00            
ATOM   4504  HA  ARG   290      44.100  44.510  29.280  1.00  0.00            
ATOM   4505  CB  ARG   290      45.900  45.310  28.710  1.00  0.00            
ATOM   4506  HB2 ARG   290      46.220  44.280  28.870  1.00  0.00            
ATOM   4507  HB3 ARG   290      45.600  45.300  27.660  1.00  0.00            
ATOM   4508  CG  ARG   290      47.100  46.260  29.090  1.00  0.00            
ATOM   4509  HG2 ARG   290      46.790  46.900  29.920  1.00  0.00            
ATOM   4510  HG3 ARG   290      47.990  45.690  29.360  1.00  0.00            
ATOM   4511  CD  ARG   290      47.400  47.130  27.910  1.00  0.00            
ATOM   4512  HD2 ARG   290      48.020  46.570  27.210  1.00  0.00            
ATOM   4513  HD3 ARG   290      46.450  47.470  27.500  1.00  0.00            
ATOM   4514  NE  ARG   290      48.200  48.290  28.260  1.00  0.00            
ATOM   4515  HE  ARG   290      49.190  48.070  28.220  1.00  0.00            
ATOM   4516  CZ  ARG   290      47.850  49.520  28.480  1.00  0.00            
ATOM   4517  NH1 ARG   290      47.780  49.970  29.720  1.00  0.00            
ATOM   4518 HH11 ARG   290      48.500  49.460  30.210  1.00  0.00            
ATOM   4519 HH12 ARG   290      47.800  50.960  29.910  1.00  0.00            
ATOM   4520  NH2 ARG   290      47.120  50.170  27.600  1.00  0.00            
ATOM   4521 HH21 ARG   290      46.210  49.770  27.420  1.00  0.00            
ATOM   4522 HH22 ARG   290      46.970  51.150  27.800  1.00  0.00            
ATOM   4523  C   ARG   290      44.770  45.520  31.040  1.00  0.00            
ATOM   4524  O   ARG   290      44.670  46.580  31.680  1.00  0.00            
ATOM   4525  N   ARG   291      44.480  44.390  31.680  1.00  0.00            
ATOM   4526  H   ARG   291      43.480  44.230  31.680  1.00  0.00            
ATOM   4527  CA  ARG   291      45.430  44.080  32.760  1.00  0.00            
ATOM   4528  HA  ARG   291      45.010  44.510  33.670  1.00  0.00            
ATOM   4529  CB  ARG   291      45.440  42.590  32.980  1.00  0.00            
ATOM   4530  HB2 ARG   291      45.560  42.160  31.980  1.00  0.00            
ATOM   4531  HB3 ARG   291      46.350  42.400  33.540  1.00  0.00            
ATOM   4532  CG  ARG   291      44.180  42.000  33.540  1.00  0.00            
ATOM   4533  HG2 ARG   291      44.070  42.340  34.570  1.00  0.00            
ATOM   4534  HG3 ARG   291      43.240  42.320  33.100  1.00  0.00            
ATOM   4535  CD  ARG   291      44.180  40.440  33.490  1.00  0.00            
ATOM   4536  HD2 ARG   291      43.150  40.150  33.300  1.00  0.00            
ATOM   4537  HD3 ARG   291      44.810  39.910  32.780  1.00  0.00            
ATOM   4538  NE  ARG   291      44.580  39.890  34.860  1.00  0.00            
ATOM   4539  HE  ARG   291      44.390  40.360  35.730  1.00  0.00            
ATOM   4540  CZ  ARG   291      45.120  38.700  34.910  1.00  0.00            
ATOM   4541  NH1 ARG   291      44.720  38.050  35.940  1.00  0.00            
ATOM   4542 HH11 ARG   291      43.800  37.650  36.060  1.00  0.00            
ATOM   4543 HH12 ARG   291      45.460  37.670  36.520  1.00  0.00            
ATOM   4544  NH2 ARG   291      46.440  38.630  34.750  1.00  0.00            
ATOM   4545 HH21 ARG   291      46.940  39.260  34.140  1.00  0.00            
ATOM   4546 HH22 ARG   291      46.850  37.710  34.870  1.00  0.00            
ATOM   4547  C   ARG   291      46.850  44.680  32.620  1.00  0.00            
ATOM   4548  O   ARG   291      47.670  44.060  31.970  1.00  0.00            
ATOM   4549  N   ASP   292      47.170  45.740  33.260  1.00  0.00            
ATOM   4550  H   ASP   292      46.420  46.190  33.760  1.00  0.00            
ATOM   4551  CA  ASP   292      48.440  46.440  33.160  1.00  0.00            
ATOM   4552  HA  ASP   292      48.840  46.080  32.200  1.00  0.00            
ATOM   4553  CB  ASP   292      48.130  47.990  33.110  1.00  0.00            
ATOM   4554  HB2 ASP   292      47.310  47.980  32.390  1.00  0.00            
ATOM   4555  HB3 ASP   292      47.650  48.350  34.020  1.00  0.00            
ATOM   4556  CG  ASP   292      49.280  48.800  32.640  1.00  0.00            
ATOM   4557  OD1 ASP   292      49.780  49.660  33.380  1.00  0.00            
ATOM   4558  OD2 ASP   292      49.530  48.730  31.390  1.00  0.00            
ATOM   4559  C   ASP   292      49.400  46.010  34.260  1.00  0.00            
ATOM   4560  O   ASP   292      49.010  45.900  35.410  1.00  0.00            
ATOM   4561  N   PRO   293      50.670  45.720  33.890  1.00  0.00            
ATOM   4562  CD  PRO   293      51.510  46.510  32.960  1.00  0.00            
ATOM   4563  HD2 PRO   293      51.880  47.470  33.330  1.00  0.00            
ATOM   4564  HD3 PRO   293      50.920  46.750  32.080  1.00  0.00            
ATOM   4565  CG  PRO   293      52.710  45.620  32.670  1.00  0.00            
ATOM   4566  HG2 PRO   293      53.600  46.240  32.750  1.00  0.00            
ATOM   4567  HG3 PRO   293      52.760  45.410  31.600  1.00  0.00            
ATOM   4568  CB  PRO   293      52.790  44.490  33.690  1.00  0.00            
ATOM   4569  HB2 PRO   293      53.650  44.610  34.340  1.00  0.00            
ATOM   4570  HB3 PRO   293      52.770  43.540  33.160  1.00  0.00            
ATOM   4571  CA  PRO   293      51.450  44.630  34.550  1.00  0.00            
ATOM   4572  HA  PRO   293      50.780  43.770  34.470  1.00  0.00            
ATOM   4573  C   PRO   293      51.600  44.890  36.020  1.00  0.00            
ATOM   4574  O   PRO   293      51.420  44.030  36.810  1.00  0.00            
ATOM   4575  N   LEU   294      52.120  45.990  36.420  1.00  0.00            
ATOM   4576  H   LEU   294      52.450  46.580  35.670  1.00  0.00            
ATOM   4577  CA  LEU   294      52.170  46.550  37.820  1.00  0.00            
ATOM   4578  HA  LEU   294      52.870  45.890  38.330  1.00  0.00            
ATOM   4579  CB  LEU   294      52.800  47.970  37.830  1.00  0.00            
ATOM   4580  HB2 LEU   294      53.880  47.910  37.690  1.00  0.00            
ATOM   4581  HB3 LEU   294      52.440  48.560  36.990  1.00  0.00            
ATOM   4582  CG  LEU   294      52.500  48.890  39.100  1.00  0.00            
ATOM   4583  HG  LEU   294      51.430  48.920  39.290  1.00  0.00            
ATOM   4584  CD1 LEU   294      53.250  48.460  40.360  1.00  0.00            
ATOM   4585 HD11 LEU   294      53.130  47.410  40.600  1.00  0.00            
ATOM   4586 HD12 LEU   294      54.320  48.540  40.150  1.00  0.00            
ATOM   4587 HD13 LEU   294      52.980  48.990  41.270  1.00  0.00            
ATOM   4588  CD2 LEU   294      52.710  50.430  38.840  1.00  0.00            
ATOM   4589 HD21 LEU   294      53.700  50.700  39.210  1.00  0.00            
ATOM   4590 HD22 LEU   294      52.630  50.550  37.760  1.00  0.00            
ATOM   4591 HD23 LEU   294      51.950  51.050  39.320  1.00  0.00            
ATOM   4592  C   LEU   294      50.880  46.440  38.580  1.00  0.00            
ATOM   4593  O   LEU   294      50.840  45.980  39.710  1.00  0.00            
ATOM   4594  N   VAL   295      49.750  46.870  37.960  1.00  0.00            
ATOM   4595  H   VAL   295      49.840  47.440  37.140  1.00  0.00            
ATOM   4596  CA  VAL   295      48.420  46.960  38.590  1.00  0.00            
ATOM   4597  HA  VAL   295      48.630  47.460  39.540  1.00  0.00            
ATOM   4598  CB  VAL   295      47.380  47.760  37.810  1.00  0.00            
ATOM   4599  HB  VAL   295      46.810  47.050  37.220  1.00  0.00            
ATOM   4600  CG1 VAL   295      46.310  48.400  38.710  1.00  0.00            
ATOM   4601 HG11 VAL   295      46.840  48.760  39.590  1.00  0.00            
ATOM   4602 HG12 VAL   295      45.850  49.220  38.160  1.00  0.00            
ATOM   4603 HG13 VAL   295      45.560  47.640  38.910  1.00  0.00            
ATOM   4604  CG2 VAL   295      47.940  48.790  36.830  1.00  0.00            
ATOM   4605 HG21 VAL   295      48.640  49.370  37.440  1.00  0.00            
ATOM   4606 HG22 VAL   295      48.410  48.260  36.000  1.00  0.00            
ATOM   4607 HG23 VAL   295      47.190  49.420  36.350  1.00  0.00            
ATOM   4608  C   VAL   295      47.820  45.560  38.910  1.00  0.00            
ATOM   4609  O   VAL   295      47.220  45.420  40.000  1.00  0.00            
ATOM   4610  N   VAL   296      48.230  44.520  38.180  1.00  0.00            
ATOM   4611  H   VAL   296      48.870  44.710  37.430  1.00  0.00            
ATOM   4612  CA  VAL   296      47.790  43.190  38.630  1.00  0.00            
ATOM   4613  HA  VAL   296      46.730  43.300  38.880  1.00  0.00            
ATOM   4614  CB  VAL   296      47.780  42.080  37.560  1.00  0.00            
ATOM   4615  HB  VAL   296      48.470  41.280  37.830  1.00  0.00            
ATOM   4616  CG1 VAL   296      46.460  41.380  37.400  1.00  0.00            
ATOM   4617 HG11 VAL   296      45.730  42.170  37.240  1.00  0.00            
ATOM   4618 HG12 VAL   296      46.430  40.650  36.590  1.00  0.00            
ATOM   4619 HG13 VAL   296      46.170  40.940  38.350  1.00  0.00            
ATOM   4620  CG2 VAL   296      48.040  42.630  36.170  1.00  0.00            
ATOM   4621 HG21 VAL   296      48.300  41.870  35.430  1.00  0.00            
ATOM   4622 HG22 VAL   296      47.120  43.100  35.800  1.00  0.00            
ATOM   4623 HG23 VAL   296      48.790  43.420  36.090  1.00  0.00            
ATOM   4624  C   VAL   296      48.540  42.640  39.800  1.00  0.00            
ATOM   4625  O   VAL   296      47.890  42.000  40.610  1.00  0.00            
ATOM   4626  N   ALA   297      49.760  43.050  39.940  1.00  0.00            
ATOM   4627  H   ALA   297      50.090  43.800  39.360  1.00  0.00            
ATOM   4628  CA  ALA   297      50.600  42.570  41.040  1.00  0.00            
ATOM   4629  HA  ALA   297      50.520  41.500  41.210  1.00  0.00            
ATOM   4630  CB  ALA   297      52.120  42.860  40.660  1.00  0.00            
ATOM   4631  HB1 ALA   297      52.720  42.890  41.570  1.00  0.00            
ATOM   4632  HB2 ALA   297      52.570  42.070  40.060  1.00  0.00            
ATOM   4633  HB3 ALA   297      52.230  43.780  40.080  1.00  0.00            
ATOM   4634  C   ALA   297      50.240  43.350  42.370  1.00  0.00            
ATOM   4635  O   ALA   297      50.110  42.710  43.400  1.00  0.00            
ATOM   4636  N   ALA   298      49.850  44.640  42.260  1.00  0.00            
ATOM   4637  H   ALA   298      50.130  45.150  41.440  1.00  0.00            
ATOM   4638  CA  ALA   298      49.000  45.400  43.300  1.00  0.00            
ATOM   4639  HA  ALA   298      49.560  45.430  44.240  1.00  0.00            
ATOM   4640  CB  ALA   298      48.650  46.790  42.850  1.00  0.00            
ATOM   4641  HB1 ALA   298      49.600  47.290  42.970  1.00  0.00            
ATOM   4642  HB2 ALA   298      48.320  46.660  41.820  1.00  0.00            
ATOM   4643  HB3 ALA   298      47.800  47.220  43.380  1.00  0.00            
ATOM   4644  C   ALA   298      47.790  44.620  43.680  1.00  0.00            
ATOM   4645  O   ALA   298      47.500  44.530  44.910  1.00  0.00            
ATOM   4646  N   LEU   299      46.890  44.420  42.740  1.00  0.00            
ATOM   4647  H   LEU   299      46.980  44.990  41.920  1.00  0.00            
ATOM   4648  CA  LEU   299      45.680  43.680  42.940  1.00  0.00            
ATOM   4649  HA  LEU   299      44.900  44.220  43.470  1.00  0.00            
ATOM   4650  CB  LEU   299      44.970  43.500  41.540  1.00  0.00            
ATOM   4651  HB2 LEU   299      44.930  44.430  40.970  1.00  0.00            
ATOM   4652  HB3 LEU   299      45.490  42.780  40.900  1.00  0.00            
ATOM   4653  CG  LEU   299      43.400  43.140  41.760  1.00  0.00            
ATOM   4654  HG  LEU   299      43.290  42.390  42.540  1.00  0.00            
ATOM   4655  CD1 LEU   299      42.620  44.380  42.320  1.00  0.00            
ATOM   4656 HD11 LEU   299      41.570  44.150  42.490  1.00  0.00            
ATOM   4657 HD12 LEU   299      43.060  44.850  43.200  1.00  0.00            
ATOM   4658 HD13 LEU   299      42.650  45.110  41.520  1.00  0.00            
ATOM   4659  CD2 LEU   299      42.740  42.760  40.460  1.00  0.00            
ATOM   4660 HD21 LEU   299      42.200  43.550  39.950  1.00  0.00            
ATOM   4661 HD22 LEU   299      43.520  42.580  39.710  1.00  0.00            
ATOM   4662 HD23 LEU   299      42.130  41.860  40.560  1.00  0.00            
ATOM   4663  C   LEU   299      45.810  42.340  43.640  1.00  0.00            
ATOM   4664  O   LEU   299      45.100  42.030  44.610  1.00  0.00            
ATOM   4665  N   HIE   300      46.700  41.480  43.130  1.00  0.00            
ATOM   4666  H   HIE   300      47.070  41.750  42.230  1.00  0.00            
ATOM   4667  CA  HIE   300      47.050  40.180  43.680  1.00  0.00            
ATOM   4668  HA  HIE   300      46.150  39.560  43.730  1.00  0.00            
ATOM   4669  CB  HIE   300      47.970  39.400  42.690  1.00  0.00            
ATOM   4670  HB2 HIE   300      48.850  39.910  42.320  1.00  0.00            
ATOM   4671  HB3 HIE   300      48.270  38.630  43.400  1.00  0.00            
ATOM   4672  CG  HIE   300      47.270  38.710  41.570  1.00  0.00            
ATOM   4673  ND1 HIE   300      46.610  37.560  41.930  1.00  0.00            
ATOM   4674  CE1 HIE   300      46.680  36.670  40.920  1.00  0.00            
ATOM   4675  HE1 HIE   300      45.910  35.930  40.760  1.00  0.00            
ATOM   4676  NE2 HIE   300      47.670  37.150  40.010  1.00  0.00            
ATOM   4677  HE2 HIE   300      47.660  36.980  39.010  1.00  0.00            
ATOM   4678  CD2 HIE   300      47.970  38.410  40.460  1.00  0.00            
ATOM   4679  HD2 HIE   300      48.410  39.180  39.830  1.00  0.00            
ATOM   4680  C   HIE   300      47.690  40.230  45.070  1.00  0.00            
ATOM   4681  O   HIE   300      47.440  39.430  45.930  1.00  0.00            
ATOM   4682  N   LEU   301      48.590  41.220  45.310  1.00  0.00            
ATOM   4683  H   LEU   301      49.050  41.680  44.530  1.00  0.00            
ATOM   4684  CA  LEU   301      48.780  41.760  46.720  1.00  0.00            
ATOM   4685  HA  LEU   301      49.410  41.060  47.270  1.00  0.00            
ATOM   4686  CB  LEU   301      49.850  42.900  46.680  1.00  0.00            
ATOM   4687  HB2 LEU   301      50.830  42.430  46.600  1.00  0.00            
ATOM   4688  HB3 LEU   301      49.590  43.510  45.820  1.00  0.00            
ATOM   4689  CG  LEU   301      49.910  43.830  47.850  1.00  0.00            
ATOM   4690  HG  LEU   301      48.860  44.050  48.070  1.00  0.00            
ATOM   4691  CD1 LEU   301      50.390  43.100  49.170  1.00  0.00            
ATOM   4692 HD11 LEU   301      49.790  42.210  49.330  1.00  0.00            
ATOM   4693 HD12 LEU   301      51.430  42.790  49.090  1.00  0.00            
ATOM   4694 HD13 LEU   301      50.190  43.820  49.960  1.00  0.00            
ATOM   4695  CD2 LEU   301      50.730  45.130  47.570  1.00  0.00            
ATOM   4696 HD21 LEU   301      51.570  45.240  48.270  1.00  0.00            
ATOM   4697 HD22 LEU   301      51.140  45.110  46.560  1.00  0.00            
ATOM   4698 HD23 LEU   301      50.160  46.050  47.590  1.00  0.00            
ATOM   4699  C   LEU   301      47.540  41.940  47.600  1.00  0.00            
ATOM   4700  O   LEU   301      47.350  41.260  48.650  1.00  0.00            
ATOM   4701  N   CYS   302      46.640  42.800  47.110  1.00  0.00            
ATOM   4702  H   CYS   302      46.550  42.640  46.120  1.00  0.00            
ATOM   4703  CA  CYS   302      45.450  43.180  47.910  1.00  0.00            
ATOM   4704  HA  CYS   302      45.790  43.460  48.900  1.00  0.00            
ATOM   4705  CB  CYS   302      44.850  44.380  47.170  1.00  0.00            
ATOM   4706  HB2 CYS   302      44.660  44.190  46.110  1.00  0.00            
ATOM   4707  HB3 CYS   302      43.890  44.610  47.640  1.00  0.00            
ATOM   4708  SG  CYS   302      45.790  45.870  47.160  1.00  0.00            
ATOM   4709  HG  CYS   302      46.910  45.570  46.490  1.00  0.00            
ATOM   4710  C   CYS   302      44.490  42.030  48.170  1.00  0.00            
ATOM   4711  O   CYS   302      43.920  41.890  49.260  1.00  0.00            
ATOM   4712  N   ILE   303      44.350  41.090  47.230  1.00  0.00            
ATOM   4713  H   ILE   303      44.850  41.210  46.360  1.00  0.00            
ATOM   4714  CA  ILE   303      43.500  39.900  47.410  1.00  0.00            
ATOM   4715  HA  ILE   303      42.520  40.260  47.740  1.00  0.00            
ATOM   4716  CB  ILE   303      43.330  38.990  46.120  1.00  0.00            
ATOM   4717  HB  ILE   303      44.330  38.850  45.730  1.00  0.00            
ATOM   4718  CG2 ILE   303      42.610  37.640  46.370  1.00  0.00            
ATOM   4719 HG21 ILE   303      43.170  37.020  47.070  1.00  0.00            
ATOM   4720 HG22 ILE   303      41.670  37.930  46.850  1.00  0.00            
ATOM   4721 HG23 ILE   303      42.350  37.190  45.410  1.00  0.00            
ATOM   4722  CG1 ILE   303      42.400  39.840  45.260  1.00  0.00            
ATOM   4723 HG12 ILE   303      41.370  39.780  45.610  1.00  0.00            
ATOM   4724 HG13 ILE   303      42.730  40.870  45.410  1.00  0.00            
ATOM   4725  CD1 ILE   303      42.470  39.510  43.750  1.00  0.00            
ATOM   4726 HD11 ILE   303      41.840  38.630  43.630  1.00  0.00            
ATOM   4727 HD12 ILE   303      42.020  40.320  43.170  1.00  0.00            
ATOM   4728 HD13 ILE   303      43.500  39.270  43.510  1.00  0.00            
ATOM   4729  C   ILE   303      44.130  39.050  48.540  1.00  0.00            
ATOM   4730  O   ILE   303      43.570  38.890  49.660  1.00  0.00            
ATOM   4731  N   ALA   304      45.420  38.730  48.380  1.00  0.00            
ATOM   4732  H   ALA   304      45.890  39.070  47.550  1.00  0.00            
ATOM   4733  CA  ALA   304      46.290  38.020  49.350  1.00  0.00            
ATOM   4734  HA  ALA   304      45.780  37.070  49.520  1.00  0.00            
ATOM   4735  CB  ALA   304      47.740  37.830  48.710  1.00  0.00            
ATOM   4736  HB1 ALA   304      48.480  38.610  48.890  1.00  0.00            
ATOM   4737  HB2 ALA   304      48.100  36.910  49.160  1.00  0.00            
ATOM   4738  HB3 ALA   304      47.600  37.730  47.630  1.00  0.00            
ATOM   4739  C   ALA   304      46.370  38.610  50.780  1.00  0.00            
ATOM   4740  O   ALA   304      46.320  37.890  51.730  1.00  0.00            
ATOM   4741  N   LEU   305      46.490  39.950  50.940  1.00  0.00            
ATOM   4742  H   LEU   305      46.630  40.540  50.140  1.00  0.00            
ATOM   4743  CA  LEU   305      46.530  40.690  52.200  1.00  0.00            
ATOM   4744  HA  LEU   305      47.340  40.390  52.860  1.00  0.00            
ATOM   4745  CB  LEU   305      46.950  42.190  51.860  1.00  0.00            
ATOM   4746  HB2 LEU   305      47.700  42.250  51.070  1.00  0.00            
ATOM   4747  HB3 LEU   305      46.040  42.740  51.640  1.00  0.00            
ATOM   4748  CG  LEU   305      47.500  42.820  53.120  1.00  0.00            
ATOM   4749  HG  LEU   305      46.980  42.400  53.970  1.00  0.00            
ATOM   4750  CD1 LEU   305      49.020  42.750  53.340  1.00  0.00            
ATOM   4751 HD11 LEU   305      49.330  42.990  54.360  1.00  0.00            
ATOM   4752 HD12 LEU   305      49.310  41.710  53.210  1.00  0.00            
ATOM   4753 HD13 LEU   305      49.600  43.370  52.650  1.00  0.00            
ATOM   4754  CD2 LEU   305      47.130  44.340  53.150  1.00  0.00            
ATOM   4755 HD21 LEU   305      47.290  44.760  52.150  1.00  0.00            
ATOM   4756 HD22 LEU   305      46.090  44.430  53.430  1.00  0.00            
ATOM   4757 HD23 LEU   305      47.770  44.710  53.950  1.00  0.00            
ATOM   4758  C   LEU   305      45.140  40.570  52.880  1.00  0.00            
ATOM   4759  O   LEU   305      45.130  40.520  54.160  1.00  0.00            
ATOM   4760  N   GLY   306      44.030  40.720  52.200  1.00  0.00            
ATOM   4761  H   GLY   306      44.050  40.690  51.190  1.00  0.00            
ATOM   4762  CA  GLY   306      42.710  40.590  52.840  1.00  0.00            
ATOM   4763  HA2 GLY   306      42.660  41.200  53.740  1.00  0.00            
ATOM   4764  HA3 GLY   306      41.970  40.880  52.090  1.00  0.00            
ATOM   4765  C   GLY   306      42.420  39.210  53.320  1.00  0.00            
ATOM   4766  O   GLY   306      41.540  38.930  54.120  1.00  0.00            
ATOM   4767  N   TYR   307      42.820  38.250  52.500  1.00  0.00            
ATOM   4768  H   TYR   307      42.980  38.520  51.540  1.00  0.00            
ATOM   4769  CA  TYR   307      43.150  36.930  53.110  1.00  0.00            
ATOM   4770  HA  TYR   307      42.210  36.450  53.400  1.00  0.00            
ATOM   4771  CB  TYR   307      43.760  36.040  51.990  1.00  0.00            
ATOM   4772  HB2 TYR   307      44.090  36.740  51.220  1.00  0.00            
ATOM   4773  HB3 TYR   307      44.670  35.660  52.430  1.00  0.00            
ATOM   4774  CG  TYR   307      42.900  34.900  51.470  1.00  0.00            
ATOM   4775  CD1 TYR   307      42.200  34.110  52.380  1.00  0.00            
ATOM   4776  HD1 TYR   307      42.340  34.130  53.460  1.00  0.00            
ATOM   4777  CE1 TYR   307      40.860  34.020  51.950  1.00  0.00            
ATOM   4778  HE1 TYR   307      40.070  34.170  52.660  1.00  0.00            
ATOM   4779  CZ  TYR   307      40.460  34.000  50.590  1.00  0.00            
ATOM   4780  OH  TYR   307      39.280  33.560  50.110  1.00  0.00            
ATOM   4781  HH  TYR   307      38.570  34.210  50.130  1.00  0.00            
ATOM   4782  CE2 TYR   307      41.420  34.410  49.640  1.00  0.00            
ATOM   4783  HE2 TYR   307      41.090  34.760  48.670  1.00  0.00            
ATOM   4784  CD2 TYR   307      42.610  34.890  50.110  1.00  0.00            
ATOM   4785  HD2 TYR   307      43.140  35.610  49.510  1.00  0.00            
ATOM   4786  C   TYR   307      43.990  37.030  54.410  1.00  0.00            
ATOM   4787  O   TYR   307      43.670  36.270  55.290  1.00  0.00            
ATOM   4788  N   ALA   308      45.240  37.500  54.350  1.00  0.00            
ATOM   4789  H   ALA   308      45.660  37.590  53.430  1.00  0.00            
ATOM   4790  CA  ALA   308      46.090  37.570  55.530  1.00  0.00            
ATOM   4791  HA  ALA   308      46.410  36.540  55.680  1.00  0.00            
ATOM   4792  CB  ALA   308      47.460  38.340  55.300  1.00  0.00            
ATOM   4793  HB1 ALA   308      47.730  38.360  54.250  1.00  0.00            
ATOM   4794  HB2 ALA   308      47.390  39.360  55.670  1.00  0.00            
ATOM   4795  HB3 ALA   308      48.270  37.840  55.830  1.00  0.00            
ATOM   4796  C   ALA   308      45.350  38.030  56.850  1.00  0.00            
ATOM   4797  O   ALA   308      45.700  37.400  57.890  1.00  0.00            
ATOM   4798  N   ASN   309      44.740  39.230  56.870  1.00  0.00            
ATOM   4799  H   ASN   309      44.890  39.810  56.060  1.00  0.00            
ATOM   4800  CA  ASN   309      43.660  39.650  57.840  1.00  0.00            
ATOM   4801  HA  ASN   309      44.130  40.350  58.530  1.00  0.00            
ATOM   4802  CB  ASN   309      42.540  40.380  57.070  1.00  0.00            
ATOM   4803  HB2 ASN   309      43.030  41.160  56.490  1.00  0.00            
ATOM   4804  HB3 ASN   309      42.020  39.650  56.440  1.00  0.00            
ATOM   4805  CG  ASN   309      41.520  40.920  58.040  1.00  0.00            
ATOM   4806  OD1 ASN   309      41.650  42.050  58.420  1.00  0.00            
ATOM   4807  ND2 ASN   309      40.620  40.130  58.550  1.00  0.00            
ATOM   4808 HD21 ASN   309      40.810  39.710  59.450  1.00  0.00            
ATOM   4809 HD22 ASN   309      39.680  40.190  58.190  1.00  0.00            
ATOM   4810  C   ASN   309      43.060  38.510  58.750  1.00  0.00            
ATOM   4811  O   ASN   309      43.390  38.480  59.900  1.00  0.00            
ATOM   4812  N   SER   310      42.530  37.420  58.120  1.00  0.00            
ATOM   4813  H   SER   310      42.210  37.660  57.200  1.00  0.00            
ATOM   4814  CA  SER   310      41.960  36.230  58.770  1.00  0.00            
ATOM   4815  HA  SER   310      41.090  36.700  59.240  1.00  0.00            
ATOM   4816  CB  SER   310      41.440  35.200  57.740  1.00  0.00            
ATOM   4817  HB2 SER   310      42.190  35.010  56.970  1.00  0.00            
ATOM   4818  HB3 SER   310      41.170  34.250  58.200  1.00  0.00            
ATOM   4819  OG  SER   310      40.300  35.660  57.110  1.00  0.00            
ATOM   4820  HG  SER   310      39.660  35.750  57.830  1.00  0.00            
ATOM   4821  C   SER   310      42.830  35.470  59.760  1.00  0.00            
ATOM   4822  O   SER   310      42.210  34.730  60.610  1.00  0.00            
ATOM   4823  N   SER   311      44.040  35.170  59.250  1.00  0.00            
ATOM   4824  H   SER   311      44.120  35.170  58.240  1.00  0.00            
ATOM   4825  CA  SER   311      45.170  34.710  60.060  1.00  0.00            
ATOM   4826  HA  SER   311      44.760  33.840  60.570  1.00  0.00            
ATOM   4827  CB  SER   311      46.310  34.160  59.190  1.00  0.00            
ATOM   4828  HB2 SER   311      47.270  34.350  59.660  1.00  0.00            
ATOM   4829  HB3 SER   311      46.240  33.080  59.080  1.00  0.00            
ATOM   4830  OG  SER   311      46.320  34.840  57.930  1.00  0.00            
ATOM   4831  HG  SER   311      46.180  35.780  58.070  1.00  0.00            
ATOM   4832  C   SER   311      45.710  35.650  61.150  1.00  0.00            
ATOM   4833  O   SER   311      46.050  35.160  62.280  1.00  0.00            
ATOM   4834  N   LEU   312      45.600  37.000  60.920  1.00  0.00            
ATOM   4835  H   LEU   312      45.010  37.370  60.190  1.00  0.00            
ATOM   4836  CA  LEU   312      46.070  38.030  61.900  1.00  0.00            
ATOM   4837  HA  LEU   312      47.060  37.800  62.310  1.00  0.00            
ATOM   4838  CB  LEU   312      46.180  39.340  61.140  1.00  0.00            
ATOM   4839  HB2 LEU   312      45.450  39.370  60.330  1.00  0.00            
ATOM   4840  HB3 LEU   312      46.110  40.180  61.830  1.00  0.00            
ATOM   4841  CG  LEU   312      47.580  39.430  60.390  1.00  0.00            
ATOM   4842  HG  LEU   312      47.760  38.440  59.980  1.00  0.00            
ATOM   4843  CD1 LEU   312      47.570  40.380  59.190  1.00  0.00            
ATOM   4844 HD11 LEU   312      46.940  39.910  58.440  1.00  0.00            
ATOM   4845 HD12 LEU   312      47.290  41.390  59.520  1.00  0.00            
ATOM   4846 HD13 LEU   312      48.560  40.420  58.750  1.00  0.00            
ATOM   4847  CD2 LEU   312      48.610  39.940  61.410  1.00  0.00            
ATOM   4848 HD21 LEU   312      49.570  39.980  60.900  1.00  0.00            
ATOM   4849 HD22 LEU   312      48.270  40.910  61.780  1.00  0.00            
ATOM   4850 HD23 LEU   312      48.660  39.220  62.230  1.00  0.00            
ATOM   4851  C   LEU   312      45.100  38.140  63.100  1.00  0.00            
ATOM   4852  O   LEU   312      45.550  38.690  64.110  1.00  0.00            
ATOM   4853  N   ASN   313      43.880  38.350  62.730  1.00  0.00            
ATOM   4854  H   ASN   313      43.740  38.580  61.750  1.00  0.00            
ATOM   4855  CA  ASN   313      42.690  38.210  63.570  1.00  0.00            
ATOM   4856  HA  ASN   313      42.350  39.160  64.000  1.00  0.00            
ATOM   4857  CB  ASN   313      41.440  37.730  62.790  1.00  0.00            
ATOM   4858  HB2 ASN   313      41.620  37.150  61.880  1.00  0.00            
ATOM   4859  HB3 ASN   313      40.810  37.110  63.430  1.00  0.00            
ATOM   4860  CG  ASN   313      40.560  38.930  62.330  1.00  0.00            
ATOM   4861  OD1 ASN   313      40.750  39.490  61.290  1.00  0.00            
ATOM   4862  ND2 ASN   313      40.070  39.720  63.270  1.00  0.00            
ATOM   4863 HD21 ASN   313      40.170  40.710  63.110  1.00  0.00            
ATOM   4864 HD22 ASN   313      39.180  39.460  63.660  1.00  0.00            
ATOM   4865  C   ASN   313      42.930  37.440  64.920  1.00  0.00            
ATOM   4866  O   ASN   313      43.240  38.120  65.890  1.00  0.00            
ATOM   4867  N   PRO   314      43.370  36.130  64.990  1.00  0.00            
ATOM   4868  CD  PRO   314      43.050  35.160  64.000  1.00  0.00            
ATOM   4869  HD2 PRO   314      43.380  35.440  63.000  1.00  0.00            
ATOM   4870  HD3 PRO   314      41.970  35.080  63.900  1.00  0.00            
ATOM   4871  CG  PRO   314      43.530  33.800  64.410  1.00  0.00            
ATOM   4872  HG2 PRO   314      44.080  33.410  63.550  1.00  0.00            
ATOM   4873  HG3 PRO   314      42.750  33.080  64.670  1.00  0.00            
ATOM   4874  CB  PRO   314      44.520  34.080  65.580  1.00  0.00            
ATOM   4875  HB2 PRO   314      45.540  34.290  65.250  1.00  0.00            
ATOM   4876  HB3 PRO   314      44.400  33.300  66.340  1.00  0.00            
ATOM   4877  CA  PRO   314      43.980  35.430  66.100  1.00  0.00            
ATOM   4878  HA  PRO   314      43.160  35.160  66.780  1.00  0.00            
ATOM   4879  C   PRO   314      45.030  36.290  66.830  1.00  0.00            
ATOM   4880  O   PRO   314      45.030  36.200  68.070  1.00  0.00            
ATOM   4881  N   VAL   315      46.020  36.850  66.130  1.00  0.00            
ATOM   4882  H   VAL   315      45.680  37.240  65.260  1.00  0.00            
ATOM   4883  CA  VAL   315      47.200  37.480  66.650  1.00  0.00            
ATOM   4884  HA  VAL   315      47.570  36.910  67.500  1.00  0.00            
ATOM   4885  CB  VAL   315      48.270  37.420  65.600  1.00  0.00            
ATOM   4886  HB  VAL   315      47.880  37.860  64.690  1.00  0.00            
ATOM   4887  CG1 VAL   315      49.470  38.240  65.980  1.00  0.00            
ATOM   4888 HG11 VAL   315      49.370  39.300  65.720  1.00  0.00            
ATOM   4889 HG12 VAL   315      49.790  38.130  67.020  1.00  0.00            
ATOM   4890 HG13 VAL   315      50.350  37.910  65.420  1.00  0.00            
ATOM   4891  CG2 VAL   315      48.670  35.990  65.250  1.00  0.00            
ATOM   4892 HG21 VAL   315      49.390  35.610  65.970  1.00  0.00            
ATOM   4893 HG22 VAL   315      47.820  35.310  65.200  1.00  0.00            
ATOM   4894 HG23 VAL   315      49.150  35.990  64.270  1.00  0.00            
ATOM   4895  C   VAL   315      46.860  38.900  67.150  1.00  0.00            
ATOM   4896  O   VAL   315      47.600  39.460  67.930  1.00  0.00            
ATOM   4897  N   LEU   316      45.860  39.600  66.680  1.00  0.00            
ATOM   4898  H   LEU   316      45.580  39.520  65.710  1.00  0.00            
ATOM   4899  CA  LEU   316      45.180  40.740  67.450  1.00  0.00            
ATOM   4900  HA  LEU   316      45.940  41.480  67.710  1.00  0.00            
ATOM   4901  CB  LEU   316      44.230  41.440  66.390  1.00  0.00            
ATOM   4902  HB2 LEU   316      43.650  40.710  65.820  1.00  0.00            
ATOM   4903  HB3 LEU   316      43.530  42.050  66.960  1.00  0.00            
ATOM   4904  CG  LEU   316      44.980  42.250  65.290  1.00  0.00            
ATOM   4905  HG  LEU   316      45.910  41.760  65.010  1.00  0.00            
ATOM   4906  CD1 LEU   316      44.170  42.130  64.010  1.00  0.00            
ATOM   4907 HD11 LEU   316      43.920  41.090  63.830  1.00  0.00            
ATOM   4908 HD12 LEU   316      43.320  42.800  64.110  1.00  0.00            
ATOM   4909 HD13 LEU   316      44.870  42.510  63.250  1.00  0.00            
ATOM   4910  CD2 LEU   316      45.510  43.640  65.750  1.00  0.00            
ATOM   4911 HD21 LEU   316      45.290  43.800  66.800  1.00  0.00            
ATOM   4912 HD22 LEU   316      46.570  43.630  65.490  1.00  0.00            
ATOM   4913 HD23 LEU   316      44.920  44.410  65.250  1.00  0.00            
ATOM   4914  C   LEU   316      44.440  40.310  68.730  1.00  0.00            
ATOM   4915  O   LEU   316      44.840  40.810  69.790  1.00  0.00            
ATOM   4916  N   TYR   317      43.630  39.260  68.720  1.00  0.00            
ATOM   4917  H   TYR   317      43.470  38.780  67.850  1.00  0.00            
ATOM   4918  CA  TYR   317      42.900  38.670  69.890  1.00  0.00            
ATOM   4919  HA  TYR   317      42.150  39.360  70.270  1.00  0.00            
ATOM   4920  CB  TYR   317      42.160  37.390  69.440  1.00  0.00            
ATOM   4921  HB2 TYR   317      42.790  36.660  68.930  1.00  0.00            
ATOM   4922  HB3 TYR   317      41.690  36.940  70.310  1.00  0.00            
ATOM   4923  CG  TYR   317      40.910  37.600  68.480  1.00  0.00            
ATOM   4924  CD1 TYR   317      40.370  36.440  67.880  1.00  0.00            
ATOM   4925  HD1 TYR   317      40.380  35.500  68.420  1.00  0.00            
ATOM   4926  CE1 TYR   317      39.700  36.540  66.660  1.00  0.00            
ATOM   4927  HE1 TYR   317      39.100  35.730  66.270  1.00  0.00            
ATOM   4928  CZ  TYR   317      39.590  37.790  65.960  1.00  0.00            
ATOM   4929  OH  TYR   317      38.570  38.120  65.140  1.00  0.00            
ATOM   4930  HH  TYR   317      38.170  37.290  64.850  1.00  0.00            
ATOM   4931  CE2 TYR   317      40.210  38.900  66.530  1.00  0.00            
ATOM   4932  HE2 TYR   317      40.350  39.830  65.990  1.00  0.00            
ATOM   4933  CD2 TYR   317      40.630  38.870  67.950  1.00  0.00            
ATOM   4934  HD2 TYR   317      40.270  39.670  68.580  1.00  0.00            
ATOM   4935  C   TYR   317      43.760  38.180  71.050  1.00  0.00            
ATOM   4936  O   TYR   317      43.450  38.440  72.200  1.00  0.00            
ATOM   4937  N   ALA   318      44.910  37.580  70.680  1.00  0.00            
ATOM   4938  H   ALA   318      44.900  37.080  69.810  1.00  0.00            
ATOM   4939  CA  ALA   318      45.930  37.130  71.610  1.00  0.00            
ATOM   4940  HA  ALA   318      45.510  36.250  72.090  1.00  0.00            
ATOM   4941  CB  ALA   318      47.290  36.880  70.770  1.00  0.00            
ATOM   4942  HB1 ALA   318      47.040  36.450  69.800  1.00  0.00            
ATOM   4943  HB2 ALA   318      47.950  37.730  70.570  1.00  0.00            
ATOM   4944  HB3 ALA   318      47.930  36.160  71.290  1.00  0.00            
ATOM   4945  C   ALA   318      46.260  38.210  72.730  1.00  0.00            
ATOM   4946  O   ALA   318      46.010  37.920  73.890  1.00  0.00            
ATOM   4947  N   PHE   319      46.650  39.440  72.390  1.00  0.00            
ATOM   4948  H   PHE   319      46.880  39.590  71.420  1.00  0.00            
ATOM   4949  CA  PHE   319      47.030  40.540  73.260  1.00  0.00            
ATOM   4950  HA  PHE   319      47.680  40.190  74.060  1.00  0.00            
ATOM   4951  CB  PHE   319      47.680  41.680  72.480  1.00  0.00            
ATOM   4952  HB2 PHE   319      47.070  41.990  71.630  1.00  0.00            
ATOM   4953  HB3 PHE   319      47.740  42.510  73.170  1.00  0.00            
ATOM   4954  CG  PHE   319      49.040  41.330  71.960  1.00  0.00            
ATOM   4955  CD1 PHE   319      49.150  40.690  70.680  1.00  0.00            
ATOM   4956  HD1 PHE   319      48.250  40.540  70.090  1.00  0.00            
ATOM   4957  CE1 PHE   319      50.250  39.810  70.430  1.00  0.00            
ATOM   4958  HE1 PHE   319      50.110  38.890  69.880  1.00  0.00            
ATOM   4959  CZ  PHE   319      51.350  39.820  71.360  1.00  0.00            
ATOM   4960  HZ  PHE   319      51.960  38.920  71.340  1.00  0.00            
ATOM   4961  CE2 PHE   319      51.210  40.630  72.530  1.00  0.00            
ATOM   4962  HE2 PHE   319      52.020  40.620  73.250  1.00  0.00            
ATOM   4963  CD2 PHE   319      50.210  41.630  72.610  1.00  0.00            
ATOM   4964  HD2 PHE   319      50.170  42.430  73.340  1.00  0.00            
ATOM   4965  C   PHE   319      45.820  40.990  74.040  1.00  0.00            
ATOM   4966  O   PHE   319      46.020  41.700  75.060  1.00  0.00            
ATOM   4967  N   LEU   320      44.620  40.910  73.510  1.00  0.00            
ATOM   4968  H   LEU   320      44.690  40.200  72.790  1.00  0.00            
ATOM   4969  CA  LEU   320      43.550  41.810  73.480  1.00  0.00            
ATOM   4970  HA  LEU   320      43.930  42.820  73.330  1.00  0.00            
ATOM   4971  CB  LEU   320      42.560  41.450  72.330  1.00  0.00            
ATOM   4972  HB2 LEU   320      43.120  40.970  71.520  1.00  0.00            
ATOM   4973  HB3 LEU   320      41.850  40.740  72.750  1.00  0.00            
ATOM   4974  CG  LEU   320      41.740  42.660  71.790  1.00  0.00            
ATOM   4975  HG  LEU   320      41.670  43.460  72.530  1.00  0.00            
ATOM   4976  CD1 LEU   320      42.340  43.230  70.510  1.00  0.00            
ATOM   4977 HD11 LEU   320      43.410  43.010  70.520  1.00  0.00            
ATOM   4978 HD12 LEU   320      41.950  42.900  69.550  1.00  0.00            
ATOM   4979 HD13 LEU   320      42.340  44.320  70.550  1.00  0.00            
ATOM   4980  CD2 LEU   320      40.320  42.300  71.550  1.00  0.00            
ATOM   4981 HD21 LEU   320      40.280  41.670  70.660  1.00  0.00            
ATOM   4982 HD22 LEU   320      39.940  41.970  72.520  1.00  0.00            
ATOM   4983 HD23 LEU   320      39.840  43.240  71.270  1.00  0.00            
ATOM   4984  C   LEU   320      42.780  41.970  74.760  1.00  0.00            
ATOM   4985  O   LEU   320      42.270  43.080  75.020  1.00  0.00            
ATOM   4986  N   ASP   321      42.180  40.870  75.160  1.00  0.00            
ATOM   4987  H   ASP   321      42.730  40.030  75.010  1.00  0.00            
ATOM   4988  CA  ASP   321      41.380  40.750  76.420  1.00  0.00            
ATOM   4989  HA  ASP   321      41.700  41.480  77.160  1.00  0.00            
ATOM   4990  CB  ASP   321      39.910  40.760  76.200  1.00  0.00            
ATOM   4991  HB2 ASP   321      39.620  41.720  75.760  1.00  0.00            
ATOM   4992  HB3 ASP   321      39.700  39.950  75.490  1.00  0.00            
ATOM   4993  CG  ASP   321      39.050  40.500  77.460  1.00  0.00            
ATOM   4994  OD1 ASP   321      38.070  39.690  77.450  1.00  0.00            
ATOM   4995  OD2 ASP   321      39.420  41.080  78.510  1.00  0.00            
ATOM   4996  C   ASP   321      41.710  39.430  77.120  1.00  0.00            
ATOM   4997  O   ASP   321      41.530  38.300  76.600  1.00  0.00            
ATOM   4998  N   GLU   322      41.950  39.500  78.490  1.00  0.00            
ATOM   4999  H   GLU   322      41.280  40.080  78.990  1.00  0.00            
ATOM   5000  CA  GLU   322      42.990  38.790  79.320  1.00  0.00            
ATOM   5001  HA  GLU   322      43.980  39.140  79.030  1.00  0.00            
ATOM   5002  CB  GLU   322      42.590  39.100  80.840  1.00  0.00            
ATOM   5003  HB2 GLU   322      42.150  40.100  80.900  1.00  0.00            
ATOM   5004  HB3 GLU   322      41.790  38.440  81.170  1.00  0.00            
ATOM   5005  CG  GLU   322      43.730  38.940  81.800  1.00  0.00            
ATOM   5006  HG2 GLU   322      43.450  39.150  82.830  1.00  0.00            
ATOM   5007  HG3 GLU   322      44.030  37.900  81.670  1.00  0.00            
ATOM   5008  CD  GLU   322      44.870  39.870  81.480  1.00  0.00            
ATOM   5009  OE1 GLU   322      44.680  41.050  81.210  1.00  0.00            
ATOM   5010  OE2 GLU   322      45.900  39.320  81.050  1.00  0.00            
ATOM   5011  C   GLU   322      42.910  37.210  79.170  1.00  0.00            
ATOM   5012  O   GLU   322      43.960  36.480  79.220  1.00  0.00            
ATOM   5013  N   ASN   323      41.710  36.640  79.120  1.00  0.00            
ATOM   5014  H   ASN   323      40.920  37.250  79.250  1.00  0.00            
ATOM   5015  CA  ASN   323      41.480  35.230  78.790  1.00  0.00            
ATOM   5016  HA  ASN   323      41.660  34.690  79.720  1.00  0.00            
ATOM   5017  CB  ASN   323      39.930  35.150  78.430  1.00  0.00            
ATOM   5018  HB2 ASN   323      39.410  36.100  78.510  1.00  0.00            
ATOM   5019  HB3 ASN   323      39.900  34.710  77.430  1.00  0.00            
ATOM   5020  CG  ASN   323      39.260  34.150  79.360  1.00  0.00            
ATOM   5021  OD1 ASN   323      39.580  33.030  79.230  1.00  0.00            
ATOM   5022  ND2 ASN   323      39.250  34.630  80.570  1.00  0.00            
ATOM   5023 HD21 ASN   323      39.460  34.060  81.380  1.00  0.00            
ATOM   5024 HD22 ASN   323      38.450  35.250  80.660  1.00  0.00            
ATOM   5025  C   ASN   323      42.480  34.670  77.700  1.00  0.00            
ATOM   5026  O   ASN   323      43.020  33.570  77.910  1.00  0.00            
ATOM   5027  N   PHE   324      42.590  35.380  76.590  1.00  0.00            
ATOM   5028  H   PHE   324      42.300  36.340  76.710  1.00  0.00            
ATOM   5029  CA  PHE   324      43.410  35.090  75.360  1.00  0.00            
ATOM   5030  HA  PHE   324      43.210  34.100  74.940  1.00  0.00            
ATOM   5031  CB  PHE   324      43.090  36.080  74.180  1.00  0.00            
ATOM   5032  HB2 PHE   324      43.290  37.110  74.460  1.00  0.00            
ATOM   5033  HB3 PHE   324      43.740  35.790  73.350  1.00  0.00            
ATOM   5034  CG  PHE   324      41.720  35.880  73.660  1.00  0.00            
ATOM   5035  CD1 PHE   324      41.350  34.670  73.040  1.00  0.00            
ATOM   5036  HD1 PHE   324      41.980  33.800  73.060  1.00  0.00            
ATOM   5037  CE1 PHE   324      40.080  34.520  72.490  1.00  0.00            
ATOM   5038  HE1 PHE   324      39.690  33.590  72.880  1.00  0.00            
ATOM   5039  CZ  PHE   324      39.290  35.660  72.180  1.00  0.00            
ATOM   5040  HZ  PHE   324      38.820  35.800  71.220  1.00  0.00            
ATOM   5041  CE2 PHE   324      39.760  36.890  72.700  1.00  0.00            
ATOM   5042  HE2 PHE   324      39.290  37.810  72.380  1.00  0.00            
ATOM   5043  CD2 PHE   324      40.880  36.950  73.460  1.00  0.00            
ATOM   5044  HD2 PHE   324      40.920  37.710  74.230  1.00  0.00            
ATOM   5045  C   PHE   324      44.900  35.140  75.620  1.00  0.00            
ATOM   5046  O   PHE   324      45.620  34.140  75.610  1.00  0.00            
ATOM   5047  N   LYS   325      45.370  36.250  76.260  1.00  0.00            
ATOM   5048  H   LYS   325      45.270  37.050  75.650  1.00  0.00            
ATOM   5049  CA  LYS   325      46.610  36.490  76.950  1.00  0.00            
ATOM   5050  HA  LYS   325      47.340  36.650  76.160  1.00  0.00            
ATOM   5051  CB  LYS   325      46.620  37.790  77.810  1.00  0.00            
ATOM   5052  HB2 LYS   325      45.610  38.200  77.790  1.00  0.00            
ATOM   5053  HB3 LYS   325      46.940  37.570  78.830  1.00  0.00            
ATOM   5054  CG  LYS   325      47.650  38.750  77.130  1.00  0.00            
ATOM   5055  HG2 LYS   325      48.670  38.350  77.150  1.00  0.00            
ATOM   5056  HG3 LYS   325      47.450  38.890  76.070  1.00  0.00            
ATOM   5057  CD  LYS   325      47.600  40.120  77.800  1.00  0.00            
ATOM   5058  HD2 LYS   325      47.880  40.930  77.130  1.00  0.00            
ATOM   5059  HD3 LYS   325      46.560  40.310  78.060  1.00  0.00            
ATOM   5060  CE  LYS   325      48.350  39.990  79.030  1.00  0.00
[truncated: 5,830,449 more chars]
