# Supplementary material for: Descriptive molecular pharmacology of the δ opioid receptor (DOR): A computational study with structural approach
Source: PLoS One. 2024 Jul 11;19(7):e0304068. doi: 10.1371/journal.pone.0304068 (PMC11239112; doi:10.1371/journal.pone.0304068)
Supplement: S1 File — (ZIP) [file pone.0304068.s025.zip › DORDPI287_GaMD_0.pdb]

TITLE     do2c
REMARK    THIS IS A SIMULATION BOX
CRYST1   82.288   82.288  121.506  90.00  90.00  90.00 P 1           1
MODEL        1
ATOM      1  N   GLU     1     111.340  84.550 102.840  1.00  0.00            
ATOM      2  H1  GLU     1     111.270  85.270 103.550  1.00  0.00            
ATOM      3  H2  GLU     1     112.020  84.840 102.150  1.00  0.00            
ATOM      4  H3  GLU     1     111.440  83.660 103.300  1.00  0.00            
ATOM      5  CA  GLU     1     109.940  84.480 102.060  1.00  0.00            
ATOM      6  HA  GLU     1     110.090  84.680 101.000  1.00  0.00            
ATOM      7  CB  GLU     1     109.330  83.040 102.230  1.00  0.00            
ATOM      8  HB2 GLU     1     109.170  82.800 103.280  1.00  0.00            
ATOM      9  HB3 GLU     1     108.400  82.930 101.680  1.00  0.00            
ATOM     10  CG  GLU     1     110.360  82.120 101.660  1.00  0.00            
ATOM     11  HG2 GLU     1     111.050  81.930 102.490  1.00  0.00            
ATOM     12  HG3 GLU     1     109.780  81.230 101.460  1.00  0.00            
ATOM     13  CD  GLU     1     111.160  82.500 100.420  1.00  0.00            
ATOM     14  OE1 GLU     1     110.780  82.050  99.350  1.00  0.00            
ATOM     15  OE2 GLU     1     112.140  83.280 100.600  1.00  0.00            
ATOM     16  C   GLU     1     108.950  85.430 102.680  1.00  0.00            
ATOM     17  O   GLU     1     109.010  85.580 103.890  1.00  0.00            
ATOM     18  N   PRO     2     107.980  86.030 101.960  1.00  0.00            
ATOM     19  CD  PRO     2     107.610  85.670 100.620  1.00  0.00            
ATOM     20  HD2 PRO     2     107.000  84.780 100.660  1.00  0.00            
ATOM     21  HD3 PRO     2     108.520  85.470 100.050  1.00  0.00            
ATOM     22  CG  PRO     2     106.870  86.850 100.110  1.00  0.00            
ATOM     23  HG2 PRO     2     106.230  86.580  99.280  1.00  0.00            
ATOM     24  HG3 PRO     2     107.560  87.640  99.800  1.00  0.00            
ATOM     25  CB  PRO     2     106.050  87.300 101.330  1.00  0.00            
ATOM     26  HB2 PRO     2     105.110  86.770 101.390  1.00  0.00            
ATOM     27  HB3 PRO     2     105.870  88.380 101.370  1.00  0.00            
ATOM     28  CA  PRO     2     106.960  86.880 102.520  1.00  0.00            
ATOM     29  HA  PRO     2     107.470  87.720 103.010  1.00  0.00            
ATOM     30  C   PRO     2     106.090  86.210 103.480  1.00  0.00            
ATOM     31  O   PRO     2     105.980  85.020 103.600  1.00  0.00            
ATOM     32  N   ALA     3     105.410  87.100 104.280  1.00  0.00            
ATOM     33  H   ALA     3     105.590  88.080 104.070  1.00  0.00            
ATOM     34  CA  ALA     3     104.650  86.790 105.440  1.00  0.00            
ATOM     35  HA  ALA     3     105.400  86.200 105.980  1.00  0.00            
ATOM     36  CB  ALA     3     104.320  88.010 106.260  1.00  0.00            
ATOM     37  HB1 ALA     3     103.570  88.610 105.740  1.00  0.00            
ATOM     38  HB2 ALA     3     103.930  87.710 107.230  1.00  0.00            
ATOM     39  HB3 ALA     3     105.230  88.610 106.410  1.00  0.00            
ATOM     40  C   ALA     3     103.400  85.950 105.290  1.00  0.00            
ATOM     41  O   ALA     3     103.150  85.100 106.130  1.00  0.00            
ATOM     42  N   PRO     4     102.580  85.950 104.240  1.00  0.00            
ATOM     43  CD  PRO     4     102.490  87.150 103.380  1.00  0.00            
ATOM     44  HD2 PRO     4     103.340  87.180 102.700  1.00  0.00            
ATOM     45  HD3 PRO     4     102.500  88.050 104.000  1.00  0.00            
ATOM     46  CG  PRO     4     101.100  86.940 102.630  1.00  0.00            
ATOM     47  HG2 PRO     4     101.180  87.310 101.610  1.00  0.00            
ATOM     48  HG3 PRO     4     100.320  87.490 103.160  1.00  0.00            
ATOM     49  CB  PRO     4     100.840  85.490 102.660  1.00  0.00            
ATOM     50  HB2 PRO     4     101.190  84.990 101.760  1.00  0.00            
ATOM     51  HB3 PRO     4      99.780  85.320 102.790  1.00  0.00            
ATOM     52  CA  PRO     4     101.600  84.960 103.880  1.00  0.00            
ATOM     53  HA  PRO     4     100.900  84.890 104.710  1.00  0.00            
ATOM     54  C   PRO     4     102.170  83.620 103.590  1.00  0.00            
ATOM     55  O   PRO     4     101.670  82.640 104.140  1.00  0.00            
ATOM     56  N   SER     5     103.340  83.510 102.830  1.00  0.00            
ATOM     57  H   SER     5     103.680  84.320 102.330  1.00  0.00            
ATOM     58  CA  SER     5     104.050  82.190 102.620  1.00  0.00            
ATOM     59  HA  SER     5     103.320  81.450 102.330  1.00  0.00            
ATOM     60  CB  SER     5     105.180  82.260 101.490  1.00  0.00            
ATOM     61  HB2 SER     5     105.920  83.000 101.810  1.00  0.00            
ATOM     62  HB3 SER     5     105.660  81.280 101.450  1.00  0.00            
ATOM     63  OG  SER     5     104.700  82.600 100.230  1.00  0.00            
ATOM     64  HG  SER     5     105.430  82.630  99.610  1.00  0.00            
ATOM     65  C   SER     5     104.620  81.640 103.920  1.00  0.00            
ATOM     66  O   SER     5     104.480  80.450 104.220  1.00  0.00            
ATOM     67  N   ALA     6     105.320  82.500 104.750  1.00  0.00            
ATOM     68  H   ALA     6     105.450  83.440 104.400  1.00  0.00            
ATOM     69  CA  ALA     6     105.930  82.150 105.970  1.00  0.00            
ATOM     70  HA  ALA     6     106.640  81.330 105.840  1.00  0.00            
ATOM     71  CB  ALA     6     106.730  83.430 106.500  1.00  0.00            
ATOM     72  HB1 ALA     6     106.040  84.260 106.650  1.00  0.00            
ATOM     73  HB2 ALA     6     107.220  83.190 107.450  1.00  0.00            
ATOM     74  HB3 ALA     6     107.490  83.720 105.770  1.00  0.00            
ATOM     75  C   ALA     6     104.860  81.620 106.960  1.00  0.00            
ATOM     76  O   ALA     6     105.100  80.530 107.520  1.00  0.00            
ATOM     77  N   GLY     7     103.680  82.220 107.010  1.00  0.00            
ATOM     78  H   GLY     7     103.520  83.030 106.420  1.00  0.00            
ATOM     79  CA  GLY     7     102.560  81.760 107.910  1.00  0.00            
ATOM     80  HA2 GLY     7     102.980  81.650 108.910  1.00  0.00            
ATOM     81  HA3 GLY     7     101.820  82.560 107.920  1.00  0.00            
ATOM     82  C   GLY     7     101.900  80.470 107.500  1.00  0.00            
ATOM     83  O   GLY     7     101.580  79.640 108.360  1.00  0.00            
ATOM     84  N   ALA     8     101.780  80.260 106.150  1.00  0.00            
ATOM     85  H   ALA     8     101.960  81.090 105.600  1.00  0.00            
ATOM     86  CA  ALA     8     101.290  79.060 105.470  1.00  0.00            
ATOM     87  HA  ALA     8     100.340  78.830 105.950  1.00  0.00            
ATOM     88  CB  ALA     8     101.030  79.400 103.970  1.00  0.00            
ATOM     89  HB1 ALA     8     101.980  79.630 103.480  1.00  0.00            
ATOM     90  HB2 ALA     8     100.570  78.550 103.480  1.00  0.00            
ATOM     91  HB3 ALA     8     100.370  80.270 103.910  1.00  0.00            
ATOM     92  C   ALA     8     102.170  77.830 105.680  1.00  0.00            
ATOM     93  O   ALA     8     101.670  76.780 105.980  1.00  0.00            
ATOM     94  N   GLU     9     103.500  78.050 105.640  1.00  0.00            
ATOM     95  H   GLU     9     103.820  79.010 105.660  1.00  0.00            
ATOM     96  CA  GLU     9     104.500  77.000 105.510  1.00  0.00            
ATOM     97  HA  GLU     9     103.990  76.060 105.320  1.00  0.00            
ATOM     98  CB  GLU     9     105.550  77.260 104.330  1.00  0.00            
ATOM     99  HB2 GLU     9     106.060  78.220 104.480  1.00  0.00            
ATOM    100  HB3 GLU     9     106.290  76.460 104.310  1.00  0.00            
ATOM    101  CG  GLU     9     104.780  77.290 102.990  1.00  0.00            
ATOM    102  HG2 GLU     9     104.660  76.250 102.700  1.00  0.00            
ATOM    103  HG3 GLU     9     103.800  77.740 103.170  1.00  0.00            
ATOM    104  CD  GLU     9     105.500  78.060 101.870  1.00  0.00            
ATOM    105  OE1 GLU     9     104.780  78.550 100.990  1.00  0.00            
ATOM    106  OE2 GLU     9     106.770  78.110 101.910  1.00  0.00            
ATOM    107  C   GLU     9     105.300  76.800 106.890  1.00  0.00            
ATOM    108  O   GLU     9     106.160  75.980 107.090  1.00  0.00            
ATOM    109  N   LEU    10     104.740  77.550 107.890  1.00  0.00            
ATOM    110  H   LEU    10     104.190  78.330 107.560  1.00  0.00            
ATOM    111  CA  LEU    10     104.980  77.440 109.330  1.00  0.00            
ATOM    112  HA  LEU    10     104.590  78.340 109.820  1.00  0.00            
ATOM    113  CB  LEU    10     104.280  76.160 109.970  1.00  0.00            
ATOM    114  HB2 LEU    10     104.840  75.300 109.610  1.00  0.00            
ATOM    115  HB3 LEU    10     104.400  76.250 111.050  1.00  0.00            
ATOM    116  CG  LEU    10     102.780  75.990 109.630  1.00  0.00            
ATOM    117  HG  LEU    10     102.680  76.090 108.550  1.00  0.00            
ATOM    118  CD1 LEU    10     102.220  74.660 110.080  1.00  0.00            
ATOM    119 HD11 LEU    10     102.330  74.570 111.160  1.00  0.00            
ATOM    120 HD12 LEU    10     101.170  74.600 109.820  1.00  0.00            
ATOM    121 HD13 LEU    10     102.770  73.860 109.590  1.00  0.00            
ATOM    122  CD2 LEU    10     101.870  77.020 110.250  1.00  0.00            
ATOM    123 HD21 LEU    10     102.160  78.020 109.910  1.00  0.00            
ATOM    124 HD22 LEU    10     100.840  76.820 109.960  1.00  0.00            
ATOM    125 HD23 LEU    10     101.960  76.980 111.340  1.00  0.00            
ATOM    126  C   LEU    10     106.440  77.510 109.680  1.00  0.00            
ATOM    127  O   LEU    10     107.040  76.660 110.330  1.00  0.00            
ATOM    128  N   GLN    11     107.080  78.640 109.250  1.00  0.00            
ATOM    129  H   GLN    11     106.560  79.400 108.840  1.00  0.00            
ATOM    130  CA  GLN    11     108.540  78.770 109.340  1.00  0.00            
ATOM    131  HA  GLN    11     108.900  78.130 110.150  1.00  0.00            
ATOM    132  CB  GLN    11     109.280  78.360 107.990  1.00  0.00            
ATOM    133  HB2 GLN    11     108.610  78.650 107.180  1.00  0.00            
ATOM    134  HB3 GLN    11     110.190  78.970 107.950  1.00  0.00            
ATOM    135  CG  GLN    11     109.660  76.850 107.840  1.00  0.00            
ATOM    136  HG2 GLN    11     108.720  76.340 107.990  1.00  0.00            
ATOM    137  HG3 GLN    11     110.100  76.550 106.890  1.00  0.00            
ATOM    138  CD  GLN    11     110.620  76.440 108.960  1.00  0.00            
ATOM    139  OE1 GLN    11     111.370  77.190 109.510  1.00  0.00            
ATOM    140  NE2 GLN    11     110.740  75.130 109.240  1.00  0.00            
ATOM    141 HE21 GLN    11     111.370  74.830 109.980  1.00  0.00            
ATOM    142 HE22 GLN    11     110.210  74.460 108.720  1.00  0.00            
ATOM    143  C   GLN    11     108.800  80.230 109.700  1.00  0.00            
ATOM    144  O   GLN    11     108.370  81.150 109.010  1.00  0.00            
ATOM    145  N   PRO    12     109.380  80.510 110.900  1.00  0.00            
ATOM    146  CD  PRO    12     109.110  79.770 112.160  1.00  0.00            
ATOM    147  HD2 PRO    12     109.860  78.990 112.310  1.00  0.00            
ATOM    148  HD3 PRO    12     108.120  79.330 112.130  1.00  0.00            
ATOM    149  CG  PRO    12     109.220  80.890 113.210  1.00  0.00            
ATOM    150  HG2 PRO    12     109.650  80.480 114.130  1.00  0.00            
ATOM    151  HG3 PRO    12     108.230  81.280 113.420  1.00  0.00            
ATOM    152  CB  PRO    12     110.120  81.990 112.620  1.00  0.00            
ATOM    153  HB2 PRO    12     111.180  82.080 112.890  1.00  0.00            
ATOM    154  HB3 PRO    12     109.600  82.890 112.950  1.00  0.00            
ATOM    155  CA  PRO    12     109.980  81.820 111.110  1.00  0.00            
ATOM    156  HA  PRO    12     109.170  82.540 111.000  1.00  0.00            
ATOM    157  C   PRO    12     111.120  82.200 110.190  1.00  0.00            
ATOM    158  O   PRO    12     111.080  83.360 109.720  1.00  0.00            
ATOM    159  N   PRO    13     112.070  81.340 109.790  1.00  0.00            
ATOM    160  CD  PRO    13     112.940  81.740 108.650  1.00  0.00            
ATOM    161  HD2 PRO    13     113.830  82.280 108.990  1.00  0.00            
ATOM    162  HD3 PRO    13     112.410  82.350 107.930  1.00  0.00            
ATOM    163  CG  PRO    13     113.260  80.360 108.120  1.00  0.00            
ATOM    164  HG2 PRO    13     114.070  80.380 107.390  1.00  0.00            
ATOM    165  HG3 PRO    13     112.390  79.880 107.690  1.00  0.00            
ATOM    166  CB  PRO    13     113.680  79.670 109.390  1.00  0.00            
ATOM    167  HB2 PRO    13     114.670  80.030 109.680  1.00  0.00            
ATOM    168  HB3 PRO    13     113.690  78.590 109.330  1.00  0.00            
ATOM    169  CA  PRO    13     112.620  80.130 110.450  1.00  0.00            
ATOM    170  HA  PRO    13     111.830  79.390 110.540  1.00  0.00            
ATOM    171  C   PRO    13     113.160  80.450 111.820  1.00  0.00            
ATOM    172  O   PRO    13     113.480  81.620 112.040  1.00  0.00            
ATOM    173  N   LEU    14     113.440  79.410 112.660  1.00  0.00            
ATOM    174  H   LEU    14     112.970  78.540 112.480  1.00  0.00            
ATOM    175  CA  LEU    14     114.190  79.550 113.940  1.00  0.00            
ATOM    176  HA  LEU    14     114.280  80.620 114.140  1.00  0.00            
ATOM    177  CB  LEU    14     113.580  78.890 115.130  1.00  0.00            
ATOM    178  HB2 LEU    14     113.590  77.850 114.820  1.00  0.00            
ATOM    179  HB3 LEU    14     114.270  79.020 115.970  1.00  0.00            
ATOM    180  CG  LEU    14     112.120  79.300 115.570  1.00  0.00            
ATOM    181  HG  LEU    14     111.430  79.130 114.750  1.00  0.00            
ATOM    182  CD1 LEU    14     111.720  78.490 116.730  1.00  0.00            
ATOM    183 HD11 LEU    14     112.420  78.670 117.560  1.00  0.00            
ATOM    184 HD12 LEU    14     110.720  78.770 117.040  1.00  0.00            
ATOM    185 HD13 LEU    14     111.740  77.440 116.460  1.00  0.00            
ATOM    186  CD2 LEU    14     111.830  80.780 115.890  1.00  0.00            
ATOM    187 HD21 LEU    14     112.040  81.390 115.010  1.00  0.00            
ATOM    188 HD22 LEU    14     110.790  80.900 116.180  1.00  0.00            
ATOM    189 HD23 LEU    14     112.470  81.110 116.720  1.00  0.00            
ATOM    190  C   LEU    14     115.600  79.250 113.870  1.00  0.00            
ATOM    191  O   LEU    14     116.420  79.470 114.730  1.00  0.00            
ATOM    192  N   PHE    15     116.000  78.720 112.660  1.00  0.00            
ATOM    193  H   PHE    15     115.260  78.460 112.040  1.00  0.00            
ATOM    194  CA  PHE    15     117.330  78.400 112.290  1.00  0.00            
ATOM    195  HA  PHE    15     117.910  78.030 113.140  1.00  0.00            
ATOM    196  CB  PHE    15     117.220  77.230 111.190  1.00  0.00            
ATOM    197  HB2 PHE    15     116.670  76.350 111.500  1.00  0.00            
ATOM    198  HB3 PHE    15     116.850  77.580 110.230  1.00  0.00            
ATOM    199  CG  PHE    15     118.630  76.790 110.960  1.00  0.00            
ATOM    200  CD1 PHE    15     119.390  76.210 112.070  1.00  0.00            
ATOM    201  HD1 PHE    15     118.880  76.120 113.030  1.00  0.00            
ATOM    202  CE1 PHE    15     120.700  75.790 111.940  1.00  0.00            
ATOM    203  HE1 PHE    15     121.270  75.340 112.760  1.00  0.00            
ATOM    204  CZ  PHE    15     121.300  75.970 110.680  1.00  0.00            
ATOM    205  HZ  PHE    15     122.350  75.690 110.590  1.00  0.00            
ATOM    206  CE2 PHE    15     120.630  76.480 109.600  1.00  0.00            
ATOM    207  HE2 PHE    15     121.130  76.600 108.640  1.00  0.00            
ATOM    208  CD2 PHE    15     119.320  76.850 109.740  1.00  0.00            
ATOM    209  HD2 PHE    15     118.770  77.220 108.880  1.00  0.00            
ATOM    210  C   PHE    15     118.120  79.660 111.860  1.00  0.00            
ATOM    211  O   PHE    15     117.560  80.750 111.780  1.00  0.00            
ATOM    212  N   ALA    16     119.470  79.620 111.640  1.00  0.00            
ATOM    213  H   ALA    16     120.040  78.910 112.070  1.00  0.00            
ATOM    214  CA  ALA    16     120.150  80.680 110.850  1.00  0.00            
ATOM    215  HA  ALA    16     120.150  81.570 111.490  1.00  0.00            
ATOM    216  CB  ALA    16     121.630  80.260 110.580  1.00  0.00            
ATOM    217  HB1 ALA    16     121.650  79.390 109.940  1.00  0.00            
ATOM    218  HB2 ALA    16     122.160  81.080 110.100  1.00  0.00            
ATOM    219  HB3 ALA    16     122.120  80.030 111.530  1.00  0.00            
ATOM    220  C   ALA    16     119.490  81.050 109.550  1.00  0.00            
ATOM    221  O   ALA    16     118.830  80.240 108.880  1.00  0.00            
ATOM    222  N   NLN    17     119.660  82.370 109.120  1.00  0.00            
ATOM    223  H   NLN    17     120.020  83.010 109.820  1.00  0.00            
ATOM    224  CA  NLN    17     119.160  82.920 107.880  1.00  0.00            
ATOM    225  HA  NLN    17     118.610  82.150 107.360  1.00  0.00            
ATOM    226  CB  NLN    17     118.220  84.150 108.100  1.00  0.00            
ATOM    227  HB2 NLN    17     118.800  84.960 108.560  1.00  0.00            
ATOM    228  HB3 NLN    17     117.760  84.510 107.180  1.00  0.00            
ATOM    229  CG  NLN    17     117.140  83.730 109.050  1.00  0.00            
ATOM    230  OD1 NLN    17     116.200  83.050 108.630  1.00  0.00            
ATOM    231  ND2 NLN    17     117.180  84.140 110.330  1.00  0.00            
ATOM    232 HD21 NLN    17     117.940  84.730 110.650  1.00  0.00            
ATOM    233  C   NLN    17     120.270  83.150 106.810  1.00  0.00            
ATOM    234  O   NLN    17     120.070  83.970 105.890  1.00  0.00            
ATOM    235  N   ALA    18     121.370  82.410 106.980  1.00  0.00            
ATOM    236  H   ALA    18     121.540  82.220 107.960  1.00  0.00            
ATOM    237  CA  ALA    18     122.380  82.010 106.020  1.00  0.00            
ATOM    238  HA  ALA    18     122.930  82.920 105.750  1.00  0.00            
ATOM    239  CB  ALA    18     123.320  81.090 106.780  1.00  0.00            
ATOM    240  HB1 ALA    18     122.800  80.180 107.060  1.00  0.00            
ATOM    241  HB2 ALA    18     124.180  80.850 106.150  1.00  0.00            
ATOM    242  HB3 ALA    18     123.670  81.600 107.690  1.00  0.00            
ATOM    243  C   ALA    18     121.840  81.430 104.670  1.00  0.00            
ATOM    244  O   ALA    18     120.900  80.630 104.620  1.00  0.00            
ATOM    245  N   SER    19     122.340  81.920 103.560  1.00  0.00            
ATOM    246  H   SER    19     123.150  82.530 103.580  1.00  0.00            
ATOM    247  CA  SER    19     121.650  81.690 102.260  1.00  0.00            
ATOM    248  HA  SER    19     120.620  82.020 102.360  1.00  0.00            
ATOM    249  CB  SER    19     122.310  82.460 101.080  1.00  0.00            
ATOM    250  HB2 SER    19     121.860  82.100 100.160  1.00  0.00            
ATOM    251  HB3 SER    19     122.080  83.520 101.210  1.00  0.00            
ATOM    252  OG  SER    19     123.750  82.290 101.010  1.00  0.00            
ATOM    253  HG  SER    19     124.100  82.790 100.270  1.00  0.00            
ATOM    254  C   SER    19     121.410  80.220 101.700  1.00  0.00            
ATOM    255  O   SER    19     120.380  79.910 101.060  1.00  0.00            
ATOM    256  N   ASP    20     122.380  79.270 101.830  1.00  0.00            
ATOM    257  H   ASP    20     123.320  79.520 102.130  1.00  0.00            
ATOM    258  CA  ASP    20     122.110  77.840 101.450  1.00  0.00            
ATOM    259  HA  ASP    20     121.620  77.810 100.480  1.00  0.00            
ATOM    260  CB  ASP    20     123.430  77.030 101.360  1.00  0.00            
ATOM    261  HB2 ASP    20     123.940  76.890 102.320  1.00  0.00            
ATOM    262  HB3 ASP    20     123.080  76.070 101.000  1.00  0.00            
ATOM    263  CG  ASP    20     124.400  77.620 100.360  1.00  0.00            
ATOM    264  OD1 ASP    20     125.610  77.370 100.470  1.00  0.00            
ATOM    265  OD2 ASP    20     123.960  78.220  99.360  1.00  0.00            
ATOM    266  C   ASP    20     121.170  77.150 102.350  1.00  0.00            
ATOM    267  O   ASP    20     120.450  76.230 101.950  1.00  0.00            
ATOM    268  N   ALA    21     120.980  77.620 103.540  1.00  0.00            
ATOM    269  H   ALA    21     121.560  78.410 103.820  1.00  0.00            
ATOM    270  CA  ALA    21     120.080  77.060 104.510  1.00  0.00            
ATOM    271  HA  ALA    21     119.910  76.030 104.210  1.00  0.00            
ATOM    272  CB  ALA    21     120.630  77.070 105.910  1.00  0.00            
ATOM    273  HB1 ALA    21     120.800  78.100 106.230  1.00  0.00            
ATOM    274  HB2 ALA    21     119.920  76.600 106.590  1.00  0.00            
ATOM    275  HB3 ALA    21     121.580  76.530 105.940  1.00  0.00            
ATOM    276  C   ALA    21     118.720  77.790 104.480  1.00  0.00            
ATOM    277  O   ALA    21     117.750  77.160 104.870  1.00  0.00            
ATOM    278  N   TYR    22     118.670  79.120 104.080  1.00  0.00            
ATOM    279  H   TYR    22     119.570  79.550 103.910  1.00  0.00            
ATOM    280  CA  TYR    22     117.500  79.920 103.900  1.00  0.00            
ATOM    281  HA  TYR    22     116.930  79.980 104.830  1.00  0.00            
ATOM    282  CB  TYR    22     117.940  81.370 103.490  1.00  0.00            
ATOM    283  HB2 TYR    22     118.760  81.710 104.130  1.00  0.00            
ATOM    284  HB3 TYR    22     118.300  81.310 102.460  1.00  0.00            
ATOM    285  CG  TYR    22     116.810  82.350 103.570  1.00  0.00            
ATOM    286  CD1 TYR    22     116.390  82.780 104.900  1.00  0.00            
ATOM    287  HD1 TYR    22     116.980  82.410 105.750  1.00  0.00            
ATOM    288  CE1 TYR    22     115.310  83.620 105.120  1.00  0.00            
ATOM    289  HE1 TYR    22     114.850  83.780 106.100  1.00  0.00            
ATOM    290  CZ  TYR    22     114.760  84.200 104.000  1.00  0.00            
ATOM    291  OH  TYR    22     113.790  85.240 104.180  1.00  0.00            
ATOM    292  HH  TYR    22     113.620  85.440 105.110  1.00  0.00            
ATOM    293  CE2 TYR    22     115.190  83.860 102.750  1.00  0.00            
ATOM    294  HE2 TYR    22     114.710  84.400 101.940  1.00  0.00            
ATOM    295  CD2 TYR    22     116.140  82.930 102.480  1.00  0.00            
ATOM    296  HD2 TYR    22     116.360  82.660 101.450  1.00  0.00            
ATOM    297  C   TYR    22     116.560  79.330 102.770  1.00  0.00            
ATOM    298  O   TYR    22     117.100  78.760 101.820  1.00  0.00            
ATOM    299  N   PRO    23     115.180  79.520 102.790  1.00  0.00            
ATOM    300  CD  PRO    23     114.450  79.960 104.010  1.00  0.00            
ATOM    301  HD2 PRO    23     114.640  81.020 104.190  1.00  0.00            
ATOM    302  HD3 PRO    23     114.800  79.390 104.870  1.00  0.00            
ATOM    303  CG  PRO    23     113.010  79.680 103.670  1.00  0.00            
ATOM    304  HG2 PRO    23     112.330  80.350 104.200  1.00  0.00            
ATOM    305  HG3 PRO    23     112.740  78.650 103.880  1.00  0.00            
ATOM    306  CB  PRO    23     113.020  79.970 102.080  1.00  0.00            
ATOM    307  HB2 PRO    23     113.100  81.000 101.710  1.00  0.00            
ATOM    308  HB3 PRO    23     112.140  79.500 101.660  1.00  0.00            
ATOM    309  CA  PRO    23     114.280  79.180 101.690  1.00  0.00            
ATOM    310  HA  PRO    23     114.160  78.110 101.820  1.00  0.00            
ATOM    311  C   PRO    23     114.580  79.480 100.270  1.00  0.00            
ATOM    312  O   PRO    23     115.330  80.310  99.850  1.00  0.00            
ATOM    313  N   SER    24     114.020  78.640  99.390  1.00  0.00            
ATOM    314  H   SER    24     113.420  77.890  99.670  1.00  0.00            
ATOM    315  CA  SER    24     114.270  78.840  97.970  1.00  0.00            
ATOM    316  HA  SER    24     114.250  79.910  97.770  1.00  0.00            
ATOM    317  CB  SER    24     115.630  78.280  97.500  1.00  0.00            
ATOM    318  HB2 SER    24     115.730  78.500  96.440  1.00  0.00            
ATOM    319  HB3 SER    24     116.410  78.820  98.050  1.00  0.00            
ATOM    320  OG  SER    24     115.770  76.880  97.720  1.00  0.00            
ATOM    321  HG  SER    24     116.640  76.600  97.410  1.00  0.00            
ATOM    322  C   SER    24     113.250  78.150  97.170  1.00  0.00            
ATOM    323  O   SER    24     113.320  78.160  95.920  1.00  0.00            
ATOM    324  N   ALA    25     112.220  77.550  97.660  1.00  0.00            
ATOM    325  H   ALA    25     112.100  77.710  98.650  1.00  0.00            
ATOM    326  CA  ALA    25     111.270  76.690  96.970  1.00  0.00            
ATOM    327  HA  ALA    25     111.830  75.850  96.570  1.00  0.00            
ATOM    328  CB  ALA    25     110.280  76.170  98.020  1.00  0.00            
ATOM    329  HB1 ALA    25     109.710  77.010  98.430  1.00  0.00            
ATOM    330  HB2 ALA    25     109.610  75.460  97.560  1.00  0.00            
ATOM    331  HB3 ALA    25     110.830  75.690  98.830  1.00  0.00            
ATOM    332  C   ALA    25     110.440  77.330  95.820  1.00  0.00            
ATOM    333  O   ALA    25     110.220  78.580  95.780  1.00  0.00            
ATOM    334  N   CYS    26     109.990  76.500  94.880  1.00  0.00            
ATOM    335  H   CYS    26     110.170  75.510  94.840  1.00  0.00            
ATOM    336  CA  CYS    26     109.170  77.100  93.820  1.00  0.00            
ATOM    337  HA  CYS    26     109.730  77.910  93.350  1.00  0.00            
ATOM    338  CB  CYS    26     108.780  76.050  92.720  1.00  0.00            
ATOM    339  HB2 CYS    26     108.020  75.370  93.100  1.00  0.00            
ATOM    340  HB3 CYS    26     108.410  76.550  91.830  1.00  0.00            
ATOM    341  SG  CYS    26     110.110  75.060  92.200  1.00  0.00            
ATOM    342  HG  CYS    26     109.420  74.350  91.320  1.00  0.00            
ATOM    343  C   CYS    26     107.850  77.700  94.320  1.00  0.00            
ATOM    344  O   CYS    26     107.330  77.110  95.260  1.00  0.00            
ATOM    345  N   PRO    27     107.280  78.740  93.760  1.00  0.00            
ATOM    346  CD  PRO    27     108.010  79.660  92.870  1.00  0.00            
ATOM    347  HD2 PRO    27     108.390  79.100  92.020  1.00  0.00            
ATOM    348  HD3 PRO    27     108.850  80.090  93.420  1.00  0.00            
ATOM    349  CG  PRO    27     106.930  80.760  92.450  1.00  0.00            
ATOM    350  HG2 PRO    27     107.150  81.170  91.470  1.00  0.00            
ATOM    351  HG3 PRO    27     106.890  81.570  93.180  1.00  0.00            
ATOM    352  CB  PRO    27     105.680  79.980  92.450  1.00  0.00            
ATOM    353  HB2 PRO    27     105.450  79.370  91.580  1.00  0.00            
ATOM    354  HB3 PRO    27     104.860  80.670  92.640  1.00  0.00            
ATOM    355  CA  PRO    27     105.910  79.070  93.690  1.00  0.00            
ATOM    356  HA  PRO    27     105.720  79.690  94.570  1.00  0.00            
ATOM    357  C   PRO    27     104.870  77.890  93.640  1.00  0.00            
ATOM    358  O   PRO    27     105.130  76.820  93.140  1.00  0.00            
ATOM    359  N   SER    28     103.630  77.980  94.200  1.00  0.00            
ATOM    360  H   SER    28     103.420  78.870  94.640  1.00  0.00            
ATOM    361  CA  SER    28     102.600  76.890  94.270  1.00  0.00            
ATOM    362  HA  SER    28     103.040  75.970  94.660  1.00  0.00            
ATOM    363  CB  SER    28     101.450  77.350  95.250  1.00  0.00            
ATOM    364  HB2 SER    28     101.930  77.620  96.200  1.00  0.00            
ATOM    365  HB3 SER    28     101.000  78.240  94.810  1.00  0.00            
ATOM    366  OG  SER    28     100.430  76.350  95.490  1.00  0.00            
ATOM    367  HG  SER    28      99.770  76.710  96.090  1.00  0.00            
ATOM    368  C   SER    28     101.940  76.450  92.920  1.00  0.00            
ATOM    369  O   SER    28     101.860  77.250  91.960  1.00  0.00            
ATOM    370  N   ALA    29     101.520  75.190  92.850  1.00  0.00            
ATOM    371  H   ALA    29     101.680  74.650  93.690  1.00  0.00            
ATOM    372  CA  ALA    29     100.920  74.560  91.760  1.00  0.00            
ATOM    373  HA  ALA    29     100.210  75.140  91.180  1.00  0.00            
ATOM    374  CB  ALA    29     102.020  74.030  90.810  1.00  0.00            
ATOM    375  HB1 ALA    29     102.740  73.440  91.380  1.00  0.00            
ATOM    376  HB2 ALA    29     101.570  73.410  90.040  1.00  0.00            
ATOM    377  HB3 ALA    29     102.540  74.870  90.340  1.00  0.00            
ATOM    378  C   ALA    29     100.090  73.440  92.450  1.00  0.00            
ATOM    379  O   ALA    29      99.910  73.360  93.680  1.00  0.00            
ATOM    380  N   GLY    30      99.410  72.690  91.590  1.00  0.00            
ATOM    381  H   GLY    30      99.540  72.710  90.590  1.00  0.00            
ATOM    382  CA  GLY    30      98.380  71.760  92.160  1.00  0.00            
ATOM    383  HA2 GLY    30      97.650  72.420  92.620  1.00  0.00            
ATOM    384  HA3 GLY    30      97.940  71.280  91.290  1.00  0.00            
ATOM    385  C   GLY    30      98.790  70.700  93.160  1.00  0.00            
ATOM    386  O   GLY    30      99.920  70.210  93.230  1.00  0.00            
ATOM    387  N   ALA    31      97.860  70.140  93.840  1.00  0.00            
ATOM    388  H   ALA    31      96.970  70.620  93.810  1.00  0.00            
ATOM    389  CA  ALA    31      97.990  68.990  94.710  1.00  0.00            
ATOM    390  HA  ALA    31      98.870  69.200  95.330  1.00  0.00            
ATOM    391  CB  ALA    31      96.750  68.930  95.610  1.00  0.00            
ATOM    392  HB1 ALA    31      95.870  68.720  95.010  1.00  0.00            
ATOM    393  HB2 ALA    31      96.880  68.150  96.360  1.00  0.00            
ATOM    394  HB3 ALA    31      96.620  69.890  96.120  1.00  0.00            
ATOM    395  C   ALA    31      98.240  67.610  94.000  1.00  0.00            
ATOM    396  O   ALA    31      99.060  66.830  94.410  1.00  0.00            
ATOM    397  N   NLN    32      97.480  67.320  92.900  1.00  0.00            
ATOM    398  H   NLN    32      96.640  67.870  92.960  1.00  0.00            
ATOM    399  CA  NLN    32      97.510  66.200  91.990  1.00  0.00            
ATOM    400  HA  NLN    32      96.760  66.330  91.210  1.00  0.00            
ATOM    401  CB  NLN    32      98.850  66.110  91.350  1.00  0.00            
ATOM    402  HB2 NLN    32      99.520  65.940  92.200  1.00  0.00            
ATOM    403  HB3 NLN    32      98.930  65.280  90.660  1.00  0.00            
ATOM    404  CG  NLN    32      99.290  67.380  90.640  1.00  0.00            
ATOM    405  OD1 NLN    32      98.470  68.110  89.990  1.00  0.00            
ATOM    406  ND2 NLN    32     100.560  67.690  90.580  1.00  0.00            
ATOM    407 HD21 NLN    32     101.250  67.090  91.010  1.00  0.00            
ATOM    408  C   NLN    32      96.820  64.940  92.390  1.00  0.00            
ATOM    409  O   NLN    32      97.010  63.930  91.710  1.00  0.00            
ATOM    410  N   ALA    33      95.990  65.030  93.500  1.00  0.00            
ATOM    411  H   ALA    33      95.890  65.910  93.990  1.00  0.00            
ATOM    412  CA  ALA    33      95.230  63.860  93.990  1.00  0.00            
ATOM    413  HA  ALA    33      95.560  62.960  93.480  1.00  0.00            
ATOM    414  CB  ALA    33      95.420  63.670  95.510  1.00  0.00            
ATOM    415  HB1 ALA    33      95.090  64.570  96.040  1.00  0.00            
ATOM    416  HB2 ALA    33      94.840  62.820  95.850  1.00  0.00            
ATOM    417  HB3 ALA    33      96.480  63.500  95.730  1.00  0.00            
ATOM    418  C   ALA    33      93.760  64.050  93.730  1.00  0.00            
ATOM    419  O   ALA    33      93.260  65.160  93.600  1.00  0.00            
ATOM    420  N   SER    34      92.990  62.950  93.500  1.00  0.00            
ATOM    421  H   SER    34      93.510  62.090  93.410  1.00  0.00            
ATOM    422  CA  SER    34      91.570  62.920  93.250  1.00  0.00            
ATOM    423  HA  SER    34      91.130  63.910  93.420  1.00  0.00            
ATOM    424  CB  SER    34      91.350  62.520  91.780  1.00  0.00            
ATOM    425  HB2 SER    34      91.950  61.630  91.610  1.00  0.00            
ATOM    426  HB3 SER    34      90.300  62.280  91.680  1.00  0.00            
ATOM    427  OG  SER    34      91.700  63.500  90.830  1.00  0.00            
ATOM    428  HG  SER    34      91.530  63.170  89.950  1.00  0.00            
ATOM    429  C   SER    34      90.850  62.080  94.210  1.00  0.00            
ATOM    430  O   SER    34      91.280  60.960  94.550  1.00  0.00            
ATOM    431  N   GLY    35      89.630  62.590  94.640  1.00  0.00            
ATOM    432  H   GLY    35      89.450  63.560  94.410  1.00  0.00            
ATOM    433  CA  GLY    35      88.640  61.870  95.370  1.00  0.00            
ATOM    434  HA2 GLY    35      88.920  62.010  96.420  1.00  0.00            
ATOM    435  HA3 GLY    35      87.710  62.410  95.170  1.00  0.00            
ATOM    436  C   GLY    35      88.430  60.380  95.100  1.00  0.00            
ATOM    437  O   GLY    35      88.590  59.980  93.930  1.00  0.00            
ATOM    438  N   PRO    36      87.920  59.670  96.120  1.00  0.00            
ATOM    439  CD  PRO    36      87.320  60.240  97.320  1.00  0.00            
ATOM    440  HD2 PRO    36      86.750  61.130  97.040  1.00  0.00            
ATOM    441  HD3 PRO    36      88.120  60.530  98.010  1.00  0.00            
ATOM    442  CG  PRO    36      86.410  59.090  97.900  1.00  0.00            
ATOM    443  HG2 PRO    36      85.490  58.900  97.360  1.00  0.00            
ATOM    444  HG3 PRO    36      86.200  59.150  98.970  1.00  0.00            
ATOM    445  CB  PRO    36      87.480  58.000  97.610  1.00  0.00            
ATOM    446  HB2 PRO    36      87.120  56.990  97.750  1.00  0.00            
ATOM    447  HB3 PRO    36      88.370  58.160  98.230  1.00  0.00            
ATOM    448  CA  PRO    36      87.820  58.230  96.180  1.00  0.00            
ATOM    449  HA  PRO    36      88.820  57.850  95.960  1.00  0.00            
ATOM    450  C   PRO    36      86.800  57.580  95.240  1.00  0.00            
ATOM    451  O   PRO    36      85.830  58.320  94.830  1.00  0.00            
ATOM    452  N   PRO    37      87.050  56.330  94.810  1.00  0.00            
ATOM    453  CD  PRO    37      88.220  55.460  95.190  1.00  0.00            
ATOM    454  HD2 PRO    37      88.120  55.100  96.220  1.00  0.00            
ATOM    455  HD3 PRO    37      89.160  56.010  95.090  1.00  0.00            
ATOM    456  CG  PRO    37      88.090  54.330  94.150  1.00  0.00            
ATOM    457  HG2 PRO    37      88.690  53.470  94.450  1.00  0.00            
ATOM    458  HG3 PRO    37      88.410  54.670  93.170  1.00  0.00            
ATOM    459  CB  PRO    37      86.570  54.010  94.160  1.00  0.00            
ATOM    460  HB2 PRO    37      86.260  53.340  94.960  1.00  0.00            
ATOM    461  HB3 PRO    37      86.270  53.600  93.200  1.00  0.00            
ATOM    462  CA  PRO    37      85.920  55.430  94.360  1.00  0.00            
ATOM    463  HA  PRO    37      85.630  55.750  93.360  1.00  0.00            
ATOM    464  C   PRO    37      84.730  55.470  95.270  1.00  0.00            
ATOM    465  O   PRO    37      84.890  55.300  96.490  1.00  0.00            
ATOM    466  N   GLY    38      83.490  55.620  94.730  1.00  0.00            
ATOM    467  H   GLY    38      83.360  55.600  93.730  1.00  0.00            
ATOM    468  CA  GLY    38      82.300  55.820  95.590  1.00  0.00            
ATOM    469  HA2 GLY    38      81.420  55.740  94.960  1.00  0.00            
ATOM    470  HA3 GLY    38      82.300  55.030  96.340  1.00  0.00            
ATOM    471  C   GLY    38      82.270  57.220  96.330  1.00  0.00            
ATOM    472  O   GLY    38      82.830  58.180  95.800  1.00  0.00            
ATOM    473  N   ALA    39      81.580  57.290  97.530  1.00  0.00            
ATOM    474  H   ALA    39      81.190  56.480  97.980  1.00  0.00            
ATOM    475  CA  ALA    39      81.410  58.550  98.170  1.00  0.00            
ATOM    476  HA  ALA    39      82.180  59.230  97.790  1.00  0.00            
ATOM    477  CB  ALA    39      80.020  59.190  97.930  1.00  0.00            
ATOM    478  HB1 ALA    39      79.250  58.530  98.320  1.00  0.00            
ATOM    479  HB2 ALA    39      79.970  60.150  98.450  1.00  0.00            
ATOM    480  HB3 ALA    39      79.870  59.350  96.860  1.00  0.00            
ATOM    481  C   ALA    39      81.570  58.410  99.670  1.00  0.00            
ATOM    482  O   ALA    39      80.980  57.540 100.240  1.00  0.00            
ATOM    483  N   ARG    40      82.330  59.290 100.340  1.00  0.00            
ATOM    484  H   ARG    40      82.790  59.980  99.770  1.00  0.00            
ATOM    485  CA  ARG    40      82.600  59.290 101.730  1.00  0.00            
ATOM    486  HA  ARG    40      82.110  58.430 102.180  1.00  0.00            
ATOM    487  CB  ARG    40      84.060  59.230 102.060  1.00  0.00            
ATOM    488  HB2 ARG    40      84.590  60.130 101.740  1.00  0.00            
ATOM    489  HB3 ARG    40      84.230  59.080 103.130  1.00  0.00            
ATOM    490  CG  ARG    40      84.600  58.010 101.270  1.00  0.00            
ATOM    491  HG2 ARG    40      84.460  58.250 100.220  1.00  0.00            
ATOM    492  HG3 ARG    40      85.670  57.960 101.490  1.00  0.00            
ATOM    493  CD  ARG    40      83.950  56.660 101.590  1.00  0.00            
ATOM    494  HD2 ARG    40      83.760  56.630 102.660  1.00  0.00            
ATOM    495  HD3 ARG    40      83.010  56.610 101.050  1.00  0.00            
ATOM    496  NE  ARG    40      84.770  55.510 101.230  1.00  0.00            
ATOM    497  HE  ARG    40      85.550  55.680 100.600  1.00  0.00            
ATOM    498  CZ  ARG    40      84.540  54.340 101.590  1.00  0.00            
ATOM    499  NH1 ARG    40      85.470  53.470 101.230  1.00  0.00            
ATOM    500 HH11 ARG    40      86.280  53.790 100.710  1.00  0.00            
ATOM    501 HH12 ARG    40      85.370  52.500 101.480  1.00  0.00            
ATOM    502  NH2 ARG    40      83.480  53.890 102.200  1.00  0.00            
ATOM    503 HH21 ARG    40      82.730  54.530 102.430  1.00  0.00            
ATOM    504 HH22 ARG    40      83.420  52.910 102.440  1.00  0.00            
ATOM    505  C   ARG    40      81.970  60.510 102.400  1.00  0.00            
ATOM    506  O   ARG    40      82.110  61.590 101.860  1.00  0.00            
ATOM    507  N   SER    41      81.360  60.320 103.560  1.00  0.00            
ATOM    508  H   SER    41      81.230  59.390 103.910  1.00  0.00            
ATOM    509  CA  SER    41      80.880  61.400 104.340  1.00  0.00            
ATOM    510  HA  SER    41      81.650  62.180 104.320  1.00  0.00            
ATOM    511  CB  SER    41      79.500  62.030 103.880  1.00  0.00            
ATOM    512  HB2 SER    41      79.070  62.550 104.740  1.00  0.00            
ATOM    513  HB3 SER    41      79.710  62.750 103.090  1.00  0.00            
ATOM    514  OG  SER    41      78.570  61.050 103.400  1.00  0.00            
ATOM    515  HG  SER    41      77.760  61.490 103.140  1.00  0.00            
ATOM    516  C   SER    41      80.660  60.990 105.760  1.00  0.00            
ATOM    517  O   SER    41      80.490  61.910 106.640  1.00  0.00            
ATOM    518  N   ALA    42      80.720  59.670 106.160  1.00  0.00            
ATOM    519  H   ALA    42      80.680  58.980 105.430  1.00  0.00            
ATOM    520  CA  ALA    42      80.670  59.220 107.540  1.00  0.00            
ATOM    521  HA  ALA    42      79.740  59.660 107.900  1.00  0.00            
ATOM    522  CB  ALA    42      80.570  57.680 107.650  1.00  0.00            
ATOM    523  HB1 ALA    42      81.500  57.230 107.310  1.00  0.00            
ATOM    524  HB2 ALA    42      80.400  57.400 108.690  1.00  0.00            
ATOM    525  HB3 ALA    42      79.750  57.330 107.040  1.00  0.00            
ATOM    526  C   ALA    42      81.810  59.790 108.440  1.00  0.00            
ATOM    527  O   ALA    42      81.590  60.170 109.630  1.00  0.00            
ATOM    528  N   SER    43      83.040  59.840 107.890  1.00  0.00            
ATOM    529  H   SER    43      83.300  59.470 106.990  1.00  0.00            
ATOM    530  CA  SER    43      84.090  60.400 108.720  1.00  0.00            
ATOM    531  HA  SER    43      83.930  60.000 109.720  1.00  0.00            
ATOM    532  CB  SER    43      85.580  60.140 108.320  1.00  0.00            
ATOM    533  HB2 SER    43      85.750  60.380 107.270  1.00  0.00            
ATOM    534  HB3 SER    43      86.260  60.730 108.940  1.00  0.00            
ATOM    535  OG  SER    43      85.820  58.750 108.540  1.00  0.00            
ATOM    536  HG  SER    43      86.730  58.550 108.310  1.00  0.00            
ATOM    537  C   SER    43      83.970  61.890 108.880  1.00  0.00            
ATOM    538  O   SER    43      84.230  62.550 109.890  1.00  0.00            
ATOM    539  N   SER    44      83.510  62.600 107.790  1.00  0.00            
ATOM    540  H   SER    44      83.480  62.090 106.930  1.00  0.00            
ATOM    541  CA  SER    44      83.210  64.010 107.760  1.00  0.00            
ATOM    542  HA  SER    44      84.060  64.550 108.190  1.00  0.00            
ATOM    543  CB  SER    44      82.950  64.550 106.360  1.00  0.00            
ATOM    544  HB2 SER    44      82.110  64.040 105.910  1.00  0.00            
ATOM    545  HB3 SER    44      82.760  65.630 106.400  1.00  0.00            
ATOM    546  OG  SER    44      84.150  64.300 105.570  1.00  0.00            
ATOM    547  HG  SER    44      84.020  64.630 104.680  1.00  0.00            
ATOM    548  C   SER    44      82.040  64.560 108.680  1.00  0.00            
ATOM    549  O   SER    44      82.130  65.560 109.420  1.00  0.00            
ATOM    550  N   LEU    45      80.890  63.830 108.680  1.00  0.00            
ATOM    551  H   LEU    45      80.810  63.180 107.920  1.00  0.00            
ATOM    552  CA  LEU    45      79.750  63.980 109.600  1.00  0.00            
ATOM    553  HA  LEU    45      79.370  65.000 109.630  1.00  0.00            
ATOM    554  CB  LEU    45      78.650  63.050 109.030  1.00  0.00            
ATOM    555  HB2 LEU    45      78.440  63.520 108.070  1.00  0.00            
ATOM    556  HB3 LEU    45      79.070  62.060 108.870  1.00  0.00            
ATOM    557  CG  LEU    45      77.380  62.930 109.830  1.00  0.00            
ATOM    558  HG  LEU    45      77.610  62.360 110.730  1.00  0.00            
ATOM    559  CD1 LEU    45      76.780  64.300 110.230  1.00  0.00            
ATOM    560 HD11 LEU    45      76.550  64.880 109.330  1.00  0.00            
ATOM    561 HD12 LEU    45      75.870  64.150 110.810  1.00  0.00            
ATOM    562 HD13 LEU    45      77.500  64.850 110.840  1.00  0.00            
ATOM    563  CD2 LEU    45      76.400  62.090 109.040  1.00  0.00            
ATOM    564 HD21 LEU    45      76.830  61.110 108.870  1.00  0.00            
ATOM    565 HD22 LEU    45      75.480  61.990 109.600  1.00  0.00            
ATOM    566 HD23 LEU    45      76.200  62.580 108.090  1.00  0.00            
ATOM    567  C   LEU    45      80.200  63.680 111.020  1.00  0.00            
ATOM    568  O   LEU    45      79.780  64.330 111.920  1.00  0.00            
ATOM    569  N   ALA    46      81.020  62.660 111.220  1.00  0.00            
ATOM    570  H   ALA    46      81.170  61.990 110.480  1.00  0.00            
ATOM    571  CA  ALA    46      81.630  62.400 112.510  1.00  0.00            
ATOM    572  HA  ALA    46      80.820  62.330 113.230  1.00  0.00            
ATOM    573  CB  ALA    46      82.380  61.090 112.490  1.00  0.00            
ATOM    574  HB1 ALA    46      83.210  61.160 111.780  1.00  0.00            
ATOM    575  HB2 ALA    46      82.780  60.890 113.490  1.00  0.00            
ATOM    576  HB3 ALA    46      81.710  60.290 112.190  1.00  0.00            
ATOM    577  C   ALA    46      82.520  63.560 112.970  1.00  0.00            
ATOM    578  O   ALA    46      82.450  63.970 114.090  1.00  0.00            
ATOM    579  N   LEU    47      83.410  64.140 112.130  1.00  0.00            
ATOM    580  H   LEU    47      83.600  63.730 111.230  1.00  0.00            
ATOM    581  CA  LEU    47      84.240  65.240 112.560  1.00  0.00            
ATOM    582  HA  LEU    47      84.770  64.970 113.480  1.00  0.00            
ATOM    583  CB  LEU    47      85.290  65.590 111.470  1.00  0.00            
ATOM    584  HB2 LEU    47      85.920  64.710 111.340  1.00  0.00            
ATOM    585  HB3 LEU    47      84.690  65.750 110.580  1.00  0.00            
ATOM    586  CG  LEU    47      86.180  66.820 111.700  1.00  0.00            
ATOM    587  HG  LEU    47      85.550  67.700 111.610  1.00  0.00            
ATOM    588  CD1 LEU    47      86.880  66.840 113.080  1.00  0.00            
ATOM    589 HD11 LEU    47      87.520  65.960 113.180  1.00  0.00            
ATOM    590 HD12 LEU    47      87.490  67.740 113.170  1.00  0.00            
ATOM    591 HD13 LEU    47      86.130  66.840 113.870  1.00  0.00            
ATOM    592  CD2 LEU    47      87.340  66.890 110.710  1.00  0.00            
ATOM    593 HD21 LEU    47      86.950  66.950 109.700  1.00  0.00            
ATOM    594 HD22 LEU    47      87.940  67.780 110.920  1.00  0.00            
ATOM    595 HD23 LEU    47      87.970  66.000 110.820  1.00  0.00            
ATOM    596  C   LEU    47      83.370  66.380 113.000  1.00  0.00            
ATOM    597  O   LEU    47      83.420  66.870 114.130  1.00  0.00            
ATOM    598  N   ALA    48      82.350  66.680 112.170  1.00  0.00            
ATOM    599  H   ALA    48      82.310  66.270 111.260  1.00  0.00            
ATOM    600  CA  ALA    48      81.460  67.780 112.470  1.00  0.00            
ATOM    601  HA  ALA    48      82.140  68.580 112.760  1.00  0.00            
ATOM    602  CB  ALA    48      80.780  68.170 111.210  1.00  0.00            
ATOM    603  HB1 ALA    48      80.090  67.390 110.910  1.00  0.00            
ATOM    604  HB2 ALA    48      80.230  69.100 111.370  1.00  0.00            
ATOM    605  HB3 ALA    48      81.530  68.320 110.430  1.00  0.00            
ATOM    606  C   ALA    48      80.560  67.580 113.680  1.00  0.00            
ATOM    607  O   ALA    48      80.300  68.560 114.370  1.00  0.00            
ATOM    608  N   ILE    49      80.080  66.360 113.990  1.00  0.00            
ATOM    609  H   ILE    49      80.130  65.680 113.250  1.00  0.00            
ATOM    610  CA  ILE    49      79.450  65.970 115.280  1.00  0.00            
ATOM    611  HA  ILE    49      78.680  66.680 115.590  1.00  0.00            
ATOM    612  CB  ILE    49      78.840  64.570 115.130  1.00  0.00            
ATOM    613  HB  ILE    49      79.560  63.960 114.580  1.00  0.00            
ATOM    614  CG2 ILE    49      78.520  63.880 116.500  1.00  0.00            
ATOM    615 HG21 ILE    49      77.810  64.490 117.060  1.00  0.00            
ATOM    616 HG22 ILE    49      78.100  62.900 116.320  1.00  0.00            
ATOM    617 HG23 ILE    49      79.440  63.780 117.080  1.00  0.00            
ATOM    618  CG1 ILE    49      77.590  64.690 114.290  1.00  0.00            
ATOM    619 HG12 ILE    49      76.790  65.070 114.930  1.00  0.00            
ATOM    620 HG13 ILE    49      77.790  65.410 113.490  1.00  0.00            
ATOM    621  CD1 ILE    49      77.180  63.390 113.700  1.00  0.00            
ATOM    622 HD11 ILE    49      76.990  62.680 114.500  1.00  0.00            
ATOM    623 HD12 ILE    49      76.280  63.530 113.110  1.00  0.00            
ATOM    624 HD13 ILE    49      77.980  63.020 113.070  1.00  0.00            
ATOM    625  C   ILE    49      80.440  66.010 116.410  1.00  0.00            
ATOM    626  O   ILE    49      80.090  66.490 117.470  1.00  0.00            
ATOM    627  N   ALA    50      81.700  65.620 116.280  1.00  0.00            
ATOM    628  H   ALA    50      81.980  65.070 115.490  1.00  0.00            
ATOM    629  CA  ALA    50      82.700  65.890 117.310  1.00  0.00            
ATOM    630  HA  ALA    50      82.350  65.330 118.170  1.00  0.00            
ATOM    631  CB  ALA    50      83.960  65.240 116.790  1.00  0.00            
ATOM    632  HB1 ALA    50      84.340  65.800 115.940  1.00  0.00            
ATOM    633  HB2 ALA    50      84.720  65.240 117.580  1.00  0.00            
ATOM    634  HB3 ALA    50      83.750  64.220 116.490  1.00  0.00            
ATOM    635  C   ALA    50      83.020  67.340 117.790  1.00  0.00            
ATOM    636  O   ALA    50      83.150  67.650 118.970  1.00  0.00            
ATOM    637  N   ILE    51      83.130  68.280 116.840  1.00  0.00            
ATOM    638  H   ILE    51      83.180  67.980 115.880  1.00  0.00            
ATOM    639  CA  ILE    51      83.290  69.690 117.120  1.00  0.00            
ATOM    640  HA  ILE    51      84.030  69.810 117.910  1.00  0.00            
ATOM    641  CB  ILE    51      83.820  70.260 115.860  1.00  0.00            
ATOM    642  HB  ILE    51      83.120  70.140 115.040  1.00  0.00            
ATOM    643  CG2 ILE    51      84.000  71.720 116.150  1.00  0.00            
ATOM    644 HG21 ILE    51      84.700  71.850 116.980  1.00  0.00            
ATOM    645 HG22 ILE    51      84.400  72.230 115.270  1.00  0.00            
ATOM    646 HG23 ILE    51      83.040  72.160 116.420  1.00  0.00            
ATOM    647  CG1 ILE    51      85.230  69.670 115.500  1.00  0.00            
ATOM    648 HG12 ILE    51      85.940  70.040 116.250  1.00  0.00            
ATOM    649 HG13 ILE    51      85.160  68.590 115.570  1.00  0.00            
ATOM    650  CD1 ILE    51      85.720  70.070 114.090  1.00  0.00            
ATOM    651 HD11 ILE    51      85.800  71.160 114.030  1.00  0.00            
ATOM    652 HD12 ILE    51      86.700  69.630 113.910  1.00  0.00            
ATOM    653 HD13 ILE    51      85.020  69.710 113.350  1.00  0.00            
ATOM    654  C   ILE    51      81.960  70.230 117.610  1.00  0.00            
ATOM    655  O   ILE    51      81.830  71.120 118.460  1.00  0.00            
ATOM    656  N   THR    52      80.820  69.720 117.080  1.00  0.00            
ATOM    657  H   THR    52      80.800  69.050 116.330  1.00  0.00            
ATOM    658  CA  THR    52      79.530  70.180 117.650  1.00  0.00            
ATOM    659  HA  THR    52      79.500  71.270 117.600  1.00  0.00            
ATOM    660  CB  THR    52      78.280  69.610 116.920  1.00  0.00            
ATOM    661  HB  THR    52      78.370  68.530 116.940  1.00  0.00            
ATOM    662  CG2 THR    52      76.980  70.010 117.530  1.00  0.00            
ATOM    663 HG21 THR    52      76.890  71.100 117.520  1.00  0.00            
ATOM    664 HG22 THR    52      76.160  69.570 116.960  1.00  0.00            
ATOM    665 HG23 THR    52      76.940  69.660 118.560  1.00  0.00            
ATOM    666  OG1 THR    52      78.250  70.040 115.560  1.00  0.00            
ATOM    667  HG1 THR    52      77.480  69.680 115.130  1.00  0.00            
ATOM    668  C   THR    52      79.340  69.800 119.100  1.00  0.00            
ATOM    669  O   THR    52      78.780  70.550 119.930  1.00  0.00            
ATOM    670  N   ALA    53      79.850  68.600 119.510  1.00  0.00            
ATOM    671  H   ALA    53      80.330  68.040 118.820  1.00  0.00            
ATOM    672  CA  ALA    53      79.730  68.090 120.820  1.00  0.00            
ATOM    673  HA  ALA    53      78.720  68.160 121.210  1.00  0.00            
ATOM    674  CB  ALA    53      80.150  66.580 120.770  1.00  0.00            
ATOM    675  HB1 ALA    53      81.170  66.500 120.400  1.00  0.00            
ATOM    676  HB2 ALA    53      80.100  66.160 121.770  1.00  0.00            
ATOM    677  HB3 ALA    53      79.480  66.040 120.110  1.00  0.00            
ATOM    678  C   ALA    53      80.600  68.880 121.760  1.00  0.00            
ATOM    679  O   ALA    53      80.150  69.180 122.840  1.00  0.00            
ATOM    680  N   LEU    54      81.860  69.200 121.370  1.00  0.00            
ATOM    681  H   LEU    54      82.200  68.640 120.600  1.00  0.00            
ATOM    682  CA  LEU    54      82.810  70.140 122.020  1.00  0.00            
ATOM    683  HA  LEU    54      82.980  69.860 123.060  1.00  0.00            
ATOM    684  CB  LEU    54      84.150  70.090 121.280  1.00  0.00            
ATOM    685  HB2 LEU    54      84.530  69.120 121.610  1.00  0.00            
ATOM    686  HB3 LEU    54      83.920  70.050 120.220  1.00  0.00            
ATOM    687  CG  LEU    54      85.250  71.190 121.530  1.00  0.00            
ATOM    688  HG  LEU    54      84.770  72.160 121.350  1.00  0.00            
ATOM    689  CD1 LEU    54      85.890  71.190 122.940  1.00  0.00            
ATOM    690 HD11 LEU    54      86.380  70.230 123.120  1.00  0.00            
ATOM    691 HD12 LEU    54      86.640  71.990 123.010  1.00  0.00            
ATOM    692 HD13 LEU    54      85.120  71.360 123.690  1.00  0.00            
ATOM    693  CD2 LEU    54      86.360  71.010 120.410  1.00  0.00            
ATOM    694 HD21 LEU    54      85.910  71.140 119.430  1.00  0.00            
ATOM    695 HD22 LEU    54      87.150  71.760 120.550  1.00  0.00            
ATOM    696 HD23 LEU    54      86.800  70.020 120.490  1.00  0.00            
ATOM    697  C   LEU    54      82.230  71.560 122.170  1.00  0.00            
ATOM    698  O   LEU    54      82.240  72.100 123.250  1.00  0.00            
ATOM    699  N   TYR    55      81.640  72.120 121.070  1.00  0.00            
ATOM    700  H   TYR    55      81.740  71.630 120.200  1.00  0.00            
ATOM    701  CA  TYR    55      80.990  73.350 121.070  1.00  0.00            
ATOM    702  HA  TYR    55      81.710  74.090 121.440  1.00  0.00            
ATOM    703  CB  TYR    55      80.430  73.840 119.680  1.00  0.00            
ATOM    704  HB2 TYR    55      79.790  73.100 119.220  1.00  0.00            
ATOM    705  HB3 TYR    55      79.840  74.720 119.940  1.00  0.00            
ATOM    706  CG  TYR    55      81.490  74.220 118.740  1.00  0.00            
ATOM    707  CD1 TYR    55      82.880  74.380 119.020  1.00  0.00            
ATOM    708  HD1 TYR    55      83.230  74.040 120.000  1.00  0.00            
ATOM    709  CE1 TYR    55      83.780  74.940 118.130  1.00  0.00            
ATOM    710  HE1 TYR    55      84.820  75.130 118.410  1.00  0.00            
ATOM    711  CZ  TYR    55      83.330  75.220 116.810  1.00  0.00            
ATOM    712  OH  TYR    55      84.190  75.890 115.960  1.00  0.00            
ATOM    713  HH  TYR    55      85.040  76.110 116.370  1.00  0.00            
ATOM    714  CE2 TYR    55      82.050  74.880 116.410  1.00  0.00            
ATOM    715  HE2 TYR    55      81.750  75.020 115.370  1.00  0.00            
ATOM    716  CD2 TYR    55      81.140  74.360 117.340  1.00  0.00            
ATOM    717  HD2 TYR    55      80.150  74.060 117.020  1.00  0.00            
ATOM    718  C   TYR    55      79.850  73.290 122.100  1.00  0.00            
ATOM    719  O   TYR    55      79.690  74.170 122.920  1.00  0.00            
ATOM    720  N   SER    56      79.020  72.180 122.070  1.00  0.00            
ATOM    721  H   SER    56      79.120  71.540 121.300  1.00  0.00            
ATOM    722  CA  SER    56      77.930  71.940 123.070  1.00  0.00            
ATOM    723  HA  SER    56      77.270  72.800 123.050  1.00  0.00            
ATOM    724  CB  SER    56      77.110  70.680 122.810  1.00  0.00            
ATOM    725  HB2 SER    56      77.800  69.840 122.890  1.00  0.00            
ATOM    726  HB3 SER    56      76.370  70.620 123.600  1.00  0.00            
ATOM    727  OG  SER    56      76.440  70.650 121.500  1.00  0.00            
ATOM    728  HG  SER    56      75.950  69.830 121.410  1.00  0.00            
ATOM    729  C   SER    56      78.440  71.890 124.470  1.00  0.00            
ATOM    730  O   SER    56      77.830  72.620 125.300  1.00  0.00            
ATOM    731  N   ALA    57      79.550  71.160 124.760  1.00  0.00            
ATOM    732  H   ALA    57      80.010  70.590 124.070  1.00  0.00            
ATOM    733  CA  ALA    57      80.060  71.150 126.060  1.00  0.00            
ATOM    734  HA  ALA    57      79.260  70.750 126.680  1.00  0.00            
ATOM    735  CB  ALA    57      81.250  70.190 126.120  1.00  0.00            
ATOM    736  HB1 ALA    57      82.070  70.580 125.510  1.00  0.00            
ATOM    737  HB2 ALA    57      81.590  70.100 127.160  1.00  0.00            
ATOM    738  HB3 ALA    57      80.950  69.220 125.740  1.00  0.00            
ATOM    739  C   ALA    57      80.530  72.520 126.660  1.00  0.00            
ATOM    740  O   ALA    57      80.140  72.860 127.790  1.00  0.00            
ATOM    741  N   VAL    58      81.290  73.330 125.890  1.00  0.00            
ATOM    742  H   VAL    58      81.710  72.870 125.100  1.00  0.00            
ATOM    743  CA  VAL    58      81.680  74.690 126.160  1.00  0.00            
ATOM    744  HA  VAL    58      82.200  74.840 127.110  1.00  0.00            
ATOM    745  CB  VAL    58      82.570  75.220 125.020  1.00  0.00            
ATOM    746  HB  VAL    58      82.050  75.020 124.090  1.00  0.00            
ATOM    747  CG1 VAL    58      82.880  76.720 125.120  1.00  0.00            
ATOM    748 HG11 VAL    58      83.400  76.930 126.060  1.00  0.00            
ATOM    749 HG12 VAL    58      83.510  77.020 124.290  1.00  0.00            
ATOM    750 HG13 VAL    58      81.950  77.290 125.100  1.00  0.00            
ATOM    751  CG2 VAL    58      83.860  74.350 124.950  1.00  0.00            
ATOM    752 HG21 VAL    58      83.590  73.320 124.760  1.00  0.00            
ATOM    753 HG22 VAL    58      84.500  74.720 124.150  1.00  0.00            
ATOM    754 HG23 VAL    58      84.400  74.420 125.900  1.00  0.00            
ATOM    755  C   VAL    58      80.470  75.560 126.470  1.00  0.00            
ATOM    756  O   VAL    58      80.310  76.110 127.560  1.00  0.00            
ATOM    757  N   CYS    59      79.500  75.540 125.570  1.00  0.00            
ATOM    758  H   CYS    59      79.460  74.900 124.800  1.00  0.00            
ATOM    759  CA  CYS    59      78.420  76.600 125.690  1.00  0.00            
ATOM    760  HA  CYS    59      78.940  77.480 126.080  1.00  0.00            
ATOM    761  CB  CYS    59      77.600  77.020 124.450  1.00  0.00            
ATOM    762  HB2 CYS    59      77.050  76.200 124.000  1.00  0.00            
ATOM    763  HB3 CYS    59      76.930  77.860 124.640  1.00  0.00            
ATOM    764  SG  CYS    59      78.770  77.590 123.200  1.00  0.00            
ATOM    765  HG  CYS    59      77.860  77.880 122.280  1.00  0.00            
ATOM    766  C   CYS    59      77.340  76.220 126.740  1.00  0.00            
ATOM    767  O   CYS    59      76.770  77.090 127.370  1.00  0.00            
ATOM    768  N   ALA    60      77.020  74.940 126.960  1.00  0.00            
ATOM    769  H   ALA    60      77.600  74.260 126.500  1.00  0.00            
ATOM    770  CA  ALA    60      75.990  74.480 127.800  1.00  0.00            
ATOM    771  HA  ALA    60      75.070  75.050 127.650  1.00  0.00            
ATOM    772  CB  ALA    60      75.670  72.950 127.650  1.00  0.00            
ATOM    773  HB1 ALA    60      76.580  72.370 127.810  1.00  0.00            
ATOM    774  HB2 ALA    60      74.920  72.670 128.390  1.00  0.00            
ATOM    775  HB3 ALA    60      75.290  72.760 126.650  1.00  0.00            
ATOM    776  C   ALA    60      76.460  74.700 129.190  1.00  0.00            
ATOM    777  O   ALA    60      75.740  75.160 130.040  1.00  0.00            
ATOM    778  N   VAL    61      77.750  74.510 129.520  1.00  0.00            
ATOM    779  H   VAL    61      78.350  74.060 128.840  1.00  0.00            
ATOM    780  CA  VAL    61      78.340  74.860 130.850  1.00  0.00            
ATOM    781  HA  VAL    61      77.700  74.480 131.640  1.00  0.00            
ATOM    782  CB  VAL    61      79.740  74.220 131.000  1.00  0.00            
ATOM    783  HB  VAL    61      80.330  74.520 130.130  1.00  0.00            
ATOM    784  CG1 VAL    61      80.460  74.630 132.250  1.00  0.00            
ATOM    785 HG11 VAL    61      79.880  74.340 133.120  1.00  0.00            
ATOM    786 HG12 VAL    61      81.440  74.150 132.290  1.00  0.00            
ATOM    787 HG13 VAL    61      80.600  75.720 132.260  1.00  0.00            
ATOM    788  CG2 VAL    61      79.460  72.710 131.040  1.00  0.00            
ATOM    789 HG21 VAL    61      78.970  72.410 130.120  1.00  0.00            
ATOM    790 HG22 VAL    61      80.400  72.170 131.150  1.00  0.00            
ATOM    791 HG23 VAL    61      78.820  72.490 131.890  1.00  0.00            
ATOM    792  C   VAL    61      78.450  76.390 131.120  1.00  0.00            
ATOM    793  O   VAL    61      78.220  76.860 132.250  1.00  0.00            
ATOM    794  N   GLY    62      78.810  77.120 129.970  1.00  0.00            
ATOM    795  H   GLY    62      78.860  76.620 129.100  1.00  0.00            
ATOM    796  CA  GLY    62      79.130  78.570 129.970  1.00  0.00            
ATOM    797  HA2 GLY    62      79.830  78.810 130.780  1.00  0.00            
ATOM    798  HA3 GLY    62      79.580  78.860 129.020  1.00  0.00            
ATOM    799  C   GLY    62      77.850  79.360 130.180  1.00  0.00            
ATOM    800  O   GLY    62      77.770  80.280 130.990  1.00  0.00            
ATOM    801  N   LEU    63      76.790  79.000 129.510  1.00  0.00            
ATOM    802  H   LEU    63      77.010  78.270 128.850  1.00  0.00            
ATOM    803  CA  LEU    63      75.440  79.510 129.560  1.00  0.00            
ATOM    804  HA  LEU    63      75.440  80.590 129.390  1.00  0.00            
ATOM    805  CB  LEU    63      74.610  78.840 128.480  1.00  0.00            
ATOM    806  HB2 LEU    63      75.130  79.170 127.580  1.00  0.00            
ATOM    807  HB3 LEU    63      74.690  77.760 128.570  1.00  0.00            
ATOM    808  CG  LEU    63      73.130  79.240 128.400  1.00  0.00            
ATOM    809  HG  LEU    63      72.690  78.850 129.320  1.00  0.00            
ATOM    810  CD1 LEU    63      72.770  80.760 128.250  1.00  0.00            
ATOM    811 HD11 LEU    63      73.220  81.150 127.340  1.00  0.00            
ATOM    812 HD12 LEU    63      71.690  80.880 128.210  1.00  0.00            
ATOM    813 HD13 LEU    63      73.160  81.320 129.110  1.00  0.00            
ATOM    814  CD2 LEU    63      72.510  78.410 127.240  1.00  0.00            
ATOM    815 HD21 LEU    63      72.620  77.350 127.460  1.00  0.00            
ATOM    816 HD22 LEU    63      71.460  78.660 127.140  1.00  0.00            
ATOM    817 HD23 LEU    63      73.030  78.650 126.310  1.00  0.00            
ATOM    818  C   LEU    63      74.710  79.350 130.860  1.00  0.00            
ATOM    819  O   LEU    63      74.100  80.300 131.370  1.00  0.00            
ATOM    820  N   LEU    64      74.720  78.110 131.440  1.00  0.00            
ATOM    821  H   LEU    64      75.010  77.320 130.890  1.00  0.00            
ATOM    822  CA  LEU    64      74.150  77.860 132.780  1.00  0.00            
ATOM    823  HA  LEU    64      73.170  78.330 132.850  1.00  0.00            
ATOM    824  CB  LEU    64      74.000  76.340 133.060  1.00  0.00            
ATOM    825  HB2 LEU    64      73.260  75.890 132.410  1.00  0.00            
ATOM    826  HB3 LEU    64      74.990  75.960 132.800  1.00  0.00            
ATOM    827  CG  LEU    64      73.680  75.980 134.540  1.00  0.00            
ATOM    828  HG  LEU    64      74.220  76.630 135.240  1.00  0.00            
ATOM    829  CD1 LEU    64      72.130  76.210 134.700  1.00  0.00            
ATOM    830 HD11 LEU    64      71.600  75.570 134.010  1.00  0.00            
ATOM    831 HD12 LEU    64      71.830  75.980 135.720  1.00  0.00            
ATOM    832 HD13 LEU    64      71.900  77.260 134.490  1.00  0.00            
ATOM    833  CD2 LEU    64      73.920  74.460 134.800  1.00  0.00            
ATOM    834 HD21 LEU    64      74.970  74.220 134.600  1.00  0.00            
ATOM    835 HD22 LEU    64      73.690  74.230 135.840  1.00  0.00            
ATOM    836 HD23 LEU    64      73.280  73.880 134.150  1.00  0.00            
ATOM    837  C   LEU    64      74.950  78.640 133.840  1.00  0.00            
ATOM    838  O   LEU    64      74.310  79.180 134.720  1.00  0.00            
ATOM    839  N   GLY    65      76.280  78.770 133.790  1.00  0.00            
ATOM    840  H   GLY    65      76.750  78.230 133.080  1.00  0.00            
ATOM    841  CA  GLY    65      77.050  79.570 134.620  1.00  0.00            
ATOM    842  HA2 GLY    65      76.960  79.220 135.650  1.00  0.00            
ATOM    843  HA3 GLY    65      78.100  79.510 134.310  1.00  0.00            
ATOM    844  C   GLY    65      76.600  81.020 134.550  1.00  0.00            
ATOM    845  O   GLY    65      76.410  81.760 135.530  1.00  0.00            
ATOM    846  N   ASN    66      76.330  81.610 133.350  1.00  0.00            
ATOM    847  H   ASN    66      76.370  81.020 132.540  1.00  0.00            
ATOM    848  CA  ASN    66      75.940  82.970 133.180  1.00  0.00            
ATOM    849  HA  ASN    66      76.670  83.660 133.620  1.00  0.00            
ATOM    850  CB  ASN    66      75.880  83.230 131.630  1.00  0.00            
ATOM    851  HB2 ASN    66      75.170  82.530 131.190  1.00  0.00            
ATOM    852  HB3 ASN    66      75.490  84.250 131.560  1.00  0.00            
ATOM    853  CG  ASN    66      77.180  83.160 130.840  1.00  0.00            
ATOM    854  OD1 ASN    66      78.290  83.340 131.350  1.00  0.00            
ATOM    855  ND2 ASN    66      77.150  82.820 129.520  1.00  0.00            
ATOM    856 HD21 ASN    66      78.010  82.780 129.000  1.00  0.00            
ATOM    857 HD22 ASN    66      76.270  82.620 129.080  1.00  0.00            
ATOM    858  C   ASN    66      74.510  83.320 133.720  1.00  0.00            
ATOM    859  O   ASN    66      74.190  84.400 134.280  1.00  0.00            
ATOM    860  N   VAL    67      73.580  82.300 133.630  1.00  0.00            
ATOM    861  H   VAL    67      73.660  81.660 132.860  1.00  0.00            
ATOM    862  CA  VAL    67      72.360  82.220 134.500  1.00  0.00            
ATOM    863  HA  VAL    67      71.790  83.150 134.490  1.00  0.00            
ATOM    864  CB  VAL    67      71.470  81.080 133.940  1.00  0.00            
ATOM    865  HB  VAL    67      72.080  80.180 133.880  1.00  0.00            
ATOM    866  CG1 VAL    67      70.200  80.800 134.840  1.00  0.00            
ATOM    867 HG11 VAL    67      69.590  81.710 134.900  1.00  0.00            
ATOM    868 HG12 VAL    67      69.620  80.000 134.400  1.00  0.00            
ATOM    869 HG13 VAL    67      70.520  80.520 135.840  1.00  0.00            
ATOM    870  CG2 VAL    67      71.030  81.520 132.510  1.00  0.00            
ATOM    871 HG21 VAL    67      71.920  81.670 131.890  1.00  0.00            
ATOM    872 HG22 VAL    67      70.400  80.750 132.070  1.00  0.00            
ATOM    873 HG23 VAL    67      70.480  82.460 132.580  1.00  0.00            
ATOM    874  C   VAL    67      72.620  82.140 135.920  1.00  0.00            
ATOM    875  O   VAL    67      71.910  82.790 136.740  1.00  0.00            
ATOM    876  N   LEU    68      73.520  81.350 136.430  1.00  0.00            
ATOM    877  H   LEU    68      73.890  80.610 135.860  1.00  0.00            
ATOM    878  CA  LEU    68      73.900  81.380 137.880  1.00  0.00            
ATOM    879  HA  LEU    68      73.040  81.270 138.540  1.00  0.00            
ATOM    880  CB  LEU    68      74.820  80.190 138.070  1.00  0.00            
ATOM    881  HB2 LEU    68      75.520  80.200 137.240  1.00  0.00            
ATOM    882  HB3 LEU    68      75.380  80.320 139.000  1.00  0.00            
ATOM    883  CG  LEU    68      74.070  78.870 138.100  1.00  0.00            
ATOM    884  HG  LEU    68      73.430  78.780 137.230  1.00  0.00            
ATOM    885  CD1 LEU    68      75.120  77.760 138.080  1.00  0.00            
ATOM    886 HD11 LEU    68      75.770  77.860 138.960  1.00  0.00            
ATOM    887 HD12 LEU    68      74.630  76.790 138.100  1.00  0.00            
ATOM    888 HD13 LEU    68      75.720  77.850 137.180  1.00  0.00            
ATOM    889  CD2 LEU    68      73.160  78.640 139.280  1.00  0.00            
ATOM    890 HD21 LEU    68      72.400  79.420 139.310  1.00  0.00            
ATOM    891 HD22 LEU    68      72.690  77.670 139.190  1.00  0.00            
ATOM    892 HD23 LEU    68      73.750  78.680 140.200  1.00  0.00            
ATOM    893  C   LEU    68      74.440  82.790 138.340  1.00  0.00            
ATOM    894  O   LEU    68      74.010  83.300 139.380  1.00  0.00            
ATOM    895  N   VAL    69      75.230  83.510 137.480  1.00  0.00            
ATOM    896  H   VAL    69      75.640  83.050 136.680  1.00  0.00            
ATOM    897  CA  VAL    69      75.630  84.830 137.760  1.00  0.00            
ATOM    898  HA  VAL    69      76.000  84.950 138.780  1.00  0.00            
ATOM    899  CB  VAL    69      76.710  85.320 136.790  1.00  0.00            
ATOM    900  HB  VAL    69      76.390  85.110 135.770  1.00  0.00            
ATOM    901  CG1 VAL    69      76.950  86.890 136.950  1.00  0.00            
ATOM    902 HG11 VAL    69      77.270  87.110 137.970  1.00  0.00            
ATOM    903 HG12 VAL    69      77.730  87.220 136.250  1.00  0.00            
ATOM    904 HG13 VAL    69      76.030  87.430 136.740  1.00  0.00            
ATOM    905  CG2 VAL    69      78.050  84.540 136.950  1.00  0.00            
ATOM    906 HG21 VAL    69      77.880  83.480 136.760  1.00  0.00            
ATOM    907 HG22 VAL    69      78.790  84.930 136.240  1.00  0.00            
ATOM    908 HG23 VAL    69      78.430  84.670 137.970  1.00  0.00            
ATOM    909  C   VAL    69      74.510  85.860 137.870  1.00  0.00            
ATOM    910  O   VAL    69      74.390  86.560 138.890  1.00  0.00            
ATOM    911  N   MET    70      73.640  85.930 136.820  1.00  0.00            
ATOM    912  H   MET    70      73.940  85.490 135.960  1.00  0.00            
ATOM    913  CA  MET    70      72.410  86.740 136.800  1.00  0.00            
ATOM    914  HA  MET    70      72.640  87.780 137.070  1.00  0.00            
ATOM    915  CB  MET    70      71.820  86.720 135.410  1.00  0.00            
ATOM    916  HB2 MET    70      71.820  85.680 135.100  1.00  0.00            
ATOM    917  HB3 MET    70      70.800  87.070 135.510  1.00  0.00            
ATOM    918  CG  MET    70      72.540  87.560 134.380  1.00  0.00            
ATOM    919  HG2 MET    70      72.520  88.590 134.740  1.00  0.00            
ATOM    920  HG3 MET    70      73.580  87.210 134.350  1.00  0.00            
ATOM    921  SD  MET    70      71.830  87.490 132.700  1.00  0.00            
ATOM    922  CE  MET    70      72.590  85.920 132.100  1.00  0.00            
ATOM    923  HE1 MET    70      72.290  85.100 132.750  1.00  0.00            
ATOM    924  HE2 MET    70      72.260  85.730 131.080  1.00  0.00            
ATOM    925  HE3 MET    70      73.680  86.010 132.120  1.00  0.00            
ATOM    926  C   MET    70      71.410  86.440 137.840  1.00  0.00            
ATOM    927  O   MET    70      70.940  87.360 138.540  1.00  0.00            
ATOM    928  N   PHE    71      71.200  85.130 138.150  1.00  0.00            
ATOM    929  H   PHE    71      71.560  84.440 137.510  1.00  0.00            
ATOM    930  CA  PHE    71      70.380  84.680 139.260  1.00  0.00            
ATOM    931  HA  PHE    71      69.390  85.130 139.200  1.00  0.00            
ATOM    932  CB  PHE    71      70.240  83.130 139.220  1.00  0.00            
ATOM    933  HB2 PHE    71      69.600  83.030 138.350  1.00  0.00            
ATOM    934  HB3 PHE    71      71.140  82.520 139.080  1.00  0.00            
ATOM    935  CG  PHE    71      69.470  82.520 140.420  1.00  0.00            
ATOM    936  CD1 PHE    71      68.110  82.940 140.720  1.00  0.00            
ATOM    937  HD1 PHE    71      67.520  83.490 139.990  1.00  0.00            
ATOM    938  CE1 PHE    71      67.550  82.620 142.020  1.00  0.00            
ATOM    939  HE1 PHE    71      66.580  82.970 142.350  1.00  0.00            
ATOM    940  CZ  PHE    71      68.340  81.810 142.880  1.00  0.00            
ATOM    941  HZ  PHE    71      67.980  81.610 143.890  1.00  0.00            
ATOM    942  CE2 PHE    71      69.520  81.290 142.470  1.00  0.00            
ATOM    943  HE2 PHE    71      69.950  80.480 143.050  1.00  0.00            
ATOM    944  CD2 PHE    71      70.170  81.760 141.370  1.00  0.00            
ATOM    945  HD2 PHE    71      71.230  81.550 141.230  1.00  0.00            
ATOM    946  C   PHE    71      70.880  85.200 140.580  1.00  0.00            
ATOM    947  O   PHE    71      70.140  85.780 141.300  1.00  0.00            
ATOM    948  N   GLY    72      72.230  85.080 140.740  1.00  0.00            
ATOM    949  H   GLY    72      72.790  84.670 140.010  1.00  0.00            
ATOM    950  CA  GLY    72      72.920  85.540 141.950  1.00  0.00            
ATOM    951  HA2 GLY    72      72.430  85.040 142.780  1.00  0.00            
ATOM    952  HA3 GLY    72      73.950  85.180 141.860  1.00  0.00            
ATOM    953  C   GLY    72      72.950  86.960 142.220  1.00  0.00            
ATOM    954  O   GLY    72      72.700  87.380 143.390  1.00  0.00            
ATOM    955  N   ILE    73      73.190  87.880 141.170  1.00  0.00            
ATOM    956  H   ILE    73      73.400  87.460 140.280  1.00  0.00            
ATOM    957  CA  ILE    73      73.170  89.350 141.260  1.00  0.00            
ATOM    958  HA  ILE    73      73.960  89.530 142.000  1.00  0.00            
ATOM    959  CB  ILE    73      73.540  90.010 139.990  1.00  0.00            
ATOM    960  HB  ILE    73      72.820  89.750 139.220  1.00  0.00            
ATOM    961  CG2 ILE    73      73.550  91.540 140.180  1.00  0.00            
ATOM    962 HG21 ILE    73      74.280  91.810 140.950  1.00  0.00            
ATOM    963 HG22 ILE    73      73.830  92.030 139.240  1.00  0.00            
ATOM    964 HG23 ILE    73      72.560  91.880 140.490  1.00  0.00            
ATOM    965  CG1 ILE    73      75.040  89.730 139.620  1.00  0.00            
ATOM    966 HG12 ILE    73      75.690  90.290 140.310  1.00  0.00            
ATOM    967 HG13 ILE    73      75.240  88.670 139.730  1.00  0.00            
ATOM    968  CD1 ILE    73      75.330  90.160 138.190  1.00  0.00            
ATOM    969 HD11 ILE    73      75.140  91.230 138.090  1.00  0.00            
ATOM    970 HD12 ILE    73      76.380  89.960 137.960  1.00  0.00            
ATOM    971 HD13 ILE    73      74.690  89.610 137.510  1.00  0.00            
ATOM    972  C   ILE    73      71.740  89.810 141.650  1.00  0.00            
ATOM    973  O   ILE    73      71.520  90.740 142.490  1.00  0.00            
ATOM    974  N   VAL    74      70.680  89.180 141.210  1.00  0.00            
ATOM    975  H   VAL    74      70.780  88.650 140.360  1.00  0.00            
ATOM    976  CA  VAL    74      69.330  89.360 141.780  1.00  0.00            
ATOM    977  HA  VAL    74      69.190  90.430 141.950  1.00  0.00            
ATOM    978  CB  VAL    74      68.330  88.890 140.710  1.00  0.00            
ATOM    979  HB  VAL    74      68.430  87.820 140.530  1.00  0.00            
ATOM    980  CG1 VAL    74      66.870  89.200 141.280  1.00  0.00            
ATOM    981 HG11 VAL    74      66.770  90.270 141.460  1.00  0.00            
ATOM    982 HG12 VAL    74      66.130  88.890 140.560  1.00  0.00            
ATOM    983 HG13 VAL    74      66.730  88.660 142.220  1.00  0.00            
ATOM    984  CG2 VAL    74      68.460  89.730 139.400  1.00  0.00            
ATOM    985 HG21 VAL    74      69.470  89.630 139.000  1.00  0.00            
ATOM    986 HG22 VAL    74      67.740  89.380 138.670  1.00  0.00            
ATOM    987 HG23 VAL    74      68.270  90.780 139.620  1.00  0.00            
ATOM    988  C   VAL    74      69.140  88.760 143.130  1.00  0.00            
ATOM    989  O   VAL    74      68.390  89.290 143.970  1.00  0.00            
ATOM    990  N   ARG    75      69.760  87.600 143.420  1.00  0.00            
ATOM    991  H   ARG    75      70.370  87.230 142.710  1.00  0.00            
ATOM    992  CA  ARG    75      69.440  86.780 144.520  1.00  0.00            
ATOM    993  HA  ARG    75      68.370  86.810 144.700  1.00  0.00            
ATOM    994  CB  ARG    75      69.850  85.370 144.270  1.00  0.00            
ATOM    995  HB2 ARG    75      69.320  85.080 143.370  1.00  0.00            
ATOM    996  HB3 ARG    75      70.920  85.430 144.060  1.00  0.00            
ATOM    997  CG  ARG    75      69.590  84.290 145.410  1.00  0.00            
ATOM    998  HG2 ARG    75      70.090  83.390 145.060  1.00  0.00            
ATOM    999  HG3 ARG    75      70.120  84.670 146.290  1.00  0.00            
ATOM   1000  CD  ARG    75      68.160  83.980 145.770  1.00  0.00            
ATOM   1001  HD2 ARG    75      67.650  84.870 146.140  1.00  0.00            
ATOM   1002  HD3 ARG    75      67.620  83.570 144.920  1.00  0.00            
ATOM   1003  NE  ARG    75      68.190  82.970 146.850  1.00  0.00            
ATOM   1004  HE  ARG    75      69.100  82.660 147.180  1.00  0.00            
ATOM   1005  CZ  ARG    75      67.090  82.330 147.290  1.00  0.00            
ATOM   1006  NH1 ARG    75      67.240  81.320 148.060  1.00  0.00            
ATOM   1007 HH11 ARG    75      68.170  81.030 148.330  1.00  0.00            
ATOM   1008 HH12 ARG    75      66.430  80.830 148.410  1.00  0.00            
ATOM   1009  NH2 ARG    75      65.910  82.570 146.850  1.00  0.00            
ATOM   1010 HH21 ARG    75      65.780  83.280 146.140  1.00  0.00            
ATOM   1011 HH22 ARG    75      65.130  82.060 147.220  1.00  0.00            
ATOM   1012  C   ARG    75      69.880  87.350 145.880  1.00  0.00            
ATOM   1013  O   ARG    75      69.240  87.240 146.880  1.00  0.00            
ATOM   1014  N   TYR    76      71.120  87.920 145.900  1.00  0.00            
ATOM   1015  H   TYR    76      71.560  88.010 144.990  1.00  0.00            
ATOM   1016  CA  TYR    76      71.910  88.220 147.060  1.00  0.00            
ATOM   1017  HA  TYR    76      71.440  87.780 147.940  1.00  0.00            
ATOM   1018  CB  TYR    76      73.360  87.660 146.950  1.00  0.00            
ATOM   1019  HB2 TYR    76      73.630  88.180 146.030  1.00  0.00            
ATOM   1020  HB3 TYR    76      74.090  87.900 147.730  1.00  0.00            
ATOM   1021  CG  TYR    76      73.360  86.130 146.700  1.00  0.00            
ATOM   1022  CD1 TYR    76      73.890  85.550 145.530  1.00  0.00            
ATOM   1023  HD1 TYR    76      74.360  86.170 144.770  1.00  0.00            
ATOM   1024  CE1 TYR    76      73.810  84.180 145.360  1.00  0.00            
ATOM   1025  HE1 TYR    76      74.350  83.770 144.510  1.00  0.00            
ATOM   1026  CZ  TYR    76      73.180  83.340 146.260  1.00  0.00            
ATOM   1027  OH  TYR    76      73.120  81.970 145.970  1.00  0.00            
ATOM   1028  HH  TYR    76      73.550  81.750 145.140  1.00  0.00            
ATOM   1029  CE2 TYR    76      72.520  83.900 147.390  1.00  0.00            
ATOM   1030  HE2 TYR    76      72.010  83.290 148.130  1.00  0.00            
ATOM   1031  CD2 TYR    76      72.540  85.350 147.540  1.00  0.00            
ATOM   1032  HD2 TYR    76      71.930  85.830 148.300  1.00  0.00            
ATOM   1033  C   TYR    76      71.870  89.740 147.470  1.00  0.00            
ATOM   1034  O   TYR    76      72.570  90.210 148.380  1.00  0.00            
ATOM   1035  N   THR    77      71.010  90.480 146.770  1.00  0.00            
ATOM   1036  H   THR    77      70.760  90.060 145.890  1.00  0.00            
ATOM   1037  CA  THR    77      70.560  91.860 147.030  1.00  0.00            
ATOM   1038  HA  THR    77      69.670  91.960 146.420  1.00  0.00            
ATOM   1039  CB  THR    77      70.230  92.330 148.460  1.00  0.00            
ATOM   1040  HB  THR    77      69.750  93.310 148.450  1.00  0.00            
ATOM   1041  CG2 THR    77      69.270  91.300 149.040  1.00  0.00            
ATOM   1042 HG21 THR    77      69.750  90.330 149.050  1.00  0.00            
ATOM   1043 HG22 THR    77      69.010  91.590 150.060  1.00  0.00            
ATOM   1044 HG23 THR    77      68.370  91.260 148.430  1.00  0.00            
ATOM   1045  OG1 THR    77      71.330  92.420 149.360  1.00  0.00            
ATOM   1046  HG1 THR    77      71.020  92.720 150.220  1.00  0.00            
ATOM   1047  C   THR    77      71.390  92.940 146.440  1.00  0.00            
ATOM   1048  O   THR    77      71.590  94.070 146.880  1.00  0.00            
ATOM   1049  N   LYS    78      72.110  92.500 145.380  1.00  0.00            
ATOM   1050  H   LYS    78      71.960  91.550 145.080  1.00  0.00            
ATOM   1051  CA  LYS    78      73.150  93.260 144.740  1.00  0.00            
ATOM   1052  HA  LYS    78      73.540  94.010 145.440  1.00  0.00            
ATOM   1053  CB  LYS    78      74.330  92.350 144.290  1.00  0.00            
ATOM   1054  HB2 LYS    78      73.970  91.870 143.390  1.00  0.00            
ATOM   1055  HB3 LYS    78      75.130  93.060 144.030  1.00  0.00            
ATOM   1056  CG  LYS    78      74.900  91.250 145.280  1.00  0.00            
ATOM   1057  HG2 LYS    78      74.150  90.470 145.350  1.00  0.00            
ATOM   1058  HG3 LYS    78      75.810  90.850 144.820  1.00  0.00            
ATOM   1059  CD  LYS    78      75.230  91.770 146.710  1.00  0.00            
ATOM   1060  HD2 LYS    78      74.440  92.460 146.990  1.00  0.00            
ATOM   1061  HD3 LYS    78      75.220  90.910 147.380  1.00  0.00            
ATOM   1062  CE  LYS    78      76.610  92.490 146.830  1.00  0.00            
ATOM   1063  HE2 LYS    78      77.400  91.910 146.350  1.00  0.00            
ATOM   1064  HE3 LYS    78      76.570  93.490 146.390  1.00  0.00            
ATOM   1065  NZ  LYS    78      76.920  92.610 148.350  1.00  0.00            
ATOM   1066  HZ1 LYS    78      76.960  91.690 148.760  1.00  0.00            
ATOM   1067  HZ2 LYS    78      77.810  93.080 148.480  1.00  0.00            
ATOM   1068  HZ3 LYS    78      76.200  93.150 148.800  1.00  0.00            
ATOM   1069  C   LYS    78      72.660  94.130 143.540  1.00  0.00            
ATOM   1070  O   LYS    78      73.430  94.910 142.970  1.00  0.00            
ATOM   1071  N   MET    79      71.370  94.170 143.190  1.00  0.00            
ATOM   1072  H   MET    79      70.770  93.460 143.570  1.00  0.00            
ATOM   1073  CA  MET    79      70.820  95.090 142.210  1.00  0.00            
ATOM   1074  HA  MET    79      71.410  95.100 141.300  1.00  0.00            
ATOM   1075  CB  MET    79      69.360  94.570 141.870  1.00  0.00            
ATOM   1076  HB2 MET    79      69.000  94.000 142.720  1.00  0.00            
ATOM   1077  HB3 MET    79      68.720  95.440 141.710  1.00  0.00            
ATOM   1078  CG  MET    79      69.350  93.660 140.580  1.00  0.00            
ATOM   1079  HG2 MET    79      70.110  92.900 140.740  1.00  0.00            
ATOM   1080  HG3 MET    79      68.370  93.200 140.540  1.00  0.00            
ATOM   1081  SD  MET    79      69.690  94.550 138.950  1.00  0.00            
ATOM   1082  CE  MET    79      70.700  93.280 138.170  1.00  0.00            
ATOM   1083  HE1 MET    79      70.130  92.370 138.080  1.00  0.00            
ATOM   1084  HE2 MET    79      71.010  93.620 137.180  1.00  0.00            
ATOM   1085  HE3 MET    79      71.590  93.100 138.780  1.00  0.00            
ATOM   1086  C   MET    79      70.860  96.500 142.600  1.00  0.00            
ATOM   1087  O   MET    79      70.830  97.380 141.780  1.00  0.00            
ATOM   1088  N   LYS    80      70.910  96.800 143.930  1.00  0.00            
ATOM   1089  H   LYS    80      70.710  96.080 144.610  1.00  0.00            
ATOM   1090  CA  LYS    80      70.960  98.220 144.400  1.00  0.00            
ATOM   1091  HA  LYS    80      70.620  98.860 143.590  1.00  0.00            
ATOM   1092  CB  LYS    80      70.090  98.500 145.650  1.00  0.00            
ATOM   1093  HB2 LYS    80      70.290  99.540 145.940  1.00  0.00            
ATOM   1094  HB3 LYS    80      69.060  98.400 145.340  1.00  0.00            
ATOM   1095  CG  LYS    80      70.350  97.600 146.820  1.00  0.00            
ATOM   1096  HG2 LYS    80      69.730  97.960 147.650  1.00  0.00            
ATOM   1097  HG3 LYS    80      70.040  96.600 146.530  1.00  0.00            
ATOM   1098  CD  LYS    80      71.860  97.560 147.280  1.00  0.00            
ATOM   1099  HD2 LYS    80      72.350  96.780 146.700  1.00  0.00            
ATOM   1100  HD3 LYS    80      72.300  98.530 147.020  1.00  0.00            
ATOM   1101  CE  LYS    80      72.070  97.300 148.720  1.00  0.00            
ATOM   1102  HE2 LYS    80      73.110  97.510 149.010  1.00  0.00            
ATOM   1103  HE3 LYS    80      71.400  97.910 149.330  1.00  0.00            
ATOM   1104  NZ  LYS    80      71.760  95.790 148.960  1.00  0.00            
ATOM   1105  HZ1 LYS    80      72.390  95.230 148.400  1.00  0.00            
ATOM   1106  HZ2 LYS    80      71.900  95.570 149.940  1.00  0.00            
ATOM   1107  HZ3 LYS    80      70.810  95.600 148.700  1.00  0.00            
ATOM   1108  C   LYS    80      72.340  98.780 144.470  1.00  0.00            
ATOM   1109  O   LYS    80      72.460  99.870 144.990  1.00  0.00            
ATOM   1110  N   THR    81      73.360  98.010 144.020  1.00  0.00            
ATOM   1111  H   THR    81      73.260  97.030 143.850  1.00  0.00            
ATOM   1112  CA  THR    81      74.700  98.620 143.820  1.00  0.00            
ATOM   1113  HA  THR    81      74.650  99.600 144.310  1.00  0.00            
ATOM   1114  CB  THR    81      75.790  97.800 144.480  1.00  0.00            
ATOM   1115  HB  THR    81      76.730  97.890 143.940  1.00  0.00            
ATOM   1116  CG2 THR    81      75.960  98.360 145.880  1.00  0.00            
ATOM   1117 HG21 THR    81      75.020  98.270 146.430  1.00  0.00            
ATOM   1118 HG22 THR    81      76.740  97.810 146.410  1.00  0.00            
ATOM   1119 HG23 THR    81      76.250  99.410 145.820  1.00  0.00            
ATOM   1120  OG1 THR    81      75.400  96.480 144.640  1.00  0.00            
ATOM   1121  HG1 THR    81      76.110  95.990 145.060  1.00  0.00            
ATOM   1122  C   THR    81      75.050  98.790 142.360  1.00  0.00            
ATOM   1123  O   THR    81      74.790  98.000 141.430  1.00  0.00            
ATOM   1124  N   ALA    82      75.580 100.040 142.060  1.00  0.00            
ATOM   1125  H   ALA    82      75.620 100.680 142.840  1.00  0.00            
ATOM   1126  CA  ALA    82      75.880 100.540 140.770  1.00  0.00            
ATOM   1127  HA  ALA    82      74.910 100.550 140.290  1.00  0.00            
ATOM   1128  CB  ALA    82      76.380 102.040 140.930  1.00  0.00            
ATOM   1129  HB1 ALA    82      77.370 102.050 141.410  1.00  0.00            
ATOM   1130  HB2 ALA    82      76.450 102.510 139.950  1.00  0.00            
ATOM   1131  HB3 ALA    82      75.680 102.600 141.550  1.00  0.00            
ATOM   1132  C   ALA    82      76.770  99.700 139.890  1.00  0.00            
ATOM   1133  O   ALA    82      76.410  99.450 138.720  1.00  0.00            
ATOM   1134  N   THR    83      77.950  99.160 140.340  1.00  0.00            
ATOM   1135  H   THR    83      78.320  99.600 141.180  1.00  0.00            
ATOM   1136  CA  THR    83      78.820  98.210 139.600  1.00  0.00            
ATOM   1137  HA  THR    83      79.040  98.530 138.580  1.00  0.00            
ATOM   1138  CB  THR    83      80.130  97.840 140.290  1.00  0.00            
ATOM   1139  HB  THR    83      80.700  98.770 140.430  1.00  0.00            
ATOM   1140  CG2 THR    83      79.940  97.150 141.650  1.00  0.00            
ATOM   1141 HG21 THR    83      79.380  96.230 141.520  1.00  0.00            
ATOM   1142 HG22 THR    83      80.920  96.920 142.080  1.00  0.00            
ATOM   1143 HG23 THR    83      79.400  97.820 142.330  1.00  0.00            
ATOM   1144  OG1 THR    83      80.980  97.140 139.500  1.00  0.00            
ATOM   1145  HG1 THR    83      81.780  96.940 139.990  1.00  0.00            
ATOM   1146  C   THR    83      78.090  97.030 139.090  1.00  0.00            
ATOM   1147  O   THR    83      78.170  96.610 137.900  1.00  0.00            
ATOM   1148  N   ASN    84      77.180  96.450 139.950  1.00  0.00            
ATOM   1149  H   ASN    84      76.900  96.850 140.840  1.00  0.00            
ATOM   1150  CA  ASN    84      76.610  95.120 139.550  1.00  0.00            
ATOM   1151  HA  ASN    84      77.370  94.440 139.160  1.00  0.00            
ATOM   1152  CB  ASN    84      76.060  94.540 140.830  1.00  0.00            
ATOM   1153  HB2 ASN    84      75.260  95.160 141.230  1.00  0.00            
ATOM   1154  HB3 ASN    84      75.680  93.560 140.580  1.00  0.00            
ATOM   1155  CG  ASN    84      77.120  94.380 141.900  1.00  0.00            
ATOM   1156  OD1 ASN    84      76.990  94.810 143.060  1.00  0.00            
ATOM   1157  ND2 ASN    84      78.180  93.710 141.600  1.00  0.00            
ATOM   1158 HD21 ASN    84      78.910  93.590 142.290  1.00  0.00            
ATOM   1159 HD22 ASN    84      78.280  93.320 140.680  1.00  0.00            
ATOM   1160  C   ASN    84      75.550  95.210 138.490  1.00  0.00            
ATOM   1161  O   ASN    84      75.170  94.190 137.930  1.00  0.00            
ATOM   1162  N   ILE    85      74.990  96.390 138.140  1.00  0.00            
ATOM   1163  H   ILE    85      75.030  97.150 138.810  1.00  0.00            
ATOM   1164  CA  ILE    85      74.250  96.580 136.940  1.00  0.00            
ATOM   1165  HA  ILE    85      73.460  95.840 136.830  1.00  0.00            
ATOM   1166  CB  ILE    85      73.640  97.990 136.920  1.00  0.00            
ATOM   1167  HB  ILE    85      74.450  98.730 136.960  1.00  0.00            
ATOM   1168  CG2 ILE    85      72.800  98.210 135.620  1.00  0.00            
ATOM   1169 HG21 ILE    85      72.000  97.480 135.580  1.00  0.00            
ATOM   1170 HG22 ILE    85      72.380  99.220 135.630  1.00  0.00            
ATOM   1171 HG23 ILE    85      73.450  98.100 134.750  1.00  0.00            
ATOM   1172  CG1 ILE    85      72.770  98.280 138.150  1.00  0.00            
ATOM   1173 HG12 ILE    85      73.460  98.430 138.980  1.00  0.00            
ATOM   1174 HG13 ILE    85      72.250  99.220 137.940  1.00  0.00            
ATOM   1175  CD1 ILE    85      71.700  97.150 138.540  1.00  0.00            
ATOM   1176 HD11 ILE    85      72.220  96.220 138.750  1.00  0.00            
ATOM   1177 HD12 ILE    85      71.150  97.470 139.430  1.00  0.00            
ATOM   1178 HD13 ILE    85      71.010  97.010 137.710  1.00  0.00            
ATOM   1179  C   ILE    85      75.030  96.300 135.640  1.00  0.00            
ATOM   1180  O   ILE    85      74.630  95.500 134.790  1.00  0.00            
ATOM   1181  N   TYR    86      76.320  96.840 135.620  1.00  0.00            
ATOM   1182  H   TYR    86      76.590  97.530 136.320  1.00  0.00            
ATOM   1183  CA  TYR    86      77.230  96.570 134.550  1.00  0.00            
ATOM   1184  HA  TYR    86      76.700  96.730 133.620  1.00  0.00            
ATOM   1185  CB  TYR    86      78.510  97.440 134.540  1.00  0.00            
ATOM   1186  HB2 TYR    86      79.200  97.210 135.360  1.00  0.00            
ATOM   1187  HB3 TYR    86      78.970  97.160 133.600  1.00  0.00            
ATOM   1188  CG  TYR    86      78.230  98.880 134.530  1.00  0.00            
ATOM   1189  CD1 TYR    86      78.180  99.570 135.790  1.00  0.00            
ATOM   1190  HD1 TYR    86      78.160  99.070 136.760  1.00  0.00            
ATOM   1191  CE1 TYR    86      78.160 100.990 135.730  1.00  0.00            
ATOM   1192  HE1 TYR    86      78.170 101.560 136.660  1.00  0.00            
ATOM   1193  CZ  TYR    86      78.150 101.650 134.520  1.00  0.00            
ATOM   1194  OH  TYR    86      78.220 103.090 134.450  1.00  0.00            
ATOM   1195  HH  TYR    86      78.280 103.510 135.320  1.00  0.00            
ATOM   1196  CE2 TYR    86      78.060 100.960 133.300  1.00  0.00            
ATOM   1197  HE2 TYR    86      77.910 101.480 132.350  1.00  0.00            
ATOM   1198  CD2 TYR    86      78.180  99.530 133.330  1.00  0.00            
ATOM   1199  HD2 TYR    86      78.230  98.970 132.400  1.00  0.00            
ATOM   1200  C   TYR    86      77.570  95.160 134.480  1.00  0.00            
ATOM   1201  O   TYR    86      77.830  94.620 133.380  1.00  0.00            
ATOM   1202  N   ILE    87      77.580  94.390 135.620  1.00  0.00            
ATOM   1203  H   ILE    87      77.470  94.840 136.520  1.00  0.00            
ATOM   1204  CA  ILE    87      77.930  92.970 135.590  1.00  0.00            
ATOM   1205  HA  ILE    87      78.660  92.700 134.830  1.00  0.00            
ATOM   1206  CB  ILE    87      78.420  92.450 136.980  1.00  0.00            
ATOM   1207  HB  ILE    87      77.620  92.460 137.710  1.00  0.00            
ATOM   1208  CG2 ILE    87      78.870  91.070 136.760  1.00  0.00            
ATOM   1209 HG21 ILE    87      79.680  91.070 136.030  1.00  0.00            
ATOM   1210 HG22 ILE    87      79.230  90.650 137.700  1.00  0.00            
ATOM   1211 HG23 ILE    87      78.040  90.480 136.390  1.00  0.00            
ATOM   1212  CG1 ILE    87      79.420  93.340 137.700  1.00  0.00            
ATOM   1213 HG12 ILE    87      78.840  94.120 138.200  1.00  0.00            
ATOM   1214 HG13 ILE    87      79.910  92.720 138.450  1.00  0.00            
ATOM   1215  CD1 ILE    87      80.490  94.000 136.800  1.00  0.00            
ATOM   1216 HD11 ILE    87      80.010  94.630 136.060  1.00  0.00            
ATOM   1217 HD12 ILE    87      81.160  94.620 137.410  1.00  0.00            
ATOM   1218 HD13 ILE    87      81.080  93.230 136.300  1.00  0.00            
ATOM   1219  C   ILE    87      76.880  92.090 135.020  1.00  0.00            
ATOM   1220  O   ILE    87      77.060  91.140 134.230  1.00  0.00            
ATOM   1221  N   PHE    88      75.610  92.480 135.300  1.00  0.00            
ATOM   1222  H   PHE    88      75.520  93.330 135.850  1.00  0.00            
ATOM   1223  CA  PHE    88      74.390  91.770 134.890  1.00  0.00            
ATOM   1224  HA  PHE    88      74.500  90.720 135.160  1.00  0.00            
ATOM   1225  CB  PHE    88      73.070  92.340 135.570  1.00  0.00            
ATOM   1226  HB2 PHE    88      73.010  92.460 136.650  1.00  0.00            
ATOM   1227  HB3 PHE    88      72.980  93.320 135.090  1.00  0.00            
ATOM   1228  CG  PHE    88      71.870  91.550 135.160  1.00  0.00            
ATOM   1229  CD1 PHE    88      71.460  90.610 136.100  1.00  0.00            
ATOM   1230  HD1 PHE    88      72.080  90.420 136.980  1.00  0.00            
ATOM   1231  CE1 PHE    88      70.250  89.910 135.920  1.00  0.00            
ATOM   1232  HE1 PHE    88      70.030  89.120 136.630  1.00  0.00            
ATOM   1233  CZ  PHE    88      69.400  90.180 134.940  1.00  0.00            
ATOM   1234  HZ  PHE    88      68.450  89.670 134.840  1.00  0.00            
ATOM   1235  CE2 PHE    88      69.780  91.180 134.000  1.00  0.00            
ATOM   1236  HE2 PHE    88      69.100  91.460 133.200  1.00  0.00            
ATOM   1237  CD2 PHE    88      71.060  91.820 134.110  1.00  0.00            
ATOM   1238  HD2 PHE    88      71.390  92.530 133.350  1.00  0.00            
ATOM   1239  C   PHE    88      74.330  91.940 133.360  1.00  0.00            
ATOM   1240  O   PHE    88      74.210  90.980 132.580  1.00  0.00            
ATOM   1241  N   ASN    89      74.510  93.170 132.840  1.00  0.00            
ATOM   1242  H   ASN    89      74.500  93.960 133.480  1.00  0.00            
ATOM   1243  CA  ASN    89      74.450  93.430 131.440  1.00  0.00            
ATOM   1244  HA  ASN    89      73.560  93.040 130.960  1.00  0.00            
ATOM   1245  CB  ASN    89      74.390  94.930 131.400  1.00  0.00            
ATOM   1246  HB2 ASN    89      73.550  95.240 132.010  1.00  0.00            
ATOM   1247  HB3 ASN    89      75.300  95.420 131.760  1.00  0.00            
ATOM   1248  CG  ASN    89      74.140  95.370 129.960  1.00  0.00            
ATOM   1249  OD1 ASN    89      73.630  94.580 129.130  1.00  0.00            
ATOM   1250  ND2 ASN    89      74.610  96.640 129.710  1.00  0.00            
ATOM   1251 HD21 ASN    89      74.510  97.050 128.790  1.00  0.00            
ATOM   1252 HD22 ASN    89      75.060  97.170 130.450  1.00  0.00            
ATOM   1253  C   ASN    89      75.470  92.660 130.620  1.00  0.00            
ATOM   1254  O   ASN    89      75.170  92.030 129.630  1.00  0.00            
ATOM   1255  N   LEU    90      76.720  92.600 131.040  1.00  0.00            
ATOM   1256  H   LEU    90      76.930  93.070 131.910  1.00  0.00            
ATOM   1257  CA  LEU    90      77.770  91.900 130.380  1.00  0.00            
ATOM   1258  HA  LEU    90      77.920  92.270 129.370  1.00  0.00            
ATOM   1259  CB  LEU    90      79.080  92.150 131.190  1.00  0.00            
ATOM   1260  HB2 LEU    90      79.010  92.120 132.280  1.00  0.00            
ATOM   1261  HB3 LEU    90      79.760  91.370 130.850  1.00  0.00            
ATOM   1262  CG  LEU    90      79.630  93.540 130.750  1.00  0.00            
ATOM   1263  HG  LEU    90      78.880  94.320 130.910  1.00  0.00            
ATOM   1264  CD1 LEU    90      80.870  93.840 131.630  1.00  0.00            
ATOM   1265 HD11 LEU    90      81.620  93.070 131.480  1.00  0.00            
ATOM   1266 HD12 LEU    90      81.290  94.810 131.360  1.00  0.00            
ATOM   1267 HD13 LEU    90      80.580  93.860 132.680  1.00  0.00            
ATOM   1268  CD2 LEU    90      80.200  93.410 129.300  1.00  0.00            
ATOM   1269 HD21 LEU    90      79.410  93.100 128.630  1.00  0.00            
ATOM   1270 HD22 LEU    90      80.590  94.380 128.980  1.00  0.00            
ATOM   1271 HD23 LEU    90      81.010  92.680 129.290  1.00  0.00            
ATOM   1272  C   LEU    90      77.470  90.410 130.380  1.00  0.00            
ATOM   1273  O   LEU    90      77.510  89.710 129.360  1.00  0.00            
ATOM   1274  N   ALA    91      77.030  89.850 131.510  1.00  0.00            
ATOM   1275  H   ALA    91      76.900  90.350 132.380  1.00  0.00            
ATOM   1276  CA  ALA    91      76.780  88.420 131.480  1.00  0.00            
ATOM   1277  HA  ALA    91      77.650  87.960 131.010  1.00  0.00            
ATOM   1278  CB  ALA    91      76.610  87.830 132.900  1.00  0.00            
ATOM   1279  HB1 ALA    91      75.750  88.290 133.380  1.00  0.00            
ATOM   1280  HB2 ALA    91      76.470  86.760 132.830  1.00  0.00            
ATOM   1281  HB3 ALA    91      77.510  88.040 133.490  1.00  0.00            
ATOM   1282  C   ALA    91      75.470  88.050 130.620  1.00  0.00            
ATOM   1283  O   ALA    91      75.300  86.960 130.090  1.00  0.00            
ATOM   1284  N   LEU    92      74.530  88.940 130.470  1.00  0.00            
ATOM   1285  H   LEU    92      74.670  89.820 130.950  1.00  0.00            
ATOM   1286  CA  LEU    92      73.360  88.800 129.580  1.00  0.00            
ATOM   1287  HA  LEU    92      72.740  87.950 129.850  1.00  0.00            
ATOM   1288  CB  LEU    92      72.540  90.090 129.780  1.00  0.00            
ATOM   1289  HB2 LEU    92      72.250  90.050 130.830  1.00  0.00            
ATOM   1290  HB3 LEU    92      73.170  90.970 129.620  1.00  0.00            
ATOM   1291  CG  LEU    92      71.290  90.190 128.910  1.00  0.00            
ATOM   1292  HG  LEU    92      71.550  90.100 127.860  1.00  0.00            
ATOM   1293  CD1 LEU    92      70.320  88.960 129.340  1.00  0.00            
ATOM   1294 HD11 LEU    92      70.070  89.050 130.400  1.00  0.00            
ATOM   1295 HD12 LEU    92      69.410  88.990 128.750  1.00  0.00            
ATOM   1296 HD13 LEU    92      70.840  88.020 129.170  1.00  0.00            
ATOM   1297  CD2 LEU    92      70.570  91.600 129.020  1.00  0.00            
ATOM   1298 HD21 LEU    92      71.260  92.390 128.710  1.00  0.00            
ATOM   1299 HD22 LEU    92      69.690  91.610 128.380  1.00  0.00            
ATOM   1300 HD23 LEU    92      70.270  91.780 130.060  1.00  0.00            
ATOM   1301  C   LEU    92      73.780  88.790 128.070  1.00  0.00            
ATOM   1302  O   LEU    92      73.340  87.910 127.330  1.00  0.00            
ATOM   1303  N   ALA    93      74.720  89.670 127.690  1.00  0.00            
ATOM   1304  H   ALA    93      74.930  90.450 128.310  1.00  0.00            
ATOM   1305  CA  ALA    93      75.350  89.640 126.410  1.00  0.00            
ATOM   1306  HA  ALA    93      74.580  89.710 125.650  1.00  0.00            
ATOM   1307  CB  ALA    93      76.210  90.910 126.350  1.00  0.00            
ATOM   1308  HB1 ALA    93      77.000  90.860 127.110  1.00  0.00            
ATOM   1309  HB2 ALA    93      76.670  91.000 125.370  1.00  0.00            
ATOM   1310  HB3 ALA    93      75.590  91.790 126.540  1.00  0.00            
ATOM   1311  C   ALA    93      76.120  88.350 126.110  1.00  0.00            
ATOM   1312  O   ALA    93      75.890  87.780 125.050  1.00  0.00            
ATOM   1313  N   ASP    94      76.950  87.820 127.010  1.00  0.00            
ATOM   1314  H   ASP    94      77.160  88.390 127.820  1.00  0.00            
ATOM   1315  CA  ASP    94      77.570  86.530 126.910  1.00  0.00            
ATOM   1316  HA  ASP    94      78.180  86.430 126.010  1.00  0.00            
ATOM   1317  CB  ASP    94      78.510  86.440 128.160  1.00  0.00            
ATOM   1318  HB2 ASP    94      77.970  86.890 128.990  1.00  0.00            
ATOM   1319  HB3 ASP    94      78.700  85.390 128.380  1.00  0.00            
ATOM   1320  CG  ASP    94      79.860  87.180 127.970  1.00  0.00            
ATOM   1321  OD1 ASP    94      80.060  87.870 126.910  1.00  0.00            
ATOM   1322  OD2 ASP    94      80.730  87.050 128.870  1.00  0.00            
ATOM   1323  C   ASP    94      76.610  85.330 126.900  1.00  0.00            
ATOM   1324  O   ASP    94      76.790  84.360 126.140  1.00  0.00            
ATOM   1325  N   ALA    95      75.550  85.300 127.680  1.00  0.00            
ATOM   1326  H   ALA    95      75.520  85.900 128.500  1.00  0.00            
ATOM   1327  CA  ALA    95      74.450  84.260 127.500  1.00  0.00            
ATOM   1328  HA  ALA    95      74.920  83.290 127.640  1.00  0.00            
ATOM   1329  CB  ALA    95      73.490  84.510 128.660  1.00  0.00            
ATOM   1330  HB1 ALA    95      73.010  85.480 128.530  1.00  0.00            
ATOM   1331  HB2 ALA    95      72.730  83.730 128.680  1.00  0.00            
ATOM   1332  HB3 ALA    95      74.050  84.510 129.600  1.00  0.00            
ATOM   1333  C   ALA    95      73.810  84.200 126.140  1.00  0.00            
ATOM   1334  O   ALA    95      73.670  83.190 125.440  1.00  0.00            
ATOM   1335  N   LEU    96      73.490  85.400 125.650  1.00  0.00            
ATOM   1336  H   LEU    96      73.250  86.110 126.330  1.00  0.00            
ATOM   1337  CA  LEU    96      73.040  85.590 124.250  1.00  0.00            
ATOM   1338  HA  LEU    96      72.310  84.840 123.980  1.00  0.00            
ATOM   1339  CB  LEU    96      72.390  86.980 124.110  1.00  0.00            
ATOM   1340  HB2 LEU    96      73.200  87.650 124.420  1.00  0.00            
ATOM   1341  HB3 LEU    96      72.160  87.160 123.060  1.00  0.00            
ATOM   1342  CG  LEU    96      71.130  87.260 124.980  1.00  0.00            
ATOM   1343  HG  LEU    96      71.380  87.070 126.030  1.00  0.00            
ATOM   1344  CD1 LEU    96      70.680  88.700 124.820  1.00  0.00            
ATOM   1345 HD11 LEU    96      70.440  88.900 123.780  1.00  0.00            
ATOM   1346 HD12 LEU    96      69.800  88.880 125.440  1.00  0.00            
ATOM   1347 HD13 LEU    96      71.490  89.370 125.140  1.00  0.00            
ATOM   1348  CD2 LEU    96      70.000  86.270 124.650  1.00  0.00            
ATOM   1349 HD21 LEU    96      70.340  85.260 124.850  1.00  0.00            
ATOM   1350 HD22 LEU    96      69.140  86.490 125.280  1.00  0.00            
ATOM   1351 HD23 LEU    96      69.730  86.370 123.600  1.00  0.00            
ATOM   1352  C   LEU    96      73.960  85.030 123.100  1.00  0.00            
ATOM   1353  O   LEU    96      73.530  84.360 122.150  1.00  0.00            
ATOM   1354  N   ALA    97      75.300  85.250 123.220  1.00  0.00            
ATOM   1355  H   ALA    97      75.650  85.890 123.930  1.00  0.00            
ATOM   1356  CA  ALA    97      76.260  84.550 122.390  1.00  0.00            
ATOM   1357  HA  ALA    97      76.010  84.770 121.350  1.00  0.00            
ATOM   1358  CB  ALA    97      77.620  85.160 122.700  1.00  0.00            
ATOM   1359  HB1 ALA    97      77.890  84.950 123.740  1.00  0.00            
ATOM   1360  HB2 ALA    97      78.370  84.740 122.040  1.00  0.00            
ATOM   1361  HB3 ALA    97      77.580  86.240 122.560  1.00  0.00            
ATOM   1362  C   ALA    97      76.470  83.050 122.580  1.00  0.00            
ATOM   1363  O   ALA    97      76.820  82.380 121.590  1.00  0.00            
ATOM   1364  N   THR    98      76.320  82.570 123.860  1.00  0.00            
ATOM   1365  H   THR    98      76.210  83.210 124.640  1.00  0.00            
ATOM   1366  CA  THR    98      76.440  81.130 124.140  1.00  0.00            
ATOM   1367  HA  THR    98      77.270  80.770 123.530  1.00  0.00            
ATOM   1368  CB  THR    98      76.750  80.880 125.520  1.00  0.00            
ATOM   1369  HB  THR    98      76.490  79.870 125.830  1.00  0.00            
ATOM   1370  CG2 THR    98      78.290  81.050 125.590  1.00  0.00            
ATOM   1371 HG21 THR    98      78.560  82.070 125.290  1.00  0.00            
ATOM   1372 HG22 THR    98      78.630  80.880 126.610  1.00  0.00            
ATOM   1373 HG23 THR    98      78.770  80.330 124.930  1.00  0.00            
ATOM   1374  OG1 THR    98      76.180  81.810 126.440  1.00  0.00            
ATOM   1375  HG1 THR    98      76.440  81.580 127.340  1.00  0.00            
ATOM   1376  C   THR    98      75.130  80.380 123.680  1.00  0.00            
ATOM   1377  O   THR    98      75.220  79.200 123.260  1.00  0.00            
ATOM   1378  N   SER    99      73.920  81.040 123.640  1.00  0.00            
ATOM   1379  H   SER    99      73.880  82.040 123.780  1.00  0.00            
ATOM   1380  CA  SER    99      72.690  80.330 123.470  1.00  0.00            
ATOM   1381  HA  SER    99      72.800  79.320 123.860  1.00  0.00            
ATOM   1382  CB  SER    99      71.520  81.040 124.230  1.00  0.00            
ATOM   1383  HB2 SER    99      70.580  80.570 123.950  1.00  0.00            
ATOM   1384  HB3 SER    99      71.680  80.920 125.310  1.00  0.00            
ATOM   1385  OG  SER    99      71.470  82.430 123.910  1.00  0.00            
ATOM   1386  HG  SER    99      70.750  82.850 124.390  1.00  0.00            
ATOM   1387  C   SER    99      72.280  80.140 122.060  1.00  0.00            
ATOM   1388  O   SER    99      71.420  79.240 121.840  1.00  0.00            
ATOM   1389  N   THR   100      72.840  80.850 121.150  1.00  0.00            
ATOM   1390  H   THR   100      73.460  81.570 121.500  1.00  0.00            
ATOM   1391  CA  THR   100      72.690  80.720 119.740  1.00  0.00            
ATOM   1392  HA  THR   100      71.680  80.790 119.360  1.00  0.00            
ATOM   1393  CB  THR   100      73.570  81.880 119.060  1.00  0.00            
ATOM   1394  HB  THR   100      73.330  82.820 119.560  1.00  0.00            
ATOM   1395  CG2 THR   100      75.100  81.620 119.160  1.00  0.00            
ATOM   1396 HG21 THR   100      75.350  80.690 118.660  1.00  0.00            
ATOM   1397 HG22 THR   100      75.640  82.440 118.690  1.00  0.00            
ATOM   1398 HG23 THR   100      75.390  81.560 120.210  1.00  0.00            
ATOM   1399  OG1 THR   100      73.230  82.160 117.710  1.00  0.00            
ATOM   1400  HG1 THR   100      73.800  82.860 117.380  1.00  0.00            
ATOM   1401  C   THR   100      73.160  79.380 119.100  1.00  0.00            
ATOM   1402  O   THR   100      72.830  79.060 117.950  1.00  0.00            
ATOM   1403  N   LEU   101      73.840  78.460 119.820  1.00  0.00            
ATOM   1404  H   LEU   101      74.010  78.660 120.800  1.00  0.00            
ATOM   1405  CA  LEU   101      74.410  77.250 119.260  1.00  0.00            
ATOM   1406  HA  LEU   101      75.140  77.480 118.480  1.00  0.00            
ATOM   1407  CB  LEU   101      75.150  76.500 120.450  1.00  0.00            
ATOM   1408  HB2 LEU   101      75.870  77.230 120.840  1.00  0.00            
ATOM   1409  HB3 LEU   101      74.430  76.270 121.230  1.00  0.00            
ATOM   1410  CG  LEU   101      75.900  75.210 120.030  1.00  0.00            
ATOM   1411  HG  LEU   101      75.200  74.510 119.590  1.00  0.00            
ATOM   1412  CD1 LEU   101      76.990  75.580 118.990  1.00  0.00            
ATOM   1413 HD11 LEU   101      77.700  76.290 119.440  1.00  0.00            
ATOM   1414 HD12 LEU   101      77.530  74.680 118.690  1.00  0.00            
ATOM   1415 HD13 LEU   101      76.520  76.040 118.120  1.00  0.00            
ATOM   1416  CD2 LEU   101      76.510  74.490 121.180  1.00  0.00            
ATOM   1417 HD21 LEU   101      75.730  74.210 121.890  1.00  0.00            
ATOM   1418 HD22 LEU   101      77.020  73.600 120.820  1.00  0.00            
ATOM   1419 HD23 LEU   101      77.230  75.150 121.680  1.00  0.00            
ATOM   1420  C   LEU   101      73.410  76.270 118.530  1.00  0.00            
ATOM   1421  O   LEU   101      73.760  75.730 117.490  1.00  0.00            
ATOM   1422  N   PRO   102      72.140  75.980 118.980  1.00  0.00            
ATOM   1423  CD  PRO   102      71.720  75.960 120.350  1.00  0.00            
ATOM   1424  HD2 PRO   102      71.530  77.000 120.630  1.00  0.00            
ATOM   1425  HD3 PRO   102      72.570  75.590 120.930  1.00  0.00            
ATOM   1426  CG  PRO   102      70.470  75.060 120.480  1.00  0.00            
ATOM   1427  HG2 PRO   102      69.740  75.530 121.140  1.00  0.00            
ATOM   1428  HG3 PRO   102      70.750  74.090 120.880  1.00  0.00            
ATOM   1429  CB  PRO   102      69.970  74.940 119.110  1.00  0.00            
ATOM   1430  HB2 PRO   102      69.240  75.690 118.820  1.00  0.00            
ATOM   1431  HB3 PRO   102      69.560  73.950 118.980  1.00  0.00            
ATOM   1432  CA  PRO   102      71.280  75.100 118.230  1.00  0.00            
ATOM   1433  HA  PRO   102      71.800  74.140 118.200  1.00  0.00            
ATOM   1434  C   PRO   102      70.940  75.510 116.870  1.00  0.00            
ATOM   1435  O   PRO   102      71.080  74.710 115.960  1.00  0.00            
ATOM   1436  N   PHE   103      70.690  76.830 116.680  1.00  0.00            
ATOM   1437  H   PHE   103      70.650  77.420 117.510  1.00  0.00            
ATOM   1438  CA  PHE   103      70.420  77.440 115.390  1.00  0.00            
ATOM   1439  HA  PHE   103      69.690  76.840 114.850  1.00  0.00            
ATOM   1440  CB  PHE   103      69.840  78.900 115.570  1.00  0.00            
ATOM   1441  HB2 PHE   103      70.730  79.510 115.780  1.00  0.00            
ATOM   1442  HB3 PHE   103      69.290  79.350 114.750  1.00  0.00            
ATOM   1443  CG  PHE   103      68.950  78.990 116.790  1.00  0.00            
ATOM   1444  CD1 PHE   103      69.430  79.580 117.970  1.00  0.00            
ATOM   1445  HD1 PHE   103      70.430  80.030 118.070  1.00  0.00            
ATOM   1446  CE1 PHE   103      68.580  79.580 119.030  1.00  0.00            
ATOM   1447  HE1 PHE   103      68.880  80.160 119.910  1.00  0.00            
ATOM   1448  CZ  PHE   103      67.350  78.870 119.030  1.00  0.00            
ATOM   1449  HZ  PHE   103      66.680  78.900 119.890  1.00  0.00            
ATOM   1450  CE2 PHE   103      67.010  78.140 117.910  1.00  0.00            
ATOM   1451  HE2 PHE   103      66.180  77.450 117.940  1.00  0.00            
ATOM   1452  CD2 PHE   103      67.760  78.300 116.720  1.00  0.00            
ATOM   1453  HD2 PHE   103      67.400  77.890 115.790  1.00  0.00            
ATOM   1454  C   PHE   103      71.650  77.460 114.550  1.00  0.00            
ATOM   1455  O   PHE   103      71.590  77.240 113.360  1.00  0.00            
ATOM   1456  N   GLN   104      72.840  77.760 115.100  1.00  0.00            
ATOM   1457  H   GLN   104      72.880  78.100 116.050  1.00  0.00            
ATOM   1458  CA  GLN   104      74.090  77.660 114.350  1.00  0.00            
ATOM   1459  HA  GLN   104      73.990  78.220 113.420  1.00  0.00            
ATOM   1460  CB  GLN   104      75.320  78.240 115.160  1.00  0.00            
ATOM   1461  HB2 GLN   104      75.270  77.710 116.110  1.00  0.00            
ATOM   1462  HB3 GLN   104      76.180  77.880 114.600  1.00  0.00            
ATOM   1463  CG  GLN   104      75.480  79.790 115.430  1.00  0.00            
ATOM   1464  HG2 GLN   104      75.160  80.080 116.430  1.00  0.00            
ATOM   1465  HG3 GLN   104      76.550  79.990 115.330  1.00  0.00            
ATOM   1466  CD  GLN   104      74.730  80.650 114.410  1.00  0.00            
ATOM   1467  OE1 GLN   104      75.130  80.760 113.220  1.00  0.00            
ATOM   1468  NE2 GLN   104      73.580  81.190 114.840  1.00  0.00            
ATOM   1469 HE21 GLN   104      73.040  81.770 114.220  1.00  0.00            
ATOM   1470 HE22 GLN   104      73.270  81.020 115.790  1.00  0.00            
ATOM   1471  C   GLN   104      74.450  76.240 113.930  1.00  0.00            
ATOM   1472  O   GLN   104      74.860  75.960 112.760  1.00  0.00            
ATOM   1473  N   SER   105      74.310  75.260 114.820  1.00  0.00            
ATOM   1474  H   SER   105      73.950  75.580 115.710  1.00  0.00            
ATOM   1475  CA  SER   105      74.630  73.880 114.670  1.00  0.00            
ATOM   1476  HA  SER   105      75.670  73.810 114.330  1.00  0.00            
ATOM   1477  CB  SER   105      74.480  73.050 115.970  1.00  0.00            
ATOM   1478  HB2 SER   105      73.460  73.150 116.330  1.00  0.00            
ATOM   1479  HB3 SER   105      74.700  72.010 115.750  1.00  0.00            
ATOM   1480  OG  SER   105      75.390  73.520 116.990  1.00  0.00            
ATOM   1481  HG  SER   105      75.280  73.000 117.790  1.00  0.00            
ATOM   1482  C   SER   105      73.770  73.210 113.630  1.00  0.00            
ATOM   1483  O   SER   105      74.260  72.400 112.780  1.00  0.00            
ATOM   1484  N   ALA   106      72.470  73.630 113.550  1.00  0.00            
ATOM   1485  H   ALA   106      71.980  74.250 114.180  1.00  0.00            
ATOM   1486  CA  ALA   106      71.730  73.060 112.380  1.00  0.00            
ATOM   1487  HA  ALA   106      71.710  71.980 112.460  1.00  0.00            
ATOM   1488  CB  ALA   106      70.290  73.580 112.420  1.00  0.00            
ATOM   1489  HB1 ALA   106      70.300  74.670 112.340  1.00  0.00            
ATOM   1490  HB2 ALA   106      69.730  73.160 111.590  1.00  0.00            
ATOM   1491  HB3 ALA   106      69.830  73.290 113.360  1.00  0.00            
ATOM   1492  C   ALA   106      72.350  73.440 111.030  1.00  0.00            
ATOM   1493  O   ALA   106      72.610  72.560 110.200  1.00  0.00            
ATOM   1494  N   LYS   107      72.680  74.690 110.690  1.00  0.00            
ATOM   1495  H   LYS   107      72.360  75.410 111.330  1.00  0.00            
ATOM   1496  CA  LYS   107      73.180  75.100 109.370  1.00  0.00            
ATOM   1497  HA  LYS   107      72.640  74.570 108.590  1.00  0.00            
ATOM   1498  CB  LYS   107      72.990  76.630 109.150  1.00  0.00            
ATOM   1499  HB2 LYS   107      73.320  76.840 108.140  1.00  0.00            
ATOM   1500  HB3 LYS   107      71.920  76.820 109.230  1.00  0.00            
ATOM   1501  CG  LYS   107      73.770  77.570 110.160  1.00  0.00            
ATOM   1502  HG2 LYS   107      73.180  78.480 110.310  1.00  0.00            
ATOM   1503  HG3 LYS   107      73.860  77.040 111.110  1.00  0.00            
ATOM   1504  CD  LYS   107      75.220  77.970 109.640  1.00  0.00            
ATOM   1505  HD2 LYS   107      75.720  77.080 109.280  1.00  0.00            
ATOM   1506  HD3 LYS   107      75.120  78.690 108.830  1.00  0.00            
ATOM   1507  CE  LYS   107      76.060  78.600 110.770  1.00  0.00            
ATOM   1508  HE2 LYS   107      75.670  78.230 111.720  1.00  0.00            
ATOM   1509  HE3 LYS   107      77.090  78.260 110.650  1.00  0.00            
ATOM   1510  NZ  LYS   107      76.030  80.090 110.770  1.00  0.00            
ATOM   1511  HZ1 LYS   107      75.080  80.410 110.890  1.00  0.00            
ATOM   1512  HZ2 LYS   107      76.600  80.440 111.530  1.00  0.00            
ATOM   1513  HZ3 LYS   107      76.400  80.440 109.900  1.00  0.00            
ATOM   1514  C   LYS   107      74.530  74.510 109.020  1.00  0.00            
ATOM   1515  O   LYS   107      74.820  74.260 107.870  1.00  0.00            
ATOM   1516  N   TYR   108      75.300  74.160 110.080  1.00  0.00            
ATOM   1517  H   TYR   108      74.950  74.420 110.990  1.00  0.00            
ATOM   1518  CA  TYR   108      76.600  73.580 110.000  1.00  0.00            
ATOM   1519  HA  TYR   108      77.210  74.000 109.200  1.00  0.00            
ATOM   1520  CB  TYR   108      77.250  73.940 111.330  1.00  0.00            
ATOM   1521  HB2 TYR   108      77.290  75.030 111.220  1.00  0.00            
ATOM   1522  HB3 TYR   108      76.580  73.680 112.150  1.00  0.00            
ATOM   1523  CG  TYR   108      78.650  73.420 111.640  1.00  0.00            
ATOM   1524  CD1 TYR   108      78.900  72.170 112.280  1.00  0.00            
ATOM   1525  HD1 TYR   108      78.050  71.530 112.510  1.00  0.00            
ATOM   1526  CE1 TYR   108      80.200  71.760 112.620  1.00  0.00            
ATOM   1527  HE1 TYR   108      80.300  70.870 113.240  1.00  0.00            
ATOM   1528  CZ  TYR   108      81.320  72.690 112.500  1.00  0.00            
ATOM   1529  OH  TYR   108      82.580  72.110 112.650  1.00  0.00            
ATOM   1530  HH  TYR   108      82.540  71.170 112.820  1.00  0.00            
ATOM   1531  CE2 TYR   108      81.090  73.960 111.870  1.00  0.00            
ATOM   1532  HE2 TYR   108      81.910  74.680 111.750  1.00  0.00            
ATOM   1533  CD2 TYR   108      79.810  74.280 111.420  1.00  0.00            
ATOM   1534  HD2 TYR   108      79.640  75.210 110.880  1.00  0.00            
ATOM   1535  C   TYR   108      76.500  72.120 109.670  1.00  0.00            
ATOM   1536  O   TYR   108      77.390  71.680 108.950  1.00  0.00            
ATOM   1537  N   LEU   109      75.490  71.340 110.130  1.00  0.00            
ATOM   1538  H   LEU   109      74.910  71.780 110.830  1.00  0.00            
ATOM   1539  CA  LEU   109      75.230  69.970 109.790  1.00  0.00            
ATOM   1540  HA  LEU   109      76.160  69.470 109.500  1.00  0.00            
ATOM   1541  CB  LEU   109      74.660  69.270 110.970  1.00  0.00            
ATOM   1542  HB2 LEU   109      73.830  69.910 111.280  1.00  0.00            
ATOM   1543  HB3 LEU   109      74.280  68.300 110.660  1.00  0.00            
ATOM   1544  CG  LEU   109      75.630  69.080 112.160  1.00  0.00            
ATOM   1545  HG  LEU   109      76.060  70.030 112.490  1.00  0.00            
ATOM   1546  CD1 LEU   109      74.740  68.480 113.320  1.00  0.00            
ATOM   1547 HD11 LEU   109      74.310  67.540 113.000  1.00  0.00            
ATOM   1548 HD12 LEU   109      75.360  68.320 114.210  1.00  0.00            
ATOM   1549 HD13 LEU   109      73.940  69.180 113.560  1.00  0.00            
ATOM   1550  CD2 LEU   109      76.860  68.230 111.970  1.00  0.00            
ATOM   1551 HD21 LEU   109      77.480  68.660 111.180  1.00  0.00            
ATOM   1552 HD22 LEU   109      77.430  68.210 112.900  1.00  0.00            
ATOM   1553 HD23 LEU   109      76.570  67.220 111.700  1.00  0.00            
ATOM   1554  C   LEU   109      74.350  69.740 108.620  1.00  0.00            
ATOM   1555  O   LEU   109      74.570  68.810 107.850  1.00  0.00            
ATOM   1556  N   MET   110      73.460  70.710 108.280  1.00  0.00            
ATOM   1557  H   MET   110      73.440  71.530 108.870  1.00  0.00            
ATOM   1558  CA  MET   110      72.410  70.540 107.300  1.00  0.00            
ATOM   1559  HA  MET   110      72.410  69.520 106.940  1.00  0.00            
ATOM   1560  CB  MET   110      71.040  70.850 107.920  1.00  0.00            
ATOM   1561  HB2 MET   110      71.080  71.900 108.220  1.00  0.00            
ATOM   1562  HB3 MET   110      70.320  70.730 107.120  1.00  0.00            
ATOM   1563  CG  MET   110      70.630  69.990 109.130  1.00  0.00            
ATOM   1564  HG2 MET   110      70.400  69.020 108.710  1.00  0.00            
ATOM   1565  HG3 MET   110      71.540  69.920 109.740  1.00  0.00            
ATOM   1566  SD  MET   110      69.290  70.520 110.140  1.00  0.00            
ATOM   1567  CE  MET   110      68.160  70.900 108.820  1.00  0.00            
ATOM   1568  HE1 MET   110      67.980  70.010 108.230  1.00  0.00            
ATOM   1569  HE2 MET   110      67.220  71.270 109.240  1.00  0.00            
ATOM   1570  HE3 MET   110      68.600  71.670 108.180  1.00  0.00            
ATOM   1571  C   MET   110      72.680  71.210 105.990  1.00  0.00            
ATOM   1572  O   MET   110      72.110  70.800 105.050  1.00  0.00            
ATOM   1573  N   GLU   111      73.560  72.250 105.920  1.00  0.00            
ATOM   1574  H   GLU   111      73.680  72.740 106.800  1.00  0.00            
ATOM   1575  CA  GLU   111      74.160  72.840 104.720  1.00  0.00            
ATOM   1576  HA  GLU   111      74.890  73.600 105.010  1.00  0.00            
ATOM   1577  CB  GLU   111      74.900  71.730 103.850  1.00  0.00            
ATOM   1578  HB2 GLU   111      74.250  70.870 103.750  1.00  0.00            
ATOM   1579  HB3 GLU   111      75.130  72.140 102.870  1.00  0.00            
ATOM   1580  CG  GLU   111      76.230  71.300 104.550  1.00  0.00            
ATOM   1581  HG2 GLU   111      76.850  72.150 104.860  1.00  0.00            
ATOM   1582  HG3 GLU   111      75.860  70.790 105.440  1.00  0.00            
ATOM   1583  CD  GLU   111      77.060  70.340 103.720  1.00  0.00            
ATOM   1584  OE1 GLU   111      77.800  70.830 102.840  1.00  0.00            
ATOM   1585  OE2 GLU   111      77.090  69.150 104.020  1.00  0.00            
ATOM   1586  C   GLU   111      73.170  73.740 103.930  1.00  0.00            
ATOM   1587  O   GLU   111      73.340  74.100 102.760  1.00  0.00            
ATOM   1588  N   THR   112      72.150  74.100 104.670  1.00  0.00            
ATOM   1589  H   THR   112      72.160  73.840 105.650  1.00  0.00            
ATOM   1590  CA  THR   112      71.090  74.930 104.200  1.00  0.00            
ATOM   1591  HA  THR   112      71.540  75.560 103.430  1.00  0.00            
ATOM   1592  CB  THR   112      69.960  74.060 103.550  1.00  0.00            
ATOM   1593  HB  THR   112      70.430  73.360 102.860  1.00  0.00            
ATOM   1594  CG2 THR   112      69.150  73.280 104.600  1.00  0.00            
ATOM   1595 HG21 THR   112      68.690  73.980 105.300  1.00  0.00            
ATOM   1596 HG22 THR   112      68.380  72.700 104.100  1.00  0.00            
ATOM   1597 HG23 THR   112      69.820  72.620 105.150  1.00  0.00            
ATOM   1598  OG1 THR   112      68.940  74.870 102.910  1.00  0.00            
ATOM   1599  HG1 THR   112      68.270  74.300 102.530  1.00  0.00            
ATOM   1600  C   THR   112      70.540  75.520 105.460  1.00  0.00            
ATOM   1601  O   THR   112      70.730  74.930 106.530  1.00  0.00            
ATOM   1602  N   TRP   113      69.940  76.730 105.380  1.00  0.00            
ATOM   1603  H   TRP   113      69.920  77.230 104.500  1.00  0.00            
ATOM   1604  CA  TRP   113      69.330  77.360 106.540  1.00  0.00            
ATOM   1605  HA  TRP   113      69.660  76.930 107.490  1.00  0.00            
ATOM   1606  CB  TRP   113      69.830  78.790 106.460  1.00  0.00            
ATOM   1607  HB2 TRP   113      70.890  78.750 106.740  1.00  0.00            
ATOM   1608  HB3 TRP   113      69.740  79.260 105.480  1.00  0.00            
ATOM   1609  CG  TRP   113      69.160  79.720 107.450  1.00  0.00            
ATOM   1610  CD1 TRP   113      67.980  80.390 107.200  1.00  0.00            
ATOM   1611  HD1 TRP   113      67.430  80.160 106.300  1.00  0.00            
ATOM   1612  NE1 TRP   113      67.750  81.310 108.290  1.00  0.00            
ATOM   1613  HE1 TRP   113      66.960  81.930 108.410  1.00  0.00            
ATOM   1614  CE2 TRP   113      68.780  81.140 109.210  1.00  0.00            
ATOM   1615  CZ2 TRP   113      68.960  81.720 110.460  1.00  0.00            
ATOM   1616  HZ2 TRP   113      68.260  82.500 110.750  1.00  0.00            
ATOM   1617  CH2 TRP   113      70.020  81.280 111.270  1.00  0.00            
ATOM   1618  HH2 TRP   113      70.230  81.770 112.230  1.00  0.00            
ATOM   1619  CZ3 TRP   113      70.800  80.250 110.880  1.00  0.00            
ATOM   1620  HZ3 TRP   113      71.540  79.810 111.560  1.00  0.00            
ATOM   1621  CE3 TRP   113      70.690  79.720 109.600  1.00  0.00            
ATOM   1622  HE3 TRP   113      71.320  78.850 109.430  1.00  0.00            
ATOM   1623  CD2 TRP   113      69.700  80.130 108.710  1.00  0.00            
ATOM   1624  C   TRP   113      67.750  77.250 106.440  1.00  0.00            
ATOM   1625  O   TRP   113      67.170  77.700 105.420  1.00  0.00            
ATOM   1626  N   PRO   114      67.030  76.710 107.360  1.00  0.00            
ATOM   1627  CD  PRO   114      67.680  75.910 108.450  1.00  0.00            
ATOM   1628  HD2 PRO   114      68.130  76.570 109.200  1.00  0.00            
ATOM   1629  HD3 PRO   114      68.450  75.250 108.040  1.00  0.00            
ATOM   1630  CG  PRO   114      66.480  75.140 109.000  1.00  0.00            
ATOM   1631  HG2 PRO   114      66.100  75.650 109.890  1.00  0.00            
ATOM   1632  HG3 PRO   114      66.790  74.130 109.270  1.00  0.00            
ATOM   1633  CB  PRO   114      65.430  75.120 107.870  1.00  0.00            
ATOM   1634  HB2 PRO   114      64.460  75.070 108.360  1.00  0.00            
ATOM   1635  HB3 PRO   114      65.520  74.320 107.140  1.00  0.00            
ATOM   1636  CA  PRO   114      65.590  76.480 107.170  1.00  0.00            
ATOM   1637  HA  PRO   114      65.380  76.580 106.110  1.00  0.00            
ATOM   1638  C   PRO   114      64.780  77.410 107.910  1.00  0.00            
ATOM   1639  O   PRO   114      63.540  77.260 107.930  1.00  0.00            
ATOM   1640  N   PHE   115      65.400  78.350 108.600  1.00  0.00            
ATOM   1641  H   PHE   115      66.350  78.610 108.360  1.00  0.00            
ATOM   1642  CA  PHE   115      64.730  79.100 109.610  1.00  0.00            
ATOM   1643  HA  PHE   115      64.010  78.490 110.140  1.00  0.00            
ATOM   1644  CB  PHE   115      65.820  79.610 110.650  1.00  0.00            
ATOM   1645  HB2 PHE   115      66.630  80.040 110.060  1.00  0.00            
ATOM   1646  HB3 PHE   115      65.510  80.330 111.410  1.00  0.00            
ATOM   1647  CG  PHE   115      66.420  78.420 111.400  1.00  0.00            
ATOM   1648  CD1 PHE   115      67.820  78.150 111.510  1.00  0.00            
ATOM   1649  HD1 PHE   115      68.560  78.820 111.060  1.00  0.00            
ATOM   1650  CE1 PHE   115      68.240  77.010 112.210  1.00  0.00            
ATOM   1651  HE1 PHE   115      69.320  76.870 112.350  1.00  0.00            
ATOM   1652  CZ  PHE   115      67.340  76.070 112.720  1.00  0.00            
ATOM   1653  HZ  PHE   115      67.670  75.160 113.230  1.00  0.00            
ATOM   1654  CE2 PHE   115      65.940  76.340 112.560  1.00  0.00            
ATOM   1655  HE2 PHE   115      65.220  75.650 112.990  1.00  0.00            
ATOM   1656  CD2 PHE   115      65.510  77.460 111.880  1.00  0.00            
ATOM   1657  HD2 PHE   115      64.450  77.620 111.710  1.00  0.00            
ATOM   1658  C   PHE   115      64.110  80.380 109.050  1.00  0.00            
ATOM   1659  O   PHE   115      63.710  81.160 109.890  1.00  0.00            
ATOM   1660  N   GLY   116      64.040  80.610 107.680  1.00  0.00            
ATOM   1661  H   GLY   116      64.300  79.870 107.060  1.00  0.00            
ATOM   1662  CA  GLY   116      63.600  81.910 107.090  1.00  0.00            
ATOM   1663  HA2 GLY   116      63.580  81.760 106.010  1.00  0.00            
ATOM   1664  HA3 GLY   116      62.590  82.080 107.460  1.00  0.00            
ATOM   1665  C   GLY   116      64.440  83.130 107.390  1.00  0.00            
ATOM   1666  O   GLY   116      65.390  83.100 108.160  1.00  0.00            
ATOM   1667  N   GLU   117      64.100  84.200 106.610  1.00  0.00            
ATOM   1668  H   GLU   117      63.300  84.120 106.010  1.00  0.00            
ATOM   1669  CA  GLU   117      64.840  85.430 106.600  1.00  0.00            
ATOM   1670  HA  GLU   117      65.910  85.220 106.590  1.00  0.00            
ATOM   1671  CB  GLU   117      64.480  86.280 105.340  1.00  0.00            
ATOM   1672  HB2 GLU   117      64.500  85.590 104.500  1.00  0.00            
ATOM   1673  HB3 GLU   117      63.460  86.630 105.500  1.00  0.00            
ATOM   1674  CG  GLU   117      65.390  87.480 105.030  1.00  0.00            
ATOM   1675  HG2 GLU   117      65.040  88.420 105.480  1.00  0.00            
ATOM   1676  HG3 GLU   117      66.400  87.270 105.390  1.00  0.00            
ATOM   1677  CD  GLU   117      65.410  87.620 103.520  1.00  0.00            
ATOM   1678  OE1 GLU   117      64.870  88.630 102.990  1.00  0.00            
ATOM   1679  OE2 GLU   117      66.010  86.750 102.810  1.00  0.00            
ATOM   1680  C   GLU   117      64.560  86.250 107.810  1.00  0.00            
ATOM   1681  O   GLU   117      65.500  86.840 108.290  1.00  0.00            
ATOM   1682  N   LEU   118      63.300  86.250 108.320  1.00  0.00            
ATOM   1683  H   LEU   118      62.590  85.660 107.920  1.00  0.00            
ATOM   1684  CA  LEU   118      62.940  87.120 109.400  1.00  0.00            
ATOM   1685  HA  LEU   118      63.180  88.150 109.130  1.00  0.00            
ATOM   1686  CB  LEU   118      61.480  87.030 109.720  1.00  0.00            
ATOM   1687  HB2 LEU   118      60.950  87.190 108.790  1.00  0.00            
ATOM   1688  HB3 LEU   118      61.250  86.040 110.110  1.00  0.00            
ATOM   1689  CG  LEU   118      61.050  88.080 110.730  1.00  0.00            
ATOM   1690  HG  LEU   118      61.650  87.940 111.630  1.00  0.00            
ATOM   1691  CD1 LEU   118      61.230  89.550 110.220  1.00  0.00            
ATOM   1692 HD11 LEU   118      60.640  89.700 109.320  1.00  0.00            
ATOM   1693 HD12 LEU   118      60.910  90.250 111.000  1.00  0.00            
ATOM   1694 HD13 LEU   118      62.280  89.730 109.990  1.00  0.00            
ATOM   1695  CD2 LEU   118      59.660  87.780 111.010  1.00  0.00            
ATOM   1696 HD21 LEU   118      59.580  86.780 111.420  1.00  0.00            
ATOM   1697 HD22 LEU   118      59.280  88.500 111.740  1.00  0.00            
ATOM   1698 HD23 LEU   118      59.080  87.850 110.090  1.00  0.00            
ATOM   1699  C   LEU   118      63.780  86.750 110.600  1.00  0.00            
ATOM   1700  O   LEU   118      64.340  87.570 111.290  1.00  0.00            
ATOM   1701  N   LEU   119      63.870  85.430 110.850  1.00  0.00            
ATOM   1702  H   LEU   119      63.220  84.830 110.380  1.00  0.00            
ATOM   1703  CA  LEU   119      64.720  84.840 111.890  1.00  0.00            
ATOM   1704  HA  LEU   119      64.620  85.490 112.770  1.00  0.00            
ATOM   1705  CB  LEU   119      64.450  83.400 112.310  1.00  0.00            
ATOM   1706  HB2 LEU   119      64.230  82.940 111.350  1.00  0.00            
ATOM   1707  HB3 LEU   119      65.380  82.990 112.720  1.00  0.00            
ATOM   1708  CG  LEU   119      63.290  83.130 113.290  1.00  0.00            
ATOM   1709  HG  LEU   119      63.140  82.060 113.380  1.00  0.00            
ATOM   1710  CD1 LEU   119      63.630  83.720 114.680  1.00  0.00            
ATOM   1711 HD11 LEU   119      63.790  84.800 114.590  1.00  0.00            
ATOM   1712 HD12 LEU   119      62.810  83.530 115.370  1.00  0.00            
ATOM   1713 HD13 LEU   119      64.540  83.260 115.060  1.00  0.00            
ATOM   1714  CD2 LEU   119      61.870  83.630 112.860  1.00  0.00            
ATOM   1715 HD21 LEU   119      61.590  83.150 111.930  1.00  0.00            
ATOM   1716 HD22 LEU   119      61.150  83.380 113.640  1.00  0.00            
ATOM   1717 HD23 LEU   119      61.900  84.710 112.720  1.00  0.00            
ATOM   1718  C   LEU   119      66.190  85.000 111.610  1.00  0.00            
ATOM   1719  O   LEU   119      66.940  85.240 112.530  1.00  0.00            
ATOM   1720  N   CYX   120      66.740  84.920 110.350  1.00  0.00            
ATOM   1721  H   CYX   120      66.130  84.570 109.630  1.00  0.00            
ATOM   1722  CA  CYX   120      68.100  85.260 109.990  1.00  0.00            
ATOM   1723  HA  CYX   120      68.820  84.630 110.520  1.00  0.00            
ATOM   1724  CB  CYX   120      68.250  85.010 108.430  1.00  0.00            
ATOM   1725  HB2 CYX   120      67.930  84.000 108.190  1.00  0.00            
ATOM   1726  HB3 CYX   120      67.640  85.730 107.890  1.00  0.00            
ATOM   1727  SG  CYX   120      69.920  85.350 107.770  1.00  0.00            
ATOM   1728  C   CYX   120      68.590  86.700 110.280  1.00  0.00            
ATOM   1729  O   CYX   120      69.670  86.930 110.880  1.00  0.00            
ATOM   1730  N   LYS   121      67.620  87.690 110.000  1.00  0.00            
ATOM   1731  H   LYS   121      66.820  87.360 109.500  1.00  0.00            
ATOM   1732  CA  LYS   121      67.720  89.100 110.270  1.00  0.00            
ATOM   1733  HA  LYS   121      68.660  89.450 109.830  1.00  0.00            
ATOM   1734  CB  LYS   121      66.520  89.990 109.710  1.00  0.00            
ATOM   1735  HB2 LYS   121      65.590  89.490 109.950  1.00  0.00            
ATOM   1736  HB3 LYS   121      66.550  90.960 110.220  1.00  0.00            
ATOM   1737  CG  LYS   121      66.610  90.210 108.190  1.00  0.00            
ATOM   1738  HG2 LYS   121      67.570  90.680 107.980  1.00  0.00            
ATOM   1739  HG3 LYS   121      66.570  89.240 107.710  1.00  0.00            
ATOM   1740  CD  LYS   121      65.470  91.100 107.660  1.00  0.00            
ATOM   1741  HD2 LYS   121      64.540  90.650 108.000  1.00  0.00            
ATOM   1742  HD3 LYS   121      65.590  92.080 108.140  1.00  0.00            
ATOM   1743  CE  LYS   121      65.440  91.270 106.170  1.00  0.00            
ATOM   1744  HE2 LYS   121      65.640  90.300 105.710  1.00  0.00            
ATOM   1745  HE3 LYS   121      64.450  91.620 105.890  1.00  0.00            
ATOM   1746  NZ  LYS   121      66.460  92.260 105.700  1.00  0.00            
ATOM   1747  HZ1 LYS   121      67.390  91.950 105.970  1.00  0.00            
ATOM   1748  HZ2 LYS   121      66.410  92.350 104.700  1.00  0.00            
ATOM   1749  HZ3 LYS   121      66.280  93.160 106.130  1.00  0.00            
ATOM   1750  C   LYS   121      67.890  89.320 111.790  1.00  0.00            
ATOM   1751  O   LYS   121      68.840  89.960 112.230  1.00  0.00            
ATOM   1752  N   ALA   122      67.090  88.680 112.570  1.00  0.00            
ATOM   1753  H   ALA   122      66.280  88.290 112.120  1.00  0.00            
ATOM   1754  CA  ALA   122      67.170  88.620 113.960  1.00  0.00            
ATOM   1755  HA  ALA   122      67.120  89.680 114.230  1.00  0.00            
ATOM   1756  CB  ALA   122      65.980  87.920 114.530  1.00  0.00            
ATOM   1757  HB1 ALA   122      66.030  86.860 114.280  1.00  0.00            
ATOM   1758  HB2 ALA   122      65.980  88.040 115.620  1.00  0.00            
ATOM   1759  HB3 ALA   122      65.070  88.360 114.120  1.00  0.00            
ATOM   1760  C   ALA   122      68.400  88.080 114.540  1.00  0.00            
ATOM   1761  O   ALA   122      69.050  88.790 115.340  1.00  0.00            
ATOM   1762  N   VAL   123      68.720  86.860 114.160  1.00  0.00            
ATOM   1763  H   VAL   123      68.020  86.370 113.630  1.00  0.00            
ATOM   1764  CA  VAL   123      69.890  86.120 114.600  1.00  0.00            
ATOM   1765  HA  VAL   123      69.890  86.100 115.690  1.00  0.00            
ATOM   1766  CB  VAL   123      69.900  84.640 114.070  1.00  0.00            
ATOM   1767  HB  VAL   123      69.790  84.680 112.990  1.00  0.00            
ATOM   1768  CG1 VAL   123      71.190  83.880 114.420  1.00  0.00            
ATOM   1769 HG11 VAL   123      71.310  83.850 115.510  1.00  0.00            
ATOM   1770 HG12 VAL   123      71.140  82.870 114.030  1.00  0.00            
ATOM   1771 HG13 VAL   123      72.050  84.400 113.980  1.00  0.00            
ATOM   1772  CG2 VAL   123      68.720  83.880 114.730  1.00  0.00            
ATOM   1773 HG21 VAL   123      67.780  84.370 114.470  1.00  0.00            
ATOM   1774 HG22 VAL   123      68.710  82.850 114.380  1.00  0.00            
ATOM   1775 HG23 VAL   123      68.850  83.890 115.820  1.00  0.00            
ATOM   1776  C   VAL   123      71.240  86.790 114.370  1.00  0.00            
ATOM   1777  O   VAL   123      72.180  86.750 115.150  1.00  0.00            
ATOM   1778  N   LEU   124      71.420  87.380 113.160  1.00  0.00            
ATOM   1779  H   LEU   124      70.630  87.440 112.540  1.00  0.00            
ATOM   1780  CA  LEU   124      72.640  88.010 112.760  1.00  0.00            
ATOM   1781  HA  LEU   124      73.440  87.300 112.950  1.00  0.00            
ATOM   1782  CB  LEU   124      72.740  88.490 111.250  1.00  0.00            
ATOM   1783  HB2 LEU   124      71.790  88.980 111.030  1.00  0.00            
ATOM   1784  HB3 LEU   124      73.560  89.200 111.090  1.00  0.00            
ATOM   1785  CG  LEU   124      72.930  87.270 110.310  1.00  0.00            
ATOM   1786  HG  LEU   124      72.180  86.550 110.600  1.00  0.00            
ATOM   1787  CD1 LEU   124      72.820  87.550 108.860  1.00  0.00            
ATOM   1788 HD11 LEU   124      73.580  88.280 108.570  1.00  0.00            
ATOM   1789 HD12 LEU   124      72.970  86.630 108.300  1.00  0.00            
ATOM   1790 HD13 LEU   124      71.830  87.960 108.640  1.00  0.00            
ATOM   1791  CD2 LEU   124      74.380  86.640 110.690  1.00  0.00            
ATOM   1792 HD21 LEU   124      74.390  86.340 111.740  1.00  0.00            
ATOM   1793 HD22 LEU   124      74.580  85.780 110.060  1.00  0.00            
ATOM   1794 HD23 LEU   124      75.160  87.390 110.530  1.00  0.00            
ATOM   1795  C   LEU   124      72.730  89.370 113.600  1.00  0.00            
ATOM   1796  O   LEU   124      73.840  89.810 114.080  1.00  0.00            
ATOM   1797  N   SER   125      71.550  90.150 113.770  1.00  0.00            
ATOM   1798  H   SER   125      70.700  89.940 113.270  1.00  0.00            
ATOM   1799  CA  SER   125      71.630  91.460 114.510  1.00  0.00            
ATOM   1800  HA  SER   125      72.550  91.980 114.250  1.00  0.00            
ATOM   1801  CB  SER   125      70.440  92.350 114.140  1.00  0.00            
ATOM   1802  HB2 SER   125      70.440  93.260 114.750  1.00  0.00            
ATOM   1803  HB3 SER   125      70.490  92.630 113.090  1.00  0.00            
ATOM   1804  OG  SER   125      69.230  91.600 114.390  1.00  0.00            
ATOM   1805  HG  SER   125      68.470  92.140 114.170  1.00  0.00            
ATOM   1806  C   SER   125      71.860  91.500 115.960  1.00  0.00            
ATOM   1807  O   SER   125      72.680  92.320 116.440  1.00  0.00            
ATOM   1808  N   ILE   126      71.300  90.530 116.700  1.00  0.00            
ATOM   1809  H   ILE   126      70.590  89.970 116.270  1.00  0.00            
ATOM   1810  CA  ILE   126      71.550  90.360 118.180  1.00  0.00            
ATOM   1811  HA  ILE   126      71.430  91.290 118.750  1.00  0.00            
ATOM   1812  CB  ILE   126      70.680  89.260 118.810  1.00  0.00            
ATOM   1813  HB  ILE   126      69.640  89.520 118.640  1.00  0.00            
ATOM   1814  CG2 ILE   126      70.980  87.840 118.210  1.00  0.00            
ATOM   1815 HG21 ILE   126      72.030  87.590 118.390  1.00  0.00            
ATOM   1816 HG22 ILE   126      70.340  87.100 118.690  1.00  0.00            
ATOM   1817 HG23 ILE   126      70.790  87.850 117.140  1.00  0.00            
ATOM   1818  CG1 ILE   126      70.680  89.150 120.350  1.00  0.00            
ATOM   1819 HG12 ILE   126      70.420  88.140 120.640  1.00  0.00            
ATOM   1820 HG13 ILE   126      71.680  89.400 120.730  1.00  0.00            
ATOM   1821  CD1 ILE   126      69.650  90.130 120.940  1.00  0.00            
ATOM   1822 HD11 ILE   126      68.660  89.890 120.560  1.00  0.00            
ATOM   1823 HD12 ILE   126      69.660  90.050 122.030  1.00  0.00            
ATOM   1824 HD13 ILE   126      69.910  91.150 120.650  1.00  0.00            
ATOM   1825  C   ILE   126      73.040  90.180 118.490  1.00  0.00            
ATOM   1826  O   ILE   126      73.590  90.730 119.400  1.00  0.00            
ATOM   1827  N   ASP   127      73.720  89.400 117.590  1.00  0.00            
ATOM   1828  H   ASP   127      73.180  89.010 116.840  1.00  0.00            
ATOM   1829  CA  ASP   127      75.130  89.050 117.680  1.00  0.00            
ATOM   1830  HA  ASP   127      75.380  88.550 118.620  1.00  0.00            
ATOM   1831  CB  ASP   127      75.380  88.070 116.520  1.00  0.00            
ATOM   1832  HB2 ASP   127      74.570  87.350 116.600  1.00  0.00            
ATOM   1833  HB3 ASP   127      75.220  88.710 115.650  1.00  0.00            
ATOM   1834  CG  ASP   127      76.670  87.350 116.370  1.00  0.00            
ATOM   1835  OD1 ASP   127      77.150  87.200 115.250  1.00  0.00            
ATOM   1836  OD2 ASP   127      77.270  86.930 117.380  1.00  0.00            
ATOM   1837  C   ASP   127      76.090  90.290 117.630  1.00  0.00            
ATOM   1838  O   ASP   127      76.950  90.500 118.460  1.00  0.00            
ATOM   1839  N   TYR   128      75.910  91.200 116.560  1.00  0.00            
ATOM   1840  H   TYR   128      75.390  90.970 115.730  1.00  0.00            
ATOM   1841  CA  TYR   128      76.590  92.510 116.610  1.00  0.00            
ATOM   1842  HA  TYR   128      77.660  92.380 116.810  1.00  0.00            
ATOM   1843  CB  TYR   128      76.420  93.260 115.220  1.00  0.00            
ATOM   1844  HB2 TYR   128      75.380  93.220 114.920  1.00  0.00            
ATOM   1845  HB3 TYR   128      76.710  94.300 115.400  1.00  0.00            
ATOM   1846  CG  TYR   128      77.290  92.680 114.130  1.00  0.00            
ATOM   1847  CD1 TYR   128      78.680  92.870 114.120  1.00  0.00            
ATOM   1848  HD1 TYR   128      79.150  93.520 114.870  1.00  0.00            
ATOM   1849  CE1 TYR   128      79.470  92.230 113.150  1.00  0.00            
ATOM   1850  HE1 TYR   128      80.560  92.340 113.200  1.00  0.00            
ATOM   1851  CZ  TYR   128      78.860  91.360 112.150  1.00  0.00            
ATOM   1852  OH  TYR   128      79.500  90.640 111.150  1.00  0.00            
ATOM   1853  HH  TYR   128      80.460  90.760 111.160  1.00  0.00            
ATOM   1854  CE2 TYR   128      77.440  91.300 112.130  1.00  0.00            
ATOM   1855  HE2 TYR   128      76.950  90.770 111.320  1.00  0.00            
ATOM   1856  CD2 TYR   128      76.690  91.890 113.110  1.00  0.00            
ATOM   1857  HD2 TYR   128      75.610  91.760 113.120  1.00  0.00            
ATOM   1858  C   TYR   128      76.120  93.430 117.780  1.00  0.00            
ATOM   1859  O   TYR   128      76.910  94.070 118.470  1.00  0.00            
ATOM   1860  N   TYR   129      74.810  93.460 118.140  1.00  0.00            
ATOM   1861  H   TYR   129      74.170  93.070 117.470  1.00  0.00            
ATOM   1862  CA  TYR   129      74.260  94.090 119.330  1.00  0.00            
ATOM   1863  HA  TYR   129      74.480  95.160 119.310  1.00  0.00            
ATOM   1864  CB  TYR   129      72.740  93.900 119.400  1.00  0.00            
ATOM   1865  HB2 TYR   129      72.320  94.390 118.530  1.00  0.00            
ATOM   1866  HB3 TYR   129      72.670  92.820 119.280  1.00  0.00            
ATOM   1867  CG  TYR   129      71.960  94.330 120.650  1.00  0.00            
ATOM   1868  CD1 TYR   129      71.610  93.340 121.650  1.00  0.00            
ATOM   1869  HD1 TYR   129      71.960  92.320 121.480  1.00  0.00            
ATOM   1870  CE1 TYR   129      70.860  93.650 122.810  1.00  0.00            
ATOM   1871  HE1 TYR   129      70.650  92.920 123.590  1.00  0.00            
ATOM   1872  CZ  TYR   129      70.410  94.950 122.950  1.00  0.00            
ATOM   1873  OH  TYR   129      69.610  95.320 123.970  1.00  0.00            
ATOM   1874  HH  TYR   129      69.400  94.600 124.570  1.00  0.00            
ATOM   1875  CE2 TYR   129      70.790  95.940 121.970  1.00  0.00            
ATOM   1876  HE2 TYR   129      70.390  96.950 122.070  1.00  0.00            
ATOM   1877  CD2 TYR   129      71.620  95.650 120.960  1.00  0.00            
ATOM   1878  HD2 TYR   129      72.050  96.460 120.360  1.00  0.00            
ATOM   1879  C   TYR   129      74.900  93.640 120.640  1.00  0.00            
ATOM   1880  O   TYR   129      75.240  94.420 121.550  1.00  0.00            
ATOM   1881  N   ASN   130      75.210  92.330 120.680  1.00  0.00            
ATOM   1882  H   ASN   130      75.050  91.740 119.880  1.00  0.00            
ATOM   1883  CA  ASN   130      75.850  91.750 121.860  1.00  0.00            
ATOM   1884  HA  ASN   130      75.310  92.130 122.730  1.00  0.00            
ATOM   1885  CB  ASN   130      75.890  90.160 121.940  1.00  0.00            
ATOM   1886  HB2 ASN   130      76.410  89.760 121.070  1.00  0.00            
ATOM   1887  HB3 ASN   130      76.480  89.970 122.840  1.00  0.00            
ATOM   1888  CG  ASN   130      74.520  89.450 122.080  1.00  0.00            
ATOM   1889  OD1 ASN   130      74.280  88.370 121.510  1.00  0.00            
ATOM   1890  ND2 ASN   130      73.580  89.980 122.920  1.00  0.00            
ATOM   1891 HD21 ASN   130      72.690  89.530 123.020  1.00  0.00            
ATOM   1892 HD22 ASN   130      73.790  90.830 123.440  1.00  0.00            
ATOM   1893  C   ASN   130      77.280  92.120 121.910  1.00  0.00            
ATOM   1894  O   ASN   130      77.830  92.640 122.930  1.00  0.00            
ATOM   1895  N   MET   131      78.000  92.010 120.780  1.00  0.00            
ATOM   1896  H   MET   131      77.580  91.600 119.960  1.00  0.00            
ATOM   1897  CA  MET   131      79.430  92.400 120.710  1.00  0.00            
ATOM   1898  HA  MET   131      80.040  91.860 121.440  1.00  0.00            
ATOM   1899  CB  MET   131      79.890  92.040 119.350  1.00  0.00            
ATOM   1900  HB2 MET   131      80.100  90.970 119.360  1.00  0.00            
ATOM   1901  HB3 MET   131      79.070  92.260 118.670  1.00  0.00            
ATOM   1902  CG  MET   131      81.150  92.800 118.890  1.00  0.00            
ATOM   1903  HG2 MET   131      80.850  93.830 118.700  1.00  0.00            
ATOM   1904  HG3 MET   131      81.850  92.790 119.730  1.00  0.00            
ATOM   1905  SD  MET   131      81.960  92.140 117.440  1.00  0.00            
ATOM   1906  CE  MET   131      83.170  93.430 117.420  1.00  0.00            
ATOM   1907  HE1 MET   131      83.740  93.420 118.360  1.00  0.00            
ATOM   1908  HE2 MET   131      83.850  93.280 116.580  1.00  0.00            
ATOM   1909  HE3 MET   131      82.680  94.400 117.320  1.00  0.00            
ATOM   1910  C   MET   131      79.660  93.840 121.020  1.00  0.00            
ATOM   1911  O   MET   131      80.540  94.250 121.790  1.00  0.00            
ATOM   1912  N   PHE   132      78.910  94.860 120.460  1.00  0.00            
ATOM   1913  H   PHE   132      78.310  94.580 119.710  1.00  0.00            
ATOM   1914  CA  PHE   132      79.010  96.260 120.770  1.00  0.00            
ATOM   1915  HA  PHE   132      80.070  96.540 120.690  1.00  0.00            
ATOM   1916  CB  PHE   132      78.180  97.210 119.860  1.00  0.00            
ATOM   1917  HB2 PHE   132      77.150  96.910 119.990  1.00  0.00            
ATOM   1918  HB3 PHE   132      78.270  98.290 120.020  1.00  0.00            
ATOM   1919  CG  PHE   132      78.530  96.960 118.420  1.00  0.00            
ATOM   1920  CD1 PHE   132      79.810  96.970 117.980  1.00  0.00            
ATOM   1921  HD1 PHE   132      80.600  97.180 118.710  1.00  0.00            
ATOM   1922  CE1 PHE   132      80.140  96.720 116.630  1.00  0.00            
ATOM   1923  HE1 PHE   132      81.190  96.650 116.320  1.00  0.00            
ATOM   1924  CZ  PHE   132      79.100  96.560 115.680  1.00  0.00            
ATOM   1925  HZ  PHE   132      79.310  96.200 114.680  1.00  0.00            
ATOM   1926  CE2 PHE   132      77.770  96.880 116.060  1.00  0.00            
ATOM   1927  HE2 PHE   132      77.000  97.130 115.330  1.00  0.00            
ATOM   1928  CD2 PHE   132      77.460  96.870 117.440  1.00  0.00            
ATOM   1929  HD2 PHE   132      76.430  96.800 117.770  1.00  0.00            
ATOM   1930  C   PHE   132      78.680  96.540 122.260  1.00  0.00            
ATOM   1931  O   PHE   132      79.300  97.340 123.010  1.00  0.00            
ATOM   1932  N   THR   133      77.660  95.870 122.770  1.00  0.00            
ATOM   1933  H   THR   133      77.080  95.340 122.140  1.00  0.00            
ATOM   1934  CA  THR   133      77.240  95.980 124.180  1.00  0.00            
ATOM   1935  HA  THR   133      77.130  97.050 124.370  1.00  0.00            
ATOM   1936  CB  THR   133      75.940  95.270 124.580  1.00  0.00            
ATOM   1937  HB  THR   133      76.070  94.210 124.360  1.00  0.00            
ATOM   1938  CG2 THR   133      75.580  95.440 126.060  1.00  0.00            
ATOM   1939 HG21 THR   133      75.460  96.500 126.290  1.00  0.00            
ATOM   1940 HG22 THR   133      74.650  94.920 126.270  1.00  0.00            
ATOM   1941 HG23 THR   133      76.380  95.030 126.680  1.00  0.00            
ATOM   1942  OG1 THR   133      74.810  95.760 123.880  1.00  0.00            
ATOM   1943  HG1 THR   133      74.030  95.290 124.170  1.00  0.00            
ATOM   1944  C   THR   133      78.420  95.540 125.090  1.00  0.00            
ATOM   1945  O   THR   133      78.720  96.270 126.050  1.00  0.00            
ATOM   1946  N   SER   134      79.070  94.410 124.810  1.00  0.00            
ATOM   1947  H   SER   134      78.760  93.800 124.070  1.00  0.00            
ATOM   1948  CA  SER   134      80.160  93.940 125.690  1.00  0.00            
ATOM   1949  HA  SER   134      79.800  93.820 126.710  1.00  0.00            
ATOM   1950  CB  SER   134      80.670  92.570 125.170  1.00  0.00            
ATOM   1951  HB2 SER   134      79.870  91.860 125.360  1.00  0.00            
ATOM   1952  HB3 SER   134      80.810  92.690 124.100  1.00  0.00            
ATOM   1953  OG  SER   134      81.850  92.100 125.740  1.00  0.00            
ATOM   1954  HG  SER   134      82.080  91.260 125.360  1.00  0.00            
ATOM   1955  C   SER   134      81.330  94.980 125.920  1.00  0.00            
ATOM   1956  O   SER   134      81.850  95.110 127.020  1.00  0.00            
ATOM   1957  N   ILE   135      81.840  95.620 124.810  1.00  0.00            
ATOM   1958  H   ILE   135      81.520  95.260 123.930  1.00  0.00            
ATOM   1959  CA  ILE   135      82.880  96.600 124.800  1.00  0.00            
ATOM   1960  HA  ILE   135      83.690  96.420 125.520  1.00  0.00            
ATOM   1961  CB  ILE   135      83.460  96.870 123.470  1.00  0.00            
ATOM   1962  HB  ILE   135      84.040  96.000 123.180  1.00  0.00            
ATOM   1963  CG2 ILE   135      82.400  97.170 122.400  1.00  0.00            
ATOM   1964 HG21 ILE   135      81.830  98.050 122.700  1.00  0.00            
ATOM   1965 HG22 ILE   135      82.890  97.360 121.450  1.00  0.00            
ATOM   1966 HG23 ILE   135      81.740  96.320 122.300  1.00  0.00            
ATOM   1967  CG1 ILE   135      84.620  97.920 123.420  1.00  0.00            
ATOM   1968 HG12 ILE   135      84.930  98.040 122.380  1.00  0.00            
ATOM   1969 HG13 ILE   135      84.240  98.870 123.800  1.00  0.00            
ATOM   1970  CD1 ILE   135      85.820  97.500 124.250  1.00  0.00            
ATOM   1971 HD11 ILE   135      86.210  96.560 123.880  1.00  0.00            
ATOM   1972 HD12 ILE   135      86.600  98.270 124.180  1.00  0.00            
ATOM   1973 HD13 ILE   135      85.520  97.390 125.290  1.00  0.00            
ATOM   1974  C   ILE   135      82.580  97.950 125.480  1.00  0.00            
ATOM   1975  O   ILE   135      83.370  98.440 126.280  1.00  0.00            
ATOM   1976  N   PHE   136      81.360  98.510 125.260  1.00  0.00            
ATOM   1977  H   PHE   136      80.650  98.040 124.720  1.00  0.00            
ATOM   1978  CA  PHE   136      81.020  99.840 125.870  1.00  0.00            
ATOM   1979  HA  PHE   136      81.890 100.510 125.820  1.00  0.00            
ATOM   1980  CB  PHE   136      79.860 100.490 125.110  1.00  0.00            
ATOM   1981  HB2 PHE   136      78.940  99.920 125.070  1.00  0.00            
ATOM   1982  HB3 PHE   136      79.670 101.450 125.600  1.00  0.00            
ATOM   1983  CG  PHE   136      80.230 100.790 123.720  1.00  0.00            
ATOM   1984  CD1 PHE   136      81.540 101.300 123.390  1.00  0.00            
ATOM   1985  HD1 PHE   136      82.190 101.650 124.200  1.00  0.00            
ATOM   1986  CE1 PHE   136      81.980 101.360 122.070  1.00  0.00            
ATOM   1987  HE1 PHE   136      82.990 101.730 121.890  1.00  0.00            
ATOM   1988  CZ  PHE   136      81.190 100.980 121.020  1.00  0.00            
ATOM   1989  HZ  PHE   136      81.540 100.950 119.990  1.00  0.00            
ATOM   1990  CE2 PHE   136      79.880 100.620 121.330  1.00  0.00            
ATOM   1991  HE2 PHE   136      79.210 100.430 120.500  1.00  0.00            
ATOM   1992  CD2 PHE   136      79.410 100.500 122.660  1.00  0.00            
ATOM   1993  HD2 PHE   136      78.390 100.180 122.850  1.00  0.00            
ATOM   1994  C   PHE   136      80.550  99.750 127.290  1.00  0.00            
ATOM   1995  O   PHE   136      80.770 100.600 128.090  1.00  0.00            
ATOM   1996  N   THR   137      79.990  98.600 127.650  1.00  0.00            
ATOM   1997  H   THR   137      79.800  97.990 126.880  1.00  0.00            
ATOM   1998  CA  THR   137      79.540  98.220 128.940  1.00  0.00            
ATOM   1999  HA  THR   137      78.930  99.090 129.190  1.00  0.00            
ATOM   2000  CB  THR   137      78.690  96.960 129.060  1.00  0.00            
ATOM   2001  HB  THR   137      79.340  96.100 128.920  1.00  0.00            
ATOM   2002  CG2 THR   137      78.010  96.870 130.440  1.00  0.00            
ATOM   2003 HG21 THR   137      77.370  97.740 130.590  1.00  0.00            
ATOM   2004 HG22 THR   137      77.420  95.960 130.500  1.00  0.00            
ATOM   2005 HG23 THR   137      78.780  96.850 131.220  1.00  0.00            
ATOM   2006  OG1 THR   137      77.620  97.110 128.180  1.00  0.00            
ATOM   2007  HG1 THR   137      77.060  96.340 128.230  1.00  0.00            
ATOM   2008  C   THR   137      80.770  98.160 129.820  1.00  0.00            
ATOM   2009  O   THR   137      80.820  98.610 130.960  1.00  0.00            
ATOM   2010  N   LEU   138      81.880  97.560 129.310  1.00  0.00            
ATOM   2011  H   LEU   138      81.690  96.940 128.550  1.00  0.00            
ATOM   2012  CA  LEU   138      83.250  97.610 129.850  1.00  0.00            
ATOM   2013  HA  LEU   138      83.260  97.370 130.920  1.00  0.00            
ATOM   2014  CB  LEU   138      84.140  96.530 129.070  1.00  0.00            
ATOM   2015  HB2 LEU   138      83.640  95.580 129.240  1.00  0.00            
ATOM   2016  HB3 LEU   138      84.050  96.810 128.020  1.00  0.00            
ATOM   2017  CG  LEU   138      85.640  96.390 129.440  1.00  0.00            
ATOM   2018  HG  LEU   138      86.160  97.280 129.070  1.00  0.00            
ATOM   2019  CD1 LEU   138      85.870  96.260 130.960  1.00  0.00            
ATOM   2020 HD11 LEU   138      85.360  95.380 131.340  1.00  0.00            
ATOM   2021 HD12 LEU   138      86.940  96.170 131.160  1.00  0.00            
ATOM   2022 HD13 LEU   138      85.490  97.150 131.470  1.00  0.00            
ATOM   2023  CD2 LEU   138      86.260  95.170 128.810  1.00  0.00            
ATOM   2024 HD21 LEU   138      86.180  95.240 127.730  1.00  0.00            
ATOM   2025 HD22 LEU   138      87.310  95.110 129.100  1.00  0.00            
ATOM   2026 HD23 LEU   138      85.740  94.280 129.160  1.00  0.00            
ATOM   2027  C   LEU   138      83.860  99.000 129.880  1.00  0.00            
ATOM   2028  O   LEU   138      84.430  99.480 130.900  1.00  0.00            
ATOM   2029  N   THR   139      83.800  99.820 128.790  1.00  0.00            
ATOM   2030  H   THR   139      83.460  99.400 127.940  1.00  0.00            
ATOM   2031  CA  THR   139      84.330 101.210 128.720  1.00  0.00            
ATOM   2032  HA  THR   139      85.400 101.140 128.960  1.00  0.00            
ATOM   2033  CB  THR   139      84.180 101.840 127.310  1.00  0.00            
ATOM   2034  HB  THR   139      83.130 102.050 127.130  1.00  0.00            
ATOM   2035  CG2 THR   139      84.970 103.120 127.200  1.00  0.00            
ATOM   2036 HG21 THR   139      86.030 102.920 127.380  1.00  0.00            
ATOM   2037 HG22 THR   139      84.850 103.540 126.200  1.00  0.00            
ATOM   2038 HG23 THR   139      84.610 103.840 127.940  1.00  0.00            
ATOM   2039  OG1 THR   139      84.720 100.950 126.420  1.00  0.00            
ATOM   2040  HG1 THR   139      84.650 101.310 125.530  1.00  0.00            
ATOM   2041  C   THR   139      83.780 102.160 129.780  1.00  0.00            
ATOM   2042  O   THR   139      84.480 103.020 130.300  1.00  0.00            
ATOM   2043  N   MET   140      82.480 102.060 130.080  1.00  0.00            
ATOM   2044  H   MET   140      81.900 101.540 129.450  1.00  0.00            
ATOM   2045  CA  MET   140      81.830 102.790 131.180  1.00  0.00            
ATOM   2046  HA  MET   140      82.320 103.750 131.350  1.00  0.00            
ATOM   2047  CB  MET   140      80.340 103.050 130.810  1.00  0.00            
ATOM   2048  HB2 MET   140      79.870 102.090 130.640  1.00  0.00            
ATOM   2049  HB3 MET   140      79.870 103.540 131.670  1.00  0.00            
ATOM   2050  CG  MET   140      80.170 103.920 129.570  1.00  0.00            
ATOM   2051  HG2 MET   140      80.360 103.230 128.760  1.00  0.00            
ATOM   2052  HG3 MET   140      79.110 104.180 129.600  1.00  0.00            
ATOM   2053  SD  MET   140      81.090 105.350 129.310  1.00  0.00            
ATOM   2054  CE  MET   140      80.610 106.350 130.680  1.00  0.00            
ATOM   2055  HE1 MET   140      80.870 105.850 131.610  1.00  0.00            
ATOM   2056  HE2 MET   140      81.140 107.310 130.640  1.00  0.00            
ATOM   2057  HE3 MET   140      79.540 106.530 130.650  1.00  0.00            
ATOM   2058  C   MET   140      81.940 102.230 132.510  1.00  0.00            
ATOM   2059  O   MET   140      82.040 103.060 133.440  1.00  0.00            
ATOM   2060  N   MET   141      82.080 100.890 132.610  1.00  0.00            
ATOM   2061  H   MET   141      81.890 100.320 131.800  1.00  0.00            
ATOM   2062  CA  MET   141      82.500 100.260 133.770  1.00  0.00            
ATOM   2063  HA  MET   141      81.800 100.490 134.570  1.00  0.00            
ATOM   2064  CB  MET   141      82.580  98.720 133.610  1.00  0.00            
ATOM   2065  HB2 MET   141      81.540  98.420 133.720  1.00  0.00            
ATOM   2066  HB3 MET   141      82.880  98.610 132.570  1.00  0.00            
ATOM   2067  CG  MET   141      83.440  97.860 134.470  1.00  0.00            
ATOM   2068  HG2 MET   141      84.430  97.850 134.020  1.00  0.00            
ATOM   2069  HG3 MET   141      83.500  98.350 135.450  1.00  0.00            
ATOM   2070  SD  MET   141      82.850  96.130 134.690  1.00  0.00            
ATOM   2071  CE  MET   141      83.420  96.000 136.440  1.00  0.00            
ATOM   2072  HE1 MET   141      82.930  96.760 137.050  1.00  0.00            
ATOM   2073  HE2 MET   141      83.180  95.020 136.830  1.00  0.00            
ATOM   2074  HE3 MET   141      84.500  96.160 136.490  1.00  0.00            
ATOM   2075  C   MET   141      83.890 100.700 134.200  1.00  0.00            
ATOM   2076  O   MET   141      84.100 100.930 135.360  1.00  0.00            
ATOM   2077  N   SER   142      84.890 100.880 133.280  1.00  0.00            
ATOM   2078  H   SER   142      84.750 100.530 132.350  1.00  0.00            
ATOM   2079  CA  SER   142      86.190 101.380 133.630  1.00  0.00            
ATOM   2080  HA  SER   142      86.600 100.840 134.480  1.00  0.00            
ATOM   2081  CB  SER   142      87.150 101.190 132.410  1.00  0.00            
ATOM   2082  HB2 SER   142      87.080 100.170 132.030  1.00  0.00            
ATOM   2083  HB3 SER   142      86.900 101.890 131.620  1.00  0.00            
ATOM   2084  OG  SER   142      88.470 101.440 132.850  1.00  0.00            
ATOM   2085  HG  SER   142      89.080 101.330 132.120  1.00  0.00            
ATOM   2086  C   SER   142      86.190 102.800 134.200  1.00  0.00            
ATOM   2087  O   SER   142      86.790 103.110 135.220  1.00  0.00            
ATOM   2088  N   VAL   143      85.360 103.700 133.590  1.00  0.00            
ATOM   2089  H   VAL   143      85.080 103.450 132.660  1.00  0.00            
ATOM   2090  CA  VAL   143      84.970 105.000 134.100  1.00  0.00            
ATOM   2091  HA  VAL   143      85.900 105.550 134.290  1.00  0.00            
ATOM   2092  CB  VAL   143      84.100 105.820 133.110  1.00  0.00            
ATOM   2093  HB  VAL   143      83.170 105.290 132.930  1.00  0.00            
ATOM   2094  CG1 VAL   143      83.800 107.190 133.700  1.00  0.00            
ATOM   2095 HG11 VAL   143      84.740 107.720 133.890  1.00  0.00            
ATOM   2096 HG12 VAL   143      83.190 107.770 133.000  1.00  0.00            
ATOM   2097 HG13 VAL   143      83.260 107.080 134.640  1.00  0.00            
ATOM   2098  CG2 VAL   143      84.950 106.000 131.810  1.00  0.00            
ATOM   2099 HG21 VAL   143      85.200 105.030 131.400  1.00  0.00            
ATOM   2100 HG22 VAL   143      84.380 106.580 131.080  1.00  0.00            
ATOM   2101 HG23 VAL   143      85.880 106.540 132.050  1.00  0.00            
ATOM   2102  C   VAL   143      84.270 105.000 135.480  1.00  0.00            
ATOM   2103  O   VAL   143      84.460 105.810 136.330  1.00  0.00            
ATOM   2104  N   ASP   144      83.380 104.020 135.680  1.00  0.00            
ATOM   2105  H   ASP   144      83.080 103.460 134.900  1.00  0.00            
ATOM   2106  CA  ASP   144      82.690 103.840 137.000  1.00  0.00            
ATOM   2107  HA  ASP   144      82.310 104.790 137.370  1.00  0.00            
ATOM   2108  CB  ASP   144      81.510 102.870 136.800  1.00  0.00            
ATOM   2109  HB2 ASP   144      80.840 103.280 136.050  1.00  0.00            
ATOM   2110  HB3 ASP   144      82.010 101.990 136.410  1.00  0.00            
ATOM   2111  CG  ASP   144      80.720 102.500 138.040  1.00  0.00            
ATOM   2112  OD1 ASP   144      80.650 101.300 138.420  1.00  0.00            
ATOM   2113  OD2 ASP   144      80.220 103.410 138.720  1.00  0.00            
ATOM   2114  C   ASP   144      83.660 103.420 138.170  1.00  0.00            
ATOM   2115  O   ASP   144      83.620 103.880 139.280  1.00  0.00            
ATOM   2116  N   ARG   145      84.560 102.500 137.780  1.00  0.00            
ATOM   2117  H   ARG   145      84.410 102.010 136.910  1.00  0.00            
ATOM   2118  CA  ARG   145      85.680 102.070 138.640  1.00  0.00            
ATOM   2119  HA  ARG   145      85.330 101.790 139.630  1.00  0.00            
ATOM   2120  CB  ARG   145      86.330 100.870 138.000  1.00  0.00            
ATOM   2121  HB2 ARG   145      86.520 101.120 136.960  1.00  0.00            
ATOM   2122  HB3 ARG   145      87.290 100.710 138.510  1.00  0.00            
ATOM   2123  CG  ARG   145      85.470  99.570 138.080  1.00  0.00            
ATOM   2124  HG2 ARG   145      84.650  99.680 137.370  1.00  0.00            
ATOM   2125  HG3 ARG   145      86.110  98.740 137.780  1.00  0.00            
ATOM   2126  CD  ARG   145      84.920  99.300 139.440  1.00  0.00            
ATOM   2127  HD2 ARG   145      84.800  98.230 139.590  1.00  0.00            
ATOM   2128  HD3 ARG   145      85.600  99.700 140.200  1.00  0.00            
ATOM   2129  NE  ARG   145      83.580  99.960 139.600  1.00  0.00            
ATOM   2130  HE  ARG   145      83.170 100.220 138.720  1.00  0.00            
ATOM   2131  CZ  ARG   145      83.010 100.420 140.740  1.00  0.00            
ATOM   2132  NH1 ARG   145      81.840 101.020 140.820  1.00  0.00            
ATOM   2133 HH11 ARG   145      81.300 101.170 139.990  1.00  0.00            
ATOM   2134 HH12 ARG   145      81.500 101.330 141.720  1.00  0.00            
ATOM   2135  NH2 ARG   145      83.690 100.520 141.890  1.00  0.00            
ATOM   2136 HH21 ARG   145      84.670 100.250 141.930  1.00  0.00            
ATOM   2137 HH22 ARG   145      83.230 100.870 142.720  1.00  0.00            
ATOM   2138  C   ARG   145      86.670 103.170 138.980  1.00  0.00            
ATOM   2139  O   ARG   145      87.270 103.220 140.090  1.00  0.00            
ATOM   2140  N   TYR   146      87.000 103.930 137.950  1.00  0.00            
ATOM   2141  H   TYR   146      86.690 103.680 137.030  1.00  0.00            
ATOM   2142  CA  TYR   146      87.830 105.150 138.100  1.00  0.00            
ATOM   2143  HA  TYR   146      88.860 104.930 138.410  1.00  0.00            
ATOM   2144  CB  TYR   146      87.860 105.790 136.670  1.00  0.00            
ATOM   2145  HB2 TYR   146      88.090 105.180 135.800  1.00  0.00            
ATOM   2146  HB3 TYR   146      86.790 105.980 136.720  1.00  0.00            
ATOM   2147  CG  TYR   146      88.590 107.100 136.560  1.00  0.00            
ATOM   2148  CD1 TYR   146      87.910 108.320 136.440  1.00  0.00            
ATOM   2149  HD1 TYR   146      86.830 108.320 136.350  1.00  0.00            
ATOM   2150  CE1 TYR   146      88.630 109.570 136.440  1.00  0.00            
ATOM   2151  HE1 TYR   146      88.250 110.420 135.880  1.00  0.00            
ATOM   2152  CZ  TYR   146      89.940 109.570 136.870  1.00  0.00            
ATOM   2153  OH  TYR   146      90.440 110.780 137.210  1.00  0.00            
ATOM   2154  HH  TYR   146      89.810 111.500 137.110  1.00  0.00            
ATOM   2155  CE2 TYR   146      90.570 108.390 137.250  1.00  0.00            
ATOM   2156  HE2 TYR   146      91.550 108.430 137.740  1.00  0.00            
ATOM   2157  CD2 TYR   146      89.940 107.120 137.000  1.00  0.00            
ATOM   2158  HD2 TYR   146      90.500 106.200 137.150  1.00  0.00            
ATOM   2159  C   TYR   146      87.200 106.050 139.110  1.00  0.00            
ATOM   2160  O   TYR   146      87.810 106.370 140.130  1.00  0.00            
ATOM   2161  N   ILE   147      85.900 106.410 138.890  1.00  0.00            
ATOM   2162  H   ILE   147      85.480 106.150 138.020  1.00  0.00            
ATOM   2163  CA  ILE   147      85.160 107.370 139.790  1.00  0.00            
ATOM   2164  HA  ILE   147      85.770 108.260 139.980  1.00  0.00            
ATOM   2165  CB  ILE   147      83.790 107.800 139.220  1.00  0.00            
ATOM   2166  HB  ILE   147      83.220 106.920 138.950  1.00  0.00            
ATOM   2167  CG2 ILE   147      83.030 108.590 140.280  1.00  0.00            
ATOM   2168 HG21 ILE   147      83.610 109.480 140.560  1.00  0.00            
ATOM   2169 HG22 ILE   147      82.070 108.900 139.880  1.00  0.00            
ATOM   2170 HG23 ILE   147      82.880 107.970 141.160  1.00  0.00            
ATOM   2171  CG1 ILE   147      84.030 108.640 137.880  1.00  0.00            
ATOM   2172 HG12 ILE   147      84.710 108.060 137.250  1.00  0.00            
ATOM   2173 HG13 ILE   147      83.070 108.750 137.390  1.00  0.00            
ATOM   2174  CD1 ILE   147      84.610 109.980 138.110  1.00  0.00            
ATOM   2175 HD11 ILE   147      85.580 109.880 138.610  1.00  0.00            
ATOM   2176 HD12 ILE   147      84.750 110.490 137.160  1.00  0.00            
ATOM   2177 HD13 ILE   147      83.940 110.570 138.740  1.00  0.00            
ATOM   2178  C   ILE   147      85.100 106.880 141.250  1.00  0.00            
ATOM   2179  O   ILE   147      85.470 107.580 142.190  1.00  0.00            
ATOM   2180  N   ALA   148      84.670 105.660 141.480  1.00  0.00            
ATOM   2181  H   ALA   148      84.410 105.090 140.700  1.00  0.00            
ATOM   2182  CA  ALA   148      84.500 105.130 142.800  1.00  0.00            
ATOM   2183  HA  ALA   148      83.800 105.760 143.360  1.00  0.00            
ATOM   2184  CB  ALA   148      83.840 103.730 142.550  1.00  0.00            
ATOM   2185  HB1 ALA   148      84.540 103.100 142.010  1.00  0.00            
ATOM   2186  HB2 ALA   148      83.600 103.270 143.510  1.00  0.00            
ATOM   2187  HB3 ALA   148      82.930 103.860 141.970  1.00  0.00            
ATOM   2188  C   ALA   148      85.750 105.020 143.650  1.00  0.00            
ATOM   2189  O   ALA   148      85.700 105.190 144.870  1.00  0.00            
ATOM   2190  N   VAL   149      86.880 104.630 143.020  1.00  0.00            
ATOM   2191  H   VAL   149      86.880 104.450 142.030  1.00  0.00            
ATOM   2192  CA  VAL   149      88.150 104.380 143.790  1.00  0.00            
ATOM   2193  HA  VAL   149      87.990 104.240 144.860  1.00  0.00            
ATOM   2194  CB  VAL   149      88.910 103.200 143.250  1.00  0.00            
ATOM   2195  HB  VAL   149      88.750 103.170 142.180  1.00  0.00            
ATOM   2196  CG1 VAL   149      90.460 103.280 143.550  1.00  0.00            
ATOM   2197 HG11 VAL   149      90.620 103.320 144.630  1.00  0.00            
ATOM   2198 HG12 VAL   149      90.960 102.410 143.140  1.00  0.00            
ATOM   2199 HG13 VAL   149      90.880 104.180 143.100  1.00  0.00            
ATOM   2200  CG2 VAL   149      88.280 101.950 143.780  1.00  0.00            
ATOM   2201 HG21 VAL   149      87.240 101.910 143.460  1.00  0.00            
ATOM   2202 HG22 VAL   149      88.820 101.090 143.400  1.00  0.00            
ATOM   2203 HG23 VAL   149      88.330 101.960 144.870  1.00  0.00            
ATOM   2204  C   VAL   149      89.010 105.640 143.780  1.00  0.00            
ATOM   2205  O   VAL   149      89.760 105.860 144.750  1.00  0.00            
ATOM   2206  N   CYS   150      88.980 106.490 142.720  1.00  0.00            
ATOM   2207  H   CYS   150      88.290 106.350 142.000  1.00  0.00            
ATOM   2208  CA  CYS   150      89.950 107.560 142.540  1.00  0.00            
ATOM   2209  HA  CYS   150      90.840 107.320 143.140  1.00  0.00            
ATOM   2210  CB  CYS   150      90.400 107.790 141.030  1.00  0.00            
ATOM   2211  HB2 CYS   150      89.570 107.980 140.360  1.00  0.00            
ATOM   2212  HB3 CYS   150      91.150 108.580 140.920  1.00  0.00            
ATOM   2213  SG  CYS   150      91.220 106.210 140.430  1.00  0.00            
ATOM   2214  HG  CYS   150      91.490 106.650 139.210  1.00  0.00            
ATOM   2215  C   CYS   150      89.420 108.880 143.090  1.00  0.00            
ATOM   2216  O   CYS   150      90.250 109.800 143.110  1.00  0.00            
ATOM   2217  N   HIE   151      88.200 109.030 143.570  1.00  0.00            
ATOM   2218  H   HIE   151      87.610 108.230 143.720  1.00  0.00            
ATOM   2219  CA  HIE   151      87.670 110.340 143.870  1.00  0.00            
ATOM   2220  HA  HIE   151      88.480 111.030 144.120  1.00  0.00            
ATOM   2221  CB  HIE   151      86.920 110.890 142.630  1.00  0.00            
ATOM   2222  HB2 HIE   151      86.250 110.110 142.290  1.00  0.00            
ATOM   2223  HB3 HIE   151      86.360 111.810 142.800  1.00  0.00            
ATOM   2224  CG  HIE   151      87.880 111.170 141.490  1.00  0.00            
ATOM   2225  ND1 HIE   151      88.710 112.180 141.440  1.00  0.00            
ATOM   2226  CE1 HIE   151      89.450 112.150 140.360  1.00  0.00            
ATOM   2227  HE1 HIE   151      90.200 112.950 140.280  1.00  0.00            
ATOM   2228  NE2 HIE   151      89.170 111.190 139.580  1.00  0.00            
ATOM   2229  HE2 HIE   151      89.500 110.930 138.660  1.00  0.00            
ATOM   2230  CD2 HIE   151      88.210 110.490 140.330  1.00  0.00            
ATOM   2231  HD2 HIE   151      87.830 109.540 139.970  1.00  0.00            
ATOM   2232  C   HIE   151      86.760 110.200 145.050  1.00  0.00            
ATOM   2233  O   HIE   151      85.950 109.280 145.030  1.00  0.00            
ATOM   2234  N   PRO   152      86.800 111.010 146.030  1.00  0.00            
ATOM   2235  CD  PRO   152      88.070 111.610 146.290  1.00  0.00            
ATOM   2236  HD2 PRO   152      88.250 112.380 145.540  1.00  0.00            
ATOM   2237  HD3 PRO   152      88.840 110.840 146.210  1.00  0.00            
ATOM   2238  CG  PRO   152      87.960 112.200 147.740  1.00  0.00            
ATOM   2239  HG2 PRO   152      87.390 113.130 147.820  1.00  0.00            
ATOM   2240  HG3 PRO   152      88.920 112.320 148.260  1.00  0.00            
ATOM   2241  CB  PRO   152      87.160 110.990 148.310  1.00  0.00            
ATOM   2242  HB2 PRO   152      86.700 111.350 149.230  1.00  0.00            
ATOM   2243  HB3 PRO   152      87.720 110.080 148.520  1.00  0.00            
ATOM   2244  CA  PRO   152      86.090 110.710 147.260  1.00  0.00            
ATOM   2245  HA  PRO   152      85.790 109.670 147.280  1.00  0.00            
ATOM   2246  C   PRO   152      84.840 111.600 147.300  1.00  0.00            
ATOM   2247  O   PRO   152      83.770 111.210 147.810  1.00  0.00            
ATOM   2248  N   VAL   153      84.900 112.910 146.980  1.00  0.00            
ATOM   2249  H   VAL   153      85.740 113.330 146.590  1.00  0.00            
ATOM   2250  CA  VAL   153      83.770 113.780 147.270  1.00  0.00            
ATOM   2251  HA  VAL   153      83.080 113.250 147.930  1.00  0.00            
ATOM   2252  CB  VAL   153      84.350 114.990 148.040  1.00  0.00            
ATOM   2253  HB  VAL   153      85.060 115.550 147.420  1.00  0.00            
ATOM   2254  CG1 VAL   153      83.170 115.890 148.400  1.00  0.00            
ATOM   2255 HG11 VAL   153      82.470 115.340 149.030  1.00  0.00            
ATOM   2256 HG12 VAL   153      83.530 116.770 148.950  1.00  0.00            
ATOM   2257 HG13 VAL   153      82.670 116.220 147.490  1.00  0.00            
ATOM   2258  CG2 VAL   153      84.990 114.560 149.350  1.00  0.00            
ATOM   2259 HG21 VAL   153      85.800 113.860 149.150  1.00  0.00            
ATOM   2260 HG22 VAL   153      85.390 115.440 149.870  1.00  0.00            
ATOM   2261 HG23 VAL   153      84.250 114.080 149.980  1.00  0.00            
ATOM   2262  C   VAL   153      83.020 114.200 146.020  1.00  0.00            
ATOM   2263  O   VAL   153      81.810 114.350 145.910  1.00  0.00            
ATOM   2264  N   LYS   154      83.790 114.410 144.930  1.00  0.00            
ATOM   2265  H   LYS   154      84.770 114.620 145.110  1.00  0.00            
ATOM   2266  CA  LYS   154      83.270 114.580 143.560  1.00  0.00            
ATOM   2267  HA  LYS   154      82.440 115.280 143.600  1.00  0.00            
ATOM   2268  CB  LYS   154      84.350 115.130 142.550  1.00  0.00            
ATOM   2269  HB2 LYS   154      85.200 114.450 142.540  1.00  0.00            
ATOM   2270  HB3 LYS   154      83.910 115.170 141.560  1.00  0.00            
ATOM   2271  CG  LYS   154      84.850 116.590 142.970  1.00  0.00            
ATOM   2272  HG2 LYS   154      85.080 116.540 144.040  1.00  0.00            
ATOM   2273  HG3 LYS   154      85.770 116.770 142.420  1.00  0.00            
ATOM   2274  CD  LYS   154      83.860 117.740 142.710  1.00  0.00            
ATOM   2275  HD2 LYS   154      82.910 117.440 143.130  1.00  0.00            
ATOM   2276  HD3 LYS   154      84.240 118.610 143.260  1.00  0.00            
ATOM   2277  CE  LYS   154      83.680 118.100 141.240  1.00  0.00            
ATOM   2278  HE2 LYS   154      83.460 117.200 140.680  1.00  0.00            
ATOM   2279  HE3 LYS   154      82.860 118.810 141.140  1.00  0.00            
ATOM   2280  NZ  LYS   154      84.920 118.710 140.720  1.00  0.00            
ATOM   2281  HZ1 LYS   154      85.690 118.060 140.820  1.00  0.00            
ATOM   2282  HZ2 LYS   154      84.800 118.950 139.750  1.00  0.00            
ATOM   2283  HZ3 LYS   154      85.130 119.550 141.250  1.00  0.00            
ATOM   2284  C   LYS   154      82.510 113.470 142.910  1.00  0.00            
ATOM   2285  O   LYS   154      82.810 112.300 143.060  1.00  0.00            
ATOM   2286  N   ALA   155      81.410 113.760 142.230  1.00  0.00            
ATOM   2287  H   ALA   155      80.870 114.570 142.490  1.00  0.00            
ATOM   2288  CA  ALA   155      80.820 112.790 141.300  1.00  0.00            
ATOM   2289  HA  ALA   155      80.060 113.400 140.820  1.00  0.00            
ATOM   2290  CB  ALA   155      81.880 112.310 140.190  1.00  0.00            
ATOM   2291  HB1 ALA   155      82.650 111.700 140.660  1.00  0.00            
ATOM   2292  HB2 ALA   155      81.370 111.730 139.430  1.00  0.00            
ATOM   2293  HB3 ALA   155      82.350 113.190 139.730  1.00  0.00            
ATOM   2294  C   ALA   155      80.040 111.670 142.020  1.00  0.00            
ATOM   2295  O   ALA   155      80.260 110.520 141.640  1.00  0.00            
ATOM   2296  N   LEU   156      79.190 111.980 143.020  1.00  0.00            
ATOM   2297  H   LEU   156      79.310 112.910 143.410  1.00  0.00            
ATOM   2298  CA  LEU   156      78.300 111.060 143.700  1.00  0.00            
ATOM   2299  HA  LEU   156      78.840 110.120 143.840  1.00  0.00            
ATOM   2300  CB  LEU   156      77.790 111.560 145.110  1.00  0.00            
ATOM   2301  HB2 LEU   156      77.100 112.400 144.990  1.00  0.00            
ATOM   2302  HB3 LEU   156      77.280 110.730 145.590  1.00  0.00            
ATOM   2303  CG  LEU   156      78.970 112.000 145.990  1.00  0.00            
ATOM   2304  HG  LEU   156      79.600 112.690 145.430  1.00  0.00            
ATOM   2305  CD1 LEU   156      78.480 112.670 147.220  1.00  0.00            
ATOM   2306 HD11 LEU   156      77.860 111.980 147.790  1.00  0.00            
ATOM   2307 HD12 LEU   156      79.330 112.980 147.830  1.00  0.00            
ATOM   2308 HD13 LEU   156      77.900 113.550 146.950  1.00  0.00            
ATOM   2309  CD2 LEU   156      79.780 110.780 146.430  1.00  0.00            
ATOM   2310 HD21 LEU   156      80.170 110.270 145.550  1.00  0.00            
ATOM   2311 HD22 LEU   156      80.620 111.110 147.060  1.00  0.00            
ATOM   2312 HD23 LEU   156      79.150 110.110 147.000  1.00  0.00            
ATOM   2313  C   LEU   156      77.180 110.560 142.880  1.00  0.00            
ATOM   2314  O   LEU   156      76.840 109.400 142.840  1.00  0.00            
ATOM   2315  N   ASP   157      76.570 111.500 142.100  1.00  0.00            
ATOM   2316  H   ASP   157      76.850 112.470 142.200  1.00  0.00            
ATOM   2317  CA  ASP   157      75.340 111.190 141.280  1.00  0.00            
ATOM   2318  HA  ASP   157      74.610 110.750 141.960  1.00  0.00            
ATOM   2319  CB  ASP   157      74.680 112.410 140.560  1.00  0.00            
ATOM   2320  HB2 ASP   157      75.300 112.860 139.780  1.00  0.00            
ATOM   2321  HB3 ASP   157      73.770 112.010 140.130  1.00  0.00            
ATOM   2322  CG  ASP   157      74.330 113.460 141.570  1.00  0.00            
ATOM   2323  OD1 ASP   157      73.910 113.100 142.640  1.00  0.00            
ATOM   2324  OD2 ASP   157      74.610 114.670 141.270  1.00  0.00            
ATOM   2325  C   ASP   157      75.570 109.980 140.330  1.00  0.00            
ATOM   2326  O   ASP   157      74.670 109.130 140.300  1.00  0.00            
ATOM   2327  N   PHE   158      76.700 109.860 139.610  1.00  0.00            
ATOM   2328  H   PHE   158      77.290 110.680 139.730  1.00  0.00            
ATOM   2329  CA  PHE   158      77.090 108.880 138.690  1.00  0.00            
ATOM   2330  HA  PHE   158      76.340 108.790 137.910  1.00  0.00            
ATOM   2331  CB  PHE   158      78.420 109.260 138.050  1.00  0.00            
ATOM   2332  HB2 PHE   158      78.510 110.300 137.740  1.00  0.00            
ATOM   2333  HB3 PHE   158      79.180 109.050 138.810  1.00  0.00            
ATOM   2334  CG  PHE   158      78.760 108.440 136.880  1.00  0.00            
ATOM   2335  CD1 PHE   158      78.140 108.820 135.630  1.00  0.00            
ATOM   2336  HD1 PHE   158      77.400 109.620 135.580  1.00  0.00            
ATOM   2337  CE1 PHE   158      78.520 108.140 134.480  1.00  0.00            
ATOM   2338  HE1 PHE   158      78.050 108.430 133.540  1.00  0.00            
ATOM   2339  CZ  PHE   158      79.490 107.100 134.500  1.00  0.00            
ATOM   2340  HZ  PHE   158      79.740 106.610 133.570  1.00  0.00            
ATOM   2341  CE2 PHE   158      80.120 106.710 135.690  1.00  0.00            
ATOM   2342  HE2 PHE   158      80.870 105.930 135.760  1.00  0.00            
ATOM   2343  CD2 PHE   158      79.710 107.440 136.890  1.00  0.00            
ATOM   2344  HD2 PHE   158      80.170 107.210 137.860  1.00  0.00            
ATOM   2345  C   PHE   158      77.090 107.430 139.390  1.00  0.00            
ATOM   2346  O   PHE   158      77.000 106.390 138.730  1.00  0.00            
ATOM   2347  N   ARG   159      77.350 107.430 140.710  1.00  0.00            
ATOM   2348  H   ARG   159      77.210 108.300 141.210  1.00  0.00            
ATOM   2349  CA  ARG   159      77.620 106.230 141.480  1.00  0.00            
ATOM   2350  HA  ARG   159      78.250 105.570 140.890  1.00  0.00            
ATOM   2351  CB  ARG   159      78.370 106.560 142.860  1.00  0.00            
ATOM   2352  HB2 ARG   159      77.730 107.170 143.500  1.00  0.00            
ATOM   2353  HB3 ARG   159      78.640 105.640 143.380  1.00  0.00            
ATOM   2354  CG  ARG   159      79.680 107.360 142.520  1.00  0.00            
ATOM   2355  HG2 ARG   159      80.270 106.830 141.780  1.00  0.00            
ATOM   2356  HG3 ARG   159      79.440 108.360 142.140  1.00  0.00            
ATOM   2357  CD  ARG   159      80.510 107.500 143.840  1.00  0.00            
ATOM   2358  HD2 ARG   159      79.900 107.830 144.680  1.00  0.00            
ATOM   2359  HD3 ARG   159      81.030 106.580 144.110  1.00  0.00            
ATOM   2360  NE  ARG   159      81.530 108.560 143.550  1.00  0.00            
ATOM   2361  HE  ARG   159      81.290 109.150 142.760  1.00  0.00            
ATOM   2362  CZ  ARG   159      82.770 108.760 144.170  1.00  0.00            
ATOM   2363  NH1 ARG   159      83.280 107.940 145.110  1.00  0.00            
ATOM   2364 HH11 ARG   159      82.760 107.130 145.410  1.00  0.00            
ATOM   2365 HH12 ARG   159      84.190 108.150 145.520  1.00  0.00            
ATOM   2366  NH2 ARG   159      83.420 109.840 143.890  1.00  0.00            
ATOM   2367 HH21 ARG   159      83.030 110.510 143.240  1.00  0.00            
ATOM   2368 HH22 ARG   159      84.320 110.020 144.320  1.00  0.00            
ATOM   2369  C   ARG   159      76.260 105.720 141.990  1.00  0.00            
ATOM   2370  O   ARG   159      76.180 104.680 142.650  1.00  0.00            
ATOM   2371  N   THR   160      75.130 106.410 141.810  1.00  0.00            
ATOM   2372  H   THR   160      75.160 107.390 141.570  1.00  0.00            
ATOM   2373  CA  THR   160      73.830 105.810 142.150  1.00  0.00            
ATOM   2374  HA  THR   160      74.000 105.290 143.090  1.00  0.00            
ATOM   2375  CB  THR   160      72.700 106.840 142.350  1.00  0.00            
ATOM   2376  HB  THR   160      71.830 106.300 142.720  1.00  0.00            
ATOM   2377  CG2 THR   160      73.050 107.920 143.310  1.00  0.00            
ATOM   2378 HG21 THR   160      73.930 108.460 142.950  1.00  0.00            
ATOM   2379 HG22 THR   160      72.220 108.610 143.410  1.00  0.00            
ATOM   2380 HG23 THR   160      73.280 107.490 144.290  1.00  0.00            
ATOM   2381  OG1 THR   160      72.520 107.460 141.080  1.00  0.00            
ATOM   2382  HG1 THR   160      71.830 108.120 141.140  1.00  0.00            
ATOM   2383  C   THR   160      73.360 104.690 141.220  1.00  0.00            
ATOM   2384  O   THR   160      73.750 104.640 140.040  1.00  0.00            
ATOM   2385  N   PRO   161      72.450 103.750 141.660  1.00  0.00            
ATOM   2386  CD  PRO   161      72.130 103.470 143.010  1.00  0.00            
ATOM   2387  HD2 PRO   161      71.250 104.040 143.290  1.00  0.00            
ATOM   2388  HD3 PRO   161      72.970 103.780 143.640  1.00  0.00            
ATOM   2389  CG  PRO   161      71.890 101.930 143.040  1.00  0.00            
ATOM   2390  HG2 PRO   161      71.240 101.630 143.860  1.00  0.00            
ATOM   2391  HG3 PRO   161      72.820 101.370 143.090  1.00  0.00            
ATOM   2392  CB  PRO   161      71.210 101.750 141.680  1.00  0.00            
ATOM   2393  HB2 PRO   161      70.180 102.100 141.720  1.00  0.00            
ATOM   2394  HB3 PRO   161      71.240 100.740 141.290  1.00  0.00            
ATOM   2395  CA  PRO   161      72.030 102.670 140.790  1.00  0.00            
ATOM   2396  HA  PRO   161      72.920 102.150 140.430  1.00  0.00            
ATOM   2397  C   PRO   161      71.250 103.200 139.620  1.00  0.00            
ATOM   2398  O   PRO   161      71.350 102.560 138.530  1.00  0.00            
ATOM   2399  N   ALA   162      70.460 104.240 139.740  1.00  0.00            
ATOM   2400  H   ALA   162      70.430 104.730 140.630  1.00  0.00            
ATOM   2401  CA  ALA   162      69.670 104.780 138.610  1.00  0.00            
ATOM   2402  HA  ALA   162      69.070 104.020 138.130  1.00  0.00            
ATOM   2403  CB  ALA   162      68.750 105.860 139.140  1.00  0.00            
ATOM   2404  HB1 ALA   162      69.350 106.640 139.620  1.00  0.00            
ATOM   2405  HB2 ALA   162      68.180 106.290 138.320  1.00  0.00            
ATOM   2406  HB3 ALA   162      68.070 105.430 139.870  1.00  0.00            
ATOM   2407  C   ALA   162      70.530 105.430 137.600  1.00  0.00            
ATOM   2408  O   ALA   162      70.280 105.240 136.440  1.00  0.00            
ATOM   2409  N   LYS   163      71.640 106.170 137.940  1.00  0.00            
ATOM   2410  H   LYS   163      71.760 106.510 138.890  1.00  0.00            
ATOM   2411  CA  LYS   163      72.570 106.630 136.930  1.00  0.00            
ATOM   2412  HA  LYS   163      72.040 107.120 136.120  1.00  0.00            
ATOM   2413  CB  LYS   163      73.540 107.650 137.570  1.00  0.00            
ATOM   2414  HB2 LYS   163      73.620 107.430 138.640  1.00  0.00            
ATOM   2415  HB3 LYS   163      74.520 107.530 137.110  1.00  0.00            
ATOM   2416  CG  LYS   163      73.070 109.070 137.380  1.00  0.00            
ATOM   2417  HG2 LYS   163      73.800 109.730 137.870  1.00  0.00            
ATOM   2418  HG3 LYS   163      73.060 109.280 136.310  1.00  0.00            
ATOM   2419  CD  LYS   163      71.680 109.320 137.970  1.00  0.00            
ATOM   2420  HD2 LYS   163      70.970 108.720 137.410  1.00  0.00            
ATOM   2421  HD3 LYS   163      71.700 109.000 139.010  1.00  0.00            
ATOM   2422  CE  LYS   163      71.280 110.760 137.900  1.00  0.00            
ATOM   2423  HE2 LYS   163      72.160 111.360 138.180  1.00  0.00            
ATOM   2424  HE3 LYS   163      71.020 110.980 136.870  1.00  0.00            
ATOM   2425  NZ  LYS   163      70.140 111.110 138.780  1.00  0.00            
ATOM   2426  HZ1 LYS   163      70.390 110.920 139.740  1.00  0.00            
ATOM   2427  HZ2 LYS   163      69.930 112.100 138.680  1.00  0.00            
ATOM   2428  HZ3 LYS   163      69.340 110.570 138.520  1.00  0.00            
ATOM   2429  C   LYS   163      73.290 105.470 136.160  1.00  0.00            
ATOM   2430  O   LYS   163      73.540 105.490 134.960  1.00  0.00            
ATOM   2431  N   ALA   164      73.680 104.410 136.870  1.00  0.00            
ATOM   2432  H   ALA   164      73.630 104.460 137.880  1.00  0.00            
ATOM   2433  CA  ALA   164      74.190 103.210 136.270  1.00  0.00            
ATOM   2434  HA  ALA   164      75.060 103.520 135.680  1.00  0.00            
ATOM   2435  CB  ALA   164      74.650 102.100 137.310  1.00  0.00            
ATOM   2436  HB1 ALA   164      73.800 101.780 137.900  1.00  0.00            
ATOM   2437  HB2 ALA   164      75.060 101.250 136.780  1.00  0.00            
ATOM   2438  HB3 ALA   164      75.420 102.520 137.970  1.00  0.00            
ATOM   2439  C   ALA   164      73.160 102.520 135.360  1.00  0.00            
ATOM   2440  O   ALA   164      73.540 102.150 134.260  1.00  0.00            
ATOM   2441  N   LYS   165      71.880 102.450 135.790  1.00  0.00            
ATOM   2442  H   LYS   165      71.640 102.580 136.770  1.00  0.00            
ATOM   2443  CA  LYS   165      70.810 101.980 134.850  1.00  0.00            
ATOM   2444  HA  LYS   165      71.130 101.060 134.360  1.00  0.00            
ATOM   2445  CB  LYS   165      69.480 101.700 135.630  1.00  0.00            
ATOM   2446  HB2 LYS   165      69.280 102.570 136.260  1.00  0.00            
ATOM   2447  HB3 LYS   165      68.690 101.600 134.900  1.00  0.00            
ATOM   2448  CG  LYS   165      69.540 100.460 136.490  1.00  0.00            
ATOM   2449  HG2 LYS   165      70.010  99.670 135.910  1.00  0.00            
ATOM   2450  HG3 LYS   165      70.160 100.690 137.370  1.00  0.00            
ATOM   2451  CD  LYS   165      68.160 100.010 136.940  1.00  0.00            
ATOM   2452  HD2 LYS   165      67.800 100.810 137.590  1.00  0.00            
ATOM   2453  HD3 LYS   165      67.560  99.980 136.040  1.00  0.00            
ATOM   2454  CE  LYS   165      68.060  98.650 137.680  1.00  0.00            
ATOM   2455  HE2 LYS   165      67.980  97.860 136.940  1.00  0.00            
ATOM   2456  HE3 LYS   165      68.980  98.510 138.260  1.00  0.00            
ATOM   2457  NZ  LYS   165      66.880  98.600 138.590  1.00  0.00            
ATOM   2458  HZ1 LYS   165      66.040  98.740 138.060  1.00  0.00            
ATOM   2459  HZ2 LYS   165      66.850  97.710 139.060  1.00  0.00            
ATOM   2460  HZ3 LYS   165      66.960  99.340 139.280  1.00  0.00            
ATOM   2461  C   LYS   165      70.550 102.840 133.590  1.00  0.00            
ATOM   2462  O   LYS   165      70.560 102.240 132.450  1.00  0.00            
ATOM   2463  N   LEU   166      70.460 104.170 133.760  1.00  0.00            
ATOM   2464  H   LEU   166      70.350 104.500 134.710  1.00  0.00            
ATOM   2465  CA  LEU   166      70.450 105.160 132.680  1.00  0.00            
ATOM   2466  HA  LEU   166      69.550 105.060 132.080  1.00  0.00            
ATOM   2467  CB  LEU   166      70.470 106.580 133.310  1.00  0.00            
ATOM   2468  HB2 LEU   166      69.630 106.590 134.010  1.00  0.00            
ATOM   2469  HB3 LEU   166      71.410 106.700 133.870  1.00  0.00            
ATOM   2470  CG  LEU   166      70.320 107.770 132.290  1.00  0.00            
ATOM   2471  HG  LEU   166      71.200 107.770 131.650  1.00  0.00            
ATOM   2472  CD1 LEU   166      69.060 107.680 131.430  1.00  0.00            
ATOM   2473 HD11 LEU   166      68.180 107.690 132.080  1.00  0.00            
ATOM   2474 HD12 LEU   166      69.030 108.540 130.750  1.00  0.00            
ATOM   2475 HD13 LEU   166      69.080 106.760 130.860  1.00  0.00            
ATOM   2476  CD2 LEU   166      70.320 109.060 133.140  1.00  0.00            
ATOM   2477 HD21 LEU   166      71.260 109.140 133.700  1.00  0.00            
ATOM   2478 HD22 LEU   166      70.220 109.930 132.490  1.00  0.00            
ATOM   2479 HD23 LEU   166      69.490 109.040 133.840  1.00  0.00            
ATOM   2480  C   LEU   166      71.620 104.940 131.750  1.00  0.00            
ATOM   2481  O   LEU   166      71.410 104.800 130.510  1.00  0.00            
ATOM   2482  N   ILE   167      72.850 104.810 132.270  1.00  0.00            
ATOM   2483  H   ILE   167      73.060 105.170 133.190  1.00  0.00            
ATOM   2484  CA  ILE   167      74.010 104.300 131.420  1.00  0.00            
ATOM   2485  HA  ILE   167      74.110 104.910 130.520  1.00  0.00            
ATOM   2486  CB  ILE   167      75.370 104.290 132.190  1.00  0.00            
ATOM   2487  HB  ILE   167      75.220 103.760 133.130  1.00  0.00            
ATOM   2488  CG2 ILE   167      76.480 103.620 131.400  1.00  0.00            
ATOM   2489 HG21 ILE   167      76.630 104.160 130.460  1.00  0.00            
ATOM   2490 HG22 ILE   167      77.410 103.640 131.980  1.00  0.00            
ATOM   2491 HG23 ILE   167      76.210 102.590 131.190  1.00  0.00            
ATOM   2492  CG1 ILE   167      75.740 105.700 132.530  1.00  0.00            
ATOM   2493 HG12 ILE   167      74.820 106.160 132.900  1.00  0.00            
ATOM   2494 HG13 ILE   167      76.460 105.620 133.350  1.00  0.00            
ATOM   2495  CD1 ILE   167      76.350 106.600 131.390  1.00  0.00            
ATOM   2496 HD11 ILE   167      75.640 106.690 130.570  1.00  0.00            
ATOM   2497 HD12 ILE   167      76.570 107.600 131.790  1.00  0.00            
ATOM   2498 HD13 ILE   167      77.270 106.150 131.030  1.00  0.00            
ATOM   2499  C   ILE   167      73.740 102.980 130.760  1.00  0.00            
ATOM   2500  O   ILE   167      73.900 102.880 129.570  1.00  0.00            
ATOM   2501  N   ASN   168      73.350 101.930 131.490  1.00  0.00            
ATOM   2502  H   ASN   168      73.400 101.970 132.500  1.00  0.00            
ATOM   2503  CA  ASN   168      73.220 100.580 130.820  1.00  0.00            
ATOM   2504  HA  ASN   168      74.060 100.480 130.140  1.00  0.00            
ATOM   2505  CB  ASN   168      73.210  99.320 131.810  1.00  0.00            
ATOM   2506  HB2 ASN   168      72.560  99.700 132.600  1.00  0.00            
ATOM   2507  HB3 ASN   168      72.830  98.370 131.440  1.00  0.00            
ATOM   2508  CG  ASN   168      74.610  99.080 132.410  1.00  0.00            
ATOM   2509  OD1 ASN   168      75.250  98.060 132.110  1.00  0.00            
ATOM   2510  ND2 ASN   168      75.030  99.880 133.450  1.00  0.00            
ATOM   2511 HD21 ASN   168      75.950  99.740 133.860  1.00  0.00            
ATOM   2512 HD22 ASN   168      74.430 100.610 133.810  1.00  0.00            
ATOM   2513  C   ASN   168      72.160 100.530 129.660  1.00  0.00            
ATOM   2514  O   ASN   168      72.290  99.870 128.640  1.00  0.00            
ATOM   2515  N   ILE   169      71.050 101.230 129.850  1.00  0.00            
ATOM   2516  H   ILE   169      70.960 101.610 130.790  1.00  0.00            
ATOM   2517  CA  ILE   169      69.930 101.430 128.900  1.00  0.00            
ATOM   2518  HA  ILE   169      69.600 100.480 128.490  1.00  0.00            
ATOM   2519  CB  ILE   169      68.770 102.120 129.580  1.00  0.00            
ATOM   2520  HB  ILE   169      69.180 102.940 130.170  1.00  0.00            
ATOM   2521  CG2 ILE   169      67.740 102.660 128.620  1.00  0.00            
ATOM   2522 HG21 ILE   169      67.330 101.850 128.030  1.00  0.00            
ATOM   2523 HG22 ILE   169      66.940 103.150 129.180  1.00  0.00            
ATOM   2524 HG23 ILE   169      68.210 103.390 127.960  1.00  0.00            
ATOM   2525  CG1 ILE   169      68.140 101.020 130.570  1.00  0.00            
ATOM   2526 HG12 ILE   169      67.630 100.300 129.950  1.00  0.00            
ATOM   2527 HG13 ILE   169      68.980 100.540 131.080  1.00  0.00            
ATOM   2528  CD1 ILE   169      67.160 101.580 131.620  1.00  0.00            
ATOM   2529 HD11 ILE   169      66.330 102.070 131.120  1.00  0.00            
ATOM   2530 HD12 ILE   169      66.790 100.770 132.240  1.00  0.00            
ATOM   2531 HD13 ILE   169      67.680 102.310 132.250  1.00  0.00            
ATOM   2532  C   ILE   169      70.410 102.190 127.660  1.00  0.00            
ATOM   2533  O   ILE   169      70.230 101.900 126.520  1.00  0.00            
ATOM   2534  N   CYS   170      71.190 103.320 127.850  1.00  0.00            
ATOM   2535  H   CYS   170      71.120 103.800 128.740  1.00  0.00            
ATOM   2536  CA  CYS   170      71.900 103.950 126.810  1.00  0.00            
ATOM   2537  HA  CYS   170      71.190 104.160 126.010  1.00  0.00            
ATOM   2538  CB  CYS   170      72.640 105.350 127.220  1.00  0.00            
ATOM   2539  HB2 CYS   170      73.320 105.220 128.070  1.00  0.00            
ATOM   2540  HB3 CYS   170      73.200 105.780 126.390  1.00  0.00            
ATOM   2541  SG  CYS   170      71.460 106.580 127.710  1.00  0.00            
ATOM   2542  HG  CYS   170      72.350 107.540 127.970  1.00  0.00            
ATOM   2543  C   CYS   170      72.820 103.160 126.020  1.00  0.00            
ATOM   2544  O   CYS   170      73.070 103.410 124.820  1.00  0.00            
ATOM   2545  N   ILE   171      73.410 102.180 126.700  1.00  0.00            
ATOM   2546  H   ILE   171      73.560 102.230 127.700  1.00  0.00            
ATOM   2547  CA  ILE   171      74.120 101.150 125.950  1.00  0.00            
ATOM   2548  HA  ILE   171      74.700 101.780 125.280  1.00  0.00            
ATOM   2549  CB  ILE   171      75.060 100.270 126.750  1.00  0.00            
ATOM   2550  HB  ILE   171      74.440  99.540 127.270  1.00  0.00            
ATOM   2551  CG2 ILE   171      76.130  99.540 125.930  1.00  0.00            
ATOM   2552 HG21 ILE   171      76.760 100.270 125.420  1.00  0.00            
ATOM   2553 HG22 ILE   171      76.750  98.940 126.600  1.00  0.00            
ATOM   2554 HG23 ILE   171      75.650  98.900 125.200  1.00  0.00            
ATOM   2555  CG1 ILE   171      75.950 101.220 127.640  1.00  0.00            
ATOM   2556 HG12 ILE   171      76.570 101.800 126.950  1.00  0.00            
ATOM   2557 HG13 ILE   171      75.260 101.890 128.160  1.00  0.00            
ATOM   2558  CD1 ILE   171      76.850 100.530 128.670  1.00  0.00            
ATOM   2559 HD11 ILE   171      77.550  99.860 128.160  1.00  0.00            
ATOM   2560 HD12 ILE   171      77.420 101.290 129.230  1.00  0.00            
ATOM   2561 HD13 ILE   171      76.240  99.960 129.370  1.00  0.00            
ATOM   2562  C   ILE   171      73.340 100.290 124.990  1.00  0.00            
ATOM   2563  O   ILE   171      73.790 100.100 123.830  1.00  0.00            
ATOM   2564  N   TRP   172      72.140  99.830 125.390  1.00  0.00            
ATOM   2565  H   TRP   172      71.800 100.060 126.320  1.00  0.00            
ATOM   2566  CA  TRP   172      71.300  99.060 124.530  1.00  0.00            
ATOM   2567  HA  TRP   172      71.870  98.240 124.100  1.00  0.00            
ATOM   2568  CB  TRP   172      70.110  98.480 125.330  1.00  0.00            
ATOM   2569  HB2 TRP   172      69.650  99.330 125.850  1.00  0.00            
ATOM   2570  HB3 TRP   172      69.380  97.990 124.700  1.00  0.00            
ATOM   2571  CG  TRP   172      70.500  97.460 126.420  1.00  0.00            
ATOM   2572  CD1 TRP   172      71.740  96.920 126.450  1.00  0.00            
ATOM   2573  HD1 TRP   172      72.510  97.240 125.740  1.00  0.00            
ATOM   2574  NE1 TRP   172      71.740  95.940 127.550  1.00  0.00            
ATOM   2575  HE1 TRP   172      72.500  95.310 127.800  1.00  0.00            
ATOM   2576  CE2 TRP   172      70.490  95.980 128.160  1.00  0.00            
ATOM   2577  CZ2 TRP   172      70.010  95.230 129.260  1.00  0.00            
ATOM   2578  HZ2 TRP   172      70.730  94.660 129.850  1.00  0.00            
ATOM   2579  CH2 TRP   172      68.660  95.270 129.520  1.00  0.00            
ATOM   2580  HH2 TRP   172      68.250  94.690 130.350  1.00  0.00            
ATOM   2581  CZ3 TRP   172      67.800  96.050 128.740  1.00  0.00            
ATOM   2582  HZ3 TRP   172      66.720  96.010 128.860  1.00  0.00            
ATOM   2583  CE3 TRP   172      68.310  96.910 127.790  1.00  0.00            
ATOM   2584  HE3 TRP   172      67.570  97.500 127.250  1.00  0.00            
ATOM   2585  CD2 TRP   172      69.680  96.890 127.440  1.00  0.00            
ATOM   2586  C   TRP   172      70.660  99.850 123.390  1.00  0.00            
ATOM   2587  O   TRP   172      70.400  99.350 122.310  1.00  0.00            
ATOM   2588  N   VAL   173      70.470 101.190 123.610  1.00  0.00            
ATOM   2589  H   VAL   173      70.750 101.450 124.550  1.00  0.00            
ATOM   2590  CA  VAL   173      69.910 102.190 122.780  1.00  0.00            
ATOM   2591  HA  VAL   173      69.000 101.830 122.310  1.00  0.00            
ATOM   2592  CB  VAL   173      69.590 103.530 123.500  1.00  0.00            
ATOM   2593  HB  VAL   173      70.460 103.770 124.110  1.00  0.00            
ATOM   2594  CG1 VAL   173      69.270 104.730 122.560  1.00  0.00            
ATOM   2595 HG11 VAL   173      68.400 104.500 121.950  1.00  0.00            
ATOM   2596 HG12 VAL   173      69.070 105.620 123.160  1.00  0.00            
ATOM   2597 HG13 VAL   173      70.130 104.930 121.920  1.00  0.00            
ATOM   2598  CG2 VAL   173      68.430 103.260 124.440  1.00  0.00            
ATOM   2599 HG21 VAL   173      68.720 102.500 125.160  1.00  0.00            
ATOM   2600 HG22 VAL   173      68.170 104.180 124.970  1.00  0.00            
ATOM   2601 HG23 VAL   173      67.570 102.920 123.870  1.00  0.00            
ATOM   2602  C   VAL   173      70.920 102.380 121.620  1.00  0.00            
ATOM   2603  O   VAL   173      70.670 102.300 120.420  1.00  0.00            
ATOM   2604  N   LEU   174      72.160 102.630 121.990  1.00  0.00            
ATOM   2605  H   LEU   174      72.320 102.700 122.990  1.00  0.00            
ATOM   2606  CA  LEU   174      73.290 102.820 121.100  1.00  0.00            
ATOM   2607  HA  LEU   174      73.120 103.680 120.450  1.00  0.00            
ATOM   2608  CB  LEU   174      74.610 103.100 121.970  1.00  0.00            
ATOM   2609  HB2 LEU   174      74.450 104.140 122.260  1.00  0.00            
ATOM   2610  HB3 LEU   174      74.560 102.470 122.860  1.00  0.00            
ATOM   2611  CG  LEU   174      75.990 102.960 121.330  1.00  0.00            
ATOM   2612  HG  LEU   174      76.100 101.990 120.860  1.00  0.00            
ATOM   2613  CD1 LEU   174      76.100 104.060 120.270  1.00  0.00            
ATOM   2614 HD11 LEU   174      76.000 105.040 120.750  1.00  0.00            
ATOM   2615 HD12 LEU   174      77.080 104.000 119.790  1.00  0.00            
ATOM   2616 HD13 LEU   174      75.320 103.930 119.530  1.00  0.00            
ATOM   2617  CD2 LEU   174      77.220 102.990 122.280  1.00  0.00            
ATOM   2618 HD21 LEU   174      77.150 102.180 123.000  1.00  0.00            
ATOM   2619 HD22 LEU   174      78.140 102.880 121.700  1.00  0.00            
ATOM   2620 HD23 LEU   174      77.250 103.940 122.820  1.00  0.00            
ATOM   2621  C   LEU   174      73.510 101.570 120.240  1.00  0.00            
ATOM   2622  O   LEU   174      73.620 101.660 119.070  1.00  0.00            
ATOM   2623  N   ALA   175      73.660 100.380 120.890  1.00  0.00            
ATOM   2624  H   ALA   175      73.590 100.380 121.900  1.00  0.00            
ATOM   2625  CA  ALA   175      74.050  99.200 120.250  1.00  0.00            
ATOM   2626  HA  ALA   175      74.900  99.530 119.650  1.00  0.00            
ATOM   2627  CB  ALA   175      74.530  98.070 121.200  1.00  0.00            
ATOM   2628  HB1 ALA   175      73.700  97.730 121.810  1.00  0.00            
ATOM   2629  HB2 ALA   175      74.930  97.240 120.610  1.00  0.00            
ATOM   2630  HB3 ALA   175      75.320  98.460 121.860  1.00  0.00            
ATOM   2631  C   ALA   175      72.990  98.670 119.300  1.00  0.00            
ATOM   2632  O   ALA   175      73.310  98.030 118.300  1.00  0.00            
ATOM   2633  N   SER   176      71.740  98.720 119.670  1.00  0.00            
ATOM   2634  H   SER   176      71.580  98.820 120.670  1.00  0.00            
ATOM   2635  CA  SER   176      70.610  98.470 118.810  1.00  0.00            
ATOM   2636  HA  SER   176      70.850  97.570 118.260  1.00  0.00            
ATOM   2637  CB  SER   176      69.220  98.290 119.480  1.00  0.00            
ATOM   2638  HB2 SER   176      68.500  98.010 118.720  1.00  0.00            
ATOM   2639  HB3 SER   176      69.290  97.500 120.230  1.00  0.00            
ATOM   2640  OG  SER   176      68.790  99.540 120.130  1.00  0.00            
ATOM   2641  HG  SER   176      67.930  99.410 120.540  1.00  0.00            
ATOM   2642  C   SER   176      70.520  99.460 117.700  1.00  0.00            
ATOM   2643  O   SER   176      70.220  99.080 116.580  1.00  0.00            
ATOM   2644  N   GLY   177      70.770 100.760 117.980  1.00  0.00            
ATOM   2645  H   GLY   177      70.840 101.010 118.960  1.00  0.00            
ATOM   2646  CA  GLY   177      70.950 101.810 116.990  1.00  0.00            
ATOM   2647  HA2 GLY   177      69.950 102.070 116.660  1.00  0.00            
ATOM   2648  HA3 GLY   177      71.380 102.650 117.540  1.00  0.00            
ATOM   2649  C   GLY   177      71.820 101.530 115.770  1.00  0.00            
ATOM   2650  O   GLY   177      71.500 101.840 114.670  1.00  0.00            
ATOM   2651  N   VAL   178      72.910 100.740 115.990  1.00  0.00            
ATOM   2652  H   VAL   178      73.300 100.560 116.910  1.00  0.00            
ATOM   2653  CA  VAL   178      73.580 100.210 114.860  1.00  0.00            
ATOM   2654  HA  VAL   178      73.310 100.650 113.900  1.00  0.00            
ATOM   2655  CB  VAL   178      75.160 100.340 115.040  1.00  0.00            
ATOM   2656  HB  VAL   178      75.720  99.730 114.340  1.00  0.00            
ATOM   2657  CG1 VAL   178      75.420 101.870 114.730  1.00  0.00            
ATOM   2658 HG11 VAL   178      74.870 102.490 115.440  1.00  0.00            
ATOM   2659 HG12 VAL   178      76.490 102.090 114.830  1.00  0.00            
ATOM   2660 HG13 VAL   178      75.100 102.100 113.720  1.00  0.00            
ATOM   2661  CG2 VAL   178      75.750  99.800 116.410  1.00  0.00            
ATOM   2662 HG21 VAL   178      75.520  98.740 116.520  1.00  0.00            
ATOM   2663 HG22 VAL   178      76.830  99.940 116.420  1.00  0.00            
ATOM   2664 HG23 VAL   178      75.310 100.350 117.240  1.00  0.00            
ATOM   2665  C   VAL   178      73.280  98.780 114.490  1.00  0.00            
ATOM   2666  O   VAL   178      73.730  98.280 113.440  1.00  0.00            
ATOM   2667  N   GLY   179      72.430  98.100 115.310  1.00  0.00            
ATOM   2668  H   GLY   179      72.050  98.590 116.110  1.00  0.00            
ATOM   2669  CA  GLY   179      72.050  96.710 115.100  1.00  0.00            
ATOM   2670  HA2 GLY   179      72.900  96.190 114.660  1.00  0.00            
ATOM   2671  HA3 GLY   179      71.820  96.270 116.070  1.00  0.00            
ATOM   2672  C   GLY   179      70.880  96.580 114.210  1.00  0.00            
ATOM   2673  O   GLY   179      70.680  95.570 113.550  1.00  0.00            
ATOM   2674  N   VAL   180      69.970  97.650 114.160  1.00  0.00            
ATOM   2675  H   VAL   180      69.930  98.320 114.920  1.00  0.00            
ATOM   2676  CA  VAL   180      69.020  97.750 113.130  1.00  0.00            
ATOM   2677  HA  VAL   180      68.490  96.810 113.030  1.00  0.00            
ATOM   2678  CB  VAL   180      68.020  98.830 113.380  1.00  0.00            
ATOM   2679  HB  VAL   180      68.600  99.750 113.540  1.00  0.00            
ATOM   2680  CG1 VAL   180      66.950  99.070 112.250  1.00  0.00            
ATOM   2681 HG11 VAL   180      66.380  98.160 112.100  1.00  0.00            
ATOM   2682 HG12 VAL   180      66.290  99.880 112.550  1.00  0.00            
ATOM   2683 HG13 VAL   180      67.460  99.340 111.330  1.00  0.00            
ATOM   2684  CG2 VAL   180      67.260  98.490 114.670  1.00  0.00            
ATOM   2685 HG21 VAL   180      67.970  98.430 115.500  1.00  0.00            
ATOM   2686 HG22 VAL   180      66.530  99.270 114.880  1.00  0.00            
ATOM   2687 HG23 VAL   180      66.760  97.540 114.560  1.00  0.00            
ATOM   2688  C   VAL   180      69.600  97.920 111.750  1.00  0.00            
ATOM   2689  O   VAL   180      68.950  97.300 110.870  1.00  0.00            
ATOM   2690  N   PRO   181      70.580  98.650 111.330  1.00  0.00            
ATOM   2691  CD  PRO   181      71.030  99.890 111.990  1.00  0.00            
ATOM   2692  HD2 PRO   181      71.520  99.630 112.930  1.00  0.00            
ATOM   2693  HD3 PRO   181      70.160 100.510 112.210  1.00  0.00            
ATOM   2694  CG  PRO   181      72.000 100.570 110.980  1.00  0.00            
ATOM   2695  HG2 PRO   181      72.870 100.990 111.490  1.00  0.00            
ATOM   2696  HG3 PRO   181      71.500 101.360 110.430  1.00  0.00            
ATOM   2697  CB  PRO   181      72.400  99.410 110.050  1.00  0.00            
ATOM   2698  HB2 PRO   181      73.340  98.880 110.250  1.00  0.00            
ATOM   2699  HB3 PRO   181      72.460  99.900 109.080  1.00  0.00            
ATOM   2700  CA  PRO   181      71.230  98.430 110.080  1.00  0.00            
ATOM   2701  HA  PRO   181      70.570  98.880 109.340  1.00  0.00            
ATOM   2702  C   PRO   181      71.550  97.040 109.690  1.00  0.00            
ATOM   2703  O   PRO   181      71.360  96.700 108.570  1.00  0.00            
ATOM   2704  N   ILE   182      72.100  96.260 110.610  1.00  0.00            
ATOM   2705  H   ILE   182      72.470  96.730 111.430  1.00  0.00            
ATOM   2706  CA  ILE   182      72.270  94.790 110.500  1.00  0.00            
ATOM   2707  HA  ILE   182      72.870  94.670 109.600  1.00  0.00            
ATOM   2708  CB  ILE   182      73.050  94.170 111.720  1.00  0.00            
ATOM   2709  HB  ILE   182      72.420  93.990 112.590  1.00  0.00            
ATOM   2710  CG2 ILE   182      73.530  92.770 111.110  1.00  0.00            
ATOM   2711 HG21 ILE   182      74.170  92.950 110.240  1.00  0.00            
ATOM   2712 HG22 ILE   182      74.100  92.220 111.870  1.00  0.00            
ATOM   2713 HG23 ILE   182      72.660  92.190 110.810  1.00  0.00            
ATOM   2714  CG1 ILE   182      74.270  94.940 112.080  1.00  0.00            
ATOM   2715 HG12 ILE   182      73.970  95.700 112.800  1.00  0.00            
ATOM   2716 HG13 ILE   182      74.960  94.250 112.560  1.00  0.00            
ATOM   2717  CD1 ILE   182      74.960  95.610 110.890  1.00  0.00            
ATOM   2718 HD11 ILE   182      74.270  96.310 110.420  1.00  0.00            
ATOM   2719 HD12 ILE   182      75.840  96.150 111.240  1.00  0.00            
ATOM   2720 HD13 ILE   182      75.270  94.850 110.170  1.00  0.00            
ATOM   2721  C   ILE   182      70.920  94.040 110.350  1.00  0.00            
ATOM   2722  O   ILE   182      70.790  93.130 109.520  1.00  0.00            
ATOM   2723  N   MET   183      69.840  94.400 111.030  1.00  0.00            
ATOM   2724  H   MET   183      69.990  95.030 111.820  1.00  0.00            
ATOM   2725  CA  MET   183      68.470  93.870 110.790  1.00  0.00            
ATOM   2726  HA  MET   183      68.540  92.790 110.850  1.00  0.00            
ATOM   2727  CB  MET   183      67.380  94.340 111.760  1.00  0.00            
ATOM   2728  HB2 MET   183      67.440  95.430 111.770  1.00  0.00            
ATOM   2729  HB3 MET   183      66.430  94.030 111.330  1.00  0.00            
ATOM   2730  CG  MET   183      67.490  93.790 113.250  1.00  0.00            
ATOM   2731  HG2 MET   183      67.430  92.710 113.230  1.00  0.00            
ATOM   2732  HG3 MET   183      68.460  94.090 113.670  1.00  0.00            
ATOM   2733  SD  MET   183      66.170  94.440 114.280  1.00  0.00            
ATOM   2734  CE  MET   183      66.770  93.850 115.830  1.00  0.00            
ATOM   2735  HE1 MET   183      67.760  94.280 116.030  1.00  0.00            
ATOM   2736  HE2 MET   183      66.090  94.150 116.630  1.00  0.00            
ATOM   2737  HE3 MET   183      66.840  92.770 115.810  1.00  0.00            
ATOM   2738  C   MET   183      67.990  94.130 109.390  1.00  0.00            
ATOM   2739  O   MET   183      67.620  93.270 108.590  1.00  0.00            
ATOM   2740  N   VAL   184      68.240  95.380 108.860  1.00  0.00            
ATOM   2741  H   VAL   184      68.680  96.070 109.470  1.00  0.00            
ATOM   2742  CA  VAL   184      67.840  95.810 107.480  1.00  0.00            
ATOM   2743  HA  VAL   184      66.830  95.500 107.240  1.00  0.00            
ATOM   2744  CB  VAL   184      67.960  97.350 107.240  1.00  0.00            
ATOM   2745  HB  VAL   184      68.960  97.670 107.560  1.00  0.00            
ATOM   2746  CG1 VAL   184      67.750  97.740 105.760  1.00  0.00            
ATOM   2747 HG11 VAL   184      66.760  97.430 105.440  1.00  0.00            
ATOM   2748 HG12 VAL   184      67.850  98.820 105.650  1.00  0.00            
ATOM   2749 HG13 VAL   184      68.510  97.250 105.150  1.00  0.00            
ATOM   2750  CG2 VAL   184      66.920  98.070 108.220  1.00  0.00            
ATOM   2751 HG21 VAL   184      67.170  97.830 109.260  1.00  0.00            
ATOM   2752 HG22 VAL   184      66.980  99.150 108.080  1.00  0.00            
ATOM   2753 HG23 VAL   184      65.910  97.730 108.000  1.00  0.00            
ATOM   2754  C   VAL   184      68.690  95.030 106.520  1.00  0.00            
ATOM   2755  O   VAL   184      68.190  94.510 105.530  1.00  0.00            
ATOM   2756  N   MET   185      70.020  94.860 106.690  1.00  0.00            
ATOM   2757  H   MET   185      70.420  95.310 107.500  1.00  0.00            
ATOM   2758  CA  MET   185      70.930  94.310 105.680  1.00  0.00            
ATOM   2759  HA  MET   185      70.450  94.360 104.710  1.00  0.00            
ATOM   2760  CB  MET   185      72.310  95.120 105.600  1.00  0.00            
ATOM   2761  HB2 MET   185      72.750  95.130 106.600  1.00  0.00            
ATOM   2762  HB3 MET   185      72.980  94.590 104.920  1.00  0.00            
ATOM   2763  CG  MET   185      72.120  96.610 105.090  1.00  0.00            
ATOM   2764  HG2 MET   185      71.500  96.550 104.200  1.00  0.00            
ATOM   2765  HG3 MET   185      71.590  97.140 105.880  1.00  0.00            
ATOM   2766  SD  MET   185      73.630  97.520 104.690  1.00  0.00            
ATOM   2767  CE  MET   185      74.270  97.640 106.430  1.00  0.00            
ATOM   2768  HE1 MET   185      74.420  96.640 106.840  1.00  0.00            
ATOM   2769  HE2 MET   185      75.220  98.180 106.440  1.00  0.00            
ATOM   2770  HE3 MET   185      73.550  98.180 107.050  1.00  0.00            
ATOM   2771  C   MET   185      71.180  92.760 105.640  1.00  0.00            
ATOM   2772  O   MET   185      71.740  92.240 104.670  1.00  0.00            
ATOM   2773  N   ALA   186      70.760  92.010 106.700  1.00  0.00            
ATOM   2774  H   ALA   186      70.650  92.480 107.590  1.00  0.00            
ATOM   2775  CA  ALA   186      70.660  90.510 106.660  1.00  0.00            
ATOM   2776  HA  ALA   186      71.630  90.120 106.350  1.00  0.00            
ATOM   2777  CB  ALA   186      70.410  90.100 108.060  1.00  0.00            
ATOM   2778  HB1 ALA   186      69.440  90.480 108.390  1.00  0.00            
ATOM   2779  HB2 ALA   186      70.420  89.020 108.130  1.00  0.00            
ATOM   2780  HB3 ALA   186      71.190  90.510 108.710  1.00  0.00            
ATOM   2781  C   ALA   186      69.700  90.000 105.610  1.00  0.00            
ATOM   2782  O   ALA   186      68.670  90.620 105.380  1.00  0.00            
ATOM   2783  N   VAL   187      70.050  88.850 105.000  1.00  0.00            
ATOM   2784  H   VAL   187      70.870  88.350 105.310  1.00  0.00            
ATOM   2785  CA  VAL   187      69.330  88.360 103.820  1.00  0.00            
ATOM   2786  HA  VAL   187      68.260  88.450 103.960  1.00  0.00            
ATOM   2787  CB  VAL   187      69.720  89.110 102.530  1.00  0.00            
ATOM   2788  HB  VAL   187      69.450  90.160 102.640  1.00  0.00            
ATOM   2789  CG1 VAL   187      71.200  89.010 102.260  1.00  0.00            
ATOM   2790 HG11 VAL   187      71.480  87.970 102.150  1.00  0.00            
ATOM   2791 HG12 VAL   187      71.440  89.550 101.350  1.00  0.00            
ATOM   2792 HG13 VAL   187      71.760  89.450 103.100  1.00  0.00            
ATOM   2793  CG2 VAL   187      68.930  88.580 101.330  1.00  0.00            
ATOM   2794 HG21 VAL   187      67.870  88.720 101.510  1.00  0.00            
ATOM   2795 HG22 VAL   187      69.230  89.130 100.440  1.00  0.00            
ATOM   2796 HG23 VAL   187      69.140  87.520 101.200  1.00  0.00            
ATOM   2797  C   VAL   187      69.590  86.980 103.780  1.00  0.00            
ATOM   2798  O   VAL   187      70.590  86.400 104.330  1.00  0.00            
ATOM   2799  N   THR   188      68.680  86.180 103.150  1.00  0.00            
ATOM   2800  H   THR   188      67.810  86.610 102.870  1.00  0.00            
ATOM   2801  CA  THR   188      68.900  84.800 102.830  1.00  0.00            
ATOM   2802  HA  THR   188      69.860  84.430 103.200  1.00  0.00            
ATOM   2803  CB  THR   188      67.780  83.900 103.360  1.00  0.00            
ATOM   2804  HB  THR   188      67.970  82.890 103.020  1.00  0.00            
ATOM   2805  CG2 THR   188      67.720  83.920 104.900  1.00  0.00            
ATOM   2806 HG21 THR   188      67.540  84.940 105.250  1.00  0.00            
ATOM   2807 HG22 THR   188      66.920  83.270 105.240  1.00  0.00            
ATOM   2808 HG23 THR   188      68.670  83.570 105.310  1.00  0.00            
ATOM   2809  OG1 THR   188      66.500  84.170 102.850  1.00  0.00            
ATOM   2810  HG1 THR   188      65.870  83.560 103.240  1.00  0.00            
ATOM   2811  C   THR   188      68.940  84.470 101.350  1.00  0.00            
ATOM   2812  O   THR   188      68.080  84.920 100.650  1.00  0.00            
ATOM   2813  N   ARG   189      69.890  83.680 100.860  1.00  0.00            
ATOM   2814  H   ARG   189      70.670  83.420 101.450  1.00  0.00            
ATOM   2815  CA  ARG   189      69.950  83.350  99.450  1.00  0.00            
ATOM   2816  HA  ARG   189      69.070  83.750  98.950  1.00  0.00            
ATOM   2817  CB  ARG   189      71.190  83.940  98.790  1.00  0.00            
ATOM   2818  HB2 ARG   189      71.990  83.560  99.420  1.00  0.00            
ATOM   2819  HB3 ARG   189      71.210  83.430  97.830  1.00  0.00            
ATOM   2820  CG  ARG   189      71.400  85.490  98.560  1.00  0.00            
ATOM   2821  HG2 ARG   189      71.540  85.920  99.560  1.00  0.00            
ATOM   2822  HG3 ARG   189      72.330  85.580  98.000  1.00  0.00            
ATOM   2823  CD  ARG   189      70.280  86.260  97.820  1.00  0.00            
ATOM   2824  HD2 ARG   189      69.930  85.730  96.940  1.00  0.00            
ATOM   2825  HD3 ARG   189      69.440  86.490  98.480  1.00  0.00            
ATOM   2826  NE  ARG   189      70.900  87.530  97.380  1.00  0.00            
ATOM   2827  HE  ARG   189      71.900  87.580  97.560  1.00  0.00            
ATOM   2828  CZ  ARG   189      70.350  88.460  96.660  1.00  0.00            
ATOM   2829  NH1 ARG   189      69.040  88.480  96.580  1.00  0.00            
ATOM   2830 HH11 ARG   189      68.500  87.790  97.070  1.00  0.00            
ATOM   2831 HH12 ARG   189      68.590  89.190  96.030  1.00  0.00            
ATOM   2832  NH2 ARG   189      71.000  89.490  96.170  1.00  0.00            
ATOM   2833 HH21 ARG   189      71.990  89.590  96.350  1.00  0.00            
ATOM   2834 HH22 ARG   189      70.510  90.180  95.620  1.00  0.00            
ATOM   2835  C   ARG   189      69.770  81.850  99.090  1.00  0.00            
ATOM   2836  O   ARG   189      70.620  81.000  99.350  1.00  0.00            
ATOM   2837  N   PRO   190      68.690  81.470  98.440  1.00  0.00            
ATOM   2838  CD  PRO   190      67.410  82.030  98.790  1.00  0.00            
ATOM   2839  HD2 PRO   190      67.260  82.930  98.190  1.00  0.00            
ATOM   2840  HD3 PRO   190      67.440  82.300  99.850  1.00  0.00            
ATOM   2841  CG  PRO   190      66.380  80.940  98.490  1.00  0.00            
ATOM   2842  HG2 PRO   190      65.440  81.380  98.170  1.00  0.00            
ATOM   2843  HG3 PRO   190      66.220  80.310  99.360  1.00  0.00            
ATOM   2844  CB  PRO   190      67.040  80.160  97.370  1.00  0.00            
ATOM   2845  HB2 PRO   190      66.960  80.620  96.390  1.00  0.00            
ATOM   2846  HB3 PRO   190      66.680  79.140  97.330  1.00  0.00            
ATOM   2847  CA  PRO   190      68.530  80.170  97.840  1.00  0.00            
ATOM   2848  HA  PRO   190      68.650  79.440  98.640  1.00  0.00            
ATOM   2849  C   PRO   190      69.500  79.860  96.730  1.00  0.00            
ATOM   2850  O   PRO   190      69.460  80.410  95.610  1.00  0.00            
ATOM   2851  N   ARG   191      70.430  78.910  97.060  1.00  0.00            
ATOM   2852  H   ARG   191      70.460  78.580  98.010  1.00  0.00            
ATOM   2853  CA  ARG   191      71.490  78.500  96.150  1.00  0.00            
ATOM   2854  HA  ARG   191      71.180  78.740  95.140  1.00  0.00            
ATOM   2855  CB  ARG   191      72.860  79.200  96.430  1.00  0.00            
ATOM   2856  HB2 ARG   191      73.140  78.970  97.460  1.00  0.00            
ATOM   2857  HB3 ARG   191      73.590  78.760  95.750  1.00  0.00            
ATOM   2858  CG  ARG   191      72.850  80.740  96.240  1.00  0.00            
ATOM   2859  HG2 ARG   191      72.070  81.170  96.870  1.00  0.00            
ATOM   2860  HG3 ARG   191      73.820  81.140  96.550  1.00  0.00            
ATOM   2861  CD  ARG   191      72.590  81.110  94.770  1.00  0.00            
ATOM   2862  HD2 ARG   191      73.380  80.720  94.120  1.00  0.00            
ATOM   2863  HD3 ARG   191      71.630  80.740  94.440  1.00  0.00            
ATOM   2864  NE  ARG   191      72.590  82.580  94.680  1.00  0.00            
ATOM   2865  HE  ARG   191      73.500  83.010  94.570  1.00  0.00            
ATOM   2866  CZ  ARG   191      71.550  83.310  94.530  1.00  0.00            
ATOM   2867  NH1 ARG   191      70.290  82.910  94.650  1.00  0.00            
ATOM   2868 HH11 ARG   191      70.090  81.950  94.880  1.00  0.00            
ATOM   2869 HH12 ARG   191      69.540  83.570  94.510  1.00  0.00            
ATOM   2870  NH2 ARG   191      71.690  84.630  94.450  1.00  0.00            
ATOM   2871 HH21 ARG   191      72.610  85.050  94.510  1.00  0.00            
ATOM   2872 HH22 ARG   191      70.880  85.220  94.330  1.00  0.00            
ATOM   2873  C   ARG   191      71.660  76.950  96.040  1.00  0.00            
ATOM   2874  O   ARG   191      72.000  76.360  97.030  1.00  0.00            
ATOM   2875  N   ASP   192      71.380  76.470  94.840  1.00  0.00            
ATOM   2876  H   ASP   192      71.010  77.160  94.200  1.00  0.00            
ATOM   2877  CA  ASP   192      71.360  75.070  94.450  1.00  0.00            
ATOM   2878  HA  ASP   192      70.640  74.930  93.650  1.00  0.00            
ATOM   2879  CB  ASP   192      72.800  74.590  93.930  1.00  0.00            
ATOM   2880  HB2 ASP   192      73.520  74.970  94.660  1.00  0.00            
ATOM   2881  HB3 ASP   192      72.810  73.500  93.950  1.00  0.00            
ATOM   2882  CG  ASP   192      73.200  75.080  92.510  1.00  0.00            
ATOM   2883  OD1 ASP   192      72.400  75.180  91.580  1.00  0.00            
ATOM   2884  OD2 ASP   192      74.430  75.340  92.420  1.00  0.00            
ATOM   2885  C   ASP   192      70.790  74.030  95.350  1.00  0.00            
ATOM   2886  O   ASP   192      71.300  72.910  95.510  1.00  0.00            
ATOM   2887  N   GLY   193      69.670  74.450  96.010  1.00  0.00            
ATOM   2888  H   GLY   193      69.320  75.390  95.890  1.00  0.00            
ATOM   2889  CA  GLY   193      68.960  73.550  96.910  1.00  0.00            
ATOM   2890  HA2 GLY   193      67.900  73.800  96.860  1.00  0.00            
ATOM   2891  HA3 GLY   193      69.120  72.540  96.560  1.00  0.00            
ATOM   2892  C   GLY   193      69.440  73.650  98.430  1.00  0.00            
ATOM   2893  O   GLY   193      69.000  72.890  99.370  1.00  0.00            
ATOM   2894  N   ALA   194      70.280  74.630  98.720  1.00  0.00            
ATOM   2895  H   ALA   194      70.670  75.070  97.900  1.00  0.00            
ATOM   2896  CA  ALA   194      70.680  75.100  99.970  1.00  0.00            
ATOM   2897  HA  ALA   194      70.300  74.540 100.820  1.00  0.00            
ATOM   2898  CB  ALA   194      72.210  75.100 100.030  1.00  0.00            
ATOM   2899  HB1 ALA   194      72.610  75.680  99.190  1.00  0.00            
ATOM   2900  HB2 ALA   194      72.540  75.560 100.970  1.00  0.00            
ATOM   2901  HB3 ALA   194      72.580  74.080  99.980  1.00  0.00            
ATOM   2902  C   ALA   194      70.100  76.510 100.090  1.00  0.00            
ATOM   2903  O   ALA   194      69.900  77.230  99.040  1.00  0.00            
ATOM   2904  N   VAL   195      69.940  77.010 101.310  1.00  0.00            
ATOM   2905  H   VAL   195      69.900  76.360 102.080  1.00  0.00            
ATOM   2906  CA  VAL   195      69.770  78.420 101.600  1.00  0.00            
ATOM   2907  HA  VAL   195      69.810  78.980 100.670  1.00  0.00            
ATOM   2908  CB  VAL   195      68.470  78.720 102.290  1.00  0.00            
ATOM   2909  HB  VAL   195      68.450  78.310 103.300  1.00  0.00            
ATOM   2910  CG1 VAL   195      68.400  80.260 102.360  1.00  0.00            
ATOM   2911 HG11 VAL   195      68.430  80.680 101.350  1.00  0.00            
ATOM   2912 HG12 VAL   195      67.480  80.560 102.860  1.00  0.00            
ATOM   2913 HG13 VAL   195      69.260  80.640 102.930  1.00  0.00            
ATOM   2914  CG2 VAL   195      67.320  78.150 101.500  1.00  0.00            
ATOM   2915 HG21 VAL   195      67.440  77.070 101.420  1.00  0.00            
ATOM   2916 HG22 VAL   195      66.390  78.380 102.010  1.00  0.00            
ATOM   2917 HG23 VAL   195      67.310  78.600 100.510  1.00  0.00            
ATOM   2918  C   VAL   195      70.940  78.860 102.450  1.00  0.00            
ATOM   2919  O   VAL   195      71.370  78.190 103.420  1.00  0.00            
ATOM   2920  N   VAL   196      71.490  80.030 102.170  1.00  0.00            
ATOM   2921  H   VAL   196      71.230  80.570 101.360  1.00  0.00            
ATOM   2922  CA  VAL   196      72.450  80.580 103.050  1.00  0.00            
ATOM   2923  HA  VAL   196      72.620  79.830 103.820  1.00  0.00            
ATOM   2924  CB  VAL   196      73.780  80.800 102.280  1.00  0.00            
ATOM   2925  HB  VAL   196      73.620  81.400 101.390  1.00  0.00            
ATOM   2926  CG1 VAL   196      74.750  81.570 103.260  1.00  0.00            
ATOM   2927 HG11 VAL   196      74.920  80.970 104.160  1.00  0.00            
ATOM   2928 HG12 VAL   196      75.710  81.750 102.770  1.00  0.00            
ATOM   2929 HG13 VAL   196      74.310  82.530 103.540  1.00  0.00            
ATOM   2930  CG2 VAL   196      74.410  79.430 102.020  1.00  0.00            
ATOM   2931 HG21 VAL   196      73.730  78.830 101.430  1.00  0.00            
ATOM   2932 HG22 VAL   196      75.350  79.560 101.480  1.00  0.00            
ATOM   2933 HG23 VAL   196      74.610  78.940 102.970  1.00  0.00            
ATOM   2934  C   VAL   196      71.950  81.970 103.570  1.00  0.00            
ATOM   2935  O   VAL   196      71.370  82.780 102.870  1.00  0.00            
ATOM   2936  N   CYX   197      72.120  82.130 104.900  1.00  0.00            
ATOM   2937  H   CYX   197      72.640  81.380 105.330  1.00  0.00            
ATOM   2938  CA  CYX   197      71.740  83.330 105.760  1.00  0.00            
ATOM   2939  HA  CYX   197      70.900  83.870 105.320  1.00  0.00            
ATOM   2940  CB  CYX   197      71.310  82.820 107.240  1.00  0.00            
ATOM   2941  HB2 CYX   197      70.260  82.560 107.240  1.00  0.00            
ATOM   2942  HB3 CYX   197      71.910  81.950 107.510  1.00  0.00            
ATOM   2943  SG  CYX   197      71.160  84.070 108.610  1.00  0.00            
ATOM   2944  C   CYX   197      73.100  84.060 105.870  1.00  0.00            
ATOM   2945  O   CYX   197      74.060  83.580 106.470  1.00  0.00            
ATOM   2946  N   MET   198      73.160  85.270 105.340  1.00  0.00            
ATOM   2947  H   MET   198      72.360  85.590 104.830  1.00  0.00            
ATOM   2948  CA  MET   198      74.330  86.120 105.380  1.00  0.00            
ATOM   2949  HA  MET   198      74.900  85.930 106.290  1.00  0.00            
ATOM   2950  CB  MET   198      75.230  85.830 104.170  1.00  0.00            
ATOM   2951  HB2 MET   198      76.190  86.340 104.330  1.00  0.00            
ATOM   2952  HB3 MET   198      75.400  84.760 104.120  1.00  0.00            
ATOM   2953  CG  MET   198      74.600  86.320 102.830  1.00  0.00            
ATOM   2954  HG2 MET   198      73.520  86.190 102.860  1.00  0.00            
ATOM   2955  HG3 MET   198      74.840  87.380 102.680  1.00  0.00            
ATOM   2956  SD  MET   198      75.290  85.340 101.450  1.00  0.00            
ATOM   2957  CE  MET   198      77.010  85.820 101.470  1.00  0.00            
ATOM   2958  HE1 MET   198      77.450  85.570 102.440  1.00  0.00            
ATOM   2959  HE2 MET   198      77.550  85.300 100.680  1.00  0.00            
ATOM   2960  HE3 MET   198      77.090  86.900 101.310  1.00  0.00            
ATOM   2961  C   MET   198      73.960  87.640 105.450  1.00  0.00            
ATOM   2962  O   MET   198      72.800  88.030 105.540  1.00  0.00            
ATOM   2963  N   LEU   199      74.970  88.490 105.480  1.00  0.00            
ATOM   2964  H   LEU   199      75.850  88.010 105.630  1.00  0.00            
ATOM   2965  CA  LEU   199      74.970  89.940 105.540  1.00  0.00            
ATOM   2966  HA  LEU   199      73.960  90.330 105.520  1.00  0.00            
ATOM   2967  CB  LEU   199      75.630  90.370 106.860  1.00  0.00            
ATOM   2968  HB2 LEU   199      74.970  90.100 107.680  1.00  0.00            
ATOM   2969  HB3 LEU   199      76.540  89.770 106.910  1.00  0.00            
ATOM   2970  CG  LEU   199      75.990  91.810 106.980  1.00  0.00            
ATOM   2971  HG  LEU   199      76.690  92.120 106.200  1.00  0.00            
ATOM   2972  CD1 LEU   199      74.680  92.580 106.830  1.00  0.00            
ATOM   2973 HD11 LEU   199      73.990  92.280 107.620  1.00  0.00            
ATOM   2974 HD12 LEU   199      74.880  93.650 106.910  1.00  0.00            
ATOM   2975 HD13 LEU   199      74.240  92.370 105.860  1.00  0.00            
ATOM   2976  CD2 LEU   199      76.570  92.150 108.330  1.00  0.00            
ATOM   2977 HD21 LEU   199      77.480  91.570 108.500  1.00  0.00            
ATOM   2978 HD22 LEU   199      76.820  93.220 108.370  1.00  0.00            
ATOM   2979 HD23 LEU   199      75.850  91.920 109.110  1.00  0.00            
ATOM   2980  C   LEU   199      75.510  90.610 104.230  1.00  0.00            
ATOM   2981  O   LEU   199      76.730  90.550 103.980  1.00  0.00            
ATOM   2982  N   GLN   200      74.680  91.370 103.500  1.00  0.00            
ATOM   2983  H   GLN   200      73.740  91.450 103.860  1.00  0.00            
ATOM   2984  CA  GLN   200      74.990  92.000 102.230  1.00  0.00            
ATOM   2985  HA  GLN   200      76.040  91.820 101.990  1.00  0.00            
ATOM   2986  CB  GLN   200      74.110  91.460 101.070  1.00  0.00            
ATOM   2987  HB2 GLN   200      74.150  90.380 101.170  1.00  0.00            
ATOM   2988  HB3 GLN   200      73.110  91.820 101.300  1.00  0.00            
ATOM   2989  CG  GLN   200      74.490  91.860  99.600  1.00  0.00            
ATOM   2990  HG2 GLN   200      73.770  91.480  98.880  1.00  0.00            
ATOM   2991  HG3 GLN   200      74.520  92.950  99.550  1.00  0.00            
ATOM   2992  CD  GLN   200      75.880  91.320  99.230  1.00  0.00            
ATOM   2993  OE1 GLN   200      76.560  90.610  99.970  1.00  0.00            
ATOM   2994  NE2 GLN   200      76.270  91.640  98.020  1.00  0.00            
ATOM   2995 HE21 GLN   200      77.180  91.330  97.690  1.00  0.00            
ATOM   2996 HE22 GLN   200      75.670  92.200  97.430  1.00  0.00            
ATOM   2997  C   GLN   200      74.910  93.520 102.200  1.00  0.00            
ATOM   2998  O   GLN   200      73.870  94.130 102.110  1.00  0.00            
ATOM   2999  N   PHE   201      76.050  94.140 102.060  1.00  0.00            
ATOM   3000  H   PHE   201      76.870  93.550 102.010  1.00  0.00            
ATOM   3001  CA  PHE   201      76.230  95.580 101.920  1.00  0.00            
ATOM   3002  HA  PHE   201      75.560  96.080 102.620  1.00  0.00            
ATOM   3003  CB  PHE   201      77.650  96.040 102.210  1.00  0.00            
ATOM   3004  HB2 PHE   201      78.380  95.420 101.690  1.00  0.00            
ATOM   3005  HB3 PHE   201      77.870  97.090 102.020  1.00  0.00            
ATOM   3006  CG  PHE   201      77.880  95.820 103.670  1.00  0.00            
ATOM   3007  CD1 PHE   201      77.640  96.890 104.640  1.00  0.00            
ATOM   3008  HD1 PHE   201      77.190  97.800 104.250  1.00  0.00            
ATOM   3009  CE1 PHE   201      77.950  96.800 105.970  1.00  0.00            
ATOM   3010  HE1 PHE   201      77.830  97.640 106.660  1.00  0.00            
ATOM   3011  CZ  PHE   201      78.430  95.620 106.420  1.00  0.00            
ATOM   3012  HZ  PHE   201      78.640  95.560 107.490  1.00  0.00            
ATOM   3013  CE2 PHE   201      78.670  94.500 105.590  1.00  0.00            
ATOM   3014  HE2 PHE   201      79.060  93.560 105.990  1.00  0.00            
ATOM   3015  CD2 PHE   201      78.390  94.630 104.150  1.00  0.00            
ATOM   3016  HD2 PHE   201      78.590  93.800 103.480  1.00  0.00            
ATOM   3017  C   PHE   201      75.950  95.980 100.460  1.00  0.00            
ATOM   3018  O   PHE   201      76.320  95.180  99.560  1.00  0.00            
ATOM   3019  N   PRO   202      75.310  97.110 100.150  1.00  0.00            
ATOM   3020  CD  PRO   202      74.410  97.870 101.060  1.00  0.00            
ATOM   3021  HD2 PRO   202      75.020  98.360 101.830  1.00  0.00            
ATOM   3022  HD3 PRO   202      73.720  97.180 101.540  1.00  0.00            
ATOM   3023  CG  PRO   202      73.680  98.890 100.130  1.00  0.00            
ATOM   3024  HG2 PRO   202      73.560  99.850 100.630  1.00  0.00            
ATOM   3025  HG3 PRO   202      72.710  98.510  99.840  1.00  0.00            
ATOM   3026  CB  PRO   202      74.580  99.000  98.960  1.00  0.00            
ATOM   3027  HB2 PRO   202      75.370  99.750  99.130  1.00  0.00            
ATOM   3028  HB3 PRO   202      74.000  99.280  98.090  1.00  0.00            
ATOM   3029  CA  PRO   202      75.190  97.660  98.760  1.00  0.00            
ATOM   3030  HA  PRO   202      74.510  97.010  98.230  1.00  0.00            
ATOM   3031  C   PRO   202      76.470  97.760  98.000  1.00  0.00            
ATOM   3032  O   PRO   202      77.570  97.760  98.530  1.00  0.00            
ATOM   3033  N   SER   203      76.300  97.540  96.660  1.00  0.00            
ATOM   3034  H   SER   203      75.380  97.410  96.280  1.00  0.00            
ATOM   3035  CA  SER   203      77.470  97.470  95.740  1.00  0.00            
ATOM   3036  HA  SER   203      78.190  96.760  96.150  1.00  0.00            
ATOM   3037  CB  SER   203      77.090  97.030  94.330  1.00  0.00            
ATOM   3038  HB2 SER   203      76.940  95.960  94.410  1.00  0.00            
ATOM   3039  HB3 SER   203      76.140  97.530  94.140  1.00  0.00            
ATOM   3040  OG  SER   203      77.990  97.300  93.260  1.00  0.00            
ATOM   3041  HG  SER   203      77.620  96.970  92.440  1.00  0.00            
ATOM   3042  C   SER   203      78.080  98.850  95.710  1.00  0.00            
ATOM   3043  O   SER   203      77.250  99.790  95.570  1.00  0.00            
ATOM   3044  N   PRO   204      79.420  99.070  95.820  1.00  0.00            
ATOM   3045  CD  PRO   204      79.860 100.470  95.490  1.00  0.00            
ATOM   3046  HD2 PRO   204      79.350 101.180  96.140  1.00  0.00            
ATOM   3047  HD3 PRO   204      79.620 100.700  94.450  1.00  0.00            
ATOM   3048  CG  PRO   204      81.350 100.420  95.740  1.00  0.00            
ATOM   3049  HG2 PRO   204      81.580 100.660  96.780  1.00  0.00            
ATOM   3050  HG3 PRO   204      81.870 101.130  95.090  1.00  0.00            
ATOM   3051  CB  PRO   204      81.740  98.940  95.390  1.00  0.00            
ATOM   3052  HB2 PRO   204      82.590  98.680  96.030  1.00  0.00            
ATOM   3053  HB3 PRO   204      82.010  98.770  94.350  1.00  0.00            
ATOM   3054  CA  PRO   204      80.570  98.130  95.750  1.00  0.00            
ATOM   3055  HA  PRO   204      80.400  97.380  94.990  1.00  0.00            
ATOM   3056  C   PRO   204      80.700  97.460  97.090  1.00  0.00            
ATOM   3057  O   PRO   204      81.320  97.960  98.010  1.00  0.00            
ATOM   3058  N   SER   205      80.210  96.210  97.140  1.00  0.00            
ATOM   3059  H   SER   205      80.060  95.740  96.260  1.00  0.00            
ATOM   3060  CA  SER   205      79.850  95.500  98.390  1.00  0.00            
ATOM   3061  HA  SER   205      79.190  96.140  98.980  1.00  0.00            
ATOM   3062  CB  SER   205      79.150  94.190  98.130  1.00  0.00            
ATOM   3063  HB2 SER   205      79.800  93.620  97.470  1.00  0.00            
ATOM   3064  HB3 SER   205      79.070  93.690  99.090  1.00  0.00            
ATOM   3065  OG  SER   205      77.860  94.310  97.540  1.00  0.00            
ATOM   3066  HG  SER   205      77.490  93.440  97.410  1.00  0.00            
ATOM   3067  C   SER   205      81.100  95.220  99.240  1.00  0.00            
ATOM   3068  O   SER   205      81.050  95.530 100.460  1.00  0.00            
ATOM   3069  N   TRP   206      82.190  94.880  98.510  1.00  0.00            
ATOM   3070  H   TRP   206      82.140  94.910  97.510  1.00  0.00            
ATOM   3071  CA  TRP   206      83.430  94.470  99.110  1.00  0.00            
ATOM   3072  HA  TRP   206      83.220  93.790  99.930  1.00  0.00            
ATOM   3073  CB  TRP   206      84.400  93.730  98.070  1.00  0.00            
ATOM   3074  HB2 TRP   206      83.940  92.840  97.670  1.00  0.00            
ATOM   3075  HB3 TRP   206      84.600  94.440  97.260  1.00  0.00            
ATOM   3076  CG  TRP   206      85.710  93.320  98.600  1.00  0.00            
ATOM   3077  CD1 TRP   206      86.020  92.100  99.190  1.00  0.00            
ATOM   3078  HD1 TRP   206      85.260  91.330  99.140  1.00  0.00            
ATOM   3079  NE1 TRP   206      87.280  92.130  99.740  1.00  0.00            
ATOM   3080  HE1 TRP   206      87.740  91.360 100.210  1.00  0.00            
ATOM   3081  CE2 TRP   206      87.860  93.300  99.410  1.00  0.00            
ATOM   3082  CZ2 TRP   206      89.150  93.800  99.610  1.00  0.00            
ATOM   3083  HZ2 TRP   206      89.850  93.130 100.110  1.00  0.00            
ATOM   3084  CH2 TRP   206      89.480  95.070  99.190  1.00  0.00            
ATOM   3085  HH2 TRP   206      90.380  95.590  99.540  1.00  0.00            
ATOM   3086  CZ3 TRP   206      88.630  95.720  98.290  1.00  0.00            
ATOM   3087  HZ3 TRP   206      88.930  96.660  97.820  1.00  0.00            
ATOM   3088  CE3 TRP   206      87.390  95.200  97.980  1.00  0.00            
ATOM   3089  HE3 TRP   206      86.790  95.760  97.260  1.00  0.00            
ATOM   3090  CD2 TRP   206      86.940  94.000  98.600  1.00  0.00            
ATOM   3091  C   TRP   206      84.190  95.710  99.670  1.00  0.00            
ATOM   3092  O   TRP   206      84.810  95.740 100.720  1.00  0.00            
ATOM   3093  N   TYR   207      84.200  96.840  99.040  1.00  0.00            
ATOM   3094  H   TYR   207      83.920  96.840  98.070  1.00  0.00            
ATOM   3095  CA  TYR   207      84.720  98.060  99.600  1.00  0.00            
ATOM   3096  HA  TYR   207      85.690  97.820 100.050  1.00  0.00            
ATOM   3097  CB  TYR   207      84.910  99.230  98.640  1.00  0.00            
ATOM   3098  HB2 TYR   207      85.300  98.770  97.730  1.00  0.00            
ATOM   3099  HB3 TYR   207      83.920  99.630  98.460  1.00  0.00            
ATOM   3100  CG  TYR   207      85.790 100.310  99.040  1.00  0.00            
ATOM   3101  CD1 TYR   207      85.410 101.590  99.140  1.00  0.00            
ATOM   3102  HD1 TYR   207      84.390 101.860  98.890  1.00  0.00            
ATOM   3103  CE1 TYR   207      86.330 102.610  99.570  1.00  0.00            
ATOM   3104  HE1 TYR   207      86.030 103.640  99.760  1.00  0.00            
ATOM   3105  CZ  TYR   207      87.640 102.190  99.900  1.00  0.00            
ATOM   3106  OH  TYR   207      88.600 103.250 100.210  1.00  0.00            
ATOM   3107  HH  TYR   207      88.220 104.130 100.150  1.00  0.00            
ATOM   3108  CE2 TYR   207      87.990 100.870  99.770  1.00  0.00            
ATOM   3109  HE2 TYR   207      89.000 100.560 100.040  1.00  0.00            
ATOM   3110  CD2 TYR   207      87.080  99.950  99.300  1.00  0.00            
ATOM   3111  HD2 TYR   207      87.390  98.920  99.130  1.00  0.00            
ATOM   3112  C   TYR   207      83.830  98.440 100.800  1.00  0.00            
ATOM   3113  O   TYR   207      84.270  98.950 101.840  1.00  0.00            
ATOM   3114  N   TRP   208      82.480  98.350 100.640  1.00  0.00            
ATOM   3115  H   TRP   208      82.100  98.130  99.740  1.00  0.00            
ATOM   3116  CA  TRP   208      81.580  98.660 101.700  1.00  0.00            
ATOM   3117  HA  TRP   208      81.770  99.680 102.040  1.00  0.00            
ATOM   3118  CB  TRP   208      80.080  98.550 101.250  1.00  0.00            
ATOM   3119  HB2 TRP   208      80.060  98.820 100.200  1.00  0.00            
ATOM   3120  HB3 TRP   208      79.650  97.560 101.390  1.00  0.00            
ATOM   3121  CG  TRP   208      79.180  99.510 101.960  1.00  0.00            
ATOM   3122  CD1 TRP   208      78.780  99.640 103.310  1.00  0.00            
ATOM   3123  HD1 TRP   208      79.270  99.060 104.090  1.00  0.00            
ATOM   3124  NE1 TRP   208      77.750 100.590 103.330  1.00  0.00            
ATOM   3125  HE1 TRP   208      77.410 101.050 104.160  1.00  0.00            
ATOM   3126  CE2 TRP   208      77.500 100.990 102.030  1.00  0.00            
ATOM   3127  CZ2 TRP   208      76.600 101.970 101.600  1.00  0.00            
ATOM   3128  HZ2 TRP   208      75.950 102.380 102.370  1.00  0.00            
ATOM   3129  CH2 TRP   208      76.580 102.370 100.270  1.00  0.00            
ATOM   3130  HH2 TRP   208      75.870 103.100  99.870  1.00  0.00            
ATOM   3131  CZ3 TRP   208      77.570 101.780  99.370  1.00  0.00            
ATOM   3132  HZ3 TRP   208      77.660 102.160  98.350  1.00  0.00            
ATOM   3133  CE3 TRP   208      78.400 100.780  99.750  1.00  0.00            
ATOM   3134  HE3 TRP   208      78.770 100.090  98.990  1.00  0.00            
ATOM   3135  CD2 TRP   208      78.460 100.490 101.190  1.00  0.00            
ATOM   3136  C   TRP   208      81.770  97.850 102.940  1.00  0.00            
ATOM   3137  O   TRP   208      81.970  98.390 104.020  1.00  0.00            
ATOM   3138  N   ASP   209      81.890  96.520 102.780  1.00  0.00            
ATOM   3139  H   ASP   209      81.780  96.210 101.830  1.00  0.00            
ATOM   3140  CA  ASP   209      82.130  95.540 103.800  1.00  0.00            
ATOM   3141  HA  ASP   209      81.370  95.620 104.570  1.00  0.00            
ATOM   3142  CB  ASP   209      82.090  94.100 103.190  1.00  0.00            
ATOM   3143  HB2 ASP   209      81.130  94.140 102.690  1.00  0.00            
ATOM   3144  HB3 ASP   209      82.880  93.930 102.460  1.00  0.00            
ATOM   3145  CG  ASP   209      82.090  92.950 104.220  1.00  0.00            
ATOM   3146  OD1 ASP   209      82.280  93.140 105.450  1.00  0.00            
ATOM   3147  OD2 ASP   209      82.050  91.770 103.750  1.00  0.00            
ATOM   3148  C   ASP   209      83.480  95.760 104.470  1.00  0.00            
ATOM   3149  O   ASP   209      83.590  95.870 105.690  1.00  0.00            
ATOM   3150  N   THR   210      84.600  95.770 103.620  1.00  0.00            
ATOM   3151  H   THR   210      84.520  95.600 102.630  1.00  0.00            
ATOM   3152  CA  THR   210      85.880  96.040 104.150  1.00  0.00            
ATOM   3153  HA  THR   210      86.060  95.260 104.890  1.00  0.00            
ATOM   3154  CB  THR   210      87.090  96.060 103.130  1.00  0.00            
ATOM   3155  HB  THR   210      87.990  96.490 103.580  1.00  0.00            
ATOM   3156  CG2 THR   210      87.350  94.560 102.780  1.00  0.00            
ATOM   3157 HG21 THR   210      86.460  94.130 102.340  1.00  0.00            
ATOM   3158 HG22 THR   210      88.180  94.490 102.080  1.00  0.00            
ATOM   3159 HG23 THR   210      87.600  94.020 103.690  1.00  0.00            
ATOM   3160  OG1 THR   210      86.890  96.760 101.880  1.00  0.00            
ATOM   3161  HG1 THR   210      87.690  96.710 101.350  1.00  0.00            
ATOM   3162  C   THR   210      86.100  97.390 104.860  1.00  0.00            
ATOM   3163  O   THR   210      86.780  97.460 105.830  1.00  0.00            
ATOM   3164  N   VAL   211      85.540  98.450 104.330  1.00  0.00            
ATOM   3165  H   VAL   211      85.100  98.440 103.430  1.00  0.00            
ATOM   3166  CA  VAL   211      85.600  99.730 105.050  1.00  0.00            
ATOM   3167  HA  VAL   211      86.690  99.830 105.110  1.00  0.00            
ATOM   3168  CB  VAL   211      85.070 100.870 104.270  1.00  0.00            
ATOM   3169  HB  VAL   211      84.020 100.700 104.060  1.00  0.00            
ATOM   3170  CG1 VAL   211      85.220 102.170 105.070  1.00  0.00            
ATOM   3171 HG11 VAL   211      86.280 102.350 105.290  1.00  0.00            
ATOM   3172 HG12 VAL   211      84.830 103.010 104.490  1.00  0.00            
ATOM   3173 HG13 VAL   211      84.670 102.090 106.010  1.00  0.00            
ATOM   3174  CG2 VAL   211      86.090 101.170 103.090  1.00  0.00            
ATOM   3175 HG21 VAL   211      86.190 100.290 102.460  1.00  0.00            
ATOM   3176 HG22 VAL   211      85.730 102.010 102.500  1.00  0.00            
ATOM   3177 HG23 VAL   211      87.070 101.420 103.510  1.00  0.00            
ATOM   3178  C   VAL   211      84.790  99.560 106.390  1.00  0.00            
ATOM   3179  O   VAL   211      85.200  99.950 107.500  1.00  0.00            
ATOM   3180  N   THR   212      83.620  98.930 106.290  1.00  0.00            
ATOM   3181  H   THR   212      83.120  98.780 105.430  1.00  0.00            
ATOM   3182  CA  THR   212      82.910  98.680 107.600  1.00  0.00            
ATOM   3183  HA  THR   212      83.010  99.520 108.290  1.00  0.00            
ATOM   3184  CB  THR   212      81.440  98.290 107.510  1.00  0.00            
ATOM   3185  HB  THR   212      81.180  97.770 108.430  1.00  0.00            
ATOM   3186  CG2 THR   212      80.460  99.580 107.320  1.00  0.00            
ATOM   3187 HG21 THR   212      80.730 100.110 106.400  1.00  0.00            
ATOM   3188 HG22 THR   212      79.430  99.250 107.260  1.00  0.00            
ATOM   3189 HG23 THR   212      80.580 100.260 108.170  1.00  0.00            
ATOM   3190  OG1 THR   212      81.180  97.300 106.530  1.00  0.00            
ATOM   3191  HG1 THR   212      80.250  97.100 106.520  1.00  0.00            
ATOM   3192  C   THR   212      83.590  97.750 108.630  1.00  0.00            
ATOM   3193  O   THR   212      83.520  97.980 109.860  1.00  0.00            
ATOM   3194  N   LYS   213      84.360  96.760 108.170  1.00  0.00            
ATOM   3195  H   LYS   213      84.210  96.460 107.220  1.00  0.00            
ATOM   3196  CA  LYS   213      85.290  95.960 109.030  1.00  0.00            
ATOM   3197  HA  LYS   213      84.730  95.610 109.890  1.00  0.00            
ATOM   3198  CB  LYS   213      85.960  94.690 108.290  1.00  0.00            
ATOM   3199  HB2 LYS   213      86.420  95.050 107.370  1.00  0.00            
ATOM   3200  HB3 LYS   213      86.740  94.290 108.950  1.00  0.00            
ATOM   3201  CG  LYS   213      84.970  93.620 107.980  1.00  0.00            
ATOM   3202  HG2 LYS   213      84.320  94.020 107.200  1.00  0.00            
ATOM   3203  HG3 LYS   213      85.540  92.780 107.590  1.00  0.00            
ATOM   3204  CD  LYS   213      84.130  93.160 109.150  1.00  0.00            
ATOM   3205  HD2 LYS   213      84.760  93.180 110.040  1.00  0.00            
ATOM   3206  HD3 LYS   213      83.310  93.870 109.270  1.00  0.00            
ATOM   3207  CE  LYS   213      83.570  91.750 108.950  1.00  0.00            
ATOM   3208  HE2 LYS   213      84.340  91.090 108.550  1.00  0.00            
ATOM   3209  HE3 LYS   213      83.210  91.350 109.900  1.00  0.00            
ATOM   3210  NZ  LYS   213      82.470  91.840 108.010  1.00  0.00            
ATOM   3211  HZ1 LYS   213      82.810  92.220 107.140  1.00  0.00            
ATOM   3212  HZ2 LYS   213      82.080  90.920 107.860  1.00  0.00            
ATOM   3213  HZ3 LYS   213      81.760  92.450 108.390  1.00  0.00            
ATOM   3214  C   LYS   213      86.330  96.720 109.720  1.00  0.00            
ATOM   3215  O   LYS   213      86.640  96.500 110.890  1.00  0.00            
ATOM   3216  N   ILE   214      86.970  97.600 108.900  1.00  0.00            
ATOM   3217  H   ILE   214      86.770  97.570 107.920  1.00  0.00            
ATOM   3218  CA  ILE   214      88.000  98.540 109.360  1.00  0.00            
ATOM   3219  HA  ILE   214      88.790  98.030 109.920  1.00  0.00            
ATOM   3220  CB  ILE   214      88.610  99.280 108.210  1.00  0.00            
ATOM   3221  HB  ILE   214      87.790  99.600 107.580  1.00  0.00            
ATOM   3222  CG2 ILE   214      89.460 100.500 108.580  1.00  0.00            
ATOM   3223 HG21 ILE   214      90.290 100.190 109.220  1.00  0.00            
ATOM   3224 HG22 ILE   214      89.860 100.960 107.680  1.00  0.00            
ATOM   3225 HG23 ILE   214      88.850 101.230 109.120  1.00  0.00            
ATOM   3226  CG1 ILE   214      89.470  98.250 107.390  1.00  0.00            
ATOM   3227 HG12 ILE   214      90.330  97.970 108.010  1.00  0.00            
ATOM   3228 HG13 ILE   214      88.850  97.380 107.210  1.00  0.00            
ATOM   3229  CD1 ILE   214      89.960  98.800 106.070  1.00  0.00            
ATOM   3230 HD11 ILE   214      90.590  99.680 106.250  1.00  0.00            
ATOM   3231 HD12 ILE   214      90.550  98.040 105.560  1.00  0.00            
ATOM   3232 HD13 ILE   214      89.110  99.080 105.460  1.00  0.00            
ATOM   3233  C   ILE   214      87.520  99.550 110.390  1.00  0.00            
ATOM   3234  O   ILE   214      88.160  99.920 111.410  1.00  0.00            
ATOM   3235  N   CYS   215      86.360 100.070 110.060  1.00  0.00            
ATOM   3236  H   CYS   215      86.000 100.040 109.120  1.00  0.00            
ATOM   3237  CA  CYS   215      85.730 101.000 111.020  1.00  0.00            
ATOM   3238  HA  CYS   215      86.500 101.670 111.420  1.00  0.00            
ATOM   3239  CB  CYS   215      84.610 101.860 110.390  1.00  0.00            
ATOM   3240  HB2 CYS   215      83.820 101.260 109.950  1.00  0.00            
ATOM   3241  HB3 CYS   215      84.180 102.560 111.100  1.00  0.00            
ATOM   3242  SG  CYS   215      85.300 102.880 109.030  1.00  0.00            
ATOM   3243  HG  CYS   215      84.160 103.480 108.710  1.00  0.00            
ATOM   3244  C   CYS   215      85.360 100.350 112.390  1.00  0.00            
ATOM   3245  O   CYS   215      85.480 100.940 113.430  1.00  0.00            
ATOM   3246  N   VAL   216      84.950  99.040 112.450  1.00  0.00            
ATOM   3247  H   VAL   216      84.620  98.720 111.560  1.00  0.00            
ATOM   3248  CA  VAL   216      84.630  98.210 113.680  1.00  0.00            
ATOM   3249  HA  VAL   216      84.180  98.900 114.400  1.00  0.00            
ATOM   3250  CB  VAL   216      83.670  97.060 113.430  1.00  0.00            
ATOM   3251  HB  VAL   216      83.960  96.580 112.500  1.00  0.00            
ATOM   3252  CG1 VAL   216      83.690  96.030 114.580  1.00  0.00            
ATOM   3253 HG11 VAL   216      83.410  96.520 115.510  1.00  0.00            
ATOM   3254 HG12 VAL   216      82.990  95.230 114.360  1.00  0.00            
ATOM   3255 HG13 VAL   216      84.700  95.620 114.690  1.00  0.00            
ATOM   3256  CG2 VAL   216      82.200  97.560 113.340  1.00  0.00            
ATOM   3257 HG21 VAL   216      82.110  98.280 112.520  1.00  0.00            
ATOM   3258 HG22 VAL   216      81.540  96.720 113.160  1.00  0.00            
ATOM   3259 HG23 VAL   216      81.930  98.050 114.280  1.00  0.00            
ATOM   3260  C   VAL   216      85.880  97.940 114.500  1.00  0.00            
ATOM   3261  O   VAL   216      85.950  98.140 115.720  1.00  0.00            
ATOM   3262  N   PHE   217      86.980  97.580 113.860  1.00  0.00            
ATOM   3263  H   PHE   217      86.800  97.020 113.050  1.00  0.00            
ATOM   3264  CA  PHE   217      88.320  97.690 114.310  1.00  0.00            
ATOM   3265  HA  PHE   217      88.440  97.110 115.230  1.00  0.00            
ATOM   3266  CB  PHE   217      89.300  97.190 113.290  1.00  0.00            
ATOM   3267  HB2 PHE   217      89.140  96.220 112.840  1.00  0.00            
ATOM   3268  HB3 PHE   217      89.180  97.970 112.540  1.00  0.00            
ATOM   3269  CG  PHE   217      90.750  97.230 113.710  1.00  0.00            
ATOM   3270  CD1 PHE   217      91.530  96.230 114.340  1.00  0.00            
ATOM   3271  HD1 PHE   217      91.040  95.330 114.710  1.00  0.00            
ATOM   3272  CE1 PHE   217      92.890  96.380 114.490  1.00  0.00            
ATOM   3273  HE1 PHE   217      93.380  95.580 115.050  1.00  0.00            
ATOM   3274  CZ  PHE   217      93.670  97.470 113.990  1.00  0.00            
ATOM   3275  HZ  PHE   217      94.750  97.630 114.120  1.00  0.00            
ATOM   3276  CE2 PHE   217      92.900  98.400 113.270  1.00  0.00            
ATOM   3277  HE2 PHE   217      93.430  99.210 112.760  1.00  0.00            
ATOM   3278  CD2 PHE   217      91.540  98.320 113.200  1.00  0.00            
ATOM   3279  HD2 PHE   217      90.970  99.130 112.730  1.00  0.00            
ATOM   3280  C   PHE   217      88.680  99.020 114.910  1.00  0.00            
ATOM   3281  O   PHE   217      88.990  99.150 116.120  1.00  0.00            
ATOM   3282  N   LEU   218      88.640 100.180 114.170  1.00  0.00            
ATOM   3283  H   LEU   218      88.420 100.180 113.190  1.00  0.00            
ATOM   3284  CA  LEU   218      89.080 101.450 114.790  1.00  0.00            
ATOM   3285  HA  LEU   218      90.060 101.320 115.260  1.00  0.00            
ATOM   3286  CB  LEU   218      89.190 102.550 113.750  1.00  0.00            
ATOM   3287  HB2 LEU   218      88.200 102.580 113.310  1.00  0.00            
ATOM   3288  HB3 LEU   218      89.360 103.470 114.320  1.00  0.00            
ATOM   3289  CG  LEU   218      90.260 102.440 112.620  1.00  0.00            
ATOM   3290  HG  LEU   218      90.100 101.500 112.100  1.00  0.00            
ATOM   3291  CD1 LEU   218      90.190 103.570 111.640  1.00  0.00            
ATOM   3292 HD11 LEU   218      90.360 104.520 112.160  1.00  0.00            
ATOM   3293 HD12 LEU   218      90.960 103.440 110.880  1.00  0.00            
ATOM   3294 HD13 LEU   218      89.210 103.590 111.170  1.00  0.00            
ATOM   3295  CD2 LEU   218      91.600 102.420 113.350  1.00  0.00            
ATOM   3296 HD21 LEU   218      91.640 101.570 114.030  1.00  0.00            
ATOM   3297 HD22 LEU   218      92.410 102.350 112.630  1.00  0.00            
ATOM   3298 HD23 LEU   218      91.720 103.340 113.930  1.00  0.00            
ATOM   3299  C   LEU   218      88.230 101.920 116.000  1.00  0.00            
ATOM   3300  O   LEU   218      88.840 102.350 116.990  1.00  0.00            
ATOM   3301  N   PHE   219      86.870 101.920 115.940  1.00  0.00            
ATOM   3302  H   PHE   219      86.430 101.400 115.200  1.00  0.00            
ATOM   3303  CA  PHE   219      86.020 102.700 116.850  1.00  0.00            
ATOM   3304  HA  PHE   219      86.680 103.300 117.490  1.00  0.00            
ATOM   3305  CB  PHE   219      84.990 103.680 116.120  1.00  0.00            
ATOM   3306  HB2 PHE   219      84.310 103.150 115.460  1.00  0.00            
ATOM   3307  HB3 PHE   219      84.420 104.280 116.830  1.00  0.00            
ATOM   3308  CG  PHE   219      85.750 104.650 115.270  1.00  0.00            
ATOM   3309  CD1 PHE   219      86.150 105.890 115.770  1.00  0.00            
ATOM   3310  HD1 PHE   219      85.810 106.130 116.780  1.00  0.00            
ATOM   3311  CE1 PHE   219      86.950 106.820 115.060  1.00  0.00            
ATOM   3312  HE1 PHE   219      87.250 107.790 115.470  1.00  0.00            
ATOM   3313  CZ  PHE   219      87.370 106.440 113.750  1.00  0.00            
ATOM   3314  HZ  PHE   219      88.040 107.090 113.180  1.00  0.00            
ATOM   3315  CE2 PHE   219      86.940 105.270 113.220  1.00  0.00            
ATOM   3316  HE2 PHE   219      87.250 105.010 112.210  1.00  0.00            
ATOM   3317  CD2 PHE   219      86.120 104.410 113.950  1.00  0.00            
ATOM   3318  HD2 PHE   219      85.740 103.500 113.490  1.00  0.00            
ATOM   3319  C   PHE   219      85.170 101.990 117.850  1.00  0.00            
ATOM   3320  O   PHE   219      84.640 102.570 118.800  1.00  0.00            
ATOM   3321  N   ALA   220      85.140 100.660 117.680  1.00  0.00            
ATOM   3322  H   ALA   220      85.550 100.300 116.830  1.00  0.00            
ATOM   3323  CA  ALA   220      84.460  99.760 118.530  1.00  0.00            
ATOM   3324  HA  ALA   220      84.090 100.350 119.370  1.00  0.00            
ATOM   3325  CB  ALA   220      83.250  99.160 117.760  1.00  0.00            
ATOM   3326  HB1 ALA   220      83.620  98.560 116.930  1.00  0.00            
ATOM   3327  HB2 ALA   220      82.670  98.540 118.440  1.00  0.00            
ATOM   3328  HB3 ALA   220      82.630  99.970 117.380  1.00  0.00            
ATOM   3329  C   ALA   220      85.370  98.700 119.140  1.00  0.00            
ATOM   3330  O   ALA   220      84.890  97.830 119.950  1.00  0.00            
ATOM   3331  N   PHE   221      86.680  98.860 118.920  1.00  0.00            
ATOM   3332  H   PHE   221      87.010  99.520 118.220  1.00  0.00            
ATOM   3333  CA  PHE   221      87.680  98.100 119.670  1.00  0.00            
ATOM   3334  HA  PHE   221      87.270  97.650 120.570  1.00  0.00            
ATOM   3335  CB  PHE   221      88.140  96.960 118.700  1.00  0.00            
ATOM   3336  HB2 PHE   221      87.370  96.300 118.330  1.00  0.00            
ATOM   3337  HB3 PHE   221      88.520  97.580 117.880  1.00  0.00            
ATOM   3338  CG  PHE   221      89.300  96.070 119.150  1.00  0.00            
ATOM   3339  CD1 PHE   221      89.310  95.470 120.410  1.00  0.00            
ATOM   3340  HD1 PHE   221      88.550  95.690 121.160  1.00  0.00            
ATOM   3341  CE1 PHE   221      90.360  94.560 120.710  1.00  0.00            
ATOM   3342  HE1 PHE   221      90.420  94.130 121.710  1.00  0.00            
ATOM   3343  CZ  PHE   221      91.350  94.210 119.710  1.00  0.00            
ATOM   3344  HZ  PHE   221      92.180  93.550 119.980  1.00  0.00            
ATOM   3345  CE2 PHE   221      91.250  94.740 118.360  1.00  0.00            
ATOM   3346  HE2 PHE   221      91.900  94.460 117.530  1.00  0.00            
ATOM   3347  CD2 PHE   221      90.210  95.690 118.160  1.00  0.00            
ATOM   3348  HD2 PHE   221      90.090  96.170 117.190  1.00  0.00            
ATOM   3349  C   PHE   221      88.800  98.950 120.050  1.00  0.00            
ATOM   3350  O   PHE   221      88.970  99.250 121.160  1.00  0.00            
ATOM   3351  N   VAL   222      89.580  99.480 119.050  1.00  0.00            
ATOM   3352  H   VAL   222      89.480  99.170 118.100  1.00  0.00            
ATOM   3353  CA  VAL   222      90.690 100.300 119.370  1.00  0.00            
ATOM   3354  HA  VAL   222      91.270  99.700 120.070  1.00  0.00            
ATOM   3355  CB  VAL   222      91.540 100.570 118.140  1.00  0.00            
ATOM   3356  HB  VAL   222      91.030 101.280 117.490  1.00  0.00            
ATOM   3357  CG1 VAL   222      92.930 101.190 118.610  1.00  0.00            
ATOM   3358 HG11 VAL   222      93.440 100.490 119.270  1.00  0.00            
ATOM   3359 HG12 VAL   222      93.560 101.390 117.740  1.00  0.00            
ATOM   3360 HG13 VAL   222      92.750 102.120 119.150  1.00  0.00            
ATOM   3361  CG2 VAL   222      91.950  99.210 117.440  1.00  0.00            
ATOM   3362 HG21 VAL   222      91.060  98.670 117.140  1.00  0.00            
ATOM   3363 HG22 VAL   222      92.560  99.430 116.560  1.00  0.00            
ATOM   3364 HG23 VAL   222      92.530  98.600 118.140  1.00  0.00            
ATOM   3365  C   VAL   222      90.470 101.560 120.150  1.00  0.00            
ATOM   3366  O   VAL   222      91.040 101.580 121.180  1.00  0.00            
ATOM   3367  N   VAL   223      89.590 102.550 119.790  1.00  0.00            
ATOM   3368  H   VAL   223      89.230 102.530 118.850  1.00  0.00            
ATOM   3369  CA  VAL   223      89.360 103.720 120.580  1.00  0.00            
ATOM   3370  HA  VAL   223      90.320 104.150 120.880  1.00  0.00            
ATOM   3371  CB  VAL   223      88.640 104.720 119.690  1.00  0.00            
ATOM   3372  HB  VAL   223      87.810 104.220 119.200  1.00  0.00            
ATOM   3373  CG1 VAL   223      88.100 105.930 120.520  1.00  0.00            
ATOM   3374 HG11 VAL   223      88.940 106.440 121.010  1.00  0.00            
ATOM   3375 HG12 VAL   223      87.590 106.630 119.860  1.00  0.00            
ATOM   3376 HG13 VAL   223      87.400 105.570 121.280  1.00  0.00            
ATOM   3377  CG2 VAL   223      89.630 105.320 118.660  1.00  0.00            
ATOM   3378 HG21 VAL   223      90.050 104.530 118.050  1.00  0.00            
ATOM   3379 HG22 VAL   223      89.110 106.040 118.030  1.00  0.00            
ATOM   3380 HG23 VAL   223      90.440 105.830 119.190  1.00  0.00            
ATOM   3381  C   VAL   223      88.760 103.450 121.950  1.00  0.00            
ATOM   3382  O   VAL   223      89.220 104.060 122.910  1.00  0.00            
ATOM   3383  N   PRO   224      87.780 102.590 122.180  1.00  0.00            
ATOM   3384  CD  PRO   224      86.720 102.260 121.200  1.00  0.00            
ATOM   3385  HD2 PRO   224      87.160 102.030 120.230  1.00  0.00            
ATOM   3386  HD3 PRO   224      86.030 103.100 121.090  1.00  0.00            
ATOM   3387  CG  PRO   224      86.060 101.010 121.890  1.00  0.00            
ATOM   3388  HG2 PRO   224      86.640 100.110 121.700  1.00  0.00            
ATOM   3389  HG3 PRO   224      85.040 100.870 121.540  1.00  0.00            
ATOM   3390  CB  PRO   224      86.080 101.390 123.380  1.00  0.00            
ATOM   3391  HB2 PRO   224      86.120 100.510 124.020  1.00  0.00            
ATOM   3392  HB3 PRO   224      85.200 101.990 123.630  1.00  0.00            
ATOM   3393  CA  PRO   224      87.370 102.240 123.580  1.00  0.00            
ATOM   3394  HA  PRO   224      87.110 103.180 124.080  1.00  0.00            
ATOM   3395  C   PRO   224      88.410 101.540 124.360  1.00  0.00            
ATOM   3396  O   PRO   224      88.530 101.880 125.530  1.00  0.00            
ATOM   3397  N   ILE   225      89.230 100.630 123.810  1.00  0.00            
ATOM   3398  H   ILE   225      89.010 100.270 122.900  1.00  0.00            
ATOM   3399  CA  ILE   225      90.410 100.060 124.530  1.00  0.00            
ATOM   3400  HA  ILE   225      90.200  99.740 125.550  1.00  0.00            
ATOM   3401  CB  ILE   225      90.970  98.890 123.740  1.00  0.00            
ATOM   3402  HB  ILE   225      90.930  99.140 122.680  1.00  0.00            
ATOM   3403  CG2 ILE   225      92.470  98.590 124.150  1.00  0.00            
ATOM   3404 HG21 ILE   225      92.520  98.350 125.210  1.00  0.00            
ATOM   3405 HG22 ILE   225      92.850  97.750 123.570  1.00  0.00            
ATOM   3406 HG23 ILE   225      93.090  99.470 123.960  1.00  0.00            
ATOM   3407  CG1 ILE   225      90.030  97.640 123.900  1.00  0.00            
ATOM   3408 HG12 ILE   225      89.120  97.910 123.370  1.00  0.00            
ATOM   3409 HG13 ILE   225      90.550  96.840 123.370  1.00  0.00            
ATOM   3410  CD1 ILE   225      89.670  97.160 125.320  1.00  0.00            
ATOM   3411 HD11 ILE   225      89.160  97.960 125.860  1.00  0.00            
ATOM   3412 HD12 ILE   225      89.020  96.290 125.260  1.00  0.00            
ATOM   3413 HD13 ILE   225      90.580  96.890 125.860  1.00  0.00            
ATOM   3414  C   ILE   225      91.480 101.070 124.810  1.00  0.00            
ATOM   3415  O   ILE   225      91.950 101.170 125.960  1.00  0.00            
ATOM   3416  N   LEU   226      91.720 102.050 123.910  1.00  0.00            
ATOM   3417  H   LEU   226      91.570 101.890 122.930  1.00  0.00            
ATOM   3418  CA  LEU   226      92.490 103.190 124.300  1.00  0.00            
ATOM   3419  HA  LEU   226      93.310 102.850 124.940  1.00  0.00            
ATOM   3420  CB  LEU   226      93.070 103.950 123.170  1.00  0.00            
ATOM   3421  HB2 LEU   226      92.280 104.460 122.620  1.00  0.00            
ATOM   3422  HB3 LEU   226      93.700 104.690 123.670  1.00  0.00            
ATOM   3423  CG  LEU   226      93.940 103.120 122.180  1.00  0.00            
ATOM   3424  HG  LEU   226      93.410 102.250 121.820  1.00  0.00            
ATOM   3425  CD1 LEU   226      94.240 104.100 120.960  1.00  0.00            
ATOM   3426 HD11 LEU   226      94.780 104.980 121.320  1.00  0.00            
ATOM   3427 HD12 LEU   226      94.850 103.590 120.220  1.00  0.00            
ATOM   3428 HD13 LEU   226      93.300 104.410 120.510  1.00  0.00            
ATOM   3429  CD2 LEU   226      95.300 102.750 122.790  1.00  0.00            
ATOM   3430 HD21 LEU   226      95.150 102.160 123.690  1.00  0.00            
ATOM   3431 HD22 LEU   226      95.880 102.180 122.070  1.00  0.00            
ATOM   3432 HD23 LEU   226      95.850 103.660 123.050  1.00  0.00            
ATOM   3433  C   LEU   226      91.970 104.130 125.360  1.00  0.00            
ATOM   3434  O   LEU   226      92.750 104.590 126.300  1.00  0.00            
ATOM   3435  N   ILE   227      90.660 104.430 125.360  1.00  0.00            
ATOM   3436  H   ILE   227      90.090 104.370 124.530  1.00  0.00            
ATOM   3437  CA  ILE   227      90.060 105.060 126.600  1.00  0.00            
ATOM   3438  HA  ILE   227      90.630 105.940 126.920  1.00  0.00            
ATOM   3439  CB  ILE   227      88.580 105.440 126.430  1.00  0.00            
ATOM   3440  HB  ILE   227      88.060 104.580 126.020  1.00  0.00            
ATOM   3441  CG2 ILE   227      87.920 105.860 127.790  1.00  0.00            
ATOM   3442 HG21 ILE   227      88.450 106.730 128.200  1.00  0.00            
ATOM   3443 HG22 ILE   227      86.880 106.120 127.630  1.00  0.00            
ATOM   3444 HG23 ILE   227      87.980 105.030 128.500  1.00  0.00            
ATOM   3445  CG1 ILE   227      88.350 106.580 125.340  1.00  0.00            
ATOM   3446 HG12 ILE   227      88.640 107.550 125.770  1.00  0.00            
ATOM   3447 HG13 ILE   227      88.970 106.370 124.470  1.00  0.00            
ATOM   3448  CD1 ILE   227      86.900 106.620 124.930  1.00  0.00            
ATOM   3449 HD11 ILE   227      86.280 106.830 125.810  1.00  0.00            
ATOM   3450 HD12 ILE   227      86.760 107.410 124.190  1.00  0.00            
ATOM   3451 HD13 ILE   227      86.620 105.660 124.510  1.00  0.00            
ATOM   3452  C   ILE   227      90.220 104.320 127.910  1.00  0.00            
ATOM   3453  O   ILE   227      90.660 104.820 128.890  1.00  0.00            
ATOM   3454  N   ILE   228      90.000 102.990 127.850  1.00  0.00            
ATOM   3455  H   ILE   228      89.600 102.670 126.990  1.00  0.00            
ATOM   3456  CA  ILE   228      90.150 102.010 128.980  1.00  0.00            
ATOM   3457  HA  ILE   228      89.580 102.450 129.800  1.00  0.00            
ATOM   3458  CB  ILE   228      89.720 100.610 128.770  1.00  0.00            
ATOM   3459  HB  ILE   228      90.260 100.230 127.910  1.00  0.00            
ATOM   3460  CG2 ILE   228      89.990  99.720 129.980  1.00  0.00            
ATOM   3461 HG21 ILE   228      89.450 100.110 130.850  1.00  0.00            
ATOM   3462 HG22 ILE   228      89.660  98.710 129.770  1.00  0.00            
ATOM   3463 HG23 ILE   228      91.060  99.710 130.200  1.00  0.00            
ATOM   3464  CG1 ILE   228      88.150 100.710 128.500  1.00  0.00            
ATOM   3465 HG12 ILE   228      87.610 100.750 129.450  1.00  0.00            
ATOM   3466 HG13 ILE   228      87.930 101.610 127.920  1.00  0.00            
ATOM   3467  CD1 ILE   228      87.710  99.450 127.700  1.00  0.00            
ATOM   3468 HD11 ILE   228      87.940  98.560 128.280  1.00  0.00            
ATOM   3469 HD12 ILE   228      86.640  99.500 127.510  1.00  0.00            
ATOM   3470 HD13 ILE   228      88.250  99.420 126.760  1.00  0.00            
ATOM   3471  C   ILE   228      91.620 102.090 129.460  1.00  0.00            
ATOM   3472  O   ILE   228      91.950 102.120 130.620  1.00  0.00            
ATOM   3473  N   THR   229      92.560 102.140 128.510  1.00  0.00            
ATOM   3474  H   THR   229      92.280 102.060 127.550  1.00  0.00            
ATOM   3475  CA  THR   229      94.030 102.220 128.820  1.00  0.00            
ATOM   3476  HA  THR   229      94.320 101.540 129.620  1.00  0.00            
ATOM   3477  CB  THR   229      94.910 101.960 127.630  1.00  0.00            
ATOM   3478  HB  THR   229      94.660 102.700 126.870  1.00  0.00            
ATOM   3479  CG2 THR   229      96.430 102.060 127.950  1.00  0.00            
ATOM   3480 HG21 THR   229      96.690 101.330 128.720  1.00  0.00            
ATOM   3481 HG22 THR   229      97.010 101.860 127.050  1.00  0.00            
ATOM   3482 HG23 THR   229      96.660 103.070 128.320  1.00  0.00            
ATOM   3483  OG1 THR   229      94.650 100.740 127.040  1.00  0.00            
ATOM   3484  HG1 THR   229      95.240 100.620 126.290  1.00  0.00            
ATOM   3485  C   THR   229      94.390 103.590 129.450  1.00  0.00            
ATOM   3486  O   THR   229      95.210 103.680 130.370  1.00  0.00            
ATOM   3487  N   VAL   230      93.770 104.680 128.950  1.00  0.00            
ATOM   3488  H   VAL   230      93.410 104.580 128.020  1.00  0.00            
ATOM   3489  CA  VAL   230      93.750 106.010 129.550  1.00  0.00            
ATOM   3490  HA  VAL   230      94.730 106.380 129.880  1.00  0.00            
ATOM   3491  CB  VAL   230      93.140 107.030 128.540  1.00  0.00            
ATOM   3492  HB  VAL   230      92.360 106.500 128.010  1.00  0.00            
ATOM   3493  CG1 VAL   230      92.540 108.360 129.170  1.00  0.00            
ATOM   3494 HG11 VAL   230      93.330 108.900 129.710  1.00  0.00            
ATOM   3495 HG12 VAL   230      92.150 109.000 128.380  1.00  0.00            
ATOM   3496 HG13 VAL   230      91.740 108.110 129.870  1.00  0.00            
ATOM   3497  CG2 VAL   230      94.210 107.330 127.500  1.00  0.00            
ATOM   3498 HG21 VAL   230      94.490 106.410 126.990  1.00  0.00            
ATOM   3499 HG22 VAL   230      93.820 108.050 126.780  1.00  0.00            
ATOM   3500 HG23 VAL   230      95.090 107.760 127.990  1.00  0.00            
ATOM   3501  C   VAL   230      93.110 106.110 130.980  1.00  0.00            
ATOM   3502  O   VAL   230      93.690 106.770 131.830  1.00  0.00            
ATOM   3503  N   CYS   231      92.130 105.270 131.290  1.00  0.00            
ATOM   3504  H   CYS   231      91.870 104.650 130.540  1.00  0.00            
ATOM   3505  CA  CYS   231      91.370 105.180 132.600  1.00  0.00            
ATOM   3506  HA  CYS   231      91.190 106.190 132.970  1.00  0.00            
ATOM   3507  CB  CYS   231      90.030 104.460 132.440  1.00  0.00            
ATOM   3508  HB2 CYS   231      90.140 103.540 131.880  1.00  0.00            
ATOM   3509  HB3 CYS   231      89.580 104.250 133.410  1.00  0.00            
ATOM   3510  SG  CYS   231      88.830 105.470 131.530  1.00  0.00            
ATOM   3511  HG  CYS   231      87.840 104.590 131.580  1.00  0.00            
ATOM   3512  C   CYS   231      92.190 104.440 133.680  1.00  0.00            
ATOM   3513  O   CYS   231      92.210 104.890 134.820  1.00  0.00            
ATOM   3514  N   TYR   232      92.860 103.370 133.210  1.00  0.00            
ATOM   3515  H   TYR   232      92.460 102.920 132.400  1.00  0.00            
ATOM   3516  CA  TYR   232      93.960 102.740 133.860  1.00  0.00            
ATOM   3517  HA  TYR   232      93.740 102.390 134.870  1.00  0.00            
ATOM   3518  CB  TYR   232      94.220 101.510 132.950  1.00  0.00            
ATOM   3519  HB2 TYR   232      93.510 100.720 133.170  1.00  0.00            
ATOM   3520  HB3 TYR   232      94.040 101.910 131.950  1.00  0.00            
ATOM   3521  CG  TYR   232      95.680 100.940 133.020  1.00  0.00            
ATOM   3522  CD1 TYR   232      96.180 100.340 134.170  1.00  0.00            
ATOM   3523  HD1 TYR   232      95.560 100.320 135.070  1.00  0.00            
ATOM   3524  CE1 TYR   232      97.430  99.790 134.190  1.00  0.00            
ATOM   3525  HE1 TYR   232      97.740  99.390 135.160  1.00  0.00            
ATOM   3526  CZ  TYR   232      98.340  99.830 133.130  1.00  0.00            
ATOM   3527  OH  TYR   232      99.640  99.320 133.030  1.00  0.00            
ATOM   3528  HH  TYR   232      99.940  98.880 133.830  1.00  0.00            
ATOM   3529  CE2 TYR   232      97.830 100.350 131.940  1.00  0.00            
ATOM   3530  HE2 TYR   232      98.450 100.330 131.040  1.00  0.00            
ATOM   3531  CD2 TYR   232      96.520 100.910 131.890  1.00  0.00            
ATOM   3532  HD2 TYR   232      96.150 101.340 130.960  1.00  0.00            
ATOM   3533  C   TYR   232      95.090 103.690 134.140  1.00  0.00            
ATOM   3534  O   TYR   232      95.590 103.780 135.250  1.00  0.00            
ATOM   3535  N   GLY   233      95.600 104.490 133.140  1.00  0.00            
ATOM   3536  H   GLY   233      95.160 104.420 132.240  1.00  0.00            
ATOM   3537  CA  GLY   233      96.700 105.400 133.290  1.00  0.00            
ATOM   3538  HA2 GLY   233      97.560 104.860 133.680  1.00  0.00            
ATOM   3539  HA3 GLY   233      96.950 105.820 132.320  1.00  0.00            
ATOM   3540  C   GLY   233      96.360 106.560 134.270  1.00  0.00            
ATOM   3541  O   GLY   233      97.150 106.940 135.090  1.00  0.00            
ATOM   3542  N   LEU   234      95.170 107.180 134.180  1.00  0.00            
ATOM   3543  H   LEU   234      94.670 107.030 133.320  1.00  0.00            
ATOM   3544  CA  LEU   234      94.550 108.060 135.200  1.00  0.00            
ATOM   3545  HA  LEU   234      95.240 108.900 135.360  1.00  0.00            
ATOM   3546  CB  LEU   234      93.090 108.650 134.840  1.00  0.00            
ATOM   3547  HB2 LEU   234      92.550 107.750 134.550  1.00  0.00            
ATOM   3548  HB3 LEU   234      92.610 109.100 135.710  1.00  0.00            
ATOM   3549  CG  LEU   234      93.080 109.660 133.680  1.00  0.00            
ATOM   3550  HG  LEU   234      93.860 109.390 132.970  1.00  0.00            
ATOM   3551  CD1 LEU   234      91.630 109.650 132.940  1.00  0.00            
ATOM   3552 HD11 LEU   234      90.860 109.930 133.660  1.00  0.00            
ATOM   3553 HD12 LEU   234      91.640 110.370 132.120  1.00  0.00            
ATOM   3554 HD13 LEU   234      91.430 108.660 132.550  1.00  0.00            
ATOM   3555  CD2 LEU   234      93.490 111.080 134.050  1.00  0.00            
ATOM   3556 HD21 LEU   234      94.510 111.080 134.450  1.00  0.00            
ATOM   3557 HD22 LEU   234      93.450 111.720 133.170  1.00  0.00            
ATOM   3558 HD23 LEU   234      92.810 111.470 134.810  1.00  0.00            
ATOM   3559  C   LEU   234      94.300 107.470 136.620  1.00  0.00            
ATOM   3560  O   LEU   234      94.480 108.180 137.620  1.00  0.00            
ATOM   3561  N   MET   235      93.980 106.200 136.870  1.00  0.00            
ATOM   3562  H   MET   235      93.580 105.680 136.110  1.00  0.00            
ATOM   3563  CA  MET   235      94.110 105.550 138.150  1.00  0.00            
ATOM   3564  HA  MET   235      93.590 106.160 138.900  1.00  0.00            
ATOM   3565  CB  MET   235      93.520 104.090 138.180  1.00  0.00            
ATOM   3566  HB2 MET   235      94.140 103.550 137.470  1.00  0.00            
ATOM   3567  HB3 MET   235      93.750 103.750 139.190  1.00  0.00            
ATOM   3568  CG  MET   235      92.000 103.830 137.860  1.00  0.00            
ATOM   3569  HG2 MET   235      91.400 104.030 138.750  1.00  0.00            
ATOM   3570  HG3 MET   235      91.680 104.480 137.050  1.00  0.00            
ATOM   3571  SD  MET   235      91.780 102.050 137.350  1.00  0.00            
ATOM   3572  CE  MET   235      90.000 102.190 137.220  1.00  0.00            
ATOM   3573  HE1 MET   235      89.750 102.950 136.480  1.00  0.00            
ATOM   3574  HE2 MET   235      89.580 101.230 136.920  1.00  0.00            
ATOM   3575  HE3 MET   235      89.590 102.480 138.190  1.00  0.00            
ATOM   3576  C   MET   235      95.530 105.470 138.630  1.00  0.00            
ATOM   3577  O   MET   235      95.860 105.770 139.810  1.00  0.00            
ATOM   3578  N   LEU   236      96.610 105.180 137.800  1.00  0.00            
ATOM   3579  H   LEU   236      96.280 104.730 136.960  1.00  0.00            
ATOM   3580  CA  LEU   236      98.020 105.210 138.040  1.00  0.00            
ATOM   3581  HA  LEU   236      98.250 104.690 138.970  1.00  0.00            
ATOM   3582  CB  LEU   236      98.790 104.540 136.900  1.00  0.00            
ATOM   3583  HB2 LEU   236      98.560 105.110 136.000  1.00  0.00            
ATOM   3584  HB3 LEU   236      99.860 104.640 137.130  1.00  0.00            
ATOM   3585  CG  LEU   236      98.450 103.090 136.680  1.00  0.00            
ATOM   3586  HG  LEU   236      97.380 102.970 136.820  1.00  0.00            
ATOM   3587  CD1 LEU   236      98.820 102.630 135.340  1.00  0.00            
ATOM   3588 HD11 LEU   236      99.900 102.750 135.200  1.00  0.00            
ATOM   3589 HD12 LEU   236      98.560 101.580 135.230  1.00  0.00            
ATOM   3590 HD13 LEU   236      98.290 103.220 134.600  1.00  0.00            
ATOM   3591  CD2 LEU   236      99.140 102.200 137.660  1.00  0.00            
ATOM   3592 HD21 LEU   236      98.840 102.470 138.680  1.00  0.00            
ATOM   3593 HD22 LEU   236      98.870 101.170 137.470  1.00  0.00            
ATOM   3594 HD23 LEU   236     100.220 102.320 137.560  1.00  0.00            
ATOM   3595  C   LEU   236      98.530 106.590 138.470  1.00  0.00            
ATOM   3596  O   LEU   236      99.270 106.660 139.400  1.00  0.00            
ATOM   3597  N   LEU   237      98.020 107.690 137.840  1.00  0.00            
ATOM   3598  H   LEU   237      97.430 107.550 137.040  1.00  0.00            
ATOM   3599  CA  LEU   237      98.340 109.080 138.240  1.00  0.00            
ATOM   3600  HA  LEU   237      99.420 109.150 138.430  1.00  0.00            
ATOM   3601  CB  LEU   237      97.960 110.150 137.160  1.00  0.00            
ATOM   3602  HB2 LEU   237      96.910 109.920 137.000  1.00  0.00            
ATOM   3603  HB3 LEU   237      98.050 111.170 137.560  1.00  0.00            
ATOM   3604  CG  LEU   237      98.710 110.060 135.830  1.00  0.00            
ATOM   3605  HG  LEU   237      98.670 109.050 135.440  1.00  0.00            
ATOM   3606  CD1 LEU   237      98.010 111.030 134.840  1.00  0.00            
ATOM   3607 HD11 LEU   237      98.060 112.050 135.240  1.00  0.00            
ATOM   3608 HD12 LEU   237      98.520 111.000 133.880  1.00  0.00            
ATOM   3609 HD13 LEU   237      96.970 110.740 134.720  1.00  0.00            
ATOM   3610  CD2 LEU   237     100.200 110.270 135.880  1.00  0.00            
ATOM   3611 HD21 LEU   237     100.660 109.520 136.530  1.00  0.00            
ATOM   3612 HD22 LEU   237     100.620 110.190 134.880  1.00  0.00            
ATOM   3613 HD23 LEU   237     100.420 111.270 136.280  1.00  0.00            
ATOM   3614  C   LEU   237      97.620 109.430 139.590  1.00  0.00            
ATOM   3615  O   LEU   237      98.140 110.210 140.430  1.00  0.00            
ATOM   3616  N   ARG   238      96.420 108.890 139.820  1.00  0.00            
ATOM   3617  H   ARG   238      95.770 108.590 139.110  1.00  0.00            
ATOM   3618  CA  ARG   238      95.970 108.930 141.180  1.00  0.00            
ATOM   3619  HA  ARG   238      96.030 109.950 141.570  1.00  0.00            
ATOM   3620  CB  ARG   238      94.460 108.450 141.250  1.00  0.00            
ATOM   3621  HB2 ARG   238      93.910 109.080 140.560  1.00  0.00            
ATOM   3622  HB3 ARG   238      94.450 107.420 140.900  1.00  0.00            
ATOM   3623  CG  ARG   238      93.810 108.520 142.650  1.00  0.00            
ATOM   3624  HG2 ARG   238      92.760 108.310 142.470  1.00  0.00            
ATOM   3625  HG3 ARG   238      94.260 107.690 143.190  1.00  0.00            
ATOM   3626  CD  ARG   238      93.930 109.800 143.490  1.00  0.00            
ATOM   3627  HD2 ARG   238      94.960 110.160 143.500  1.00  0.00            
ATOM   3628  HD3 ARG   238      93.280 110.580 143.100  1.00  0.00            
ATOM   3629  NE  ARG   238      93.530 109.500 144.880  1.00  0.00            
ATOM   3630  HE  ARG   238      93.380 108.520 145.030  1.00  0.00            
ATOM   3631  CZ  ARG   238      93.360 110.320 145.900  1.00  0.00            
ATOM   3632  NH1 ARG   238      93.650 111.600 145.660  1.00  0.00            
ATOM   3633 HH11 ARG   238      93.980 111.880 144.750  1.00  0.00            
ATOM   3634 HH12 ARG   238      93.550 112.290 146.400  1.00  0.00            
ATOM   3635  NH2 ARG   238      92.960 110.030 147.070  1.00  0.00            
ATOM   3636 HH21 ARG   238      92.740 109.080 147.300  1.00  0.00            
ATOM   3637 HH22 ARG   238      92.880 110.760 147.770  1.00  0.00            
ATOM   3638  C   ARG   238      96.890 108.190 142.250  1.00  0.00            
ATOM   3639  O   ARG   238      97.260 108.720 143.270  1.00  0.00            
ATOM   3640  N   LEU   239      97.280 106.920 141.980  1.00  0.00            
ATOM   3641  H   LEU   239      96.810 106.560 141.170  1.00  0.00            
ATOM   3642  CA  LEU   239      98.190 106.010 142.740  1.00  0.00            
ATOM   3643  HA  LEU   239      97.810 105.830 143.740  1.00  0.00            
ATOM   3644  CB  LEU   239      98.280 104.710 142.020  1.00  0.00            
ATOM   3645  HB2 LEU   239      97.280 104.300 142.140  1.00  0.00            
ATOM   3646  HB3 LEU   239      98.460 104.960 140.970  1.00  0.00            
ATOM   3647  CG  LEU   239      99.310 103.680 142.480  1.00  0.00            
ATOM   3648  HG  LEU   239     100.260 104.190 142.680  1.00  0.00            
ATOM   3649  CD1 LEU   239      98.830 102.980 143.760  1.00  0.00            
ATOM   3650 HD11 LEU   239      97.890 102.480 143.570  1.00  0.00            
ATOM   3651 HD12 LEU   239      99.580 102.250 144.080  1.00  0.00            
ATOM   3652 HD13 LEU   239      98.690 103.720 144.550  1.00  0.00            
ATOM   3653  CD2 LEU   239      99.560 102.650 141.350  1.00  0.00            
ATOM   3654 HD21 LEU   239      99.940 103.170 140.470  1.00  0.00            
ATOM   3655 HD22 LEU   239     100.300 101.920 141.680  1.00  0.00            
ATOM   3656 HD23 LEU   239      98.630 102.150 141.110  1.00  0.00            
ATOM   3657  C   LEU   239      99.540 106.690 142.940  1.00  0.00            
ATOM   3658  O   LEU   239     100.000 106.530 144.040  1.00  0.00            
ATOM   3659  N   ARG   240     100.050 107.400 141.930  1.00  0.00            
ATOM   3660  H   ARG   240      99.590 107.260 141.050  1.00  0.00            
ATOM   3661  CA  ARG   240     101.230 108.230 141.960  1.00  0.00            
ATOM   3662  HA  ARG   240     102.070 107.610 142.280  1.00  0.00            
ATOM   3663  CB  ARG   240     101.590 108.880 140.620  1.00  0.00            
ATOM   3664  HB2 ARG   240     101.750 108.060 139.930  1.00  0.00            
ATOM   3665  HB3 ARG   240     100.710 109.450 140.320  1.00  0.00            
ATOM   3666  CG  ARG   240     102.840 109.820 140.610  1.00  0.00            
ATOM   3667  HG2 ARG   240     103.100 109.970 139.560  1.00  0.00            
ATOM   3668  HG3 ARG   240     102.510 110.770 141.040  1.00  0.00            
ATOM   3669  CD  ARG   240     104.080 109.310 141.380  1.00  0.00            
ATOM   3670  HD2 ARG   240     103.980 109.310 142.470  1.00  0.00            
ATOM   3671  HD3 ARG   240     104.460 108.350 141.050  1.00  0.00            
ATOM   3672  NE  ARG   240     105.070 110.370 140.990  1.00  0.00            
ATOM   3673  HE  ARG   240     104.830 111.330 141.220  1.00  0.00            
ATOM   3674  CZ  ARG   240     106.220 110.140 140.380  1.00  0.00            
ATOM   3675  NH1 ARG   240     106.770 108.930 140.300  1.00  0.00            
ATOM   3676 HH11 ARG   240     106.310 108.140 140.720  1.00  0.00            
ATOM   3677 HH12 ARG   240     107.660 108.810 139.820  1.00  0.00            
ATOM   3678  NH2 ARG   240     106.840 111.190 139.820  1.00  0.00            
ATOM   3679 HH21 ARG   240     106.430 112.110 139.880  1.00  0.00            
ATOM   3680 HH22 ARG   240     107.720 111.060 139.350  1.00  0.00            
ATOM   3681  C   ARG   240     101.190 109.360 143.070  1.00  0.00            
ATOM   3682  O   ARG   240     102.130 109.560 143.760  1.00  0.00            
ATOM   3683  N   SER   241     100.080 110.070 143.160  1.00  0.00            
ATOM   3684  H   SER   241      99.370 109.920 142.470  1.00  0.00            
ATOM   3685  CA  SER   241      99.860 111.120 144.180  1.00  0.00            
ATOM   3686  HA  SER   241     100.770 111.730 144.210  1.00  0.00            
ATOM   3687  CB  SER   241      98.630 112.060 143.960  1.00  0.00            
ATOM   3688  HB2 SER   241      98.660 112.450 142.950  1.00  0.00            
ATOM   3689  HB3 SER   241      97.720 111.490 144.110  1.00  0.00            
ATOM   3690  OG  SER   241      98.670 113.150 144.890  1.00  0.00            
ATOM   3691  HG  SER   241      97.920 113.720 144.750  1.00  0.00            
ATOM   3692  C   SER   241      99.720 110.530 145.600  1.00  0.00            
ATOM   3693  O   SER   241     100.150 111.020 146.660  1.00  0.00            
ATOM   3694  N   VAL   242      99.090 109.350 145.620  1.00  0.00            
ATOM   3695  H   VAL   242      98.720 109.090 144.720  1.00  0.00            
ATOM   3696  CA  VAL   242      98.730 108.510 146.810  1.00  0.00            
ATOM   3697  HA  VAL   242      98.320 109.220 147.540  1.00  0.00            
ATOM   3698  CB  VAL   242      97.650 107.450 146.480  1.00  0.00            
ATOM   3699  HB  VAL   242      97.850 107.010 145.500  1.00  0.00            
ATOM   3700  CG1 VAL   242      97.710 106.360 147.550  1.00  0.00            
ATOM   3701 HG11 VAL   242      97.520 106.800 148.530  1.00  0.00            
ATOM   3702 HG12 VAL   242      96.960 105.600 147.340  1.00  0.00            
ATOM   3703 HG13 VAL   242      98.700 105.910 147.550  1.00  0.00            
ATOM   3704  CG2 VAL   242      96.280 108.150 146.620  1.00  0.00            
ATOM   3705 HG21 VAL   242      96.230 108.990 145.930  1.00  0.00            
ATOM   3706 HG22 VAL   242      95.490 107.440 146.400  1.00  0.00            
ATOM   3707 HG23 VAL   242      96.170 108.520 147.640  1.00  0.00            
ATOM   3708  C   VAL   242     100.080 107.970 147.440  1.00  0.00            
ATOM   3709  O   VAL   242     100.180 107.870 148.690  1.00  0.00            
ATOM   3710  N   ARG   243     101.070 107.590 146.600  1.00  0.00            
ATOM   3711  H   ARG   243     100.930 107.550 145.600  1.00  0.00            
ATOM   3712  CA  ARG   243     102.330 107.220 147.110  1.00  0.00            
ATOM   3713  HA  ARG   243     102.190 106.690 148.050  1.00  0.00            
ATOM   3714  CB  ARG   243     103.110 106.310 146.130  1.00  0.00            
ATOM   3715  HB2 ARG   243     102.900 106.680 145.130  1.00  0.00            
ATOM   3716  HB3 ARG   243     104.170 106.460 146.350  1.00  0.00            
ATOM   3717  CG  ARG   243     102.770 104.820 146.210  1.00  0.00            
ATOM   3718  HG2 ARG   243     102.800 104.510 147.260  1.00  0.00            
ATOM   3719  HG3 ARG   243     101.770 104.670 145.820  1.00  0.00            
ATOM   3720  CD  ARG   243     103.810 103.970 145.370  1.00  0.00            
ATOM   3721  HD2 ARG   243     103.790 104.260 144.320  1.00  0.00            
ATOM   3722  HD3 ARG   243     104.820 104.110 145.760  1.00  0.00            
ATOM   3723  NE  ARG   243     103.450 102.530 145.480  1.00  0.00            
ATOM   3724  HE  ARG   243     103.450 102.070 146.380  1.00  0.00            
ATOM   3725  CZ  ARG   243     103.330 101.800 144.390  1.00  0.00            
ATOM   3726  NH1 ARG   243     102.720 100.640 144.410  1.00  0.00            
ATOM   3727 HH11 ARG   243     102.340 100.300 145.280  1.00  0.00            
ATOM   3728 HH12 ARG   243     102.650 100.100 143.560  1.00  0.00            
ATOM   3729  NH2 ARG   243     103.950 102.040 143.230  1.00  0.00            
ATOM   3730 HH21 ARG   243     104.570 102.840 143.150  1.00  0.00            
ATOM   3731 HH22 ARG   243     103.800 101.430 142.450  1.00  0.00            
ATOM   3732  C   ARG   243     103.260 108.460 147.430  1.00  0.00            
ATOM   3733  O   ARG   243     104.030 108.460 148.400  1.00  0.00            
ATOM   3734  N   LEU   244     103.210 109.500 146.560  1.00  0.00            
ATOM   3735  H   LEU   244     102.760 109.380 145.670  1.00  0.00            
ATOM   3736  CA  LEU   244     103.920 110.760 146.810  1.00  0.00            
ATOM   3737  HA  LEU   244     104.980 110.600 147.010  1.00  0.00            
ATOM   3738  CB  LEU   244     103.780 111.600 145.500  1.00  0.00            
ATOM   3739  HB2 LEU   244     104.420 111.110 144.770  1.00  0.00            
ATOM   3740  HB3 LEU   244     102.750 111.570 145.170  1.00  0.00            
ATOM   3741  CG  LEU   244     104.210 113.040 145.650  1.00  0.00            
ATOM   3742  HG  LEU   244     103.620 113.530 146.430  1.00  0.00            
ATOM   3743  CD1 LEU   244     105.740 113.080 146.060  1.00  0.00            
ATOM   3744 HD11 LEU   244     106.340 112.600 145.290  1.00  0.00            
ATOM   3745 HD12 LEU   244     106.060 114.120 146.170  1.00  0.00            
ATOM   3746 HD13 LEU   244     105.880 112.560 147.010  1.00  0.00            
ATOM   3747  CD2 LEU   244     103.980 113.820 144.350  1.00  0.00            
ATOM   3748 HD21 LEU   244     102.920 113.800 144.100  1.00  0.00            
ATOM   3749 HD22 LEU   244     104.300 114.860 144.490  1.00  0.00            
ATOM   3750 HD23 LEU   244     104.560 113.370 143.550  1.00  0.00            
ATOM   3751  C   LEU   244     103.500 111.530 148.080  1.00  0.00            
ATOM   3752  O   LEU   244     104.330 111.900 148.910  1.00  0.00            
ATOM   3753  N   LEU   245     102.170 111.700 148.370  1.00  0.00            
ATOM   3754  H   LEU   245     101.540 111.250 147.730  1.00  0.00            
ATOM   3755  CA  LEU   245     101.610 112.480 149.470  1.00  0.00            
ATOM   3756  HA  LEU   245     102.390 113.100 149.920  1.00  0.00            
ATOM   3757  CB  LEU   245     100.450 113.430 148.940  1.00  0.00            
ATOM   3758  HB2 LEU   245      99.660 112.820 148.530  1.00  0.00            
ATOM   3759  HB3 LEU   245     100.070 113.990 149.800  1.00  0.00            
ATOM   3760  CG  LEU   245     100.950 114.440 147.850  1.00  0.00            
ATOM   3761  HG  LEU   245     101.190 113.910 146.930  1.00  0.00            
ATOM   3762  CD1 LEU   245      99.840 115.460 147.580  1.00  0.00            
ATOM   3763 HD11 LEU   245      99.610 116.000 148.500  1.00  0.00            
ATOM   3764 HD12 LEU   245     100.180 116.170 146.830  1.00  0.00            
ATOM   3765 HD13 LEU   245      98.950 114.950 147.230  1.00  0.00            
ATOM   3766  CD2 LEU   245     102.170 115.140 148.400  1.00  0.00            
ATOM   3767 HD21 LEU   245     102.950 114.410 148.620  1.00  0.00            
ATOM   3768 HD22 LEU   245     102.550 115.860 147.670  1.00  0.00            
ATOM   3769 HD23 LEU   245     101.910 115.670 149.320  1.00  0.00            
ATOM   3770  C   LEU   245     101.050 111.560 150.590  1.00  0.00            
ATOM   3771  O   LEU   245     100.320 112.020 151.520  1.00  0.00            
ATOM   3772  N   SER   246     101.340 110.230 150.510  1.00  0.00            
ATOM   3773  H   SER   246     101.720 109.940 149.620  1.00  0.00            
ATOM   3774  CA  SER   246     101.110 109.190 151.560  1.00  0.00            
ATOM   3775  HA  SER   246     101.380 108.240 151.110  1.00  0.00            
ATOM   3776  CB  SER   246     101.880 109.340 152.890  1.00  0.00            
ATOM   3777  HB2 SER   246     101.480 110.230 153.380  1.00  0.00            
ATOM   3778  HB3 SER   246     101.640 108.460 153.490  1.00  0.00            
ATOM   3779  OG  SER   246     103.320 109.460 152.780  1.00  0.00            
ATOM   3780  HG  SER   246     103.710 109.550 153.660  1.00  0.00            
ATOM   3781  C   SER   246      99.650 109.060 151.960  1.00  0.00            
ATOM   3782  O   SER   246      99.310 109.380 153.090  1.00  0.00            
ATOM   3783  N   GLY   247      98.780 108.510 151.110  1.00  0.00            
ATOM   3784  H   GLY   247      99.020 108.370 150.140  1.00  0.00            
ATOM   3785  CA  GLY   247      97.480 108.110 151.560  1.00  0.00            
ATOM   3786  HA2 GLY   247      97.000 109.040 151.870  1.00  0.00            
ATOM   3787  HA3 GLY   247      96.990 107.730 150.670  1.00  0.00            
ATOM   3788  C   GLY   247      97.340 107.100 152.670  1.00  0.00            
ATOM   3789  O   GLY   247      98.250 106.420 153.090  1.00  0.00            
ATOM   3790  N   SER   248      96.120 106.940 153.130  1.00  0.00            
ATOM   3791  H   SER   248      95.420 107.580 152.790  1.00  0.00            
ATOM   3792  CA  SER   248      95.720 105.930 154.130  1.00  0.00            
ATOM   3793  HA  SER   248      96.250 105.000 153.950  1.00  0.00            
ATOM   3794  CB  SER   248      96.090 106.440 155.590  1.00  0.00            
ATOM   3795  HB2 SER   248      95.760 105.700 156.320  1.00  0.00            
ATOM   3796  HB3 SER   248      97.180 106.550 155.660  1.00  0.00            
ATOM   3797  OG  SER   248      95.460 107.710 155.880  1.00  0.00            
ATOM   3798  HG  SER   248      95.700 108.000 156.770  1.00  0.00            
ATOM   3799  C   SER   248      94.300 105.520 154.190  1.00  0.00            
ATOM   3800  O   SER   248      93.810 104.870 155.070  1.00  0.00            
ATOM   3801  N   LYS   249      93.470 105.860 153.150  1.00  0.00            
ATOM   3802  H   LYS   249      93.810 106.490 152.440  1.00  0.00            
ATOM   3803  CA  LYS   249      92.110 105.400 153.070  1.00  0.00            
ATOM   3804  HA  LYS   249      91.720 105.240 154.080  1.00  0.00            
ATOM   3805  CB  LYS   249      91.180 106.490 152.320  1.00  0.00            
ATOM   3806  HB2 LYS   249      91.840 107.050 151.650  1.00  0.00            
ATOM   3807  HB3 LYS   249      90.460 105.930 151.740  1.00  0.00            
ATOM   3808  CG  LYS   249      90.450 107.460 153.220  1.00  0.00            
ATOM   3809  HG2 LYS   249      89.670 107.930 152.620  1.00  0.00            
ATOM   3810  HG3 LYS   249      90.000 106.870 154.020  1.00  0.00            
ATOM   3811  CD  LYS   249      91.340 108.560 153.840  1.00  0.00            
ATOM   3812  HD2 LYS   249      92.220 108.080 154.280  1.00  0.00            
ATOM   3813  HD3 LYS   249      91.660 109.230 153.040  1.00  0.00            
ATOM   3814  CE  LYS   249      90.590 109.390 154.950  1.00  0.00            
ATOM   3815  HE2 LYS   249      91.020 110.400 154.920  1.00  0.00            
ATOM   3816  HE3 LYS   249      89.550 109.440 154.650  1.00  0.00            
ATOM   3817  NZ  LYS   249      90.680 108.840 156.370  1.00  0.00            
ATOM   3818  HZ1 LYS   249      91.650 108.800 156.660  1.00  0.00            
ATOM   3819  HZ2 LYS   249      90.170 109.450 157.000  1.00  0.00            
ATOM   3820  HZ3 LYS   249      90.290 107.920 156.400  1.00  0.00            
ATOM   3821  C   LYS   249      91.940 104.050 152.360  1.00  0.00            
ATOM   3822  O   LYS   249      92.830 103.650 151.620  1.00  0.00            
ATOM   3823  N   GLU   250      90.860 103.280 152.600  1.00  0.00            
ATOM   3824  H   GLU   250      90.290 103.570 153.380  1.00  0.00            
ATOM   3825  CA  GLU   250      90.570 101.930 151.950  1.00  0.00            
ATOM   3826  HA  GLU   250      91.440 101.280 152.070  1.00  0.00            
ATOM   3827  CB  GLU   250      89.340 101.250 152.610  1.00  0.00            
ATOM   3828  HB2 GLU   250      88.530 101.970 152.530  1.00  0.00            
ATOM   3829  HB3 GLU   250      89.120 100.380 152.000  1.00  0.00            
ATOM   3830  CG  GLU   250      89.510 100.800 154.150  1.00  0.00            
ATOM   3831  HG2 GLU   250      90.410 100.220 154.350  1.00  0.00            
ATOM   3832  HG3 GLU   250      89.570 101.750 154.690  1.00  0.00            
ATOM   3833  CD  GLU   250      88.330 100.050 154.600  1.00  0.00            
ATOM   3834  OE1 GLU   250      88.410  98.840 154.860  1.00  0.00            
ATOM   3835  OE2 GLU   250      87.280 100.660 154.840  1.00  0.00            
ATOM   3836  C   GLU   250      90.510 101.980 150.480  1.00  0.00            
ATOM   3837  O   GLU   250      91.030 101.110 149.800  1.00  0.00            
ATOM   3838  N   LYS   251      89.960 102.980 149.920  1.00  0.00            
ATOM   3839  H   LYS   251      89.320 103.510 150.490  1.00  0.00            
ATOM   3840  CA  LYS   251      90.040 103.290 148.490  1.00  0.00            
ATOM   3841  HA  LYS   251      89.930 102.390 147.890  1.00  0.00            
ATOM   3842  CB  LYS   251      88.900 104.260 148.140  1.00  0.00            
ATOM   3843  HB2 LYS   251      89.120 105.180 148.700  1.00  0.00            
ATOM   3844  HB3 LYS   251      89.010 104.460 147.080  1.00  0.00            
ATOM   3845  CG  LYS   251      87.470 103.800 148.440  1.00  0.00            
ATOM   3846  HG2 LYS   251      87.390 103.450 149.470  1.00  0.00            
ATOM   3847  HG3 LYS   251      86.770 104.620 148.280  1.00  0.00            
ATOM   3848  CD  LYS   251      87.150 102.640 147.470  1.00  0.00            
ATOM   3849  HD2 LYS   251      87.340 103.010 146.460  1.00  0.00            
ATOM   3850  HD3 LYS   251      87.850 101.830 147.700  1.00  0.00            
ATOM   3851  CE  LYS   251      85.700 102.120 147.570  1.00  0.00            
ATOM   3852  HE2 LYS   251      85.030 102.980 147.570  1.00  0.00            
ATOM   3853  HE3 LYS   251      85.500 101.500 146.700  1.00  0.00            
ATOM   3854  NZ  LYS   251      85.490 101.330 148.810  1.00  0.00            
ATOM   3855  HZ1 LYS   251      85.680 101.910 149.620  1.00  0.00            
ATOM   3856  HZ2 LYS   251      84.540 101.010 148.850  1.00  0.00            
ATOM   3857  HZ3 LYS   251      86.120 100.540 148.820  1.00  0.00            
ATOM   3858  C   LYS   251      91.440 103.750 147.910  1.00  0.00            
ATOM   3859  O   LYS   251      91.880 103.280 146.890  1.00  0.00            
ATOM   3860  N   ASP   252      92.310 104.490 148.690  1.00  0.00            
ATOM   3861  H   ASP   252      91.870 104.950 149.480  1.00  0.00            
ATOM   3862  CA  ASP   252      93.660 104.760 148.450  1.00  0.00            
ATOM   3863  HA  ASP   252      93.770 105.140 147.430  1.00  0.00            
ATOM   3864  CB  ASP   252      94.250 105.820 149.430  1.00  0.00            
ATOM   3865  HB2 ASP   252      94.030 105.600 150.480  1.00  0.00            
ATOM   3866  HB3 ASP   252      95.330 105.770 149.280  1.00  0.00            
ATOM   3867  CG  ASP   252      93.760 107.200 149.100  1.00  0.00            
ATOM   3868  OD1 ASP   252      92.730 107.380 148.380  1.00  0.00            
ATOM   3869  OD2 ASP   252      94.380 108.120 149.660  1.00  0.00            
ATOM   3870  C   ASP   252      94.550 103.470 148.440  1.00  0.00            
ATOM   3871  O   ASP   252      95.350 103.230 147.530  1.00  0.00            
ATOM   3872  N   ARG   253      94.350 102.580 149.390  1.00  0.00            
ATOM   3873  H   ARG   253      93.760 102.840 150.170  1.00  0.00            
ATOM   3874  CA  ARG   253      95.050 101.290 149.450  1.00  0.00            
ATOM   3875  HA  ARG   253      96.070 101.350 149.050  1.00  0.00            
ATOM   3876  CB  ARG   253      95.130 100.940 150.940  1.00  0.00            
ATOM   3877  HB2 ARG   253      94.160 101.170 151.380  1.00  0.00            
ATOM   3878  HB3 ARG   253      95.330  99.870 151.010  1.00  0.00            
ATOM   3879  CG  ARG   253      96.250 101.730 151.720  1.00  0.00            
ATOM   3880  HG2 ARG   253      97.210 101.360 151.350  1.00  0.00            
ATOM   3881  HG3 ARG   253      96.140 102.780 151.450  1.00  0.00            
ATOM   3882  CD  ARG   253      96.210 101.600 153.230  1.00  0.00            
ATOM   3883  HD2 ARG   253      95.240 101.910 153.600  1.00  0.00            
ATOM   3884  HD3 ARG   253      96.400 100.570 153.520  1.00  0.00            
ATOM   3885  NE  ARG   253      97.220 102.440 153.840  1.00  0.00            
ATOM   3886  HE  ARG   253      98.010 102.750 153.290  1.00  0.00            
ATOM   3887  CZ  ARG   253      97.100 102.890 155.100  1.00  0.00            
ATOM   3888  NH1 ARG   253      96.090 102.540 155.840  1.00  0.00            
ATOM   3889 HH11 ARG   253      95.390 101.930 155.470  1.00  0.00            
ATOM   3890 HH12 ARG   253      96.020 102.890 156.790  1.00  0.00            
ATOM   3891  NH2 ARG   253      98.050 103.640 155.650  1.00  0.00            
ATOM   3892 HH21 ARG   253      98.880 103.880 155.120  1.00  0.00            
ATOM   3893 HH22 ARG   253      97.950 103.970 156.600  1.00  0.00            
ATOM   3894  C   ARG   253      94.500 100.200 148.640  1.00  0.00            
ATOM   3895  O   ARG   253      95.090  99.150 148.520  1.00  0.00            
ATOM   3896  N   SER   254      93.520 100.560 147.800  1.00  0.00            
ATOM   3897  H   SER   254      93.210 101.520 147.770  1.00  0.00            
ATOM   3898  CA  SER   254      92.950  99.620 146.860  1.00  0.00            
ATOM   3899  HA  SER   254      93.230  98.610 147.160  1.00  0.00            
ATOM   3900  CB  SER   254      91.410  99.720 146.800  1.00  0.00            
ATOM   3901  HB2 SER   254      91.130 100.770 146.860  1.00  0.00            
ATOM   3902  HB3 SER   254      91.070  99.300 145.860  1.00  0.00            
ATOM   3903  OG  SER   254      90.820  99.020 147.860  1.00  0.00            
ATOM   3904  HG  SER   254      89.870  99.100 147.800  1.00  0.00            
ATOM   3905  C   SER   254      93.470 100.040 145.510  1.00  0.00            
ATOM   3906  O   SER   254      93.390  99.210 144.660  1.00  0.00            
ATOM   3907  N   LEU   255      93.950 101.270 145.200  1.00  0.00            
ATOM   3908  H   LEU   255      93.730 102.020 145.850  1.00  0.00            
ATOM   3909  CA  LEU   255      94.620 101.620 143.950  1.00  0.00            
ATOM   3910  HA  LEU   255      93.890 101.640 143.150  1.00  0.00            
ATOM   3911  CB  LEU   255      95.290 102.980 144.020  1.00  0.00            
ATOM   3912  HB2 LEU   255      95.850 102.960 144.960  1.00  0.00            
ATOM   3913  HB3 LEU   255      95.990 103.080 143.190  1.00  0.00            
ATOM   3914  CG  LEU   255      94.300 104.220 144.030  1.00  0.00            
ATOM   3915  HG  LEU   255      93.390 103.980 144.580  1.00  0.00            
ATOM   3916  CD1 LEU   255      95.030 105.370 144.740  1.00  0.00            
ATOM   3917 HD11 LEU   255      95.950 105.610 144.200  1.00  0.00            
ATOM   3918 HD12 LEU   255      94.390 106.250 144.770  1.00  0.00            
ATOM   3919 HD13 LEU   255      95.280 105.070 145.760  1.00  0.00            
ATOM   3920  CD2 LEU   255      93.780 104.690 142.640  1.00  0.00            
ATOM   3921 HD21 LEU   255      93.240 103.880 142.160  1.00  0.00            
ATOM   3922 HD22 LEU   255      93.120 105.550 142.770  1.00  0.00            
ATOM   3923 HD23 LEU   255      94.630 104.990 142.020  1.00  0.00            
ATOM   3924  C   LEU   255      95.600 100.550 143.450  1.00  0.00            
ATOM   3925  O   LEU   255      95.520 100.150 142.270  1.00  0.00            
ATOM   3926  N   ARG   256      96.590 100.010 144.250  1.00  0.00            
ATOM   3927  H   ARG   256      96.860 100.490 145.100  1.00  0.00            
ATOM   3928  CA  ARG   256      97.460  98.940 143.760  1.00  0.00            
ATOM   3929  HA  ARG   256      97.870  99.180 142.780  1.00  0.00            
ATOM   3930  CB  ARG   256      98.680  98.800 144.810  1.00  0.00            
ATOM   3931  HB2 ARG   256      99.420  98.170 144.310  1.00  0.00            
ATOM   3932  HB3 ARG   256      99.080  99.810 144.920  1.00  0.00            
ATOM   3933  CG  ARG   256      98.360  98.200 146.260  1.00  0.00            
ATOM   3934  HG2 ARG   256      97.300  98.330 146.440  1.00  0.00            
ATOM   3935  HG3 ARG   256      98.600  97.140 146.240  1.00  0.00            
ATOM   3936  CD  ARG   256      99.130  98.860 147.350  1.00  0.00            
ATOM   3937  HD2 ARG   256     100.200  98.710 147.210  1.00  0.00            
ATOM   3938  HD3 ARG   256      98.920  99.930 147.370  1.00  0.00            
ATOM   3939  NE  ARG   256      98.730  98.270 148.660  1.00  0.00            
ATOM   3940  HE  ARG   256      98.130  97.470 148.610  1.00  0.00            
ATOM   3941  CZ  ARG   256      99.100  98.710 149.860  1.00  0.00            
ATOM   3942  NH1 ARG   256      98.420  98.310 150.960  1.00  0.00            
ATOM   3943 HH11 ARG   256      97.640  97.680 150.870  1.00  0.00            
ATOM   3944 HH12 ARG   256      98.700  98.650 151.870  1.00  0.00            
ATOM   3945  NH2 ARG   256     100.080  99.510 150.050  1.00  0.00            
ATOM   3946 HH21 ARG   256     100.620  99.840 149.260  1.00  0.00            
ATOM   3947 HH22 ARG   256     100.310  99.810 150.990  1.00  0.00            
ATOM   3948  C   ARG   256      96.780  97.700 143.330  1.00  0.00            
ATOM   3949  O   ARG   256      96.810  97.230 142.220  1.00  0.00            
ATOM   3950  N   ARG   257      95.930  97.190 144.190  1.00  0.00            
ATOM   3951  H   ARG   257      95.960  97.540 145.140  1.00  0.00            
ATOM   3952  CA  ARG   257      95.090  96.050 143.900  1.00  0.00            
ATOM   3953  HA  ARG   257      95.700  95.210 143.590  1.00  0.00            
ATOM   3954  CB  ARG   257      94.310  95.660 145.140  1.00  0.00            
ATOM   3955  HB2 ARG   257      95.060  95.370 145.880  1.00  0.00            
ATOM   3956  HB3 ARG   257      93.810  96.570 145.480  1.00  0.00            
ATOM   3957  CG  ARG   257      93.250  94.510 144.980  1.00  0.00            
ATOM   3958  HG2 ARG   257      92.830  94.320 145.970  1.00  0.00            
ATOM   3959  HG3 ARG   257      92.470  94.880 144.310  1.00  0.00            
ATOM   3960  CD  ARG   257      93.840  93.220 144.420  1.00  0.00            
ATOM   3961  HD2 ARG   257      94.380  93.390 143.490  1.00  0.00            
ATOM   3962  HD3 ARG   257      94.500  92.730 145.140  1.00  0.00            
ATOM   3963  NE  ARG   257      92.670  92.330 144.150  1.00  0.00            
ATOM   3964  HE  ARG   257      91.750  92.710 143.990  1.00  0.00            
ATOM   3965  CZ  ARG   257      92.850  90.970 144.090  1.00  0.00            
ATOM   3966  NH1 ARG   257      93.980  90.360 144.350  1.00  0.00            
ATOM   3967 HH11 ARG   257      94.800  90.900 144.620  1.00  0.00            
ATOM   3968 HH12 ARG   257      94.040  89.360 144.290  1.00  0.00            
ATOM   3969  NH2 ARG   257      91.810  90.260 143.780  1.00  0.00            
ATOM   3970 HH21 ARG   257      90.930  90.720 143.600  1.00  0.00            
ATOM   3971 HH22 ARG   257      91.890  89.260 143.730  1.00  0.00            
ATOM   3972  C   ARG   257      94.190  96.180 142.660  1.00  0.00            
ATOM   3973  O   ARG   257      94.070  95.300 141.820  1.00  0.00            
ATOM   3974  N   ILE   258      93.480  97.310 142.550  1.00  0.00            
ATOM   3975  H   ILE   258      93.470  97.980 143.310  1.00  0.00            
ATOM   3976  CA  ILE   258      92.570  97.550 141.380  1.00  0.00            
ATOM   3977  HA  ILE   258      92.110  96.660 140.960  1.00  0.00            
ATOM   3978  CB  ILE   258      91.520  98.540 141.710  1.00  0.00            
ATOM   3979  HB  ILE   258      92.040  99.450 142.030  1.00  0.00            
ATOM   3980  CG2 ILE   258      90.510  98.890 140.530  1.00  0.00            
ATOM   3981 HG21 ILE   258      89.990  97.990 140.220  1.00  0.00            
ATOM   3982 HG22 ILE   258      89.790  99.630 140.880  1.00  0.00            
ATOM   3983 HG23 ILE   258      91.070  99.310 139.690  1.00  0.00            
ATOM   3984  CG1 ILE   258      90.690  98.210 143.060  1.00  0.00            
ATOM   3985 HG12 ILE   258      91.370  98.160 143.920  1.00  0.00            
ATOM   3986 HG13 ILE   258      89.940  98.980 143.240  1.00  0.00            
ATOM   3987  CD1 ILE   258      90.010  96.870 142.860  1.00  0.00            
ATOM   3988 HD11 ILE   258      90.770  96.110 142.680  1.00  0.00            
ATOM   3989 HD12 ILE   258      89.440  96.620 143.760  1.00  0.00            
ATOM   3990 HD13 ILE   258      89.340  96.930 142.010  1.00  0.00            
ATOM   3991  C   ILE   258      93.320  97.930 140.100  1.00  0.00            
ATOM   3992  O   ILE   258      92.850  97.530 139.010  1.00  0.00            
ATOM   3993  N   THR   259      94.450  98.690 140.140  1.00  0.00            
ATOM   3994  H   THR   259      94.630  99.200 141.000  1.00  0.00            
ATOM   3995  CA  THR   259      95.270  98.990 138.980  1.00  0.00            
ATOM   3996  HA  THR   259      94.540  99.340 138.260  1.00  0.00            
ATOM   3997  CB  THR   259      96.390  99.980 139.040  1.00  0.00            
ATOM   3998  HB  THR   259      96.960  99.920 138.120  1.00  0.00            
ATOM   3999  CG2 THR   259      95.860 101.400 139.220  1.00  0.00            
ATOM   4000 HG21 THR   259      95.300 101.470 140.150  1.00  0.00            
ATOM   4001 HG22 THR   259      96.700 102.100 139.260  1.00  0.00            
ATOM   4002 HG23 THR   259      95.220 101.660 138.380  1.00  0.00            
ATOM   4003  OG1 THR   259      97.270  99.700 140.210  1.00  0.00            
ATOM   4004  HG1 THR   259      97.990 100.350 140.240  1.00  0.00            
ATOM   4005  C   THR   259      95.770  97.730 138.310  1.00  0.00            
ATOM   4006  O   THR   259      95.700  97.480 137.120  1.00  0.00            
ATOM   4007  N   ARG   260      96.220  96.810 139.170  1.00  0.00            
ATOM   4008  H   ARG   260      96.300  97.050 140.150  1.00  0.00            
ATOM   4009  CA  ARG   260      96.680  95.480 138.740  1.00  0.00            
ATOM   4010  HA  ARG   260      97.420  95.540 137.940  1.00  0.00            
ATOM   4011  CB  ARG   260      97.380  94.810 140.050  1.00  0.00            
ATOM   4012  HB2 ARG   260      96.810  95.100 140.930  1.00  0.00            
ATOM   4013  HB3 ARG   260      97.360  93.730 139.940  1.00  0.00            
ATOM   4014  CG  ARG   260      98.840  95.280 140.220  1.00  0.00            
ATOM   4015  HG2 ARG   260      99.490  94.780 139.500  1.00  0.00            
ATOM   4016  HG3 ARG   260      98.910  96.360 140.080  1.00  0.00            
ATOM   4017  CD  ARG   260      99.290  94.920 141.640  1.00  0.00            
ATOM   4018  HD2 ARG   260      98.510  95.120 142.370  1.00  0.00            
ATOM   4019  HD3 ARG   260      99.610  93.880 141.710  1.00  0.00            
ATOM   4020  NE  ARG   260     100.470  95.800 141.960  1.00  0.00            
ATOM   4021  HE  ARG   260     100.880  96.290 141.180  1.00  0.00            
ATOM   4022  CZ  ARG   260     101.140  95.790 143.130  1.00  0.00            
ATOM   4023  NH1 ARG   260     102.380  96.250 143.270  1.00  0.00            
ATOM   4024 HH11 ARG   260     102.870  96.640 142.470  1.00  0.00            
ATOM   4025 HH12 ARG   260     102.830  96.220 144.180  1.00  0.00            
ATOM   4026  NH2 ARG   260     100.680  95.090 144.150  1.00  0.00            
ATOM   4027 HH21 ARG   260      99.830  94.570 144.050  1.00  0.00            
ATOM   4028 HH22 ARG   260     101.190  95.090 145.030  1.00  0.00            
ATOM   4029  C   ARG   260      95.570  94.580 138.160  1.00  0.00            
ATOM   4030  O   ARG   260      95.750  94.090 137.050  1.00  0.00            
ATOM   4031  N   MET   261      94.430  94.570 138.780  1.00  0.00            
ATOM   4032  H   MET   261      94.220  95.040 139.650  1.00  0.00            
ATOM   4033  CA  MET   261      93.420  93.720 138.190  1.00  0.00            
ATOM   4034  HA  MET   261      93.870  92.780 137.890  1.00  0.00            
ATOM   4035  CB  MET   261      92.290  93.430 139.190  1.00  0.00            
ATOM   4036  HB2 MET   261      91.910  94.380 139.580  1.00  0.00            
ATOM   4037  HB3 MET   261      91.490  92.900 138.680  1.00  0.00            
ATOM   4038  CG  MET   261      92.800  92.580 140.350  1.00  0.00            
ATOM   4039  HG2 MET   261      93.710  93.080 140.710  1.00  0.00            
ATOM   4040  HG3 MET   261      92.030  92.630 141.120  1.00  0.00            
ATOM   4041  SD  MET   261      93.160  90.920 140.000  1.00  0.00            
ATOM   4042  CE  MET   261      91.480  90.210 140.010  1.00  0.00            
ATOM   4043  HE1 MET   261      90.880  90.700 139.250  1.00  0.00            
ATOM   4044  HE2 MET   261      91.540  89.150 139.800  1.00  0.00            
ATOM   4045  HE3 MET   261      91.030  90.370 140.990  1.00  0.00            
ATOM   4046  C   MET   261      92.790  94.260 136.850  1.00  0.00            
ATOM   4047  O   MET   261      92.390  93.500 135.980  1.00  0.00            
ATOM   4048  N   VAL   262      92.730  95.560 136.660  1.00  0.00            
ATOM   4049  H   VAL   262      92.990  96.120 137.460  1.00  0.00            
ATOM   4050  CA  VAL   262      92.260  96.250 135.450  1.00  0.00            
ATOM   4051  HA  VAL   262      91.280  95.930 135.110  1.00  0.00            
ATOM   4052  CB  VAL   262      92.210  97.740 135.740  1.00  0.00            
ATOM   4053  HB  VAL   262      93.080  98.040 136.330  1.00  0.00            
ATOM   4054  CG1 VAL   262      92.220  98.500 134.360  1.00  0.00            
ATOM   4055 HG11 VAL   262      91.360  98.200 133.780  1.00  0.00            
ATOM   4056 HG12 VAL   262      92.190  99.580 134.540  1.00  0.00            
ATOM   4057 HG13 VAL   262      93.130  98.260 133.820  1.00  0.00            
ATOM   4058  CG2 VAL   262      90.980  98.070 136.610  1.00  0.00            
ATOM   4059 HG21 VAL   262      91.050  97.530 137.550  1.00  0.00            
ATOM   4060 HG22 VAL   262      90.960  99.140 136.810  1.00  0.00            
ATOM   4061 HG23 VAL   262      90.080  97.780 136.090  1.00  0.00            
ATOM   4062  C   VAL   262      93.180  95.880 134.280  1.00  0.00            
ATOM   4063  O   VAL   262      92.660  95.430 133.290  1.00  0.00            
ATOM   4064  N   LEU   263      94.580  95.980 134.420  1.00  0.00            
ATOM   4065  H   LEU   263      94.850  96.690 135.100  1.00  0.00            
ATOM   4066  CA  LEU   263      95.640  95.370 133.590  1.00  0.00            
ATOM   4067  HA  LEU   263      95.490  95.670 132.550  1.00  0.00            
ATOM   4068  CB  LEU   263      97.070  95.820 134.030  1.00  0.00            
ATOM   4069  HB2 LEU   263      97.150  96.900 133.880  1.00  0.00            
ATOM   4070  HB3 LEU   263      97.130  95.600 135.100  1.00  0.00            
ATOM   4071  CG  LEU   263      98.190  95.140 133.330  1.00  0.00            
ATOM   4072  HG  LEU   263      97.970  94.080 133.280  1.00  0.00            
ATOM   4073  CD1 LEU   263      98.370  95.680 131.960  1.00  0.00            
ATOM   4074 HD11 LEU   263      98.590  96.750 132.020  1.00  0.00            
ATOM   4075 HD12 LEU   263      99.200  95.170 131.470  1.00  0.00            
ATOM   4076 HD13 LEU   263      97.460  95.530 131.390  1.00  0.00            
ATOM   4077  CD2 LEU   263      99.510  95.330 134.000  1.00  0.00            
ATOM   4078 HD21 LEU   263      99.470  94.930 135.020  1.00  0.00            
ATOM   4079 HD22 LEU   263     100.290  94.810 133.440  1.00  0.00            
ATOM   4080 HD23 LEU   263      99.750  96.400 134.040  1.00  0.00            
ATOM   4081  C   LEU   263      95.540  93.830 133.390  1.00  0.00            
ATOM   4082  O   LEU   263      95.850  93.370 132.270  1.00  0.00            
ATOM   4083  N   VAL   264      95.180  93.010 134.370  1.00  0.00            
ATOM   4084  H   VAL   264      95.280  93.310 135.330  1.00  0.00            
ATOM   4085  CA  VAL   264      94.770  91.620 134.110  1.00  0.00            
ATOM   4086  HA  VAL   264      95.590  91.180 133.540  1.00  0.00            
ATOM   4087  CB  VAL   264      94.710  90.980 135.420  1.00  0.00            
ATOM   4088  HB  VAL   264      94.110  91.640 136.050  1.00  0.00            
ATOM   4089  CG1 VAL   264      94.120  89.540 135.450  1.00  0.00            
ATOM   4090 HG11 VAL   264      94.730  88.890 134.820  1.00  0.00            
ATOM   4091 HG12 VAL   264      94.130  89.170 136.480  1.00  0.00            
ATOM   4092 HG13 VAL   264      93.100  89.560 135.080  1.00  0.00            
ATOM   4093  CG2 VAL   264      96.160  90.700 135.920  1.00  0.00            
ATOM   4094 HG21 VAL   264      96.710  91.640 136.000  1.00  0.00            
ATOM   4095 HG22 VAL   264      96.130  90.230 136.900  1.00  0.00            
ATOM   4096 HG23 VAL   264      96.670  90.050 135.220  1.00  0.00            
ATOM   4097  C   VAL   264      93.530  91.380 133.320  1.00  0.00            
ATOM   4098  O   VAL   264      93.490  90.640 132.280  1.00  0.00            
ATOM   4099  N   VAL   265      92.350  92.030 133.690  1.00  0.00            
ATOM   4100  H   VAL   265      92.430  92.750 134.400  1.00  0.00            
ATOM   4101  CA  VAL   265      91.050  91.720 133.170  1.00  0.00            
ATOM   4102  HA  VAL   265      90.820  90.660 133.130  1.00  0.00            
ATOM   4103  CB  VAL   265      89.950  92.440 134.000  1.00  0.00            
ATOM   4104  HB  VAL   265      90.370  93.420 134.240  1.00  0.00            
ATOM   4105  CG1 VAL   265      88.580  92.620 133.370  1.00  0.00            
ATOM   4106 HG11 VAL   265      88.160  91.650 133.130  1.00  0.00            
ATOM   4107 HG12 VAL   265      87.930  93.140 134.070  1.00  0.00            
ATOM   4108 HG13 VAL   265      88.680  93.210 132.460  1.00  0.00            
ATOM   4109  CG2 VAL   265      89.880  91.650 135.380  1.00  0.00            
ATOM   4110 HG21 VAL   265      90.850  91.700 135.880  1.00  0.00            
ATOM   4111 HG22 VAL   265      89.130  92.110 136.020  1.00  0.00            
ATOM   4112 HG23 VAL   265      89.620  90.610 135.190  1.00  0.00            
ATOM   4113  C   VAL   265      90.850  92.100 131.660  1.00  0.00            
ATOM   4114  O   VAL   265      90.090  91.450 130.870  1.00  0.00            
ATOM   4115  N   VAL   266      91.360  93.290 131.220  1.00  0.00            
ATOM   4116  H   VAL   266      91.820  93.910 131.880  1.00  0.00            
ATOM   4117  CA  VAL   266      91.170  93.760 129.880  1.00  0.00            
ATOM   4118  HA  VAL   266      90.380  93.280 129.310  1.00  0.00            
ATOM   4119  CB  VAL   266      90.870  95.270 129.960  1.00  0.00            
ATOM   4120  HB  VAL   266      91.740  95.810 130.340  1.00  0.00            
ATOM   4121  CG1 VAL   266      90.540  95.770 128.520  1.00  0.00            
ATOM   4122 HG11 VAL   266      89.680  95.240 128.140  1.00  0.00            
ATOM   4123 HG12 VAL   266      90.330  96.840 128.550  1.00  0.00            
ATOM   4124 HG13 VAL   266      91.400  95.590 127.870  1.00  0.00            
ATOM   4125  CG2 VAL   266      89.780  95.480 131.010  1.00  0.00            
ATOM   4126 HG21 VAL   266      90.130  95.120 131.980  1.00  0.00            
ATOM   4127 HG22 VAL   266      89.550  96.550 131.090  1.00  0.00            
ATOM   4128 HG23 VAL   266      88.890  94.940 130.720  1.00  0.00            
ATOM   4129  C   VAL   266      92.380  93.380 129.060  1.00  0.00            
ATOM   4130  O   VAL   266      92.320  93.290 127.820  1.00  0.00            
ATOM   4131  N   GLY   267      93.530  93.100 129.810  1.00  0.00            
ATOM   4132  H   GLY   267      93.570  93.370 130.790  1.00  0.00            
ATOM   4133  CA  GLY   267      94.720  92.420 129.220  1.00  0.00            
ATOM   4134  HA2 GLY   267      95.110  93.000 128.380  1.00  0.00            
ATOM   4135  HA3 GLY   267      95.510  92.310 129.970  1.00  0.00            
ATOM   4136  C   GLY   267      94.310  91.050 128.730  1.00  0.00            
ATOM   4137  O   GLY   267      94.680  90.660 127.630  1.00  0.00            
ATOM   4138  N   ALA   268      93.380  90.290 129.450  1.00  0.00            
ATOM   4139  H   ALA   268      93.230  90.530 130.420  1.00  0.00            
ATOM   4140  CA  ALA   268      92.800  89.110 128.950  1.00  0.00            
ATOM   4141  HA  ALA   268      93.610  88.490 128.560  1.00  0.00            
ATOM   4142  CB  ALA   268      92.120  88.370 130.120  1.00  0.00            
ATOM   4143  HB1 ALA   268      91.310  88.990 130.520  1.00  0.00            
ATOM   4144  HB2 ALA   268      91.720  87.420 129.770  1.00  0.00            
ATOM   4145  HB3 ALA   268      92.860  88.190 130.910  1.00  0.00            
ATOM   4146  C   ALA   268      91.900  89.430 127.680  1.00  0.00            
ATOM   4147  O   ALA   268      92.090  88.830 126.640  1.00  0.00            
ATOM   4148  N   PHE   269      90.990  90.430 127.800  1.00  0.00            
ATOM   4149  H   PHE   269      90.950  90.940 128.670  1.00  0.00            
ATOM   4150  CA  PHE   269      90.020  90.740 126.770  1.00  0.00            
ATOM   4151  HA  PHE   269      89.410  89.880 126.540  1.00  0.00            
ATOM   4152  CB  PHE   269      89.050  91.940 127.340  1.00  0.00            
ATOM   4153  HB2 PHE   269      88.530  91.510 128.190  1.00  0.00            
ATOM   4154  HB3 PHE   269      89.590  92.840 127.670  1.00  0.00            
ATOM   4155  CG  PHE   269      87.990  92.400 126.370  1.00  0.00            
ATOM   4156  CD1 PHE   269      86.780  91.690 126.300  1.00  0.00            
ATOM   4157  HD1 PHE   269      86.680  90.790 126.900  1.00  0.00            
ATOM   4158  CE1 PHE   269      85.690  92.130 125.470  1.00  0.00            
ATOM   4159  HE1 PHE   269      84.730  91.630 125.520  1.00  0.00            
ATOM   4160  CZ  PHE   269      85.870  93.210 124.610  1.00  0.00            
ATOM   4161  HZ  PHE   269      85.060  93.540 123.960  1.00  0.00            
ATOM   4162  CE2 PHE   269      87.100  93.880 124.580  1.00  0.00            
ATOM   4163  HE2 PHE   269      87.280  94.740 123.930  1.00  0.00            
ATOM   4164  CD2 PHE   269      88.150  93.410 125.450  1.00  0.00            
ATOM   4165  HD2 PHE   269      89.150  93.860 125.400  1.00  0.00            
ATOM   4166  C   PHE   269      90.640  91.110 125.430  1.00  0.00            
ATOM   4167  O   PHE   269      90.270  90.720 124.320  1.00  0.00            
ATOM   4168  N   VAL   270      91.650  91.970 125.480  1.00  0.00            
ATOM   4169  H   VAL   270      91.710  92.550 126.310  1.00  0.00            
ATOM   4170  CA  VAL   270      92.470  92.320 124.330  1.00  0.00            
ATOM   4171  HA  VAL   270      91.920  92.410 123.400  1.00  0.00            
ATOM   4172  CB  VAL   270      93.360  93.580 124.490  1.00  0.00            
ATOM   4173  HB  VAL   270      93.690  93.590 125.530  1.00  0.00            
ATOM   4174  CG1 VAL   270      94.590  93.670 123.560  1.00  0.00            
ATOM   4175 HG11 VAL   270      94.270  93.670 122.520  1.00  0.00            
ATOM   4176 HG12 VAL   270      95.140  94.600 123.770  1.00  0.00            
ATOM   4177 HG13 VAL   270      95.250  92.820 123.740  1.00  0.00            
ATOM   4178  CG2 VAL   270      92.520  94.860 124.450  1.00  0.00            
ATOM   4179 HG21 VAL   270      91.800  94.850 125.260  1.00  0.00            
ATOM   4180 HG22 VAL   270      93.180  95.730 124.570  1.00  0.00            
ATOM   4181 HG23 VAL   270      92.000  94.930 123.500  1.00  0.00            
ATOM   4182  C   VAL   270      93.230  91.130 123.690  1.00  0.00            
ATOM   4183  O   VAL   270      93.290  91.010 122.450  1.00  0.00            
ATOM   4184  N   VAL   271      93.850  90.230 124.500  1.00  0.00            
ATOM   4185  H   VAL   271      93.950  90.510 125.470  1.00  0.00            
ATOM   4186  CA  VAL   271      94.470  88.960 124.060  1.00  0.00            
ATOM   4187  HA  VAL   271      95.110  89.000 123.180  1.00  0.00            
ATOM   4188  CB  VAL   271      95.280  88.270 125.240  1.00  0.00            
ATOM   4189  HB  VAL   271      94.780  88.560 126.170  1.00  0.00            
ATOM   4190  CG1 VAL   271      95.400  86.730 125.170  1.00  0.00            
ATOM   4191 HG11 VAL   271      95.910  86.450 124.250  1.00  0.00            
ATOM   4192 HG12 VAL   271      95.980  86.370 126.030  1.00  0.00            
ATOM   4193 HG13 VAL   271      94.410  86.290 125.190  1.00  0.00            
ATOM   4194  CG2 VAL   271      96.650  89.030 125.390  1.00  0.00            
ATOM   4195 HG21 VAL   271      96.470  90.080 125.630  1.00  0.00            
ATOM   4196 HG22 VAL   271      97.230  88.580 126.200  1.00  0.00            
ATOM   4197 HG23 VAL   271      97.210  88.960 124.460  1.00  0.00            
ATOM   4198  C   VAL   271      93.380  88.000 123.450  1.00  0.00            
ATOM   4199  O   VAL   271      93.690  87.270 122.560  1.00  0.00            
ATOM   4200  N   CYS   272      92.110  88.040 123.960  1.00  0.00            
ATOM   4201  H   CYS   272      91.930  88.550 124.820  1.00  0.00            
ATOM   4202  CA  CYS   272      90.990  87.260 123.340  1.00  0.00            
ATOM   4203  HA  CYS   272      91.340  86.270 123.070  1.00  0.00            
ATOM   4204  CB  CYS   272      89.770  87.110 124.400  1.00  0.00            
ATOM   4205  HB2 CYS   272      89.480  88.060 124.850  1.00  0.00            
ATOM   4206  HB3 CYS   272      88.900  86.620 123.980  1.00  0.00            
ATOM   4207  SG  CYS   272      90.330  86.030 125.810  1.00  0.00            
ATOM   4208  HG  CYS   272      89.190  86.090 126.490  1.00  0.00            
ATOM   4209  C   CYS   272      90.450  87.790 122.030  1.00  0.00            
ATOM   4210  O   CYS   272      90.030  87.000 121.150  1.00  0.00            
ATOM   4211  N   TRP   273      90.360  89.130 121.820  1.00  0.00            
ATOM   4212  H   TRP   273      90.780  89.790 122.470  1.00  0.00            
ATOM   4213  CA  TRP   273      89.660  89.650 120.650  1.00  0.00            
ATOM   4214  HA  TRP   273      88.920  88.930 120.320  1.00  0.00            
ATOM   4215  CB  TRP   273      88.940  90.990 120.970  1.00  0.00            
ATOM   4216  HB2 TRP   273      89.430  91.460 121.830  1.00  0.00            
ATOM   4217  HB3 TRP   273      88.940  91.690 120.140  1.00  0.00            
ATOM   4218  CG  TRP   273      87.560  90.770 121.340  1.00  0.00            
ATOM   4219  CD1 TRP   273      87.000  90.770 122.630  1.00  0.00            
ATOM   4220  HD1 TRP   273      87.660  90.910 123.490  1.00  0.00            
ATOM   4221  NE1 TRP   273      85.650  90.580 122.510  1.00  0.00            
ATOM   4222  HE1 TRP   273      84.990  90.500 123.270  1.00  0.00            
ATOM   4223  CE2 TRP   273      85.360  90.400 121.170  1.00  0.00            
ATOM   4224  CZ2 TRP   273      84.180  90.100 120.550  1.00  0.00            
ATOM   4225  HZ2 TRP   273      83.290  90.110 121.170  1.00  0.00            
ATOM   4226  CH2 TRP   273      84.180  89.810 119.210  1.00  0.00            
ATOM   4227  HH2 TRP   273      83.250  89.550 118.720  1.00  0.00            
ATOM   4228  CZ3 TRP   273      85.360  89.840 118.460  1.00  0.00            
ATOM   4229  HZ3 TRP   273      85.380  89.710 117.380  1.00  0.00            
ATOM   4230  CE3 TRP   273      86.580  90.050 119.110  1.00  0.00            
ATOM   4231  HE3 TRP   273      87.490  89.710 118.610  1.00  0.00            
ATOM   4232  CD2 TRP   273      86.560  90.460 120.430  1.00  0.00            
ATOM   4233  C   TRP   273      90.550  89.940 119.460  1.00  0.00            
ATOM   4234  O   TRP   273      90.180  89.930 118.310  1.00  0.00            
ATOM   4235  N   ALA   274      91.820  90.290 119.790  1.00  0.00            
ATOM   4236  H   ALA   274      92.040  90.390 120.770  1.00  0.00            
ATOM   4237  CA  ALA   274      92.840  90.690 118.810  1.00  0.00            
ATOM   4238  HA  ALA   274      92.340  91.430 118.190  1.00  0.00            
ATOM   4239  CB  ALA   274      94.110  91.390 119.490  1.00  0.00            
ATOM   4240  HB1 ALA   274      94.640  90.670 120.120  1.00  0.00            
ATOM   4241  HB2 ALA   274      94.790  91.760 118.720  1.00  0.00            
ATOM   4242  HB3 ALA   274      93.780  92.230 120.110  1.00  0.00            
ATOM   4243  C   ALA   274      93.240  89.520 117.880  1.00  0.00            
ATOM   4244  O   ALA   274      93.400  89.890 116.690  1.00  0.00            
ATOM   4245  N   PRO   275      93.210  88.200 118.180  1.00  0.00            
ATOM   4246  CD  PRO   275      93.560  87.710 119.540  1.00  0.00            
ATOM   4247  HD2 PRO   275      92.660  87.490 120.110  1.00  0.00            
ATOM   4248  HD3 PRO   275      94.150  88.460 120.080  1.00  0.00            
ATOM   4249  CG  PRO   275      94.370  86.460 119.210  1.00  0.00            
ATOM   4250  HG2 PRO   275      94.320  85.770 120.050  1.00  0.00            
ATOM   4251  HG3 PRO   275      95.410  86.740 119.030  1.00  0.00            
ATOM   4252  CB  PRO   275      93.760  85.880 117.990  1.00  0.00            
ATOM   4253  HB2 PRO   275      92.840  85.360 118.230  1.00  0.00            
ATOM   4254  HB3 PRO   275      94.410  85.230 117.420  1.00  0.00            
ATOM   4255  CA  PRO   275      93.450  87.150 117.180  1.00  0.00            
ATOM   4256  HA  PRO   275      94.320  87.440 116.580  1.00  0.00            
ATOM   4257  C   PRO   275      92.200  86.960 116.250  1.00  0.00            
ATOM   4258  O   PRO   275      92.360  87.040 115.010  1.00  0.00            
ATOM   4259  N   ILE   276      90.980  86.850 116.800  1.00  0.00            
ATOM   4260  H   ILE   276      90.860  86.970 117.800  1.00  0.00            
ATOM   4261  CA  ILE   276      89.810  86.510 115.990  1.00  0.00            
ATOM   4262  HA  ILE   276      90.180  85.710 115.360  1.00  0.00            
ATOM   4263  CB  ILE   276      88.530  86.020 116.780  1.00  0.00            
ATOM   4264  HB  ILE   276      88.660  84.980 117.080  1.00  0.00            
ATOM   4265  CG2 ILE   276      88.350  86.880 118.020  1.00  0.00            
ATOM   4266 HG21 ILE   276      88.230  87.930 117.730  1.00  0.00            
ATOM   4267 HG22 ILE   276      87.470  86.550 118.570  1.00  0.00            
ATOM   4268 HG23 ILE   276      89.230  86.790 118.660  1.00  0.00            
ATOM   4269  CG1 ILE   276      87.210  86.210 115.950  1.00  0.00            
ATOM   4270 HG12 ILE   276      86.980  87.280 115.960  1.00  0.00            
ATOM   4271 HG13 ILE   276      87.430  85.900 114.930  1.00  0.00            
ATOM   4272  CD1 ILE   276      85.970  85.390 116.510  1.00  0.00            
ATOM   4273 HD11 ILE   276      85.760  85.710 117.530  1.00  0.00            
ATOM   4274 HD12 ILE   276      85.100  85.580 115.890  1.00  0.00            
ATOM   4275 HD13 ILE   276      86.210  84.330 116.500  1.00  0.00            
ATOM   4276  C   ILE   276      89.450  87.700 115.190  1.00  0.00            
ATOM   4277  O   ILE   276      89.190  87.590 113.980  1.00  0.00            
ATOM   4278  N   HIE   277      89.570  88.910 115.690  1.00  0.00            
ATOM   4279  H   HIE   277      89.850  88.950 116.660  1.00  0.00            
ATOM   4280  CA  HIE   277      89.200  90.150 115.030  1.00  0.00            
ATOM   4281  HA  HIE   277      88.280  89.990 114.480  1.00  0.00            
ATOM   4282  CB  HIE   277      88.980  91.360 116.050  1.00  0.00            
ATOM   4283  HB2 HIE   277      88.420  91.060 116.940  1.00  0.00            
ATOM   4284  HB3 HIE   277      90.010  91.590 116.340  1.00  0.00            
ATOM   4285  CG  HIE   277      88.350  92.690 115.550  1.00  0.00            
ATOM   4286  ND1 HIE   277      87.570  93.570 116.260  1.00  0.00            
ATOM   4287  CE1 HIE   277      87.110  94.490 115.420  1.00  0.00            
ATOM   4288  HE1 HIE   277      86.460  95.260 115.830  1.00  0.00            
ATOM   4289  NE2 HIE   277      87.550  94.290 114.190  1.00  0.00            
ATOM   4290  HE2 HIE   277      87.380  94.820 113.350  1.00  0.00            
ATOM   4291  CD2 HIE   277      88.340  93.160 114.280  1.00  0.00            
ATOM   4292  HD2 HIE   277      88.850  92.780 113.400  1.00  0.00            
ATOM   4293  C   HIE   277      90.130  90.540 113.920  1.00  0.00            
ATOM   4294  O   HIE   277      89.670  90.730 112.850  1.00  0.00            
ATOM   4295  N   ILE   278      91.430  90.410 114.090  1.00  0.00            
ATOM   4296  H   ILE   278      91.790  90.260 115.030  1.00  0.00            
ATOM   4297  CA  ILE   278      92.400  90.590 112.990  1.00  0.00            
ATOM   4298  HA  ILE   278      92.160  91.550 112.530  1.00  0.00            
ATOM   4299  CB  ILE   278      93.860  90.570 113.350  1.00  0.00            
ATOM   4300  HB  ILE   278      94.050  89.630 113.870  1.00  0.00            
ATOM   4301  CG2 ILE   278      94.850  90.700 112.120  1.00  0.00            
ATOM   4302 HG21 ILE   278      94.670  91.650 111.610  1.00  0.00            
ATOM   4303 HG22 ILE   278      95.880  90.680 112.480  1.00  0.00            
ATOM   4304 HG23 ILE   278      94.690  89.880 111.430  1.00  0.00            
ATOM   4305  CG1 ILE   278      94.180  91.700 114.290  1.00  0.00            
ATOM   4306 HG12 ILE   278      94.240  92.620 113.700  1.00  0.00            
ATOM   4307 HG13 ILE   278      93.360  91.780 115.000  1.00  0.00            
ATOM   4308  CD1 ILE   278      95.540  91.500 115.090  1.00  0.00            
ATOM   4309 HD11 ILE   278      96.370  91.420 114.390  1.00  0.00            
ATOM   4310 HD12 ILE   278      95.710  92.360 115.750  1.00  0.00            
ATOM   4311 HD13 ILE   278      95.490  90.590 115.690  1.00  0.00            
ATOM   4312  C   ILE   278      92.100  89.510 111.900  1.00  0.00            
ATOM   4313  O   ILE   278      92.040  89.850 110.740  1.00  0.00            
ATOM   4314  N   PHE   279      91.780  88.230 112.290  1.00  0.00            
ATOM   4315  H   PHE   279      91.930  87.940 113.250  1.00  0.00            
ATOM   4316  CA  PHE   279      91.390  87.210 111.290  1.00  0.00            
ATOM   4317  HA  PHE   279      92.150  87.110 110.510  1.00  0.00            
ATOM   4318  CB  PHE   279      91.260  85.840 112.040  1.00  0.00            
ATOM   4319  HB2 PHE   279      91.900  85.560 112.880  1.00  0.00            
ATOM   4320  HB3 PHE   279      90.260  86.070 112.410  1.00  0.00            
ATOM   4321  CG  PHE   279      91.130  84.620 111.160  1.00  0.00            
ATOM   4322  CD1 PHE   279      92.210  83.790 111.020  1.00  0.00            
ATOM   4323  HD1 PHE   279      93.190  84.200 111.300  1.00  0.00            
ATOM   4324  CE1 PHE   279      92.110  82.430 110.530  1.00  0.00            
ATOM   4325  HE1 PHE   279      92.980  81.780 110.450  1.00  0.00            
ATOM   4326  CZ  PHE   279      90.860  81.970 110.160  1.00  0.00            
ATOM   4327  HZ  PHE   279      90.770  80.990 109.700  1.00  0.00            
ATOM   4328  CE2 PHE   279      89.710  82.760 110.380  1.00  0.00            
ATOM   4329  HE2 PHE   279      88.720  82.360 110.220  1.00  0.00            
ATOM   4330  CD2 PHE   279      89.870  84.100 110.820  1.00  0.00            
ATOM   4331  HD2 PHE   279      89.010  84.760 110.900  1.00  0.00            
ATOM   4332  C   PHE   279      90.180  87.520 110.420  1.00  0.00            
ATOM   4333  O   PHE   279      90.250  87.490 109.200  1.00  0.00            
ATOM   4334  N   VAL   280      89.030  88.020 110.980  1.00  0.00            
ATOM   4335  H   VAL   280      89.010  87.980 111.990  1.00  0.00            
ATOM   4336  CA  VAL   280      87.830  88.390 110.290  1.00  0.00            
ATOM   4337  HA  VAL   280      87.500  87.680 109.540  1.00  0.00            
ATOM   4338  CB  VAL   280      86.710  88.590 111.310  1.00  0.00            
ATOM   4339  HB  VAL   280      87.120  89.160 112.150  1.00  0.00            
ATOM   4340  CG1 VAL   280      85.500  89.330 110.730  1.00  0.00            
ATOM   4341 HG11 VAL   280      85.090  88.760 109.900  1.00  0.00            
ATOM   4342 HG12 VAL   280      84.740  89.450 111.500  1.00  0.00            
ATOM   4343 HG13 VAL   280      85.810  90.320 110.380  1.00  0.00            
ATOM   4344  CG2 VAL   280      86.360  87.180 111.880  1.00  0.00            
ATOM   4345 HG21 VAL   280      87.250  86.750 112.360  1.00  0.00            
ATOM   4346 HG22 VAL   280      85.570  87.280 112.620  1.00  0.00            
ATOM   4347 HG23 VAL   280      86.040  86.530 111.070  1.00  0.00            
ATOM   4348  C   VAL   280      87.900  89.470 109.310  1.00  0.00            
ATOM   4349  O   VAL   280      87.170  89.470 108.330  1.00  0.00            
ATOM   4350  N   ILE   281      88.670  90.560 109.650  1.00  0.00            
ATOM   4351  H   ILE   281      89.090  90.580 110.570  1.00  0.00            
ATOM   4352  CA  ILE   281      89.020  91.650 108.700  1.00  0.00            
ATOM   4353  HA  ILE   281      88.090  92.130 108.420  1.00  0.00            
ATOM   4354  CB  ILE   281      89.980  92.730 109.360  1.00  0.00            
ATOM   4355  HB  ILE   281      90.980  92.330 109.540  1.00  0.00            
ATOM   4356  CG2 ILE   281      90.070  93.900 108.330  1.00  0.00            
ATOM   4357 HG21 ILE   281      89.080  94.310 108.160  1.00  0.00            
ATOM   4358 HG22 ILE   281      90.720  94.690 108.730  1.00  0.00            
ATOM   4359 HG23 ILE   281      90.480  93.530 107.390  1.00  0.00            
ATOM   4360  CG1 ILE   281      89.520  93.370 110.700  1.00  0.00            
ATOM   4361 HG12 ILE   281      88.730  94.080 110.490  1.00  0.00            
ATOM   4362 HG13 ILE   281      89.140  92.580 111.350  1.00  0.00            
ATOM   4363  CD1 ILE   281      90.680  94.100 111.420  1.00  0.00            
ATOM   4364 HD11 ILE   281      91.070  94.900 110.780  1.00  0.00            
ATOM   4365 HD12 ILE   281      90.320  94.540 112.350  1.00  0.00            
ATOM   4366 HD13 ILE   281      91.480  93.390 111.640  1.00  0.00            
ATOM   4367  C   ILE   281      89.850  90.980 107.590  1.00  0.00            
ATOM   4368  O   ILE   281      89.560  91.110 106.410  1.00  0.00            
ATOM   4369  N   VAL   282      90.910  90.180 107.940  1.00  0.00            
ATOM   4370  H   VAL   282      91.340  90.310 108.850  1.00  0.00            
ATOM   4371  CA  VAL   282      91.700  89.490 106.890  1.00  0.00            
ATOM   4372  HA  VAL   282      91.830  90.290 106.160  1.00  0.00            
ATOM   4373  CB  VAL   282      93.120  89.010 107.350  1.00  0.00            
ATOM   4374  HB  VAL   282      93.020  88.230 108.110  1.00  0.00            
ATOM   4375  CG1 VAL   282      93.900  88.440 106.100  1.00  0.00            
ATOM   4376 HG11 VAL   282      94.010  89.230 105.350  1.00  0.00            
ATOM   4377 HG12 VAL   282      94.890  88.110 106.410  1.00  0.00            
ATOM   4378 HG13 VAL   282      93.350  87.600 105.680  1.00  0.00            
ATOM   4379  CG2 VAL   282      94.010  90.190 107.780  1.00  0.00            
ATOM   4380 HG21 VAL   282      93.540  90.720 108.610  1.00  0.00            
ATOM   4381 HG22 VAL   282      94.990  89.820 108.090  1.00  0.00            
ATOM   4382 HG23 VAL   282      94.140  90.880 106.940  1.00  0.00            
ATOM   4383  C   VAL   282      90.910  88.540 105.980  1.00  0.00            
ATOM   4384  O   VAL   282      91.100  88.530 104.760  1.00  0.00            
ATOM   4385  N   TRP   283      89.970  87.710 106.520  1.00  0.00            
ATOM   4386  H   TRP   283      89.860  87.770 107.530  1.00  0.00            
ATOM   4387  CA  TRP   283      89.130  86.810 105.800  1.00  0.00            
ATOM   4388  HA  TRP   283      89.740  86.100 105.250  1.00  0.00            
ATOM   4389  CB  TRP   283      88.260  86.060 106.740  1.00  0.00            
ATOM   4390  HB2 TRP   283      88.760  85.770 107.670  1.00  0.00            
ATOM   4391  HB3 TRP   283      87.440  86.750 106.970  1.00  0.00            
ATOM   4392  CG  TRP   283      87.650  84.830 106.180  1.00  0.00            
ATOM   4393  CD1 TRP   283      86.540  84.980 105.390  1.00  0.00            
ATOM   4394  HD1 TRP   283      86.060  85.960 105.340  1.00  0.00            
ATOM   4395  NE1 TRP   283      86.270  83.780 104.810  1.00  0.00            
ATOM   4396  HE1 TRP   283      85.750  83.690 103.960  1.00  0.00            
ATOM   4397  CE2 TRP   283      87.040  82.760 105.410  1.00  0.00            
ATOM   4398  CZ2 TRP   283      87.120  81.430 105.190  1.00  0.00            
ATOM   4399  HZ2 TRP   283      86.380  80.980 104.540  1.00  0.00            
ATOM   4400  CH2 TRP   283      88.180  80.700 105.830  1.00  0.00            
ATOM   4401  HH2 TRP   283      88.310  79.630 105.730  1.00  0.00            
ATOM   4402  CZ3 TRP   283      89.090  81.420 106.630  1.00  0.00            
ATOM   4403  HZ3 TRP   283      89.880  80.870 107.150  1.00  0.00            
ATOM   4404  CE3 TRP   283      89.050  82.790 106.800  1.00  0.00            
ATOM   4405  HE3 TRP   283      89.810  83.270 107.440  1.00  0.00            
ATOM   4406  CD2 TRP   283      88.000  83.510 106.180  1.00  0.00            
ATOM   4407  C   TRP   283      88.240  87.600 104.870  1.00  0.00            
ATOM   4408  O   TRP   283      88.090  87.260 103.690  1.00  0.00            
ATOM   4409  N   THR   284      87.750  88.750 105.290  1.00  0.00            
ATOM   4410  H   THR   284      87.960  88.980 106.260  1.00  0.00            
ATOM   4411  CA  THR   284      86.890  89.650 104.540  1.00  0.00            
ATOM   4412  HA  THR   284      86.140  89.120 103.960  1.00  0.00            
ATOM   4413  CB  THR   284      86.220  90.700 105.340  1.00  0.00            
ATOM   4414  HB  THR   284      87.020  91.170 105.930  1.00  0.00            
ATOM   4415  CG2 THR   284      85.480  91.730 104.610  1.00  0.00            
ATOM   4416 HG21 THR   284      84.690  91.270 104.030  1.00  0.00            
ATOM   4417 HG22 THR   284      85.040  92.440 105.320  1.00  0.00            
ATOM   4418 HG23 THR   284      86.160  92.270 103.950  1.00  0.00            
ATOM   4419  OG1 THR   284      85.360  90.100 106.360  1.00  0.00            
ATOM   4420  HG1 THR   284      84.940  90.800 106.870  1.00  0.00            
ATOM   4421  C   THR   284      87.770  90.260 103.410  1.00  0.00            
ATOM   4422  O   THR   284      87.290  90.520 102.280  1.00  0.00            
ATOM   4423  N   LEU   285      89.050  90.670 103.720  1.00  0.00            
ATOM   4424  H   LEU   285      89.430  90.390 104.620  1.00  0.00            
ATOM   4425  CA  LEU   285      89.940  91.400 102.790  1.00  0.00            
ATOM   4426  HA  LEU   285      89.460  92.290 102.380  1.00  0.00            
ATOM   4427  CB  LEU   285      91.220  91.870 103.680  1.00  0.00            
ATOM   4428  HB2 LEU   285      90.760  92.570 104.380  1.00  0.00            
ATOM   4429  HB3 LEU   285      91.480  90.960 104.210  1.00  0.00            
ATOM   4430  CG  LEU   285      92.530  92.520 103.080  1.00  0.00            
ATOM   4431  HG  LEU   285      92.870  91.890 102.260  1.00  0.00            
ATOM   4432  CD1 LEU   285      92.300  93.960 102.560  1.00  0.00            
ATOM   4433 HD11 LEU   285      91.960  94.600 103.380  1.00  0.00            
ATOM   4434 HD12 LEU   285      93.240  94.360 102.160  1.00  0.00            
ATOM   4435 HD13 LEU   285      91.550  93.950 101.780  1.00  0.00            
ATOM   4436  CD2 LEU   285      93.580  92.530 104.250  1.00  0.00            
ATOM   4437 HD21 LEU   285      93.770  91.510 104.590  1.00  0.00            
ATOM   4438 HD22 LEU   285      94.520  92.970 103.900  1.00  0.00            
ATOM   4439 HD23 LEU   285      93.200  93.120 105.080  1.00  0.00            
ATOM   4440  C   LEU   285      90.560  90.670 101.680  1.00  0.00            
ATOM   4441  O   LEU   285      90.830  91.180 100.590  1.00  0.00            
ATOM   4442  N   VAL   286      90.750  89.360 101.830  1.00  0.00            
ATOM   4443  H   VAL   286      90.790  89.030 102.780  1.00  0.00            
ATOM   4444  CA  VAL   286      91.120  88.420 100.730  1.00  0.00            
ATOM   4445  HA  VAL   286      91.710  89.030 100.040  1.00  0.00            
ATOM   4446  CB  VAL   286      92.010  87.180 101.190  1.00  0.00            
ATOM   4447  HB  VAL   286      92.320  86.610 100.320  1.00  0.00            
ATOM   4448  CG1 VAL   286      93.230  87.670 101.920  1.00  0.00            
ATOM   4449 HG11 VAL   286      92.930  88.240 102.800  1.00  0.00            
ATOM   4450 HG12 VAL   286      93.840  86.820 102.230  1.00  0.00            
ATOM   4451 HG13 VAL   286      93.820  88.310 101.260  1.00  0.00            
ATOM   4452  CG2 VAL   286      91.150  86.420 102.190  1.00  0.00            
ATOM   4453 HG21 VAL   286      90.230  86.100 101.710  1.00  0.00            
ATOM   4454 HG22 VAL   286      91.700  85.550 102.560  1.00  0.00            
ATOM   4455 HG23 VAL   286      90.910  87.080 103.030  1.00  0.00            
ATOM   4456  C   VAL   286      89.840  88.080  99.970  1.00  0.00            
ATOM   4457  O   VAL   286      88.820  87.740 100.540  1.00  0.00            
ATOM   4458  N   ASP   287      89.910  88.260  98.620  1.00  0.00            
ATOM   4459  H   ASP   287      90.810  88.610  98.300  1.00  0.00            
ATOM   4460  CA  ASP   287      88.830  88.090  97.640  1.00  0.00            
ATOM   4461  HA  ASP   287      88.030  88.810  97.790  1.00  0.00            
ATOM   4462  CB  ASP   287      89.480  88.350  96.240  1.00  0.00            
ATOM   4463  HB2 ASP   287      89.850  89.360  96.460  1.00  0.00            
ATOM   4464  HB3 ASP   287      90.320  87.730  95.920  1.00  0.00            
ATOM   4465  CG  ASP   287      88.450  88.420  95.140  1.00  0.00            
ATOM   4466  OD1 ASP   287      88.880  88.420  93.940  1.00  0.00            
ATOM   4467  OD2 ASP   287      87.290  88.730  95.380  1.00  0.00            
ATOM   4468  C   ASP   287      88.160  86.670  97.780  1.00  0.00            
ATOM   4469  O   ASP   287      86.930  86.470  97.720  1.00  0.00            
ATOM   4470  N   ILE   288      88.990  85.650  97.900  1.00  0.00            
ATOM   4471  H   ILE   288      89.980  85.860  98.000  1.00  0.00            
ATOM   4472  CA  ILE   288      88.590  84.260  97.820  1.00  0.00            
ATOM   4473  HA  ILE   288      87.510  84.170  97.740  1.00  0.00            
ATOM   4474  CB  ILE   288      89.240  83.550  96.660  1.00  0.00            
ATOM   4475  HB  ILE   288      90.330  83.670  96.730  1.00  0.00            
ATOM   4476  CG2 ILE   288      88.880  82.030  96.690  1.00  0.00            
ATOM   4477 HG21 ILE   288      87.800  81.910  96.620  1.00  0.00            
ATOM   4478 HG22 ILE   288      89.360  81.530  95.850  1.00  0.00            
ATOM   4479 HG23 ILE   288      89.240  81.590  97.630  1.00  0.00            
ATOM   4480  CG1 ILE   288      88.890  84.130  95.220  1.00  0.00            
ATOM   4481 HG12 ILE   288      89.310  85.140  95.160  1.00  0.00            
ATOM   4482 HG13 ILE   288      89.370  83.490  94.480  1.00  0.00            
ATOM   4483  CD1 ILE   288      87.370  84.190  94.950  1.00  0.00            
ATOM   4484 HD11 ILE   288      86.900  84.840  95.690  1.00  0.00            
ATOM   4485 HD12 ILE   288      87.200  84.600  93.960  1.00  0.00            
ATOM   4486 HD13 ILE   288      86.950  83.190  95.020  1.00  0.00            
ATOM   4487  C   ILE   288      88.850  83.460  99.070  1.00  0.00            
ATOM   4488  O   ILE   288      89.970  83.300  99.510  1.00  0.00            
ATOM   4489  N   ASP   289      87.810  82.830  99.650  1.00  0.00            
ATOM   4490  H   ASP   289      86.860  82.910  99.340  1.00  0.00            
ATOM   4491  CA  ASP   289      88.090  82.040 100.850  1.00  0.00            
ATOM   4492  HA  ASP   289      88.660  82.650 101.560  1.00  0.00            
ATOM   4493  CB  ASP   289      86.680  81.530 101.590  1.00  0.00            
ATOM   4494  HB2 ASP   289      86.220  80.760 100.980  1.00  0.00            
ATOM   4495  HB3 ASP   289      87.070  81.090 102.510  1.00  0.00            
ATOM   4496  CG  ASP   289      85.640  82.590 101.940  1.00  0.00            
ATOM   4497  OD1 ASP   289      84.500  82.200 102.180  1.00  0.00            
ATOM   4498  OD2 ASP   289      85.990  83.760 102.060  1.00  0.00            
ATOM   4499  C   ASP   289      88.990  80.780 100.580  1.00  0.00            
ATOM   4500  O   ASP   289      88.780  79.920  99.690  1.00  0.00            
ATOM   4501  N   ARG   290      90.060  80.660 101.400  1.00  0.00            
ATOM   4502  H   ARG   290      90.470  81.530 101.720  1.00  0.00            
ATOM   4503  CA  ARG   290      90.810  79.460 101.570  1.00  0.00            
ATOM   4504  HA  ARG   290      90.800  78.910 100.630  1.00  0.00            
ATOM   4505  CB  ARG   290      92.240  79.710 101.960  1.00  0.00            
ATOM   4506  HB2 ARG   290      92.180  80.300 102.880  1.00  0.00            
ATOM   4507  HB3 ARG   290      92.650  78.730 102.190  1.00  0.00            
ATOM   4508  CG  ARG   290      93.170  80.430 100.960  1.00  0.00            
ATOM   4509  HG2 ARG   290      94.180  80.450 101.380  1.00  0.00            
ATOM   4510  HG3 ARG   290      93.170  79.870 100.030  1.00  0.00            
ATOM   4511  CD  ARG   290      92.730  81.810 100.700  1.00  0.00            
ATOM   4512  HD2 ARG   290      91.960  81.830  99.930  1.00  0.00            
ATOM   4513  HD3 ARG   290      92.350  82.270 101.610  1.00  0.00            
ATOM   4514  NE  ARG   290      93.890  82.590 100.230  1.00  0.00            
ATOM   4515  HE  ARG   290      94.810  82.180 100.300  1.00  0.00            
ATOM   4516  CZ  ARG   290      93.770  83.710  99.600  1.00  0.00            
ATOM   4517  NH1 ARG   290      94.780  84.320  99.030  1.00  0.00            
ATOM   4518 HH11 ARG   290      95.710  83.920  99.080  1.00  0.00            
ATOM   4519 HH12 ARG   290      94.640  85.200  98.550  1.00  0.00            
ATOM   4520  NH2 ARG   290      92.580  84.230  99.360  1.00  0.00            
ATOM   4521 HH21 ARG   290      91.750  83.750  99.680  1.00  0.00            
ATOM   4522 HH22 ARG   290      92.510  85.110  98.870  1.00  0.00            
ATOM   4523  C   ARG   290      90.010  78.460 102.350  1.00  0.00            
ATOM   4524  O   ARG   290      89.230  78.760 103.250  1.00  0.00            
ATOM   4525  N   ARG   291      90.070  77.190 102.010  1.00  0.00            
ATOM   4526  H   ARG   291      90.570  76.950 101.170  1.00  0.00            
ATOM   4527  CA  ARG   291      89.380  76.110 102.750  1.00  0.00            
ATOM   4528  HA  ARG   291      89.170  76.490 103.750  1.00  0.00            
ATOM   4529  CB  ARG   291      88.020  75.590 102.100  1.00  0.00            
ATOM   4530  HB2 ARG   291      87.630  74.850 102.790  1.00  0.00            
ATOM   4531  HB3 ARG   291      87.360  76.450 102.080  1.00  0.00            
ATOM   4532  CG  ARG   291      88.130  74.980 100.690  1.00  0.00            
ATOM   4533  HG2 ARG   291      88.210  75.790  99.960  1.00  0.00            
ATOM   4534  HG3 ARG   291      89.030  74.360 100.640  1.00  0.00            
ATOM   4535  CD  ARG   291      86.870  74.110 100.370  1.00  0.00            
ATOM   4536  HD2 ARG   291      86.680  73.370 101.150  1.00  0.00            
ATOM   4537  HD3 ARG   291      85.980  74.720 100.230  1.00  0.00            
ATOM   4538  NE  ARG   291      87.180  73.410  99.100  1.00  0.00            
ATOM   4539  HE  ARG   291      88.140  73.110  98.960  1.00  0.00            
ATOM   4540  CZ  ARG   291      86.270  73.060  98.210  1.00  0.00            
ATOM   4541  NH1 ARG   291      86.620  72.620  97.010  1.00  0.00            
ATOM   4542 HH11 ARG   291      87.600  72.550  96.770  1.00  0.00            
ATOM   4543 HH12 ARG   291      85.910  72.360  96.350  1.00  0.00            
ATOM   4544  NH2 ARG   291      84.990  73.030  98.550  1.00  0.00            
ATOM   4545 HH21 ARG   291      84.720  73.280  99.490  1.00  0.00            
ATOM   4546 HH22 ARG   291      84.300  72.770  97.870  1.00  0.00            
ATOM   4547  C   ARG   291      90.220  74.890 103.000  1.00  0.00            
ATOM   4548  O   ARG   291      89.720  73.830 103.390  1.00  0.00            
ATOM   4549  N   ASP   292      91.570  74.970 102.890  1.00  0.00            
ATOM   4550  H   ASP   292      91.960  75.810 102.480  1.00  0.00            
ATOM   4551  CA  ASP   292      92.510  73.910 103.360  1.00  0.00            
ATOM   4552  HA  ASP   292      92.290  72.970 102.860  1.00  0.00            
ATOM   4553  CB  ASP   292      93.990  74.310 103.050  1.00  0.00            
ATOM   4554  HB2 ASP   292      94.540  75.110 103.560  1.00  0.00            
ATOM   4555  HB3 ASP   292      94.490  73.360 103.230  1.00  0.00            
ATOM   4556  CG  ASP   292      93.960  74.590 101.570  1.00  0.00            
ATOM   4557  OD1 ASP   292      94.810  75.300 101.020  1.00  0.00            
ATOM   4558  OD2 ASP   292      93.210  73.860 100.890  1.00  0.00            
ATOM   4559  C   ASP   292      92.430  73.680 104.820  1.00  0.00            
ATOM   4560  O   ASP   292      92.190  74.640 105.580  1.00  0.00            
ATOM   4561  N   PRO   293      92.590  72.390 105.310  1.00  0.00            
ATOM   4562  CD  PRO   293      92.840  71.190 104.510  1.00  0.00            
ATOM   4563  HD2 PRO   293      93.860  71.280 104.120  1.00  0.00            
ATOM   4564  HD3 PRO   293      92.130  71.210 103.690  1.00  0.00            
ATOM   4565  CG  PRO   293      92.670  69.990 105.400  1.00  0.00            
ATOM   4566  HG2 PRO   293      93.410  69.230 105.160  1.00  0.00            
ATOM   4567  HG3 PRO   293      91.670  69.580 105.300  1.00  0.00            
ATOM   4568  CB  PRO   293      92.890  70.560 106.830  1.00  0.00            
ATOM   4569  HB2 PRO   293      93.880  70.460 107.280  1.00  0.00            
ATOM   4570  HB3 PRO   293      92.160  70.010 107.430  1.00  0.00            
ATOM   4571  CA  PRO   293      92.500  72.050 106.770  1.00  0.00            
ATOM   4572  HA  PRO   293      91.440  72.000 106.980  1.00  0.00            
ATOM   4573  C   PRO   293      93.150  72.950 107.740  1.00  0.00            
ATOM   4574  O   PRO   293      92.440  73.260 108.730  1.00  0.00            
ATOM   4575  N   LEU   294      94.410  73.350 107.520  1.00  0.00            
ATOM   4576  H   LEU   294      94.920  72.970 106.740  1.00  0.00            
ATOM   4577  CA  LEU   294      95.110  74.260 108.420  1.00  0.00            
ATOM   4578  HA  LEU   294      95.140  73.890 109.450  1.00  0.00            
ATOM   4579  CB  LEU   294      96.610  74.340 107.860  1.00  0.00            
ATOM   4580  HB2 LEU   294      96.910  73.320 108.070  1.00  0.00            
ATOM   4581  HB3 LEU   294      96.560  74.500 106.790  1.00  0.00            
ATOM   4582  CG  LEU   294      97.630  75.290 108.450  1.00  0.00            
ATOM   4583  HG  LEU   294      97.270  76.310 108.300  1.00  0.00            
ATOM   4584  CD1 LEU   294      97.880  75.040 110.030  1.00  0.00            
ATOM   4585 HD11 LEU   294      98.250  74.030 110.190  1.00  0.00            
ATOM   4586 HD12 LEU   294      98.620  75.750 110.400  1.00  0.00            
ATOM   4587 HD13 LEU   294      96.950  75.180 110.580  1.00  0.00            
ATOM   4588  CD2 LEU   294      98.900  75.260 107.680  1.00  0.00            
ATOM   4589 HD21 LEU   294      98.710  75.560 106.650  1.00  0.00            
ATOM   4590 HD22 LEU   294      99.620  75.960 108.130  1.00  0.00            
ATOM   4591 HD23 LEU   294      99.320  74.260 107.700  1.00  0.00            
ATOM   4592  C   LEU   294      94.470  75.650 108.560  1.00  0.00            
ATOM   4593  O   LEU   294      94.310  76.160 109.660  1.00  0.00            
ATOM   4594  N   VAL   295      94.020  76.240 107.470  1.00  0.00            
ATOM   4595  H   VAL   295      94.270  75.820 106.590  1.00  0.00            
ATOM   4596  CA  VAL   295      93.230  77.480 107.450  1.00  0.00            
ATOM   4597  HA  VAL   295      93.630  78.310 108.040  1.00  0.00            
ATOM   4598  CB  VAL   295      92.990  77.980 105.960  1.00  0.00            
ATOM   4599  HB  VAL   295      92.570  77.160 105.390  1.00  0.00            
ATOM   4600  CG1 VAL   295      92.040  79.180 105.910  1.00  0.00            
ATOM   4601 HG11 VAL   295      92.470  80.010 106.490  1.00  0.00            
ATOM   4602 HG12 VAL   295      91.910  79.500 104.880  1.00  0.00            
ATOM   4603 HG13 VAL   295      91.080  78.900 106.340  1.00  0.00            
ATOM   4604  CG2 VAL   295      94.280  78.210 105.250  1.00  0.00            
ATOM   4605 HG21 VAL   295      94.850  77.280 105.220  1.00  0.00            
ATOM   4606 HG22 VAL   295      94.080  78.560 104.240  1.00  0.00            
ATOM   4607 HG23 VAL   295      94.860  78.970 105.780  1.00  0.00            
ATOM   4608  C   VAL   295      91.830  77.370 108.150  1.00  0.00            
ATOM   4609  O   VAL   295      91.410  78.170 109.000  1.00  0.00            
ATOM   4610  N   VAL   296      91.150  76.240 107.860  1.00  0.00            
ATOM   4611  H   VAL   296      91.340  75.630 107.080  1.00  0.00            
ATOM   4612  CA  VAL   296      89.900  76.120 108.520  1.00  0.00            
ATOM   4613  HA  VAL   296      89.510  77.130 108.640  1.00  0.00            
ATOM   4614  CB  VAL   296      88.900  75.290 107.650  1.00  0.00            
ATOM   4615  HB  VAL   296      89.340  74.310 107.480  1.00  0.00            
ATOM   4616  CG1 VAL   296      87.510  75.120 108.340  1.00  0.00            
ATOM   4617 HG11 VAL   296      87.070  76.110 108.520  1.00  0.00            
ATOM   4618 HG12 VAL   296      86.860  74.540 107.700  1.00  0.00            
ATOM   4619 HG13 VAL   296      87.640  74.610 109.290  1.00  0.00            
ATOM   4620  CG2 VAL   296      88.630  76.080 106.330  1.00  0.00            
ATOM   4621 HG21 VAL   296      89.570  76.220 105.790  1.00  0.00            
ATOM   4622 HG22 VAL   296      87.940  75.520 105.710  1.00  0.00            
ATOM   4623 HG23 VAL   296      88.200  77.060 106.570  1.00  0.00            
ATOM   4624  C   VAL   296      89.960  75.740 110.100  1.00  0.00            
ATOM   4625  O   VAL   296      89.110  76.080 110.920  1.00  0.00            
ATOM   4626  N   ALA   297      91.030  74.990 110.480  1.00  0.00            
ATOM   4627  H   ALA   297      91.590  74.440 109.850  1.00  0.00            
ATOM   4628  CA  ALA   297      91.230  74.820 111.880  1.00  0.00            
ATOM   4629  HA  ALA   297      90.240  74.480 112.160  1.00  0.00            
ATOM   4630  CB  ALA   297      92.260  73.700 112.230  1.00  0.00            
ATOM   4631  HB1 ALA   297      93.270  74.040 111.970  1.00  0.00            
ATOM   4632  HB2 ALA   297      92.220  73.490 113.300  1.00  0.00            
ATOM   4633  HB3 ALA   297      92.030  72.800 111.670  1.00  0.00            
ATOM   4634  C   ALA   297      91.520  76.060 112.690  1.00  0.00            
ATOM   4635  O   ALA   297      90.990  76.090 113.760  1.00  0.00            
ATOM   4636  N   ALA   298      92.280  76.960 112.050  1.00  0.00            
ATOM   4637  H   ALA   298      92.780  76.770 111.200  1.00  0.00            
ATOM   4638  CA  ALA   298      92.410  78.280 112.640  1.00  0.00            
ATOM   4639  HA  ALA   298      92.810  78.110 113.640  1.00  0.00            
ATOM   4640  CB  ALA   298      93.400  79.190 111.870  1.00  0.00            
ATOM   4641  HB1 ALA   298      93.020  79.380 110.870  1.00  0.00            
ATOM   4642  HB2 ALA   298      93.520  80.140 112.400  1.00  0.00            
ATOM   4643  HB3 ALA   298      94.370  78.700 111.800  1.00  0.00            
ATOM   4644  C   ALA   298      91.090  79.090 112.730  1.00  0.00            
ATOM   4645  O   ALA   298      90.790  79.680 113.800  1.00  0.00            
ATOM   4646  N   LEU   299      90.230  78.980 111.720  1.00  0.00            
ATOM   4647  H   LEU   299      90.580  78.620 110.850  1.00  0.00            
ATOM   4648  CA  LEU   299      88.870  79.450 111.780  1.00  0.00            
ATOM   4649  HA  LEU   299      88.910  80.510 112.050  1.00  0.00            
ATOM   4650  CB  LEU   299      88.040  79.300 110.450  1.00  0.00            
ATOM   4651  HB2 LEU   299      88.580  80.020 109.840  1.00  0.00            
ATOM   4652  HB3 LEU   299      88.190  78.300 110.050  1.00  0.00            
ATOM   4653  CG  LEU   299      86.550  79.640 110.440  1.00  0.00            
ATOM   4654  HG  LEU   299      86.030  79.150 111.260  1.00  0.00            
ATOM   4655  CD1 LEU   299      86.460  81.200 110.630  1.00  0.00            
ATOM   4656 HD11 LEU   299      86.990  81.700 109.820  1.00  0.00            
ATOM   4657 HD12 LEU   299      85.420  81.510 110.630  1.00  0.00            
ATOM   4658 HD13 LEU   299      86.920  81.480 111.580  1.00  0.00            
ATOM   4659  CD2 LEU   299      85.880  79.060 109.190  1.00  0.00            
ATOM   4660 HD21 LEU   299      86.000  77.980 109.190  1.00  0.00            
ATOM   4661 HD22 LEU   299      84.820  79.310 109.200  1.00  0.00            
ATOM   4662 HD23 LEU   299      86.350  79.480 108.300  1.00  0.00            
ATOM   4663  C   LEU   299      88.050  78.800 112.930  1.00  0.00            
ATOM   4664  O   LEU   299      87.440  79.500 113.720  1.00  0.00            
ATOM   4665  N   HIE   300      88.130  77.520 113.180  1.00  0.00            
ATOM   4666  H   HIE   300      88.550  76.930 112.470  1.00  0.00            
ATOM   4667  CA  HIE   300      87.480  76.900 114.280  1.00  0.00            
ATOM   4668  HA  HIE   300      86.490  77.350 114.380  1.00  0.00            
ATOM   4669  CB  HIE   300      87.320  75.340 114.130  1.00  0.00            
ATOM   4670  HB2 HIE   300      88.290  74.870 113.940  1.00  0.00            
ATOM   4671  HB3 HIE   300      86.930  74.990 115.090  1.00  0.00            
ATOM   4672  CG  HIE   300      86.370  74.850 113.060  1.00  0.00            
ATOM   4673  ND1 HIE   300      86.530  75.030 111.720  1.00  0.00            
ATOM   4674  CE1 HIE   300      85.460  74.540 111.140  1.00  0.00            
ATOM   4675  HE1 HIE   300      85.480  74.590 110.050  1.00  0.00            
ATOM   4676  NE2 HIE   300      84.550  74.080 111.980  1.00  0.00            
ATOM   4677  HE2 HIE   300      83.620  73.710 111.870  1.00  0.00            
ATOM   4678  CD2 HIE   300      85.200  74.220 113.190  1.00  0.00            
ATOM   4679  HD2 HIE   300      84.750  73.840 114.100  1.00  0.00            
ATOM   4680  C   HIE   300      88.060  77.310 115.610  1.00  0.00            
ATOM   4681  O   HIE   300      87.350  77.270 116.660  1.00  0.00            
ATOM   4682  N   LEU   301      89.380  77.580 115.630  1.00  0.00            
ATOM   4683  H   LEU   301      89.940  77.390 114.810  1.00  0.00            
ATOM   4684  CA  LEU   301      90.070  78.040 116.850  1.00  0.00            
ATOM   4685  HA  LEU   301      89.810  77.390 117.680  1.00  0.00            
ATOM   4686  CB  LEU   301      91.590  78.030 116.690  1.00  0.00            
ATOM   4687  HB2 LEU   301      91.800  78.550 115.750  1.00  0.00            
ATOM   4688  HB3 LEU   301      91.970  78.630 117.520  1.00  0.00            
ATOM   4689  CG  LEU   301      92.300  76.650 116.690  1.00  0.00            
ATOM   4690  HG  LEU   301      91.900  76.070 115.860  1.00  0.00            
ATOM   4691  CD1 LEU   301      93.870  76.770 116.540  1.00  0.00            
ATOM   4692 HD11 LEU   301      94.280  77.360 117.370  1.00  0.00            
ATOM   4693 HD12 LEU   301      94.320  75.780 116.550  1.00  0.00            
ATOM   4694 HD13 LEU   301      94.110  77.270 115.600  1.00  0.00            
ATOM   4695  CD2 LEU   301      92.050  75.860 118.030  1.00  0.00            
ATOM   4696 HD21 LEU   301      90.980  75.700 118.160  1.00  0.00            
ATOM   4697 HD22 LEU   301      92.570  74.900 117.990  1.00  0.00            
ATOM   4698 HD23 LEU   301      92.440  76.440 118.870  1.00  0.00            
ATOM   4699  C   LEU   301      89.520  79.420 117.230  1.00  0.00            
ATOM   4700  O   LEU   301      89.140  79.750 118.340  1.00  0.00            
ATOM   4701  N   CYS   302      89.320  80.280 116.190  1.00  0.00            
ATOM   4702  H   CYS   302      89.780  80.050 115.320  1.00  0.00            
ATOM   4703  CA  CYS   302      88.640  81.590 116.300  1.00  0.00            
ATOM   4704  HA  CYS   302      89.140  82.170 117.090  1.00  0.00            
ATOM   4705  CB  CYS   302      88.670  82.430 114.960  1.00  0.00            
ATOM   4706  HB2 CYS   302      88.410  81.790 114.120  1.00  0.00            
ATOM   4707  HB3 CYS   302      87.960  83.260 115.030  1.00  0.00            
ATOM   4708  SG  CYS   302      90.260  83.180 114.530  1.00  0.00            
ATOM   4709  HG  CYS   302      89.850  83.760 113.410  1.00  0.00            
ATOM   4710  C   CYS   302      87.200  81.610 116.850  1.00  0.00            
ATOM   4711  O   CYS   302      86.820  82.250 117.820  1.00  0.00            
ATOM   4712  N   ILE   303      86.340  80.790 116.180  1.00  0.00            
ATOM   4713  H   ILE   303      86.650  80.520 115.260  1.00  0.00            
ATOM   4714  CA  ILE   303      84.970  80.390 116.620  1.00  0.00            
ATOM   4715  HA  ILE   303      84.390  81.290 116.840  1.00  0.00            
ATOM   4716  CB  ILE   303      84.250  79.550 115.540  1.00  0.00            
ATOM   4717  HB  ILE   303      84.810  78.630 115.390  1.00  0.00            
ATOM   4718  CG2 ILE   303      82.760  79.210 115.980  1.00  0.00            
ATOM   4719 HG21 ILE   303      82.210  80.140 116.130  1.00  0.00            
ATOM   4720 HG22 ILE   303      82.280  78.620 115.210  1.00  0.00            
ATOM   4721 HG23 ILE   303      82.780  78.650 116.910  1.00  0.00            
ATOM   4722  CG1 ILE   303      84.210  80.310 114.180  1.00  0.00            
ATOM   4723 HG12 ILE   303      85.250  80.510 113.900  1.00  0.00            
ATOM   4724 HG13 ILE   303      83.760  79.640 113.460  1.00  0.00            
ATOM   4725  CD1 ILE   303      83.420  81.650 114.220  1.00  0.00            
ATOM   4726 HD11 ILE   303      83.880  82.320 114.950  1.00  0.00            
ATOM   4727 HD12 ILE   303      83.450  82.120 113.240  1.00  0.00            
ATOM   4728 HD13 ILE   303      82.390  81.460 114.510  1.00  0.00            
ATOM   4729  C   ILE   303      84.860  79.670 117.990  1.00  0.00            
ATOM   4730  O   ILE   303      84.080  80.050 118.890  1.00  0.00            
ATOM   4731  N   ALA   304      85.800  78.720 118.290  1.00  0.00            
ATOM   4732  H   ALA   304      86.410  78.340 117.590  1.00  0.00            
ATOM   4733  CA  ALA   304      85.850  78.170 119.600  1.00  0.00            
ATOM   4734  HA  ALA   304      84.830  77.850 119.780  1.00  0.00            
ATOM   4735  CB  ALA   304      86.770  76.970 119.720  1.00  0.00            
ATOM   4736  HB1 ALA   304      87.800  77.290 119.560  1.00  0.00            
ATOM   4737  HB2 ALA   304      86.680  76.540 120.720  1.00  0.00            
ATOM   4738  HB3 ALA   304      86.500  76.230 118.980  1.00  0.00            
ATOM   4739  C   ALA   304      86.220  79.210 120.700  1.00  0.00            
ATOM   4740  O   ALA   304      85.410  79.430 121.600  1.00  0.00            
ATOM   4741  N   LEU   305      87.320  79.990 120.580  1.00  0.00            
ATOM   4742  H   LEU   305      87.980  79.800 119.840  1.00  0.00            
ATOM   4743  CA  LEU   305      87.580  81.130 121.450  1.00  0.00            
ATOM   4744  HA  LEU   305      87.830  80.850 122.480  1.00  0.00            
ATOM   4745  CB  LEU   305      88.850  81.800 120.790  1.00  0.00            
ATOM   4746  HB2 LEU   305      89.620  81.030 120.770  1.00  0.00            
ATOM   4747  HB3 LEU   305      88.520  82.010 119.780  1.00  0.00            
ATOM   4748  CG  LEU   305      89.430  83.080 121.410  1.00  0.00            
ATOM   4749  HG  LEU   305      88.610  83.750 121.650  1.00  0.00            
ATOM   4750  CD1 LEU   305      90.240  82.790 122.680  1.00  0.00            
ATOM   4751 HD11 LEU   305      91.070  82.130 122.440  1.00  0.00            
ATOM   4752 HD12 LEU   305      90.630  83.730 123.090  1.00  0.00            
ATOM   4753 HD13 LEU   305      89.600  82.320 123.420  1.00  0.00            
ATOM   4754  CD2 LEU   305      90.410  83.700 120.350  1.00  0.00            
ATOM   4755 HD21 LEU   305      89.860  83.930 119.440  1.00  0.00            
ATOM   4756 HD22 LEU   305      90.850  84.620 120.750  1.00  0.00            
ATOM   4757 HD23 LEU   305      91.210  82.990 120.130  1.00  0.00            
ATOM   4758  C   LEU   305      86.530  82.190 121.570  1.00  0.00            
ATOM   4759  O   LEU   305      86.220  82.680 122.670  1.00  0.00            
ATOM   4760  N   GLY   306      85.790  82.360 120.400  1.00  0.00            
ATOM   4761  H   GLY   306      86.020  81.900 119.530  1.00  0.00            
ATOM   4762  CA  GLY   306      84.630  83.250 120.430  1.00  0.00            
ATOM   4763  HA2 GLY   306      84.990  84.220 120.780  1.00  0.00            
ATOM   4764  HA3 GLY   306      84.280  83.350 119.410  1.00  0.00            
ATOM   4765  C   GLY   306      83.480  82.800 121.310  1.00  0.00            
ATOM   4766  O   GLY   306      82.980  83.570 122.120  1.00  0.00            
ATOM   4767  N   TYR   307      83.100  81.500 121.320  1.00  0.00            
ATOM   4768  H   TYR   307      83.470  80.920 120.590  1.00  0.00            
ATOM   4769  CA  TYR   307      82.170  80.890 122.310  1.00  0.00            
ATOM   4770  HA  TYR   307      81.280  81.520 122.380  1.00  0.00            
ATOM   4771  CB  TYR   307      81.740  79.440 121.940  1.00  0.00            
ATOM   4772  HB2 TYR   307      82.580  78.750 121.860  1.00  0.00            
ATOM   4773  HB3 TYR   307      81.140  79.180 122.810  1.00  0.00            
ATOM   4774  CG  TYR   307      80.900  79.360 120.710  1.00  0.00            
ATOM   4775  CD1 TYR   307      81.210  78.400 119.710  1.00  0.00            
ATOM   4776  HD1 TYR   307      82.130  77.810 119.790  1.00  0.00            
ATOM   4777  CE1 TYR   307      80.330  78.210 118.610  1.00  0.00            
ATOM   4778  HE1 TYR   307      80.590  77.430 117.900  1.00  0.00            
ATOM   4779  CZ  TYR   307      79.170  78.900 118.470  1.00  0.00            
ATOM   4780  OH  TYR   307      78.330  78.700 117.310  1.00  0.00            
ATOM   4781  HH  TYR   307      78.690  78.060 116.700  1.00  0.00            
ATOM   4782  CE2 TYR   307      78.810  79.900 119.430  1.00  0.00            
ATOM   4783  HE2 TYR   307      77.910  80.500 119.330  1.00  0.00            
ATOM   4784  CD2 TYR   307      79.650  80.100 120.520  1.00  0.00            
ATOM   4785  HD2 TYR   307      79.390  80.840 121.280  1.00  0.00            
ATOM   4786  C   TYR   307      82.690  80.800 123.710  1.00  0.00            
ATOM   4787  O   TYR   307      81.970  81.050 124.690  1.00  0.00            
ATOM   4788  N   ALA   308      83.960  80.410 123.850  1.00  0.00            
ATOM   4789  H   ALA   308      84.370  80.040 123.000  1.00  0.00            
ATOM   4790  CA  ALA   308      84.740  80.300 125.100  1.00  0.00            
ATOM   4791  HA  ALA   308      84.130  79.660 125.740  1.00  0.00            
ATOM   4792  CB  ALA   308      86.130  79.630 124.910  1.00  0.00            
ATOM   4793  HB1 ALA   308      86.760  80.270 124.290  1.00  0.00            
ATOM   4794  HB2 ALA   308      86.610  79.500 125.880  1.00  0.00            
ATOM   4795  HB3 ALA   308      86.010  78.660 124.430  1.00  0.00            
ATOM   4796  C   ALA   308      84.800  81.580 125.770  1.00  0.00            
ATOM   4797  O   ALA   308      84.740  81.690 126.990  1.00  0.00            
ATOM   4798  N   ASN   309      84.950  82.740 125.060  1.00  0.00            
ATOM   4799  H   ASN   309      85.100  82.630 124.070  1.00  0.00            
ATOM   4800  CA  ASN   309      84.980  84.090 125.620  1.00  0.00            
ATOM   4801  HA  ASN   309      85.820  84.220 126.320  1.00  0.00            
ATOM   4802  CB  ASN   309      85.170  85.070 124.430  1.00  0.00            
ATOM   4803  HB2 ASN   309      86.060  84.740 123.890  1.00  0.00            
ATOM   4804  HB3 ASN   309      84.310  85.010 123.780  1.00  0.00            
ATOM   4805  CG  ASN   309      85.360  86.500 124.830  1.00  0.00            
ATOM   4806  OD1 ASN   309      85.420  86.850 126.030  1.00  0.00            
ATOM   4807  ND2 ASN   309      85.440  87.450 123.840  1.00  0.00            
ATOM   4808 HD21 ASN   309      85.570  88.430 124.090  1.00  0.00            
ATOM   4809 HD22 ASN   309      85.370  87.180 122.870  1.00  0.00            
ATOM   4810  C   ASN   309      83.680  84.350 126.430  1.00  0.00            
ATOM   4811  O   ASN   309      83.690  84.960 127.530  1.00  0.00            
ATOM   4812  N   SER   310      82.550  83.890 125.840  1.00  0.00            
ATOM   4813  H   SER   310      82.570  83.400 124.960  1.00  0.00            
ATOM   4814  CA  SER   310      81.310  84.130 126.450  1.00  0.00            
ATOM   4815  HA  SER   310      81.390  85.010 127.100  1.00  0.00            
ATOM   4816  CB  SER   310      80.240  84.380 125.430  1.00  0.00            
ATOM   4817  HB2 SER   310      80.280  83.610 124.660  1.00  0.00            
ATOM   4818  HB3 SER   310      79.270  84.380 125.910  1.00  0.00            
ATOM   4819  OG  SER   310      80.470  85.680 124.820  1.00  0.00            
ATOM   4820  HG  SER   310      79.790  85.850 124.170  1.00  0.00            
ATOM   4821  C   SER   310      80.870  82.980 127.330  1.00  0.00            
ATOM   4822  O   SER   310      79.730  82.980 127.710  1.00  0.00            
ATOM   4823  N   SER   311      81.690  81.990 127.720  1.00  0.00            
ATOM   4824  H   SER   311      82.650  82.080 127.390  1.00  0.00            
ATOM   4825  CA  SER   311      81.400  80.990 128.690  1.00  0.00            
ATOM   4826  HA  SER   311      80.330  80.880 128.840  1.00  0.00            
ATOM   4827  CB  SER   311      81.970  79.650 128.150  1.00  0.00            
ATOM   4828  HB2 SER   311      83.030  79.750 127.920  1.00  0.00            
ATOM   4829  HB3 SER   311      81.840  78.860 128.880  1.00  0.00            
ATOM   4830  OG  SER   311      81.230  79.330 126.930  1.00  0.00            
ATOM   4831  HG  SER   311      81.560  78.510 126.570  1.00  0.00            
ATOM   4832  C   SER   311      82.220  81.150 129.930  1.00  0.00            
ATOM   4833  O   SER   311      81.970  80.500 130.940  1.00  0.00            
ATOM   4834  N   LEU   312      83.250  82.060 129.990  1.00  0.00            
ATOM   4835  H   LEU   312      83.510  82.570 129.150  1.00  0.00            
ATOM   4836  CA  LEU   312      84.110  82.150 131.110  1.00  0.00            
ATOM   4837  HA  LEU   312      83.480  82.190 132.000  1.00  0.00            
ATOM   4838  CB  LEU   312      85.130  80.980 131.270  1.00  0.00            
ATOM   4839  HB2 LEU   312      84.440  80.160 131.450  1.00  0.00            
ATOM   4840  HB3 LEU   312      85.620  80.850 130.300  1.00  0.00            
ATOM   4841  CG  LEU   312      86.200  81.000 132.380  1.00  0.00            
ATOM   4842  HG  LEU   312      86.830  81.890 132.310  1.00  0.00            
ATOM   4843  CD1 LEU   312      85.410  81.020 133.780  1.00  0.00            
ATOM   4844 HD11 LEU   312      84.790  80.130 133.860  1.00  0.00            
ATOM   4845 HD12 LEU   312      86.130  81.040 134.600  1.00  0.00            
ATOM   4846 HD13 LEU   312      84.790  81.910 133.830  1.00  0.00            
ATOM   4847  CD2 LEU   312      87.200  79.870 132.300  1.00  0.00            
ATOM   4848 HD21 LEU   312      87.730  79.920 131.350  1.00  0.00            
ATOM   4849 HD22 LEU   312      87.920  79.960 133.120  1.00  0.00            
ATOM   4850 HD23 LEU   312      86.680  78.920 132.380  1.00  0.00            
ATOM   4851  C   LEU   312      84.650  83.550 131.050  1.00  0.00            
ATOM   4852  O   LEU   312      85.080  84.090 130.000  1.00  0.00            
ATOM   4853  N   ASN   313      84.660  84.310 132.170  1.00  0.00            
ATOM   4854  H   ASN   313      84.260  83.910 133.000  1.00  0.00            
ATOM   4855  CA  ASN   313      85.310  85.620 132.280  1.00  0.00            
ATOM   4856  HA  ASN   313      86.030  85.780 131.480  1.00  0.00            
ATOM   4857  CB  ASN   313      84.190  86.710 132.170  1.00  0.00            
ATOM   4858  HB2 ASN   313      83.460  86.550 131.390  1.00  0.00            
ATOM   4859  HB3 ASN   313      83.700  86.700 133.140  1.00  0.00            
ATOM   4860  CG  ASN   313      84.810  88.070 131.970  1.00  0.00            
ATOM   4861  OD1 ASN   313      84.750  88.950 132.840  1.00  0.00            
ATOM   4862  ND2 ASN   313      85.540  88.230 130.870  1.00  0.00            
ATOM   4863 HD21 ASN   313      85.980  89.120 130.690  1.00  0.00            
ATOM   4864 HD22 ASN   313      85.660  87.460 130.230  1.00  0.00            
ATOM   4865  C   ASN   313      85.920  85.750 133.710  1.00  0.00            
ATOM   4866  O   ASN   313      85.180  85.380 134.640  1.00  0.00            
ATOM   4867  N   PRO   314      87.060  86.280 133.920  1.00  0.00            
ATOM   4868  CD  PRO   314      87.960  86.810 132.910  1.00  0.00            
ATOM   4869  HD2 PRO   314      87.560  87.750 132.530  1.00  0.00            
ATOM   4870  HD3 PRO   314      88.050  86.100 132.100  1.00  0.00            
ATOM   4871  CG  PRO   314      89.260  87.000 133.640  1.00  0.00            
ATOM   4872  HG2 PRO   314      89.960  87.670 133.130  1.00  0.00            
ATOM   4873  HG3 PRO   314      89.770  86.070 133.880  1.00  0.00            
ATOM   4874  CB  PRO   314      88.700  87.630 134.880  1.00  0.00            
ATOM   4875  HB2 PRO   314      88.360  88.660 134.790  1.00  0.00            
ATOM   4876  HB3 PRO   314      89.480  87.580 135.650  1.00  0.00            
ATOM   4877  CA  PRO   314      87.520  86.720 135.260  1.00  0.00            
ATOM   4878  HA  PRO   314      87.910  85.820 135.730  1.00  0.00            
ATOM   4879  C   PRO   314      86.530  87.390 136.210  1.00  0.00            
ATOM   4880  O   PRO   314      86.570  87.000 137.380  1.00  0.00            
ATOM   4881  N   VAL   315      85.660  88.340 135.740  1.00  0.00            
ATOM   4882  H   VAL   315      85.580  88.580 134.770  1.00  0.00            
ATOM   4883  CA  VAL   315      84.800  89.080 136.730  1.00  0.00            
ATOM   4884  HA  VAL   315      85.350  89.430 137.610  1.00  0.00            
ATOM   4885  CB  VAL   315      84.260  90.290 135.990  1.00  0.00            
ATOM   4886  HB  VAL   315      83.810  89.960 135.060  1.00  0.00            
ATOM   4887  CG1 VAL   315      83.170  91.070 136.860  1.00  0.00            
ATOM   4888 HG11 VAL   315      83.630  91.410 137.790  1.00  0.00            
ATOM   4889 HG12 VAL   315      82.810  91.930 136.300  1.00  0.00            
ATOM   4890 HG13 VAL   315      82.340  90.410 137.090  1.00  0.00            
ATOM   4891  CG2 VAL   315      85.330  91.270 135.600  1.00  0.00            
ATOM   4892 HG21 VAL   315      86.060  90.780 134.950  1.00  0.00            
ATOM   4893 HG22 VAL   315      84.880  92.120 135.080  1.00  0.00            
ATOM   4894 HG23 VAL   315      85.840  91.630 136.500  1.00  0.00            
ATOM   4895  C   VAL   315      83.710  88.140 137.190  1.00  0.00            
ATOM   4896  O   VAL   315      83.170  88.210 138.270  1.00  0.00            
ATOM   4897  N   LEU   316      83.240  87.310 136.220  1.00  0.00            
ATOM   4898  H   LEU   316      83.720  87.210 135.340  1.00  0.00            
ATOM   4899  CA  LEU   316      82.060  86.540 136.450  1.00  0.00            
ATOM   4900  HA  LEU   316      81.320  87.100 137.020  1.00  0.00            
ATOM   4901  CB  LEU   316      81.480  86.210 135.060  1.00  0.00            
ATOM   4902  HB2 LEU   316      82.280  85.630 134.600  1.00  0.00            
ATOM   4903  HB3 LEU   316      80.620  85.580 135.240  1.00  0.00            
ATOM   4904  CG  LEU   316      81.070  87.410 134.100  1.00  0.00            
ATOM   4905  HG  LEU   316      81.980  87.980 133.870  1.00  0.00            
ATOM   4906  CD1 LEU   316      80.440  86.940 132.830  1.00  0.00            
ATOM   4907 HD11 LEU   316      79.540  86.380 133.060  1.00  0.00            
ATOM   4908 HD12 LEU   316      80.180  87.800 132.220  1.00  0.00            
ATOM   4909 HD13 LEU   316      81.150  86.310 132.290  1.00  0.00            
ATOM   4910  CD2 LEU   316      80.100  88.390 134.770  1.00  0.00            
ATOM   4911 HD21 LEU   316      80.570  88.820 135.660  1.00  0.00            
ATOM   4912 HD22 LEU   316      79.860  89.190 134.080  1.00  0.00            
ATOM   4913 HD23 LEU   316      79.190  87.870 135.060  1.00  0.00            
ATOM   4914  C   LEU   316      82.420  85.280 137.160  1.00  0.00            
ATOM   4915  O   LEU   316      81.610  84.840 137.980  1.00  0.00            
ATOM   4916  N   TYR   317      83.630  84.750 137.020  1.00  0.00            
ATOM   4917  H   TYR   317      84.320  85.150 136.400  1.00  0.00            
ATOM   4918  CA  TYR   317      83.960  83.560 137.710  1.00  0.00            
ATOM   4919  HA  TYR   317      83.100  82.900 137.750  1.00  0.00            
ATOM   4920  CB  TYR   317      85.110  82.830 136.990  1.00  0.00            
ATOM   4921  HB2 TYR   317      84.490  82.420 136.200  1.00  0.00            
ATOM   4922  HB3 TYR   317      85.890  83.460 136.550  1.00  0.00            
ATOM   4923  CG  TYR   317      85.760  81.700 137.770  1.00  0.00            
ATOM   4924  CD1 TYR   317      86.940  81.810 138.510  1.00  0.00            
ATOM   4925  HD1 TYR   317      87.310  82.810 138.780  1.00  0.00            
ATOM   4926  CE1 TYR   317      87.650  80.680 138.900  1.00  0.00            
ATOM   4927  HE1 TYR   317      88.610  80.790 139.410  1.00  0.00            
ATOM   4928  CZ  TYR   317      87.170  79.390 138.540  1.00  0.00            
ATOM   4929  OH  TYR   317      87.880  78.330 139.020  1.00  0.00            
ATOM   4930  HH  TYR   317      88.640  78.600 139.560  1.00  0.00            
ATOM   4931  CE2 TYR   317      85.960  79.270 137.820  1.00  0.00            
ATOM   4932  HE2 TYR   317      85.550  78.310 137.520  1.00  0.00            
ATOM   4933  CD2 TYR   317      85.300  80.430 137.500  1.00  0.00            
ATOM   4934  HD2 TYR   317      84.340  80.390 137.000  1.00  0.00            
ATOM   4935  C   TYR   317      84.330  83.880 139.180  1.00  0.00            
ATOM   4936  O   TYR   317      84.270  83.040 140.090  1.00  0.00            
ATOM   4937  N   ALA   318      84.680  85.160 139.420  1.00  0.00            
ATOM   4938  H   ALA   318      84.860  85.770 138.640  1.00  0.00            
ATOM   4939  CA  ALA   318      84.860  85.700 140.770  1.00  0.00            
ATOM   4940  HA  ALA   318      85.560  85.120 141.370  1.00  0.00            
ATOM   4941  CB  ALA   318      85.460  87.150 140.570  1.00  0.00            
ATOM   4942  HB1 ALA   318      84.770  87.750 139.980  1.00  0.00            
ATOM   4943  HB2 ALA   318      85.610  87.620 141.550  1.00  0.00            
ATOM   4944  HB3 ALA   318      86.420  87.080 140.060  1.00  0.00            
ATOM   4945  C   ALA   318      83.540  85.710 141.530  1.00  0.00            
ATOM   4946  O   ALA   318      83.620  85.270 142.660  1.00  0.00            
ATOM   4947  N   PHE   319      82.410  86.030 140.870  1.00  0.00            
ATOM   4948  H   PHE   319      82.590  86.480 139.980  1.00  0.00            
ATOM   4949  CA  PHE   319      81.080  85.910 141.310  1.00  0.00            
ATOM   4950  HA  PHE   319      80.960  86.310 142.320  1.00  0.00            
ATOM   4951  CB  PHE   319      80.200  86.740 140.340  1.00  0.00            
ATOM   4952  HB2 PHE   319      80.690  87.700 140.170  1.00  0.00            
ATOM   4953  HB3 PHE   319      80.000  86.270 139.380  1.00  0.00            
ATOM   4954  CG  PHE   319      78.880  87.040 140.960  1.00  0.00            
ATOM   4955  CD1 PHE   319      77.640  86.400 140.690  1.00  0.00            
ATOM   4956  HD1 PHE   319      77.670  85.510 140.070  1.00  0.00            
ATOM   4957  CE1 PHE   319      76.430  86.870 141.190  1.00  0.00            
ATOM   4958  HE1 PHE   319      75.490  86.390 140.930  1.00  0.00            
ATOM   4959  CZ  PHE   319      76.430  87.960 142.030  1.00  0.00            
ATOM   4960  HZ  PHE   319      75.500  88.350 142.430  1.00  0.00            
ATOM   4961  CE2 PHE   319      77.670  88.590 142.380  1.00  0.00            
ATOM   4962  HE2 PHE   319      77.630  89.430 143.080  1.00  0.00            
ATOM   4963  CD2 PHE   319      78.890  88.170 141.870  1.00  0.00            
ATOM   4964  HD2 PHE   319      79.810  88.690 142.160  1.00  0.00            
ATOM   4965  C   PHE   319      80.590  84.460 141.460  1.00  0.00            
ATOM   4966  O   PHE   319      80.000  84.110 142.440  1.00  0.00            
ATOM   4967  N   LEU   320      80.970  83.570 140.570  1.00  0.00            
ATOM   4968  H   LEU   320      81.170  83.880 139.630  1.00  0.00            
ATOM   4969  CA  LEU   320      80.840  82.160 140.810  1.00  0.00            
ATOM   4970  HA  LEU   320      79.840  81.910 141.140  1.00  0.00            
ATOM   4971  CB  LEU   320      81.130  81.430 139.460  1.00  0.00            
ATOM   4972  HB2 LEU   320      82.060  81.930 139.180  1.00  0.00            
ATOM   4973  HB3 LEU   320      81.330  80.380 139.650  1.00  0.00            
ATOM   4974  CG  LEU   320      80.110  81.570 138.320  1.00  0.00            
ATOM   4975  HG  LEU   320      79.980  82.620 138.060  1.00  0.00            
ATOM   4976  CD1 LEU   320      80.630  80.840 137.170  1.00  0.00            
ATOM   4977 HD11 LEU   320      80.770  79.790 137.440  1.00  0.00            
ATOM   4978 HD12 LEU   320      79.930  80.920 136.340  1.00  0.00            
ATOM   4979 HD13 LEU   320      81.590  81.270 136.880  1.00  0.00            
ATOM   4980  CD2 LEU   320      78.710  81.160 138.750  1.00  0.00            
ATOM   4981 HD21 LEU   320      78.390  81.800 139.580  1.00  0.00            
ATOM   4982 HD22 LEU   320      78.030  81.280 137.910  1.00  0.00            
ATOM   4983 HD23 LEU   320      78.720  80.120 139.070  1.00  0.00            
ATOM   4984  C   LEU   320      81.530  81.600 142.050  1.00  0.00            
ATOM   4985  O   LEU   320      80.820  81.030 142.880  1.00  0.00            
ATOM   4986  N   ASP   321      82.780  81.970 142.200  1.00  0.00            
ATOM   4987  H   ASP   321      83.160  82.640 141.540  1.00  0.00            
ATOM   4988  CA  ASP   321      83.630  81.530 143.310  1.00  0.00            
ATOM   4989  HA  ASP   321      83.840  80.460 143.270  1.00  0.00            
ATOM   4990  CB  ASP   321      85.000  82.310 143.170  1.00  0.00            
ATOM   4991  HB2 ASP   321      85.280  82.280 142.120  1.00  0.00            
ATOM   4992  HB3 ASP   321      84.740  83.340 143.450  1.00  0.00            
ATOM   4993  CG  ASP   321      86.160  81.850 144.010  1.00  0.00            
ATOM   4994  OD1 ASP   321      87.270  82.410 143.680  1.00  0.00            
ATOM   4995  OD2 ASP   321      86.130  81.070 144.950  1.00  0.00            
ATOM   4996  C   ASP   321      83.070  81.890 144.660  1.00  0.00            
ATOM   4997  O   ASP   321      82.980  81.090 145.560  1.00  0.00            
ATOM   4998  N   GLU   322      82.630  83.180 144.800  1.00  0.00            
ATOM   4999  H   GLU   322      82.580  83.700 143.940  1.00  0.00            
ATOM   5000  CA  GLU   322      82.300  83.840 145.990  1.00  0.00            
ATOM   5001  HA  GLU   322      83.030  83.660 146.790  1.00  0.00            
ATOM   5002  CB  GLU   322      82.330  85.340 145.630  1.00  0.00            
ATOM   5003  HB2 GLU   322      83.370  85.610 145.420  1.00  0.00            
ATOM   5004  HB3 GLU   322      81.730  85.480 144.730  1.00  0.00            
ATOM   5005  CG  GLU   322      81.780  86.260 146.760  1.00  0.00            
ATOM   5006  HG2 GLU   322      80.710  86.380 146.650  1.00  0.00            
ATOM   5007  HG3 GLU   322      81.990  85.690 147.670  1.00  0.00            
ATOM   5008  CD  GLU   322      82.420  87.600 146.860  1.00  0.00            
ATOM   5009  OE1 GLU   322      83.680  87.640 147.140  1.00  0.00            
ATOM   5010  OE2 GLU   322      81.690  88.590 146.580  1.00  0.00            
ATOM   5011  C   GLU   322      80.920  83.380 146.530  1.00  0.00            
ATOM   5012  O   GLU   322      80.620  83.220 147.700  1.00  0.00            
ATOM   5013  N   ASN   323      79.910  83.160 145.630  1.00  0.00            
ATOM   5014  H   ASN   323      80.130  83.310 144.660  1.00  0.00            
ATOM   5015  CA  ASN   323      78.550  82.880 145.990  1.00  0.00            
ATOM   5016  HA  ASN   323      78.440  83.040 147.070  1.00  0.00            
ATOM   5017  CB  ASN   323      77.540  83.780 145.250  1.00  0.00            
ATOM   5018  HB2 ASN   323      77.650  83.560 144.190  1.00  0.00            
ATOM   5019  HB3 ASN   323      76.510  83.610 145.560  1.00  0.00            
ATOM   5020  CG  ASN   323      77.880  85.300 145.480  1.00  0.00            
ATOM   5021  OD1 ASN   323      77.420  86.010 146.360  1.00  0.00            
ATOM   5022  ND2 ASN   323      78.680  85.890 144.590  1.00  0.00            
ATOM   5023 HD21 ASN   323      78.930  86.870 144.700  1.00  0.00            
ATOM   5024 HD22 ASN   323      79.040  85.360 143.810  1.00  0.00            
ATOM   5025  C   ASN   323      78.120  81.390 145.850  1.00  0.00            
ATOM   5026  O   ASN   323      77.250  80.840 146.520  1.00  0.00            
ATOM   5027  N   PHE   324      78.790  80.670 144.970  1.00  0.00            
ATOM   5028  H   PHE   324      79.610  81.060 144.520  1.00  0.00            
ATOM   5029  CA  PHE   324      78.290  79.330 144.520  1.00  0.00            
ATOM   5030  HA  PHE   324      77.380  79.150 145.080  1.00  0.00            
ATOM   5031  CB  PHE   324      78.000  79.150 143.030  1.00  0.00            
ATOM   5032  HB2 PHE   324      78.840  79.410 142.380  1.00  0.00            
ATOM   5033  HB3 PHE   324      77.640  78.160 142.780  1.00  0.00            
ATOM   5034  CG  PHE   324      76.890  80.110 142.700  1.00  0.00            
ATOM   5035  CD1 PHE   324      75.590  79.680 142.940  1.00  0.00            
ATOM   5036  HD1 PHE   324      75.420  78.660 143.270  1.00  0.00            
ATOM   5037  CE1 PHE   324      74.480  80.570 142.760  1.00  0.00            
ATOM   5038  HE1 PHE   324      73.500  80.290 143.140  1.00  0.00            
ATOM   5039  CZ  PHE   324      74.650  81.800 142.110  1.00  0.00            
ATOM   5040  HZ  PHE   324      73.800  82.420 141.820  1.00  0.00            
ATOM   5041  CE2 PHE   324      75.980  82.240 141.830  1.00  0.00            
ATOM   5042  HE2 PHE   324      76.130  83.210 141.350  1.00  0.00            
ATOM   5043  CD2 PHE   324      77.120  81.430 142.170  1.00  0.00            
ATOM   5044  HD2 PHE   324      78.130  81.820 142.030  1.00  0.00            
ATOM   5045  C   PHE   324      79.210  78.160 144.970  1.00  0.00            
ATOM   5046  O   PHE   324      79.090  77.040 144.560  1.00  0.00            
ATOM   5047  N   LYS   325      80.200  78.490 145.850  1.00  0.00            
ATOM   5048  H   LYS   325      80.130  79.440 146.200  1.00  0.00            
ATOM   5049  CA  LYS   325      81.230  77.640 146.400  1.00  0.00            
ATOM   5050  HA  LYS   325      81.930  77.380 145.610  1.00  0.00            
ATOM   5051  CB  LYS   325      82.040  78.350 147.570  1.00  0.00            
ATOM   5052  HB2 LYS   325      82.380  79.310 147.160  1.00  0.00            
ATOM   5053  HB3 LYS   325      81.320  78.540 148.360  1.00  0.00            
ATOM   5054  CG  LYS   325      83.250  77.590 148.150  1.00  0.00            
ATOM   5055  HG2 LYS   325      83.730  78.230 148.900  1.00  0.00            
ATOM   5056  HG3 LYS   325      82.880  76.690 148.630  1.00  0.00            
ATOM   5057  CD  LYS   325      84.270  77.220 147.080  1.00  0.00            
ATOM   5058  HD2 LYS   325      85.150  76.860 147.610  1.00  0.00            
ATOM   5059  HD3 LYS   325      83.830  76.410 146.510  1.00  0.00            
ATOM   5060  CE  LYS   325      84.690  78.360 146.120  1.00  0.00            
ATOM   5061  HE2 LYS   325      85.410  77.960 145.410  1.00  0.00
[truncated: 6,266,845 more chars]
