# Supplementary material for: Descriptive molecular pharmacology of the δ opioid receptor (DOR): A computational study with structural approach
Source: PLoS One. 2024 Jul 11;19(7):e0304068. doi: 10.1371/journal.pone.0304068 (PMC11239112; doi:10.1371/journal.pone.0304068)
Supplement: S1 File — (ZIP) [file pone.0304068.s025.zip › DORPN6047_0.pdb]

TITLE     Title
REMARK    THIS IS A SIMULATION BOX
CRYST1   80.171   80.171  124.135  90.00  90.00  90.00 P 1           1
MODEL        1
ATOM      1  N   GLU A   2      72.640  49.150  48.270  1.00  0.00           N
ATOM      2  HT1 GLU A   2      73.110  48.960  49.170  1.00  0.00           H
ATOM      3  HT2 GLU A   2      71.970  49.940  48.330  1.00  0.00           H
ATOM      4  HT3 GLU A   2      73.300  49.390  47.500  1.00  0.00           H
ATOM      5  CA  GLU A   2      71.760  48.030  47.770  1.00  0.00           C
ATOM      6  HA  GLU A   2      70.790  48.220  48.220  1.00  0.00           H
ATOM      7  CB  GLU A   2      71.520  48.130  46.240  1.00  0.00           C
ATOM      8  HB1 GLU A   2      72.380  48.630  45.730  1.00  0.00           H
ATOM      9  HB2 GLU A   2      70.760  48.940  46.220  1.00  0.00           H
ATOM     10  CG  GLU A   2      71.030  46.850  45.510  1.00  0.00           C
ATOM     11  HG1 GLU A   2      70.280  46.240  46.050  1.00  0.00           H
ATOM     12  HG2 GLU A   2      71.870  46.120  45.450  1.00  0.00           H
ATOM     13  CD  GLU A   2      70.590  47.060  44.100  1.00  0.00           C
ATOM     14  OE1 GLU A   2      69.390  47.420  43.770  1.00  0.00           O
ATOM     15  OE2 GLU A   2      71.500  46.890  43.210  1.00  0.00           O
ATOM     16  C   GLU A   2      72.120  46.700  48.240  1.00  0.00           C
ATOM     17  O   GLU A   2      71.340  46.010  48.900  1.00  0.00           O
ATOM     18  N   PRO A   3      73.310  46.150  47.980  1.00  0.00           N
ATOM     19  CD  PRO A   3      74.320  46.680  47.030  1.00  0.00           C
ATOM     20  HD1 PRO A   3      75.000  47.380  47.570  1.00  0.00           H
ATOM     21  HD2 PRO A   3      73.870  47.210  46.160  1.00  0.00           H
ATOM     22  CA  PRO A   3      73.400  44.700  48.010  1.00  0.00           C
ATOM     23  HA  PRO A   3      72.570  44.330  47.440  1.00  0.00           H
ATOM     24  CB  PRO A   3      74.820  44.400  47.380  1.00  0.00           C
ATOM     25  HB1 PRO A   3      74.820  43.380  46.940  1.00  0.00           H
ATOM     26  HB2 PRO A   3      75.660  44.450  48.100  1.00  0.00           H
ATOM     27  CG  PRO A   3      75.030  45.490  46.440  1.00  0.00           C
ATOM     28  HG1 PRO A   3      76.110  45.720  46.280  1.00  0.00           H
ATOM     29  HG2 PRO A   3      74.510  45.280  45.480  1.00  0.00           H
ATOM     30  C   PRO A   3      73.440  44.000  49.420  1.00  0.00           C
ATOM     31  O   PRO A   3      72.790  42.980  49.640  1.00  0.00           O
ATOM     32  N   ALA A   4      74.110  44.420  50.450  1.00  0.00           N
ATOM     33  HN  ALA A   4      74.780  45.140  50.290  1.00  0.00           H
ATOM     34  CA  ALA A   4      74.160  43.740  51.660  1.00  0.00           C
ATOM     35  HA  ALA A   4      74.380  42.710  51.400  1.00  0.00           H
ATOM     36  CB  ALA A   4      75.370  44.320  52.490  1.00  0.00           C
ATOM     37  HB1 ALA A   4      76.230  44.290  51.790  1.00  0.00           H
ATOM     38  HB2 ALA A   4      75.600  43.600  53.310  1.00  0.00           H
ATOM     39  HB3 ALA A   4      75.020  45.330  52.790  1.00  0.00           H
ATOM     40  C   ALA A   4      72.850  43.680  52.550  1.00  0.00           C
ATOM     41  O   ALA A   4      72.570  42.580  53.100  1.00  0.00           O
ATOM     42  N   PRO A   5      72.010  44.720  52.780  1.00  0.00           N
ATOM     43  CD  PRO A   5      72.270  46.170  52.460  1.00  0.00           C
ATOM     44  HD1 PRO A   5      72.070  46.380  51.390  1.00  0.00           H
ATOM     45  HD2 PRO A   5      73.310  46.430  52.780  1.00  0.00           H
ATOM     46  CA  PRO A   5      70.690  44.480  53.400  1.00  0.00           C
ATOM     47  HA  PRO A   5      70.880  44.070  54.380  1.00  0.00           H
ATOM     48  CB  PRO A   5      70.080  45.880  53.490  1.00  0.00           C
ATOM     49  HB1 PRO A   5      69.650  46.030  54.500  1.00  0.00           H
ATOM     50  HB2 PRO A   5      69.430  46.220  52.660  1.00  0.00           H
ATOM     51  CG  PRO A   5      71.280  46.900  53.340  1.00  0.00           C
ATOM     52  HG1 PRO A   5      70.980  47.870  52.880  1.00  0.00           H
ATOM     53  HG2 PRO A   5      71.860  47.080  54.270  1.00  0.00           H
ATOM     54  C   PRO A   5      69.760  43.590  52.600  1.00  0.00           C
ATOM     55  O   PRO A   5      69.040  42.850  53.200  1.00  0.00           O
ATOM     56  N   SER A   6      69.900  43.680  51.260  1.00  0.00           N
ATOM     57  HN  SER A   6      70.640  44.240  50.890  1.00  0.00           H
ATOM     58  CA  SER A   6      68.990  43.090  50.260  1.00  0.00           C
ATOM     59  HA  SER A   6      67.990  43.320  50.620  1.00  0.00           H
ATOM     60  CB  SER A   6      69.360  43.690  48.860  1.00  0.00           C
ATOM     61  HB1 SER A   6      70.380  43.350  48.580  1.00  0.00           H
ATOM     62  HB2 SER A   6      69.200  44.790  48.940  1.00  0.00           H
ATOM     63  OG  SER A   6      68.610  43.070  47.830  1.00  0.00           O
ATOM     64  HG1 SER A   6      67.940  43.730  47.650  1.00  0.00           H
ATOM     65  C   SER A   6      69.180  41.640  50.300  1.00  0.00           C
ATOM     66  O   SER A   6      68.230  40.840  50.150  1.00  0.00           O
ATOM     67  N   ALA A   7      70.460  41.200  50.480  1.00  0.00           N
ATOM     68  HN  ALA A   7      71.260  41.760  50.280  1.00  0.00           H
ATOM     69  CA  ALA A   7      70.810  39.820  50.750  1.00  0.00           C
ATOM     70  HA  ALA A   7      70.450  39.300  49.880  1.00  0.00           H
ATOM     71  CB  ALA A   7      72.300  39.560  50.840  1.00  0.00           C
ATOM     72  HB1 ALA A   7      72.830  39.520  49.860  1.00  0.00           H
ATOM     73  HB2 ALA A   7      72.470  38.570  51.330  1.00  0.00           H
ATOM     74  HB3 ALA A   7      72.720  40.320  51.530  1.00  0.00           H
ATOM     75  C   ALA A   7      70.210  39.260  52.050  1.00  0.00           C
ATOM     76  O   ALA A   7      69.580  38.210  52.060  1.00  0.00           O
ATOM     77  N   GLY A   8      70.290  40.010  53.220  1.00  0.00           N
ATOM     78  HN  GLY A   8      70.730  40.910  53.200  1.00  0.00           H
ATOM     79  CA  GLY A   8      69.810  39.680  54.520  1.00  0.00           C
ATOM     80  HA1 GLY A   8      69.980  40.490  55.210  1.00  0.00           H
ATOM     81  HA2 GLY A   8      70.250  38.730  54.770  1.00  0.00           H
ATOM     82  C   GLY A   8      68.410  39.410  54.570  1.00  0.00           C
ATOM     83  O   GLY A   8      68.040  38.310  54.910  1.00  0.00           O
ATOM     84  N   ALA A   9      67.710  40.300  53.990  1.00  0.00           N
ATOM     85  HN  ALA A   9      68.040  41.150  53.580  1.00  0.00           H
ATOM     86  CA  ALA A   9      66.220  40.220  54.000  1.00  0.00           C
ATOM     87  HA  ALA A   9      65.850  39.690  54.870  1.00  0.00           H
ATOM     88  CB  ALA A   9      65.730  41.630  54.060  1.00  0.00           C
ATOM     89  HB1 ALA A   9      66.300  42.200  53.300  1.00  0.00           H
ATOM     90  HB2 ALA A   9      65.910  42.090  55.060  1.00  0.00           H
ATOM     91  HB3 ALA A   9      64.660  41.890  53.950  1.00  0.00           H
ATOM     92  C   ALA A   9      65.610  39.540  52.760  1.00  0.00           C
ATOM     93  O   ALA A   9      64.400  39.600  52.520  1.00  0.00           O
ATOM     94  N   GLU A  10      66.450  38.800  51.950  1.00  0.00           N
ATOM     95  HN  GLU A  10      67.430  38.780  52.120  1.00  0.00           H
ATOM     96  CA  GLU A  10      65.910  37.890  50.890  1.00  0.00           C
ATOM     97  HA  GLU A  10      64.840  37.810  51.040  1.00  0.00           H
ATOM     98  CB  GLU A  10      66.140  38.260  49.390  1.00  0.00           C
ATOM     99  HB1 GLU A  10      66.140  37.270  48.890  1.00  0.00           H
ATOM    100  HB2 GLU A  10      67.150  38.710  49.320  1.00  0.00           H
ATOM    101  CG  GLU A  10      65.140  39.310  48.830  1.00  0.00           C
ATOM    102  HG1 GLU A  10      65.150  40.270  49.390  1.00  0.00           H
ATOM    103  HG2 GLU A  10      64.130  38.860  48.970  1.00  0.00           H
ATOM    104  CD  GLU A  10      65.310  39.710  47.300  1.00  0.00           C
ATOM    105  OE1 GLU A  10      66.320  39.350  46.670  1.00  0.00           O
ATOM    106  OE2 GLU A  10      64.390  40.470  46.840  1.00  0.00           O
ATOM    107  C   GLU A  10      66.600  36.490  51.110  1.00  0.00           C
ATOM    108  O   GLU A  10      66.530  35.520  50.340  1.00  0.00           O
ATOM    109  N   LEU A  11      67.160  36.280  52.360  1.00  0.00           N
ATOM    110  HN  LEU A  11      67.100  36.990  53.060  1.00  0.00           H
ATOM    111  CA  LEU A  11      67.970  35.150  52.730  1.00  0.00           C
ATOM    112  HA  LEU A  11      68.670  35.490  53.480  1.00  0.00           H
ATOM    113  CB  LEU A  11      67.170  33.890  53.260  1.00  0.00           C
ATOM    114  HB1 LEU A  11      67.710  32.930  53.440  1.00  0.00           H
ATOM    115  HB2 LEU A  11      66.500  33.660  52.400  1.00  0.00           H
ATOM    116  CG  LEU A  11      66.180  34.270  54.400  1.00  0.00           C
ATOM    117  HG  LEU A  11      65.660  35.230  54.180  1.00  0.00           H
ATOM    118  CD1 LEU A  11      65.160  33.060  54.630  1.00  0.00           C
ATOM    119 HD11 LEU A  11      64.600  32.950  53.690  1.00  0.00           H
ATOM    120 HD12 LEU A  11      64.430  33.220  55.450  1.00  0.00           H
ATOM    121 HD13 LEU A  11      65.690  32.100  54.850  1.00  0.00           H
ATOM    122  CD2 LEU A  11      67.050  34.580  55.620  1.00  0.00           C
ATOM    123 HD21 LEU A  11      67.400  33.640  56.100  1.00  0.00           H
ATOM    124 HD22 LEU A  11      66.470  35.220  56.330  1.00  0.00           H
ATOM    125 HD23 LEU A  11      67.980  35.120  55.340  1.00  0.00           H
ATOM    126  C   LEU A  11      68.930  34.590  51.650  1.00  0.00           C
ATOM    127  O   LEU A  11      68.750  33.430  51.180  1.00  0.00           O
ATOM    128  N   GLN A  12      69.900  35.340  51.240  1.00  0.00           N
ATOM    129  HN  GLN A  12      70.000  36.230  51.670  1.00  0.00           H
ATOM    130  CA  GLN A  12      70.670  35.050  50.050  1.00  0.00           C
ATOM    131  HA  GLN A  12      70.340  34.210  49.460  1.00  0.00           H
ATOM    132  CB  GLN A  12      70.470  36.320  49.180  1.00  0.00           C
ATOM    133  HB1 GLN A  12      70.880  37.220  49.690  1.00  0.00           H
ATOM    134  HB2 GLN A  12      69.370  36.390  49.060  1.00  0.00           H
ATOM    135  CG  GLN A  12      70.980  36.260  47.710  1.00  0.00           C
ATOM    136  HG1 GLN A  12      72.090  36.240  47.740  1.00  0.00           H
ATOM    137  HG2 GLN A  12      70.560  37.150  47.210  1.00  0.00           H
ATOM    138  CD  GLN A  12      70.390  34.990  47.120  1.00  0.00           C
ATOM    139  OE1 GLN A  12      70.970  33.890  47.250  1.00  0.00           O
ATOM    140  NE2 GLN A  12      69.320  35.080  46.360  1.00  0.00           N
ATOM    141 HE21 GLN A  12      68.930  34.180  46.150  1.00  0.00           H
ATOM    142 HE22 GLN A  12      68.810  35.920  46.200  1.00  0.00           H
ATOM    143  C   GLN A  12      72.060  34.740  50.410  1.00  0.00           C
ATOM    144  O   GLN A  12      72.760  35.750  50.610  1.00  0.00           O
ATOM    145  N   PRO A  13      72.610  33.510  50.480  1.00  0.00           N
ATOM    146  CD  PRO A  13      71.800  32.360  50.460  1.00  0.00           C
ATOM    147  HD1 PRO A  13      71.180  32.190  49.550  1.00  0.00           H
ATOM    148  HD2 PRO A  13      71.190  32.340  51.390  1.00  0.00           H
ATOM    149  CA  PRO A  13      73.970  33.280  50.970  1.00  0.00           C
ATOM    150  HA  PRO A  13      74.150  33.740  51.920  1.00  0.00           H
ATOM    151  CB  PRO A  13      73.980  31.800  51.290  1.00  0.00           C
ATOM    152  HB1 PRO A  13      73.760  31.690  52.370  1.00  0.00           H
ATOM    153  HB2 PRO A  13      74.830  31.160  50.970  1.00  0.00           H
ATOM    154  CG  PRO A  13      72.720  31.180  50.590  1.00  0.00           C
ATOM    155  HG1 PRO A  13      72.860  30.680  49.610  1.00  0.00           H
ATOM    156  HG2 PRO A  13      72.360  30.360  51.250  1.00  0.00           H
ATOM    157  C   PRO A  13      75.030  33.750  50.020  1.00  0.00           C
ATOM    158  O   PRO A  13      76.030  34.180  50.570  1.00  0.00           O
ATOM    159  N   PRO A  14      75.080  33.700  48.690  1.00  0.00           N
ATOM    160  CD  PRO A  14      76.050  34.520  47.920  1.00  0.00           C
ATOM    161  HD1 PRO A  14      77.090  34.590  48.300  1.00  0.00           H
ATOM    162  HD2 PRO A  14      75.650  35.560  47.840  1.00  0.00           H
ATOM    163  CA  PRO A  14      74.500  32.630  47.860  1.00  0.00           C
ATOM    164  HA  PRO A  14      73.460  32.380  47.990  1.00  0.00           H
ATOM    165  CB  PRO A  14      74.650  33.200  46.540  1.00  0.00           C
ATOM    166  HB1 PRO A  14      73.890  34.000  46.430  1.00  0.00           H
ATOM    167  HB2 PRO A  14      74.570  32.450  45.730  1.00  0.00           H
ATOM    168  CG  PRO A  14      76.070  33.870  46.570  1.00  0.00           C
ATOM    169  HG1 PRO A  14      76.890  33.120  46.560  1.00  0.00           H
ATOM    170  HG2 PRO A  14      76.310  34.490  45.680  1.00  0.00           H
ATOM    171  C   PRO A  14      75.150  31.270  48.070  1.00  0.00           C
ATOM    172  O   PRO A  14      74.590  30.230  47.660  1.00  0.00           O
ATOM    173  N   LEU A  15      76.380  31.230  48.690  1.00  0.00           N
ATOM    174  HN  LEU A  15      76.740  32.110  49.000  1.00  0.00           H
ATOM    175  CA  LEU A  15      77.370  30.150  48.730  1.00  0.00           C
ATOM    176  HA  LEU A  15      77.550  29.920  47.690  1.00  0.00           H
ATOM    177  CB  LEU A  15      78.650  30.550  49.540  1.00  0.00           C
ATOM    178  HB1 LEU A  15      78.220  31.040  50.440  1.00  0.00           H
ATOM    179  HB2 LEU A  15      79.190  31.370  49.020  1.00  0.00           H
ATOM    180  CG  LEU A  15      79.630  29.430  50.040  1.00  0.00           C
ATOM    181  HG  LEU A  15      79.150  28.680  50.710  1.00  0.00           H
ATOM    182  CD1 LEU A  15       0.150  28.630  48.870  1.00  0.00           C
ATOM    183 HD11 LEU A  15       0.780  29.240  48.190  1.00  0.00           H
ATOM    184 HD12 LEU A  15      79.570  28.160  48.200  1.00  0.00           H
ATOM    185 HD13 LEU A  15       0.940  27.950  49.260  1.00  0.00           H
ATOM    186  CD2 LEU A  15       0.470  30.010  50.920  1.00  0.00           C
ATOM    187 HD21 LEU A  15       0.030  30.390  51.870  1.00  0.00           H
ATOM    188 HD22 LEU A  15       1.080  30.820  50.460  1.00  0.00           H
ATOM    189 HD23 LEU A  15       1.230  29.280  51.270  1.00  0.00           H
ATOM    190  C   LEU A  15      76.900  28.830  49.250  1.00  0.00           C
ATOM    191  O   LEU A  15      77.180  27.800  48.630  1.00  0.00           O
ATOM    192  N   PHE A  16      76.080  28.770  50.330  1.00  0.00           N
ATOM    193  HN  PHE A  16      75.870  29.620  50.810  1.00  0.00           H
ATOM    194  CA  PHE A  16      75.440  27.580  50.880  1.00  0.00           C
ATOM    195  HA  PHE A  16      76.180  26.840  51.110  1.00  0.00           H
ATOM    196  CB  PHE A  16      74.670  27.910  52.190  1.00  0.00           C
ATOM    197  HB1 PHE A  16      74.390  26.940  52.650  1.00  0.00           H
ATOM    198  HB2 PHE A  16      73.720  28.450  52.000  1.00  0.00           H
ATOM    199  CG  PHE A  16      75.500  28.740  53.130  1.00  0.00           C
ATOM    200  CD1 PHE A  16      76.940  28.620  53.150  1.00  0.00           C
ATOM    201  HD1 PHE A  16      77.360  27.870  52.490  1.00  0.00           H
ATOM    202  CE1 PHE A  16      77.760  29.450  53.900  1.00  0.00           C
ATOM    203  HE1 PHE A  16      78.840  29.380  53.840  1.00  0.00           H
ATOM    204  CZ  PHE A  16      77.190  30.420  54.680  1.00  0.00           C
ATOM    205  HZ  PHE A  16      77.820  31.080  55.250  1.00  0.00           H
ATOM    206  CD2 PHE A  16      74.980  29.730  54.080  1.00  0.00           C
ATOM    207  HD2 PHE A  16      73.910  29.800  54.160  1.00  0.00           H
ATOM    208  CE2 PHE A  16      75.850  30.580  54.830  1.00  0.00           C
ATOM    209  HE2 PHE A  16      75.400  31.230  55.570  1.00  0.00           H
ATOM    210  C   PHE A  16      74.410  26.990  49.930  1.00  0.00           C
ATOM    211  O   PHE A  16      74.050  25.760  49.910  1.00  0.00           O
ATOM    212  N   ALA A  17      73.880  27.850  49.070  1.00  0.00           N
ATOM    213  HN  ALA A  17      74.140  28.810  49.160  1.00  0.00           H
ATOM    214  CA  ALA A  17      72.850  27.380  48.150  1.00  0.00           C
ATOM    215  HA  ALA A  17      72.450  26.460  48.550  1.00  0.00           H
ATOM    216  CB  ALA A  17      71.660  28.310  47.910  1.00  0.00           C
ATOM    217  HB1 ALA A  17      71.950  29.160  47.260  1.00  0.00           H
ATOM    218  HB2 ALA A  17      71.250  28.710  48.860  1.00  0.00           H
ATOM    219  HB3 ALA A  17      70.840  27.830  47.330  1.00  0.00           H
ATOM    220  C   ALA A  17      73.590  27.050  46.810  1.00  0.00           C
ATOM    221  O   ALA A  17      72.940  26.350  46.020  1.00  0.00           O
ATOM    222  N   ASN A  18      74.870  27.430  46.510  1.00  0.00           N
ATOM    223  HN  ASN A  18      75.250  28.200  47.020  1.00  0.00           H
ATOM    224  CA  ASN A  18      75.690  26.750  45.470  1.00  0.00           C
ATOM    225  HA  ASN A  18      75.210  26.600  44.510  1.00  0.00           H
ATOM    226  CB  ASN A  18      77.010  27.520  45.170  1.00  0.00           C
ATOM    227  HB1 ASN A  18      77.590  26.890  44.460  1.00  0.00           H
ATOM    228  HB2 ASN A  18      77.560  27.620  46.130  1.00  0.00           H
ATOM    229  CG  ASN A  18      76.740  28.900  44.560  1.00  0.00           C
ATOM    230  OD1 ASN A  18      76.720  29.970  45.140  1.00  0.00           O
ATOM    231  ND2 ASN A  18      76.590  28.880  43.270  1.00  0.00           N
ATOM    232 HD22 ASN A  18      76.410  28.080  42.700  1.00  0.00           H
ATOM    233  C   ASN A  18      76.140  25.400  45.950  1.00  0.00           C
ATOM    234  O   ASN A  18      76.310  24.430  45.210  1.00  0.00           O
ATOM    235  N   ALA A  19      76.430  25.270  47.270  1.00  0.00           N
ATOM    236  HN  ALA A  19      76.600  26.080  47.830  1.00  0.00           H
ATOM    237  CA  ALA A  19      76.830  24.000  47.890  1.00  0.00           C
ATOM    238  HA  ALA A  19      77.660  23.590  47.340  1.00  0.00           H
ATOM    239  CB  ALA A  19      77.340  24.250  49.320  1.00  0.00           C
ATOM    240  HB1 ALA A  19      77.880  23.350  49.660  1.00  0.00           H
ATOM    241  HB2 ALA A  19      76.570  24.490  50.090  1.00  0.00           H
ATOM    242  HB3 ALA A  19      78.050  25.100  49.330  1.00  0.00           H
ATOM    243  C   ALA A  19      75.750  22.970  47.810  1.00  0.00           C
ATOM    244  O   ALA A  19      76.060  21.790  47.870  1.00  0.00           O
ATOM    245  N   SER A  20      74.470  23.470  47.710  1.00  0.00           N
ATOM    246  HN  SER A  20      74.320  24.450  47.830  1.00  0.00           H
ATOM    247  CA  SER A  20      73.380  22.580  47.680  1.00  0.00           C
ATOM    248  HA  SER A  20      73.680  21.660  48.150  1.00  0.00           H
ATOM    249  CB  SER A  20      72.250  23.220  48.440  1.00  0.00           C
ATOM    250  HB1 SER A  20      71.470  22.440  48.620  1.00  0.00           H
ATOM    251  HB2 SER A  20      71.720  24.030  47.900  1.00  0.00           H
ATOM    252  OG  SER A  20      72.700  23.590  49.770  1.00  0.00           O
ATOM    253  HG1 SER A  20      73.300  24.330  49.710  1.00  0.00           H
ATOM    254  C   SER A  20      72.910  22.180  46.280  1.00  0.00           C
ATOM    255  O   SER A  20      71.920  21.460  46.070  1.00  0.00           O
ATOM    256  N   ASP A  21      73.600  22.660  45.250  1.00  0.00           N
ATOM    257  HN  ASP A  21      74.440  23.130  45.520  1.00  0.00           H
ATOM    258  CA  ASP A  21      73.140  22.670  43.910  1.00  0.00           C
ATOM    259  HA  ASP A  21      72.210  23.220  43.910  1.00  0.00           H
ATOM    260  CB  ASP A  21      74.130  23.550  43.190  1.00  0.00           C
ATOM    261  HB1 ASP A  21      75.210  23.390  43.410  1.00  0.00           H
ATOM    262  HB2 ASP A  21      74.000  24.580  43.570  1.00  0.00           H
ATOM    263  CG  ASP A  21      73.970  23.530  41.620  1.00  0.00           C
ATOM    264  OD1 ASP A  21      74.970  23.380  40.880  1.00  0.00           O
ATOM    265  OD2 ASP A  21      72.840  23.660  41.150  1.00  0.00           O
ATOM    266  C   ASP A  21      72.840  21.280  43.270  1.00  0.00           C
ATOM    267  O   ASP A  21      71.820  21.090  42.570  1.00  0.00           O
ATOM    268  N   ALA A  22      73.710  20.220  43.440  1.00  0.00           N
ATOM    269  HN  ALA A  22      74.480  20.220  44.080  1.00  0.00           H
ATOM    270  CA  ALA A  22      73.700  19.070  42.540  1.00  0.00           C
ATOM    271  HA  ALA A  22      74.030  19.420  41.570  1.00  0.00           H
ATOM    272  CB  ALA A  22      74.740  18.040  42.890  1.00  0.00           C
ATOM    273  HB1 ALA A  22      75.660  18.650  42.740  1.00  0.00           H
ATOM    274  HB2 ALA A  22      74.740  17.110  42.290  1.00  0.00           H
ATOM    275  HB3 ALA A  22      74.800  17.750  43.960  1.00  0.00           H
ATOM    276  C   ALA A  22      72.280  18.220  42.510  1.00  0.00           C
ATOM    277  O   ALA A  22      71.820  17.950  41.410  1.00  0.00           O
ATOM    278  N   TYR A  23      71.660  17.950  43.650  1.00  0.00           N
ATOM    279  HN  TYR A  23      72.070  18.280  44.500  1.00  0.00           H
ATOM    280  CA  TYR A  23      70.440  17.220  43.720  1.00  0.00           C
ATOM    281  HA  TYR A  23      70.470  16.420  42.990  1.00  0.00           H
ATOM    282  CB  TYR A  23      70.230  16.550  45.110  1.00  0.00           C
ATOM    283  HB1 TYR A  23      70.370  17.340  45.880  1.00  0.00           H
ATOM    284  HB2 TYR A  23      71.000  15.780  45.310  1.00  0.00           H
ATOM    285  CG  TYR A  23      68.860  15.840  45.250  1.00  0.00           C
ATOM    286  CD1 TYR A  23      68.120  15.870  46.450  1.00  0.00           C
ATOM    287  HD1 TYR A  23      68.590  16.220  47.350  1.00  0.00           H
ATOM    288  CE1 TYR A  23      66.910  15.180  46.600  1.00  0.00           C
ATOM    289  HE1 TYR A  23      66.320  15.230  47.500  1.00  0.00           H
ATOM    290  CZ  TYR A  23      66.400  14.490  45.490  1.00  0.00           C
ATOM    291  OH  TYR A  23      65.100  13.970  45.540  1.00  0.00           O
ATOM    292  HH  TYR A  23      64.720  14.120  46.410  1.00  0.00           H
ATOM    293  CD2 TYR A  23      68.380  15.090  44.180  1.00  0.00           C
ATOM    294  HD2 TYR A  23      68.990  15.030  43.290  1.00  0.00           H
ATOM    295  CE2 TYR A  23      67.130  14.450  44.280  1.00  0.00           C
ATOM    296  HE2 TYR A  23      66.800  13.870  43.430  1.00  0.00           H
ATOM    297  C   TYR A  23      69.200  18.110  43.210  1.00  0.00           C
ATOM    298  O   TYR A  23      68.440  17.580  42.470  1.00  0.00           O
ATOM    299  N   PRO A  24      68.910  19.330  43.670  1.00  0.00           N
ATOM    300  CD  PRO A  24      69.470  20.000  44.830  1.00  0.00           C
ATOM    301  HD1 PRO A  24      70.410  20.510  44.540  1.00  0.00           H
ATOM    302  HD2 PRO A  24      69.620  19.370  45.740  1.00  0.00           H
ATOM    303  CA  PRO A  24      68.050  20.230  42.930  1.00  0.00           C
ATOM    304  HA  PRO A  24      67.030  19.890  42.850  1.00  0.00           H
ATOM    305  CB  PRO A  24      68.060  21.610  43.690  1.00  0.00           C
ATOM    306  HB1 PRO A  24      67.040  22.030  43.750  1.00  0.00           H
ATOM    307  HB2 PRO A  24      68.880  22.240  43.280  1.00  0.00           H
ATOM    308  CG  PRO A  24      68.610  21.220  45.090  1.00  0.00           C
ATOM    309  HG1 PRO A  24      68.960  22.060  45.720  1.00  0.00           H
ATOM    310  HG2 PRO A  24      67.710  20.810  45.590  1.00  0.00           H
ATOM    311  C   PRO A  24      68.360  20.460  41.440  1.00  0.00           C
ATOM    312  O   PRO A  24      67.400  20.480  40.700  1.00  0.00           O
ATOM    313  N   SER A  25      69.610  20.600  40.920  1.00  0.00           N
ATOM    314  HN  SER A  25      70.410  20.760  41.490  1.00  0.00           H
ATOM    315  CA  SER A  25      69.870  20.570  39.480  1.00  0.00           C
ATOM    316  HA  SER A  25      69.180  21.320  39.110  1.00  0.00           H
ATOM    317  CB  SER A  25      71.270  21.000  38.980  1.00  0.00           C
ATOM    318  HB1 SER A  25      71.290  20.750  37.900  1.00  0.00           H
ATOM    319  HB2 SER A  25      72.100  20.570  39.590  1.00  0.00           H
ATOM    320  OG  SER A  25      71.450  22.420  39.100  1.00  0.00           O
ATOM    321  HG1 SER A  25      71.870  22.560  39.950  1.00  0.00           H
ATOM    322  C   SER A  25      69.530  19.220  38.790  1.00  0.00           C
ATOM    323  O   SER A  25      68.900  19.290  37.770  1.00  0.00           O
ATOM    324  N   ALA A  26      69.900  18.100  39.410  1.00  0.00           N
ATOM    325  HN  ALA A  26      70.440  18.280  40.230  1.00  0.00           H
ATOM    326  CA  ALA A  26      69.670  16.730  38.900  1.00  0.00           C
ATOM    327  HA  ALA A  26      70.010  16.770  37.870  1.00  0.00           H
ATOM    328  CB  ALA A  26      70.500  15.800  39.750  1.00  0.00           C
ATOM    329  HB1 ALA A  26      70.050  15.770  40.770  1.00  0.00           H
ATOM    330  HB2 ALA A  26      71.580  16.080  39.680  1.00  0.00           H
ATOM    331  HB3 ALA A  26      70.540  14.810  39.250  1.00  0.00           H
ATOM    332  C   ALA A  26      68.210  16.160  39.020  1.00  0.00           C
ATOM    333  O   ALA A  26      67.850  15.320  38.240  1.00  0.00           O
ATOM    334  N   CYS A  27      67.430  16.530  40.080  1.00  0.00           N
ATOM    335  HN  CYS A  27      67.620  17.320  40.660  1.00  0.00           H
ATOM    336  CA  CYS A  27      66.050  15.960  40.290  1.00  0.00           C
ATOM    337  HA  CYS A  27      66.140  14.900  40.110  1.00  0.00           H
ATOM    338  CB  CYS A  27      65.590  16.280  41.800  1.00  0.00           C
ATOM    339  HB1 CYS A  27      65.570  17.370  42.010  1.00  0.00           H
ATOM    340  HB2 CYS A  27      66.430  16.090  42.500  1.00  0.00           H
ATOM    341  SG  CYS A  27      64.030  15.600  42.340  1.00  0.00           S
ATOM    342  HG1 CYS A  27      64.330  15.630  43.630  1.00  0.00           H
ATOM    343  C   CYS A  27      64.950  16.160  39.250  1.00  0.00           C
ATOM    344  O   CYS A  27      64.270  15.200  38.940  1.00  0.00           O
ATOM    345  N   PRO A  28      64.640  17.310  38.610  1.00  0.00           N
ATOM    346  CD  PRO A  28      65.150  18.610  39.010  1.00  0.00           C
ATOM    347  HD1 PRO A  28      66.110  18.760  38.480  1.00  0.00           H
ATOM    348  HD2 PRO A  28      65.350  18.590  40.100  1.00  0.00           H
ATOM    349  CA  PRO A  28      63.420  17.460  37.830  1.00  0.00           C
ATOM    350  HA  PRO A  28      62.630  17.090  38.470  1.00  0.00           H
ATOM    351  CB  PRO A  28      63.390  18.910  37.470  1.00  0.00           C
ATOM    352  HB1 PRO A  28      62.350  19.300  37.420  1.00  0.00           H
ATOM    353  HB2 PRO A  28      64.070  19.210  36.640  1.00  0.00           H
ATOM    354  CG  PRO A  28      63.990  19.630  38.700  1.00  0.00           C
ATOM    355  HG1 PRO A  28      64.430  20.650  38.660  1.00  0.00           H
ATOM    356  HG2 PRO A  28      63.230  19.400  39.480  1.00  0.00           H
ATOM    357  C   PRO A  28      63.520  16.650  36.580  1.00  0.00           C
ATOM    358  O   PRO A  28      62.550  15.880  36.360  1.00  0.00           O
ATOM    359  N   SER A  29      64.730  16.730  36.020  1.00  0.00           N
ATOM    360  HN  SER A  29      65.480  17.270  36.400  1.00  0.00           H
ATOM    361  CA  SER A  29      65.200  15.800  34.990  1.00  0.00           C
ATOM    362  HA  SER A  29      66.110  16.280  34.650  1.00  0.00           H
ATOM    363  CB  SER A  29      65.770  14.460  35.560  1.00  0.00           C
ATOM    364  HB1 SER A  29      66.670  14.790  36.110  1.00  0.00           H
ATOM    365  HB2 SER A  29      66.160  13.710  34.840  1.00  0.00           H
ATOM    366  OG  SER A  29      64.920  13.800  36.460  1.00  0.00           O
ATOM    367  HG1 SER A  29      64.960  14.360  37.240  1.00  0.00           H
ATOM    368  C   SER A  29      64.400  15.550  33.740  1.00  0.00           C
ATOM    369  O   SER A  29      64.300  14.460  33.190  1.00  0.00           O
ATOM    370  N   ALA A  30      63.680  16.610  33.260  1.00  0.00           N
ATOM    371  HN  ALA A  30      63.880  17.530  33.600  1.00  0.00           H
ATOM    372  CA  ALA A  30      62.840  16.710  32.090  1.00  0.00           C
ATOM    373  HA  ALA A  30      62.650  17.770  31.980  1.00  0.00           H
ATOM    374  CB  ALA A  30      63.620  16.200  30.840  1.00  0.00           C
ATOM    375  HB1 ALA A  30      64.490  16.880  30.790  1.00  0.00           H
ATOM    376  HB2 ALA A  30      63.040  16.320  29.910  1.00  0.00           H
ATOM    377  HB3 ALA A  30      64.000  15.160  30.890  1.00  0.00           H
ATOM    378  C   ALA A  30      61.520  15.980  32.320  1.00  0.00           C
ATOM    379  O   ALA A  30      60.680  15.690  31.480  1.00  0.00           O
ATOM    380  N   GLY A  31      61.350  15.570  33.600  1.00  0.00           N
ATOM    381  HN  GLY A  31      62.030  15.930  34.240  1.00  0.00           H
ATOM    382  CA  GLY A  31      60.340  14.810  34.310  1.00  0.00           C
ATOM    383  HA1 GLY A  31      60.660  14.830  35.340  1.00  0.00           H
ATOM    384  HA2 GLY A  31      60.400  13.850  33.820  1.00  0.00           H
ATOM    385  C   GLY A  31      58.870  15.150  34.250  1.00  0.00           C
ATOM    386  O   GLY A  31      58.540  16.200  33.700  1.00  0.00           O
ATOM    387  N   ALA A  32      57.970  14.310  34.750  1.00  0.00           N
ATOM    388  HN  ALA A  32      58.240  13.470  35.210  1.00  0.00           H
ATOM    389  CA  ALA A  32      56.510  14.460  34.890  1.00  0.00           C
ATOM    390  HA  ALA A  32      56.130  13.540  35.300  1.00  0.00           H
ATOM    391  CB  ALA A  32      56.140  15.650  35.830  1.00  0.00           C
ATOM    392  HB1 ALA A  32      56.730  16.510  35.440  1.00  0.00           H
ATOM    393  HB2 ALA A  32      56.350  15.430  36.900  1.00  0.00           H
ATOM    394  HB3 ALA A  32      55.050  15.870  35.740  1.00  0.00           H
ATOM    395  C   ALA A  32      55.820  14.490  33.540  1.00  0.00           C
ATOM    396  O   ALA A  32      56.340  14.000  32.550  1.00  0.00           O
ATOM    397  N   ASN A  33      54.690  15.210  33.430  1.00  0.00           N
ATOM    398  HN  ASN A  33      54.360  15.670  34.250  1.00  0.00           H
ATOM    399  CA  ASN A  33      54.030  15.550  32.160  1.00  0.00           C
ATOM    400  HA  ASN A  33      54.370  14.900  31.370  1.00  0.00           H
ATOM    401  CB  ASN A  33      52.520  15.480  32.260  1.00  0.00           C
ATOM    402  HB1 ASN A  33      51.970  15.850  31.360  1.00  0.00           H
ATOM    403  HB2 ASN A  33      52.160  16.060  33.140  1.00  0.00           H
ATOM    404  CG  ASN A  33      52.120  13.950  32.430  1.00  0.00           C
ATOM    405  OD1 ASN A  33      51.590  13.440  33.480  1.00  0.00           O
ATOM    406  ND2 ASN A  33      52.220  13.330  31.270  1.00  0.00           N
ATOM    407 HD22 ASN A  33      52.710  13.700  30.480  1.00  0.00           H
ATOM    408  C   ASN A  33      54.420  16.960  31.610  1.00  0.00           C
ATOM    409  O   ASN A  33      53.800  17.450  30.640  1.00  0.00           O
ATOM    410  N   ALA A  34      55.530  17.590  32.090  1.00  0.00           N
ATOM    411  HN  ALA A  34      55.880  17.080  32.870  1.00  0.00           H
ATOM    412  CA  ALA A  34      56.310  18.710  31.630  1.00  0.00           C
ATOM    413  HA  ALA A  34      57.290  18.670  32.080  1.00  0.00           H
ATOM    414  CB  ALA A  34      56.700  18.620  30.120  1.00  0.00           C
ATOM    415  HB1 ALA A  34      57.340  17.710  30.050  1.00  0.00           H
ATOM    416  HB2 ALA A  34      57.340  19.410  29.680  1.00  0.00           H
ATOM    417  HB3 ALA A  34      55.830  18.400  29.480  1.00  0.00           H
ATOM    418  C   ALA A  34      55.710  20.040  32.000  1.00  0.00           C
ATOM    419  O   ALA A  34      56.450  20.890  32.520  1.00  0.00           O
ATOM    420  N   SER A  35      54.490  20.230  31.600  1.00  0.00           N
ATOM    421  HN  SER A  35      54.100  19.490  31.050  1.00  0.00           H
ATOM    422  CA  SER A  35      53.770  21.500  31.770  1.00  0.00           C
ATOM    423  HA  SER A  35      54.410  22.130  32.380  1.00  0.00           H
ATOM    424  CB  SER A  35      53.580  22.220  30.330  1.00  0.00           C
ATOM    425  HB1 SER A  35      52.580  22.040  29.900  1.00  0.00           H
ATOM    426  HB2 SER A  35      54.320  21.840  29.590  1.00  0.00           H
ATOM    427  OG  SER A  35      53.700  23.650  30.400  1.00  0.00           O
ATOM    428  HG1 SER A  35      53.130  23.960  31.110  1.00  0.00           H
ATOM    429  C   SER A  35      52.390  21.350  32.470  1.00  0.00           C
ATOM    430  O   SER A  35      51.610  22.270  32.500  1.00  0.00           O
ATOM    431  N   GLY A  36      52.220  20.230  33.120  1.00  0.00           N
ATOM    432  HN  GLY A  36      52.940  19.550  33.020  1.00  0.00           H
ATOM    433  CA  GLY A  36      51.020  19.770  33.760  1.00  0.00           C
ATOM    434  HA1 GLY A  36      50.510  20.520  34.350  1.00  0.00           H
ATOM    435  HA2 GLY A  36      51.170  18.940  34.440  1.00  0.00           H
ATOM    436  C   GLY A  36      50.010  19.320  32.650  1.00  0.00           C
ATOM    437  O   GLY A  36      50.320  19.580  31.430  1.00  0.00           O
ATOM    438  N   PRO A  37      48.940  18.680  32.890  1.00  0.00           N
ATOM    439  CD  PRO A  37      48.610  18.120  34.170  1.00  0.00           C
ATOM    440  HD1 PRO A  37      48.860  18.820  35.000  1.00  0.00           H
ATOM    441  HD2 PRO A  37      49.270  17.230  34.280  1.00  0.00           H
ATOM    442  CA  PRO A  37      47.810  18.640  31.980  1.00  0.00           C
ATOM    443  HA  PRO A  37      48.230  18.350  31.030  1.00  0.00           H
ATOM    444  CB  PRO A  37      46.820  17.610  32.560  1.00  0.00           C
ATOM    445  HB1 PRO A  37      47.110  16.570  32.300  1.00  0.00           H
ATOM    446  HB2 PRO A  37      45.760  17.830  32.290  1.00  0.00           H
ATOM    447  CG  PRO A  37      47.130  17.650  34.030  1.00  0.00           C
ATOM    448  HG1 PRO A  37      46.470  18.450  34.440  1.00  0.00           H
ATOM    449  HG2 PRO A  37      47.020  16.660  34.520  1.00  0.00           H
ATOM    450  C   PRO A  37      47.260  20.020  31.730  1.00  0.00           C
ATOM    451  O   PRO A  37      47.240  20.880  32.640  1.00  0.00           O
ATOM    452  N   PRO A  38      46.610  20.370  30.640  1.00  0.00           N
ATOM    453  CD  PRO A  38      46.340  19.570  29.460  1.00  0.00           C
ATOM    454  HD1 PRO A  38      46.020  18.570  29.840  1.00  0.00           H
ATOM    455  HD2 PRO A  38      47.360  19.520  29.030  1.00  0.00           H
ATOM    456  CA  PRO A  38      45.860  21.600  30.630  1.00  0.00           C
ATOM    457  HA  PRO A  38      46.450  22.460  30.910  1.00  0.00           H
ATOM    458  CB  PRO A  38      45.510  21.730  29.250  1.00  0.00           C
ATOM    459  HB1 PRO A  38      46.310  22.210  28.650  1.00  0.00           H
ATOM    460  HB2 PRO A  38      44.560  22.280  29.110  1.00  0.00           H
ATOM    461  CG  PRO A  38      45.390  20.300  28.620  1.00  0.00           C
ATOM    462  HG1 PRO A  38      44.360  19.960  28.850  1.00  0.00           H
ATOM    463  HG2 PRO A  38      45.590  20.210  27.530  1.00  0.00           H
ATOM    464  C   PRO A  38      44.770  21.660  31.630  1.00  0.00           C
ATOM    465  O   PRO A  38      44.130  20.630  31.970  1.00  0.00           O
ATOM    466  N   GLY A  39      44.500  22.800  32.290  1.00  0.00           N
ATOM    467  HN  GLY A  39      44.930  23.680  32.120  1.00  0.00           H
ATOM    468  CA  GLY A  39      43.480  23.100  33.320  1.00  0.00           C
ATOM    469  HA1 GLY A  39      42.570  22.540  33.140  1.00  0.00           H
ATOM    470  HA2 GLY A  39      43.290  24.160  33.430  1.00  0.00           H
ATOM    471  C   GLY A  39      43.900  22.800  34.730  1.00  0.00           C
ATOM    472  O   GLY A  39      43.060  22.880  35.630  1.00  0.00           O
ATOM    473  N   ALA A  40      45.140  22.420  34.940  1.00  0.00           N
ATOM    474  HN  ALA A  40      45.670  22.310  34.100  1.00  0.00           H
ATOM    475  CA  ALA A  40      45.720  22.050  36.230  1.00  0.00           C
ATOM    476  HA  ALA A  40      45.040  21.270  36.570  1.00  0.00           H
ATOM    477  CB  ALA A  40      47.160  21.500  36.120  1.00  0.00           C
ATOM    478  HB1 ALA A  40      47.830  22.210  35.580  1.00  0.00           H
ATOM    479  HB2 ALA A  40      46.980  20.610  35.480  1.00  0.00           H
ATOM    480  HB3 ALA A  40      47.660  21.170  37.050  1.00  0.00           H
ATOM    481  C   ALA A  40      45.670  23.100  37.350  1.00  0.00           C
ATOM    482  O   ALA A  40      45.330  22.800  38.530  1.00  0.00           O
ATOM    483  N   ARG A  41      45.970  24.410  37.060  1.00  0.00           N
ATOM    484  HN  ARG A  41      46.360  24.680  36.190  1.00  0.00           H
ATOM    485  CA  ARG A  41      45.750  25.510  38.070  1.00  0.00           C
ATOM    486  HA  ARG A  41      46.320  25.330  38.970  1.00  0.00           H
ATOM    487  CB  ARG A  41      46.270  26.920  37.520  1.00  0.00           C
ATOM    488  HB1 ARG A  41      45.960  27.700  38.240  1.00  0.00           H
ATOM    489  HB2 ARG A  41      45.750  27.110  36.560  1.00  0.00           H
ATOM    490  CG  ARG A  41      47.800  27.180  37.440  1.00  0.00           C
ATOM    491  HG1 ARG A  41      48.240  26.220  37.110  1.00  0.00           H
ATOM    492  HG2 ARG A  41      48.190  27.600  38.400  1.00  0.00           H
ATOM    493  CD  ARG A  41      48.220  28.190  36.250  1.00  0.00           C
ATOM    494  HD1 ARG A  41      47.500  28.040  35.420  1.00  0.00           H
ATOM    495  HD2 ARG A  41      49.250  27.850  35.980  1.00  0.00           H
ATOM    496  NE  ARG A  41      48.080  29.610  36.700  1.00  0.00           N
ATOM    497  HE  ARG A  41      48.460  29.760  37.610  1.00  0.00           H
ATOM    498  CZ  ARG A  41      48.020  30.640  35.880  1.00  0.00           C
ATOM    499  NH1 ARG A  41      48.240  31.860  36.320  1.00  0.00           N
ATOM    500 HH11 ARG A  41      48.490  32.000  37.280  1.00  0.00           H
ATOM    501 HH12 ARG A  41      48.160  32.640  35.700  1.00  0.00           H
ATOM    502  NH2 ARG A  41      47.690  30.530  34.610  1.00  0.00           N
ATOM    503 HH21 ARG A  41      47.700  29.660  34.130  1.00  0.00           H
ATOM    504 HH22 ARG A  41      47.700  31.350  34.040  1.00  0.00           H
ATOM    505  C   ARG A  41      44.300  25.750  38.470  1.00  0.00           C
ATOM    506  O   ARG A  41      43.920  26.090  39.610  1.00  0.00           O
ATOM    507  N   SER A  42      43.330  25.540  37.540  1.00  0.00           N
ATOM    508  HN  SER A  42      43.570  25.260  36.620  1.00  0.00           H
ATOM    509  CA  SER A  42      41.920  25.580  37.930  1.00  0.00           C
ATOM    510  HA  SER A  42      41.770  26.490  38.490  1.00  0.00           H
ATOM    511  CB  SER A  42      41.070  25.840  36.660  1.00  0.00           C
ATOM    512  HB1 SER A  42      41.210  24.930  36.040  1.00  0.00           H
ATOM    513  HB2 SER A  42      41.450  26.760  36.170  1.00  0.00           H
ATOM    514  OG  SER A  42      39.660  25.930  36.960  1.00  0.00           O
ATOM    515  HG1 SER A  42      39.270  26.100  36.100  1.00  0.00           H
ATOM    516  C   SER A  42      41.470  24.460  38.830  1.00  0.00           C
ATOM    517  O   SER A  42      40.770  24.640  39.820  1.00  0.00           O
ATOM    518  N   ALA A  43      41.920  23.190  38.500  1.00  0.00           N
ATOM    519  HN  ALA A  43      42.400  23.030  37.650  1.00  0.00           H
ATOM    520  CA  ALA A  43      41.650  21.990  39.290  1.00  0.00           C
ATOM    521  HA  ALA A  43      40.570  21.930  39.380  1.00  0.00           H
ATOM    522  CB  ALA A  43      42.250  20.780  38.570  1.00  0.00           C
ATOM    523  HB1 ALA A  43      41.810  20.430  37.610  1.00  0.00           H
ATOM    524  HB2 ALA A  43      42.310  19.850  39.180  1.00  0.00           H
ATOM    525  HB3 ALA A  43      43.310  20.990  38.320  1.00  0.00           H
ATOM    526  C   ALA A  43      42.260  22.130  40.730  1.00  0.00           C
ATOM    527  O   ALA A  43      41.730  21.760  41.800  1.00  0.00           O
ATOM    528  N   SER A  44      43.510  22.690  40.720  1.00  0.00           N
ATOM    529  HN  SER A  44      43.970  22.940  39.870  1.00  0.00           H
ATOM    530  CA  SER A  44      44.190  22.930  41.990  1.00  0.00           C
ATOM    531  HA  SER A  44      44.230  22.060  42.630  1.00  0.00           H
ATOM    532  CB  SER A  44      45.630  23.470  41.700  1.00  0.00           C
ATOM    533  HB1 SER A  44      46.010  23.730  42.710  1.00  0.00           H
ATOM    534  HB2 SER A  44      45.510  24.350  41.020  1.00  0.00           H
ATOM    535  OG  SER A  44      46.410  22.450  41.100  1.00  0.00           O
ATOM    536  HG1 SER A  44      45.920  22.270  40.290  1.00  0.00           H
ATOM    537  C   SER A  44      43.470  23.930  42.870  1.00  0.00           C
ATOM    538  O   SER A  44      43.400  23.710  44.090  1.00  0.00           O
ATOM    539  N   SER A  45      42.970  25.010  42.270  1.00  0.00           N
ATOM    540  HN  SER A  45      43.170  25.120  41.300  1.00  0.00           H
ATOM    541  CA  SER A  45      42.110  25.980  43.010  1.00  0.00           C
ATOM    542  HA  SER A  45      42.580  26.280  43.930  1.00  0.00           H
ATOM    543  CB  SER A  45      41.910  27.220  42.140  1.00  0.00           C
ATOM    544  HB1 SER A  45      41.490  27.040  41.130  1.00  0.00           H
ATOM    545  HB2 SER A  45      42.880  27.660  41.850  1.00  0.00           H
ATOM    546  OG  SER A  45      41.070  28.250  42.710  1.00  0.00           O
ATOM    547  HG1 SER A  45      40.170  27.950  42.860  1.00  0.00           H
ATOM    548  C   SER A  45      40.870  25.370  43.560  1.00  0.00           C
ATOM    549  O   SER A  45      40.500  25.650  44.690  1.00  0.00           O
ATOM    550  N   LEU A  46      40.220  24.460  42.820  1.00  0.00           N
ATOM    551  HN  LEU A  46      40.420  24.160  41.880  1.00  0.00           H
ATOM    552  CA  LEU A  46      38.920  23.960  43.210  1.00  0.00           C
ATOM    553  HA  LEU A  46      38.240  24.750  43.500  1.00  0.00           H
ATOM    554  CB  LEU A  46      38.300  23.260  41.920  1.00  0.00           C
ATOM    555  HB1 LEU A  46      38.870  22.350  41.650  1.00  0.00           H
ATOM    556  HB2 LEU A  46      38.330  24.100  41.190  1.00  0.00           H
ATOM    557  CG  LEU A  46      36.860  22.700  42.150  1.00  0.00           C
ATOM    558  HG  LEU A  46      36.910  21.840  42.860  1.00  0.00           H
ATOM    559  CD1 LEU A  46      35.880  23.590  42.900  1.00  0.00           C
ATOM    560 HD11 LEU A  46      34.990  22.950  43.060  1.00  0.00           H
ATOM    561 HD12 LEU A  46      35.590  24.530  42.390  1.00  0.00           H
ATOM    562 HD13 LEU A  46      36.180  23.770  43.960  1.00  0.00           H
ATOM    563  CD2 LEU A  46      36.250  22.290  40.790  1.00  0.00           C
ATOM    564 HD21 LEU A  46      35.250  21.830  40.930  1.00  0.00           H
ATOM    565 HD22 LEU A  46      36.940  21.590  40.260  1.00  0.00           H
ATOM    566 HD23 LEU A  46      36.070  23.140  40.100  1.00  0.00           H
ATOM    567  C   LEU A  46      39.020  23.090  44.430  1.00  0.00           C
ATOM    568  O   LEU A  46      38.190  23.240  45.380  1.00  0.00           O
ATOM    569  N   ALA A  47      40.110  22.310  44.510  1.00  0.00           N
ATOM    570  HN  ALA A  47      40.720  22.340  43.720  1.00  0.00           H
ATOM    571  CA  ALA A  47      40.490  21.400  45.610  1.00  0.00           C
ATOM    572  HA  ALA A  47      39.660  20.720  45.760  1.00  0.00           H
ATOM    573  CB  ALA A  47      41.840  20.710  45.260  1.00  0.00           C
ATOM    574  HB1 ALA A  47      42.700  21.420  45.260  1.00  0.00           H
ATOM    575  HB2 ALA A  47      41.730  20.260  44.250  1.00  0.00           H
ATOM    576  HB3 ALA A  47      42.130  19.960  46.030  1.00  0.00           H
ATOM    577  C   ALA A  47      40.760  22.110  46.960  1.00  0.00           C
ATOM    578  O   ALA A  47      40.380  21.750  48.030  1.00  0.00           O
ATOM    579  N   LEU A  48      41.490  23.270  46.790  1.00  0.00           N
ATOM    580  HN  LEU A  48      41.710  23.500  45.850  1.00  0.00           H
ATOM    581  CA  LEU A  48      41.660  24.250  47.880  1.00  0.00           C
ATOM    582  HA  LEU A  48      41.720  23.650  48.780  1.00  0.00           H
ATOM    583  CB  LEU A  48      43.020  25.040  47.690  1.00  0.00           C
ATOM    584  HB1 LEU A  48      43.160  25.770  48.520  1.00  0.00           H
ATOM    585  HB2 LEU A  48      43.110  25.700  46.810  1.00  0.00           H
ATOM    586  CG  LEU A  48      44.250  24.110  47.830  1.00  0.00           C
ATOM    587  HG  LEU A  48      44.090  23.220  47.180  1.00  0.00           H
ATOM    588  CD1 LEU A  48      45.440  24.730  47.200  1.00  0.00           C
ATOM    589 HD11 LEU A  48      45.130  25.020  46.170  1.00  0.00           H
ATOM    590 HD12 LEU A  48      46.240  23.960  47.190  1.00  0.00           H
ATOM    591 HD13 LEU A  48      45.850  25.680  47.600  1.00  0.00           H
ATOM    592  CD2 LEU A  48      44.520  23.690  49.300  1.00  0.00           C
ATOM    593 HD21 LEU A  48      43.660  23.390  49.930  1.00  0.00           H
ATOM    594 HD22 LEU A  48      44.950  24.540  49.880  1.00  0.00           H
ATOM    595 HD23 LEU A  48      45.200  22.810  49.380  1.00  0.00           H
ATOM    596  C   LEU A  48      40.430  25.010  48.160  1.00  0.00           C
ATOM    597  O   LEU A  48      40.260  25.380  49.330  1.00  0.00           O
ATOM    598  N   ALA A  49      39.510  25.380  47.180  1.00  0.00           N
ATOM    599  HN  ALA A  49      39.670  25.380  46.200  1.00  0.00           H
ATOM    600  CA  ALA A  49      38.250  26.010  47.480  1.00  0.00           C
ATOM    601  HA  ALA A  49      38.350  26.970  47.970  1.00  0.00           H
ATOM    602  CB  ALA A  49      37.540  26.430  46.180  1.00  0.00           C
ATOM    603  HB1 ALA A  49      37.180  25.470  45.750  1.00  0.00           H
ATOM    604  HB2 ALA A  49      38.210  26.840  45.390  1.00  0.00           H
ATOM    605  HB3 ALA A  49      36.670  27.110  46.300  1.00  0.00           H
ATOM    606  C   ALA A  49      37.320  25.060  48.370  1.00  0.00           C
ATOM    607  O   ALA A  49      36.580  25.560  49.170  1.00  0.00           O
ATOM    608  N   ILE A  50      37.370  23.780  48.070  1.00  0.00           N
ATOM    609  HN  ILE A  50      37.910  23.490  47.280  1.00  0.00           H
ATOM    610  CA  ILE A  50      36.780  22.790  48.990  1.00  0.00           C
ATOM    611  HA  ILE A  50      35.720  22.970  49.110  1.00  0.00           H
ATOM    612  CB  ILE A  50      36.850  21.380  48.420  1.00  0.00           C
ATOM    613  HB  ILE A  50      37.880  21.090  48.130  1.00  0.00           H
ATOM    614  CG2 ILE A  50      36.390  20.280  49.400  1.00  0.00           C
ATOM    615 HG21 ILE A  50      36.660  19.270  49.020  1.00  0.00           H
ATOM    616 HG22 ILE A  50      35.330  20.370  49.730  1.00  0.00           H
ATOM    617 HG23 ILE A  50      36.980  20.290  50.340  1.00  0.00           H
ATOM    618  CG1 ILE A  50      36.120  21.280  47.060  1.00  0.00           C
ATOM    619 HG11 ILE A  50      36.110  22.280  46.590  1.00  0.00           H
ATOM    620 HG12 ILE A  50      35.050  21.100  47.330  1.00  0.00           H
ATOM    621  CD  ILE A  50      36.530  20.160  46.160  1.00  0.00           C
ATOM    622  HD1 ILE A  50      37.430  20.450  45.580  1.00  0.00           H
ATOM    623  HD2 ILE A  50      35.750  19.940  45.410  1.00  0.00           H
ATOM    624  HD3 ILE A  50      36.680  19.230  46.770  1.00  0.00           H
ATOM    625  C   ILE A  50      37.330  22.790  50.420  1.00  0.00           C
ATOM    626  O   ILE A  50      36.580  22.760  51.380  1.00  0.00           O
ATOM    627  N   ALA A  51      38.690  22.870  50.580  1.00  0.00           N
ATOM    628  HN  ALA A  51      39.320  22.870  49.810  1.00  0.00           H
ATOM    629  CA  ALA A  51      39.360  23.030  51.880  1.00  0.00           C
ATOM    630  HA  ALA A  51      39.080  22.170  52.460  1.00  0.00           H
ATOM    631  CB  ALA A  51      40.910  22.990  51.600  1.00  0.00           C
ATOM    632  HB1 ALA A  51      41.490  22.840  52.540  1.00  0.00           H
ATOM    633  HB2 ALA A  51      41.370  23.900  51.170  1.00  0.00           H
ATOM    634  HB3 ALA A  51      41.180  22.160  50.910  1.00  0.00           H
ATOM    635  C   ALA A  51      39.010  24.340  52.540  1.00  0.00           C
ATOM    636  O   ALA A  51      38.570  24.280  53.700  1.00  0.00           O
ATOM    637  N   ILE A  52      38.900  25.440  51.690  1.00  0.00           N
ATOM    638  HN  ILE A  52      39.320  25.420  50.780  1.00  0.00           H
ATOM    639  CA  ILE A  52      38.410  26.770  52.100  1.00  0.00           C
ATOM    640  HA  ILE A  52      38.950  27.220  52.930  1.00  0.00           H
ATOM    641  CB  ILE A  52      38.380  27.810  50.920  1.00  0.00           C
ATOM    642  HB  ILE A  52      38.020  27.300  49.990  1.00  0.00           H
ATOM    643  CG2 ILE A  52      37.470  29.050  51.200  1.00  0.00           C
ATOM    644 HG21 ILE A  52      37.880  29.710  51.990  1.00  0.00           H
ATOM    645 HG22 ILE A  52      36.430  28.780  51.510  1.00  0.00           H
ATOM    646 HG23 ILE A  52      37.400  29.640  50.260  1.00  0.00           H
ATOM    647  CG1 ILE A  52      39.800  28.300  50.790  1.00  0.00           C
ATOM    648 HG11 ILE A  52      40.590  27.520  50.700  1.00  0.00           H
ATOM    649 HG12 ILE A  52      40.080  28.790  51.740  1.00  0.00           H
ATOM    650  CD  ILE A  52      39.980  29.290  49.660  1.00  0.00           C
ATOM    651  HD1 ILE A  52      39.450  29.030  48.720  1.00  0.00           H
ATOM    652  HD2 ILE A  52      41.040  29.480  49.400  1.00  0.00           H
ATOM    653  HD3 ILE A  52      39.600  30.260  50.040  1.00  0.00           H
ATOM    654  C   ILE A  52      37.010  26.720  52.630  1.00  0.00           C
ATOM    655  O   ILE A  52      36.660  27.200  53.690  1.00  0.00           O
ATOM    656  N   THR A  53      36.160  26.040  51.840  1.00  0.00           N
ATOM    657  HN  THR A  53      36.460  25.660  50.970  1.00  0.00           H
ATOM    658  CA  THR A  53      34.780  25.790  52.270  1.00  0.00           C
ATOM    659  HA  THR A  53      34.400  26.780  52.510  1.00  0.00           H
ATOM    660  CB  THR A  53      33.760  25.260  51.250  1.00  0.00           C
ATOM    661  HB  THR A  53      34.140  24.280  50.880  1.00  0.00           H
ATOM    662  OG1 THR A  53      33.800  26.240  50.170  1.00  0.00           O
ATOM    663  HG1 THR A  53      34.690  26.320  49.840  1.00  0.00           H
ATOM    664  CG2 THR A  53      32.250  25.210  51.690  1.00  0.00           C
ATOM    665 HG21 THR A  53      31.620  24.970  50.800  1.00  0.00           H
ATOM    666 HG22 THR A  53      31.930  26.160  52.150  1.00  0.00           H
ATOM    667 HG23 THR A  53      32.100  24.400  52.440  1.00  0.00           H
ATOM    668  C   THR A  53      34.530  25.080  53.550  1.00  0.00           C
ATOM    669  O   THR A  53      33.830  25.620  54.400  1.00  0.00           O
ATOM    670  N   ALA A  54      35.110  23.940  53.760  1.00  0.00           N
ATOM    671  HN  ALA A  54      35.610  23.430  53.070  1.00  0.00           H
ATOM    672  CA  ALA A  54      35.030  23.220  55.000  1.00  0.00           C
ATOM    673  HA  ALA A  54      34.010  22.930  55.210  1.00  0.00           H
ATOM    674  CB  ALA A  54      35.670  21.770  54.900  1.00  0.00           C
ATOM    675  HB1 ALA A  54      35.230  21.310  53.980  1.00  0.00           H
ATOM    676  HB2 ALA A  54      35.570  21.220  55.860  1.00  0.00           H
ATOM    677  HB3 ALA A  54      36.720  22.070  54.700  1.00  0.00           H
ATOM    678  C   ALA A  54      35.610  23.960  56.250  1.00  0.00           C
ATOM    679  O   ALA A  54      35.040  24.000  57.340  1.00  0.00           O
ATOM    680  N   LEU A  55      36.830  24.560  56.050  1.00  0.00           N
ATOM    681  HN  LEU A  55      37.410  24.470  55.250  1.00  0.00           H
ATOM    682  CA  LEU A  55      37.560  25.330  57.110  1.00  0.00           C
ATOM    683  HA  LEU A  55      37.670  24.680  57.970  1.00  0.00           H
ATOM    684  CB  LEU A  55      39.030  25.470  56.650  1.00  0.00           C
ATOM    685  HB1 LEU A  55      39.010  25.820  55.600  1.00  0.00           H
ATOM    686  HB2 LEU A  55      39.590  24.500  56.650  1.00  0.00           H
ATOM    687  CG  LEU A  55      40.000  26.510  57.360  1.00  0.00           C
ATOM    688  HG  LEU A  55      39.810  27.550  57.030  1.00  0.00           H
ATOM    689  CD1 LEU A  55      39.860  26.520  58.870  1.00  0.00           C
ATOM    690 HD11 LEU A  55      38.880  26.670  59.370  1.00  0.00           H
ATOM    691 HD12 LEU A  55      40.520  27.360  59.190  1.00  0.00           H
ATOM    692 HD13 LEU A  55      40.340  25.610  59.280  1.00  0.00           H
ATOM    693  CD2 LEU A  55      41.410  26.210  56.950  1.00  0.00           C
ATOM    694 HD21 LEU A  55      42.150  26.860  57.460  1.00  0.00           H
ATOM    695 HD22 LEU A  55      41.470  26.200  55.840  1.00  0.00           H
ATOM    696 HD23 LEU A  55      41.650  25.210  57.360  1.00  0.00           H
ATOM    697  C   LEU A  55      36.850  26.630  57.470  1.00  0.00           C
ATOM    698  O   LEU A  55      36.440  26.860  58.550  1.00  0.00           O
ATOM    699  N   TYR A  56      36.480  27.490  56.430  1.00  0.00           N
ATOM    700  HN  TYR A  56      36.650  27.390  55.450  1.00  0.00           H
ATOM    701  CA  TYR A  56      35.690  28.720  56.720  1.00  0.00           C
ATOM    702  HA  TYR A  56      36.230  29.280  57.470  1.00  0.00           H
ATOM    703  CB  TYR A  56      35.420  29.540  55.500  1.00  0.00           C
ATOM    704  HB1 TYR A  56      34.740  30.400  55.630  1.00  0.00           H
ATOM    705  HB2 TYR A  56      34.900  29.010  54.680  1.00  0.00           H
ATOM    706  CG  TYR A  56      36.680  30.210  54.910  1.00  0.00           C
ATOM    707  CD1 TYR A  56      38.030  29.940  55.360  1.00  0.00           C
ATOM    708  HD1 TYR A  56      38.210  29.150  56.070  1.00  0.00           H
ATOM    709  CE1 TYR A  56      39.120  30.700  55.010  1.00  0.00           C
ATOM    710  HE1 TYR A  56      40.120  30.440  55.330  1.00  0.00           H
ATOM    711  CZ  TYR A  56      38.970  31.740  54.130  1.00  0.00           C
ATOM    712  OH  TYR A  56      40.020  32.510  53.790  1.00  0.00           O
ATOM    713  HH  TYR A  56      39.850  33.180  53.120  1.00  0.00           H
ATOM    714  CD2 TYR A  56      36.530  31.280  53.990  1.00  0.00           C
ATOM    715  HD2 TYR A  56      35.560  31.630  53.670  1.00  0.00           H
ATOM    716  CE2 TYR A  56      37.710  32.000  53.630  1.00  0.00           C
ATOM    717  HE2 TYR A  56      37.430  32.780  52.940  1.00  0.00           H
ATOM    718  C   TYR A  56      34.340  28.400  57.380  1.00  0.00           C
ATOM    719  O   TYR A  56      33.750  29.100  58.190  1.00  0.00           O
ATOM    720  N   SER A  57      33.670  27.260  56.990  1.00  0.00           N
ATOM    721  HN  SER A  57      34.140  26.530  56.500  1.00  0.00           H
ATOM    722  CA  SER A  57      32.260  26.920  57.420  1.00  0.00           C
ATOM    723  HA  SER A  57      31.710  27.840  57.560  1.00  0.00           H
ATOM    724  CB  SER A  57      31.370  26.070  56.460  1.00  0.00           C
ATOM    725  HB1 SER A  57      31.290  26.620  55.500  1.00  0.00           H
ATOM    726  HB2 SER A  57      30.340  25.940  56.870  1.00  0.00           H
ATOM    727  OG  SER A  57      32.020  24.830  56.200  1.00  0.00           O
ATOM    728  HG1 SER A  57      32.830  25.050  55.720  1.00  0.00           H
ATOM    729  C   SER A  57      32.220  26.240  58.780  1.00  0.00           C
ATOM    730  O   SER A  57      31.210  26.300  59.410  1.00  0.00           O
ATOM    731  N   ALA A  58      33.320  25.680  59.300  1.00  0.00           N
ATOM    732  HN  ALA A  58      34.080  25.520  58.670  1.00  0.00           H
ATOM    733  CA  ALA A  58      33.640  25.240  60.660  1.00  0.00           C
ATOM    734  HA  ALA A  58      32.790  24.650  60.970  1.00  0.00           H
ATOM    735  CB  ALA A  58      34.930  24.400  60.600  1.00  0.00           C
ATOM    736  HB1 ALA A  58      35.670  25.090  60.150  1.00  0.00           H
ATOM    737  HB2 ALA A  58      34.830  23.510  59.930  1.00  0.00           H
ATOM    738  HB3 ALA A  58      35.220  24.030  61.600  1.00  0.00           H
ATOM    739  C   ALA A  58      33.760  26.370  61.650  1.00  0.00           C
ATOM    740  O   ALA A  58      32.940  26.410  62.600  1.00  0.00           O
ATOM    741  N   VAL A  59      34.700  27.320  61.410  1.00  0.00           N
ATOM    742  HN  VAL A  59      35.310  27.220  60.630  1.00  0.00           H
ATOM    743  CA  VAL A  59      34.760  28.490  62.240  1.00  0.00           C
ATOM    744  HA  VAL A  59      34.740  28.200  63.280  1.00  0.00           H
ATOM    745  CB  VAL A  59      36.090  29.310  62.130  1.00  0.00           C
ATOM    746  HB  VAL A  59      36.050  30.250  62.730  1.00  0.00           H
ATOM    747  CG1 VAL A  59      37.270  28.490  62.720  1.00  0.00           C
ATOM    748 HG11 VAL A  59      37.240  27.400  62.500  1.00  0.00           H
ATOM    749 HG12 VAL A  59      37.400  28.580  63.820  1.00  0.00           H
ATOM    750 HG13 VAL A  59      38.170  28.930  62.240  1.00  0.00           H
ATOM    751  CG2 VAL A  59      36.400  29.660  60.680  1.00  0.00           C
ATOM    752 HG21 VAL A  59      37.310  30.290  60.670  1.00  0.00           H
ATOM    753 HG22 VAL A  59      35.570  30.300  60.330  1.00  0.00           H
ATOM    754 HG23 VAL A  59      36.520  28.700  60.120  1.00  0.00           H
ATOM    755  C   VAL A  59      33.580  29.450  62.050  1.00  0.00           C
ATOM    756  O   VAL A  59      33.390  30.290  62.920  1.00  0.00           O
ATOM    757  N   CYS A  60      32.800  29.380  60.920  1.00  0.00           N
ATOM    758  HN  CYS A  60      33.000  28.760  60.170  1.00  0.00           H
ATOM    759  CA  CYS A  60      31.450  30.000  60.980  1.00  0.00           C
ATOM    760  HA  CYS A  60      31.600  30.950  61.470  1.00  0.00           H
ATOM    761  CB  CYS A  60      30.770  30.230  59.550  1.00  0.00           C
ATOM    762  HB1 CYS A  60      30.840  29.250  59.030  1.00  0.00           H
ATOM    763  HB2 CYS A  60      31.450  30.900  58.990  1.00  0.00           H
ATOM    764  SG  CYS A  60      28.990  30.770  59.530  1.00  0.00           S
ATOM    765  HG1 CYS A  60      29.170  32.080  59.700  1.00  0.00           H
ATOM    766  C   CYS A  60      30.480  29.430  61.960  1.00  0.00           C
ATOM    767  O   CYS A  60      29.990  30.130  62.860  1.00  0.00           O
ATOM    768  N   ALA A  61      30.280  28.110  62.050  1.00  0.00           N
ATOM    769  HN  ALA A  61      30.640  27.590  61.290  1.00  0.00           H
ATOM    770  CA  ALA A  61      29.460  27.550  63.110  1.00  0.00           C
ATOM    771  HA  ALA A  61      28.470  27.970  63.070  1.00  0.00           H
ATOM    772  CB  ALA A  61      29.230  26.030  62.890  1.00  0.00           C
ATOM    773  HB1 ALA A  61      30.110  25.360  62.990  1.00  0.00           H
ATOM    774  HB2 ALA A  61      28.690  25.730  61.960  1.00  0.00           H
ATOM    775  HB3 ALA A  61      28.540  25.670  63.680  1.00  0.00           H
ATOM    776  C   ALA A  61      29.980  27.690  64.560  1.00  0.00           C
ATOM    777  O   ALA A  61      29.220  28.090  65.460  1.00  0.00           O
ATOM    778  N   VAL A  62      31.240  27.460  64.830  1.00  0.00           N
ATOM    779  HN  VAL A  62      31.770  27.000  64.120  1.00  0.00           H
ATOM    780  CA  VAL A  62      31.870  27.510  66.140  1.00  0.00           C
ATOM    781  HA  VAL A  62      31.350  26.990  66.930  1.00  0.00           H
ATOM    782  CB  VAL A  62      33.180  26.840  66.160  1.00  0.00           C
ATOM    783  HB  VAL A  62      33.690  27.050  65.200  1.00  0.00           H
ATOM    784  CG1 VAL A  62      34.140  27.090  67.330  1.00  0.00           C
ATOM    785 HG11 VAL A  62      35.050  26.460  67.410  1.00  0.00           H
ATOM    786 HG12 VAL A  62      33.540  27.020  68.260  1.00  0.00           H
ATOM    787 HG13 VAL A  62      34.580  28.110  67.250  1.00  0.00           H
ATOM    788  CG2 VAL A  62      32.890  25.350  66.080  1.00  0.00           C
ATOM    789 HG21 VAL A  62      33.850  24.830  65.910  1.00  0.00           H
ATOM    790 HG22 VAL A  62      32.320  25.190  65.140  1.00  0.00           H
ATOM    791 HG23 VAL A  62      32.280  25.060  66.960  1.00  0.00           H
ATOM    792  C   VAL A  62      31.920  28.880  66.640  1.00  0.00           C
ATOM    793  O   VAL A  62      31.610  29.200  67.800  1.00  0.00           O
ATOM    794  N   GLY A  63      32.280  29.840  65.800  1.00  0.00           N
ATOM    795  HN  GLY A  63      32.580  29.540  64.900  1.00  0.00           H
ATOM    796  CA  GLY A  63      32.300  31.250  65.990  1.00  0.00           C
ATOM    797  HA1 GLY A  63      32.480  31.680  65.020  1.00  0.00           H
ATOM    798  HA2 GLY A  63      33.060  31.430  66.750  1.00  0.00           H
ATOM    799  C   GLY A  63      30.990  31.860  66.400  1.00  0.00           C
ATOM    800  O   GLY A  63      30.800  32.190  67.580  1.00  0.00           O
ATOM    801  N   LEU A  64      30.000  31.900  65.500  1.00  0.00           N
ATOM    802  HN  LEU A  64      30.190  31.410  64.650  1.00  0.00           H
ATOM    803  CA  LEU A  64      28.770  32.620  65.600  1.00  0.00           C
ATOM    804  HA  LEU A  64      28.990  33.670  65.730  1.00  0.00           H
ATOM    805  CB  LEU A  64      28.130  32.390  64.220  1.00  0.00           C
ATOM    806  HB1 LEU A  64      28.000  31.300  64.030  1.00  0.00           H
ATOM    807  HB2 LEU A  64      28.880  32.670  63.450  1.00  0.00           H
ATOM    808  CG  LEU A  64      26.690  32.990  63.940  1.00  0.00           C
ATOM    809  HG  LEU A  64      25.940  32.620  64.670  1.00  0.00           H
ATOM    810  CD1 LEU A  64      26.780  34.600  64.130  1.00  0.00           C
ATOM    811 HD11 LEU A  64      25.790  35.100  64.060  1.00  0.00           H
ATOM    812 HD12 LEU A  64      27.460  35.050  63.370  1.00  0.00           H
ATOM    813 HD13 LEU A  64      27.160  34.870  65.140  1.00  0.00           H
ATOM    814  CD2 LEU A  64      26.190  32.520  62.510  1.00  0.00           C
ATOM    815 HD21 LEU A  64      26.870  32.880  61.710  1.00  0.00           H
ATOM    816 HD22 LEU A  64      25.180  32.900  62.250  1.00  0.00           H
ATOM    817 HD23 LEU A  64      26.190  31.410  62.450  1.00  0.00           H
ATOM    818  C   LEU A  64      27.850  32.190  66.730  1.00  0.00           C
ATOM    819  O   LEU A  64      27.280  33.020  67.500  1.00  0.00           O
ATOM    820  N   LEU A  65      27.740  30.850  66.890  1.00  0.00           N
ATOM    821  HN  LEU A  65      28.280  30.210  66.340  1.00  0.00           H
ATOM    822  CA  LEU A  65      26.900  30.340  67.910  1.00  0.00           C
ATOM    823  HA  LEU A  65      26.010  30.950  68.000  1.00  0.00           H
ATOM    824  CB  LEU A  65      26.570  28.850  67.630  1.00  0.00           C
ATOM    825  HB1 LEU A  65      26.150  28.440  68.570  1.00  0.00           H
ATOM    826  HB2 LEU A  65      27.540  28.300  67.620  1.00  0.00           H
ATOM    827  CG  LEU A  65      25.680  28.560  66.400  1.00  0.00           C
ATOM    828  HG  LEU A  65      26.310  28.790  65.520  1.00  0.00           H
ATOM    829  CD1 LEU A  65      25.180  27.160  66.340  1.00  0.00           C
ATOM    830 HD11 LEU A  65      24.460  26.960  65.510  1.00  0.00           H
ATOM    831 HD12 LEU A  65      24.720  26.990  67.340  1.00  0.00           H
ATOM    832 HD13 LEU A  65      26.000  26.430  66.150  1.00  0.00           H
ATOM    833  CD2 LEU A  65      24.410  29.480  66.400  1.00  0.00           C
ATOM    834 HD21 LEU A  65      24.010  29.480  67.430  1.00  0.00           H
ATOM    835 HD22 LEU A  65      23.620  29.130  65.700  1.00  0.00           H
ATOM    836 HD23 LEU A  65      24.600  30.500  66.010  1.00  0.00           H
ATOM    837  C   LEU A  65      27.590  30.440  69.290  1.00  0.00           C
ATOM    838  O   LEU A  65      27.050  30.430  70.400  1.00  0.00           O
ATOM    839  N   GLY A  66      28.910  30.640  69.280  1.00  0.00           N
ATOM    840  HN  GLY A  66      29.480  30.620  68.460  1.00  0.00           H
ATOM    841  CA  GLY A  66      29.690  30.990  70.480  1.00  0.00           C
ATOM    842  HA1 GLY A  66      30.680  30.660  70.210  1.00  0.00           H
ATOM    843  HA2 GLY A  66      29.260  30.430  71.300  1.00  0.00           H
ATOM    844  C   GLY A  66      29.610  32.460  70.840  1.00  0.00           C
ATOM    845  O   GLY A  66      29.470  32.810  71.980  1.00  0.00           O
ATOM    846  N   ASN A  67      29.550  33.350  69.860  1.00  0.00           N
ATOM    847  HN  ASN A  67      29.820  33.030  68.950  1.00  0.00           H
ATOM    848  CA  ASN A  67      29.230  34.750  69.980  1.00  0.00           C
ATOM    849  HA  ASN A  67      29.920  35.250  70.640  1.00  0.00           H
ATOM    850  CB  ASN A  67      29.320  35.420  68.620  1.00  0.00           C
ATOM    851  HB1 ASN A  67      29.260  36.520  68.780  1.00  0.00           H
ATOM    852  HB2 ASN A  67      28.500  35.100  67.930  1.00  0.00           H
ATOM    853  CG  ASN A  67      30.640  35.240  67.780  1.00  0.00           C
ATOM    854  OD1 ASN A  67      30.520  35.090  66.560  1.00  0.00           O
ATOM    855  ND2 ASN A  67      31.770  35.370  68.490  1.00  0.00           N
ATOM    856 HD21 ASN A  67      32.620  35.040  68.070  1.00  0.00           H
ATOM    857 HD22 ASN A  67      31.770  36.000  69.260  1.00  0.00           H
ATOM    858  C   ASN A  67      27.820  35.030  70.570  1.00  0.00           C
ATOM    859  O   ASN A  67      27.770  35.710  71.610  1.00  0.00           O
ATOM    860  N   VAL A  68      26.850  34.310  70.000  1.00  0.00           N
ATOM    861  HN  VAL A  68      27.090  33.980  69.090  1.00  0.00           H
ATOM    862  CA  VAL A  68      25.450  34.320  70.480  1.00  0.00           C
ATOM    863  HA  VAL A  68      25.060  35.310  70.300  1.00  0.00           H
ATOM    864  CB  VAL A  68      24.530  33.500  69.480  1.00  0.00           C
ATOM    865  HB  VAL A  68      24.770  32.430  69.360  1.00  0.00           H
ATOM    866  CG1 VAL A  68      23.160  33.550  70.240  1.00  0.00           C
ATOM    867 HG11 VAL A  68      22.440  33.170  69.490  1.00  0.00           H
ATOM    868 HG12 VAL A  68      22.930  34.590  70.580  1.00  0.00           H
ATOM    869 HG13 VAL A  68      23.180  33.000  71.210  1.00  0.00           H
ATOM    870  CG2 VAL A  68      24.530  34.130  68.090  1.00  0.00           C
ATOM    871 HG21 VAL A  68      24.070  33.540  67.270  1.00  0.00           H
ATOM    872 HG22 VAL A  68      25.540  34.340  67.680  1.00  0.00           H
ATOM    873 HG23 VAL A  68      23.990  35.100  68.100  1.00  0.00           H
ATOM    874  C   VAL A  68      25.370  33.770  71.950  1.00  0.00           C
ATOM    875  O   VAL A  68      24.630  34.340  72.770  1.00  0.00           O
ATOM    876  N   LEU A  69      26.180  32.750  72.230  1.00  0.00           N
ATOM    877  HN  LEU A  69      26.770  32.340  71.540  1.00  0.00           H
ATOM    878  CA  LEU A  69      26.130  32.140  73.620  1.00  0.00           C
ATOM    879  HA  LEU A  69      25.140  31.910  73.980  1.00  0.00           H
ATOM    880  CB  LEU A  69      26.940  30.890  73.570  1.00  0.00           C
ATOM    881  HB1 LEU A  69      27.800  31.000  72.870  1.00  0.00           H
ATOM    882  HB2 LEU A  69      26.310  30.140  73.050  1.00  0.00           H
ATOM    883  CG  LEU A  69      27.520  30.250  74.840  1.00  0.00           C
ATOM    884  HG  LEU A  69      28.040  31.030  75.420  1.00  0.00           H
ATOM    885  CD1 LEU A  69      26.510  29.630  75.880  1.00  0.00           C
ATOM    886 HD11 LEU A  69      27.050  29.040  76.650  1.00  0.00           H
ATOM    887 HD12 LEU A  69      25.800  28.890  75.440  1.00  0.00           H
ATOM    888 HD13 LEU A  69      25.810  30.350  76.360  1.00  0.00           H
ATOM    889  CD2 LEU A  69      28.470  29.080  74.450  1.00  0.00           C
ATOM    890 HD21 LEU A  69      29.080  28.730  75.310  1.00  0.00           H
ATOM    891 HD22 LEU A  69      29.230  29.490  73.750  1.00  0.00           H
ATOM    892 HD23 LEU A  69      28.000  28.190  74.000  1.00  0.00           H
ATOM    893  C   LEU A  69      26.690  33.090  74.670  1.00  0.00           C
ATOM    894  O   LEU A  69      26.140  33.160  75.800  1.00  0.00           O
ATOM    895  N   VAL A  70      27.730  33.940  74.400  1.00  0.00           N
ATOM    896  HN  VAL A  70      28.270  33.880  73.560  1.00  0.00           H
ATOM    897  CA  VAL A  70      28.110  35.130  75.140  1.00  0.00           C
ATOM    898  HA  VAL A  70      28.280  34.960  76.190  1.00  0.00           H
ATOM    899  CB  VAL A  70      29.470  35.670  74.630  1.00  0.00           C
ATOM    900  HB  VAL A  70      29.370  35.900  73.550  1.00  0.00           H
ATOM    901  CG1 VAL A  70      29.870  37.060  75.250  1.00  0.00           C
ATOM    902 HG11 VAL A  70      29.630  37.060  76.330  1.00  0.00           H
ATOM    903 HG12 VAL A  70      29.420  37.880  74.650  1.00  0.00           H
ATOM    904 HG13 VAL A  70      30.950  37.210  75.040  1.00  0.00           H
ATOM    905  CG2 VAL A  70      30.480  34.570  75.010  1.00  0.00           C
ATOM    906 HG21 VAL A  70      30.580  33.860  74.160  1.00  0.00           H
ATOM    907 HG22 VAL A  70      30.200  34.040  75.950  1.00  0.00           H
ATOM    908 HG23 VAL A  70      31.450  35.090  75.170  1.00  0.00           H
ATOM    909  C   VAL A  70      27.000  36.160  75.080  1.00  0.00           C
ATOM    910  O   VAL A  70      26.460  36.560  76.120  1.00  0.00           O
ATOM    911  N   MET A  71      26.540  36.640  73.930  1.00  0.00           N
ATOM    912  HN  MET A  71      26.970  36.260  73.110  1.00  0.00           H
ATOM    913  CA  MET A  71      25.590  37.680  73.750  1.00  0.00           C
ATOM    914  HA  MET A  71      25.980  38.620  74.110  1.00  0.00           H
ATOM    915  CB  MET A  71      25.390  37.950  72.270  1.00  0.00           C
ATOM    916  HB1 MET A  71      24.420  38.470  72.150  1.00  0.00           H
ATOM    917  HB2 MET A  71      25.290  37.010  71.700  1.00  0.00           H
ATOM    918  CG  MET A  71      26.500  38.780  71.540  1.00  0.00           C
ATOM    919  HG1 MET A  71      27.430  38.180  71.480  1.00  0.00           H
ATOM    920  HG2 MET A  71      26.710  39.760  72.010  1.00  0.00           H
ATOM    921  SD  MET A  71      25.950  39.330  69.920  1.00  0.00           S
ATOM    922  CE  MET A  71      26.710  37.990  69.000  1.00  0.00           C
ATOM    923  HE1 MET A  71      26.100  37.060  69.040  1.00  0.00           H
ATOM    924  HE2 MET A  71      27.790  37.750  69.150  1.00  0.00           H
ATOM    925  HE3 MET A  71      26.560  38.360  67.960  1.00  0.00           H
ATOM    926  C   MET A  71      24.300  37.540  74.460  1.00  0.00           C
ATOM    927  O   MET A  71      23.860  38.400  75.200  1.00  0.00           O
ATOM    928  N   PHE A  72      23.710  36.350  74.420  1.00  0.00           N
ATOM    929  HN  PHE A  72      24.200  35.680  73.860  1.00  0.00           H
ATOM    930  CA  PHE A  72      22.520  35.880  75.180  1.00  0.00           C
ATOM    931  HA  PHE A  72      21.820  36.690  75.340  1.00  0.00           H
ATOM    932  CB  PHE A  72      21.800  34.820  74.420  1.00  0.00           C
ATOM    933  HB1 PHE A  72      22.460  33.950  74.240  1.00  0.00           H
ATOM    934  HB2 PHE A  72      21.560  35.140  73.390  1.00  0.00           H
ATOM    935  CG  PHE A  72      20.530  34.500  75.090  1.00  0.00           C
ATOM    936  CD1 PHE A  72      19.320  35.040  74.480  1.00  0.00           C
ATOM    937  HD1 PHE A  72      19.330  35.670  73.610  1.00  0.00           H
ATOM    938  CE1 PHE A  72      18.080  34.600  75.070  1.00  0.00           C
ATOM    939  HE1 PHE A  72      17.140  34.920  74.650  1.00  0.00           H
ATOM    940  CZ  PHE A  72      17.940  33.890  76.210  1.00  0.00           C
ATOM    941  HZ  PHE A  72      16.960  33.630  76.590  1.00  0.00           H
ATOM    942  CD2 PHE A  72      20.390  33.520  76.120  1.00  0.00           C
ATOM    943  HD2 PHE A  72      21.290  33.080  76.540  1.00  0.00           H
ATOM    944  CE2 PHE A  72      19.080  33.280  76.680  1.00  0.00           C
ATOM    945  HE2 PHE A  72      18.990  32.560  77.480  1.00  0.00           H
ATOM    946  C   PHE A  72      22.790  35.540  76.650  1.00  0.00           C
ATOM    947  O   PHE A  72      22.150  36.180  77.530  1.00  0.00           O
ATOM    948  N   GLY A  73      23.800  34.760  76.940  1.00  0.00           N
ATOM    949  HN  GLY A  73      24.350  34.450  76.170  1.00  0.00           H
ATOM    950  CA  GLY A  73      24.270  34.480  78.240  1.00  0.00           C
ATOM    951  HA1 GLY A  73      25.210  33.980  78.060  1.00  0.00           H
ATOM    952  HA2 GLY A  73      23.520  33.830  78.640  1.00  0.00           H
ATOM    953  C   GLY A  73      24.600  35.630  79.190  1.00  0.00           C
ATOM    954  O   GLY A  73      24.110  35.700  80.310  1.00  0.00           O
ATOM    955  N   ILE A  74      25.390  36.610  78.760  1.00  0.00           N
ATOM    956  HN  ILE A  74      25.800  36.550  77.860  1.00  0.00           H
ATOM    957  CA  ILE A  74      25.620  37.890  79.480  1.00  0.00           C
ATOM    958  HA  ILE A  74      26.050  37.680  80.450  1.00  0.00           H
ATOM    959  CB  ILE A  74      26.450  38.880  78.550  1.00  0.00           C
ATOM    960  HB  ILE A  74      26.070  38.940  77.510  1.00  0.00           H
ATOM    961  CG2 ILE A  74      26.360  40.340  79.040  1.00  0.00           C
ATOM    962 HG21 ILE A  74      27.110  40.910  78.450  1.00  0.00           H
ATOM    963 HG22 ILE A  74      26.520  40.640  80.100  1.00  0.00           H
ATOM    964 HG23 ILE A  74      25.360  40.750  78.810  1.00  0.00           H
ATOM    965  CG1 ILE A  74      27.980  38.460  78.440  1.00  0.00           C
ATOM    966 HG11 ILE A  74      28.380  39.140  77.670  1.00  0.00           H
ATOM    967 HG12 ILE A  74      28.030  37.410  78.080  1.00  0.00           H
ATOM    968  CD  ILE A  74      28.620  38.530  79.820  1.00  0.00           C
ATOM    969  HD1 ILE A  74      28.750  39.600  80.070  1.00  0.00           H
ATOM    970  HD2 ILE A  74      29.580  37.960  79.810  1.00  0.00           H
ATOM    971  HD3 ILE A  74      28.020  38.030  80.610  1.00  0.00           H
ATOM    972  C   ILE A  74      24.260  38.590  79.900  1.00  0.00           C
ATOM    973  O   ILE A  74      24.060  38.900  81.060  1.00  0.00           O
ATOM    974  N   VAL A  75      23.420  38.860  78.910  1.00  0.00           N
ATOM    975  HN  VAL A  75      23.470  38.640  77.940  1.00  0.00           H
ATOM    976  CA  VAL A  75      22.240  39.670  79.390  1.00  0.00           C
ATOM    977  HA  VAL A  75      22.620  40.410  80.090  1.00  0.00           H
ATOM    978  CB  VAL A  75      21.570  40.420  78.230  1.00  0.00           C
ATOM    979  HB  VAL A  75      21.340  39.630  77.480  1.00  0.00           H
ATOM    980  CG1 VAL A  75      20.340  41.200  78.600  1.00  0.00           C
ATOM    981 HG11 VAL A  75      20.490  41.790  79.530  1.00  0.00           H
ATOM    982 HG12 VAL A  75      19.440  40.590  78.860  1.00  0.00           H
ATOM    983 HG13 VAL A  75      20.170  41.900  77.760  1.00  0.00           H
ATOM    984  CG2 VAL A  75      22.610  41.460  77.770  1.00  0.00           C
ATOM    985 HG21 VAL A  75      22.160  42.090  76.970  1.00  0.00           H
ATOM    986 HG22 VAL A  75      23.540  40.960  77.440  1.00  0.00           H
ATOM    987 HG23 VAL A  75      22.770  42.260  78.530  1.00  0.00           H
ATOM    988  C   VAL A  75      21.230  38.830  80.190  1.00  0.00           C
ATOM    989  O   VAL A  75      20.640  39.290  81.160  1.00  0.00           O
ATOM    990  N   ARG A  76      20.980  37.560  79.830  1.00  0.00           N
ATOM    991  HN  ARG A  76      21.550  37.120  79.140  1.00  0.00           H
ATOM    992  CA  ARG A  76      20.020  36.720  80.590  1.00  0.00           C
ATOM    993  HA  ARG A  76      19.110  37.320  80.570  1.00  0.00           H
ATOM    994  CB  ARG A  76      19.840  35.350  79.800  1.00  0.00           C
ATOM    995  HB1 ARG A  76      20.760  34.730  79.770  1.00  0.00           H
ATOM    996  HB2 ARG A  76      19.600  35.610  78.750  1.00  0.00           H
ATOM    997  CG  ARG A  76      18.810  34.370  80.340  1.00  0.00           C
ATOM    998  HG1 ARG A  76      19.030  34.250  81.420  1.00  0.00           H
ATOM    999  HG2 ARG A  76      18.990  33.390  79.840  1.00  0.00           H
ATOM   1000  CD  ARG A  76      17.380  34.720  80.120  1.00  0.00           C
ATOM   1001  HD1 ARG A  76      17.040  34.930  79.080  1.00  0.00           H
ATOM   1002  HD2 ARG A  76      17.230  35.590  80.800  1.00  0.00           H
ATOM   1003  NE  ARG A  76      16.490  33.670  80.630  1.00  0.00           N
ATOM   1004  HE  ARG A  76      16.840  32.750  80.820  1.00  0.00           H
ATOM   1005  CZ  ARG A  76      15.190  33.920  80.630  1.00  0.00           C
ATOM   1006  NH1 ARG A  76      14.440  32.900  80.910  1.00  0.00           N
ATOM   1007 HH11 ARG A  76      15.000  32.190  81.350  1.00  0.00           H
ATOM   1008 HH12 ARG A  76      13.600  33.000  81.450  1.00  0.00           H
ATOM   1009  NH2 ARG A  76      14.600  35.040  80.400  1.00  0.00           N
ATOM   1010 HH21 ARG A  76      13.610  35.120  80.530  1.00  0.00           H
ATOM   1011 HH22 ARG A  76      15.110  35.880  80.180  1.00  0.00           H
ATOM   1012  C   ARG A  76      20.300  36.420  82.050  1.00  0.00           C
ATOM   1013  O   ARG A  76      19.380  36.520  82.900  1.00  0.00           O
ATOM   1014  N   TYR A  77      21.540  36.240  82.350  1.00  0.00           N
ATOM   1015  HN  TYR A  77      22.220  36.160  81.640  1.00  0.00           H
ATOM   1016  CA  TYR A  77      21.920  36.100  83.750  1.00  0.00           C
ATOM   1017  HA  TYR A  77      21.170  35.850  84.490  1.00  0.00           H
ATOM   1018  CB  TYR A  77      22.880  34.870  83.880  1.00  0.00           C
ATOM   1019  HB1 TYR A  77      23.140  34.530  84.900  1.00  0.00           H
ATOM   1020  HB2 TYR A  77      23.830  35.190  83.400  1.00  0.00           H
ATOM   1021  CG  TYR A  77      22.400  33.620  83.200  1.00  0.00           C
ATOM   1022  CD1 TYR A  77      21.060  33.140  83.520  1.00  0.00           C
ATOM   1023  HD1 TYR A  77      20.460  33.680  84.240  1.00  0.00           H
ATOM   1024  CE1 TYR A  77      20.680  31.960  83.020  1.00  0.00           C
ATOM   1025  HE1 TYR A  77      19.750  31.520  83.350  1.00  0.00           H
ATOM   1026  CZ  TYR A  77      21.550  31.270  82.080  1.00  0.00           C
ATOM   1027  OH  TYR A  77      21.160  30.030  81.640  1.00  0.00           O
ATOM   1028  HH  TYR A  77      20.580  29.690  82.320  1.00  0.00           H
ATOM   1029  CD2 TYR A  77      23.300  32.830  82.430  1.00  0.00           C
ATOM   1030  HD2 TYR A  77      24.330  33.070  82.240  1.00  0.00           H
ATOM   1031  CE2 TYR A  77      22.800  31.740  81.750  1.00  0.00           C
ATOM   1032  HE2 TYR A  77      23.500  31.140  81.180  1.00  0.00           H
ATOM   1033  C   TYR A  77      22.530  37.410  84.360  1.00  0.00           C
ATOM   1034  O   TYR A  77      23.150  37.430  85.430  1.00  0.00           O
ATOM   1035  N   THR A  78      22.130  38.520  83.750  1.00  0.00           N
ATOM   1036  HN  THR A  78      21.350  38.340  83.160  1.00  0.00           H
ATOM   1037  CA  THR A  78      22.400  39.890  84.110  1.00  0.00           C
ATOM   1038  HA  THR A  78      22.050  40.380  83.210  1.00  0.00           H
ATOM   1039  CB  THR A  78      21.490  40.250  85.230  1.00  0.00           C
ATOM   1040  HB  THR A  78      21.860  39.990  86.240  1.00  0.00           H
ATOM   1041  OG1 THR A  78      20.200  39.680  85.100  1.00  0.00           O
ATOM   1042  HG1 THR A  78      19.710  39.920  85.900  1.00  0.00           H
ATOM   1043  CG2 THR A  78      21.260  41.820  85.170  1.00  0.00           C
ATOM   1044 HG21 THR A  78      22.230  42.240  85.510  1.00  0.00           H
ATOM   1045 HG22 THR A  78      20.480  42.130  85.890  1.00  0.00           H
ATOM   1046 HG23 THR A  78      20.930  42.250  84.200  1.00  0.00           H
ATOM   1047  C   THR A  78      23.880  40.250  84.450  1.00  0.00           C
ATOM   1048  O   THR A  78      24.250  40.870  85.490  1.00  0.00           O
ATOM   1049  N   LYS A  79      24.780  39.800  83.520  1.00  0.00           N
ATOM   1050  HN  LYS A  79      24.410  39.210  82.800  1.00  0.00           H
ATOM   1051  CA  LYS A  79      26.180  39.890  83.760  1.00  0.00           C
ATOM   1052  HA  LYS A  79      26.350  40.030  84.810  1.00  0.00           H
ATOM   1053  CB  LYS A  79      26.990  38.590  83.360  1.00  0.00           C
ATOM   1054  HB1 LYS A  79      28.020  38.920  83.080  1.00  0.00           H
ATOM   1055  HB2 LYS A  79      26.570  38.390  82.350  1.00  0.00           H
ATOM   1056  CG  LYS A  79      26.900  37.350  84.260  1.00  0.00           C
ATOM   1057  HG1 LYS A  79      27.550  36.560  83.840  1.00  0.00           H
ATOM   1058  HG2 LYS A  79      25.870  36.970  84.070  1.00  0.00           H
ATOM   1059  CD  LYS A  79      27.180  37.430  85.770  1.00  0.00           C
ATOM   1060  HD1 LYS A  79      26.670  38.350  86.130  1.00  0.00           H
ATOM   1061  HD2 LYS A  79      28.260  37.580  85.980  1.00  0.00           H
ATOM   1062  CE  LYS A  79      26.620  36.170  86.510  1.00  0.00           C
ATOM   1063  HE1 LYS A  79      27.050  35.220  86.120  1.00  0.00           H
ATOM   1064  HE2 LYS A  79      25.530  36.000  86.520  1.00  0.00           H
ATOM   1065  NZ  LYS A  79      27.020  36.290  87.980  1.00  0.00           N
ATOM   1066  HZ1 LYS A  79      26.730  37.210  88.370  1.00  0.00           H
ATOM   1067  HZ2 LYS A  79      28.030  36.180  88.210  1.00  0.00           H
ATOM   1068  HZ3 LYS A  79      26.590  35.540  88.560  1.00  0.00           H
ATOM   1069  C   LYS A  79      26.710  41.170  83.160  1.00  0.00           C
ATOM   1070  O   LYS A  79      27.890  41.430  83.210  1.00  0.00           O
ATOM   1071  N   MET A  80      25.820  41.940  82.520  1.00  0.00           N
ATOM   1072  HN  MET A  80      24.870  41.640  82.460  1.00  0.00           H
ATOM   1073  CA  MET A  80      26.230  43.190  81.890  1.00  0.00           C
ATOM   1074  HA  MET A  80      27.140  43.040  81.330  1.00  0.00           H
ATOM   1075  CB  MET A  80      25.270  43.630  80.730  1.00  0.00           C
ATOM   1076  HB1 MET A  80      25.090  42.800  80.010  1.00  0.00           H
ATOM   1077  HB2 MET A  80      25.740  44.480  80.200  1.00  0.00           H
ATOM   1078  CG  MET A  80      23.870  44.160  81.270  1.00  0.00           C
ATOM   1079  HG1 MET A  80      23.310  44.360  80.330  1.00  0.00           H
ATOM   1080  HG2 MET A  80      23.820  45.180  81.710  1.00  0.00           H
ATOM   1081  SD  MET A  80      22.790  43.200  82.400  1.00  0.00           S
ATOM   1082  CE  MET A  80      21.450  44.470  82.200  1.00  0.00           C
ATOM   1083  HE1 MET A  80      20.640  44.400  82.950  1.00  0.00           H
ATOM   1084  HE2 MET A  80      21.020  44.380  81.180  1.00  0.00           H
ATOM   1085  HE3 MET A  80      21.840  45.500  82.330  1.00  0.00           H
ATOM   1086  C   MET A  80      26.370  44.410  82.760  1.00  0.00           C
ATOM   1087  O   MET A  80      26.710  45.460  82.270  1.00  0.00           O
ATOM   1088  N   LYS A  81      26.200  44.370  84.080  1.00  0.00           N
ATOM   1089  HN  LYS A  81      26.070  43.480  84.520  1.00  0.00           H
ATOM   1090  CA  LYS A  81      26.420  45.420  85.040  1.00  0.00           C
ATOM   1091  HA  LYS A  81      26.310  46.410  84.610  1.00  0.00           H
ATOM   1092  CB  LYS A  81      25.310  45.310  86.160  1.00  0.00           C
ATOM   1093  HB1 LYS A  81      25.600  46.010  86.980  1.00  0.00           H
ATOM   1094  HB2 LYS A  81      25.410  44.310  86.620  1.00  0.00           H
ATOM   1095  CG  LYS A  81      23.870  45.730  85.740  1.00  0.00           C
ATOM   1096  HG1 LYS A  81      23.550  45.060  84.910  1.00  0.00           H
ATOM   1097  HG2 LYS A  81      24.020  46.640  85.130  1.00  0.00           H
ATOM   1098  CD  LYS A  81      22.840  45.880  86.790  1.00  0.00           C
ATOM   1099  HD1 LYS A  81      23.060  46.670  87.540  1.00  0.00           H
ATOM   1100  HD2 LYS A  81      22.780  44.990  87.450  1.00  0.00           H
ATOM   1101  CE  LYS A  81      21.420  46.210  86.350  1.00  0.00           C
ATOM   1102  HE1 LYS A  81      20.780  46.130  87.250  1.00  0.00           H
ATOM   1103  HE2 LYS A  81      21.220  45.420  85.590  1.00  0.00           H
ATOM   1104  NZ  LYS A  81      21.290  47.470  85.770  1.00  0.00           N
ATOM   1105  HZ1 LYS A  81      20.560  47.490  85.030  1.00  0.00           H
ATOM   1106  HZ2 LYS A  81      22.050  47.960  85.260  1.00  0.00           H
ATOM   1107  HZ3 LYS A  81      21.130  48.280  86.400  1.00  0.00           H
ATOM   1108  C   LYS A  81      27.870  45.550  85.620  1.00  0.00           C
ATOM   1109  O   LYS A  81      28.090  46.150  86.650  1.00  0.00           O
ATOM   1110  N   THR A  82      28.990  45.030  84.930  1.00  0.00           N
ATOM   1111  HN  THR A  82      28.840  44.680  84.010  1.00  0.00           H
ATOM   1112  CA  THR A  82      30.390  45.110  85.450  1.00  0.00           C
ATOM   1113  HA  THR A  82      30.460  45.980  86.090  1.00  0.00           H
ATOM   1114  CB  THR A  82      30.720  43.940  86.360  1.00  0.00           C
ATOM   1115  HB  THR A  82      29.970  43.870  87.180  1.00  0.00           H
ATOM   1116  OG1 THR A  82      31.990  44.010  87.020  1.00  0.00           O
ATOM   1117  HG1 THR A  82      32.090  44.890  87.380  1.00  0.00           H
ATOM   1118  CG2 THR A  82      30.600  42.590  85.640  1.00  0.00           C
ATOM   1119 HG21 THR A  82      29.850  42.530  84.820  1.00  0.00           H
ATOM   1120 HG22 THR A  82      30.460  41.730  86.330  1.00  0.00           H
ATOM   1121 HG23 THR A  82      31.540  42.340  85.110  1.00  0.00           H
ATOM   1122  C   THR A  82      31.330  45.190  84.280  1.00  0.00           C
ATOM   1123  O   THR A  82      31.180  44.450  83.390  1.00  0.00           O
ATOM   1124  N   ALA A  83      32.320  46.060  84.380  1.00  0.00           N
ATOM   1125  HN  ALA A  83      32.410  46.550  85.250  1.00  0.00           H
ATOM   1126  CA  ALA A  83      33.070  46.600  83.240  1.00  0.00           C
ATOM   1127  HA  ALA A  83      32.440  47.070  82.500  1.00  0.00           H
ATOM   1128  CB  ALA A  83      34.050  47.660  83.820  1.00  0.00           C
ATOM   1129  HB1 ALA A  83      34.680  48.060  83.000  1.00  0.00           H
ATOM   1130  HB2 ALA A  83      34.630  47.120  84.600  1.00  0.00           H
ATOM   1131  HB3 ALA A  83      33.390  48.430  84.270  1.00  0.00           H
ATOM   1132  C   ALA A  83      33.780  45.570  82.390  1.00  0.00           C
ATOM   1133  O   ALA A  83      33.830  45.650  81.120  1.00  0.00           O
ATOM   1134  N   THR A  84      34.290  44.490  83.010  1.00  0.00           N
ATOM   1135  HN  THR A  84      34.260  44.490  84.000  1.00  0.00           H
ATOM   1136  CA  THR A  84      34.870  43.320  82.200  1.00  0.00           C
ATOM   1137  HA  THR A  84      35.690  43.660  81.580  1.00  0.00           H
ATOM   1138  CB  THR A  84      35.540  42.310  83.140  1.00  0.00           C
ATOM   1139  HB  THR A  84      34.750  42.010  83.870  1.00  0.00           H
ATOM   1140  OG1 THR A  84      36.650  42.820  83.940  1.00  0.00           O
ATOM   1141  HG1 THR A  84      36.650  42.230  84.700  1.00  0.00           H
ATOM   1142  CG2 THR A  84      36.040  41.080  82.360  1.00  0.00           C
ATOM   1143 HG21 THR A  84      35.220  40.390  82.060  1.00  0.00           H
ATOM   1144 HG22 THR A  84      36.760  40.590  83.040  1.00  0.00           H
ATOM   1145 HG23 THR A  84      36.630  41.320  81.450  1.00  0.00           H
ATOM   1146  C   THR A  84      33.940  42.650  81.220  1.00  0.00           C
ATOM   1147  O   THR A  84      34.190  42.350  80.060  1.00  0.00           O
ATOM   1148  N   ASN A  85      32.760  42.370  81.690  1.00  0.00           N
ATOM   1149  HN  ASN A  85      32.550  42.770  82.580  1.00  0.00           H
ATOM   1150  CA  ASN A  85      31.770  41.560  81.000  1.00  0.00           C
ATOM   1151  HA  ASN A  85      32.150  40.750  80.410  1.00  0.00           H
ATOM   1152  CB  ASN A  85      30.680  41.170  82.090  1.00  0.00           C
ATOM   1153  HB1 ASN A  85      29.830  40.570  81.700  1.00  0.00           H
ATOM   1154  HB2 ASN A  85      30.180  42.070  82.510  1.00  0.00           H
ATOM   1155  CG  ASN A  85      31.170  40.270  83.210  1.00  0.00           C
ATOM   1156  OD1 ASN A  85      32.350  39.890  83.190  1.00  0.00           O
ATOM   1157  ND2 ASN A  85      30.160  39.770  83.950  1.00  0.00           N
ATOM   1158 HD21 ASN A  85      29.260  40.220  83.930  1.00  0.00           H
ATOM   1159 HD22 ASN A  85      30.440  39.060  84.590  1.00  0.00           H
ATOM   1160  C   ASN A  85      31.070  42.410  79.940  1.00  0.00           C
ATOM   1161  O   ASN A  85      30.690  41.880  78.880  1.00  0.00           O
ATOM   1162  N   ILE A  86      31.000  43.730  80.160  1.00  0.00           N
ATOM   1163  HN  ILE A  86      31.410  43.990  81.030  1.00  0.00           H
ATOM   1164  CA  ILE A  86      30.700  44.780  79.160  1.00  0.00           C
ATOM   1165  HA  ILE A  86      29.830  44.410  78.630  1.00  0.00           H
ATOM   1166  CB  ILE A  86      30.530  46.130  79.860  1.00  0.00           C
ATOM   1167  HB  ILE A  86      31.370  46.290  80.580  1.00  0.00           H
ATOM   1168  CG2 ILE A  86      30.550  47.310  78.880  1.00  0.00           C
ATOM   1169 HG21 ILE A  86      30.610  48.320  79.350  1.00  0.00           H
ATOM   1170 HG22 ILE A  86      29.760  47.240  78.100  1.00  0.00           H
ATOM   1171 HG23 ILE A  86      31.560  47.310  78.400  1.00  0.00           H
ATOM   1172  CG1 ILE A  86      29.180  46.220  80.650  1.00  0.00           C
ATOM   1173 HG11 ILE A  86      29.230  45.380  81.380  1.00  0.00           H
ATOM   1174 HG12 ILE A  86      28.360  46.060  79.920  1.00  0.00           H
ATOM   1175  CD  ILE A  86      28.970  47.540  81.340  1.00  0.00           C
ATOM   1176  HD1 ILE A  86      28.080  47.560  82.010  1.00  0.00           H
ATOM   1177  HD2 ILE A  86      28.890  48.440  80.700  1.00  0.00           H
ATOM   1178  HD3 ILE A  86      29.880  47.670  81.980  1.00  0.00           H
ATOM   1179  C   ILE A  86      31.740  44.880  77.970  1.00  0.00           C
ATOM   1180  O   ILE A  86      31.270  44.980  76.810  1.00  0.00           O
ATOM   1181  N   TYR A  87      33.090  44.830  78.240  1.00  0.00           N
ATOM   1182  HN  TYR A  87      33.270  44.970  79.210  1.00  0.00           H
ATOM   1183  CA  TYR A  87      34.060  44.840  77.150  1.00  0.00           C
ATOM   1184  HA  TYR A  87      33.780  45.610  76.450  1.00  0.00           H
ATOM   1185  CB  TYR A  87      35.530  45.000  77.680  1.00  0.00           C
ATOM   1186  HB1 TYR A  87      36.200  45.000  76.790  1.00  0.00           H
ATOM   1187  HB2 TYR A  87      35.810  44.200  78.400  1.00  0.00           H
ATOM   1188  CG  TYR A  87      35.810  46.200  78.500  1.00  0.00           C
ATOM   1189  CD1 TYR A  87      35.300  47.430  78.050  1.00  0.00           C
ATOM   1190  HD1 TYR A  87      34.810  47.400  77.090  1.00  0.00           H
ATOM   1191  CE1 TYR A  87      35.550  48.580  78.760  1.00  0.00           C
ATOM   1192  HE1 TYR A  87      35.220  49.580  78.500  1.00  0.00           H
ATOM   1193  CZ  TYR A  87      36.130  48.480  80.030  1.00  0.00           C
ATOM   1194  OH  TYR A  87      36.490  49.680  80.770  1.00  0.00           O
ATOM   1195  HH  TYR A  87      37.140  49.450  81.440  1.00  0.00           H
ATOM   1196  CD2 TYR A  87      36.400  46.100  79.760  1.00  0.00           C
ATOM   1197  HD2 TYR A  87      36.750  45.160  80.150  1.00  0.00           H
ATOM   1198  CE2 TYR A  87      36.580  47.260  80.550  1.00  0.00           C
ATOM   1199  HE2 TYR A  87      36.960  47.160  81.560  1.00  0.00           H
ATOM   1200  C   TYR A  87      33.980  43.410  76.460  1.00  0.00           C
ATOM   1201  O   TYR A  87      33.970  43.350  75.220  1.00  0.00           O
ATOM   1202  N   ILE A  88      33.680  42.340  77.230  1.00  0.00           N
ATOM   1203  HN  ILE A  88      33.690  42.420  78.220  1.00  0.00           H
ATOM   1204  CA  ILE A  88      33.440  41.040  76.630  1.00  0.00           C
ATOM   1205  HA  ILE A  88      34.270  40.790  75.990  1.00  0.00           H
ATOM   1206  CB  ILE A  88      33.410  39.880  77.660  1.00  0.00           C
ATOM   1207  HB  ILE A  88      33.080  40.260  78.650  1.00  0.00           H
ATOM   1208  CG2 ILE A  88      32.340  38.700  77.430  1.00  0.00           C
ATOM   1209 HG21 ILE A  88      31.320  39.130  77.370  1.00  0.00           H
ATOM   1210 HG22 ILE A  88      32.520  37.930  78.210  1.00  0.00           H
ATOM   1211 HG23 ILE A  88      32.530  38.310  76.400  1.00  0.00           H
ATOM   1212  CG1 ILE A  88      34.870  39.390  77.940  1.00  0.00           C
ATOM   1213 HG11 ILE A  88      35.610  40.200  77.760  1.00  0.00           H
ATOM   1214 HG12 ILE A  88      35.120  38.560  77.260  1.00  0.00           H
ATOM   1215  CD  ILE A  88      35.070  38.890  79.350  1.00  0.00           C
ATOM   1216  HD1 ILE A  88      34.370  38.030  79.410  1.00  0.00           H
ATOM   1217  HD2 ILE A  88      34.750  39.590  80.150  1.00  0.00           H
ATOM   1218  HD3 ILE A  88      36.140  38.620  79.540  1.00  0.00           H
ATOM   1219  C   ILE A  88      32.250  40.950  75.710  1.00  0.00           C
ATOM   1220  O   ILE A  88      32.150  40.360  74.640  1.00  0.00           O
ATOM   1221  N   PHE A  89      31.290  41.710  76.150  1.00  0.00           N
ATOM   1222  HN  PHE A  89      31.280  42.090  77.080  1.00  0.00           H
ATOM   1223  CA  PHE A  89      30.080  41.900  75.400  1.00  0.00           C
ATOM   1224  HA  PHE A  89      29.570  40.980  75.130  1.00  0.00           H
ATOM   1225  CB  PHE A  89      28.980  42.610  76.230  1.00  0.00           C
ATOM   1226  HB1 PHE A  89      29.310  43.570  76.670  1.00  0.00           H
ATOM   1227  HB2 PHE A  89      28.530  42.040  77.070  1.00  0.00           H
ATOM   1228  CG  PHE A  89      27.800  42.960  75.340  1.00  0.00           C
ATOM   1229  CD1 PHE A  89      26.890  41.940  75.110  1.00  0.00           C
ATOM   1230  HD1 PHE A  89      27.070  40.910  75.400  1.00  0.00           H
ATOM   1231  CE1 PHE A  89      25.790  42.260  74.330  1.00  0.00           C
ATOM   1232  HE1 PHE A  89      25.150  41.420  74.090  1.00  0.00           H
ATOM   1233  CZ  PHE A  89      25.640  43.460  73.680  1.00  0.00           C
ATOM   1234  HZ  PHE A  89      24.910  43.570  72.900  1.00  0.00           H
ATOM   1235  CD2 PHE A  89      27.520  44.250  74.930  1.00  0.00           C
ATOM   1236  HD2 PHE A  89      28.200  45.070  75.110  1.00  0.00           H
ATOM   1237  CE2 PHE A  89      26.500  44.510  74.000  1.00  0.00           C
ATOM   1238  HE2 PHE A  89      26.410  45.480  73.530  1.00  0.00           H
ATOM   1239  C   PHE A  89      30.250  42.510  74.010  1.00  0.00           C
ATOM   1240  O   PHE A  89      29.790  41.930  72.990  1.00  0.00           O
ATOM   1241  N   ASN A  90      30.960  43.610  73.960  1.00  0.00           N
ATOM   1242  HN  ASN A  90      31.500  43.860  74.760  1.00  0.00           H
ATOM   1243  CA  ASN A  90      31.370  44.380  72.800  1.00  0.00           C
ATOM   1244  HA  ASN A  90      30.480  44.630  72.240  1.00  0.00           H
ATOM   1245  CB  ASN A  90      32.090  45.660  73.260  1.00  0.00           C
ATOM   1246  HB1 ASN A  90      32.900  45.450  73.990  1.00  0.00           H
ATOM   1247  HB2 ASN A  90      31.240  46.230  73.680  1.00  0.00           H
ATOM   1248  CG  ASN A  90      32.540  46.460  72.060  1.00  0.00           C
ATOM   1249  OD1 ASN A  90      32.040  46.220  70.970  1.00  0.00           O
ATOM   1250  ND2 ASN A  90      33.380  47.490  72.260  1.00  0.00           N
ATOM   1251 HD21 ASN A  90      33.700  47.650  73.190  1.00  0.00           H
ATOM   1252 HD22 ASN A  90      33.870  47.890  71.480  1.00  0.00           H
ATOM   1253  C   ASN A  90      32.220  43.440  71.900  1.00  0.00           C
ATOM   1254  O   ASN A  90      32.060  43.370  70.660  1.00  0.00           O
ATOM   1255  N   LEU A  91      33.100  42.600  72.510  1.00  0.00           N
ATOM   1256  HN  LEU A  91      33.320  42.650  73.480  1.00  0.00           H
ATOM   1257  CA  LEU A  91      33.830  41.630  71.660  1.00  0.00           C
ATOM   1258  HA  LEU A  91      34.300  42.210  70.890  1.00  0.00           H
ATOM   1259  CB  LEU A  91      34.900  40.710  72.470  1.00  0.00           C
ATOM   1260  HB1 LEU A  91      35.300  39.840  71.900  1.00  0.00           H
ATOM   1261  HB2 LEU A  91      34.370  40.340  73.380  1.00  0.00           H
ATOM   1262  CG  LEU A  91      36.240  41.380  72.950  1.00  0.00           C
ATOM   1263  HG  LEU A  91      35.920  42.330  73.420  1.00  0.00           H
ATOM   1264  CD1 LEU A  91      37.250  40.600  73.820  1.00  0.00           C
ATOM   1265 HD11 LEU A  91      38.060  41.240  74.230  1.00  0.00           H
ATOM   1266 HD12 LEU A  91      37.800  39.810  73.260  1.00  0.00           H
ATOM   1267 HD13 LEU A  91      36.730  39.950  74.550  1.00  0.00           H
ATOM   1268  CD2 LEU A  91      37.020  41.780  71.710  1.00  0.00           C
ATOM   1269 HD21 LEU A  91      36.400  42.330  70.970  1.00  0.00           H
ATOM   1270 HD22 LEU A  91      37.340  40.830  71.230  1.00  0.00           H
ATOM   1271 HD23 LEU A  91      37.980  42.300  71.900  1.00  0.00           H
ATOM   1272  C   LEU A  91      32.940  40.670  70.930  1.00  0.00           C
ATOM   1273  O   LEU A  91      33.100  40.430  69.760  1.00  0.00           O
ATOM   1274  N   ALA A  92      31.920  40.140  71.610  1.00  0.00           N
ATOM   1275  HN  ALA A  92      31.790  40.420  72.560  1.00  0.00           H
ATOM   1276  CA  ALA A  92      31.050  39.140  71.060  1.00  0.00           C
ATOM   1277  HA  ALA A  92      31.650  38.360  70.630  1.00  0.00           H
ATOM   1278  CB  ALA A  92      30.340  38.400  72.180  1.00  0.00           C
ATOM   1279  HB1 ALA A  92      31.110  37.850  72.740  1.00  0.00           H
ATOM   1280  HB2 ALA A  92      29.390  37.900  71.890  1.00  0.00           H
ATOM   1281  HB3 ALA A  92      29.950  39.170  72.880  1.00  0.00           H
ATOM   1282  C   ALA A  92      30.250  39.630  69.820  1.00  0.00           C
ATOM   1283  O   ALA A  92      30.140  39.070  68.760  1.00  0.00           O
ATOM   1284  N   LEU A  93      29.740  40.830  70.030  1.00  0.00           N
ATOM   1285  HN  LEU A  93      29.700  41.160  70.970  1.00  0.00           H
ATOM   1286  CA  LEU A  93      29.110  41.680  69.040  1.00  0.00           C
ATOM   1287  HA  LEU A  93      28.310  41.090  68.600  1.00  0.00           H
ATOM   1288  CB  LEU A  93      28.530  42.850  69.740  1.00  0.00           C
ATOM   1289  HB1 LEU A  93      29.340  43.230  70.400  1.00  0.00           H
ATOM   1290  HB2 LEU A  93      27.770  42.470  70.460  1.00  0.00           H
ATOM   1291  CG  LEU A  93      27.840  44.010  68.940  1.00  0.00           C
ATOM   1292  HG  LEU A  93      27.160  43.560  68.190  1.00  0.00           H
ATOM   1293  CD1 LEU A  93      26.870  44.770  69.830  1.00  0.00           C
ATOM   1294 HD11 LEU A  93      26.430  45.630  69.280  1.00  0.00           H
ATOM   1295 HD12 LEU A  93      27.430  44.990  70.760  1.00  0.00           H
ATOM   1296 HD13 LEU A  93      26.040  44.090  70.100  1.00  0.00           H
ATOM   1297  CD2 LEU A  93      28.760  45.030  68.310  1.00  0.00           C
ATOM   1298 HD21 LEU A  93      29.220  45.660  69.100  1.00  0.00           H
ATOM   1299 HD22 LEU A  93      28.180  45.770  67.720  1.00  0.00           H
ATOM   1300 HD23 LEU A  93      29.540  44.530  67.690  1.00  0.00           H
ATOM   1301  C   LEU A  93      30.050  42.040  67.830  1.00  0.00           C
ATOM   1302  O   LEU A  93      29.690  41.830  66.660  1.00  0.00           O
ATOM   1303  N   ALA A  94      31.280  42.460  68.160  1.00  0.00           N
ATOM   1304  HN  ALA A  94      31.590  42.730  69.070  1.00  0.00           H
ATOM   1305  CA  ALA A  94      32.210  42.710  67.080  1.00  0.00           C
ATOM   1306  HA  ALA A  94      31.850  43.470  66.400  1.00  0.00           H
ATOM   1307  CB  ALA A  94      33.470  43.240  67.730  1.00  0.00           C
ATOM   1308  HB1 ALA A  94      33.790  42.510  68.510  1.00  0.00           H
ATOM   1309  HB2 ALA A  94      33.290  44.180  68.300  1.00  0.00           H
ATOM   1310  HB3 ALA A  94      34.300  43.410  67.010  1.00  0.00           H
ATOM   1311  C   ALA A  94      32.630  41.490  66.300  1.00  0.00           C
ATOM   1312  O   ALA A  94      32.840  41.520  65.100  1.00  0.00           O
ATOM   1313  N   ASP A  95      32.750  40.300  66.970  1.00  0.00           N
ATOM   1314  HN  ASP A  95      32.640  40.340  67.960  1.00  0.00           H
ATOM   1315  CA  ASP A  95      33.250  39.100  66.350  1.00  0.00           C
ATOM   1316  HA  ASP A  95      34.140  39.300  65.760  1.00  0.00           H
ATOM   1317  CB  ASP A  95      33.740  38.170  67.460  1.00  0.00           C
ATOM   1318  HB1 ASP A  95      33.920  37.110  67.190  1.00  0.00           H
ATOM   1319  HB2 ASP A  95      33.000  38.190  68.290  1.00  0.00           H
ATOM   1320  CG  ASP A  95      35.060  38.660  68.040  1.00  0.00           C
ATOM   1321  OD1 ASP A  95      35.840  39.400  67.290  1.00  0.00           O
ATOM   1322  OD2 ASP A  95      35.450  38.180  69.100  1.00  0.00           O
ATOM   1323  C   ASP A  95      32.280  38.410  65.420  1.00  0.00           C
ATOM   1324  O   ASP A  95      32.620  37.720  64.430  1.00  0.00           O
ATOM   1325  N   ALA A  96      30.950  38.540  65.710  1.00  0.00           N
ATOM   1326  HN  ALA A  96      30.660  39.010  66.540  1.00  0.00           H
ATOM   1327  CA  ALA A  96      29.810  37.990  65.030  1.00  0.00           C
ATOM   1328  HA  ALA A  96      29.860  36.910  65.030  1.00  0.00           H
ATOM   1329  CB  ALA A  96      28.460  38.250  65.890  1.00  0.00           C
ATOM   1330  HB1 ALA A  96      28.470  37.720  66.870  1.00  0.00           H
ATOM   1331  HB2 ALA A  96      27.620  37.920  65.240  1.00  0.00           H
ATOM   1332  HB3 ALA A  96      28.300  39.350  65.930  1.00  0.00           H
ATOM   1333  C   ALA A  96      29.670  38.430  63.680  1.00  0.00           C
ATOM   1334  O   ALA A  96      29.230  37.740  62.760  1.00  0.00           O
ATOM   1335  N   LEU A  97      30.070  39.690  63.470  1.00  0.00           N
ATOM   1336  HN  LEU A  97      30.290  40.230  64.270  1.00  0.00           H
ATOM   1337  CA  LEU A  97      29.990  40.350  62.170  1.00  0.00           C
ATOM   1338  HA  LEU A  97      28.960  40.250  61.850  1.00  0.00           H
ATOM   1339  CB  LEU A  97      30.300  41.850  62.360  1.00  0.00           C
ATOM   1340  HB1 LEU A  97      30.160  42.530  61.490  1.00  0.00           H
ATOM   1341  HB2 LEU A  97      31.390  41.880  62.600  1.00  0.00           H
ATOM   1342  CG  LEU A  97      29.450  42.500  63.460  1.00  0.00           C
ATOM   1343  HG  LEU A  97      29.440  41.890  64.390  1.00  0.00           H
ATOM   1344  CD1 LEU A  97      29.960  43.900  63.920  1.00  0.00           C
ATOM   1345 HD11 LEU A  97      30.920  43.920  64.480  1.00  0.00           H
ATOM   1346 HD12 LEU A  97      29.180  44.310  64.610  1.00  0.00           H
ATOM   1347 HD13 LEU A  97      30.080  44.620  63.080  1.00  0.00           H
ATOM   1348  CD2 LEU A  97      28.010  42.650  63.020  1.00  0.00           C
ATOM   1349 HD21 LEU A  97      27.860  43.100  62.020  1.00  0.00           H
ATOM   1350 HD22 LEU A  97      27.530  43.320  63.770  1.00  0.00           H
ATOM   1351 HD23 LEU A  97      27.560  41.640  63.090  1.00  0.00           H
ATOM   1352  C   LEU A  97      30.860  39.650  61.110  1.00  0.00           C
ATOM   1353  O   LEU A  97      30.380  39.380  60.010  1.00  0.00           O
ATOM   1354  N   ALA A  98      32.080  39.300  61.520  1.00  0.00           N
ATOM   1355  HN  ALA A  98      32.480  39.480  62.420  1.00  0.00           H
ATOM   1356  CA  ALA A  98      33.060  38.500  60.770  1.00  0.00           C
ATOM   1357  HA  ALA A  98      33.090  39.060  59.840  1.00  0.00           H
ATOM   1358  CB  ALA A  98      34.370  38.270  61.560  1.00  0.00           C
ATOM   1359  HB1 ALA A  98      34.640  39.290  61.910  1.00  0.00           H
ATOM   1360  HB2 ALA A  98      35.170  37.830  60.930  1.00  0.00           H
ATOM   1361  HB3 ALA A  98      34.250  37.660  62.480  1.00  0.00           H
ATOM   1362  C   ALA A  98      32.460  37.150  60.420  1.00  0.00           C
ATOM   1363  O   ALA A  98      32.440  36.750  59.240  1.00  0.00           O
ATOM   1364  N   THR A  99      32.020  36.440  61.420  1.00  0.00           N
ATOM   1365  HN  THR A  99      32.060  36.930  62.290  1.00  0.00           H
ATOM   1366  CA  THR A  99      31.440  35.100  61.400  1.00  0.00           C
ATOM   1367  HA  THR A  99      32.250  34.540  60.960  1.00  0.00           H
ATOM   1368  CB  THR A  99      31.330  34.320  62.700  1.00  0.00           C
ATOM   1369  HB  THR A  99      30.810  33.340  62.610  1.00  0.00           H
ATOM   1370  OG1 THR A  99      30.590  35.050  63.630  1.00  0.00           O
ATOM   1371  HG1 THR A  99      30.680  34.610  64.480  1.00  0.00           H
ATOM   1372  CG2 THR A  99      32.750  34.070  63.310  1.00  0.00           C
ATOM   1373 HG21 THR A  99      33.200  33.110  62.990  1.00  0.00           H
ATOM   1374 HG22 THR A  99      32.660  34.050  64.410  1.00  0.00           H
ATOM   1375 HG23 THR A  99      33.440  34.860  62.930  1.00  0.00           H
ATOM   1376  C   THR A  99      30.260  34.840  60.620  1.00  0.00           C
ATOM   1377  O   THR A  99      30.060  33.870  59.910  1.00  0.00           O
ATOM   1378  N   SER A 100      29.310  35.760  60.730  1.00  0.00           N
ATOM   1379  HN  SER A 100      29.510  36.490  61.380  1.00  0.00           H
ATOM   1380  CA  SER A 100      28.180  35.860  59.870  1.00  0.00           C
ATOM   1381  HA  SER A 100      27.790  34.860  59.730  1.00  0.00           H
ATOM   1382  CB  SER A 100      27.100  36.710  60.450  1.00  0.00           C
ATOM   1383  HB1 SER A 100      26.720  36.160  61.340  1.00  0.00           H
ATOM   1384  HB2 SER A 100      26.210  36.800  59.800  1.00  0.00           H
ATOM   1385  OG  SER A 100      27.590  38.060  60.800  1.00  0.00           O
ATOM   1386  HG1 SER A 100      28.020  38.020  61.660  1.00  0.00           H
ATOM   1387  C   SER A 100      28.520  36.390  58.410  1.00  0.00           C
ATOM   1388  O   SER A 100      27.700  36.130  57.600  1.00  0.00           O
ATOM   1389  N   THR A 101      29.600  37.090  58.060  1.00  0.00           N
ATOM   1390  HN  THR A 101      30.340  37.330  58.690  1.00  0.00           H
ATOM   1391  CA  THR A 101      29.950  37.460  56.680  1.00  0.00           C
ATOM   1392  HA  THR A 101      29.060  37.260  56.100  1.00  0.00           H
ATOM   1393  CB  THR A 101      30.310  38.930  56.480  1.00  0.00           C
ATOM   1394  HB  THR A 101      30.470  39.210  55.410  1.00  0.00           H
ATOM   1395  OG1 THR A 101      31.340  39.320  57.360  1.00  0.00           O
ATOM   1396  HG1 THR A 101      30.920  39.470  58.200  1.00  0.00           H
ATOM   1397  CG2 THR A 101      29.160  39.830  56.910  1.00  0.00           C
ATOM   1398 HG21 THR A 101      29.320  40.910  56.720  1.00  0.00           H
ATOM   1399 HG22 THR A 101      28.890  39.670  57.980  1.00  0.00           H
ATOM   1400 HG23 THR A 101      28.300  39.590  56.250  1.00  0.00           H
ATOM   1401  C   THR A 101      31.020  36.480  56.080  1.00  0.00           C
ATOM   1402  O   THR A 101      31.680  36.700  55.080  1.00  0.00           O
ATOM   1403  N   LEU A 102      31.410  35.430  56.870  1.00  0.00           N
ATOM   1404  HN  LEU A 102      30.930  35.340  57.740  1.00  0.00           H
ATOM   1405  CA  LEU A 102      32.230  34.280  56.510  1.00  0.00           C
ATOM   1406  HA  LEU A 102      33.150  34.570  56.030  1.00  0.00           H
ATOM   1407  CB  LEU A 102      32.560  33.280  57.720  1.00  0.00           C
ATOM   1408  HB1 LEU A 102      32.380  32.220  57.430  1.00  0.00           H
ATOM   1409  HB2 LEU A 102      31.840  33.560  58.520  1.00  0.00           H
ATOM   1410  CG  LEU A 102      33.980  33.310  58.340  1.00  0.00           C
ATOM   1411  HG  LEU A 102      34.070  34.400  58.570  1.00  0.00           H
ATOM   1412  CD1 LEU A 102      33.930  32.550  59.600  1.00  0.00           C
ATOM   1413 HD11 LEU A 102      34.880  32.760  60.130  1.00  0.00           H
ATOM   1414 HD12 LEU A 102      33.850  31.450  59.510  1.00  0.00           H
ATOM   1415 HD13 LEU A 102      33.300  32.890  60.460  1.00  0.00           H
ATOM   1416  CD2 LEU A 102      35.030  32.810  57.420  1.00  0.00           C
ATOM   1417 HD21 LEU A 102      34.890  33.070  56.350  1.00  0.00           H
ATOM   1418 HD22 LEU A 102      35.220  31.720  57.520  1.00  0.00           H
ATOM   1419 HD23 LEU A 102      35.990  33.280  57.710  1.00  0.00           H
ATOM   1420  C   LEU A 102      31.550  33.510  55.380  1.00  0.00           C
ATOM   1421  O   LEU A 102      32.300  33.080  54.500  1.00  0.00           O
ATOM   1422  N   PRO A 103      30.240  33.290  55.330  1.00  0.00           N
ATOM   1423  CD  PRO A 103      29.310  33.200  56.520  1.00  0.00           C
ATOM   1424  HD1 PRO A 103      28.860  34.210  56.650  1.00  0.00           H
ATOM   1425  HD2 PRO A 103      29.840  32.830  57.420  1.00  0.00           H
ATOM   1426  CA  PRO A 103      29.680  32.610  54.180  1.00  0.00           C
ATOM   1427  HA  PRO A 103      30.080  31.610  54.160  1.00  0.00           H
ATOM   1428  CB  PRO A 103      28.170  32.630  54.570  1.00  0.00           C
ATOM   1429  HB1 PRO A 103      27.610  31.910  53.930  1.00  0.00           H
ATOM   1430  HB2 PRO A 103      27.680  33.590  54.320  1.00  0.00           H
ATOM   1431  CG  PRO A 103      28.090  32.370  56.080  1.00  0.00           C
ATOM   1432  HG1 PRO A 103      27.150  32.690  56.580  1.00  0.00           H
ATOM   1433  HG2 PRO A 103      28.170  31.280  56.270  1.00  0.00           H
ATOM   1434  C   PRO A 103      29.840  33.390  52.870  1.00  0.00           C
ATOM   1435  O   PRO A 103      30.100  32.740  51.850  1.00  0.00           O
ATOM   1436  N   PHE A 104      29.760  34.820  52.890  1.00  0.00           N
ATOM   1437  HN  PHE A 104      29.310  35.330  53.620  1.00  0.00           H
ATOM   1438  CA  PHE A 104      30.030  35.640  51.750  1.00  0.00           C
ATOM   1439  HA  PHE A 104      29.510  35.270  50.880  1.00  0.00           H
ATOM   1440  CB  PHE A 104      29.540  37.080  51.930  1.00  0.00           C
ATOM   1441  HB1 PHE A 104      29.420  37.630  50.970  1.00  0.00           H
ATOM   1442  HB2 PHE A 104      30.080  37.720  52.650  1.00  0.00           H
ATOM   1443  CG  PHE A 104      28.100  37.010  52.330  1.00  0.00           C
ATOM   1444  CD1 PHE A 104      27.130  36.440  51.500  1.00  0.00           C
ATOM   1445  HD1 PHE A 104      27.330  35.940  50.560  1.00  0.00           H
ATOM   1446  CE1 PHE A 104      25.820  36.350  52.000  1.00  0.00           C
ATOM   1447  HE1 PHE A 104      25.060  35.840  51.420  1.00  0.00           H
ATOM   1448  CZ  PHE A 104      25.420  37.000  53.210  1.00  0.00           C
ATOM   1449  HZ  PHE A 104      24.390  36.890  53.510  1.00  0.00           H
ATOM   1450  CD2 PHE A 104      27.710  37.650  53.530  1.00  0.00           C
ATOM   1451  HD2 PHE A 104      28.460  38.260  54.010  1.00  0.00           H
ATOM   1452  CE2 PHE A 104      26.390  37.630  53.960  1.00  0.00           C
ATOM   1453  HE2 PHE A 104      26.210  37.980  54.960  1.00  0.00           H
ATOM   1454  C   PHE A 104      31.460  35.660  51.300  1.00  0.00           C
ATOM   1455  O   PHE A 104      31.810  35.770  50.120  1.00  0.00           O
ATOM   1456  N   GLN A 105      32.370  35.540  52.280  1.00  0.00           N
ATOM   1457  HN  GLN A 105      32.100  35.690  53.230  1.00  0.00           H
ATOM   1458  CA  GLN A 105      33.740  35.280  52.030  1.00  0.00           C
ATOM   1459  HA  GLN A 105      34.090  36.060  51.370  1.00  0.00           H
ATOM   1460  CB  GLN A 105      34.540  35.400  53.430  1.00  0.00           C
ATOM   1461  HB1 GLN A 105      34.260  34.490  54.010  1.00  0.00           H
ATOM   1462  HB2 GLN A 105      34.340  36.360  53.950  1.00  0.00           H
ATOM   1463  CG  GLN A 105      36.080  35.420  53.190  1.00  0.00           C
ATOM   1464  HG1 GLN A 105      36.430  34.590  52.540  1.00  0.00           H
ATOM   1465  HG2 GLN A 105      36.520  35.330  54.200  1.00  0.00           H
ATOM   1466  CD  GLN A 105      36.730  36.630  52.600  1.00  0.00           C
ATOM   1467  OE1 GLN A 105      37.950  36.590  52.330  1.00  0.00           O
ATOM   1468  NE2 GLN A 105      36.040  37.730  52.350  1.00  0.00           N
ATOM   1469 HE21 GLN A 105      36.580  38.550  52.130  1.00  0.00           H
ATOM   1470 HE22 GLN A 105      35.200  37.800  52.870  1.00  0.00           H
ATOM   1471  C   GLN A 105      33.960  33.970  51.260  1.00  0.00           C
ATOM   1472  O   GLN A 105      34.500  33.920  50.180  1.00  0.00           O
ATOM   1473  N   SER A 106      33.350  32.870  51.800  1.00  0.00           N
ATOM   1474  HN  SER A 106      32.880  32.910  52.680  1.00  0.00           H
ATOM   1475  CA  SER A 106      33.420  31.550  51.170  1.00  0.00           C
ATOM   1476  HA  SER A 106      34.460  31.310  51.020  1.00  0.00           H
ATOM   1477  CB  SER A 106      32.850  30.490  52.110  1.00  0.00           C
ATOM   1478  HB1 SER A 106      31.740  30.580  52.150  1.00  0.00           H
ATOM   1479  HB2 SER A 106      33.210  30.630  53.150  1.00  0.00           H
ATOM   1480  OG  SER A 106      33.310  29.130  51.820  1.00  0.00           O
ATOM   1481  HG1 SER A 106      32.870  28.750  51.050  1.00  0.00           H
ATOM   1482  C   SER A 106      32.760  31.410  49.840  1.00  0.00           C
ATOM   1483  O   SER A 106      33.340  30.800  48.910  1.00  0.00           O
ATOM   1484  N   ALA A 107      31.480  31.930  49.660  1.00  0.00           N
ATOM   1485  HN  ALA A 107      31.020  32.360  50.420  1.00  0.00           H
ATOM   1486  CA  ALA A 107      30.770  31.900  48.450  1.00  0.00           C
ATOM   1487  HA  ALA A 107      30.740  30.840  48.220  1.00  0.00           H
ATOM   1488  CB  ALA A 107      29.320  32.430  48.550  1.00  0.00           C
ATOM   1489  HB1 ALA A 107      28.870  31.750  49.300  1.00  0.00           H
ATOM   1490  HB2 ALA A 107      28.780  32.320  47.590  1.00  0.00           H
ATOM   1491  HB3 ALA A 107      29.420  33.440  49.000  1.00  0.00           H
ATOM   1492  C   ALA A 107      31.510  32.640  47.420  1.00  0.00           C
ATOM   1493  O   ALA A 107      31.530  32.220  46.320  1.00  0.00           O
ATOM   1494  N   LYS A 108      32.150  33.730  47.670  1.00  0.00           N
ATOM   1495  HN  LYS A 108      32.040  34.130  48.580  1.00  0.00           H
ATOM   1496  CA  LYS A 108      32.820  34.540  46.700  1.00  0.00           C
ATOM   1497  HA  LYS A 108      32.090  34.760  45.930  1.00  0.00           H
ATOM   1498  CB  LYS A 108      33.550  35.790  47.310  1.00  0.00           C
ATOM   1499  HB1 LYS A 108      34.270  35.530  48.120  1.00  0.00           H
ATOM   1500  HB2 LYS A 108      32.690  36.310  47.770  1.00  0.00           H
ATOM   1501  CG  LYS A 108      34.360  36.770  46.350  1.00  0.00           C
ATOM   1502  HG1 LYS A 108      33.820  37.000  45.410  1.00  0.00           H
ATOM   1503  HG2 LYS A 108      35.270  36.190  46.080  1.00  0.00           H
ATOM   1504  CD  LYS A 108      34.870  38.030  47.100  1.00  0.00           C
ATOM   1505  HD1 LYS A 108      34.010  38.420  47.680  1.00  0.00           H
ATOM   1506  HD2 LYS A 108      35.240  38.750  46.340  1.00  0.00           H
ATOM   1507  CE  LYS A 108      36.040  37.790  48.010  1.00  0.00           C
ATOM   1508  HE1 LYS A 108      36.870  37.440  47.350  1.00  0.00           H
ATOM   1509  HE2 LYS A 108      35.900  36.980  48.760  1.00  0.00           H
ATOM   1510  NZ  LYS A 108      36.350  39.070  48.670  1.00  0.00           N
ATOM   1511  HZ1 LYS A 108      37.330  39.110  49.010  1.00  0.00           H
ATOM   1512  HZ2 LYS A 108      35.720  39.260  49.480  1.00  0.00           H
ATOM   1513  HZ3 LYS A 108      36.270  39.840  47.980  1.00  0.00           H
ATOM   1514  C   LYS A 108      34.010  33.790  46.030  1.00  0.00           C
ATOM   1515  O   LYS A 108      34.320  33.750  44.830  1.00  0.00           O
ATOM   1516  N   TYR A 109      34.720  33.050  46.890  1.00  0.00           N
ATOM   1517  HN  TYR A 109      34.490  33.020  47.860  1.00  0.00           H
ATOM   1518  CA  TYR A 109      35.890  32.330  46.480  1.00  0.00           C
ATOM   1519  HA  TYR A 109      36.530  32.950  45.870  1.00  0.00           H
ATOM   1520  CB  TYR A 109      36.740  31.790  47.730  1.00  0.00           C
ATOM   1521  HB1 TYR A 109      36.160  30.900  48.060  1.00  0.00           H
ATOM   1522  HB2 TYR A 109      36.840  32.440  48.630  1.00  0.00           H
ATOM   1523  CG  TYR A 109      38.130  31.260  47.220  1.00  0.00           C
ATOM   1524  CD1 TYR A 109      39.290  32.040  47.390  1.00  0.00           C
ATOM   1525  HD1 TYR A 109      39.210  32.890  48.060  1.00  0.00           H
ATOM   1526  CE1 TYR A 109      40.520  31.670  46.890  1.00  0.00           C
ATOM   1527  HE1 TYR A 109      41.430  32.250  46.860  1.00  0.00           H
ATOM   1528  CZ  TYR A 109      40.600  30.510  46.160  1.00  0.00           C
ATOM   1529  OH  TYR A 109      41.830  30.190  45.430  1.00  0.00           O
ATOM   1530  HH  TYR A 109      41.580  29.490  44.820  1.00  0.00           H
ATOM   1531  CD2 TYR A 109      38.270  30.070  46.370  1.00  0.00           C
ATOM   1532  HD2 TYR A 109      37.430  29.440  46.100  1.00  0.00           H
ATOM   1533  CE2 TYR A 109      39.550  29.620  45.970  1.00  0.00           C
ATOM   1534  HE2 TYR A 109      39.550  28.690  45.430  1.00  0.00           H
ATOM   1535  C   TYR A 109      35.340  31.150  45.640  1.00  0.00           C
ATOM   1536  O   TYR A 109      35.590  31.110  44.460  1.00  0.00           O
ATOM   1537  N   LEU A 110      34.350  30.300  46.170  1.00  0.00           N
ATOM   1538  HN  LEU A 110      33.840  30.440  47.010  1.00  0.00           H
ATOM   1539  CA  LEU A 110      33.880  29.120  45.480  1.00  0.00           C
ATOM   1540  HA  LEU A 110      34.710  28.430  45.460  1.00  0.00           H
ATOM   1541  CB  LEU A 110      32.820  28.490  46.430  1.00  0.00           C
ATOM   1542  HB1 LEU A 110      31.830  28.930  46.190  1.00  0.00           H
ATOM   1543  HB2 LEU A 110      33.090  28.590  47.500  1.00  0.00           H
ATOM   1544  CG  LEU A 110      32.650  27.020  46.100  1.00  0.00           C
ATOM   1545  HG  LEU A 110      32.450  26.930  45.020  1.00  0.00           H
ATOM   1546  CD1 LEU A 110      33.760  26.050  46.560  1.00  0.00           C
ATOM   1547 HD11 LEU A 110      34.710  26.110  45.980  1.00  0.00           H
ATOM   1548 HD12 LEU A 110      33.380  25.010  46.460  1.00  0.00           H
ATOM   1549 HD13 LEU A 110      33.990  26.190  47.640  1.00  0.00           H
ATOM   1550  CD2 LEU A 110      31.270  26.450  46.700  1.00  0.00           C
ATOM   1551 HD21 LEU A 110      31.400  26.490  47.800  1.00  0.00           H
ATOM   1552 HD22 LEU A 110      31.120  25.390  46.410  1.00  0.00           H
ATOM   1553 HD23 LEU A 110      30.500  27.110  46.250  1.00  0.00           H
ATOM   1554  C   LEU A 110      33.340  29.320  44.020  1.00  0.00           C
ATOM   1555  O   LEU A 110      33.610  28.460  43.180  1.00  0.00           O
ATOM   1556  N   MET A 111      32.640  30.450  43.740  1.00  0.00           N
ATOM   1557  HN  MET A 111      32.580  31.250  44.340  1.00  0.00           H
ATOM   1558  CA  MET A 111      32.280  30.710  42.360  1.00  0.00           C
ATOM   1559  HA  MET A 111      32.440  29.920  41.640  1.00  0.00           H
ATOM   1560  CB  MET A 111      30.770  30.980  42.220  1.00  0.00           C
ATOM   1561  HB1 MET A 111      30.240  30.010  42.120  1.00  0.00           H
ATOM   1562  HB2 MET A 111      30.570  31.460  41.240  1.00  0.00           H
ATOM   1563  CG  MET A 111      30.040  31.840  43.300  1.00  0.00           C
ATOM   1564  HG1 MET A 111      30.550  32.820  43.190  1.00  0.00           H
ATOM   1565  HG2 MET A 111      30.190  31.400  44.310  1.00  0.00           H
ATOM   1566  SD  MET A 111      28.330  31.930  42.860  1.00  0.00           S
ATOM   1567  CE  MET A 111      27.900  30.380  43.660  1.00  0.00           C
ATOM   1568  HE1 MET A 111      26.800  30.460  43.800  1.00  0.00           H
ATOM   1569  HE2 MET A 111      28.320  30.230  44.670  1.00  0.00           H
ATOM   1570  HE3 MET A 111      28.260  29.470  43.130  1.00  0.00           H
ATOM   1571  C   MET A 111      33.120  31.790  41.630  1.00  0.00           C
ATOM   1572  O   MET A 111      32.920  32.030  40.450  1.00  0.00           O
ATOM   1573  N   GLU A 112      33.990  32.440  42.410  1.00  0.00           N
ATOM   1574  HN  GLU A 112      33.980  32.240  43.380  1.00  0.00           H
ATOM   1575  CA  GLU A 112      34.970  33.390  41.920  1.00  0.00           C
ATOM   1576  HA  GLU A 112      35.550  33.650  42.790  1.00  0.00           H
ATOM   1577  CB  GLU A 112      35.790  32.700  40.800  1.00  0.00           C
ATOM   1578  HB1 GLU A 112      36.620  33.290  40.350  1.00  0.00           H
ATOM   1579  HB2 GLU A 112      35.290  32.610  39.820  1.00  0.00           H
ATOM   1580  CG  GLU A 112      36.290  31.290  41.150  1.00  0.00           C
ATOM   1581  HG1 GLU A 112      35.530  30.510  41.350  1.00  0.00           H
ATOM   1582  HG2 GLU A 112      36.810  31.420  42.130  1.00  0.00           H
ATOM   1583  CD  GLU A 112      37.370  30.700  40.100  1.00  0.00           C
ATOM   1584  OE1 GLU A 112      36.950  29.760  39.370  1.00  0.00           O
ATOM   1585  OE2 GLU A 112      38.480  31.190  40.090  1.00  0.00           O
ATOM   1586  C   GLU A 112      34.410  34.690  41.380  1.00  0.00           C
ATOM   1587  O   GLU A 112      35.120  35.410  40.660  1.00  0.00           O
ATOM   1588  N   THR A 113      33.140  35.050  41.720  1.00  0.00           N
ATOM   1589  HN  THR A 113      32.600  34.560  42.400  1.00  0.00           H
ATOM   1590  CA  THR A 113      32.310  36.090  41.080  1.00  0.00           C
ATOM   1591  HA  THR A 113      32.840  37.010  40.880  1.00  0.00           H
ATOM   1592  CB  THR A 113      31.460  35.630  39.900  1.00  0.00           C
ATOM   1593  HB  THR A 113      32.170  35.210  39.150  1.00  0.00           H
ATOM   1594  OG1 THR A 113      30.790  36.690  39.210  1.00  0.00           O
ATOM   1595  HG1 THR A 113      31.300  37.500  39.240  1.00  0.00           H
ATOM   1596  CG2 THR A 113      30.510  34.580  40.330  1.00  0.00           C
ATOM   1597 HG21 THR A 113      29.630  34.900  40.940  1.00  0.00           H
ATOM   1598 HG22 THR A 113      31.040  33.750  40.860  1.00  0.00           H
ATOM   1599 HG23 THR A 113      30.150  33.980  39.470  1.00  0.00           H
ATOM   1600  C   THR A 113      31.420  36.470  42.300  1.00  0.00           C
ATOM   1601  O   THR A 113      31.130  35.640  43.100  1.00  0.00           O
ATOM   1602  N   TRP A 114      30.940  37.770  42.460  1.00  0.00           N
ATOM   1603  HN  TRP A 114      31.210  38.480  41.830  1.00  0.00           H
ATOM   1604  CA  TRP A 114      30.040  38.260  43.500  1.00  0.00           C
ATOM   1605  HA  TRP A 114      30.090  37.510  44.280  1.00  0.00           H
ATOM   1606  CB  TRP A 114      30.550  39.620  43.940  1.00  0.00           C
ATOM   1607  HB1 TRP A 114      30.540  40.350  43.100  1.00  0.00           H
ATOM   1608  HB2 TRP A 114      31.610  39.480  44.240  1.00  0.00           H
ATOM   1609  CG  TRP A 114      29.740  40.230  45.050  1.00  0.00           C
ATOM   1610  CD1 TRP A 114      28.550  40.920  44.930  1.00  0.00           C
ATOM   1611  HD1 TRP A 114      28.240  41.310  43.970  1.00  0.00           H
ATOM   1612  NE1 TRP A 114      28.120  41.170  46.240  1.00  0.00           N
ATOM   1613  HE1 TRP A 114      27.500  41.930  46.260  1.00  0.00           H
ATOM   1614  CE2 TRP A 114      28.960  40.670  47.150  1.00  0.00           C
ATOM   1615  CD2 TRP A 114      30.060  40.060  46.440  1.00  0.00           C
ATOM   1616  CE3 TRP A 114      31.130  39.480  47.130  1.00  0.00           C
ATOM   1617  HE3 TRP A 114      31.960  38.940  46.690  1.00  0.00           H
ATOM   1618  CZ3 TRP A 114      31.110  39.590  48.550  1.00  0.00           C
ATOM   1619  HZ3 TRP A 114      32.010  39.330  49.100  1.00  0.00           H
ATOM   1620  CZ2 TRP A 114      28.910  40.670  48.500  1.00  0.00           C
ATOM   1621  HZ2 TRP A 114      28.150  41.210  49.040  1.00  0.00           H
ATOM   1622  CH2 TRP A 114      29.890  40.060  49.180  1.00  0.00           C
ATOM   1623  HH2 TRP A 114      29.980  40.200  50.250  1.00  0.00           H
ATOM   1624  C   TRP A 114      28.590  38.270  42.920  1.00  0.00           C
ATOM   1625  O   TRP A 114      28.380  39.140  42.100  1.00  0.00           O
ATOM   1626  N   PRO A 115      27.570  37.490  43.270  1.00  0.00           N
ATOM   1627  CD  PRO A 115      27.850  36.150  43.840  1.00  0.00           C
ATOM   1628  HD1 PRO A 115      28.060  36.160  44.930  1.00  0.00           H
ATOM   1629  HD2 PRO A 115      28.700  35.700  43.290  1.00  0.00           H
ATOM   1630  CA  PRO A 115      26.210  37.620  42.770  1.00  0.00           C
ATOM   1631  HA  PRO A 115      26.090  38.310  41.950  1.00  0.00           H
ATOM   1632  CB  PRO A 115      26.000  36.150  42.300  1.00  0.00           C
ATOM   1633  HB1 PRO A 115      26.600  36.000  41.380  1.00  0.00           H
ATOM   1634  HB2 PRO A 115      24.940  35.860  42.110  1.00  0.00           H
ATOM   1635  CG  PRO A 115      26.660  35.330  43.460  1.00  0.00           C
ATOM   1636  HG1 PRO A 115      25.990  35.350  44.340  1.00  0.00           H
ATOM   1637  HG2 PRO A 115      26.720  34.280  43.070  1.00  0.00           H
ATOM   1638  C   PRO A 115      25.180  38.010  43.860  1.00  0.00           C
ATOM   1639  O   PRO A 115      24.000  37.620  43.710  1.00  0.00           O
ATOM   1640  N   PHE A 116      25.540  38.790  44.940  1.00  0.00           N
ATOM   1641  HN  PHE A 116      26.470  39.140  45.040  1.00  0.00           H
ATOM   1642  CA  PHE A 116      24.580  39.200  45.970  1.00  0.00           C
ATOM   1643  HA  PHE A 116      23.700  38.600  45.770  1.00  0.00           H
ATOM   1644  CB  PHE A 116      25.120  39.050  47.420  1.00  0.00           C
ATOM   1645  HB1 PHE A 116      24.280  39.100  48.140  1.00  0.00           H
ATOM   1646  HB2 PHE A 116      25.920  39.810  47.520  1.00  0.00           H
ATOM   1647  CG  PHE A 116      25.710  37.670  47.520  1.00  0.00           C
ATOM   1648  CD1 PHE A 116      24.820  36.610  47.830  1.00  0.00           C
ATOM   1649  HD1 PHE A 116      23.790  36.820  48.080  1.00  0.00           H
ATOM   1650  CE1 PHE A 116      25.290  35.320  48.050  1.00  0.00           C
ATOM   1651  HE1 PHE A 116      24.700  34.480  48.370  1.00  0.00           H
ATOM   1652  CZ  PHE A 116      26.630  34.960  47.830  1.00  0.00           C
ATOM   1653  HZ  PHE A 116      26.910  33.980  48.200  1.00  0.00           H
ATOM   1654  CD2 PHE A 116      27.090  37.360  47.420  1.00  0.00           C
ATOM   1655  HD2 PHE A 116      27.850  38.100  47.200  1.00  0.00           H
ATOM   1656  CE2 PHE A 116      27.550  36.020  47.670  1.00  0.00           C
ATOM   1657  HE2 PHE A 116      28.610  35.820  47.780  1.00  0.00           H
ATOM   1658  C   PHE A 116      24.140  40.690  45.860  1.00  0.00           C
ATOM   1659  O   PHE A 116      23.430  41.220  46.740  1.00  0.00           O
ATOM   1660  N   GLY A 117      24.560  41.370  44.770  1.00  0.00           N
ATOM   1661  HN  GLY A 117      25.120  40.860  44.120  1.00  0.00           H
ATOM   1662  CA  GLY A 117      24.350  42.780  44.410  1.00  0.00           C
ATOM   1663  HA1 GLY A 117      23.400  43.040  44.850  1.00  0.00           H
ATOM   1664  HA2 GLY A 117      24.430  42.790  43.330  1.00  0.00           H
ATOM   1665  C   GLY A 117      25.420  43.690  45.020  1.00  0.00           C
ATOM   1666  O   GLY A 117      26.230  43.280  45.930  1.00  0.00           O
ATOM   1667  N   GLU A 118      25.500  44.960  44.530  1.00  0.00           N
ATOM   1668  HN  GLU A 118      24.910  45.110  43.740  1.00  0.00           H
ATOM   1669  CA  GLU A 118      26.490  45.990  44.910  1.00  0.00           C
ATOM   1670  HA  GLU A 118      27.420  45.450  44.930  1.00  0.00           H
ATOM   1671  CB  GLU A 118      26.350  47.140  43.850  1.00  0.00           C
ATOM   1672  HB1 GLU A 118      25.390  47.710  43.920  1.00  0.00           H
ATOM   1673  HB2 GLU A 118      26.430  46.630  42.870  1.00  0.00           H
ATOM   1674  CG  GLU A 118      27.530  48.140  43.910  1.00  0.00           C
ATOM   1675  HG1 GLU A 118      28.470  47.690  44.300  1.00  0.00           H
ATOM   1676  HG2 GLU A 118      27.290  48.910  44.680  1.00  0.00           H
ATOM   1677  CD  GLU A 118      27.850  48.900  42.630  1.00  0.00           C
ATOM   1678  OE1 GLU A 118      27.670  50.130  42.600  1.00  0.00           O
ATOM   1679  OE2 GLU A 118      28.330  48.250  41.650  1.00  0.00           O
ATOM   1680  C   GLU A 118      26.220  46.580  46.300  1.00  0.00           C
ATOM   1681  O   GLU A 118      27.150  46.830  46.990  1.00  0.00           O
ATOM   1682  N   LEU A 119      24.980  46.690  46.830  1.00  0.00           N
ATOM   1683  HN  LEU A 119      24.200  46.530  46.230  1.00  0.00           H
ATOM   1684  CA  LEU A 119      24.670  47.190  48.210  1.00  0.00           C
ATOM   1685  HA  LEU A 119      25.120  48.160  48.310  1.00  0.00           H
ATOM   1686  CB  LEU A 119      23.200  47.290  48.420  1.00  0.00           C
ATOM   1687  HB1 LEU A 119      23.050  47.860  49.360  1.00  0.00           H
ATOM   1688  HB2 LEU A 119      22.580  46.370  48.500  1.00  0.00           H
ATOM   1689  CG  LEU A 119      22.540  48.030  47.220  1.00  0.00           C
ATOM   1690  HG  LEU A 119      22.760  47.500  46.270  1.00  0.00           H
ATOM   1691  CD1 LEU A 119      20.980  48.060  47.260  1.00  0.00           C
ATOM   1692 HD11 LEU A 119      20.350  48.560  46.500  1.00  0.00           H
ATOM   1693 HD12 LEU A 119      20.670  48.560  48.200  1.00  0.00           H
ATOM   1694 HD13 LEU A 119      20.660  47.000  47.310  1.00  0.00           H
ATOM   1695  CD2 LEU A 119      23.080  49.500  46.920  1.00  0.00           C
ATOM   1696 HD21 LEU A 119      23.140  50.150  47.810  1.00  0.00           H
ATOM   1697 HD22 LEU A 119      22.410  49.880  46.120  1.00  0.00           H
ATOM   1698 HD23 LEU A 119      24.100  49.490  46.470  1.00  0.00           H
ATOM   1699  C   LEU A 119      25.310  46.280  49.230  1.00  0.00           C
ATOM   1700  O   LEU A 119      25.720  46.780  50.300  1.00  0.00           O
ATOM   1701  N   LEU A 120      25.280  44.980  49.010  1.00  0.00           N
ATOM   1702  HN  LEU A 120      24.710  44.650  48.260  1.00  0.00           H
ATOM   1703  CA  LEU A 120      25.790  43.940  49.910  1.00  0.00           C
ATOM   1704  HA  LEU A 120      25.620  44.250  50.930  1.00  0.00           H
ATOM   1705  CB  LEU A 120      25.110  42.570  49.790  1.00  0.00           C
ATOM   1706  HB1 LEU A 120      25.430  42.080  48.850  1.00  0.00           H
ATOM   1707  HB2 LEU A 120      24.020  42.800  49.730  1.00  0.00           H
ATOM   1708  CG  LEU A 120      25.460  41.570  50.940  1.00  0.00           C
ATOM   1709  HG  LEU A 120      26.550  41.590  51.180  1.00  0.00           H
ATOM   1710  CD1 LEU A 120      24.700  42.000  52.230  1.00  0.00           C
ATOM   1711 HD11 LEU A 120      24.980  41.360  53.090  1.00  0.00           H
ATOM   1712 HD12 LEU A 120      23.600  41.960  52.040  1.00  0.00           H
ATOM   1713 HD13 LEU A 120      24.940  43.030  52.570  1.00  0.00           H
ATOM   1714  CD2 LEU A 120      25.110  40.030  50.660  1.00  0.00           C
ATOM   1715 HD21 LEU A 120      25.800  39.690  49.860  1.00  0.00           H
ATOM   1716 HD22 LEU A 120      24.050  39.940  50.370  1.00  0.00           H
ATOM   1717 HD23 LEU A 120      25.250  39.440  51.590  1.00  0.00           H
ATOM   1718  C   LEU A 120      27.350  43.860  49.790  1.00  0.00           C
ATOM   1719  O   LEU A 120      28.100  43.730  50.750  1.00  0.00           O
ATOM   1720  N   CYS A 121      27.860  44.180  48.590  1.00  0.00           N
ATOM   1721  HN  CYS A 121      27.350  44.380  47.750  1.00  0.00           H
ATOM   1722  CA  CYS A 121      29.290  44.480  48.470  1.00  0.00           C
ATOM   1723  HA  CYS A 121      29.830  43.690  48.980  1.00  0.00           H
ATOM   1724  CB  CYS A 121      29.730  44.490  47.000  1.00  0.00           C
ATOM   1725  HB1 CYS A 121      29.050  45.230  46.530  1.00  0.00           H
ATOM   1726  HB2 CYS A 121      29.550  43.510  46.520  1.00  0.00           H
ATOM   1727  SG  CYS A 121      31.420  44.990  46.730  1.00  0.00           S
ATOM   1728  C   CYS A 121      29.710  45.710  49.320  1.00  0.00           C
ATOM   1729  O   CYS A 121      30.690  45.640  50.080  1.00  0.00           O
ATOM   1730  N   LYS A 122      28.930  46.800  49.340  1.00  0.00           N
ATOM   1731  HN  LYS A 122      28.220  47.010  48.680  1.00  0.00           H
ATOM   1732  CA  LYS A 122      29.330  47.900  50.240  1.00  0.00           C
ATOM   1733  HA  LYS A 122      30.380  48.100  50.080  1.00  0.00           H
ATOM   1734  CB  LYS A 122      28.470  49.140  50.060  1.00  0.00           C
ATOM   1735  HB1 LYS A 122      28.890  49.950  50.690  1.00  0.00           H
ATOM   1736  HB2 LYS A 122      27.400  48.950  50.250  1.00  0.00           H
ATOM   1737  CG  LYS A 122      28.640  49.780  48.650  1.00  0.00           C
ATOM   1738  HG1 LYS A 122      28.310  49.090  47.850  1.00  0.00           H
ATOM   1739  HG2 LYS A 122      29.720  50.020  48.500  1.00  0.00           H
ATOM   1740  CD  LYS A 122      27.910  51.170  48.620  1.00  0.00           C
ATOM   1741  HD1 LYS A 122      28.170  51.850  49.460  1.00  0.00           H
ATOM   1742  HD2 LYS A 122      26.830  50.900  48.700  1.00  0.00           H
ATOM   1743  CE  LYS A 122      28.070  52.060  47.330  1.00  0.00           C
ATOM   1744  HE1 LYS A 122      27.420  52.960  47.280  1.00  0.00           H
ATOM   1745  HE2 LYS A 122      27.880  51.330  46.520  1.00  0.00           H
ATOM   1746  NZ  LYS A 122      29.470  52.530  47.160  1.00  0.00           N
ATOM   1747  HZ1 LYS A 122      29.760  53.060  48.010  1.00  0.00           H
ATOM   1748  HZ2 LYS A 122      29.390  53.140  46.330  1.00  0.00           H
ATOM   1749  HZ3 LYS A 122      30.120  51.740  46.980  1.00  0.00           H
ATOM   1750  C   LYS A 122      29.190  47.510  51.740  1.00  0.00           C
ATOM   1751  O   LYS A 122      30.060  47.850  52.540  1.00  0.00           O
ATOM   1752  N   ALA A 123      28.040  46.830  52.160  1.00  0.00           N
ATOM   1753  HN  ALA A 123      27.270  46.730  51.540  1.00  0.00           H
ATOM   1754  CA  ALA A 123      27.850  46.430  53.580  1.00  0.00           C
ATOM   1755  HA  ALA A 123      27.940  47.370  54.100  1.00  0.00           H
ATOM   1756  CB  ALA A 123      26.410  45.850  53.740  1.00  0.00           C
ATOM   1757  HB1 ALA A 123      26.290  44.920  53.140  1.00  0.00           H
ATOM   1758  HB2 ALA A 123      25.890  46.700  53.250  1.00  0.00           H
ATOM   1759  HB3 ALA A 123      26.080  45.720  54.790  1.00  0.00           H
ATOM   1760  C   ALA A 123      28.880  45.430  54.110  1.00  0.00           C
ATOM   1761  O   ALA A 123      29.480  45.590  55.130  1.00  0.00           O
ATOM   1762  N   VAL A 124      29.210  44.450  53.290  1.00  0.00           N
ATOM   1763  HN  VAL A 124      28.740  44.300  52.420  1.00  0.00           H
ATOM   1764  CA  VAL A 124      30.180  43.410  53.680  1.00  0.00           C
ATOM   1765  HA  VAL A 124      30.030  42.990  54.670  1.00  0.00           H
ATOM   1766  CB  VAL A 124      29.950  42.160  52.840  1.00  0.00           C
ATOM   1767  HB  VAL A 124      30.050  42.500  51.780  1.00  0.00           H
ATOM   1768  CG1 VAL A 124      31.020  41.080  52.950  1.00  0.00           C
ATOM   1769 HG11 VAL A 124      30.870  40.130  52.390  1.00  0.00           H
ATOM   1770 HG12 VAL A 124      31.120  40.770  54.010  1.00  0.00           H
ATOM   1771 HG13 VAL A 124      31.980  41.390  52.500  1.00  0.00           H
ATOM   1772  CG2 VAL A 124      28.580  41.490  53.050  1.00  0.00           C
ATOM   1773 HG21 VAL A 124      28.310  41.110  54.060  1.00  0.00           H
ATOM   1774 HG22 VAL A 124      28.600  40.540  52.480  1.00  0.00           H
ATOM   1775 HG23 VAL A 124      27.760  42.190  52.800  1.00  0.00           H
ATOM   1776  C   VAL A 124      31.640  43.860  53.750  1.00  0.00           C
ATOM   1777  O   VAL A 124      32.410  43.470  54.570  1.00  0.00           O
ATOM   1778  N   LEU A 125      32.100  44.690  52.810  1.00  0.00           N
ATOM   1779  HN  LEU A 125      31.620  44.890  51.950  1.00  0.00           H
ATOM   1780  CA  LEU A 125      33.440  45.290  52.830  1.00  0.00           C
ATOM   1781  HA  LEU A 125      34.100  44.500  53.160  1.00  0.00           H
ATOM   1782  CB  LEU A 125      33.820  45.760  51.410  1.00  0.00           C
ATOM   1783  HB1 LEU A 125      34.750  46.370  51.450  1.00  0.00           H
ATOM   1784  HB2 LEU A 125      33.190  46.610  51.070  1.00  0.00           H
ATOM   1785  CG  LEU A 125      33.910  44.700  50.350  1.00  0.00           C
ATOM   1786  HG  LEU A 125      32.950  44.350  49.930  1.00  0.00           H
ATOM   1787  CD1 LEU A 125      34.830  45.130  49.220  1.00  0.00           C
ATOM   1788 HD11 LEU A 125      34.930  44.290  48.490  1.00  0.00           H
ATOM   1789 HD12 LEU A 125      35.840  45.280  49.670  1.00  0.00           H
ATOM   1790 HD13 LEU A 125      34.660  46.130  48.770  1.00  0.00           H
ATOM   1791  CD2 LEU A 125      34.540  43.310  50.790  1.00  0.00           C
ATOM   1792 HD21 LEU A 125      35.610  43.530  51.020  1.00  0.00           H
ATOM   1793 HD22 LEU A 125      34.700  42.600  49.960  1.00  0.00           H
ATOM   1794 HD23 LEU A 125      33.920  42.840  51.590  1.00  0.00           H
ATOM   1795  C   LEU A 125      33.590  46.320  53.890  1.00  0.00           C
ATOM   1796  O   LEU A 125      34.570  46.290  54.660  1.00  0.00           O
ATOM   1797  N   SER A 126      32.550  47.250  54.050  1.00  0.00           N
ATOM   1798  HN  SER A 126      31.740  47.180  53.470  1.00  0.00           H
ATOM   1799  CA  SER A 126      32.510  48.220  55.190  1.00  0.00           C
ATOM   1800  HA  SER A 126      33.500  48.630  55.220  1.00  0.00           H
ATOM   1801  CB  SER A 126      31.560  49.390  54.930  1.00  0.00           C
ATOM   1802  HB1 SER A 126      31.700  49.770  53.890  1.00  0.00           H
ATOM   1803  HB2 SER A 126      31.660  50.160  55.720  1.00  0.00           H
ATOM   1804  OG  SER A 126      30.170  49.010  54.940  1.00  0.00           O
ATOM   1805  HG1 SER A 126      29.950  48.440  54.210  1.00  0.00           H
ATOM   1806  C   SER A 126      32.290  47.650  56.560  1.00  0.00           C
ATOM   1807  O   SER A 126      32.990  48.120  57.500  1.00  0.00           O
ATOM   1808  N   ILE A 127      31.350  46.750  56.810  1.00  0.00           N
ATOM   1809  HN  ILE A 127      30.720  46.420  56.110  1.00  0.00           H
ATOM   1810  CA  ILE A 127      31.100  46.110  58.100  1.00  0.00           C
ATOM   1811  HA  ILE A 127      31.020  46.900  58.830  1.00  0.00           H
ATOM   1812  CB  ILE A 127      29.800  45.240  58.250  1.00  0.00           C
ATOM   1813  HB  ILE A 127      29.680  44.650  57.310  1.00  0.00           H
ATOM   1814  CG2 ILE A 127      29.700  44.260  59.420  1.00  0.00           C
ATOM   1815 HG21 ILE A 127      30.360  43.370  59.300  1.00  0.00           H
ATOM   1816 HG22 ILE A 127      28.670  43.860  59.500  1.00  0.00           H
ATOM   1817 HG23 ILE A 127      29.940  44.810  60.360  1.00  0.00           H
ATOM   1818  CG1 ILE A 127      28.630  46.300  58.170  1.00  0.00           C
ATOM   1819 HG11 ILE A 127      28.770  46.870  57.230  1.00  0.00           H
ATOM   1820 HG12 ILE A 127      28.790  47.040  58.980  1.00  0.00           H
ATOM   1821  CD  ILE A 127      27.220  45.750  58.250  1.00  0.00           C
ATOM   1822  HD1 ILE A 127      26.960  45.500  59.300  1.00  0.00           H
ATOM   1823  HD2 ILE A 127      26.960  44.940  57.540  1.00  0.00           H
ATOM   1824  HD3 ILE A 127      26.410  46.500  58.160  1.00  0.00           H
ATOM   1825  C   ILE A 127      32.290  45.320  58.570  1.00  0.00           C
ATOM   1826  O   ILE A 127      32.650  45.410  59.750  1.00  0.00           O
ATOM   1827  N   ASP A 128      32.980  44.600  57.640  1.00  0.00           N
ATOM   1828  HN  ASP A 128      32.690  44.540  56.690  1.00  0.00           H
ATOM   1829  CA  ASP A 128      34.160  43.840  57.980  1.00  0.00           C
ATOM   1830  HA  ASP A 128      33.890  43.140  58.750  1.00  0.00           H
ATOM   1831  CB  ASP A 128      34.570  43.060  56.700  1.00  0.00           C
ATOM   1832  HB1 ASP A 128      34.600  43.690  55.790  1.00  0.00           H
ATOM   1833  HB2 ASP A 128      33.750  42.350  56.460  1.00  0.00           H
ATOM   1834  CG  ASP A 128      35.810  42.230  56.670  1.00  0.00           C
ATOM   1835  OD1 ASP A 128      36.360  41.840  57.720  1.00  0.00           O
ATOM   1836  OD2 ASP A 128      36.220  41.820  55.590  1.00  0.00           O
ATOM   1837  C   ASP A 128      35.280  44.710  58.540  1.00  0.00           C
ATOM   1838  O   ASP A 128      35.930  44.340  59.530  1.00  0.00           O
ATOM   1839  N   TYR A 129      35.490  45.890  58.000  1.00  0.00           N
ATOM   1840  HN  TYR A 129      34.950  46.130  57.200  1.00  0.00           H
ATOM   1841  CA  TYR A 129      36.530  46.760  58.420  1.00  0.00           C
ATOM   1842  HA  TYR A 129      37.440  46.190  58.560  1.00  0.00           H
ATOM   1843  CB  TYR A 129      36.790  47.870  57.400  1.00  0.00           C
ATOM   1844  HB1 TYR A 129      37.350  48.760  57.750  1.00  0.00           H
ATOM   1845  HB2 TYR A 129      35.850  48.240  56.940  1.00  0.00           H
ATOM   1846  CG  TYR A 129      37.670  47.280  56.200  1.00  0.00           C
ATOM   1847  CD1 TYR A 129      37.930  45.860  55.970  1.00  0.00           C
ATOM   1848  HD1 TYR A 129      37.370  45.110  56.520  1.00  0.00           H
ATOM   1849  CE1 TYR A 129      38.730  45.430  54.930  1.00  0.00           C
ATOM   1850  HE1 TYR A 129      38.890  44.390  54.720  1.00  0.00           H
ATOM   1851  CZ  TYR A 129      39.420  46.380  54.120  1.00  0.00           C
ATOM   1852  OH  TYR A 129      40.150  45.900  53.030  1.00  0.00           O
ATOM   1853  HH  TYR A 129      40.680  46.670  52.830  1.00  0.00           H
ATOM   1854  CD2 TYR A 129      38.430  48.170  55.440  1.00  0.00           C
ATOM   1855  HD2 TYR A 129      38.350  49.230  55.660  1.00  0.00           H
ATOM   1856  CE2 TYR A 129      39.230  47.770  54.360  1.00  0.00           C
ATOM   1857  HE2 TYR A 129      39.760  48.500  53.760  1.00  0.00           H
ATOM   1858  C   TYR A 129      36.160  47.340  59.710  1.00  0.00           C
ATOM   1859  O   TYR A 129      37.040  47.510  60.590  1.00  0.00           O
ATOM   1860  N   TYR A 130      34.960  47.810  59.950  1.00  0.00           N
ATOM   1861  HN  TYR A 130      34.220  47.560  59.330  1.00  0.00           H
ATOM   1862  CA  TYR A 130      34.440  48.420  61.160  1.00  0.00           C
ATOM   1863  HA  TYR A 130      35.020  49.240  61.550  1.00  0.00           H
ATOM   1864  CB  TYR A 130      33.020  48.990  61.020  1.00  0.00           C
ATOM   1865  HB1 TYR A 130      32.510  48.410  60.230  1.00  0.00           H
ATOM   1866  HB2 TYR A 130      33.110  50.040  60.680  1.00  0.00           H
ATOM   1867  CG  TYR A 130      32.080  48.780  62.270  1.00  0.00           C
ATOM   1868  CD1 TYR A 130      32.320  49.590  63.360  1.00  0.00           C
ATOM   1869  HD1 TYR A 130      33.070  50.370  63.370  1.00  0.00           H
ATOM   1870  CE1 TYR A 130      31.520  49.500  64.470  1.00  0.00           C
ATOM   1871  HE1 TYR A 130      31.810  50.110  65.320  1.00  0.00           H
ATOM   1872  CZ  TYR A 130      30.650  48.390  64.570  1.00  0.00           C
ATOM   1873  OH  TYR A 130      30.060  48.070  65.840  1.00  0.00           O
ATOM   1874  HH  TYR A 130      30.640  48.320  66.560  1.00  0.00           H
ATOM   1875  CD2 TYR A 130      31.050  47.800  62.290  1.00  0.00           C
ATOM   1876  HD2 TYR A 130      30.970  47.120  61.450  1.00  0.00           H
ATOM   1877  CE2 TYR A 130      30.370  47.550  63.480  1.00  0.00           C
ATOM   1878  HE2 TYR A 130      29.650  46.740  63.510  1.00  0.00           H
ATOM   1879  C   TYR A 130      34.540  47.420  62.310  1.00  0.00           C
ATOM   1880  O   TYR A 130      34.940  47.880  63.440  1.00  0.00           O
ATOM   1881  N   ASN A 131      34.030  46.170  62.110  1.00  0.00           N
ATOM   1882  HN  ASN A 131      33.870  45.900  61.170  1.00  0.00           H
ATOM   1883  CA  ASN A 131      34.240  45.110  63.110  1.00  0.00           C
ATOM   1884  HA  ASN A 131      33.880  45.560  64.020  1.00  0.00           H
ATOM   1885  CB  ASN A 131      33.320  43.930  62.620  1.00  0.00           C
ATOM   1886  HB1 ASN A 131      32.570  44.330  61.900  1.00  0.00           H
ATOM   1887  HB2 ASN A 131      32.730  43.650  63.520  1.00  0.00           H
ATOM   1888  CG  ASN A 131      33.990  42.650  62.080  1.00  0.00           C
ATOM   1889  OD1 ASN A 131      33.960  42.410  60.860  1.00  0.00           O
ATOM   1890  ND2 ASN A 131      34.660  41.830  62.910  1.00  0.00           N
ATOM   1891 HD21 ASN A 131      34.400  41.700  63.870  1.00  0.00           H
ATOM   1892 HD22 ASN A 131      35.350  41.240  62.490  1.00  0.00           H
ATOM   1893  C   ASN A 131      35.740  44.790  63.360  1.00  0.00           C
ATOM   1894  O   ASN A 131      36.130  44.700  64.530  1.00  0.00           O
ATOM   1895  N   MET A 132      36.650  44.600  62.330  1.00  0.00           N
ATOM   1896  HN  MET A 132      36.310  44.620  61.400  1.00  0.00           H
ATOM   1897  CA  MET A 132      38.040  44.360  62.460  1.00  0.00           C
ATOM   1898  HA  MET A 132      38.230  43.400  62.920  1.00  0.00           H
ATOM   1899  CB  MET A 132      38.750  44.130  61.030  1.00  0.00           C
ATOM   1900  HB1 MET A 132      38.320  44.920  60.380  1.00  0.00           H
ATOM   1901  HB2 MET A 132      38.330  43.250  60.490  1.00  0.00           H
ATOM   1902  CG  MET A 132      40.300  44.240  61.060  1.00  0.00           C
ATOM   1903  HG1 MET A 132      40.770  43.440  61.670  1.00  0.00           H
ATOM   1904  HG2 MET A 132      40.600  45.230  61.480  1.00  0.00           H
ATOM   1905  SD  MET A 132      40.920  44.220  59.340  1.00  0.00           S
ATOM   1906  CE  MET A 132      42.540  44.950  59.700  1.00  0.00           C
ATOM   1907  HE1 MET A 132      43.100  44.280  60.390  1.00  0.00           H
ATOM   1908  HE2 MET A 132      42.440  45.960  60.150  1.00  0.00           H
ATOM   1909  HE3 MET A 132      43.240  44.890  58.840  1.00  0.00           H
ATOM   1910  C   MET A 132      38.750  45.430  63.360  1.00  0.00           C
ATOM   1911  O   MET A 132      39.310  45.160  64.410  1.00  0.00           O
ATOM   1912  N   PHE A 133      38.580  46.740  63.020  1.00  0.00           N
ATOM   1913  HN  PHE A 133      38.220  46.900  62.100  1.00  0.00           H
ATOM   1914  CA  PHE A 133      38.920  47.830  63.960  1.00  0.00           C
ATOM   1915  HA  PHE A 133      39.970  47.710  64.190  1.00  0.00           H
ATOM   1916  CB  PHE A 133      38.810  49.260  63.380  1.00  0.00           C
ATOM   1917  HB1 PHE A 133      38.770  50.030  64.190  1.00  0.00           H
ATOM   1918  HB2 PHE A 133      37.900  49.380  62.750  1.00  0.00           H
ATOM   1919  CG  PHE A 133      40.010  49.460  62.540  1.00  0.00           C
ATOM   1920  CD1 PHE A 133      41.130  50.130  63.050  1.00  0.00           C
ATOM   1921  HD1 PHE A 133      41.120  50.410  64.090  1.00  0.00           H
ATOM   1922  CE1 PHE A 133      42.270  50.440  62.210  1.00  0.00           C
ATOM   1923  HE1 PHE A 133      43.150  50.860  62.680  1.00  0.00           H
ATOM   1924  CZ  PHE A 133      42.240  50.040  60.840  1.00  0.00           C
ATOM   1925  HZ  PHE A 133      43.060  50.380  60.230  1.00  0.00           H
ATOM   1926  CD2 PHE A 133      40.150  48.930  61.250  1.00  0.00           C
ATOM   1927  HD2 PHE A 133      39.290  48.440  60.840  1.00  0.00           H
ATOM   1928  CE2 PHE A 133      41.230  49.210  60.480  1.00  0.00           C
ATOM   1929  HE2 PHE A 133      41.340  48.710  59.530  1.00  0.00           H
ATOM   1930  C   PHE A 133      38.220  47.770  65.300  1.00  0.00           C
ATOM   1931  O   PHE A 133      38.930  47.980  66.290  1.00  0.00           O
ATOM   1932  N   THR A 134      36.920  47.480  65.410  1.00  0.00           N
ATOM   1933  HN  THR A 134      36.410  47.380  64.570  1.00  0.00           H
ATOM   1934  CA  THR A 134      36.200  47.330  66.690  1.00  0.00           C
ATOM   1935  HA  THR A 134      36.290  48.180  67.360  1.00  0.00           H
ATOM   1936  CB  THR A 134      34.690  47.110  66.560  1.00  0.00           C
ATOM   1937  HB  THR A 134      34.540  46.150  66.020  1.00  0.00           H
ATOM   1938  OG1 THR A 134      34.040  48.180  65.910  1.00  0.00           O
ATOM   1939  HG1 THR A 134      34.350  48.220  65.000  1.00  0.00           H
ATOM   1940  CG2 THR A 134      33.990  47.100  67.910  1.00  0.00           C
ATOM   1941 HG21 THR A 134      34.050  48.040  68.510  1.00  0.00           H
ATOM   1942 HG22 THR A 134      34.400  46.290  68.550  1.00  0.00           H
ATOM   1943 HG23 THR A 134      32.940  46.790  67.730  1.00  0.00           H
ATOM   1944  C   THR A 134      36.810  46.200  67.580  1.00  0.00           C
ATOM   1945  O   THR A 134      36.940  46.430  68.780  1.00  0.00           O
ATOM   1946  N   SER A 135      37.190  45.050  67.010  1.00  0.00           N
ATOM   1947  HN  SER A 135      36.990  44.910  66.040  1.00  0.00           H
ATOM   1948  CA  SER A 135      37.630  43.850  67.720  1.00  0.00           C
ATOM   1949  HA  SER A 135      37.140  43.710  68.670  1.00  0.00           H
ATOM   1950  CB  SER A 135      37.420  42.600  66.810  1.00  0.00           C
ATOM   1951  HB1 SER A 135      37.880  42.810  65.820  1.00  0.00           H
ATOM   1952  HB2 SER A 135      36.330  42.440  66.650  1.00  0.00           H
ATOM   1953  OG  SER A 135      37.880  41.350  67.400  1.00  0.00           O
ATOM   1954  HG1 SER A 135      37.130  40.760  67.390  1.00  0.00           H
ATOM   1955  C   SER A 135      39.060  44.100  68.170  1.00  0.00           C
ATOM   1956  O   SER A 135      39.340  44.050  69.340  1.00  0.00           O
ATOM   1957  N   ILE A 136      39.950  44.560  67.260  1.00  0.00           N
ATOM   1958  HN  ILE A 136      39.660  44.820  66.340  1.00  0.00           H
ATOM   1959  CA  ILE A 136      41.340  44.840  67.650  1.00  0.00           C
ATOM   1960  HA  ILE A 136      41.760  44.000  68.190  1.00  0.00           H
ATOM   1961  CB  ILE A 136      42.130  45.160  66.350  1.00  0.00           C
ATOM   1962  HB  ILE A 136      41.510  45.980  65.930  1.00  0.00           H
ATOM   1963  CG2 ILE A 136      43.470  45.850  66.730  1.00  0.00           C
ATOM   1964 HG21 ILE A 136      43.230  46.930  66.770  1.00  0.00           H
ATOM   1965 HG22 ILE A 136      44.260  45.800  65.950  1.00  0.00           H
ATOM   1966 HG23 ILE A 136      43.860  45.450  67.690  1.00  0.00           H
ATOM   1967  CG1 ILE A 136      42.150  43.950  65.350  1.00  0.00           C
ATOM   1968 HG11 ILE A 136      41.140  43.580  65.110  1.00  0.00           H
ATOM   1969 HG12 ILE A 136      42.540  43.030  65.840  1.00  0.00           H
ATOM   1970  CD  ILE A 136      42.950  44.200  64.040  1.00  0.00           C
ATOM   1971  HD1 ILE A 136      42.780  43.360  63.330  1.00  0.00           H
ATOM   1972  HD2 ILE A 136      44.060  44.230  64.150  1.00  0.00           H
ATOM   1973  HD3 ILE A 136      42.650  45.150  63.560  1.00  0.00           H
ATOM   1974  C   ILE A 136      41.400  46.010  68.720  1.00  0.00           C
ATOM   1975  O   ILE A 136      42.270  45.950  69.570  1.00  0.00           O
ATOM   1976  N   PHE A 137      40.550  47.100  68.630  1.00  0.00           N
ATOM   1977  HN  PHE A 137      40.120  47.240  67.740  1.00  0.00           H
ATOM   1978  CA  PHE A 137      40.500  48.160  69.580  1.00  0.00           C
ATOM   1979  HA  PHE A 137      41.520  48.470  69.760  1.00  0.00           H
ATOM   1980  CB  PHE A 137      39.820  49.470  69.170  1.00  0.00           C
ATOM   1981  HB1 PHE A 137      39.620  50.080  70.080  1.00  0.00           H
ATOM   1982  HB2 PHE A 137      38.800  49.190  68.820  1.00  0.00           H
ATOM   1983  CG  PHE A 137      40.500  50.270  68.110  1.00  0.00           C
ATOM   1984  CD1 PHE A 137      39.740  51.270  67.480  1.00  0.00           C
ATOM   1985  HD1 PHE A 137      38.780  51.500  67.920  1.00  0.00           H
ATOM   1986  CE1 PHE A 137      40.220  51.940  66.330  1.00  0.00           C
ATOM   1987  HE1 PHE A 137      39.550  52.580  65.770  1.00  0.00           H
ATOM   1988  CZ  PHE A 137      41.530  51.850  65.930  1.00  0.00           C
ATOM   1989  HZ  PHE A 137      41.920  52.530  65.190  1.00  0.00           H
ATOM   1990  CD2 PHE A 137      41.780  50.050  67.620  1.00  0.00           C
ATOM   1991  HD2 PHE A 137      42.330  49.200  67.990  1.00  0.00           H
ATOM   1992  CE2 PHE A 137      42.280  50.870  66.600  1.00  0.00           C
ATOM   1993  HE2 PHE A 137      43.340  50.900  66.380  1.00  0.00           H
ATOM   1994  C   PHE A 137      39.950  47.570  70.900  1.00  0.00           C
ATOM   1995  O   PHE A 137      40.520  47.890  71.980  1.00  0.00           O
ATOM   1996  N   THR A 138      38.930  46.690  70.900  1.00  0.00           N
ATOM   1997  HN  THR A 138      38.480  46.440  70.050  1.00  0.00           H
ATOM   1998  CA  THR A 138      38.430  46.080  72.220  1.00  0.00           C
ATOM   1999  HA  THR A 138      38.340  46.880  72.950  1.00  0.00           H
ATOM   2000  CB  THR A 138      37.070  45.490  72.060  1.00  0.00           C
ATOM   2001  HB  THR A 138      37.080  44.500  71.540  1.00  0.00           H
ATOM   2002  OG1 THR A 138      36.140  46.310  71.320  1.00  0.00           O
ATOM   2003  HG1 THR A 138      36.320  46.280  70.370  1.00  0.00           H
ATOM   2004  CG2 THR A 138      36.540  45.110  73.410  1.00  0.00           C
ATOM   2005 HG21 THR A 138      36.440  46.020  74.040  1.00  0.00           H
ATOM   2006 HG22 THR A 138      37.150  44.340  73.930  1.00  0.00           H
ATOM   2007 HG23 THR A 138      35.480  44.780  73.300  1.00  0.00           H
ATOM   2008  C   THR A 138      39.480  45.180  72.830  1.00  0.00           C
ATOM   2009  O   THR A 138      39.670  45.150  74.090  1.00  0.00           O
ATOM   2010  N   LEU A 139      40.200  44.400  72.020  1.00  0.00           N
ATOM   2011  HN  LEU A 139      40.050  44.410  71.030  1.00  0.00           H
ATOM   2012  CA  LEU A 139      41.300  43.600  72.550  1.00  0.00           C
ATOM   2013  HA  LEU A 139      40.890  42.910  73.270  1.00  0.00           H
ATOM   2014  CB  LEU A 139      41.910  42.730  71.400  1.00  0.00           C
ATOM   2015  HB1 LEU A 139      42.870  42.220  71.650  1.00  0.00           H
ATOM   2016  HB2 LEU A 139      41.890  43.310  70.450  1.00  0.00           H
ATOM   2017  CG  LEU A 139      40.980  41.630  70.970  1.00  0.00           C
ATOM   2018  HG  LEU A 139      39.930  42.010  70.960  1.00  0.00           H
ATOM   2019  CD1 LEU A 139      41.380  41.220  69.540  1.00  0.00           C
ATOM   2020 HD11 LEU A 139      40.880  40.280  69.240  1.00  0.00           H
ATOM   2021 HD12 LEU A 139      42.470  41.000  69.590  1.00  0.00           H
ATOM   2022 HD13 LEU A 139      41.140  41.980  68.760  1.00  0.00           H
ATOM   2023  CD2 LEU A 139      40.980  40.400  71.990  1.00  0.00           C
ATOM   2024 HD21 LEU A 139      42.050  40.240  72.250  1.00  0.00           H
ATOM   2025 HD22 LEU A 139      40.550  39.550  71.410  1.00  0.00           H
ATOM   2026 HD23 LEU A 139      40.350  40.630  72.870  1.00  0.00           H
ATOM   2027  C   LEU A 139      42.400  44.410  73.250  1.00  0.00           C
ATOM   2028  O   LEU A 139      42.800  44.100  74.350  1.00  0.00           O
ATOM   2029  N   THR A 140      42.790  45.540  72.570  1.00  0.00           N
ATOM   2030  HN  THR A 140      42.500  45.580  71.620  1.00  0.00           H
ATOM   2031  CA  THR A 140      43.830  46.390  73.000  1.00  0.00           C
ATOM   2032  HA  THR A 140      44.690  45.790  73.250  1.00  0.00           H
ATOM   2033  CB  THR A 140      44.090  47.490  72.000  1.00  0.00           C
ATOM   2034  HB  THR A 140      43.160  48.080  71.830  1.00  0.00           H
ATOM   2035  OG1 THR A 140      44.500  46.920  70.780  1.00  0.00           O
ATOM   2036  HG1 THR A 140      43.720  46.490  70.430  1.00  0.00           H
ATOM   2037  CG2 THR A 140      45.150  48.520  72.370  1.00  0.00           C
ATOM   2038 HG21 THR A 140      46.080  47.980  72.630  1.00  0.00           H
ATOM   2039 HG22 THR A 140      44.870  49.140  73.250  1.00  0.00           H
ATOM   2040 HG23 THR A 140      45.360  49.160  71.490  1.00  0.00           H
ATOM   2041  C   THR A 140      43.340  46.980  74.230  1.00  0.00           C
ATOM   2042  O   THR A 140      44.030  47.100  75.240  1.00  0.00           O
ATOM   2043  N   MET A 141      42.010  47.430  74.350  1.00  0.00           N
ATOM   2044  HN  MET A 141      41.410  47.330  73.570  1.00  0.00           H
ATOM   2045  CA  MET A 141      41.550  48.200  75.490  1.00  0.00           C
ATOM   2046  HA  MET A 141      42.320  48.900  75.780  1.00  0.00           H
ATOM   2047  CB  MET A 141      40.230  48.950  75.040  1.00  0.00           C
ATOM   2048  HB1 MET A 141      39.600  48.160  74.570  1.00  0.00           H
ATOM   2049  HB2 MET A 141      40.700  49.550  74.240  1.00  0.00           H
ATOM   2050  CG  MET A 141      39.570  49.860  76.080  1.00  0.00           C
ATOM   2051  HG1 MET A 141      39.440  49.270  77.020  1.00  0.00           H
ATOM   2052  HG2 MET A 141      38.570  50.230  75.760  1.00  0.00           H
ATOM   2053  SD  MET A 141      40.630  51.170  76.590  1.00  0.00           S
ATOM   2054  CE  MET A 141      39.900  51.670  78.110  1.00  0.00           C
ATOM   2055  HE1 MET A 141      39.440  52.680  78.150  1.00  0.00           H
ATOM   2056  HE2 MET A 141      40.660  51.610  78.910  1.00  0.00           H
ATOM   2057  HE3 MET A 141      39.140  50.900  78.360  1.00  0.00           H
ATOM   2058  C   MET A 141      41.200  47.400  76.730  1.00  0.00           C
ATOM   2059  O   MET A 141      41.360  47.770  77.860  1.00  0.00           O
ATOM   2060  N   MET A 142      40.760  46.120  76.560  1.00  0.00           N
ATOM   2061  HN  MET A 142      40.590  45.680  75.680  1.00  0.00           H
ATOM   2062  CA  MET A 142      40.690  45.190  77.710  1.00  0.00           C
ATOM   2063  HA  MET A 142      39.970  45.580  78.420  1.00  0.00           H
ATOM   2064  CB  MET A 142      40.120  43.830  77.250  1.00  0.00           C
ATOM   2065  HB1 MET A 142      40.630  43.700  76.270  1.00  0.00           H
ATOM   2066  HB2 MET A 142      39.040  44.040  77.080  1.00  0.00           H
ATOM   2067  CG  MET A 142      40.310  42.570  78.100  1.00  0.00           C
ATOM   2068  HG1 MET A 142      39.320  42.080  78.000  1.00  0.00           H
ATOM   2069  HG2 MET A 142      40.470  42.880  79.160  1.00  0.00           H
ATOM   2070  SD  MET A 142      41.790  41.550  77.580  1.00  0.00           S
ATOM   2071  CE  MET A 142      41.650  40.280  78.740  1.00  0.00           C
ATOM   2072  HE1 MET A 142      42.590  39.690  78.830  1.00  0.00           H
ATOM   2073  HE2 MET A 142      40.840  39.610  78.380  1.00  0.00           H
ATOM   2074  HE3 MET A 142      41.530  40.710  79.760  1.00  0.00           H
ATOM   2075  C   MET A 142      42.020  45.010  78.490  1.00  0.00           C
ATOM   2076  O   MET A 142      42.030  45.000  79.740  1.00  0.00           O
ATOM   2077  N   SER A 143      43.080  44.910  77.680  1.00  0.00           N
ATOM   2078  HN  SER A 143      42.830  44.930  76.710  1.00  0.00           H
ATOM   2079  CA  SER A 143      44.470  44.960  78.130  1.00  0.00           C
ATOM   2080  HA  SER A 143      44.520  44.090  78.770  1.00  0.00           H
ATOM   2081  CB  SER A 143      45.420  44.600  76.990  1.00  0.00           C
ATOM   2082  HB1 SER A 143      46.430  44.370  77.390  1.00  0.00           H
ATOM   2083  HB2 SER A 143      45.540  45.550  76.420  1.00  0.00           H
ATOM   2084  OG  SER A 143      44.970  43.420  76.320  1.00  0.00           O
ATOM   2085  HG1 SER A 143      44.190  43.600  75.790  1.00  0.00           H
ATOM   2086  C   SER A 143      44.870  46.280  78.840  1.00  0.00           C
ATOM   2087  O   SER A 143      45.460  46.200  79.900  1.00  0.00           O
ATOM   2088  N   VAL A 144      44.440  47.500  78.320  1.00  0.00           N
ATOM   2089  HN  VAL A 144      43.950  47.500  77.450  1.00  0.00           H
ATOM   2090  CA  VAL A 144      44.580  48.860  78.990  1.00  0.00           C
ATOM   2091  HA  VAL A 144      45.610  49.010  79.250  1.00  0.00           H
ATOM   2092  CB  VAL A 144      44.080  50.000  78.110  1.00  0.00           C
ATOM   2093  HB  VAL A 144      42.970  49.950  78.070  1.00  0.00           H
ATOM   2094  CG1 VAL A 144      44.380  51.350  78.800  1.00  0.00           C
ATOM   2095 HG11 VAL A 144      44.240  52.250  78.150  1.00  0.00           H
ATOM   2096 HG12 VAL A 144      45.420  51.270  79.200  1.00  0.00           H
ATOM   2097 HG13 VAL A 144      43.830  51.550  79.740  1.00  0.00           H
ATOM   2098  CG2 VAL A 144      44.740  50.150  76.660  1.00  0.00           C
ATOM   2099 HG21 VAL A 144      44.350  49.440  75.900  1.00  0.00           H
ATOM   2100 HG22 VAL A 144      45.840  50.000  76.670  1.00  0.00           H
ATOM   2101 HG23 VAL A 144      44.500  51.160  76.260  1.00  0.00           H
ATOM   2102  C   VAL A 144      43.850  48.870  80.320  1.00  0.00           C
ATOM   2103  O   VAL A 144      44.330  49.460  81.310  1.00  0.00           O
ATOM   2104  N   ASP A 145      42.720  48.260  80.370  1.00  0.00           N
ATOM   2105  HN  ASP A 145      42.300  47.910  79.540  1.00  0.00           H
ATOM   2106  CA  ASP A 145      41.850  48.170  81.580  1.00  0.00           C
ATOM   2107  HA  ASP A 145      41.750  49.150  82.010  1.00  0.00           H
ATOM   2108  CB  ASP A 145      40.410  47.990  81.030  1.00  0.00           C
ATOM   2109  HB1 ASP A 145      40.450  47.070  80.410  1.00  0.00           H
ATOM   2110  HB2 ASP A 145      40.080  48.880  80.450  1.00  0.00           H
ATOM   2111  CG  ASP A 145      39.300  47.760  82.030  1.00  0.00           C
ATOM   2112  OD1 ASP A 145      38.560  48.680  82.520  1.00  0.00           O
ATOM   2113  OD2 ASP A 145      39.140  46.530  82.320  1.00  0.00           O
ATOM   2114  C   ASP A 145      42.260  47.260  82.750  1.00  0.00           C
ATOM   2115  O   ASP A 145      42.150  47.590  83.950  1.00  0.00           O
ATOM   2116  N   ARG A 146      42.940  46.160  82.410  1.00  0.00           N
ATOM   2117  HN  ARG A 146      43.030  45.950  81.430  1.00  0.00           H
ATOM   2118  CA  ARG A 146      43.730  45.380  83.270  1.00  0.00           C
ATOM   2119  HA  ARG A 146      43.060  45.180  84.090  1.00  0.00           H
ATOM   2120  CB  ARG A 146      44.130  44.000  82.710  1.00  0.00           C
ATOM   2121  HB1 ARG A 146      44.850  43.700  83.490  1.00  0.00           H
ATOM   2122  HB2 ARG A 146      44.620  44.180  81.730  1.00  0.00           H
ATOM   2123  CG  ARG A 146      42.950  42.970  82.710  1.00  0.00           C
ATOM   2124  HG1 ARG A 146      42.090  43.400  82.150  1.00  0.00           H
ATOM   2125  HG2 ARG A 146      42.630  42.860  83.760  1.00  0.00           H
ATOM   2126  CD  ARG A 146      43.260  41.560  82.190  1.00  0.00           C
ATOM   2127  HD1 ARG A 146      44.220  41.220  82.620  1.00  0.00           H
ATOM   2128  HD2 ARG A 146      43.350  41.580  81.080  1.00  0.00           H
ATOM   2129  NE  ARG A 146      42.000  40.770  82.550  1.00  0.00           N
ATOM   2130  HE  ARG A 146      41.100  41.200  82.460  1.00  0.00           H
ATOM   2131  CZ  ARG A 146      41.960  39.440  82.540  1.00  0.00           C
ATOM   2132  NH1 ARG A 146      40.870  38.700  82.510  1.00  0.00           N
ATOM   2133 HH11 ARG A 146      41.060  37.730  82.660  1.00  0.00           H
ATOM   2134 HH12 ARG A 146      39.990  39.080  82.770  1.00  0.00           H
ATOM   2135  NH2 ARG A 146      43.110  38.790  82.820  1.00  0.00           N
ATOM   2136 HH21 ARG A 146      43.850  39.390  83.100  1.00  0.00           H
ATOM   2137 HH22 ARG A 146      43.170  37.830  83.100  1.00  0.00           H
ATOM   2138  C   ARG A 146      44.980  46.170  83.770  1.00  0.00           C
ATOM   2139  O   ARG A 146      45.390  46.190  84.970  1.00  0.00           O
ATOM   2140  N   TYR A 147      45.630  46.930  82.910  1.00  0.00           N
ATOM   2141  HN  TYR A 147      45.350  46.870  81.950  1.00  0.00           H
ATOM   2142  CA  TYR A 147      46.790  47.710  83.260  1.00  0.00           C
ATOM   2143  HA  TYR A 147      47.520  47.090  83.770  1.00  0.00           H
ATOM   2144  CB  TYR A 147      47.520  48.270  81.950  1.00  0.00           C
ATOM   2145  HB1 TYR A 147      46.730  48.320  81.160  1.00  0.00           H
ATOM   2146  HB2 TYR A 147      48.280  47.530  81.610  1.00  0.00           H
ATOM   2147  CG  TYR A 147      48.150  49.620  82.070  1.00  0.00           C
ATOM   2148  CD1 TYR A 147      47.490  50.780  81.630  1.00  0.00           C
ATOM   2149  HD1 TYR A 147      46.580  50.650  81.080  1.00  0.00           H
ATOM   2150  CE1 TYR A 147      48.140  52.050  81.900  1.00  0.00           C
ATOM   2151  HE1 TYR A 147      47.550  52.930  81.700  1.00  0.00           H
ATOM   2152  CZ  TYR A 147      49.400  52.110  82.510  1.00  0.00           C
ATOM   2153  OH  TYR A 147      49.900  53.300  83.070  1.00  0.00           O
ATOM   2154  HH  TYR A 147      49.170  53.920  83.140  1.00  0.00           H
ATOM   2155  CD2 TYR A 147      49.370  49.700  82.720  1.00  0.00           C
ATOM   2156  HD2 TYR A 147      49.840  48.820  83.140  1.00  0.00           H
ATOM   2157  CE2 TYR A 147      49.990  50.930  82.930  1.00  0.00           C
ATOM   2158  HE2 TYR A 147      50.940  50.870  83.450  1.00  0.00           H
ATOM   2159  C   TYR A 147      46.530  48.880  84.290  1.00  0.00           C
ATOM   2160  O   TYR A 147      47.150  48.940  85.320  1.00  0.00           O
ATOM   2161  N   ILE A 148      45.460  49.680  84.100  1.00  0.00           N
ATOM   2162  HN  ILE A 148      44.920  49.540  83.280  1.00  0.00           H
ATOM   2163  CA  ILE A 148      45.110  50.760  85.050  1.00  0.00           C
ATOM   2164  HA  ILE A 148      45.960  51.400  85.230  1.00  0.00           H
ATOM   2165  CB  ILE A 148      43.950  51.640  84.540  1.00  0.00           C
ATOM   2166  HB  ILE A 148      43.780  52.410  85.320  1.00  0.00           H
ATOM   2167  CG2 ILE A 148      44.510  52.330  83.240  1.00  0.00           C
ATOM   2168 HG21 ILE A 148      45.430  52.890  83.510  1.00  0.00           H
ATOM   2169 HG22 ILE A 148      43.710  53.020  82.880  1.00  0.00           H
ATOM   2170 HG23 ILE A 148      44.890  51.630  82.470  1.00  0.00           H
ATOM   2171  CG1 ILE A 148      42.740  50.840  84.040  1.00  0.00           C
ATOM   2172 HG11 ILE A 148      42.970  49.830  83.620  1.00  0.00           H
ATOM   2173 HG12 ILE A 148      42.270  51.420  83.220  1.00  0.00           H
ATOM   2174  CD  ILE A 148      41.630  50.790  85.070  1.00  0.00           C
ATOM   2175  HD1 ILE A 148      40.980  51.690  85.050  1.00  0.00           H
ATOM   2176  HD2 ILE A 148      42.090  50.590  86.060  1.00  0.00           H
ATOM   2177  HD3 ILE A 148      40.970  49.920  84.850  1.00  0.00           H
ATOM   2178  C   ILE A 148      44.790  50.150  86.420  1.00  0.00           C
ATOM   2179  O   ILE A 148      45.190  50.600  87.490  1.00  0.00           O
ATOM   2180  N   ALA A 149      43.960  49.080  86.390  1.00  0.00           N
ATOM   2181  HN  ALA A 149      43.510  48.800  85.550  1.00  0.00           H
ATOM   2182  CA  ALA A 149      43.500  48.450  87.560  1.00  0.00           C
ATOM   2183  HA  ALA A 149      43.040  49.210  88.170  1.00  0.00           H
ATOM   2184  CB  ALA A 149      42.720  47.200  87.130  1.00  0.00           C
ATOM   2185  HB1 ALA A 149      43.290  46.550  86.430  1.00  0.00           H
ATOM   2186  HB2 ALA A 149      41.740  47.460  86.680  1.00  0.00           H
ATOM   2187  HB3 ALA A 149      42.480  46.720  88.110  1.00  0.00           H
ATOM   2188  C   ALA A 149      44.640  47.900  88.460  1.00  0.00           C
ATOM   2189  O   ALA A 149      44.650  48.070  89.710  1.00  0.00           O
ATOM   2190  N   VAL A 150      45.620  47.220  87.850  1.00  0.00           N
ATOM   2191  HN  VAL A 150      45.630  47.130  86.850  1.00  0.00           H
ATOM   2192  CA  VAL A 150      46.770  46.670  88.620  1.00  0.00           C
ATOM   2193  HA  VAL A 150      46.310  46.200  89.480  1.00  0.00           H
ATOM   2194  CB  VAL A 150      47.470  45.570  87.790  1.00  0.00           C
ATOM   2195  HB  VAL A 150      47.820  45.980  86.820  1.00  0.00           H
ATOM   2196  CG1 VAL A 150      48.870  45.140  88.450  1.00  0.00           C
ATOM   2197 HG11 VAL A 150      48.860  44.660  89.450  1.00  0.00           H
ATOM   2198 HG12 VAL A 150      49.420  46.100  88.600  1.00  0.00           H
ATOM   2199 HG13 VAL A 150      49.430  44.480  87.750  1.00  0.00           H
ATOM   2200  CG2 VAL A 150      46.640  44.340  87.610  1.00  0.00           C
ATOM   2201 HG21 VAL A 150      47.220  43.390  87.540  1.00  0.00           H
ATOM   2202 HG22 VAL A 150      45.820  44.480  86.880  1.00  0.00           H
ATOM   2203 HG23 VAL A 150      46.060  44.190  88.550  1.00  0.00           H
ATOM   2204  C   VAL A 150      47.590  47.780  89.170  1.00  0.00           C
ATOM   2205  O   VAL A 150      48.050  47.710  90.300  1.00  0.00           O
ATOM   2206  N   CYS A 151      47.870  48.870  88.360  1.00  0.00           N
ATOM   2207  HN  CYS A 151      47.580  48.940  87.410  1.00  0.00           H
ATOM   2208  CA  CYS A 151      48.980  49.740  88.630  1.00  0.00           C
ATOM   2209  HA  CYS A 151      49.750  49.400  89.300  1.00  0.00           H
ATOM   2210  CB  CYS A 151      49.740  50.180  87.310  1.00  0.00           C
ATOM   2211  HB1 CYS A 151      50.430  51.010  87.540  1.00  0.00           H
ATOM   2212  HB2 CYS A 151      48.960  50.680  86.710  1.00  0.00           H
ATOM   2213  SG  CYS A 151      50.460  48.740  86.490  1.00  0.00           S
ATOM   2214  HG1 CYS A 151      51.460  49.530  86.130  1.00  0.00           H
ATOM   2215  C   CYS A 151      48.470  50.940  89.310  1.00  0.00           C
ATOM   2216  O   CYS A 151      49.200  51.810  89.760  1.00  0.00           O
ATOM   2217  N   HSD A 152      47.110  51.160  89.520  1.00  0.00           N
ATOM   2218  HN  HSD A 152      46.460  50.510  89.130  1.00  0.00           H
ATOM   2219  CA  HSD A 152      46.540  52.370  90.180  1.00  0.00           C
ATOM   2220  HA  HSD A 152      47.360  52.710  90.800  1.00  0.00           H
ATOM   2221  CB  HSD A 152      46.300  53.510  89.150  1.00  0.00           C
ATOM   2222  HB1 HSD A 152      45.690  54.300  89.650  1.00  0.00           H
ATOM   2223  HB2 HSD A 152      45.840  53.140  88.220  1.00  0.00           H
ATOM   2224  ND1 HSD A 152      48.530  54.660  89.290  1.00  0.00           N
ATOM   2225  HD1 HSD A 152      48.510  54.780  90.290  1.00  0.00           H
ATOM   2226  CG  HSD A 152      47.530  54.010  88.570  1.00  0.00           C
ATOM   2227  CE1 HSD A 152      49.440  55.020  88.440  1.00  0.00           C
ATOM   2228  HE1 HSD A 152      50.430  55.350  88.750  1.00  0.00           H
ATOM   2229  NE2 HSD A 152      49.190  54.750  87.180  1.00  0.00           N
ATOM   2230  CD2 HSD A 152      48.030  54.030  87.280  1.00  0.00           C
ATOM   2231  HD2 HSD A 152      47.540  53.630  86.400  1.00  0.00           H
ATOM   2232  C   HSD A 152      45.300  52.150  91.000  1.00  0.00           C
ATOM   2233  O   HSD A 152      44.270  52.670  90.630  1.00  0.00           O
ATOM   2234  N   PRO A 153      45.200  51.440  92.190  1.00  0.00           N
ATOM   2235  CD  PRO A 153      46.260  50.640  92.750  1.00  0.00           C
ATOM   2236  HD1 PRO A 153      46.540  51.270  93.630  1.00  0.00           H
ATOM   2237  HD2 PRO A 153      47.060  50.490  92.000  1.00  0.00           H
ATOM   2238  CA  PRO A 153      43.900  50.930  92.590  1.00  0.00           C
ATOM   2239  HA  PRO A 153      43.370  50.460  91.780  1.00  0.00           H
ATOM   2240  CB  PRO A 153      44.220  49.730  93.510  1.00  0.00           C
ATOM   2241  HB1 PRO A 153      43.470  48.950  93.290  1.00  0.00           H
ATOM   2242  HB2 PRO A 153      44.030  50.090  94.550  1.00  0.00           H
ATOM   2243  CG  PRO A 153      45.630  49.320  93.210  1.00  0.00           C
ATOM   2244  HG1 PRO A 153      46.140  48.720  93.990  1.00  0.00           H
ATOM   2245  HG2 PRO A 153      45.580  48.640  92.330  1.00  0.00           H
ATOM   2246  C   PRO A 153      42.890  51.960  93.160  1.00  0.00           C
ATOM   2247  O   PRO A 153      41.690  51.810  92.930  1.00  0.00           O
ATOM   2248  N   VAL A 154      43.340  53.050  93.870  1.00  0.00           N
ATOM   2249  HN  VAL A 154      44.280  53.100  94.190  1.00  0.00           H
ATOM   2250  CA  VAL A 154      42.430  54.140  94.300  1.00  0.00           C
ATOM   2251  HA  VAL A 154      41.700  53.640  94.920  1.00  0.00           H
ATOM   2252  CB  VAL A 154      43.250  55.130  95.150  1.00  0.00           C
ATOM   2253  HB  VAL A 154      44.260  55.310  94.730  1.00  0.00           H
ATOM   2254  CG1 VAL A 154      42.710  56.550  95.270  1.00  0.00           C
ATOM   2255 HG11 VAL A 154      43.480  57.050  95.900  1.00  0.00           H
ATOM   2256 HG12 VAL A 154      41.760  56.600  95.850  1.00  0.00           H
ATOM   2257 HG13 VAL A 154      42.630  57.040  94.270  1.00  0.00           H
ATOM   2258  CG2 VAL A 154      43.270  54.610  96.590  1.00  0.00           C
ATOM   2259 HG21 VAL A 154      43.980  55.190  97.210  1.00  0.00           H
ATOM   2260 HG22 VAL A 154      43.600  53.550  96.630  1.00  0.00           H
ATOM   2261 HG23 VAL A 154      42.280  54.580  97.100  1.00  0.00           H
ATOM   2262  C   VAL A 154      41.810  54.760  93.120  1.00  0.00           C
ATOM   2263  O   VAL A 154      40.660  55.180  93.210  1.00  0.00           O
ATOM   2264  N   LYS A 155      42.500  54.980  92.030  1.00  0.00           N
ATOM   2265  HN  LYS A 155      43.490  54.860  92.070  1.00  0.00           H
ATOM   2266  CA  LYS A 155      41.870  55.570  90.810  1.00  0.00           C
ATOM   2267  HA  LYS A 155      41.020  56.150  91.130  1.00  0.00           H
ATOM   2268  CB  LYS A 155      42.840  56.440  89.920  1.00  0.00           C
ATOM   2269  HB1 LYS A 155      42.440  56.560  88.900  1.00  0.00           H
ATOM   2270  HB2 LYS A 155      43.740  55.830  89.710  1.00  0.00           H
ATOM   2271  CG  LYS A 155      43.360  57.710  90.670  1.00  0.00           C
ATOM   2272  HG1 LYS A 155      44.170  58.240  90.140  1.00  0.00           H
ATOM   2273  HG2 LYS A 155      43.910  57.370  91.570  1.00  0.00           H
ATOM   2274  CD  LYS A 155      42.180  58.670  91.110  1.00  0.00           C
ATOM   2275  HD1 LYS A 155      42.630  59.570  91.600  1.00  0.00           H
ATOM   2276  HD2 LYS A 155      41.520  58.220  91.880  1.00  0.00           H
ATOM   2277  CE  LYS A 155      41.300  59.180  90.000  1.00  0.00           C
ATOM   2278  HE1 LYS A 155      40.920  58.250  89.510  1.00  0.00           H
ATOM   2279  HE2 LYS A 155      41.790  59.780  89.200  1.00  0.00           H
ATOM   2280  NZ  LYS A 155      40.200  59.980  90.620  1.00  0.00           N
ATOM   2281  HZ1 LYS A 155      40.390  60.730  91.320  1.00  0.00           H
ATOM   2282  HZ2 LYS A 155      39.530  59.320  91.050  1.00  0.00           H
ATOM   2283  HZ3 LYS A 155      39.650  60.410  89.860  1.00  0.00           H
ATOM   2284  C   LYS A 155      41.150  54.580  89.930  1.00  0.00           C
ATOM   2285  O   LYS A 155      40.320  54.860  89.050  1.00  0.00           O
ATOM   2286  N   ALA A 156      41.450  53.270  90.080  1.00  0.00           N
ATOM   2287  HN  ALA A 156      42.250  52.990  90.610  1.00  0.00           H
ATOM   2288  CA  ALA A 156      40.790  52.200  89.440  1.00  0.00           C
ATOM   2289  HA  ALA A 156      40.960  52.370  88.390  1.00  0.00           H
ATOM   2290  CB  ALA A 156      41.520  50.950  89.800  1.00  0.00           C
ATOM   2291  HB1 ALA A 156      42.610  51.060  89.990  1.00  0.00           H
ATOM   2292  HB2 ALA A 156      41.320  50.180  89.020  1.00  0.00           H
ATOM   2293  HB3 ALA A 156      41.080  50.590  90.760  1.00  0.00           H
ATOM   2294  C   ALA A 156      39.290  52.100  89.750  1.00  0.00           C
ATOM   2295  O   ALA A 156      38.470  51.890  88.860  1.00  0.00           O
ATOM   2296  N   LEU A 157      38.980  52.350  91.090  1.00  0.00           N
ATOM   2297  HN  LEU A 157      39.750  52.440  91.710  1.00  0.00           H
ATOM   2298  CA  LEU A 157      37.630  52.470  91.660  1.00  0.00           C
ATOM   2299  HA  LEU A 157      37.040  51.570  91.610  1.00  0.00           H
ATOM   2300  CB  LEU A 157      37.730  53.110  93.030  1.00  0.00           C
ATOM   2301  HB1 LEU A 157      36.750  53.310  93.490  1.00  0.00           H
ATOM   2302  HB2 LEU A 157      38.320  54.050  92.980  1.00  0.00           H
ATOM   2303  CG  LEU A 157      38.410  52.240  94.070  1.00  0.00           C
ATOM   2304  HG  LEU A 157      39.370  51.880  93.640  1.00  0.00           H
ATOM   2305  CD1 LEU A 157      38.660  52.920  95.400  1.00  0.00           C
ATOM   2306 HD11 LEU A 157      39.400  53.750  95.270  1.00  0.00           H
ATOM   2307 HD12 LEU A 157      39.080  52.340  96.240  1.00  0.00           H
ATOM   2308 HD13 LEU A 157      37.710  53.320  95.800  1.00  0.00           H
ATOM   2309  CD2 LEU A 157      37.610  50.980  94.420  1.00  0.00           C
ATOM   2310 HD21 LEU A 157      37.390  50.280  93.580  1.00  0.00           H
ATOM   2311 HD22 LEU A 157      36.660  51.360  94.850  1.00  0.00           H
ATOM   2312 HD23 LEU A 157      38.100  50.490  95.290  1.00  0.00           H
ATOM   2313  C   LEU A 157      36.840  53.510  90.840  1.00  0.00           C
ATOM   2314  O   LEU A 157      35.720  53.230  90.440  1.00  0.00           O
ATOM   2315  N   ASP A 158      37.450  54.700  90.540  1.00  0.00           N
ATOM   2316  HN  ASP A 158      38.390  54.800  90.870  1.00  0.00           H
ATOM   2317  CA  ASP A 158      36.890  55.770  89.730  1.00  0.00           C
ATOM   2318  HA  ASP A 158      35.890  55.980  90.080  1.00  0.00           H
ATOM   2319  CB  ASP A 158      37.760  57.020  89.910  1.00  0.00           C
ATOM   2320  HB1 ASP A 158      37.460  57.690  89.080  1.00  0.00           H
ATOM   2321  HB2 ASP A 158      38.850  56.880  89.760  1.00  0.00           H
ATOM   2322  CG  ASP A 158      37.540  57.630  91.320  1.00  0.00           C
ATOM   2323  OD1 ASP A 158      38.340  58.480  91.790  1.00  0.00           O
ATOM   2324  OD2 ASP A 158      36.490  57.310  91.890  1.00  0.00           O
ATOM   2325  C   ASP A 158      36.680  55.550  88.190  1.00  0.00           C
ATOM   2326  O   ASP A 158      35.740  56.020  87.630  1.00  0.00           O
ATOM   2327  N   PHE A 159      37.640  54.740  87.590  1.00  0.00           N
ATOM   2328  HN  PHE A 159      38.410  54.380  88.100  1.00  0.00           H
ATOM   2329  CA  PHE A 159      37.790  54.370  86.160  1.00  0.00           C
ATOM   2330  HA  PHE A 159      37.770  55.250  85.530  1.00  0.00           H
ATOM   2331  CB  PHE A 159      39.130  53.730  85.840  1.00  0.00           C
ATOM   2332  HB1 PHE A 159      39.110  52.670  86.170  1.00  0.00           H
ATOM   2333  HB2 PHE A 159      39.940  54.350  86.280  1.00  0.00           H
ATOM   2334  CG  PHE A 159      39.470  53.740  84.330  1.00  0.00           C
ATOM   2335  CD1 PHE A 159      38.900  52.780  83.520  1.00  0.00           C
ATOM   2336  HD1 PHE A 159      38.320  51.980  83.950  1.00  0.00           H
ATOM   2337  CE1 PHE A 159      39.220  52.750  82.140  1.00  0.00           C
ATOM   2338  HE1 PHE A 159      38.780  52.000  81.510  1.00  0.00           H
ATOM   2339  CZ  PHE A 159      40.230  53.650  81.650  1.00  0.00           C
ATOM   2340  HZ  PHE A 159      40.680  53.660  80.670  1.00  0.00           H
ATOM   2341  CD2 PHE A 159      40.480  54.590  83.820  1.00  0.00           C
ATOM   2342  HD2 PHE A 159      41.000  55.240  84.500  1.00  0.00           H
ATOM   2343  CE2 PHE A 159      40.820  54.550  82.510  1.00  0.00           C
ATOM   2344  HE2 PHE A 159      41.540  55.200  82.040  1.00  0.00           H
ATOM   2345  C   PHE A 159      36.730  53.470  85.640  1.00  0.00           C
ATOM   2346  O   PHE A 159      36.020  53.670  84.660  1.00  0.00           O
ATOM   2347  N   ARG A 160      36.520  52.340  86.330  1.00  0.00           N
ATOM   2348  HN  ARG A 160      36.910  52.120  87.220  1.00  0.00           H
ATOM   2349  CA  ARG A 160      35.820  51.270  85.690  1.00  0.00           C
ATOM   2350  HA  ARG A 160      35.670  51.360  84.620  1.00  0.00           H
ATOM   2351  CB  ARG A 160      36.430  49.970  86.060  1.00  0.00           C
ATOM   2352  HB1 ARG A 160      36.000  49.140  85.460  1.00  0.00           H
ATOM   2353  HB2 ARG A 160      36.290  49.750  87.140  1.00  0.00           H
ATOM   2354  CG  ARG A 160      37.970  49.800  85.910  1.00  0.00           C
ATOM   2355  HG1 ARG A 160      38.640  50.310  86.640  1.00  0.00           H
ATOM   2356  HG2 ARG A 160      38.310  50.060  84.880  1.00  0.00           H
ATOM   2357  CD  ARG A 160      38.520  48.360  86.110  1.00  0.00           C
ATOM   2358  HD1 ARG A 160      38.360  47.890  87.110  1.00  0.00           H
ATOM   2359  HD2 ARG A 160      39.610  48.370  85.870  1.00  0.00           H
ATOM   2360  NE  ARG A 160      37.930  47.500  85.030  1.00  0.00           N
ATOM   2361  HE  ARG A 160      38.220  47.710  84.090  1.00  0.00           H
ATOM   2362  CZ  ARG A 160      37.340  46.310  85.160  1.00  0.00           C
ATOM   2363  NH1 ARG A 160      36.590  45.970  86.190  1.00  0.00           N
ATOM   2364 HH11 ARG A 160      36.550  46.680  86.900  1.00  0.00           H
ATOM   2365 HH12 ARG A 160      36.270  45.030  86.200  1.00  0.00           H
ATOM   2366  NH2 ARG A 160      37.500  45.520  84.140  1.00  0.00           N
ATOM   2367 HH21 ARG A 160      38.120  45.770  83.400  1.00  0.00           H
ATOM   2368 HH22 ARG A 160      37.070  44.620  84.190  1.00  0.00           H
ATOM   2369  C   ARG A 160      34.410  51.190  86.260  1.00  0.00           C
ATOM   2370  O   ARG A 160      34.020  50.110  86.770  1.00  0.00           O
ATOM   2371  N   THR A 161      33.590  52.240  86.130  1.00  0.00           N
ATOM   2372  HN  THR A 161      33.860  53.000  85.540  1.00  0.00           H
ATOM   2373  CA  THR A 161      32.180  52.100  86.460  1.00  0.00           C
ATOM   2374  HA  THR A 161      32.110  51.390  87.270  1.00  0.00           H
ATOM   2375  CB  THR A 161      31.590  53.310  87.170  1.00  0.00           C
ATOM   2376  HB  THR A 161      30.690  52.900  87.650  1.00  0.00           H
ATOM   2377  OG1 THR A 161      31.290  54.430  86.290  1.00  0.00           O
ATOM   2378  HG1 THR A 161      30.620  54.860  86.830  1.00  0.00           H
ATOM   2379  CG2 THR A 161      32.530  53.950  88.240  1.00  0.00           C
ATOM   2380 HG21 THR A 161      31.930  54.680  88.820  1.00  0.00           H
ATOM   2381 HG22 THR A 161      33.370  54.400  87.670  1.00  0.00           H
ATOM   2382 HG23 THR A 161      32.830  53.170  88.980  1.00  0.00           H
ATOM   2383  C   THR A 161      31.410  51.610  85.220  1.00  0.00           C
ATOM   2384  O   THR A 161      31.820  52.120  84.180  1.00  0.00           O
ATOM   2385  N   PRO A 162      30.390  50.750  85.230  1.00  0.00           N
ATOM   2386  CD  PRO A 162      29.940  50.000  86.470  1.00  0.00           C
ATOM   2387  HD1 PRO A 162      29.320  50.700  87.060  1.00  0.00           H
ATOM   2388  HD2 PRO A 162      30.780  49.600  87.070  1.00  0.00           H
ATOM   2389  CA  PRO A 162      29.750  50.290  84.030  1.00  0.00           C
ATOM   2390  HA  PRO A 162      30.500  49.740  83.490  1.00  0.00           H
ATOM   2391  CB  PRO A 162      28.590  49.500  84.580  1.00  0.00           C
ATOM   2392  HB1 PRO A 162      28.200  48.670  83.960  1.00  0.00           H
ATOM   2393  HB2 PRO A 162      27.730  50.140  84.900  1.00  0.00           H
ATOM   2394  CG  PRO A 162      29.160  48.900  85.870  1.00  0.00           C
ATOM   2395  HG1 PRO A 162      28.490  48.510  86.660  1.00  0.00           H
ATOM   2396  HG2 PRO A 162      29.890  48.100  85.610  1.00  0.00           H
ATOM   2397  C   PRO A 162      29.230  51.370  83.080  1.00  0.00           C
ATOM   2398  O   PRO A 162      29.360  51.200  81.830  1.00  0.00           O
ATOM   2399  N   ALA A 163      28.710  52.530  83.590  1.00  0.00           N
ATOM   2400  HN  ALA A 163      28.760  52.550  84.590  1.00  0.00           H
ATOM   2401  CA  ALA A 163      28.490  53.710  82.760  1.00  0.00           C
ATOM   2402  HA  ALA A 163      27.690  53.420  82.100  1.00  0.00           H
ATOM   2403  CB  ALA A 163      27.890  54.850  83.640  1.00  0.00           C
ATOM   2404  HB1 ALA A 163      26.940  54.530  84.100  1.00  0.00           H
ATOM   2405  HB2 ALA A 163      27.650  55.690  82.950  1.00  0.00           H
ATOM   2406  HB3 ALA A 163      28.640  55.210  84.380  1.00  0.00           H
ATOM   2407  C   ALA A 163      29.700  54.100  81.970  1.00  0.00           C
ATOM   2408  O   ALA A 163      29.630  54.180  80.760  1.00  0.00           O
ATOM   2409  N   LYS A 164      30.880  54.230  82.610  1.00  0.00           N
ATOM   2410  HN  LYS A 164      30.870  54.110  83.600  1.00  0.00           H
ATOM   2411  CA  LYS A 164      32.080  54.500  81.850  1.00  0.00           C
ATOM   2412  HA  LYS A 164      31.800  55.230  81.110  1.00  0.00           H
ATOM   2413  CB  LYS A 164      33.200  55.020  82.740  1.00  0.00           C
ATOM   2414  HB1 LYS A 164      34.150  55.250  82.210  1.00  0.00           H
ATOM   2415  HB2 LYS A 164      33.510  54.220  83.450  1.00  0.00           H
ATOM   2416  CG  LYS A 164      33.090  56.430  83.370  1.00  0.00           C
ATOM   2417  HG1 LYS A 164      32.030  56.610  83.620  1.00  0.00           H
ATOM   2418  HG2 LYS A 164      33.320  57.180  82.580  1.00  0.00           H
ATOM   2419  CD  LYS A 164      33.970  56.680  84.600  1.00  0.00           C
ATOM   2420  HD1 LYS A 164      35.000  56.900  84.250  1.00  0.00           H
ATOM   2421  HD2 LYS A 164      34.100  55.840  85.310  1.00  0.00           H
ATOM   2422  CE  LYS A 164      33.510  57.890  85.370  1.00  0.00           C
ATOM   2423  HE1 LYS A 164      32.500  57.790  85.810  1.00  0.00           H
ATOM   2424  HE2 LYS A 164      33.430  58.720  84.640  1.00  0.00           H
ATOM   2425  NZ  LYS A 164      34.500  58.250  86.420  1.00  0.00           N
ATOM   2426  HZ1 LYS A 164      35.390  58.700  86.120  1.00  0.00           H
ATOM   2427  HZ2 LYS A 164      34.760  57.310  86.790  1.00  0.00           H
ATOM   2428  HZ3 LYS A 164      34.170  58.880  87.180  1.00  0.00           H
ATOM   2429  C   LYS A 164      32.700  53.450  80.950  1.00  0.00           C
ATOM   2430  O   LYS A 164      33.310  53.730  79.940  1.00  0.00           O
ATOM   2431  N   ALA A 165      32.580  52.160  81.350  1.00  0.00           N
ATOM   2432  HN  ALA A 165      32.210  51.940  82.250  1.00  0.00           H
ATOM   2433  CA  ALA A 165      32.700  51.050  80.510  1.00  0.00           C
ATOM   2434  HA  ALA A 165      33.730  51.030  80.180  1.00  0.00           H
ATOM   2435  CB  ALA A 165      32.460  49.750  81.290  1.00  0.00           C
ATOM   2436  HB1 ALA A 165      32.940  48.920  80.730  1.00  0.00           H
ATOM   2437  HB2 ALA A 165      31.360  49.630  81.420  1.00  0.00           H
ATOM   2438  HB3 ALA A 165      32.990  49.840  82.260  1.00  0.00           H
ATOM   2439  C   ALA A 165      31.810  51.160  79.240  1.00  0.00           C
ATOM   2440  O   ALA A 165      32.380  51.120  78.170  1.00  0.00           O
ATOM   2441  N   LYS A 166      30.480  51.410  79.360  1.00  0.00           N
ATOM   2442  HN  LYS A 166      29.990  51.340  80.230  1.00  0.00           H
ATOM   2443  CA  LYS A 166      29.680  51.690  78.220  1.00  0.00           C
ATOM   2444  HA  LYS A 166      29.640  50.820  77.580  1.00  0.00           H
ATOM   2445  CB  LYS A 166      28.120  51.960  78.640  1.00  0.00           C
ATOM   2446  HB1 LYS A 166      27.560  52.590  77.930  1.00  0.00           H
ATOM   2447  HB2 LYS A 166      28.210  52.540  79.580  1.00  0.00           H
ATOM   2448  CG  LYS A 166      27.450  50.650  79.030  1.00  0.00           C
ATOM   2449  HG1 LYS A 166      28.050  50.010  79.710  1.00  0.00           H
ATOM   2450  HG2 LYS A 166      27.370  50.230  78.010  1.00  0.00           H
ATOM   2451  CD  LYS A 166      26.010  50.710  79.660  1.00  0.00           C
ATOM   2452  HD1 LYS A 166      25.590  49.700  79.460  1.00  0.00           H
ATOM   2453  HD2 LYS A 166      25.350  51.450  79.160  1.00  0.00           H
ATOM   2454  CE  LYS A 166      26.000  50.820  81.200  1.00  0.00           C
ATOM   2455  HE1 LYS A 166      26.380  51.860  81.300  1.00  0.00           H
ATOM   2456  HE2 LYS A 166      26.750  50.220  81.760  1.00  0.00           H
ATOM   2457  NZ  LYS A 166      24.720  50.690  81.920  1.00  0.00           N
ATOM   2458  HZ1 LYS A 166      24.020  51.350  81.530  1.00  0.00           H
ATOM   2459  HZ2 LYS A 166      24.770  50.910  82.940  1.00  0.00           H
ATOM   2460  HZ3 LYS A 166      24.410  49.700  81.830  1.00  0.00           H
ATOM   2461  C   LYS A 166      30.050  52.860  77.280  1.00  0.00           C
ATOM   2462  O   LYS A 166      29.910  52.900  76.040  1.00  0.00           O
ATOM   2463  N   LEU A 167      30.700  53.860  77.880  1.00  0.00           N
ATOM   2464  HN  LEU A 167      30.860  53.760  78.860  1.00  0.00           H
ATOM   2465  CA  LEU A 167      31.330  55.050  77.260  1.00  0.00           C
ATOM   2466  HA  LEU A 167      30.650  55.500  76.550  1.00  0.00           H
ATOM   2467  CB  LEU A 167      31.670  56.150  78.310  1.00  0.00           C
ATOM   2468  HB1 LEU A 167      32.460  55.740  78.970  1.00  0.00           H
ATOM   2469  HB2 LEU A 167      30.830  56.200  79.030  1.00  0.00           H
ATOM   2470  CG  LEU A 167      32.100  57.590  77.810  1.00  0.00           C
ATOM   2471  HG  LEU A 167      33.020  57.520  77.190  1.00  0.00           H
ATOM   2472  CD1 LEU A 167      31.030  58.300  76.910  1.00  0.00           C
ATOM   2473 HD11 LEU A 167      31.200  59.390  76.970  1.00  0.00           H
ATOM   2474 HD12 LEU A 167      30.100  58.090  77.480  1.00  0.00           H
ATOM   2475 HD13 LEU A 167      31.050  57.840  75.900  1.00  0.00           H
ATOM   2476  CD2 LEU A 167      32.370  58.540  79.000  1.00  0.00           C
ATOM   2477 HD21 LEU A 167      33.030  58.160  79.800  1.00  0.00           H
ATOM   2478 HD22 LEU A 167      31.410  58.940  79.390  1.00  0.00           H
ATOM   2479 HD23 LEU A 167      32.810  59.500  78.670  1.00  0.00           H
ATOM   2480  C   LEU A 167      32.520  54.680  76.440  1.00  0.00           C
ATOM   2481  O   LEU A 167      32.670  55.170  75.310  1.00  0.00           O
ATOM   2482  N   ILE A 168      33.420  53.860  76.990  1.00  0.00           N
ATOM   2483  HN  ILE A 168      33.480  53.610  77.950  1.00  0.00           H
ATOM   2484  CA  ILE A 168      34.430  53.370  76.040  1.00  0.00           C
ATOM   2485  HA  ILE A 168      34.930  54.200  75.560  1.00  0.00           H
ATOM   2486  CB  ILE A 168      35.540  52.600  76.800  1.00  0.00           C
ATOM   2487  HB  ILE A 168      35.160  51.750  77.410  1.00  0.00           H
ATOM   2488  CG2 ILE A 168      36.560  52.000  75.860  1.00  0.00           C
ATOM   2489 HG21 ILE A 168      37.170  52.760  75.330  1.00  0.00           H
ATOM   2490 HG22 ILE A 168      36.170  51.300  75.080  1.00  0.00           H
ATOM   2491 HG23 ILE A 168      37.250  51.370  76.460  1.00  0.00           H
ATOM   2492  CG1 ILE A 168      36.320  53.520  77.790  1.00  0.00           C
ATOM   2493 HG11 ILE A 168      35.710  54.430  77.990  1.00  0.00           H
ATOM   2494 HG12 ILE A 168      37.240  53.930  77.330  1.00  0.00           H
ATOM   2495  CD  ILE A 168      36.600  52.870  79.210  1.00  0.00           C
ATOM   2496  HD1 ILE A 168      37.440  53.380  79.720  1.00  0.00           H
ATOM   2497  HD2 ILE A 168      36.830  51.790  79.130  1.00  0.00           H
ATOM   2498  HD3 ILE A 168      35.680  53.070  79.800  1.00  0.00           H
ATOM   2499  C   ILE A 168      33.950  52.590  74.840  1.00  0.00           C
ATOM   2500  O   ILE A 168      34.270  52.930  73.710  1.00  0.00           O
ATOM   2501  N   ASN A 169      33.030  51.680  75.150  1.00  0.00           N
ATOM   2502  HN  ASN A 169      32.720  51.380  76.050  1.00  0.00           H
ATOM   2503  CA  ASN A 169      32.320  50.960  74.030  1.00  0.00           C
ATOM   2504  HA  ASN A 169      33.090  50.380  73.540  1.00  0.00           H
ATOM   2505  CB  ASN A 169      31.220  50.030  74.680  1.00  0.00           C
ATOM   2506  HB1 ASN A 169      30.520  49.580  73.940  1.00  0.00           H
ATOM   2507  HB2 ASN A 169      30.690  50.580  75.490  1.00  0.00           H
ATOM   2508  CG  ASN A 169      31.990  48.880  75.290  1.00  0.00           C
ATOM   2509  OD1 ASN A 169      33.230  48.730  75.290  1.00  0.00           O
ATOM   2510  ND2 ASN A 169      31.180  47.900  75.780  1.00  0.00           N
ATOM   2511 HD21 ASN A 169      31.460  46.980  76.060  1.00  0.00           H
ATOM   2512 HD22 ASN A 169      30.220  48.160  75.680  1.00  0.00           H
ATOM   2513  C   ASN A 169      31.680  51.830  72.940  1.00  0.00           C
ATOM   2514  O   ASN A 169      31.990  51.730  71.790  1.00  0.00           O
ATOM   2515  N   ILE A 170      30.810  52.830  73.310  1.00  0.00           N
ATOM   2516  HN  ILE A 170      30.650  52.830  74.290  1.00  0.00           H
ATOM   2517  CA  ILE A 170      30.280  53.820  72.370  1.00  0.00           C
ATOM   2518  HA  ILE A 170      29.780  53.400  71.520  1.00  0.00           H
ATOM   2519  CB  ILE A 170      29.310  54.800  73.090  1.00  0.00           C
ATOM   2520  HB  ILE A 170      29.810  55.120  74.030  1.00  0.00           H
ATOM   2521  CG2 ILE A 170      29.320  56.260  72.350  1.00  0.00           C
ATOM   2522 HG21 ILE A 170      28.990  57.160  72.920  1.00  0.00           H
ATOM   2523 HG22 ILE A 170      28.710  56.160  71.420  1.00  0.00           H
ATOM   2524 HG23 ILE A 170      30.270  56.730  72.000  1.00  0.00           H
ATOM   2525  CG1 ILE A 170      27.890  54.190  73.280  1.00  0.00           C
ATOM   2526 HG11 ILE A 170      27.410  54.900  73.990  1.00  0.00           H
ATOM   2527 HG12 ILE A 170      27.940  53.210  73.800  1.00  0.00           H
ATOM   2528  CD  ILE A 170      27.060  53.890  72.050  1.00  0.00           C
ATOM   2529  HD1 ILE A 170      26.110  53.380  72.340  1.00  0.00           H
ATOM   2530  HD2 ILE A 170      27.670  53.330  71.310  1.00  0.00           H
ATOM   2531  HD3 ILE A 170      26.790  54.830  71.540  1.00  0.00           H
ATOM   2532  C   ILE A 170      31.380  54.560  71.700  1.00  0.00           C
ATOM   2533  O   ILE A 170      31.290  54.740  70.440  1.00  0.00           O
ATOM   2534  N   CYS A 171      32.470  54.890  72.400  1.00  0.00           N
ATOM   2535  HN  CYS A 171      32.560  54.630  73.360  1.00  0.00           H
ATOM   2536  CA  CYS A 171      33.630  55.600  71.900  1.00  0.00           C
ATOM   2537  HA  CYS A 171      33.290  56.460  71.340  1.00  0.00           H
ATOM   2538  CB  CYS A 171      34.460  56.370  73.010  1.00  0.00           C
ATOM   2539  HB1 CYS A 171      35.250  56.880  72.420  1.00  0.00           H
ATOM   2540  HB2 CYS A 171      34.820  55.650  73.770  1.00  0.00           H
ATOM   2541  SG  CYS A 171      33.440  57.680  73.820  1.00  0.00           S
ATOM   2542  HG1 CYS A 171      32.640  56.800  74.390  1.00  0.00           H
ATOM   2543  C   CYS A 171      34.440  54.880  70.850  1.00  0.00           C
ATOM   2544  O   CYS A 171      34.840  55.380  69.820  1.00  0.00           O
ATOM   2545  N   ILE A 172      34.640  53.550  71.100  1.00  0.00           N
ATOM   2546  HN  ILE A 172      34.430  53.120  71.970  1.00  0.00           H
ATOM   2547  CA  ILE A 172      35.200  52.610  70.110  1.00  0.00           C
ATOM   2548  HA  ILE A 172      36.010  53.180  69.680  1.00  0.00           H
ATOM   2549  CB  ILE A 172      35.710  51.330  70.770  1.00  0.00           C
ATOM   2550  HB  ILE A 172      34.870  50.800  71.260  1.00  0.00           H
ATOM   2551  CG2 ILE A 172      36.070  50.310  69.670  1.00  0.00           C
ATOM   2552 HG21 ILE A 172      35.330  50.110  68.870  1.00  0.00           H
ATOM   2553 HG22 ILE A 172      36.390  49.340  70.120  1.00  0.00           H
ATOM   2554 HG23 ILE A 172      36.970  50.690  69.150  1.00  0.00           H
ATOM   2555  CG1 ILE A 172      36.750  51.440  71.900  1.00  0.00           C
ATOM   2556 HG11 ILE A 172      36.370  52.240  72.580  1.00  0.00           H
ATOM   2557 HG12 ILE A 172      37.760  51.780  71.580  1.00  0.00           H
ATOM   2558  CD  ILE A 172      36.900  50.060  72.610  1.00  0.00           C
ATOM   2559  HD1 ILE A 172      37.460  49.330  71.990  1.00  0.00           H
ATOM   2560  HD2 ILE A 172      35.900  49.650  72.890  1.00  0.00           H
ATOM   2561  HD3 ILE A 172      37.510  50.170  73.530  1.00  0.00           H
ATOM   2562  C   ILE A 172      34.300  52.370  68.870  1.00  0.00           C
ATOM   2563  O   ILE A 172      34.740  52.390  67.720  1.00  0.00           O
ATOM   2564  N   TRP A 173      33.010  52.220  69.040  1.00  0.00           N
ATOM   2565  HN  TRP A 173      32.610  52.190  69.960  1.00  0.00           H
ATOM   2566  CA  TRP A 173      32.090  52.110  67.940  1.00  0.00           C
ATOM   2567  HA  TRP A 173      32.370  51.250  67.350  1.00  0.00           H
ATOM   2568  CB  TRP A 173      30.770  51.840  68.570  1.00  0.00           C
ATOM   2569  HB1 TRP A 173      29.860  52.080  67.990  1.00  0.00           H
ATOM   2570  HB2 TRP A 173      30.660  52.490  69.460  1.00  0.00           H
ATOM   2571  CG  TRP A 173      30.580  50.390  68.980  1.00  0.00           C
ATOM   2572  CD1 TRP A 173      31.290  49.230  68.760  1.00  0.00           C
ATOM   2573  HD1 TRP A 173      32.010  49.160  67.960  1.00  0.00           H
ATOM   2574  NE1 TRP A 173      30.820  48.160  69.510  1.00  0.00           N
ATOM   2575  HE1 TRP A 173      31.310  47.330  69.680  1.00  0.00           H
ATOM   2576  CE2 TRP A 173      29.850  48.630  70.250  1.00  0.00           C
ATOM   2577  CD2 TRP A 173      29.540  49.980  69.880  1.00  0.00           C
ATOM   2578  CE3 TRP A 173      28.470  50.670  70.490  1.00  0.00           C
ATOM   2579  HE3 TRP A 173      28.320  51.730  70.390  1.00  0.00           H
ATOM   2580  CZ3 TRP A 173      27.730  50.020  71.460  1.00  0.00           C
ATOM   2581  HZ3 TRP A 173      26.920  50.480  72.010  1.00  0.00           H
ATOM   2582  CZ2 TRP A 173      28.960  47.990  71.120  1.00  0.00           C
ATOM   2583  HZ2 TRP A 173      29.080  46.930  71.310  1.00  0.00           H
ATOM   2584  CH2 TRP A 173      27.850  48.620  71.710  1.00  0.00           C
ATOM   2585  HH2 TRP A 173      27.100  48.020  72.220  1.00  0.00           H
ATOM   2586  C   TRP A 173      32.060  53.190  66.950  1.00  0.00           C
ATOM   2587  O   TRP A 173      32.100  52.950  65.750  1.00  0.00           O
ATOM   2588  N   VAL A 174      31.920  54.420  67.360  1.00  0.00           N
ATOM   2589  HN  VAL A 174      31.720  54.560  68.330  1.00  0.00           H
ATOM   2590  CA  VAL A 174      31.870  55.590  66.420  1.00  0.00           C
ATOM   2591  HA  VAL A 174      31.170  55.450  65.610  1.00  0.00           H
ATOM   2592  CB  VAL A 174      31.380  56.790  67.210  1.00  0.00           C
ATOM   2593  HB  VAL A 174      32.000  56.910  68.120  1.00  0.00           H
ATOM   2594  CG1 VAL A 174      31.560  58.140  66.430  1.00  0.00           C
ATOM   2595 HG11 VAL A 174      32.620  58.400  66.220  1.00  0.00           H
ATOM   2596 HG12 VAL A 174      31.150  58.980  67.030  1.00  0.00           H
ATOM   2597 HG13 VAL A 174      30.970  58.050  65.490  1.00  0.00           H
ATOM   2598  CG2 VAL A 174      29.980  56.570  67.700  1.00  0.00           C
ATOM   2599 HG21 VAL A 174      29.330  56.440  66.810  1.00  0.00           H
ATOM   2600 HG22 VAL A 174      29.750  57.440  68.360  1.00  0.00           H
ATOM   2601 HG23 VAL A 174      29.830  55.680  68.340  1.00  0.00           H
ATOM   2602  C   VAL A 174      33.250  55.830  65.780  1.00  0.00           C
ATOM   2603  O   VAL A 174      33.290  56.190  64.610  1.00  0.00           O
ATOM   2604  N   LEU A 175      34.370  55.650  66.490  1.00  0.00           N
ATOM   2605  HN  LEU A 175      34.260  55.290  67.420  1.00  0.00           H
ATOM   2606  CA  LEU A 175      35.720  55.730  65.990  1.00  0.00           C
ATOM   2607  HA  LEU A 175      35.700  56.750  65.630  1.00  0.00           H
ATOM   2608  CB  LEU A 175      36.730  55.660  67.210  1.00  0.00           C
ATOM   2609  HB1 LEU A 175      36.680  54.670  67.710  1.00  0.00           H
ATOM   2610  HB2 LEU A 175      36.510  56.520  67.880  1.00  0.00           H
ATOM   2611  CG  LEU A 175      38.230  55.700  66.870  1.00  0.00           C
ATOM   2612  HG  LEU A 175      38.450  54.950  66.080  1.00  0.00           H
ATOM   2613  CD1 LEU A 175      38.480  57.060  66.320  1.00  0.00           C
ATOM   2614 HD11 LEU A 175      39.490  57.260  65.890  1.00  0.00           H
ATOM   2615 HD12 LEU A 175      38.340  57.810  67.130  1.00  0.00           H
ATOM   2616 HD13 LEU A 175      37.800  57.310  65.470  1.00  0.00           H
ATOM   2617  CD2 LEU A 175      38.920  55.300  68.170  1.00  0.00           C
ATOM   2618 HD21 LEU A 175      40.020  55.380  68.010  1.00  0.00           H
ATOM   2619 HD22 LEU A 175      38.720  54.230  68.380  1.00  0.00           H
ATOM   2620 HD23 LEU A 175      38.580  56.010  68.960  1.00  0.00           H
ATOM   2621  C   LEU A 175      35.960  54.740  64.900  1.00  0.00           C
ATOM   2622  O   LEU A 175      36.590  55.070  63.850  1.00  0.00           O
ATOM   2623  N   ALA A 176      35.420  53.490  65.070  1.00  0.00           N
ATOM   2624  HN  ALA A 176      35.210  53.170  65.990  1.00  0.00           H
ATOM   2625  CA  ALA A 176      35.530  52.530  63.950  1.00  0.00           C
ATOM   2626  HA  ALA A 176      36.510  52.590  63.500  1.00  0.00           H
ATOM   2627  CB  ALA A 176      35.490  51.160  64.580  1.00  0.00           C
ATOM   2628  HB1 ALA A 176      36.290  50.980  65.320  1.00  0.00           H
ATOM   2629  HB2 ALA A 176      35.580  50.360  63.810  1.00  0.00           H
ATOM   2630  HB3 ALA A 176      34.540  50.880  65.090  1.00  0.00           H
ATOM   2631  C   ALA A 176      34.530  52.680  62.850  1.00  0.00           C
ATOM   2632  O   ALA A 176      34.730  52.230  61.720  1.00  0.00           O
ATOM   2633  N   SER A 177      33.360  53.310  63.090  1.00  0.00           N
ATOM   2634  HN  SER A 177      33.130  53.370  64.060  1.00  0.00           H
ATOM   2635  CA  SER A 177      32.360  53.610  62.150  1.00  0.00           C
ATOM   2636  HA  SER A 177      32.260  52.800  61.440  1.00  0.00           H
ATOM   2637  CB  SER A 177      30.960  54.050  62.690  1.00  0.00           C
ATOM   2638  HB1 SER A 177      30.550  53.320  63.420  1.00  0.00           H
ATOM   2639  HB2 SER A 177      30.340  54.330  61.810  1.00  0.00           H
ATOM   2640  OG  SER A 177      30.920  55.280  63.370  1.00  0.00           O
ATOM   2641  HG1 SER A 177      31.720  55.370  63.890  1.00  0.00           H
ATOM   2642  C   SER A 177      32.960  54.740  61.320  1.00  0.00           C
ATOM   2643  O   SER A 177      32.640  54.760  60.120  1.00  0.00           O
ATOM   2644  N   GLY A 178      33.910  55.540  61.810  1.00  0.00           N
ATOM   2645  HN  GLY A 178      34.210  55.610  62.760  1.00  0.00           H
ATOM   2646  CA  GLY A 178      34.680  56.550  61.020  1.00  0.00           C
ATOM   2647  HA1 GLY A 178      35.140  57.260  61.690  1.00  0.00           H
ATOM   2648  HA2 GLY A 178      34.060  57.010  60.270  1.00  0.00           H
ATOM   2649  C   GLY A 178      35.710  55.910  60.180  1.00  0.00           C
ATOM   2650  O   GLY A 178      36.090  56.460  59.110  1.00  0.00           O
ATOM   2651  N   VAL A 179      36.160  54.680  60.460  1.00  0.00           N
ATOM   2652  HN  VAL A 179      35.750  54.180  61.220  1.00  0.00           H
ATOM   2653  CA  VAL A 179      36.920  53.770  59.610  1.00  0.00           C
ATOM   2654  HA  VAL A 179      37.650  54.340  59.060  1.00  0.00           H
ATOM   2655  CB  VAL A 179      37.630  52.680  60.360  1.00  0.00           C
ATOM   2656  HB  VAL A 179      37.000  52.010  60.980  1.00  0.00           H
ATOM   2657  CG1 VAL A 179      38.530  51.840  59.400  1.00  0.00           C
ATOM   2658 HG11 VAL A 179      37.900  51.220  58.720  1.00  0.00           H
ATOM   2659 HG12 VAL A 179      39.150  51.140  59.990  1.00  0.00           H
ATOM   2660 HG13 VAL A 179      39.180  52.440  58.720  1.00  0.00           H
ATOM   2661  CG2 VAL A 179      38.560  53.410  61.350  1.00  0.00           C
ATOM   2662 HG21 VAL A 179      39.220  52.670  61.860  1.00  0.00           H
ATOM   2663 HG22 VAL A 179      37.950  53.870  62.160  1.00  0.00           H
ATOM   2664 HG23 VAL A 179      39.110  54.230  60.850  1.00  0.00           H
ATOM   2665  C   VAL A 179      35.980  53.230  58.520  1.00  0.00           C
ATOM   2666  O   VAL A 179      36.250  53.330  57.350  1.00  0.00           O
ATOM   2667  N   GLY A 180      34.840  52.710  58.960  1.00  0.00           N
ATOM   2668  HN  GLY A 180      34.680  52.760  59.950  1.00  0.00           H
ATOM   2669  CA  GLY A 180      33.840  51.940  58.120  1.00  0.00           C
ATOM   2670  HA1 GLY A 180      33.190  51.440  58.820  1.00  0.00           H
ATOM   2671  HA2 GLY A 180      34.430  51.280  57.520  1.00  0.00           H
ATOM   2672  C   GLY A 180      33.140  52.740  57.070  1.00  0.00           C
ATOM   2673  O   GLY A 180      32.940  52.230  55.980  1.00  0.00           O
ATOM   2674  N   VAL A 181      32.640  53.950  57.440  1.00  0.00           N
ATOM   2675  HN  VAL A 181      32.760  54.340  58.350  1.00  0.00           H
ATOM   2676  CA  VAL A 181      31.780  54.710  56.450  1.00  0.00           C
ATOM   2677  HA  VAL A 181      30.980  54.040  56.150  1.00  0.00           H
ATOM   2678  CB  VAL A 181      31.150  55.900  57.130  1.00  0.00           C
ATOM   2679  HB  VAL A 181      31.880  56.250  57.890  1.00  0.00           H
ATOM   2680  CG1 VAL A 181      30.790  57.130  56.220  1.00  0.00           C
ATOM   2681 HG11 VAL A 181      31.680  57.550  55.700  1.00  0.00           H
ATOM   2682 HG12 VAL A 181      30.330  57.970  56.780  1.00  0.00           H
ATOM   2683 HG13 VAL A 181      30.090  56.890  55.390  1.00  0.00           H
ATOM   2684  CG2 VAL A 181      29.830  55.520  57.860  1.00  0.00           C
ATOM   2685 HG21 VAL A 181      29.000  55.110  57.260  1.00  0.00           H
ATOM   2686 HG22 VAL A 181      29.540  56.470  58.360  1.00  0.00           H
ATOM   2687 HG23 VAL A 181      29.940  54.700  58.600  1.00  0.00           H
ATOM   2688  C   VAL A 181      32.520  55.000  55.150  1.00  0.00           C
ATOM   2689  O   VAL A 181      31.950  54.890  54.130  1.00  0.00           O
ATOM   2690  N   PRO A 182      33.850  55.390  55.120  1.00  0.00           N
ATOM   2691  CD  PRO A 182      34.540  56.020  56.250  1.00  0.00           C
ATOM   2692  HD1 PRO A 182      35.020  55.240  56.880  1.00  0.00           H
ATOM   2693  HD2 PRO A 182      33.870  56.640  56.890  1.00  0.00           H
ATOM   2694  CA  PRO A 182      34.490  55.800  53.830  1.00  0.00           C
ATOM   2695  HA  PRO A 182      33.820  56.520  53.400  1.00  0.00           H
ATOM   2696  CB  PRO A 182      35.890  56.210  54.270  1.00  0.00           C
ATOM   2697  HB1 PRO A 182      36.540  56.780  53.580  1.00  0.00           H
ATOM   2698  HB2 PRO A 182      36.500  55.310  54.510  1.00  0.00           H
ATOM   2699  CG  PRO A 182      35.570  56.960  55.580  1.00  0.00           C
ATOM   2700  HG1 PRO A 182      36.440  56.990  56.270  1.00  0.00           H
ATOM   2701  HG2 PRO A 182      35.230  58.000  55.430  1.00  0.00           H
ATOM   2702  C   PRO A 182      34.740  54.490  52.960  1.00  0.00           C
ATOM   2703  O   PRO A 182      34.610  54.560  51.800  1.00  0.00           O
ATOM   2704  N   ILE A 183      34.920  53.300  53.590  1.00  0.00           N
ATOM   2705  HN  ILE A 183      34.980  53.240  54.590  1.00  0.00           H
ATOM   2706  CA  ILE A 183      34.940  52.020  52.870  1.00  0.00           C
ATOM   2707  HA  ILE A 183      35.720  51.970  52.130  1.00  0.00           H
ATOM   2708  CB  ILE A 183      35.100  50.840  53.880  1.00  0.00           C
ATOM   2709  HB  ILE A 183      34.180  50.720  54.490  1.00  0.00           H
ATOM   2710  CG2 ILE A 183      35.180  49.510  53.050  1.00  0.00           C
ATOM   2711 HG21 ILE A 183      34.270  48.960  52.750  1.00  0.00           H
ATOM   2712 HG22 ILE A 183      35.660  48.830  53.780  1.00  0.00           H
ATOM   2713 HG23 ILE A 183      35.710  49.560  52.070  1.00  0.00           H
ATOM   2714  CG1 ILE A 183      36.190  51.040  54.900  1.00  0.00           C
ATOM   2715 HG11 ILE A 183      36.320  50.050  55.380  1.00  0.00           H
ATOM   2716 HG12 ILE A 183      35.770  51.750  55.650  1.00  0.00           H
ATOM   2717  CD  ILE A 183      37.570  51.480  54.310  1.00  0.00           C
ATOM   2718  HD1 ILE A 183      38.270  51.610  55.160  1.00  0.00           H
ATOM   2719  HD2 ILE A 183      37.510  52.500  53.870  1.00  0.00           H
ATOM   2720  HD3 ILE A 183      38.030  50.650  53.740  1.00  0.00           H
ATOM   2721  C   ILE A 183      33.640  51.770  52.100  1.00  0.00           C
ATOM   2722  O   ILE A 183      33.520  51.500  50.920  1.00  0.00           O
ATOM   2723  N   MET A 184      32.510  52.050  52.750  1.00  0.00           N
ATOM   2724  HN  MET A 184      32.570  52.270  53.720  1.00  0.00           H
ATOM   2725  CA  MET A 184      31.140  51.890  52.150  1.00  0.00           C
ATOM   2726  HA  MET A 184      30.930  50.880  51.850  1.00  0.00           H
ATOM   2727  CB  MET A 184      30.020  52.390  53.130  1.00  0.00           C
ATOM   2728  HB1 MET A 184      29.910  53.490  53.250  1.00  0.00           H
ATOM   2729  HB2 MET A 184      30.290  51.940  54.120  1.00  0.00           H
ATOM   2730  CG  MET A 184      28.630  51.980  52.690  1.00  0.00           C
ATOM   2731  HG1 MET A 184      28.530  50.870  52.650  1.00  0.00           H
ATOM   2732  HG2 MET A 184      28.390  52.390  51.690  1.00  0.00           H
ATOM   2733  SD  MET A 184      27.380  52.630  53.850  1.00  0.00           S
ATOM   2734  CE  MET A 184      27.710  51.620  55.330  1.00  0.00           C
ATOM   2735  HE1 MET A 184      26.890  51.710  56.070  1.00  0.00           H
ATOM   2736  HE2 MET A 184      28.720  51.810  55.740  1.00  0.00           H
ATOM   2737  HE3 MET A 184      27.740  50.550  55.060  1.00  0.00           H
ATOM   2738  C   MET A 184      30.970  52.760  50.970  1.00  0.00           C
ATOM   2739  O   MET A 184      30.450  52.340  49.930  1.00  0.00           O
ATOM   2740  N   VAL A 185      31.500  53.970  51.010  1.00  0.00           N
ATOM   2741  HN  VAL A 185      31.860  54.220  51.900  1.00  0.00           H
ATOM   2742  CA  VAL A 185      31.510  54.990  49.920  1.00  0.00           C
ATOM   2743  HA  VAL A 185      30.490  55.190  49.640  1.00  0.00           H
ATOM   2744  CB  VAL A 185      32.100  56.310  50.310  1.00  0.00           C
ATOM   2745  HB  VAL A 185      33.120  56.150  50.720  1.00  0.00           H
ATOM   2746  CG1 VAL A 185      32.190  57.270  49.010  1.00  0.00           C
ATOM   2747 HG11 VAL A 185      31.420  57.070  48.230  1.00  0.00           H
ATOM   2748 HG12 VAL A 185      33.200  57.030  48.620  1.00  0.00           H
ATOM   2749 HG13 VAL A 185      32.050  58.330  49.320  1.00  0.00           H
ATOM   2750  CG2 VAL A 185      31.330  56.850  51.470  1.00  0.00           C
ATOM   2751 HG21 VAL A 185      30.900  55.970  51.990  1.00  0.00           H
ATOM   2752 HG22 VAL A 185      30.500  57.380  50.960  1.00  0.00           H
ATOM   2753 HG23 VAL A 185      31.930  57.570  52.080  1.00  0.00           H
ATOM   2754  C   VAL A 185      32.180  54.460  48.630  1.00  0.00           C
ATOM   2755  O   VAL A 185      31.650  54.570  47.530  1.00  0.00           O
ATOM   2756  N   MET A 186      33.410  53.860  48.710  1.00  0.00           N
ATOM   2757  HN  MET A 186      33.780  53.640  49.600  1.00  0.00           H
ATOM   2758  CA  MET A 186      34.240  53.510  47.580  1.00  0.00           C
ATOM   2759  HA  MET A 186      34.030  54.150  46.720  1.00  0.00           H
ATOM   2760  CB  MET A 186      35.760  53.630  48.010  1.00  0.00           C
ATOM   2761  HB1 MET A 186      35.880  54.640  48.450  1.00  0.00           H
ATOM   2762  HB2 MET A 186      36.440  53.510  47.140  1.00  0.00           H
ATOM   2763  CG  MET A 186      36.260  52.740  49.160  1.00  0.00           C
ATOM   2764  HG1 MET A 186      36.070  51.660  48.990  1.00  0.00           H
ATOM   2765  HG2 MET A 186      35.710  53.200  50.010  1.00  0.00           H
ATOM   2766  SD  MET A 186      38.070  52.940  49.500  1.00  0.00           S
ATOM   2767  CE  MET A 186      38.170  52.420  51.190  1.00  0.00           C
ATOM   2768  HE1 MET A 186      37.550  51.500  51.310  1.00  0.00           H
ATOM   2769  HE2 MET A 186      37.780  53.190  51.890  1.00  0.00           H
ATOM   2770  HE3 MET A 186      39.170  52.080  51.530  1.00  0.00           H
ATOM   2771  C   MET A 186      33.990  52.060  47.150  1.00  0.00           C
ATOM   2772  O   MET A 186      34.380  51.730  46.030  1.00  0.00           O
ATOM   2773  N   ALA A 187      33.380  51.180  47.960  1.00  0.00           N
ATOM   2774  HN  ALA A 187      33.020  51.470  48.840  1.00  0.00           H
ATOM   2775  CA  ALA A 187      33.000  49.800  47.480  1.00  0.00           C
ATOM   2776  HA  ALA A 187      33.850  49.230  47.170  1.00  0.00           H
ATOM   2777  CB  ALA A 187      32.540  49.090  48.760  1.00  0.00           C
ATOM   2778  HB1 ALA A 187      31.520  49.400  49.080  1.00  0.00           H
ATOM   2779  HB2 ALA A 187      33.230  49.280  49.610  1.00  0.00           H
ATOM   2780  HB3 ALA A 187      32.520  48.030  48.420  1.00  0.00           H
ATOM   2781  C   ALA A 187      31.950  49.720  46.300  1.00  0.00           C
ATOM   2782  O   ALA A 187      30.870  50.340  46.340  1.00  0.00           O
ATOM   2783  N   VAL A 188      32.250  48.930  45.310  1.00  0.00           N
ATOM   2784  HN  VAL A 188      33.140  48.500  45.280  1.00  0.00           H
ATOM   2785  CA  VAL A 188      31.550  48.850  44.070  1.00  0.00           C
ATOM   2786  HA  VAL A 188      30.500  49.010  44.250  1.00  0.00           H
ATOM   2787  CB  VAL A 188      32.040  49.900  42.990  1.00  0.00           C
ATOM   2788  HB  VAL A 188      31.380  49.710  42.110  1.00  0.00           H
ATOM   2789  CG1 VAL A 188      31.560  51.280  43.380  1.00  0.00           C
ATOM   2790 HG11 VAL A 188      31.680  52.020  42.560  1.00  0.00           H
ATOM   2791 HG12 VAL A 188      32.210  51.550  44.240  1.00  0.00           H
ATOM   2792 HG13 VAL A 188      30.490  51.290  43.680  1.00  0.00           H
ATOM   2793  CG2 VAL A 188      33.490  49.900  42.690  1.00  0.00           C
ATOM   2794 HG21 VAL A 188      33.760  50.640  41.910  1.00  0.00           H
ATOM   2795 HG22 VAL A 188      33.940  48.930  42.400  1.00  0.00           H
ATOM   2796 HG23 VAL A 188      34.060  50.120  43.620  1.00  0.00           H
ATOM   2797  C   VAL A 188      31.670  47.490  43.530  1.00  0.00           C
ATOM   2798  O   VAL A 188      32.530  46.720  44.020  1.00  0.00           O
ATOM   2799  N   THR A 189      30.980  47.170  42.450  1.00  0.00           N
ATOM   2800  HN  THR A 189      30.370  47.860  42.070  1.00  0.00           H
ATOM   2801  CA  THR A 189      31.110  45.900  41.780  1.00  0.00           C
ATOM   2802  HA  THR A 189      32.070  45.450  41.980  1.00  0.00           H
ATOM   2803  CB  THR A 189      29.970  44.860  41.920  1.00  0.00           C
ATOM   2804  HB  THR A 189      30.180  43.970  41.300  1.00  0.00           H
ATOM   2805  OG1 THR A 189      28.720  45.400  41.600  1.00  0.00           O
ATOM   2806  HG1 THR A 189      28.740  46.350  41.690  1.00  0.00           H
ATOM   2807  CG2 THR A 189      29.900  44.450  43.410  1.00  0.00           C
ATOM   2808 HG21 THR A 189      30.890  43.940  43.520  1.00  0.00           H
ATOM   2809 HG22 THR A 189      29.130  43.700  43.700  1.00  0.00           H
ATOM   2810 HG23 THR A 189      29.710  45.290  44.100  1.00  0.00           H
ATOM   2811  C   THR A 189      31.270  46.090  40.300  1.00  0.00           C
ATOM   2812  O   THR A 189      30.520  46.870  39.780  1.00  0.00           O
ATOM   2813  N   ARG A 190      32.280  45.510  39.690  1.00  0.00           N
ATOM   2814  HN  ARG A 190      32.850  44.830  40.140  1.00  0.00           H
ATOM   2815  CA  ARG A 190      32.520  45.700  38.250  1.00  0.00           C
ATOM   2816  HA  ARG A 190      31.600  46.110  37.850  1.00  0.00           H
ATOM   2817  CB  ARG A 190      33.670  46.710  37.980  1.00  0.00           C
ATOM   2818  HB1 ARG A 190      33.220  47.700  38.210  1.00  0.00           H
ATOM   2819  HB2 ARG A 190      34.030  46.730  36.930  1.00  0.00           H
ATOM   2820  CG  ARG A 190      34.900  46.440  38.860  1.00  0.00           C
ATOM   2821  HG1 ARG A 190      35.260  45.400  38.670  1.00  0.00           H
ATOM   2822  HG2 ARG A 190      34.710  46.550  39.950  1.00  0.00           H
ATOM   2823  CD  ARG A 190      36.080  47.340  38.430  1.00  0.00           C
ATOM   2824  HD1 ARG A 190      36.400  47.120  37.390  1.00  0.00           H
ATOM   2825  HD2 ARG A 190      36.870  47.140  39.180  1.00  0.00           H
ATOM   2826  NE  ARG A 190      35.600  48.730  38.530  1.00  0.00           N
ATOM   2827  HE  ARG A 190      34.620  48.860  38.720  1.00  0.00           H
ATOM   2828  CZ  ARG A 190      36.340  49.860  38.460  1.00  0.00           C
ATOM   2829  NH1 ARG A 190      37.620  49.880  38.170  1.00  0.00           N
ATOM   2830 HH11 ARG A 190      38.140  49.020  38.190  1.00  0.00           H
ATOM   2831 HH12 ARG A 190      37.990  50.800  38.050  1.00  0.00           H
ATOM   2832  NH2 ARG A 190      35.740  51.000  38.390  1.00  0.00           N
ATOM   2833 HH21 ARG A 190      34.770  50.870  38.180  1.00  0.00           H
ATOM   2834 HH22 ARG A 190      36.130  51.770  37.890  1.00  0.00           H
ATOM   2835  C   ARG A 190      32.750  44.370  37.490  1.00  0.00           C
ATOM   2836  O   ARG A 190      33.260  43.420  38.090  1.00  0.00           O
ATOM   2837  N   PRO A 191      32.430  44.270  36.170  1.00  0.00           N
ATOM   2838  CD  PRO A 191      31.390  45.030  35.510  1.00  0.00           C
ATOM   2839  HD1 PRO A 191      31.910  45.980  35.270  1.00  0.00           H
ATOM   2840  HD2 PRO A 191      30.480  45.230  36.110  1.00  0.00           H
ATOM   2841  CA  PRO A 191      32.810  43.220  35.300  1.00  0.00           C
ATOM   2842  HA  PRO A 191      32.410  42.280  35.640  1.00  0.00           H
ATOM   2843  CB  PRO A 191      32.190  43.500  33.810  1.00  0.00           C
ATOM   2844  HB1 PRO A 191      31.860  42.620  33.210  1.00  0.00           H
ATOM   2845  HB2 PRO A 191      32.940  44.130  33.290  1.00  0.00           H
ATOM   2846  CG  PRO A 191      30.970  44.370  34.240  1.00  0.00           C
ATOM   2847  HG1 PRO A 191      30.660  45.020  33.390  1.00  0.00           H
ATOM   2848  HG2 PRO A 191      30.230  43.540  34.340  1.00  0.00           H
ATOM   2849  C   PRO A 191      34.360  43.130  35.210  1.00  0.00           C
ATOM   2850  O   PRO A 191      34.910  44.020  34.530  1.00  0.00           O
ATOM   2851  N   ARG A 192      35.090  42.200  35.850  1.00  0.00           N
ATOM   2852  HN  ARG A 192      34.630  41.550  36.450  1.00  0.00           H
ATOM   2853  CA  ARG A 192      36.480  42.050  35.560  1.00  0.00           C
ATOM   2854  HA  ARG A 192      36.610  42.390  34.550  1.00  0.00           H
ATOM   2855  CB  ARG A 192      37.310  42.970  36.510  1.00  0.00           C
ATOM   2856  HB1 ARG A 192      38.380  42.670  36.590  1.00  0.00           H
ATOM   2857  HB2 ARG A 192      36.940  42.800  37.540  1.00  0.00           H
ATOM   2858  CG  ARG A 192      37.420  44.470  36.230  1.00  0.00           C
ATOM   2859  HG1 ARG A 192      38.120  44.840  37.010  1.00  0.00           H
ATOM   2860  HG2 ARG A 192      36.360  44.780  36.370  1.00  0.00           H
ATOM   2861  CD  ARG A 192      37.920  44.870  34.830  1.00  0.00           C
ATOM   2862  HD1 ARG A 192      37.360  44.410  33.980  1.00  0.00           H
ATOM   2863  HD2 ARG A 192      38.990  44.600  34.710  1.00  0.00           H
ATOM   2864  NE  ARG A 192      37.840  46.390  34.750  1.00  0.00           N
ATOM   2865  HE  ARG A 192      38.660  46.960  34.850  1.00  0.00           H
ATOM   2866  CZ  ARG A 192      36.730  47.110  34.770  1.00  0.00           C
ATOM   2867  NH1 ARG A 192      35.530  46.670  34.690  1.00  0.00           N
ATOM   2868 HH11 ARG A 192      35.460  45.700  34.460  1.00  0.00           H
ATOM   2869 HH12 ARG A 192      34.880  47.390  34.440  1.00  0.00           H
ATOM   2870  NH2 ARG A 192      36.900  48.390  34.960  1.00  0.00           N
ATOM   2871 HH21 ARG A 192      37.790  48.770  35.230  1.00  0.00           H
ATOM   2872 HH22 ARG A 192      36.070  48.940  35.050  1.00  0.00           H
ATOM   2873  C   ARG A 192      37.110  40.630  35.540  1.00  0.00           C
ATOM   2874  O   ARG A 192      36.850  39.870  36.470  1.00  0.00           O
ATOM   2875  N   ASP A 193      37.880  40.330  34.500  1.00  0.00           N
ATOM   2876  HN  ASP A 193      37.830  41.020  33.780  1.00  0.00           H
ATOM   2877  CA  ASP A 193      38.570  39.160  34.150  1.00  0.00           C
ATOM   2878  HA  ASP A 193      39.140  39.310  33.250  1.00  0.00           H
ATOM   2879  CB  ASP A 193      39.700  38.740  35.150  1.00  0.00           C
ATOM   2880  HB1 ASP A 193      40.250  37.870  34.720  1.00  0.00           H
ATOM   2881  HB2 ASP A 193      39.330  38.270  36.090  1.00  0.00           H
ATOM   2882  CG  ASP A 193      40.710  39.810  35.460  1.00  0.00           C
ATOM   2883  OD1 ASP A 193      41.240  40.490  34.520  1.00  0.00           O
ATOM   2884  OD2 ASP A 193      40.920  40.110  36.670  1.00  0.00           O
ATOM   2885  C   ASP A 193      37.640  37.960  33.870  1.00  0.00           C
ATOM   2886  O   ASP A 193      38.130  36.820  33.970  1.00  0.00           O
ATOM   2887  N   GLY A 194      36.370  38.220  33.510  1.00  0.00           N
ATOM   2888  HN  GLY A 194      36.010  39.130  33.370  1.00  0.00           H
ATOM   2889  CA  GLY A 194      35.330  37.220  33.080  1.00  0.00           C
ATOM   2890  HA1 GLY A 194      35.730  36.220  32.980  1.00  0.00           H
ATOM   2891  HA2 GLY A 194      34.840  37.640  32.210  1.00  0.00           H
ATOM   2892  C   GLY A 194      34.350  37.040  34.240  1.00  0.00           C
ATOM   2893  O   GLY A 194      33.550  36.090  34.200  1.00  0.00           O
ATOM   2894  N   ALA A 195      34.430  37.770  35.310  1.00  0.00           N
ATOM   2895  HN  ALA A 195      34.990  38.590  35.270  1.00  0.00           H
ATOM   2896  CA  ALA A 195      33.650  37.610  36.510  1.00  0.00           C
ATOM   2897  HA  ALA A 195      32.750  37.060  36.300  1.00  0.00           H
ATOM   2898  CB  ALA A 195      34.590  36.810  37.430  1.00  0.00           C
ATOM   2899  HB1 ALA A 195      34.180  36.530  38.430  1.00  0.00           H
ATOM   2900  HB2 ALA A 195      35.520  37.400  37.580  1.00  0.00           H
ATOM   2901  HB3 ALA A 195      34.810  35.860  36.900  1.00  0.00           H
ATOM   2902  C   ALA A 195      33.410  38.930  37.120  1.00  0.00           C
ATOM   2903  O   ALA A 195      34.310  39.740  37.310  1.00  0.00           O
ATOM   2904  N   VAL A 196      32.220  39.170  37.470  1.00  0.00           N
ATOM   2905  HN  VAL A 196      31.420  38.720  37.060  1.00  0.00           H
ATOM   2906  CA  VAL A 196      31.850  40.380  38.140  1.00  0.00           C
ATOM   2907  HA  VAL A 196      32.250  41.190  37.540  1.00  0.00           H
ATOM   2908  CB  VAL A 196      30.310  40.450  38.140  1.00  0.00           C
ATOM   2909  HB  VAL A 196      29.870  39.750  38.880  1.00  0.00           H
ATOM   2910  CG1 VAL A 196      29.800  41.810  38.680  1.00  0.00           C
ATOM   2911 HG11 VAL A 196      28.690  41.700  38.750  1.00  0.00           H
ATOM   2912 HG12 VAL A 196      30.050  42.770  38.170  1.00  0.00           H
ATOM   2913 HG13 VAL A 196      30.160  41.880  39.730  1.00  0.00           H
ATOM   2914  CG2 VAL A 196      29.680  40.050  36.870  1.00  0.00           C
ATOM   2915 HG21 VAL A 196      28.590  40.260  36.830  1.00  0.00           H
ATOM   2916 HG22 VAL A 196      29.680  38.940  36.830  1.00  0.00           H
ATOM   2917 HG23 VAL A 196      30.140  40.510  35.970  1.00  0.00           H
ATOM   2918  C   VAL A 196      32.410  40.380  39.560  1.00  0.00           C
ATOM   2919  O   VAL A 196      32.180  39.380  40.280  1.00  0.00           O
ATOM   2920  N   VAL A 197      33.150  41.370  39.980  1.00  0.00           N
ATOM   2921  HN  VAL A 197      33.430  42.110  39.380  1.00  0.00           H
ATOM   2922  CA  VAL A 197      33.920  41.270  41.250  1.00  0.00           C
ATOM   2923  HA  VAL A 197      33.680  40.390  41.840  1.00  0.00           H
ATOM   2924  CB  VAL A 197      35.460  41.280  41.120  1.00  0.00           C
ATOM   2925  HB  VAL A 197      35.880  41.150  42.140  1.00  0.00           H
ATOM   2926  CG1 VAL A 197      35.840  40.040  40.330  1.00  0.00           C
ATOM   2927 HG11 VAL A 197      35.290  39.160  40.720  1.00  0.00           H
ATOM   2928 HG12 VAL A 197      36.940  39.980  40.310  1.00  0.00           H
ATOM   2929 HG13 VAL A 197      35.440  40.230  39.310  1.00  0.00           H
ATOM   2930  CG2 VAL A 197      36.050  42.570  40.390  1.00  0.00           C
ATOM   2931 HG21 VAL A 197      37.140  42.400  40.360  1.00  0.00           H
ATOM   2932 HG22 VAL A 197      35.870  43.450  41.050  1.00  0.00           H
ATOM   2933 HG23 VAL A 197      35.630  42.680  39.360  1.00  0.00           H
ATOM   2934  C   VAL A 197      33.470  42.460  42.160  1.00  0.00           C
ATOM   2935  O   VAL A 197      32.920  43.460  41.690  1.00  0.00           O
ATOM   2936  N   CYS A 198      33.780  42.290  43.470  1.00  0.00           N
ATOM   2937  HN  CYS A 198      34.150  41.430  43.830  1.00  0.00           H
ATOM   2938  CA  CYS A 198      33.520  43.230  44.510  1.00  0.00           C
ATOM   2939  HA  CYS A 198      32.910  44.070  44.210  1.00  0.00           H
ATOM   2940  CB  CYS A 198      32.710  42.470  45.640  1.00  0.00           C
ATOM   2941  HB1 CYS A 198      33.290  41.560  45.900  1.00  0.00           H
ATOM   2942  HB2 CYS A 198      31.760  42.080  45.210  1.00  0.00           H
ATOM   2943  SG  CYS A 198      32.420  43.350  47.230  1.00  0.00           S
ATOM   2944  C   CYS A 198      34.810  43.770  44.930  1.00  0.00           C
ATOM   2945  O   CYS A 198      35.680  42.950  45.210  1.00  0.00           O
ATOM   2946  N   MET A 199      34.990  45.100  44.940  1.00  0.00           N
ATOM   2947  HN  MET A 199      34.330  45.760  44.580  1.00  0.00           H
ATOM   2948  CA  MET A 199      36.240  45.690  45.230  1.00  0.00           C
ATOM   2949  HA  MET A 199      36.630  45.210  46.120  1.00  0.00           H
ATOM   2950  CB  MET A 199      37.270  45.530  44.040  1.00  0.00           C
ATOM   2951  HB1 MET A 199      37.560  44.460  44.080  1.00  0.00           H
ATOM   2952  HB2 MET A 199      38.230  46.050  44.260  1.00  0.00           H
ATOM   2953  CG  MET A 199      36.720  45.990  42.690  1.00  0.00           C
ATOM   2954  HG1 MET A 199      35.640  45.750  42.610  1.00  0.00           H
ATOM   2955  HG2 MET A 199      37.320  45.510  41.890  1.00  0.00           H
ATOM   2956  SD  MET A 199      36.780  47.790  42.350  1.00  0.00           S
ATOM   2957  CE  MET A 199      38.510  47.880  41.830  1.00  0.00           C
ATOM   2958  HE1 MET A 199      38.730  48.820  41.270  1.00  0.00           H
ATOM   2959  HE2 MET A 199      38.770  46.980  41.230  1.00  0.00           H
ATOM   2960  HE3 MET A 199      39.210  48.030  42.680  1.00  0.00           H
ATOM   2961  C   MET A 199      36.000  47.160  45.570  1.00  0.00           C
ATOM   2962  O   MET A 199      34.890  47.710  45.440  1.00  0.00           O
ATOM   2963  N   LEU A 200      37.090  47.840  46.050  1.00  0.00           N
ATOM   2964  HN  LEU A 200      37.960  47.350  46.000  1.00  0.00           H
ATOM   2965  CA  LEU A 200      37.180  49.200  46.480  1.00  0.00           C
ATOM   2966  HA  LEU A 200      36.170  49.520  46.710  1.00  0.00           H
ATOM   2967  CB  LEU A 200      38.190  49.420  47.530  1.00  0.00           C
ATOM   2968  HB1 LEU A 200      38.180  50.440  47.960  1.00  0.00           H
ATOM   2969  HB2 LEU A 200      39.210  49.240  47.130  1.00  0.00           H
ATOM   2970  CG  LEU A 200      38.030  48.470  48.710  1.00  0.00           C
ATOM   2971  HG  LEU A 200      38.100  47.470  48.230  1.00  0.00           H
ATOM   2972  CD1 LEU A 200      39.180  48.570  49.680  1.00  0.00           C
ATOM   2973 HD11 LEU A 200      39.120  47.760  50.440  1.00  0.00           H
ATOM   2974 HD12 LEU A 200      39.090  49.550  50.200  1.00  0.00           H
ATOM   2975 HD13 LEU A 200      40.200  48.560  49.250  1.00  0.00           H
ATOM   2976  CD2 LEU A 200      36.690  48.500  49.450  1.00  0.00           C
ATOM   2977 HD21 LEU A 200      35.910  48.170  48.730  1.00  0.00           H
ATOM   2978 HD22 LEU A 200      36.440  49.500  49.870  1.00  0.00           H
ATOM   2979 HD23 LEU A 200      36.660  47.740  50.260  1.00  0.00           H
ATOM   2980  C   LEU A 200      37.600  50.080  45.330  1.00  0.00           C
ATOM   2981  O   LEU A 200      38.610  49.810  44.690  1.00  0.00           O
ATOM   2982  N   GLN A 201      36.870  51.180  45.140  1.00  0.00           N
ATOM   2983  HN  GLN A 201      36.020  51.400  45.610  1.00  0.00           H
ATOM   2984  CA  GLN A 201      37.380  52.150  44.220  1.00  0.00           C
ATOM   2985  HA  GLN A 201      38.010  51.810  43.420  1.00  0.00           H
ATOM   2986  CB  GLN A 201      36.210  52.670  43.400  1.00  0.00           C
ATOM   2987  HB1 GLN A 201      35.350  52.930  44.050  1.00  0.00           H
ATOM   2988  HB2 GLN A 201      35.810  51.870  42.730  1.00  0.00           H
ATOM   2989  CG  GLN A 201      36.450  53.980  42.520  1.00  0.00           C
ATOM   2990  HG1 GLN A 201      36.850  54.830  43.110  1.00  0.00           H
ATOM   2991  HG2 GLN A 201      35.580  54.350  41.950  1.00  0.00           H
ATOM   2992  CD  GLN A 201      37.490  53.550  41.390  1.00  0.00           C
ATOM   2993  OE1 GLN A 201      37.940  52.450  41.250  1.00  0.00           O
ATOM   2994  NE2 GLN A 201      38.000  54.570  40.620  1.00  0.00           N
ATOM   2995 HE21 GLN A 201      38.430  54.290  39.760  1.00  0.00           H
ATOM   2996 HE22 GLN A 201      37.770  55.530  40.750  1.00  0.00           H
ATOM   2997  C   GLN A 201      38.140  53.300  44.940  1.00  0.00           C
ATOM   2998  O   GLN A 201      37.580  54.290  45.440  1.00  0.00           O
ATOM   2999  N   PHE A 202      39.450  53.140  44.980  1.00  0.00           N
ATOM   3000  HN  PHE A 202      39.870  52.370  44.510  1.00  0.00           H
ATOM   3001  CA  PHE A 202      40.270  54.090  45.730  1.00  0.00           C
ATOM   3002  HA  PHE A 202      39.710  54.240  46.640  1.00  0.00           H
ATOM   3003  CB  PHE A 202      41.680  53.460  46.030  1.00  0.00           C
ATOM   3004  HB1 PHE A 202      42.320  54.300  46.390  1.00  0.00           H
ATOM   3005  HB2 PHE A 202      42.160  53.000  45.140  1.00  0.00           H
ATOM   3006  CG  PHE A 202      41.600  52.500  47.160  1.00  0.00           C
ATOM   3007  CD1 PHE A 202      41.480  52.940  48.510  1.00  0.00           C
ATOM   3008  HD1 PHE A 202      41.350  53.990  48.720  1.00  0.00           H
ATOM   3009  CE1 PHE A 202      41.420  52.030  49.640  1.00  0.00           C
ATOM   3010  HE1 PHE A 202      41.280  52.250  50.690  1.00  0.00           H
ATOM   3011  CZ  PHE A 202      41.610  50.720  49.350  1.00  0.00           C
ATOM   3012  HZ  PHE A 202      41.660  50.000  50.150  1.00  0.00           H
ATOM   3013  CD2 PHE A 202      41.720  51.130  46.900  1.00  0.00           C
ATOM   3014  HD2 PHE A 202      41.930  50.820  45.880  1.00  0.00           H
ATOM   3015  CE2 PHE A 202      41.820  50.260  48.010  1.00  0.00           C
ATOM   3016  HE2 PHE A 202      41.810  49.200  47.810  1.00  0.00           H
ATOM   3017  C   PHE A 202      40.380  55.420  44.970  1.00  0.00           C
ATOM   3018  O   PHE A 202      40.490  55.320  43.720  1.00  0.00           O
ATOM   3019  N   PRO A 203      40.190  56.590  45.570  1.00  0.00           N
ATOM   3020  CD  PRO A 203      39.690  56.660  46.920  1.00  0.00           C
ATOM   3021  HD1 PRO A 203      40.540  56.680  47.630  1.00  0.00           H
ATOM   3022  HD2 PRO A 203      38.940  55.870  47.160  1.00  0.00           H
ATOM   3023  CA  PRO A 203      40.410  57.810  44.940  1.00  0.00           C
ATOM   3024  HA  PRO A 203      39.720  57.700  44.120  1.00  0.00           H
ATOM   3025  CB  PRO A 203      40.200  58.820  46.080  1.00  0.00           C
ATOM   3026  HB1 PRO A 203      39.760  59.800  45.780  1.00  0.00           H
ATOM   3027  HB2 PRO A 203      41.130  59.010  46.660  1.00  0.00           H
ATOM   3028  CG  PRO A 203      39.140  58.080  46.980  1.00  0.00           C
ATOM   3029  HG1 PRO A 203      39.030  58.500  48.000  1.00  0.00           H
ATOM   3030  HG2 PRO A 203      38.160  58.130  46.450  1.00  0.00           H
ATOM   3031  C   PRO A 203      41.710  57.900  44.160  1.00  0.00           C
ATOM   3032  O   PRO A 203      42.700  57.600  44.780  1.00  0.00           O
ATOM   3033  N   SER A 204      41.810  58.320  42.880  1.00  0.00           N
ATOM   3034  HN  SER A 204      40.990  58.710  42.450  1.00  0.00           H
ATOM   3035  CA  SER A 204      42.930  58.360  41.930  1.00  0.00           C
ATOM   3036  HA  SER A 204      43.280  57.340  42.030  1.00  0.00           H
ATOM   3037  CB  SER A 204      42.490  58.520  40.450  1.00  0.00           C
ATOM   3038  HB1 SER A 204      42.020  59.500  40.210  1.00  0.00           H
ATOM   3039  HB2 SER A 204      41.900  57.710  39.980  1.00  0.00           H
ATOM   3040  OG  SER A 204      43.660  58.430  39.580  1.00  0.00           O
ATOM   3041  HG1 SER A 204      43.760  57.480  39.480  1.00  0.00           H
ATOM   3042  C   SER A 204      43.970  59.390  42.370  1.00  0.00           C
ATOM   3043  O   SER A 204      43.660  60.510  42.880  1.00  0.00           O
ATOM   3044  N   PRO A 205      45.290  59.090  42.210  1.00  0.00           N
ATOM   3045  CD  PRO A 205      46.250  60.130  42.600  1.00  0.00           C
ATOM   3046  HD1 PRO A 205      46.000  60.670  43.530  1.00  0.00           H
ATOM   3047  HD2 PRO A 205      46.380  60.850  41.760  1.00  0.00           H
ATOM   3048  CA  PRO A 205      45.890  57.830  41.770  1.00  0.00           C
ATOM   3049  HA  PRO A 205      45.410  57.470  40.870  1.00  0.00           H
ATOM   3050  CB  PRO A 205      47.320  58.220  41.580  1.00  0.00           C
ATOM   3051  HB1 PRO A 205      47.460  58.680  40.570  1.00  0.00           H
ATOM   3052  HB2 PRO A 205      48.010  57.370  41.740  1.00  0.00           H
ATOM   3053  CG  PRO A 205      47.530  59.330  42.680  1.00  0.00           C
ATOM   3054  HG1 PRO A 205      47.540  58.840  43.680  1.00  0.00           H
ATOM   3055  HG2 PRO A 205      48.420  59.980  42.590  1.00  0.00           H
ATOM   3056  C   PRO A 205      45.650  56.680  42.790  1.00  0.00           C
ATOM   3057  O   PRO A 205      46.010  56.800  43.990  1.00  0.00           O
ATOM   3058  N   SER A 206      45.100  55.560  42.290  1.00  0.00           N
ATOM   3059  HN  SER A 206      44.990  55.290  41.340  1.00  0.00           H
ATOM   3060  CA  SER A 206      44.410  54.660  43.220  1.00  0.00           C
ATOM   3061  HA  SER A 206      43.920  55.240  43.990  1.00  0.00           H
ATOM   3062  CB  SER A 206      43.330  53.870  42.490  1.00  0.00           C
ATOM   3063  HB1 SER A 206      42.720  53.160  43.090  1.00  0.00           H
ATOM   3064  HB2 SER A 206      43.870  53.230  41.760  1.00  0.00           H
ATOM   3065  OG  SER A 206      42.420  54.640  41.660  1.00  0.00           O
ATOM   3066  HG1 SER A 206      41.720  54.860  42.280  1.00  0.00           H
ATOM   3067  C   SER A 206      45.170  53.730  44.040  1.00  0.00           C
ATOM   3068  O   SER A 206      44.960  53.500  45.200  1.00  0.00           O
ATOM   3069  N   TRP A 207      46.260  53.180  43.510  1.00  0.00           N
ATOM   3070  HN  TRP A 207      46.550  53.450  42.600  1.00  0.00           H
ATOM   3071  CA  TRP A 207      47.160  52.330  44.240  1.00  0.00           C
ATOM   3072  HA  TRP A 207      46.600  51.580  44.760  1.00  0.00           H
ATOM   3073  CB  TRP A 207      48.040  51.600  43.190  1.00  0.00           C
ATOM   3074  HB1 TRP A 207      48.360  52.250  42.350  1.00  0.00           H
ATOM   3075  HB2 TRP A 207      47.400  50.900  42.620  1.00  0.00           H
ATOM   3076  CG  TRP A 207      49.170  50.810  43.780  1.00  0.00           C
ATOM   3077  CD1 TRP A 207      49.170  49.470  43.990  1.00  0.00           C
ATOM   3078  HD1 TRP A 207      48.360  48.800  43.750  1.00  0.00           H
ATOM   3079  NE1 TRP A 207      50.330  49.110  44.630  1.00  0.00           N
ATOM   3080  HE1 TRP A 207      50.620  48.190  44.780  1.00  0.00           H
ATOM   3081  CE2 TRP A 207      51.140  50.150  44.780  1.00  0.00           C
ATOM   3082  CD2 TRP A 207      50.480  51.280  44.210  1.00  0.00           C
ATOM   3083  CE3 TRP A 207      51.120  52.550  44.310  1.00  0.00           C
ATOM   3084  HE3 TRP A 207      50.670  53.420  43.860  1.00  0.00           H
ATOM   3085  CZ3 TRP A 207      52.380  52.640  44.860  1.00  0.00           C
ATOM   3086  HZ3 TRP A 207      52.880  53.600  44.870  1.00  0.00           H
ATOM   3087  CZ2 TRP A 207      52.400  50.230  45.290  1.00  0.00           C
ATOM   3088  HZ2 TRP A 207      53.080  49.440  45.560  1.00  0.00           H
ATOM   3089  CH2 TRP A 207      52.990  51.530  45.410  1.00  0.00           C
ATOM   3090  HH2 TRP A 207      53.980  51.610  45.830  1.00  0.00           H
ATOM   3091  C   TRP A 207      48.020  53.090  45.350  1.00  0.00           C
ATOM   3092  O   TRP A 207      48.340  52.490  46.380  1.00  0.00           O
ATOM   3093  N   TYR A 208      48.370  54.440  45.150  1.00  0.00           N
ATOM   3094  HN  TYR A 208      48.410  54.820  44.240  1.00  0.00           H
ATOM   3095  CA  TYR A 208      48.960  55.330  46.170  1.00  0.00           C
ATOM   3096  HA  TYR A 208      49.880  54.910  46.560  1.00  0.00           H
ATOM   3097  CB  TYR A 208      49.230  56.750  45.520  1.00  0.00           C
ATOM   3098  HB1 TYR A 208      48.310  57.120  45.020  1.00  0.00           H
ATOM   3099  HB2 TYR A 208      49.910  56.650  44.650  1.00  0.00           H
ATOM   3100  CG  TYR A 208      49.910  57.740  46.460  1.00  0.00           C
ATOM   3101  CD1 TYR A 208      49.240  59.030  46.750  1.00  0.00           C
ATOM   3102  HD1 TYR A 208      48.310  59.180  46.230  1.00  0.00           H
ATOM   3103  CE1 TYR A 208      49.860  59.940  47.670  1.00  0.00           C
ATOM   3104  HE1 TYR A 208      49.410  60.870  47.990  1.00  0.00           H
ATOM   3105  CZ  TYR A 208      51.160  59.660  48.150  1.00  0.00           C
ATOM   3106  OH  TYR A 208      51.860  60.810  48.440  1.00  0.00           O
ATOM   3107  HH  TYR A 208      51.340  61.580  48.190  1.00  0.00           H
ATOM   3108  CD2 TYR A 208      51.160  57.460  47.070  1.00  0.00           C
ATOM   3109  HD2 TYR A 208      51.550  56.450  47.030  1.00  0.00           H
ATOM   3110  CE2 TYR A 208      51.780  58.390  47.920  1.00  0.00           C
ATOM   3111  HE2 TYR A 208      52.810  58.160  48.150  1.00  0.00           H
ATOM   3112  C   TYR A 208      48.020  55.400  47.380  1.00  0.00           C
ATOM   3113  O   TYR A 208      48.410  55.190  48.480  1.00  0.00           O
ATOM   3114  N   TRP A 209      46.700  55.660  47.150  1.00  0.00           N
ATOM   3115  HN  TRP A 209      46.310  55.660  46.230  1.00  0.00           H
ATOM   3116  CA  TRP A 209      45.880  55.790  48.330  1.00  0.00           C
ATOM   3117  HA  TRP A 209      46.220  56.510  49.060  1.00  0.00           H
ATOM   3118  CB  TRP A 209      44.500  56.480  47.900  1.00  0.00           C
ATOM   3119  HB1 TRP A 209      43.870  55.830  47.260  1.00  0.00           H
ATOM   3120  HB2 TRP A 209      44.750  57.330  47.230  1.00  0.00           H
ATOM   3121  CG  TRP A 209      43.760  57.130  49.050  1.00  0.00           C
ATOM   3122  CD1 TRP A 209      42.660  56.610  49.650  1.00  0.00           C
ATOM   3123  HD1 TRP A 209      42.170  55.700  49.360  1.00  0.00           H
ATOM   3124  NE1 TRP A 209      42.480  57.220  50.870  1.00  0.00           N
ATOM   3125  HE1 TRP A 209      41.930  56.820  51.570  1.00  0.00           H
ATOM   3126  CE2 TRP A 209      43.350  58.220  51.010  1.00  0.00           C
ATOM   3127  CD2 TRP A 209      44.200  58.200  49.900  1.00  0.00           C
ATOM   3128  CE3 TRP A 209      45.250  59.130  49.840  1.00  0.00           C
ATOM   3129  HE3 TRP A 209      45.940  59.070  49.020  1.00  0.00           H
ATOM   3130  CZ3 TRP A 209      45.450  59.980  50.970  1.00  0.00           C
ATOM   3131  HZ3 TRP A 209      46.350  60.580  51.010  1.00  0.00           H
ATOM   3132  CZ2 TRP A 209      43.430  59.170  52.040  1.00  0.00           C
ATOM   3133  HZ2 TRP A 209      42.700  59.230  52.840  1.00  0.00           H
ATOM   3134  CH2 TRP A 209      44.570  60.000  52.070  1.00  0.00           C
ATOM   3135  HH2 TRP A 209      44.650  60.800  52.790  1.00  0.00           H
ATOM   3136  C   TRP A 209      45.590  54.380  48.940  1.00  0.00           C
ATOM   3137  O   TRP A 209      45.380  54.150  50.130  1.00  0.00           O
ATOM   3138  N   ASP A 210      45.480  53.320  48.100  1.00  0.00           N
ATOM   3139  HN  ASP A 210      45.530  53.410  47.110  1.00  0.00           H
ATOM   3140  CA  ASP A 210      45.270  51.960  48.580  1.00  0.00           C
ATOM   3141  HA  ASP A 210      44.290  51.970  49.050  1.00  0.00           H
ATOM   3142  CB  ASP A 210      45.280  51.090  47.290  1.00  0.00           C
ATOM   3143  HB1 ASP A 210      46.280  51.170  46.800  1.00  0.00           H
ATOM   3144  HB2 ASP A 210      44.440  51.470  46.660  1.00  0.00           H
ATOM   3145  CG  ASP A 210      44.950  49.610  47.600  1.00  0.00           C
ATOM   3146  OD1 ASP A 210      44.930  49.080  48.770  1.00  0.00           O
ATOM   3147  OD2 ASP A 210      44.800  48.880  46.570  1.00  0.00           O
ATOM   3148  C   ASP A 210      46.400  51.580  49.570  1.00  0.00           C
ATOM   3149  O   ASP A 210      46.240  51.210  50.740  1.00  0.00           O
ATOM   3150  N   THR A 211      47.700  51.820  49.160  1.00  0.00           N
ATOM   3151  HN  THR A 211      47.890  52.030  48.210  1.00  0.00           H
ATOM   3152  CA  THR A 211      48.900  51.730  49.980  1.00  0.00           C
ATOM   3153  HA  THR A 211      49.050  50.700  50.270  1.00  0.00           H
ATOM   3154  CB  THR A 211      50.160  52.040  49.160  1.00  0.00           C
ATOM   3155  HB  THR A 211      50.230  53.110  48.890  1.00  0.00           H
ATOM   3156  OG1 THR A 211      50.140  51.190  47.980  1.00  0.00           O
ATOM   3157  HG1 THR A 211      49.640  51.760  47.390  1.00  0.00           H
ATOM   3158  CG2 THR A 211      51.430  51.670  49.940  1.00  0.00           C
ATOM   3159 HG21 THR A 211      51.370  50.680  50.430  1.00  0.00           H
ATOM   3160 HG22 THR A 211      51.620  52.400  50.760  1.00  0.00           H
ATOM   3161 HG23 THR A 211      52.290  51.780  49.240  1.00  0.00           H
ATOM   3162  C   THR A 211      48.930  52.580  51.200  1.00  0.00           C
ATOM   3163  O   THR A 211      49.520  52.190  52.230  1.00  0.00           O
ATOM   3164  N   VAL A 212      48.490  53.850  51.080  1.00  0.00           N
ATOM   3165  HN  VAL A 212      48.220  54.180  50.170  1.00  0.00           H
ATOM   3166  CA  VAL A 212      48.240  54.800  52.200  1.00  0.00           C
ATOM   3167  HA  VAL A 212      49.210  54.900  52.670  1.00  0.00           H
ATOM   3168  CB  VAL A 212      47.860  56.210  51.760  1.00  0.00           C
ATOM   3169  HB  VAL A 212      47.170  56.150  50.900  1.00  0.00           H
ATOM   3170  CG1 VAL A 212      47.130  57.020  52.890  1.00  0.00           C
ATOM   3171 HG11 VAL A 212      47.870  57.260  53.680  1.00  0.00           H
ATOM   3172 HG12 VAL A 212      46.250  56.570  53.400  1.00  0.00           H
ATOM   3173 HG13 VAL A 212      46.740  57.990  52.540  1.00  0.00           H
ATOM   3174  CG2 VAL A 212      48.980  57.100  51.130  1.00  0.00           C
ATOM   3175 HG21 VAL A 212      49.490  56.510  50.330  1.00  0.00           H
ATOM   3176 HG22 VAL A 212      49.760  57.430  51.860  1.00  0.00           H
ATOM   3177 HG23 VAL A 212      48.500  57.990  50.690  1.00  0.00           H
ATOM   3178  C   VAL A 212      47.330  54.110  53.250  1.00  0.00           C
ATOM   3179  O   VAL A 212      47.710  54.030  54.410  1.00  0.00           O
ATOM   3180  N   THR A 213      46.260  53.480  52.810  1.00  0.00           N
ATOM   3181  HN  THR A 213      46.180  53.360  51.820  1.00  0.00           H
ATOM   3182  CA  THR A 213      45.390  52.670  53.710  1.00  0.00           C
ATOM   3183  HA  THR A 213      44.970  53.300  54.480  1.00  0.00           H
ATOM   3184  CB  THR A 213      44.150  52.210  52.950  1.00  0.00           C
ATOM   3185  HB  THR A 213      44.400  51.410  52.220  1.00  0.00           H
ATOM   3186  OG1 THR A 213      43.560  53.240  52.170  1.00  0.00           O
ATOM   3187  HG1 THR A 213      44.220  53.620  51.580  1.00  0.00           H
ATOM   3188  CG2 THR A 213      43.070  51.690  53.940  1.00  0.00           C
ATOM   3189 HG21 THR A 213      43.010  52.280  54.880  1.00  0.00           H
ATOM   3190 HG22 THR A 213      43.340  50.630  54.130  1.00  0.00           H
ATOM   3191 HG23 THR A 213      42.050  51.710  53.500  1.00  0.00           H
ATOM   3192  C   THR A 213      46.060  51.490  54.310  1.00  0.00           C
ATOM   3193  O   THR A 213      45.870  51.200  55.470  1.00  0.00           O
ATOM   3194  N   LYS A 214      46.840  50.740  53.540  1.00  0.00           N
ATOM   3195  HN  LYS A 214      47.000  51.040  52.600  1.00  0.00           H
ATOM   3196  CA  LYS A 214      47.730  49.670  53.990  1.00  0.00           C
ATOM   3197  HA  LYS A 214      47.000  49.010  54.420  1.00  0.00           H
ATOM   3198  CB  LYS A 214      48.370  48.930  52.730  1.00  0.00           C
ATOM   3199  HB1 LYS A 214      49.000  48.120  53.170  1.00  0.00           H
ATOM   3200  HB2 LYS A 214      49.000  49.610  52.110  1.00  0.00           H
ATOM   3201  CG  LYS A 214      47.370  48.220  51.750  1.00  0.00           C
ATOM   3202  HG1 LYS A 214      46.890  48.970  51.080  1.00  0.00           H
ATOM   3203  HG2 LYS A 214      46.670  47.720  52.460  1.00  0.00           H
ATOM   3204  CD  LYS A 214      47.950  47.130  50.810  1.00  0.00           C
ATOM   3205  HD1 LYS A 214      48.490  46.360  51.410  1.00  0.00           H
ATOM   3206  HD2 LYS A 214      48.770  47.590  50.210  1.00  0.00           H
ATOM   3207  CE  LYS A 214      46.860  46.410  49.960  1.00  0.00           C
ATOM   3208  HE1 LYS A 214      45.930  46.220  50.540  1.00  0.00           H
ATOM   3209  HE2 LYS A 214      47.360  45.440  49.760  1.00  0.00           H
ATOM   3210  NZ  LYS A 214      46.600  47.100  48.710  1.00  0.00           N
ATOM   3211  HZ1 LYS A 214      46.200  46.530  47.940  1.00  0.00           H
ATOM   3212  HZ2 LYS A 214      47.530  47.490  48.440  1.00  0.00           H
ATOM   3213  HZ3 LYS A 214      45.860  47.810  48.860  1.00  0.00           H
ATOM   3214  C   LYS A 214      48.710  50.060  55.090  1.00  0.00           C
ATOM   3215  O   LYS A 214      49.000  49.410  56.080  1.00  0.00           O
ATOM   3216  N   ILE A 215      49.320  51.150  54.890  1.00  0.00           N
ATOM   3217  HN  ILE A 215      49.270  51.580  53.990  1.00  0.00           H
ATOM   3218  CA  ILE A 215      50.060  51.860  55.980  1.00  0.00           C
ATOM   3219  HA  ILE A 215      50.810  51.200  56.390  1.00  0.00           H
ATOM   3220  CB  ILE A 215      50.870  53.090  55.340  1.00  0.00           C
ATOM   3221  HB  ILE A 215      50.200  53.820  54.820  1.00  0.00           H
ATOM   3222  CG2 ILE A 215      51.570  53.960  56.440  1.00  0.00           C
ATOM   3223 HG21 ILE A 215      52.290  53.280  56.960  1.00  0.00           H
ATOM   3224 HG22 ILE A 215      50.780  54.470  57.030  1.00  0.00           H
ATOM   3225 HG23 ILE A 215      52.200  54.750  55.990  1.00  0.00           H
ATOM   3226  CG1 ILE A 215      51.880  52.620  54.310  1.00  0.00           C
ATOM   3227 HG11 ILE A 215      51.390  51.840  53.690  1.00  0.00           H
ATOM   3228 HG12 ILE A 215      52.660  52.100  54.910  1.00  0.00           H
ATOM   3229  CD  ILE A 215      52.660  53.640  53.490  1.00  0.00           C
ATOM   3230  HD1 ILE A 215      53.580  53.250  53.000  1.00  0.00           H
ATOM   3231  HD2 ILE A 215      52.990  54.510  54.100  1.00  0.00           H
ATOM   3232  HD3 ILE A 215      52.120  54.110  52.640  1.00  0.00           H
ATOM   3233  C   ILE A 215      49.280  52.190  57.240  1.00  0.00           C
ATOM   3234  O   ILE A 215      49.770  51.940  58.390  1.00  0.00           O
ATOM   3235  N   CYS A 216      48.020  52.630  57.080  1.00  0.00           N
ATOM   3236  HN  CYS A 216      47.660  52.910  56.190  1.00  0.00           H
ATOM   3237  CA  CYS A 216      47.080  52.880  58.200  1.00  0.00           C
ATOM   3238  HA  CYS A 216      47.690  53.540  58.800  1.00  0.00           H
ATOM   3239  CB  CYS A 216      45.780  53.490  57.690  1.00  0.00           C
ATOM   3240  HB1 CYS A 216      45.130  53.650  58.580  1.00  0.00           H
ATOM   3241  HB2 CYS A 216      45.230  52.760  57.060  1.00  0.00           H
ATOM   3242  SG  CYS A 216      45.930  55.090  56.900  1.00  0.00           S
ATOM   3243  HG1 CYS A 216      46.750  54.880  55.880  1.00  0.00           H
ATOM   3244  C   CYS A 216      46.810  51.590  58.960  1.00  0.00           C
ATOM   3245  O   CYS A 216      46.960  51.560  60.190  1.00  0.00           O
ATOM   3246  N   VAL A 217      46.480  50.420  58.290  1.00  0.00           N
ATOM   3247  HN  VAL A 217      46.340  50.510  57.310  1.00  0.00           H
ATOM   3248  CA  VAL A 217      46.380  49.170  58.990  1.00  0.00           C
ATOM   3249  HA  VAL A 217      45.670  49.280  59.790  1.00  0.00           H
ATOM   3250  CB  VAL A 217      45.620  48.170  58.150  1.00  0.00           C
ATOM   3251  HB  VAL A 217      45.470  47.300  58.830  1.00  0.00           H
ATOM   3252  CG1 VAL A 217      44.260  48.810  57.740  1.00  0.00           C
ATOM   3253 HG11 VAL A 217      43.600  48.160  57.130  1.00  0.00           H
ATOM   3254 HG12 VAL A 217      44.410  49.650  57.030  1.00  0.00           H
ATOM   3255 HG13 VAL A 217      43.680  49.000  58.670  1.00  0.00           H
ATOM   3256  CG2 VAL A 217      46.350  47.850  56.850  1.00  0.00           C
ATOM   3257 HG21 VAL A 217      45.670  47.360  56.120  1.00  0.00           H
ATOM   3258 HG22 VAL A 217      47.270  47.240  57.000  1.00  0.00           H
ATOM   3259 HG23 VAL A 217      46.680  48.830  56.430  1.00  0.00           H
ATOM   3260  C   VAL A 217      47.690  48.700  59.640  1.00  0.00           C
ATOM   3261  O   VAL A 217      47.800  48.310  60.740  1.00  0.00           O
ATOM   3262  N   PHE A 218      48.800  48.810  58.830  1.00  0.00           N
ATOM   3263  HN  PHE A 218      48.750  49.100  57.880  1.00  0.00           H
ATOM   3264  CA  PHE A 218      50.130  48.530  59.320  1.00  0.00           C
ATOM   3265  HA  PHE A 218      50.060  47.490  59.600  1.00  0.00           H
ATOM   3266  CB  PHE A 218      51.200  48.740  58.160  1.00  0.00           C
ATOM   3267  HB1 PHE A 218      51.070  49.750  57.740  1.00  0.00           H
ATOM   3268  HB2 PHE A 218      51.020  47.990  57.370  1.00  0.00           H
ATOM   3269  CG  PHE A 218      52.580  48.570  58.660  1.00  0.00           C
ATOM   3270  CD1 PHE A 218      53.120  49.720  59.270  1.00  0.00           C
ATOM   3271  HD1 PHE A 218      52.510  50.610  59.340  1.00  0.00           H
ATOM   3272  CE1 PHE A 218      54.510  49.880  59.480  1.00  0.00           C
ATOM   3273  HE1 PHE A 218      54.930  50.750  59.970  1.00  0.00           H
ATOM   3274  CZ  PHE A 218      55.300  48.720  59.220  1.00  0.00           C
ATOM   3275  HZ  PHE A 218      56.350  48.780  59.480  1.00  0.00           H
ATOM   3276  CD2 PHE A 218      53.430  47.560  58.290  1.00  0.00           C
ATOM   3277  HD2 PHE A 218      53.040  46.740  57.710  1.00  0.00           H
ATOM   3278  CE2 PHE A 218      54.790  47.600  58.640  1.00  0.00           C
ATOM   3279  HE2 PHE A 218      55.450  46.770  58.420  1.00  0.00           H
ATOM   3280  C   PHE A 218      50.450  49.350  60.560  1.00  0.00           C
ATOM   3281  O   PHE A 218      50.960  48.760  61.520  1.00  0.00           O
ATOM   3282  N   LEU A 219      50.220  50.710  60.680  1.00  0.00           N
ATOM   3283  HN  LEU A 219      49.760  51.180  59.920  1.00  0.00           H
ATOM   3284  CA  LEU A 219      50.350  51.410  61.990  1.00  0.00           C
ATOM   3285  HA  LEU A 219      51.210  51.050  62.530  1.00  0.00           H
ATOM   3286  CB  LEU A 219      50.460  52.920  61.860  1.00  0.00           C
ATOM   3287  HB1 LEU A 219      50.550  53.430  62.840  1.00  0.00           H
ATOM   3288  HB2 LEU A 219      49.590  53.360  61.330  1.00  0.00           H
ATOM   3289  CG  LEU A 219      51.630  53.540  61.030  1.00  0.00           C
ATOM   3290  HG  LEU A 219      51.850  52.940  60.120  1.00  0.00           H
ATOM   3291  CD1 LEU A 219      51.340  54.940  60.400  1.00  0.00           C
ATOM   3292 HD11 LEU A 219      50.540  54.840  59.640  1.00  0.00           H
ATOM   3293 HD12 LEU A 219      52.270  55.310  59.920  1.00  0.00           H
ATOM   3294 HD13 LEU A 219      51.170  55.670  61.220  1.00  0.00           H
ATOM   3295  CD2 LEU A 219      52.930  53.570  61.900  1.00  0.00           C
ATOM   3296 HD21 LEU A 219      53.260  52.540  62.160  1.00  0.00           H
ATOM   3297 HD22 LEU A 219      52.820  54.170  62.830  1.00  0.00           H
ATOM   3298 HD23 LEU A 219      53.770  54.070  61.390  1.00  0.00           H
ATOM   3299  C   LEU A 219      49.260  51.010  62.960  1.00  0.00           C
ATOM   3300  O   LEU A 219      49.620  50.570  64.030  1.00  0.00           O
ATOM   3301  N   PHE A 220      47.990  51.140  62.650  1.00  0.00           N
ATOM   3302  HN  PHE A 220      47.730  51.430  61.730  1.00  0.00           H
ATOM   3303  CA  PHE A 220      46.930  51.290  63.710  1.00  0.00           C
ATOM   3304  HA  PHE A 220      47.320  51.420  64.710  1.00  0.00           H
ATOM   3305  CB  PHE A 220      45.960  52.430  63.420  1.00  0.00           C
ATOM   3306  HB1 PHE A 220      45.170  52.610  64.180  1.00  0.00           H
ATOM   3307  HB2 PHE A 220      45.510  52.220  62.430  1.00  0.00           H
ATOM   3308  CG  PHE A 220      46.710  53.730  63.200  1.00  0.00           C
ATOM   3309  CD1 PHE A 220      47.370  54.280  64.300  1.00  0.00           C
ATOM   3310  HD1 PHE A 220      47.180  53.830  65.270  1.00  0.00           H
ATOM   3311  CE1 PHE A 220      48.150  55.480  64.190  1.00  0.00           C
ATOM   3312  HE1 PHE A 220      48.650  55.850  65.070  1.00  0.00           H
ATOM   3313  CZ  PHE A 220      48.300  56.060  62.930  1.00  0.00           C
ATOM   3314  HZ  PHE A 220      48.930  56.940  62.920  1.00  0.00           H
ATOM   3315  CD2 PHE A 220      46.860  54.330  61.880  1.00  0.00           C
ATOM   3316  HD2 PHE A 220      46.470  53.850  60.990  1.00  0.00           H
ATOM   3317  CE2 PHE A 220      47.730  55.410  61.800  1.00  0.00           C
ATOM   3318  HE2 PHE A 220      47.970  55.780  60.810  1.00  0.00           H
ATOM   3319  C   PHE A 220      46.120  49.990  63.830  1.00  0.00           C
ATOM   3320  O   PHE A 220      45.410  49.810  64.820  1.00  0.00           O
ATOM   3321  N   ALA A 221      46.300  49.040  63.000  1.00  0.00           N
ATOM   3322  HN  ALA A 221      46.750  49.120  62.120  1.00  0.00           H
ATOM   3323  CA  ALA A 221      45.670  47.740  63.090  1.00  0.00           C
ATOM   3324  HA  ALA A 221      45.020  47.720  63.950  1.00  0.00           H
ATOM   3325  CB  ALA A 221      44.760  47.430  61.870  1.00  0.00           C
ATOM   3326  HB1 ALA A 221      44.280  46.430  61.840  1.00  0.00           H
ATOM   3327  HB2 ALA A 221      45.330  47.450  60.920  1.00  0.00           H
ATOM   3328  HB3 ALA A 221      44.090  48.320  61.850  1.00  0.00           H
ATOM   3329  C   ALA A 221      46.760  46.690  63.390  1.00  0.00           C
ATOM   3330  O   ALA A 221      46.470  45.600  63.760  1.00  0.00           O
ATOM   3331  N   PHE A 222      48.040  47.110  63.470  1.00  0.00           N
ATOM   3332  HN  PHE A 222      48.270  48.040  63.180  1.00  0.00           H
ATOM   3333  CA  PHE A 222      49.120  46.170  63.700  1.00  0.00           C
ATOM   3334  HA  PHE A 222      48.780  45.270  64.190  1.00  0.00           H
ATOM   3335  CB  PHE A 222      49.560  45.780  62.270  1.00  0.00           C
ATOM   3336  HB1 PHE A 222      49.650  46.740  61.720  1.00  0.00           H
ATOM   3337  HB2 PHE A 222      48.730  45.180  61.840  1.00  0.00           H
ATOM   3338  CG  PHE A 222      50.920  44.990  62.150  1.00  0.00           C
ATOM   3339  CD1 PHE A 222      51.080  43.760  62.840  1.00  0.00           C
ATOM   3340  HD1 PHE A 222      50.470  43.460  63.680  1.00  0.00           H
ATOM   3341  CE1 PHE A 222      52.100  42.910  62.590  1.00  0.00           C
ATOM   3342  HE1 PHE A 222      52.280  42.130  63.320  1.00  0.00           H
ATOM   3343  CZ  PHE A 222      52.860  43.160  61.450  1.00  0.00           C
ATOM   3344  HZ  PHE A 222      53.700  42.500  61.290  1.00  0.00           H
ATOM   3345  CD2 PHE A 222      51.790  45.230  61.070  1.00  0.00           C
ATOM   3346  HD2 PHE A 222      51.650  46.100  60.430  1.00  0.00           H
ATOM   3347  CE2 PHE A 222      52.720  44.260  60.670  1.00  0.00           C
ATOM   3348  HE2 PHE A 222      53.260  44.320  59.740  1.00  0.00           H
ATOM   3349  C   PHE A 222      50.260  46.610  64.640  1.00  0.00           C
ATOM   3350  O   PHE A 222      50.370  46.180  65.830  1.00  0.00           O
ATOM   3351  N   VAL A 223      51.130  47.530  64.160  1.00  0.00           N
ATOM   3352  HN  VAL A 223      50.930  48.020  63.320  1.00  0.00           H
ATOM   3353  CA  VAL A 223      52.350  47.970  64.870  1.00  0.00           C
ATOM   3354  HA  VAL A 223      52.790  47.040  65.180  1.00  0.00           H
ATOM   3355  CB  VAL A 223      53.380  48.650  64.030  1.00  0.00           C
ATOM   3356  HB  VAL A 223      52.960  49.590  63.610  1.00  0.00           H
ATOM   3357  CG1 VAL A 223      54.690  48.970  64.800  1.00  0.00           C
ATOM   3358 HG11 VAL A 223      54.590  49.660  65.660  1.00  0.00           H
ATOM   3359 HG12 VAL A 223      55.400  49.430  64.090  1.00  0.00           H
ATOM   3360 HG13 VAL A 223      55.290  48.070  65.080  1.00  0.00           H
ATOM   3361  CG2 VAL A 223      53.870  47.720  62.920  1.00  0.00           C
ATOM   3362 HG21 VAL A 223      53.040  47.360  62.280  1.00  0.00           H
ATOM   3363 HG22 VAL A 223      54.420  46.870  63.380  1.00  0.00           H
ATOM   3364 HG23 VAL A 223      54.590  48.160  62.190  1.00  0.00           H
ATOM   3365  C   VAL A 223      52.160  48.690  66.170  1.00  0.00           C
ATOM   3366  O   VAL A 223      52.710  48.350  67.220  1.00  0.00           O
ATOM   3367  N   VAL A 224      51.260  49.670  66.070  1.00  0.00           N
ATOM   3368  HN  VAL A 224      50.970  49.950  65.160  1.00  0.00           H
ATOM   3369  CA  VAL A 224      50.740  50.420  67.300  1.00  0.00           C
ATOM   3370  HA  VAL A 224      51.670  50.730  67.730  1.00  0.00           H
ATOM   3371  CB  VAL A 224      49.990  51.690  66.950  1.00  0.00           C
ATOM   3372  HB  VAL A 224      49.110  51.500  66.300  1.00  0.00           H
ATOM   3373  CG1 VAL A 224      49.440  52.470  68.200  1.00  0.00           C
ATOM   3374 HG11 VAL A 224      50.200  52.590  69.000  1.00  0.00           H
ATOM   3375 HG12 VAL A 224      48.690  51.730  68.540  1.00  0.00           H
ATOM   3376 HG13 VAL A 224      48.960  53.410  67.860  1.00  0.00           H
ATOM   3377  CG2 VAL A 224      50.900  52.540  66.140  1.00  0.00           C
ATOM   3378 HG21 VAL A 224      51.220  52.080  65.180  1.00  0.00           H
ATOM   3379 HG22 VAL A 224      51.800  52.880  66.690  1.00  0.00           H
ATOM   3380 HG23 VAL A 224      50.280  53.430  65.910  1.00  0.00           H
ATOM   3381  C   VAL A 224      50.010  49.480  68.360  1.00  0.00           C
ATOM   3382  O   VAL A 224      50.520  49.600  69.510  1.00  0.00           O
ATOM   3383  N   PRO A 225      49.010  48.610  68.100  1.00  0.00           N
ATOM   3384  CD  PRO A 225      48.140  48.680  66.970  1.00  0.00           C
ATOM   3385  HD1 PRO A 225      48.530  48.000  66.180  1.00  0.00           H
ATOM   3386  HD2 PRO A 225      48.020  49.750  66.680  1.00  0.00           H
ATOM   3387  CA  PRO A 225      48.520  47.640  69.030  1.00  0.00           C
ATOM   3388  HA  PRO A 225      48.100  48.050  69.930  1.00  0.00           H
ATOM   3389  CB  PRO A 225      47.440  46.910  68.260  1.00  0.00           C
ATOM   3390  HB1 PRO A 225      46.710  46.490  68.980  1.00  0.00           H
ATOM   3391  HB2 PRO A 225      47.790  46.090  67.600  1.00  0.00           H
ATOM   3392  CG  PRO A 225      46.780  48.050  67.440  1.00  0.00           C
ATOM   3393  HG1 PRO A 225      46.160  47.790  66.560  1.00  0.00           H
ATOM   3394  HG2 PRO A 225      46.270  48.620  68.240  1.00  0.00           H
ATOM   3395  C   PRO A 225      49.500  46.650  69.640  1.00  0.00           C
ATOM   3396  O   PRO A 225      49.470  46.570  70.880  1.00  0.00           O
ATOM   3397  N   ILE A 226      50.400  45.970  69.020  1.00  0.00           N
ATOM   3398  HN  ILE A 226      50.530  46.030  68.030  1.00  0.00           H
ATOM   3399  CA  ILE A 226      51.380  45.140  69.710  1.00  0.00           C
ATOM   3400  HA  ILE A 226      50.840  44.440  70.340  1.00  0.00           H
ATOM   3401  CB  ILE A 226      52.250  44.260  68.710  1.00  0.00           C
ATOM   3402  HB  ILE A 226      52.660  44.950  67.930  1.00  0.00           H
ATOM   3403  CG2 ILE A 226      53.390  43.610  69.540  1.00  0.00           C
ATOM   3404 HG21 ILE A 226      53.830  42.830  68.890  1.00  0.00           H
ATOM   3405 HG22 ILE A 226      53.150  43.290  70.570  1.00  0.00           H
ATOM   3406 HG23 ILE A 226      54.230  44.340  69.550  1.00  0.00           H
ATOM   3407  CG1 ILE A 226      51.400  43.190  67.910  1.00  0.00           C
ATOM   3408 HG11 ILE A 226      50.330  43.400  68.090  1.00  0.00           H
ATOM   3409 HG12 ILE A 226      51.730  42.250  68.410  1.00  0.00           H
ATOM   3410  CD  ILE A 226      51.880  43.230  66.490  1.00  0.00           C
ATOM   3411  HD1 ILE A 226      51.730  44.210  66.000  1.00  0.00           H
ATOM   3412  HD2 ILE A 226      51.420  42.460  65.840  1.00  0.00           H
ATOM   3413  HD3 ILE A 226      52.970  43.010  66.490  1.00  0.00           H
ATOM   3414  C   ILE A 226      52.250  45.950  70.640  1.00  0.00           C
ATOM   3415  O   ILE A 226      52.490  45.600  71.780  1.00  0.00           O
ATOM   3416  N   LEU A 227      52.670  47.140  70.190  1.00  0.00           N
ATOM   3417  HN  LEU A 227      52.460  47.330  69.230  1.00  0.00           H
ATOM   3418  CA  LEU A 227      53.460  48.030  71.100  1.00  0.00           C
ATOM   3419  HA  LEU A 227      54.250  47.340  71.360  1.00  0.00           H
ATOM   3420  CB  LEU A 227      53.980  49.320  70.410  1.00  0.00           C
ATOM   3421  HB1 LEU A 227      54.390  50.000  71.190  1.00  0.00           H
ATOM   3422  HB2 LEU A 227      53.050  49.770  70.010  1.00  0.00           H
ATOM   3423  CG  LEU A 227      55.030  49.010  69.280  1.00  0.00           C
ATOM   3424  HG  LEU A 227      54.730  48.110  68.700  1.00  0.00           H
ATOM   3425  CD1 LEU A 227      55.130  50.160  68.280  1.00  0.00           C
ATOM   3426 HD11 LEU A 227      55.190  51.140  68.810  1.00  0.00           H
ATOM   3427 HD12 LEU A 227      54.370  50.150  67.470  1.00  0.00           H
ATOM   3428 HD13 LEU A 227      56.060  49.990  67.690  1.00  0.00           H
ATOM   3429  CD2 LEU A 227      56.430  48.770  69.860  1.00  0.00           C
ATOM   3430 HD21 LEU A 227      57.190  48.560  69.070  1.00  0.00           H
ATOM   3431 HD22 LEU A 227      56.470  47.850  70.490  1.00  0.00           H
ATOM   3432 HD23 LEU A 227      56.740  49.670  70.430  1.00  0.00           H
ATOM   3433  C   LEU A 227      52.700  48.400  72.300  1.00  0.00           C
ATOM   3434  O   LEU A 227      53.130  48.340  73.390  1.00  0.00           O
ATOM   3435  N   ILE A 228      51.380  48.730  72.190  1.00  0.00           N
ATOM   3436  HN  ILE A 228      50.820  48.620  71.370  1.00  0.00           H
ATOM   3437  CA  ILE A 228      50.560  49.050  73.350  1.00  0.00           C
ATOM   3438  HA  ILE A 228      51.090  49.870  73.820  1.00  0.00           H
ATOM   3439  CB  ILE A 228      49.120  49.510  72.950  1.00  0.00           C
ATOM   3440  HB  ILE A 228      48.720  48.790  72.200  1.00  0.00           H
ATOM   3441  CG2 ILE A 228      48.160  49.530  74.150  1.00  0.00           C
ATOM   3442 HG21 ILE A 228      48.620  49.910  75.090  1.00  0.00           H
ATOM   3443 HG22 ILE A 228      47.560  48.600  74.250  1.00  0.00           H
ATOM   3444 HG23 ILE A 228      47.360  50.240  73.850  1.00  0.00           H
ATOM   3445  CG1 ILE A 228      49.240  50.860  72.350  1.00  0.00           C
ATOM   3446 HG11 ILE A 228      50.080  50.890  71.630  1.00  0.00           H
ATOM   3447 HG12 ILE A 228      49.280  51.590  73.180  1.00  0.00           H
ATOM   3448  CD  ILE A 228      48.030  51.220  71.480  1.00  0.00           C
ATOM   3449  HD1 ILE A 228      47.160  51.540  72.090  1.00  0.00           H
ATOM   3450  HD2 ILE A 228      47.770  50.430  70.740  1.00  0.00           H
ATOM   3451  HD3 ILE A 228      48.290  52.140  70.920  1.00  0.00           H
ATOM   3452  C   ILE A 228      50.420  47.950  74.280  1.00  0.00           C
ATOM   3453  O   ILE A 228      50.610  48.150  75.480  1.00  0.00           O
ATOM   3454  N   ILE A 229      50.030  46.760  73.790  1.00  0.00           N
ATOM   3455  HN  ILE A 229      49.960  46.630  72.800  1.00  0.00           H
ATOM   3456  CA  ILE A 229      49.680  45.710  74.670  1.00  0.00           C
ATOM   3457  HA  ILE A 229      49.070  46.140  75.460  1.00  0.00           H
ATOM   3458  CB  ILE A 229      48.920  44.600  73.980  1.00  0.00           C
ATOM   3459  HB  ILE A 229      49.640  44.190  73.240  1.00  0.00           H
ATOM   3460  CG2 ILE A 229      48.620  43.520  74.980  1.00  0.00           C
ATOM   3461 HG21 ILE A 229      48.140  43.770  75.940  1.00  0.00           H
ATOM   3462 HG22 ILE A 229      49.500  42.970  75.390  1.00  0.00           H
ATOM   3463 HG23 ILE A 229      47.980  42.700  74.590  1.00  0.00           H
ATOM   3464  CG1 ILE A 229      47.630  45.040  73.260  1.00  0.00           C
ATOM   3465 HG11 ILE A 229      47.770  46.040  72.810  1.00  0.00           H
ATOM   3466 HG12 ILE A 229      46.820  45.060  74.020  1.00  0.00           H
ATOM   3467  CD  ILE A 229      47.210  44.110  72.160  1.00  0.00           C
ATOM   3468  HD1 ILE A 229      47.150  43.020  72.330  1.00  0.00           H
ATOM   3469  HD2 ILE A 229      47.820  44.250  71.250  1.00  0.00           H
ATOM   3470  HD3 ILE A 229      46.180  44.330  71.790  1.00  0.00           H
ATOM   3471  C   ILE A 229      50.890  45.230  75.430  1.00  0.00           C
ATOM   3472  O   ILE A 229      50.810  44.980  76.620  1.00  0.00           O
ATOM   3473  N   THR A 230      51.990  45.130  74.690  1.00  0.00           N
ATOM   3474  HN  THR A 230      52.020  45.400  73.740  1.00  0.00           H
ATOM   3475  CA  THR A 230      53.270  44.740  75.310  1.00  0.00           C
ATOM   3476  HA  THR A 230      53.190  43.750  75.730  1.00  0.00           H
ATOM   3477  CB  THR A 230      54.480  44.550  74.400  1.00  0.00           C
ATOM   3478  HB  THR A 230      54.910  45.510  74.040  1.00  0.00           H
ATOM   3479  OG1 THR A 230      54.030  43.850  73.260  1.00  0.00           O
ATOM   3480  HG1 THR A 230      53.480  44.420  72.730  1.00  0.00           H
ATOM   3481  CG2 THR A 230      55.610  43.810  74.970  1.00  0.00           C
ATOM   3482 HG21 THR A 230      56.520  43.700  74.340  1.00  0.00           H
ATOM   3483 HG22 THR A 230      55.240  42.780  75.180  1.00  0.00           H
ATOM   3484 HG23 THR A 230      56.010  44.200  75.930  1.00  0.00           H
ATOM   3485  C   THR A 230      53.730  45.770  76.390  1.00  0.00           C
ATOM   3486  O   THR A 230      54.070  45.420  77.520  1.00  0.00           O
ATOM   3487  N   VAL A 231      53.700  47.110  76.170  1.00  0.00           N
ATOM   3488  HN  VAL A 231      53.460  47.420  75.250  1.00  0.00           H
ATOM   3489  CA  VAL A 231      53.940  48.160  77.210  1.00  0.00           C
ATOM   3490  HA  VAL A 231      54.920  47.940  77.610  1.00  0.00           H
ATOM   3491  CB  VAL A 231      53.840  49.600  76.760  1.00  0.00           C
ATOM   3492  HB  VAL A 231      52.910  49.790  76.180  1.00  0.00           H
ATOM   3493  CG1 VAL A 231      53.960  50.620  77.970  1.00  0.00           C
ATOM   3494 HG11 VAL A 231      53.000  50.760  78.520  1.00  0.00           H
ATOM   3495 HG12 VAL A 231      54.240  51.630  77.600  1.00  0.00           H
ATOM   3496 HG13 VAL A 231      54.710  50.220  78.680  1.00  0.00           H
ATOM   3497  CG2 VAL A 231      54.950  49.960  75.750  1.00  0.00           C
ATOM   3498 HG21 VAL A 231      55.900  49.920  76.340  1.00  0.00           H
ATOM   3499 HG22 VAL A 231      54.760  50.960  75.320  1.00  0.00           H
ATOM   3500 HG23 VAL A 231      54.970  49.160  74.980  1.00  0.00           H
ATOM   3501  C   VAL A 231      52.990  48.000  78.350  1.00  0.00           C
ATOM   3502  O   VAL A 231      53.290  48.090  79.600  1.00  0.00           O
ATOM   3503  N   CYS A 232      51.650  47.750  78.090  1.00  0.00           N
ATOM   3504  HN  CYS A 232      51.350  47.710  77.140  1.00  0.00           H
ATOM   3505  CA  CYS A 232      50.660  47.490  79.180  1.00  0.00           C
ATOM   3506  HA  CYS A 232      50.620  48.360  79.820  1.00  0.00           H
ATOM   3507  CB  CYS A 232      49.320  47.300  78.550  1.00  0.00           C
ATOM   3508  HB1 CYS A 232      48.590  46.740  79.190  1.00  0.00           H
ATOM   3509  HB2 CYS A 232      49.290  46.750  77.590  1.00  0.00           H
ATOM   3510  SG  CYS A 232      48.280  48.750  78.220  1.00  0.00           S
ATOM   3511  HG1 CYS A 232      49.280  49.590  77.970  1.00  0.00           H
ATOM   3512  C   CYS A 232      51.130  46.330  80.050  1.00  0.00           C
ATOM   3513  O   CYS A 232      51.240  46.490  81.270  1.00  0.00           O
ATOM   3514  N   TYR A 233      51.550  45.200  79.490  1.00  0.00           N
ATOM   3515  HN  TYR A 233      51.430  45.040  78.510  1.00  0.00           H
ATOM   3516  CA  TYR A 233      52.080  44.080  80.270  1.00  0.00           C
ATOM   3517  HA  TYR A 233      51.340  43.810  81.000  1.00  0.00           H
ATOM   3518  CB  TYR A 233      52.230  42.770  79.420  1.00  0.00           C
ATOM   3519  HB1 TYR A 233      52.810  42.940  78.480  1.00  0.00           H
ATOM   3520  HB2 TYR A 233      51.240  42.320  79.160  1.00  0.00           H
ATOM   3521  CG  TYR A 233      53.150  41.680  79.950  1.00  0.00           C
ATOM   3522  CD1 TYR A 233      52.700  40.750  80.910  1.00  0.00           C
ATOM   3523  HD1 TYR A 233      51.670  40.880  81.230  1.00  0.00           H
ATOM   3524  CE1 TYR A 233      53.590  39.840  81.480  1.00  0.00           C
ATOM   3525  HE1 TYR A 233      53.160  39.190  82.230  1.00  0.00           H
ATOM   3526  CZ  TYR A 233      54.900  39.780  81.020  1.00  0.00           C
ATOM   3527  OH  TYR A 233      55.790  38.900  81.500  1.00  0.00           O
ATOM   3528  HH  TYR A 233      55.350  38.290  82.100  1.00  0.00           H
ATOM   3529  CD2 TYR A 233      54.470  41.640  79.520  1.00  0.00           C
ATOM   3530  HD2 TYR A 233      54.820  42.340  78.790  1.00  0.00           H
ATOM   3531  CE2 TYR A 233      55.310  40.620  80.020  1.00  0.00           C
ATOM   3532  HE2 TYR A 233      56.320  40.500  79.680  1.00  0.00           H
ATOM   3533  C   TYR A 233      53.380  44.380  80.970  1.00  0.00           C
ATOM   3534  O   TYR A 233      53.590  44.070  82.130  1.00  0.00           O
ATOM   3535  N   GLY A 234      54.210  45.170  80.310  1.00  0.00           N
ATOM   3536  HN  GLY A 234      54.000  45.570  79.420  1.00  0.00           H
ATOM   3537  CA  GLY A 234      55.480  45.610  80.870  1.00  0.00           C
ATOM   3538  HA1 GLY A 234      55.900  46.330  80.180  1.00  0.00           H
ATOM   3539  HA2 GLY A 234      56.180  44.790  81.010  1.00  0.00           H
ATOM   3540  C   GLY A 234      55.440  46.330  82.220  1.00  0.00           C
ATOM   3541  O   GLY A 234      55.990  45.930  83.260  1.00  0.00           O
ATOM   3542  N   LEU A 235      54.710  47.420  82.180  1.00  0.00           N
ATOM   3543  HN  LEU A 235      54.400  47.790  81.300  1.00  0.00           H
ATOM   3544  CA  LEU A 235      54.370  48.230  83.310  1.00  0.00           C
ATOM   3545  HA  LEU A 235      55.230  48.580  83.860  1.00  0.00           H
ATOM   3546  CB  LEU A 235      53.630  49.500  82.900  1.00  0.00           C
ATOM   3547  HB1 LEU A 235      53.280  50.040  83.800  1.00  0.00           H
ATOM   3548  HB2 LEU A 235      52.740  49.210  82.310  1.00  0.00           H
ATOM   3549  CG  LEU A 235      54.410  50.510  82.030  1.00  0.00           C
ATOM   3550  HG  LEU A 235      54.930  49.980  81.200  1.00  0.00           H
ATOM   3551  CD1 LEU A 235      53.400  51.470  81.440  1.00  0.00           C
ATOM   3552 HD11 LEU A 235      52.790  51.930  82.240  1.00  0.00           H
ATOM   3553 HD12 LEU A 235      52.670  50.910  80.820  1.00  0.00           H
ATOM   3554 HD13 LEU A 235      53.850  52.270  80.820  1.00  0.00           H
ATOM   3555  CD2 LEU A 235      55.380  51.360  82.920  1.00  0.00           C
ATOM   3556 HD21 LEU A 235      55.830  52.180  82.310  1.00  0.00           H
ATOM   3557 HD22 LEU A 235      56.210  50.680  83.210  1.00  0.00           H
ATOM   3558 HD23 LEU A 235      54.890  51.900  83.760  1.00  0.00           H
ATOM   3559  C   LEU A 235      53.550  47.430  84.320  1.00  0.00           C
ATOM   3560  O   LEU A 235      53.760  47.670  85.510  1.00  0.00           O
ATOM   3561  N   MET A 236      52.660  46.520  83.920  1.00  0.00           N
ATOM   3562  HN  MET A 236      52.320  46.500  82.990  1.00  0.00           H
ATOM   3563  CA  MET A 236      52.010  45.650  84.900  1.00  0.00           C
ATOM   3564  HA  MET A 236      51.480  46.230  85.630  1.00  0.00           H
ATOM   3565  CB  MET A 236      50.840  44.790  84.250  1.00  0.00           C
ATOM   3566  HB1 MET A 236      50.410  44.210  85.100  1.00  0.00           H
ATOM   3567  HB2 MET A 236      51.260  44.110  83.480  1.00  0.00           H
ATOM   3568  CG  MET A 236      49.650  45.680  83.690  1.00  0.00           C
ATOM   3569  HG1 MET A 236      50.020  46.620  83.210  1.00  0.00           H
ATOM   3570  HG2 MET A 236      49.030  46.060  84.530  1.00  0.00           H
ATOM   3571  SD  MET A 236      48.730  44.820  82.440  1.00  0.00           S
ATOM   3572  CE  MET A 236      47.810  43.810  83.760  1.00  0.00           C
ATOM   3573  HE1 MET A 236      46.970  44.410  84.180  1.00  0.00           H
ATOM   3574  HE2 MET A 236      48.460  43.580  84.620  1.00  0.00           H
ATOM   3575  HE3 MET A 236      47.420  42.890  83.280  1.00  0.00           H
ATOM   3576  C   MET A 236      52.950  44.740  85.660  1.00  0.00           C
ATOM   3577  O   MET A 236      52.940  44.610  86.830  1.00  0.00           O
ATOM   3578  N   LEU A 237      53.850  44.100  84.880  1.00  0.00           N
ATOM   3579  HN  LEU A 237      53.900  44.280  83.900  1.00  0.00           H
ATOM   3580  CA  LEU A 237      54.940  43.230  85.390  1.00  0.00           C
ATOM   3581  HA  LEU A 237      54.430  42.430  85.920  1.00  0.00           H
ATOM   3582  CB  LEU A 237      55.580  42.640  84.130  1.00  0.00           C
ATOM   3583  HB1 LEU A 237      55.910  43.570  83.610  1.00  0.00           H
ATOM   3584  HB2 LEU A 237      54.780  42.250  83.460  1.00  0.00           H
ATOM   3585  CG  LEU A 237      56.640  41.500  84.360  1.00  0.00           C
ATOM   3586  HG  LEU A 237      57.270  41.800  85.210  1.00  0.00           H
ATOM   3587  CD1 LEU A 237      55.900  40.180  84.630  1.00  0.00           C
ATOM   3588 HD11 LEU A 237      55.280  40.070  83.710  1.00  0.00           H
ATOM   3589 HD12 LEU A 237      55.110  40.110  85.410  1.00  0.00           H
ATOM   3590 HD13 LEU A 237      56.710  39.460  84.890  1.00  0.00           H
ATOM   3591  CD2 LEU A 237      57.490  41.410  83.160  1.00  0.00           C
ATOM   3592 HD21 LEU A 237      58.200  40.560  83.250  1.00  0.00           H
ATOM   3593 HD22 LEU A 237      58.090  42.340  83.040  1.00  0.00           H
ATOM   3594 HD23 LEU A 237      56.940  41.260  82.200  1.00  0.00           H
ATOM   3595  C   LEU A 237      55.920  43.840  86.330  1.00  0.00           C
ATOM   3596  O   LEU A 237      56.230  43.360  87.370  1.00  0.00           O
ATOM   3597  N   LEU A 238      56.410  45.060  86.060  1.00  0.00           N
ATOM   3598  HN  LEU A 238      56.160  45.570  85.240  1.00  0.00           H
ATOM   3599  CA  LEU A 238      57.210  45.740  87.040  1.00  0.00           C
ATOM   3600  HA  LEU A 238      58.110  45.170  87.210  1.00  0.00           H
ATOM   3601  CB  LEU A 238      57.800  47.080  86.620  1.00  0.00           C
ATOM   3602  HB1 LEU A 238      58.350  47.600  87.430  1.00  0.00           H
ATOM   3603  HB2 LEU A 238      57.130  47.970  86.540  1.00  0.00           H
ATOM   3604  CG  LEU A 238      58.690  47.020  85.360  1.00  0.00           C
ATOM   3605  HG  LEU A 238      58.320  46.280  84.620  1.00  0.00           H
ATOM   3606  CD1 LEU A 238      58.700  48.340  84.560  1.00  0.00           C
ATOM   3607 HD11 LEU A 238      57.700  48.590  84.130  1.00  0.00           H
ATOM   3608 HD12 LEU A 238      59.450  48.270  83.750  1.00  0.00           H
ATOM   3609 HD13 LEU A 238      59.090  49.190  85.160  1.00  0.00           H
ATOM   3610  CD2 LEU A 238      60.140  46.820  85.810  1.00  0.00           C
ATOM   3611 HD21 LEU A 238      60.260  45.860  86.360  1.00  0.00           H
ATOM   3612 HD22 LEU A 238      60.340  47.670  86.490  1.00  0.00           H
ATOM   3613 HD23 LEU A 238      60.830  46.770  84.940  1.00  0.00           H
ATOM   3614  C   LEU A 238      56.480  46.090  88.390  1.00  0.00           C
ATOM   3615  O   LEU A 238      57.090  45.980  89.460  1.00  0.00           O
ATOM   3616  N   ARG A 239      55.250  46.540  88.320  1.00  0.00           N
ATOM   3617  HN  ARG A 239      54.860  46.690  87.410  1.00  0.00           H
ATOM   3618  CA  ARG A 239      54.400  46.630  89.500  1.00  0.00           C
ATOM   3619  HA  ARG A 239      55.000  47.230  90.160  1.00  0.00           H
ATOM   3620  CB  ARG A 239      53.020  47.360  89.210  1.00  0.00           C
ATOM   3621  HB1 ARG A 239      52.480  46.710  88.490  1.00  0.00           H
ATOM   3622  HB2 ARG A 239      53.290  48.370  88.830  1.00  0.00           H
ATOM   3623  CG  ARG A 239      52.140  47.570  90.480  1.00  0.00           C
ATOM   3624  HG1 ARG A 239      51.860  46.540  90.780  1.00  0.00           H
ATOM   3625  HG2 ARG A 239      51.310  48.220  90.120  1.00  0.00           H
ATOM   3626  CD  ARG A 239      52.840  48.220  91.720  1.00  0.00           C
ATOM   3627  HD1 ARG A 239      53.040  49.280  91.450  1.00  0.00           H
ATOM   3628  HD2 ARG A 239      53.860  47.850  91.950  1.00  0.00           H
ATOM   3629  NE  ARG A 239      52.030  48.030  92.960  1.00  0.00           N
ATOM   3630  HE  ARG A 239      51.070  47.750  92.910  1.00  0.00           H
ATOM   3631  CZ  ARG A 239      52.530  48.430  94.140  1.00  0.00           C
ATOM   3632  NH1 ARG A 239      53.710  48.970  94.330  1.00  0.00           N
ATOM   3633 HH11 ARG A 239      54.250  49.180  93.520  1.00  0.00           H
ATOM   3634 HH12 ARG A 239      53.990  49.470  95.150  1.00  0.00           H
ATOM   3635  NH2 ARG A 239      51.740  48.390  95.190  1.00  0.00           N
ATOM   3636 HH21 ARG A 239      50.770  48.190  95.050  1.00  0.00           H
ATOM   3637 HH22 ARG A 239      52.150  48.440  96.100  1.00  0.00           H
ATOM   3638  C   ARG A 239      54.090  45.260  90.220  1.00  0.00           C
ATOM   3639  O   ARG A 239      54.100  45.170  91.430  1.00  0.00           O
ATOM   3640  N   LEU A 240      53.990  44.140  89.420  1.00  0.00           N
ATOM   3641  HN  LEU A 240      53.910  44.200  88.430  1.00  0.00           H
ATOM   3642  CA  LEU A 240      53.730  42.820  89.890  1.00  0.00           C
ATOM   3643  HA  LEU A 240      52.880  42.970  90.550  1.00  0.00           H
ATOM   3644  CB  LEU A 240      53.460  41.810  88.790  1.00  0.00           C
ATOM   3645  HB1 LEU A 240      54.430  41.670  88.270  1.00  0.00           H
ATOM   3646  HB2 LEU A 240      52.810  42.320  88.050  1.00  0.00           H
ATOM   3647  CG  LEU A 240      52.770  40.480  89.260  1.00  0.00           C
ATOM   3648  HG  LEU A 240      53.310  40.080  90.140  1.00  0.00           H
ATOM   3649  CD1 LEU A 240      51.320  40.720  89.640  1.00  0.00           C
ATOM   3650 HD11 LEU A 240      50.950  39.850  90.230  1.00  0.00           H
ATOM   3651 HD12 LEU A 240      50.740  41.090  88.770  1.00  0.00           H
ATOM   3652 HD13 LEU A 240      51.260  41.670  90.210  1.00  0.00           H
ATOM   3653  CD2 LEU A 240      52.700  39.520  88.050  1.00  0.00           C
ATOM   3654 HD21 LEU A 240      53.720  39.360  87.650  1.00  0.00           H
ATOM   3655 HD22 LEU A 240      52.150  40.070  87.260  1.00  0.00           H
ATOM   3656 HD23 LEU A 240      52.230  38.530  88.230  1.00  0.00           H
ATOM   3657  C   LEU A 240      54.800  42.280  90.740  1.00  0.00           C
ATOM   3658  O   LEU A 240      54.640  41.740  91.780  1.00  0.00           O
ATOM   3659  N   ARG A 241      56.110  42.550  90.360  1.00  0.00           N
ATOM   3660  HN  ARG A 241      56.220  42.880  89.420  1.00  0.00           H
ATOM   3661  CA  ARG A 241      57.340  42.310  91.150  1.00  0.00           C
ATOM   3662  HA  ARG A 241      57.450  41.240  91.280  1.00  0.00           H
ATOM   3663  CB  ARG A 241      58.630  42.580  90.400  1.00  0.00           C
ATOM   3664  HB1 ARG A 241      58.620  43.620  90.030  1.00  0.00           H
ATOM   3665  HB2 ARG A 241      58.750  41.840  89.580  1.00  0.00           H
ATOM   3666  CG  ARG A 241      59.910  42.470  91.220  1.00  0.00           C
ATOM   3667  HG1 ARG A 241      59.960  43.240  92.030  1.00  0.00           H
ATOM   3668  HG2 ARG A 241      60.680  42.680  90.450  1.00  0.00           H
ATOM   3669  CD  ARG A 241      60.210  41.070  91.880  1.00  0.00           C
ATOM   3670  HD1 ARG A 241      59.980  40.230  91.190  1.00  0.00           H
ATOM   3671  HD2 ARG A 241      59.740  40.990  92.880  1.00  0.00           H
ATOM   3672  NE  ARG A 241      61.670  41.050  92.150  1.00  0.00           N
ATOM   3673  HE  ARG A 241      62.120  41.900  91.860  1.00  0.00           H
ATOM   3674  CZ  ARG A 241      62.310  40.240  92.990  1.00  0.00           C
ATOM   3675  NH1 ARG A 241      61.770  39.090  93.390  1.00  0.00           N
ATOM   3676 HH11 ARG A 241      61.030  38.760  92.800  1.00  0.00           H
ATOM   3677 HH12 ARG A 241      62.410  38.370  93.670  1.00  0.00           H
ATOM   3678  NH2 ARG A 241      63.520  40.410  93.300  1.00  0.00           N
ATOM   3679 HH21 ARG A 241      63.920  41.180  92.800  1.00  0.00           H
ATOM   3680 HH22 ARG A 241      64.020  39.610  93.650  1.00  0.00           H
ATOM   3681  C   ARG A 241      57.310  43.050  92.450  1.00  0.00           C
ATOM   3682  O   ARG A 241      57.740  42.590  93.500  1.00  0.00           O
ATOM   3683  N   SER A 242      56.780  44.330  92.450  1.00  0.00           N
ATOM   3684  HN  SER A 242      56.440  44.570  91.550  1.00  0.00           H
ATOM   3685  CA  SER A 242      56.550  45.100  93.710  1.00  0.00           C
ATOM   3686  HA  SER A 242      57.400  44.910  94.350  1.00  0.00           H
ATOM   3687  CB  SER A 242      56.360  46.670  93.460  1.00  0.00           C
ATOM   3688  HB1 SER A 242      56.080  47.170  94.410  1.00  0.00           H
ATOM   3689  HB2 SER A 242      55.590  46.770  92.670  1.00  0.00           H
ATOM   3690  OG  SER A 242      57.560  47.250  92.940  1.00  0.00           O
ATOM   3691  HG1 SER A 242      58.200  47.210  93.650  1.00  0.00           H
ATOM   3692  C   SER A 242      55.500  44.550  94.600  1.00  0.00           C
ATOM   3693  O   SER A 242      55.770  44.490  95.830  1.00  0.00           O
ATOM   3694  N   VAL A 243      54.280  44.170  94.130  1.00  0.00           N
ATOM   3695  HN  VAL A 243      54.000  44.310  93.190  1.00  0.00           H
ATOM   3696  CA  VAL A 243      53.240  43.580  94.910  1.00  0.00           C
ATOM   3697  HA  VAL A 243      53.120  44.290  95.720  1.00  0.00           H
ATOM   3698  CB  VAL A 243      51.900  43.400  94.110  1.00  0.00           C
ATOM   3699  HB  VAL A 243      52.140  42.870  93.160  1.00  0.00           H
ATOM   3700  CG1 VAL A 243      50.850  42.690  94.920  1.00  0.00           C
ATOM   3701 HG11 VAL A 243      51.100  41.620  95.080  1.00  0.00           H
ATOM   3702 HG12 VAL A 243      49.840  42.780  94.460  1.00  0.00           H
ATOM   3703 HG13 VAL A 243      50.660  43.230  95.870  1.00  0.00           H
ATOM   3704  CG2 VAL A 243      51.480  44.820  93.700  1.00  0.00           C
ATOM   3705 HG21 VAL A 243      51.710  45.480  94.560  1.00  0.00           H
ATOM   3706 HG22 VAL A 243      50.400  44.780  93.440  1.00  0.00           H
ATOM   3707 HG23 VAL A 243      51.970  45.120  92.750  1.00  0.00           H
ATOM   3708  C   VAL A 243      53.700  42.330  95.610  1.00  0.00           C
ATOM   3709  O   VAL A 243      53.750  42.180  96.830  1.00  0.00           O
ATOM   3710  N   ARG A 244      54.340  41.460  94.750  1.00  0.00           N
ATOM   3711  HN  ARG A 244      54.370  41.590  93.760  1.00  0.00           H
ATOM   3712  CA  ARG A 244      54.960  40.200  95.080  1.00  0.00           C
ATOM   3713  HA  ARG A 244      54.160  39.580  95.450  1.00  0.00           H
ATOM   3714  CB  ARG A 244      55.580  39.600  93.750  1.00  0.00           C
ATOM   3715  HB1 ARG A 244      56.190  40.390  93.260  1.00  0.00           H
ATOM   3716  HB2 ARG A 244      54.770  39.400  93.020  1.00  0.00           H
ATOM   3717  CG  ARG A 244      56.440  38.340  93.840  1.00  0.00           C
ATOM   3718  HG1 ARG A 244      57.260  38.490  94.570  1.00  0.00           H
ATOM   3719  HG2 ARG A 244      56.920  38.270  92.840  1.00  0.00           H
ATOM   3720  CD  ARG A 244      55.740  37.030  94.090  1.00  0.00           C
ATOM   3721  HD1 ARG A 244      54.980  36.730  93.330  1.00  0.00           H
ATOM   3722  HD2 ARG A 244      55.150  37.000  95.030  1.00  0.00           H
ATOM   3723  NE  ARG A 244      56.620  35.840  94.200  1.00  0.00           N
ATOM   3724  HE  ARG A 244      57.410  35.790  93.590  1.00  0.00           H
ATOM   3725  CZ  ARG A 244      56.530  34.800  94.980  1.00  0.00           C
ATOM   3726  NH1 ARG A 244      57.410  33.820  94.860  1.00  0.00           N
ATOM   3727 HH11 ARG A 244      58.300  34.060  94.460  1.00  0.00           H
ATOM   3728 HH12 ARG A 244      57.360  33.020  95.450  1.00  0.00           H
ATOM   3729  NH2 ARG A 244      55.500  34.630  95.800  1.00  0.00           N
ATOM   3730 HH21 ARG A 244      54.840  35.370  95.900  1.00  0.00           H
ATOM   3731 HH22 ARG A 244      55.550  33.920  96.500  1.00  0.00           H
ATOM   3732  C   ARG A 244      55.980  40.330  96.200  1.00  0.00           C
ATOM   3733  O   ARG A 244      56.030  39.520  97.110  1.00  0.00           O
ATOM   3734  N   LEU A 245      56.840  41.390  96.140  1.00  0.00           N
ATOM   3735  HN  LEU A 245      56.840  41.950  95.320  1.00  0.00           H
ATOM   3736  CA  LEU A 245      57.780  41.740  97.150  1.00  0.00           C
ATOM   3737  HA  LEU A 245      58.290  40.850  97.480  1.00  0.00           H
ATOM   3738  CB  LEU A 245      58.830  42.650  96.590  1.00  0.00           C
ATOM   3739  HB1 LEU A 245      59.410  43.290  97.280  1.00  0.00           H
ATOM   3740  HB2 LEU A 245      58.470  43.360  95.820  1.00  0.00           H
ATOM   3741  CG  LEU A 245      60.040  41.870  95.780  1.00  0.00           C
ATOM   3742  HG  LEU A 245      59.520  41.310  94.970  1.00  0.00           H
ATOM   3743  CD1 LEU A 245      60.890  42.940  95.140  1.00  0.00           C
ATOM   3744 HD11 LEU A 245      61.610  42.440  94.470  1.00  0.00           H
ATOM   3745 HD12 LEU A 245      61.400  43.570  95.900  1.00  0.00           H
ATOM   3746 HD13 LEU A 245      60.140  43.600  94.650  1.00  0.00           H
ATOM   3747  CD2 LEU A 245      60.870  40.960  96.710  1.00  0.00           C
ATOM   3748 HD21 LEU A 245      61.670  40.450  96.140  1.00  0.00           H
ATOM   3749 HD22 LEU A 245      60.250  40.170  97.180  1.00  0.00           H
ATOM   3750 HD23 LEU A 245      61.350  41.610  97.470  1.00  0.00           H
ATOM   3751  C   LEU A 245      57.190  42.280  98.390  1.00  0.00           C
ATOM   3752  O   LEU A 245      57.470  41.860  99.510  1.00  0.00           O
ATOM   3753  N   LEU A 246      56.240  43.250  98.310  1.00  0.00           N
ATOM   3754  HN  LEU A 246      56.020  43.620  97.410  1.00  0.00           H
ATOM   3755  CA  LEU A 246      55.830  44.070  99.470  1.00  0.00           C
ATOM   3756  HA  LEU A 246      56.600  44.040 100.230  1.00  0.00           H
ATOM   3757  CB  LEU A 246      55.690  45.520  99.030  1.00  0.00           C
ATOM   3758  HB1 LEU A 246      55.270  46.060  99.910  1.00  0.00           H
ATOM   3759  HB2 LEU A 246      54.910  45.580  98.230  1.00  0.00           H
ATOM   3760  CG  LEU A 246      56.910  46.310  98.530  1.00  0.00           C
ATOM   3761  HG  LEU A 246      57.270  45.770  97.630  1.00  0.00           H
ATOM   3762  CD1 LEU A 246      56.500  47.760  98.220  1.00  0.00           C
ATOM   3763 HD11 LEU A 246      55.860  47.870  97.320  1.00  0.00           H
ATOM   3764 HD12 LEU A 246      57.380  48.370  97.900  1.00  0.00           H
ATOM   3765 HD13 LEU A 246      56.010  48.190  99.120  1.00  0.00           H
ATOM   3766  CD2 LEU A 246      58.100  46.350  99.580  1.00  0.00           C
ATOM   3767 HD21 LEU A 246      58.580  45.350  99.680  1.00  0.00           H
ATOM   3768 HD22 LEU A 246      57.730  46.710 100.560  1.00  0.00           H
ATOM   3769 HD23 LEU A 246      58.910  46.990  99.190  1.00  0.00           H
ATOM   3770  C   LEU A 246      54.520  43.650 100.110  1.00  0.00           C
ATOM   3771  O   LEU A 246      54.270  43.660 101.320  1.00  0.00           O
ATOM   3772  N   SER A 247      53.490  43.260  99.270  1.00  0.00           N
ATOM   3773  HN  SER A 247      53.660  43.000  98.320  1.00  0.00           H
ATOM   3774  CA  SER A 247      52.110  43.200  99.820  1.00  0.00           C
ATOM   3775  HA  SER A 247      52.050  43.760 100.740  1.00  0.00           H
ATOM   3776  CB  SER A 247      51.190  43.750  98.780  1.00  0.00           C
ATOM   3777  HB1 SER A 247      51.100  43.050  97.920  1.00  0.00           H
ATOM   3778  HB2 SER A 247      51.630  44.720  98.460  1.00  0.00           H
ATOM   3779  OG  SER A 247      49.960  44.160  99.360  1.00  0.00           O
ATOM   3780  HG1 SER A 247      49.390  43.390  99.300  1.00  0.00           H
ATOM   3781  C   SER A 247      51.800  41.780 100.230  1.00  0.00           C
ATOM   3782  O   SER A 247      50.750  41.510 100.860  1.00  0.00           O
ATOM   3783  N   GLY A 248      52.760  40.840 100.030  1.00  0.00           N
ATOM   3784  HN  GLY A 248      53.700  41.050  99.780  1.00  0.00           H
ATOM   3785  CA  GLY A 248      52.650  39.390 100.220  1.00  0.00           C
ATOM   3786  HA1 GLY A 248      52.210  39.190 101.190  1.00  0.00           H
ATOM   3787  HA2 GLY A 248      53.670  39.070 100.110  1.00  0.00           H
ATOM   3788  C   GLY A 248      51.900  38.730  99.160  1.00  0.00           C
ATOM   3789  O   GLY A 248      51.400  39.360  98.230  1.00  0.00           O
ATOM   3790  N   SER A 249      51.670  37.450  99.440  1.00  0.00           N
ATOM   3791  HN  SER A 249      52.110  36.980 100.210  1.00  0.00           H
ATOM   3792  CA  SER A 249      50.980  36.490  98.590  1.00  0.00           C
ATOM   3793  HA  SER A 249      50.910  36.890  97.590  1.00  0.00           H
ATOM   3794  CB  SER A 249      51.760  35.180  98.520  1.00  0.00           C
ATOM   3795  HB1 SER A 249      51.200  34.340  98.040  1.00  0.00           H
ATOM   3796  HB2 SER A 249      51.860  34.650  99.490  1.00  0.00           H
ATOM   3797  OG  SER A 249      52.970  35.370  97.850  1.00  0.00           O
ATOM   3798  HG1 SER A 249      53.380  36.170  98.200  1.00  0.00           H
ATOM   3799  C   SER A 249      49.600  36.250  99.050  1.00  0.00           C
ATOM   3800  O   SER A 249      48.990  35.190  98.760  1.00  0.00           O
ATOM   3801  N   LYS A 250      48.990  37.290  99.680  1.00  0.00           N
ATOM   3802  HN  LYS A 250      49.470  38.160  99.770  1.00  0.00           H
ATOM   3803  CA  LYS A 250      47.620  37.190 100.080  1.00  0.00           C
ATOM   3804  HA  LYS A 250      47.570  36.240 100.600  1.00  0.00           H
ATOM   3805  CB  LYS A 250      47.280  38.250 101.110  1.00  0.00           C
ATOM   3806  HB1 LYS A 250      47.990  38.030 101.930  1.00  0.00           H
ATOM   3807  HB2 LYS A 250      46.270  38.030 101.530  1.00  0.00           H
ATOM   3808  CG  LYS A 250      47.470  39.700 100.690  1.00  0.00           C
ATOM   3809  HG1 LYS A 250      46.980  39.880  99.710  1.00  0.00           H
ATOM   3810  HG2 LYS A 250      48.570  39.800 100.560  1.00  0.00           H
ATOM   3811  CD  LYS A 250      46.890  40.680 101.780  1.00  0.00           C
ATOM   3812  HD1 LYS A 250      47.360  40.260 102.690  1.00  0.00           H
ATOM   3813  HD2 LYS A 250      45.790  40.540 101.880  1.00  0.00           H
ATOM   3814  CE  LYS A 250      47.360  42.130 101.770  1.00  0.00           C
ATOM   3815  HE1 LYS A 250      48.410  42.200 101.400  1.00  0.00           H
ATOM   3816  HE2 LYS A 250      47.230  42.760 102.670  1.00  0.00           H
ATOM   3817  NZ  LYS A 250      46.670  42.910 100.700  1.00  0.00           N
ATOM   3818  HZ1 LYS A 250      47.210  43.050  99.820  1.00  0.00           H
ATOM   3819  HZ2 LYS A 250      46.590  43.870 101.100  1.00  0.00           H
ATOM   3820  HZ3 LYS A 250      45.800  42.470 100.320  1.00  0.00           H
ATOM   3821  C   LYS A 250      46.650  37.180  98.940  1.00  0.00           C
ATOM   3822  O   LYS A 250      47.000  37.660  97.870  1.00  0.00           O
ATOM   3823  N   GLU A 251      45.430  36.590  99.070  1.00  0.00           N
ATOM   3824  HN  GLU A 251      44.980  36.490  99.950  1.00  0.00           H
ATOM   3825  CA  GLU A 251      44.610  36.030  97.930  1.00  0.00           C
ATOM   3826  HA  GLU A 251      45.290  35.280  97.550  1.00  0.00           H
ATOM   3827  CB  GLU A 251      43.330  35.560  98.560  1.00  0.00           C
ATOM   3828  HB1 GLU A 251      43.040  36.310  99.330  1.00  0.00           H
ATOM   3829  HB2 GLU A 251      43.460  34.590  99.080  1.00  0.00           H
ATOM   3830  CG  GLU A 251      42.020  35.350  97.610  1.00  0.00           C
ATOM   3831  HG1 GLU A 251      42.250  34.600  96.820  1.00  0.00           H
ATOM   3832  HG2 GLU A 251      41.730  36.330  97.180  1.00  0.00           H
ATOM   3833  CD  GLU A 251      40.790  34.890  98.390  1.00  0.00           C
ATOM   3834  OE1 GLU A 251      40.140  35.700  99.110  1.00  0.00           O
ATOM   3835  OE2 GLU A 251      40.480  33.680  98.340  1.00  0.00           O
ATOM   3836  C   GLU A 251      44.260  37.020  96.800  1.00  0.00           C
ATOM   3837  O   GLU A 251      44.570  36.720  95.650  1.00  0.00           O
ATOM   3838  N   LYS A 252      43.730  38.210  97.130  1.00  0.00           N
ATOM   3839  HN  LYS A 252      43.420  38.350  98.070  1.00  0.00           H
ATOM   3840  CA  LYS A 252      43.550  39.290  96.220  1.00  0.00           C
ATOM   3841  HA  LYS A 252      43.020  38.910  95.360  1.00  0.00           H
ATOM   3842  CB  LYS A 252      42.730  40.370  96.830  1.00  0.00           C
ATOM   3843  HB1 LYS A 252      42.920  41.300  96.250  1.00  0.00           H
ATOM   3844  HB2 LYS A 252      43.190  40.450  97.840  1.00  0.00           H
ATOM   3845  CG  LYS A 252      41.180  40.160  96.980  1.00  0.00           C
ATOM   3846  HG1 LYS A 252      40.780  40.060  95.950  1.00  0.00           H
ATOM   3847  HG2 LYS A 252      40.790  41.140  97.340  1.00  0.00           H
ATOM   3848  CD  LYS A 252      40.580  39.120  98.010  1.00  0.00           C
ATOM   3849  HD1 LYS A 252      40.820  39.450  99.040  1.00  0.00           H
ATOM   3850  HD2 LYS A 252      41.150  38.200  97.720  1.00  0.00           H
ATOM   3851  CE  LYS A 252      39.060  38.890  97.870  1.00  0.00           C
ATOM   3852  HE1 LYS A 252      38.640  38.650  96.870  1.00  0.00           H
ATOM   3853  HE2 LYS A 252      38.510  39.830  98.060  1.00  0.00           H
ATOM   3854  NZ  LYS A 252      38.560  37.860  98.860  1.00  0.00           N
ATOM   3855  HZ1 LYS A 252      37.550  37.670  98.720  1.00  0.00           H
ATOM   3856  HZ2 LYS A 252      38.690  38.330  99.780  1.00  0.00           H
ATOM   3857  HZ3 LYS A 252      38.990  36.920  98.780  1.00  0.00           H
ATOM   3858  C   LYS A 252      44.850  39.730  95.530  1.00  0.00           C
ATOM   3859  O   LYS A 252      44.920  39.940  94.310  1.00  0.00           O
ATOM   3860  N   ASP A 253      46.000  39.910  96.250  1.00  0.00           N
ATOM   3861  HN  ASP A 253      45.990  39.810  97.240  1.00  0.00           H
ATOM   3862  CA  ASP A 253      47.250  40.390  95.640  1.00  0.00           C
ATOM   3863  HA  ASP A 253      47.020  41.140  94.900  1.00  0.00           H
ATOM   3864  CB  ASP A 253      48.080  40.890  96.860  1.00  0.00           C
ATOM   3865  HB1 ASP A 253      49.180  41.020  96.730  1.00  0.00           H
ATOM   3866  HB2 ASP A 253      48.080  40.000  97.520  1.00  0.00           H
ATOM   3867  CG  ASP A 253      47.700  42.140  97.610  1.00  0.00           C
ATOM   3868  OD1 ASP A 253      46.910  42.940  97.100  1.00  0.00           O
ATOM   3869  OD2 ASP A 253      48.360  42.310  98.690  1.00  0.00           O
ATOM   3870  C   ASP A 253      48.020  39.280  94.830  1.00  0.00           C
ATOM   3871  O   ASP A 253      48.680  39.510  93.820  1.00  0.00           O
ATOM   3872  N   ARG A 254      47.870  38.020  95.220  1.00  0.00           N
ATOM   3873  HN  ARG A 254      47.450  37.850  96.110  1.00  0.00           H
ATOM   3874  CA  ARG A 254      48.210  36.870  94.410  1.00  0.00           C
ATOM   3875  HA  ARG A 254      49.160  37.130  93.950  1.00  0.00           H
ATOM   3876  CB  ARG A 254      48.330  35.600  95.360  1.00  0.00           C
ATOM   3877  HB1 ARG A 254      47.470  35.330  96.000  1.00  0.00           H
ATOM   3878  HB2 ARG A 254      49.020  35.970  96.140  1.00  0.00           H
ATOM   3879  CG  ARG A 254      48.820  34.340  94.680  1.00  0.00           C
ATOM   3880  HG1 ARG A 254      48.130  34.200  93.820  1.00  0.00           H
ATOM   3881  HG2 ARG A 254      48.920  33.500  95.390  1.00  0.00           H
ATOM   3882  CD  ARG A 254      50.200  34.560  94.030  1.00  0.00           C
ATOM   3883  HD1 ARG A 254      50.930  34.870  94.800  1.00  0.00           H
ATOM   3884  HD2 ARG A 254      50.090  35.380  93.290  1.00  0.00           H
ATOM   3885  NE  ARG A 254      50.620  33.240  93.400  1.00  0.00           N
ATOM   3886  HE  ARG A 254      49.910  32.550  93.250  1.00  0.00           H
ATOM   3887  CZ  ARG A 254      51.800  32.990  92.870  1.00  0.00           C
ATOM   3888  NH1 ARG A 254      52.830  33.720  93.190  1.00  0.00           N
ATOM   3889 HH11 ARG A 254      52.700  34.670  93.460  1.00  0.00           H
ATOM   3890 HH12 ARG A 254      53.680  33.470  92.740  1.00  0.00           H
ATOM   3891  NH2 ARG A 254      52.050  31.930  92.190  1.00  0.00           N
ATOM   3892 HH21 ARG A 254      51.420  31.160  92.300  1.00  0.00           H
ATOM   3893 HH22 ARG A 254      52.990  31.650  91.980  1.00  0.00           H
ATOM   3894  C   ARG A 254      47.300  36.620  93.160  1.00  0.00           C
ATOM   3895  O   ARG A 254      47.690  35.890  92.200  1.00  0.00           O
ATOM   3896  N   SER A 255      46.050  37.170  93.100  1.00  0.00           N
ATOM   3897  HN  SER A 255      45.770  37.730  93.870  1.00  0.00           H
ATOM   3898  CA  SER A 255      45.120  36.740  92.060  1.00  0.00           C
ATOM   3899  HA  SER A 255      45.150  35.670  91.940  1.00  0.00           H
ATOM   3900  CB  SER A 255      43.670  37.150  92.490  1.00  0.00           C
ATOM   3901  HB1 SER A 255      43.740  38.170  92.910  1.00  0.00           H
ATOM   3902  HB2 SER A 255      43.350  36.480  93.320  1.00  0.00           H
ATOM   3903  OG  SER A 255      42.730  37.170  91.400  1.00  0.00           O
ATOM   3904  HG1 SER A 255      42.760  36.300  90.980  1.00  0.00           H
ATOM   3905  C   SER A 255      45.530  37.430  90.870  1.00  0.00           C
ATOM   3906  O   SER A 255      45.320  36.900  89.770  1.00  0.00           O
ATOM   3907  N   LEU A 256      46.280  38.570  91.010  1.00  0.00           N
ATOM   3908  HN  LEU A 256      46.460  38.840  91.950  1.00  0.00           H
ATOM   3909  CA  LEU A 256      46.880  39.400  90.010  1.00  0.00           C
ATOM   3910  HA  LEU A 256      46.030  39.700  89.410  1.00  0.00           H
ATOM   3911  CB  LEU A 256      47.510  40.700  90.630  1.00  0.00           C
ATOM   3912  HB1 LEU A 256      47.890  41.380  89.840  1.00  0.00           H
ATOM   3913  HB2 LEU A 256      48.270  40.130  91.210  1.00  0.00           H
ATOM   3914  CG  LEU A 256      46.650  41.650  91.430  1.00  0.00           C
ATOM   3915  HG  LEU A 256      46.250  41.140  92.330  1.00  0.00           H
ATOM   3916  CD1 LEU A 256      47.490  42.820  91.960  1.00  0.00           C
ATOM   3917 HD11 LEU A 256      47.770  43.590  91.210  1.00  0.00           H
ATOM   3918 HD12 LEU A 256      48.390  42.550  92.550  1.00  0.00           H
ATOM   3919 HD13 LEU A 256      46.850  43.450  92.630  1.00  0.00           H
ATOM   3920  CD2 LEU A 256      45.460  42.220  90.590  1.00  0.00           C
ATOM   3921 HD21 LEU A 256      45.160  43.200  91.020  1.00  0.00           H
ATOM   3922 HD22 LEU A 256      44.640  41.470  90.640  1.00  0.00           H
ATOM   3923 HD23 LEU A 256      45.730  42.280  89.520  1.00  0.00           H
ATOM   3924  C   LEU A 256      47.930  38.710  89.110  1.00  0.00           C
ATOM   3925  O   LEU A 256      48.270  39.120  88.040  1.00  0.00           O
ATOM   3926  N   ARG A 257      48.570  37.580  89.620  1.00  0.00           N
ATOM   3927  HN  ARG A 257      48.310  37.230  90.510  1.00  0.00           H
ATOM   3928  CA  ARG A 257      49.620  36.820  88.910  1.00  0.00           C
ATOM   3929  HA  ARG A 257      50.320  37.540  88.510  1.00  0.00           H
ATOM   3930  CB  ARG A 257      50.410  35.820  89.850  1.00  0.00           C
ATOM   3931  HB1 ARG A 257      49.700  35.170  90.400  1.00  0.00           H
ATOM   3932  HB2 ARG A 257      50.980  36.480  90.530  1.00  0.00           H
ATOM   3933  CG  ARG A 257      51.480  34.970  89.110  1.00  0.00           C
ATOM   3934  HG1 ARG A 257      52.350  35.070  89.790  1.00  0.00           H
ATOM   3935  HG2 ARG A 257      51.760  35.380  88.120  1.00  0.00           H
ATOM   3936  CD  ARG A 257      51.210  33.480  88.900  1.00  0.00           C
ATOM   3937  HD1 ARG A 257      50.170  33.220  88.610  1.00  0.00           H
ATOM   3938  HD2 ARG A 257      51.270  32.870  89.830  1.00  0.00           H
ATOM   3939  NE  ARG A 257      52.220  32.890  88.000  1.00  0.00           N
ATOM   3940  HE  ARG A 257      53.050  33.400  87.770  1.00  0.00           H
ATOM   3941  CZ  ARG A 257      52.330  31.620  87.820  1.00  0.00           C
ATOM   3942  NH1 ARG A 257      53.350  31.300  87.040  1.00  0.00           N
ATOM   3943 HH11 ARG A 257      53.890  32.060  86.670  1.00  0.00           H
ATOM   3944 HH12 ARG A 257      53.550  30.350  86.780  1.00  0.00           H
ATOM   3945  NH2 ARG A 257      51.480  30.720  88.130  1.00  0.00           N
ATOM   3946 HH21 ARG A 257      50.580  31.060  88.400  1.00  0.00           H
ATOM   3947 HH22 ARG A 257      51.580  29.880  87.600  1.00  0.00           H
ATOM   3948  C   ARG A 257      49.100  36.190  87.570  1.00  0.00           C
ATOM   3949  O   ARG A 257      49.710  36.350  86.550  1.00  0.00           O
ATOM   3950  N   ARG A 258      47.860  35.590  87.620  1.00  0.00           N
ATOM   3951  HN  ARG A 258      47.490  35.400  88.530  1.00  0.00           H
ATOM   3952  CA  ARG A 258      47.000  35.200  86.560  1.00  0.00           C
ATOM   3953  HA  ARG A 258      47.620  34.680  85.840  1.00  0.00           H
ATOM   3954  CB  ARG A 258      45.880  34.210  87.060  1.00  0.00           C
ATOM   3955  HB1 ARG A 258      45.440  34.690  87.970  1.00  0.00           H
ATOM   3956  HB2 ARG A 258      46.310  33.240  87.390  1.00  0.00           H
ATOM   3957  CG  ARG A 258      44.690  33.900  86.060  1.00  0.00           C
ATOM   3958  HG1 ARG A 258      45.140  33.170  85.350  1.00  0.00           H
ATOM   3959  HG2 ARG A 258      44.440  34.820  85.490  1.00  0.00           H
ATOM   3960  CD  ARG A 258      43.410  33.420  86.750  1.00  0.00           C
ATOM   3961  HD1 ARG A 258      43.630  32.710  87.580  1.00  0.00           H
ATOM   3962  HD2 ARG A 258      42.670  32.860  86.130  1.00  0.00           H
ATOM   3963  NE  ARG A 258      42.730  34.560  87.360  1.00  0.00           N
ATOM   3964  HE  ARG A 258      42.900  34.690  88.340  1.00  0.00           H
ATOM   3965  CZ  ARG A 258      41.620  35.180  86.910  1.00  0.00           C
ATOM   3966  NH1 ARG A 258      41.230  35.110  85.670  1.00  0.00           N
ATOM   3967 HH11 ARG A 258      41.450  34.300  85.120  1.00  0.00           H
ATOM   3968 HH12 ARG A 258      40.330  35.510  85.520  1.00  0.00           H
ATOM   3969  NH2 ARG A 258      41.020  35.940  87.760  1.00  0.00           N
ATOM   3970 HH21 ARG A 258      41.310  35.680  88.680  1.00  0.00           H
ATOM   3971 HH22 ARG A 258      40.090  36.300  87.700  1.00  0.00           H
ATOM   3972  C   ARG A 258      46.610  36.350  85.700  1.00  0.00           C
ATOM   3973  O   ARG A 258      46.520  36.210  84.480  1.00  0.00           O
ATOM   3974  N   ILE A 259      46.280  37.530  86.250  1.00  0.00           N
ATOM   3975  HN  ILE A 259      46.320  37.620  87.250  1.00  0.00           H
ATOM   3976  CA  ILE A 259      45.690  38.680  85.610  1.00  0.00           C
ATOM   3977  HA  ILE A 259      44.810  38.380  85.060  1.00  0.00           H
ATOM   3978  CB  ILE A 259      45.230  39.710  86.660  1.00  0.00           C
ATOM   3979  HB  ILE A 259      46.050  39.920  87.380  1.00  0.00           H
ATOM   3980  CG2 ILE A 259      45.050  41.190  86.180  1.00  0.00           C
ATOM   3981 HG21 ILE A 259      44.500  41.080  85.220  1.00  0.00           H
ATOM   3982 HG22 ILE A 259      46.040  41.570  85.860  1.00  0.00           H
ATOM   3983 HG23 ILE A 259      44.520  41.790  86.950  1.00  0.00           H
ATOM   3984  CG1 ILE A 259      44.030  39.130  87.470  1.00  0.00           C
ATOM   3985 HG11 ILE A 259      43.900  39.910  88.250  1.00  0.00           H
ATOM   3986 HG12 ILE A 259      44.290  38.170  87.960  1.00  0.00           H
ATOM   3987  CD  ILE A 259      42.690  39.090  86.870  1.00  0.00           C
ATOM   3988  HD1 ILE A 259      42.660  38.250  86.140  1.00  0.00           H
ATOM   3989  HD2 ILE A 259      42.370  39.990  86.300  1.00  0.00           H
ATOM   3990  HD3 ILE A 259      41.870  38.960  87.610  1.00  0.00           H
ATOM   3991  C   ILE A 259      46.550  39.260  84.540  1.00  0.00           C
ATOM   3992  O   ILE A 259      46.210  39.530  83.360  1.00  0.00           O
ATOM   3993  N   THR A 260      47.860  39.280  84.970  1.00  0.00           N
ATOM   3994  HN  THR A 260      48.030  38.950  85.890  1.00  0.00           H
ATOM   3995  CA  THR A 260      49.020  39.810  84.170  1.00  0.00           C
ATOM   3996  HA  THR A 260      48.790  40.750  83.700  1.00  0.00           H
ATOM   3997  CB  THR A 260      50.240  40.090  85.090  1.00  0.00           C
ATOM   3998  HB  THR A 260      50.700  39.130  85.410  1.00  0.00           H
ATOM   3999  OG1 THR A 260      49.900  40.830  86.200  1.00  0.00           O
ATOM   4000  HG1 THR A 260      49.150  40.380  86.600  1.00  0.00           H
ATOM   4001  CG2 THR A 260      51.190  40.970  84.300  1.00  0.00           C
ATOM   4002 HG21 THR A 260      52.080  41.120  84.940  1.00  0.00           H
ATOM   4003 HG22 THR A 260      50.810  41.990  84.100  1.00  0.00           H
ATOM   4004 HG23 THR A 260      51.580  40.410  83.420  1.00  0.00           H
ATOM   4005  C   THR A 260      49.340  38.830  83.040  1.00  0.00           C
ATOM   4006  O   THR A 260      49.550  39.250  81.910  1.00  0.00           O
ATOM   4007  N   ARG A 261      49.350  37.500  83.370  1.00  0.00           N
ATOM   4008  HN  ARG A 261      49.060  37.200  84.280  1.00  0.00           H
ATOM   4009  CA  ARG A 261      49.630  36.380  82.480  1.00  0.00           C
ATOM   4010  HA  ARG A 261      50.650  36.450  82.110  1.00  0.00           H
ATOM   4011  CB  ARG A 261      49.560  35.100  83.370  1.00  0.00           C
ATOM   4012  HB1 ARG A 261      49.390  34.250  82.680  1.00  0.00           H
ATOM   4013  HB2 ARG A 261      48.660  35.160  84.020  1.00  0.00           H
ATOM   4014  CG  ARG A 261      50.880  34.740  84.140  1.00  0.00           C
ATOM   4015  HG1 ARG A 261      51.090  35.640  84.770  1.00  0.00           H
ATOM   4016  HG2 ARG A 261      51.640  34.560  83.350  1.00  0.00           H
ATOM   4017  CD  ARG A 261      50.880  33.460  85.050  1.00  0.00           C
ATOM   4018  HD1 ARG A 261      50.310  33.500  86.000  1.00  0.00           H
ATOM   4019  HD2 ARG A 261      51.920  33.270  85.400  1.00  0.00           H
ATOM   4020  NE  ARG A 261      50.300  32.320  84.210  1.00  0.00           N
ATOM   4021  HE  ARG A 261      49.310  32.240  84.230  1.00  0.00           H
ATOM   4022  CZ  ARG A 261      50.960  31.180  84.000  1.00  0.00           C
ATOM   4023  NH1 ARG A 261      50.180  30.150  83.770  1.00  0.00           N
ATOM   4024 HH11 ARG A 261      49.210  30.290  83.550  1.00  0.00           H
ATOM   4025 HH12 ARG A 261      50.610  29.260  83.670  1.00  0.00           H
ATOM   4026  NH2 ARG A 261      52.270  31.010  84.030  1.00  0.00           N
ATOM   4027 HH21 ARG A 261      52.940  31.710  84.290  1.00  0.00           H
ATOM   4028 HH22 ARG A 261      52.520  30.060  83.910  1.00  0.00           H
ATOM   4029  C   ARG A 261      48.800  36.350  81.270  1.00  0.00           C
ATOM   4030  O   ARG A 261      49.310  36.000  80.200  1.00  0.00           O
ATOM   4031  N   MET A 262      47.520  36.680  81.430  1.00  0.00           N
ATOM   4032  HN  MET A 262      47.120  36.830  82.330  1.00  0.00           H
ATOM   4033  CA  MET A 262      46.480  36.740  80.390  1.00  0.00           C
ATOM   4034  HA  MET A 262      46.440  35.800  79.860  1.00  0.00           H
ATOM   4035  CB  MET A 262      45.090  36.980  81.090  1.00  0.00           C
ATOM   4036  HB1 MET A 262      45.150  37.960  81.600  1.00  0.00           H
ATOM   4037  HB2 MET A 262      44.880  36.030  81.640  1.00  0.00           H
ATOM   4038  CG  MET A 262      44.030  37.200  80.020  1.00  0.00           C
ATOM   4039  HG1 MET A 262      44.060  38.160  79.470  1.00  0.00           H
ATOM   4040  HG2 MET A 262      43.090  37.210  80.620  1.00  0.00           H
ATOM   4041  SD  MET A 262      43.870  35.810  78.890  1.00  0.00           S
ATOM   4042  CE  MET A 262      42.270  36.140  78.170  1.00  0.00           C
ATOM   4043  HE1 MET A 262      41.460  36.300  78.910  1.00  0.00           H
ATOM   4044  HE2 MET A 262      42.100  35.260  77.520  1.00  0.00           H
ATOM   4045  HE3 MET A 262      42.340  37.030  77.510  1.00  0.00           H
ATOM   4046  C   MET A 262      46.790  37.760  79.330  1.00  0.00           C
ATOM   4047  O   MET A 262      46.570  37.430  78.170  1.00  0.00           O
ATOM   4048  N   VAL A 263      47.300  38.970  79.710  1.00  0.00           N
ATOM   4049  HN  VAL A 263      47.480  39.210  80.660  1.00  0.00           H
ATOM   4050  CA  VAL A 263      47.640  39.960  78.660  1.00  0.00           C
ATOM   4051  HA  VAL A 263      46.780  40.180  78.050  1.00  0.00           H
ATOM   4052  CB  VAL A 263      48.140  41.220  79.370  1.00  0.00           C
ATOM   4053  HB  VAL A 263      48.970  41.120  80.100  1.00  0.00           H
ATOM   4054  CG1 VAL A 263      48.520  42.340  78.340  1.00  0.00           C
ATOM   4055 HG11 VAL A 263      47.720  42.430  77.570  1.00  0.00           H
ATOM   4056 HG12 VAL A 263      49.480  42.090  77.850  1.00  0.00           H
ATOM   4057 HG13 VAL A 263      48.740  43.290  78.880  1.00  0.00           H
ATOM   4058  CG2 VAL A 263      46.930  41.740  80.100  1.00  0.00           C
ATOM   4059 HG21 VAL A 263      46.850  41.170  81.050  1.00  0.00           H
ATOM   4060 HG22 VAL A 263      45.940  41.690  79.610  1.00  0.00           H
ATOM   4061 HG23 VAL A 263      47.080  42.780  80.470  1.00  0.00           H
ATOM   4062  C   VAL A 263      48.680  39.450  77.670  1.00  0.00           C
ATOM   4063  O   VAL A 263      48.600  39.710  76.480  1.00  0.00           O
ATOM   4064  N   LEU A 264      49.680  38.700  78.200  1.00  0.00           N
ATOM   4065  HN  LEU A 264      49.770  38.600  79.190  1.00  0.00           H
ATOM   4066  CA  LEU A 264      50.740  38.110  77.440  1.00  0.00           C
ATOM   4067  HA  LEU A 264      51.070  38.930  76.820  1.00  0.00           H
ATOM   4068  CB  LEU A 264      51.840  37.520  78.360  1.00  0.00           C
ATOM   4069  HB1 LEU A 264      51.580  36.620  78.960  1.00  0.00           H
ATOM   4070  HB2 LEU A 264      51.890  38.310  79.140  1.00  0.00           H
ATOM   4071  CG  LEU A 264      53.180  37.350  77.710  1.00  0.00           C
ATOM   4072  HG  LEU A 264      53.160  36.460  77.040  1.00  0.00           H
ATOM   4073  CD1 LEU A 264      53.700  38.530  76.820  1.00  0.00           C
ATOM   4074 HD11 LEU A 264      54.680  38.310  76.340  1.00  0.00           H
ATOM   4075 HD12 LEU A 264      53.880  39.370  77.530  1.00  0.00           H
ATOM   4076 HD13 LEU A 264      52.910  38.940  76.160  1.00  0.00           H
ATOM   4077  CD2 LEU A 264      54.240  36.980  78.760  1.00  0.00           C
ATOM   4078 HD21 LEU A 264      54.290  37.810  79.490  1.00  0.00           H
ATOM   4079 HD22 LEU A 264      55.220  37.020  78.220  1.00  0.00           H
ATOM   4080 HD23 LEU A 264      54.000  36.000  79.220  1.00  0.00           H
ATOM   4081  C   LEU A 264      50.270  36.980  76.480  1.00  0.00           C
ATOM   4082  O   LEU A 264      50.570  37.040  75.290  1.00  0.00           O
ATOM   4083  N   VAL A 265      49.450  36.080  76.970  1.00  0.00           N
ATOM   4084  HN  VAL A 265      49.350  36.020  77.960  1.00  0.00           H
ATOM   4085  CA  VAL A 265      48.530  35.210  76.200  1.00  0.00           C
ATOM   4086  HA  VAL A 265      49.140  34.500  75.650  1.00  0.00           H
ATOM   4087  CB  VAL A 265      47.740  34.410  77.180  1.00  0.00           C
ATOM   4088  HB  VAL A 265      47.640  34.980  78.130  1.00  0.00           H
ATOM   4089  CG1 VAL A 265      46.310  33.980  76.680  1.00  0.00           C
ATOM   4090 HG11 VAL A 265      45.740  33.500  77.510  1.00  0.00           H
ATOM   4091 HG12 VAL A 265      46.400  33.330  75.790  1.00  0.00           H
ATOM   4092 HG13 VAL A 265      45.710  34.890  76.430  1.00  0.00           H
ATOM   4093  CG2 VAL A 265      48.620  33.260  77.530  1.00  0.00           C
ATOM   4094 HG21 VAL A 265      49.460  33.620  78.160  1.00  0.00           H
ATOM   4095 HG22 VAL A 265      48.980  32.730  76.620  1.00  0.00           H
ATOM   4096 HG23 VAL A 265      48.040  32.470  78.060  1.00  0.00           H
ATOM   4097  C   VAL A 265      47.750  35.940  75.100  1.00  0.00           C
ATOM   4098  O   VAL A 265      47.890  35.440  73.980  1.00  0.00           O
ATOM   4099  N   VAL A 266      46.950  37.060  75.420  1.00  0.00           N
ATOM   4100  HN  VAL A 266      47.000  37.310  76.390  1.00  0.00           H
ATOM   4101  CA  VAL A 266      46.130  37.920  74.490  1.00  0.00           C
ATOM   4102  HA  VAL A 266      45.310  37.370  74.050  1.00  0.00           H
ATOM   4103  CB  VAL A 266      45.570  39.160  75.110  1.00  0.00           C
ATOM   4104  HB  VAL A 266      46.320  39.650  75.760  1.00  0.00           H
ATOM   4105  CG1 VAL A 266      44.960  40.170  74.120  1.00  0.00           C
ATOM   4106 HG11 VAL A 266      45.690  40.860  73.620  1.00  0.00           H
ATOM   4107 HG12 VAL A 266      44.320  40.760  74.800  1.00  0.00           H
ATOM   4108 HG13 VAL A 266      44.310  39.740  73.330  1.00  0.00           H
ATOM   4109  CG2 VAL A 266      44.520  38.800  76.200  1.00  0.00           C
ATOM   4110 HG21 VAL A 266      44.490  37.800  76.680  1.00  0.00           H
ATOM   4111 HG22 VAL A 266      43.480  39.000  75.850  1.00  0.00           H
ATOM   4112 HG23 VAL A 266      44.690  39.470  77.070  1.00  0.00           H
ATOM   4113  C   VAL A 266      47.000  38.350  73.310  1.00  0.00           C
ATOM   4114  O   VAL A 266      46.650  38.160  72.150  1.00  0.00           O
ATOM   4115  N   VAL A 267      48.190  39.040  73.600  1.00  0.00           N
ATOM   4116  HN  VAL A 267      48.560  39.130  74.520  1.00  0.00           H
ATOM   4117  CA  VAL A 267      49.010  39.640  72.570  1.00  0.00           C
ATOM   4118  HA  VAL A 267      48.240  39.990  71.900  1.00  0.00           H
ATOM   4119  CB  VAL A 267      49.920  40.770  73.100  1.00  0.00           C
ATOM   4120  HB  VAL A 267      49.190  41.400  73.650  1.00  0.00           H
ATOM   4121  CG1 VAL A 267      50.940  40.190  74.080  1.00  0.00           C
ATOM   4122 HG11 VAL A 267      50.510  39.370  74.680  1.00  0.00           H
ATOM   4123 HG12 VAL A 267      51.240  40.980  74.810  1.00  0.00           H
ATOM   4124 HG13 VAL A 267      51.830  39.760  73.560  1.00  0.00           H
ATOM   4125  CG2 VAL A 267      50.520  41.620  71.930  1.00  0.00           C
ATOM   4126 HG21 VAL A 267      51.340  42.290  72.280  1.00  0.00           H
ATOM   4127 HG22 VAL A 267      49.720  42.280  71.510  1.00  0.00           H
ATOM   4128 HG23 VAL A 267      50.940  40.920  71.180  1.00  0.00           H
ATOM   4129  C   VAL A 267      49.830  38.670  71.770  1.00  0.00           C
ATOM   4130  O   VAL A 267      49.930  38.810  70.540  1.00  0.00           O
ATOM   4131  N   GLY A 268      50.280  37.540  72.370  1.00  0.00           N
ATOM   4132  HN  GLY A 268      50.370  37.570  73.370  1.00  0.00           H
ATOM   4133  CA  GLY A 268      50.680  36.220  71.840  1.00  0.00           C
ATOM   4134  HA1 GLY A 268      50.790  35.480  72.620  1.00  0.00           H
ATOM   4135  HA2 GLY A 268      51.580  36.420  71.280  1.00  0.00           H
ATOM   4136  C   GLY A 268      49.780  35.640  70.780  1.00  0.00           C
ATOM   4137  O   GLY A 268      50.280  35.360  69.680  1.00  0.00           O
ATOM   4138  N   ALA A 269      48.490  35.510  71.040  1.00  0.00           N
ATOM   4139  HN  ALA A 269      48.130  35.600  71.960  1.00  0.00           H
ATOM   4140  CA  ALA A 269      47.490  35.130  70.030  1.00  0.00           C
ATOM   4141  HA  ALA A 269      47.910  34.270  69.540  1.00  0.00           H
ATOM   4142  CB  ALA A 269      46.180  34.760  70.720  1.00  0.00           C
ATOM   4143  HB1 ALA A 269      46.350  33.850  71.340  1.00  0.00           H
ATOM   4144  HB2 ALA A 269      45.340  34.630  70.010  1.00  0.00           H
ATOM   4145  HB3 ALA A 269      45.880  35.540  71.450  1.00  0.00           H
ATOM   4146  C   ALA A 269      47.320  36.170  68.940  1.00  0.00           C
ATOM   4147  O   ALA A 269      47.030  35.800  67.810  1.00  0.00           O
ATOM   4148  N   PHE A 270      47.250  37.420  69.350  1.00  0.00           N
ATOM   4149  HN  PHE A 270      47.410  37.540  70.330  1.00  0.00           H
ATOM   4150  CA  PHE A 270      47.020  38.510  68.500  1.00  0.00           C
ATOM   4151  HA  PHE A 270      46.130  38.260  67.950  1.00  0.00           H
ATOM   4152  CB  PHE A 270      46.880  39.830  69.340  1.00  0.00           C
ATOM   4153  HB1 PHE A 270      47.770  39.790  70.000  1.00  0.00           H
ATOM   4154  HB2 PHE A 270      45.980  39.650  69.950  1.00  0.00           H
ATOM   4155  CG  PHE A 270      46.660  41.100  68.530  1.00  0.00           C
ATOM   4156  CD1 PHE A 270      45.380  41.620  68.270  1.00  0.00           C
ATOM   4157  HD1 PHE A 270      44.550  41.080  68.710  1.00  0.00           H
ATOM   4158  CE1 PHE A 270      45.170  42.790  67.500  1.00  0.00           C
ATOM   4159  HE1 PHE A 270      44.150  43.140  67.380  1.00  0.00           H
ATOM   4160  CZ  PHE A 270      46.260  43.420  66.890  1.00  0.00           C
ATOM   4161  HZ  PHE A 270      46.120  44.250  66.210  1.00  0.00           H
ATOM   4162  CD2 PHE A 270      47.760  41.820  67.960  1.00  0.00           C
ATOM   4163  HD2 PHE A 270      48.750  41.380  68.020  1.00  0.00           H
ATOM   4164  CE2 PHE A 270      47.540  42.890  67.110  1.00  0.00           C
ATOM   4165  HE2 PHE A 270      48.330  43.330  66.520  1.00  0.00           H
ATOM   4166  C   PHE A 270      48.060  38.590  67.420  1.00  0.00           C
ATOM   4167  O   PHE A 270      47.770  38.880  66.270  1.00  0.00           O
ATOM   4168  N   VAL A 271      49.300  38.250  67.710  1.00  0.00           N
ATOM   4169  HN  VAL A 271      49.500  38.220  68.680  1.00  0.00           H
ATOM   4170  CA  VAL A 271      50.450  38.140  66.790  1.00  0.00           C
ATOM   4171  HA  VAL A 271      50.440  38.870  66.000  1.00  0.00           H
ATOM   4172  CB  VAL A 271      51.700  38.150  67.660  1.00  0.00           C
ATOM   4173  HB  VAL A 271      51.610  37.360  68.430  1.00  0.00           H
ATOM   4174  CG1 VAL A 271      52.990  37.710  66.890  1.00  0.00           C
ATOM   4175 HG11 VAL A 271      53.230  38.550  66.200  1.00  0.00           H
ATOM   4176 HG12 VAL A 271      52.740  36.830  66.270  1.00  0.00           H
ATOM   4177 HG13 VAL A 271      53.740  37.620  67.700  1.00  0.00           H
ATOM   4178  CG2 VAL A 271      51.950  39.520  68.350  1.00  0.00           C
ATOM   4179 HG21 VAL A 271      52.240  40.230  67.550  1.00  0.00           H
ATOM   4180 HG22 VAL A 271      52.760  39.430  69.100  1.00  0.00           H
ATOM   4181 HG23 VAL A 271      51.010  39.970  68.740  1.00  0.00           H
ATOM   4182  C   VAL A 271      50.250  36.890  65.890  1.00  0.00           C
ATOM   4183  O   VAL A 271      50.530  37.090  64.710  1.00  0.00           O
ATOM   4184  N   VAL A 272      49.720  35.770  66.380  1.00  0.00           N
ATOM   4185  HN  VAL A 272      49.340  35.820  67.300  1.00  0.00           H
ATOM   4186  CA  VAL A 272      49.490  34.590  65.580  1.00  0.00           C
ATOM   4187  HA  VAL A 272      50.400  34.380  65.040  1.00  0.00           H
ATOM   4188  CB  VAL A 272      49.070  33.380  66.420  1.00  0.00           C
ATOM   4189  HB  VAL A 272      48.340  33.740  67.180  1.00  0.00           H
ATOM   4190  CG1 VAL A 272      48.360  32.310  65.650  1.00  0.00           C
ATOM   4191 HG11 VAL A 272      48.200  31.610  66.500  1.00  0.00           H
ATOM   4192 HG12 VAL A 272      48.940  31.840  64.830  1.00  0.00           H
ATOM   4193 HG13 VAL A 272      47.340  32.650  65.340  1.00  0.00           H
ATOM   4194  CG2 VAL A 272      50.370  32.810  67.130  1.00  0.00           C
ATOM   4195 HG21 VAL A 272      49.960  31.980  67.740  1.00  0.00           H
ATOM   4196 HG22 VAL A 272      50.920  33.560  67.740  1.00  0.00           H
ATOM   4197 HG23 VAL A 272      51.060  32.380  66.370  1.00  0.00           H
ATOM   4198  C   VAL A 272      48.420  34.870  64.520  1.00  0.00           C
ATOM   4199  O   VAL A 272      48.460  34.150  63.500  1.00  0.00           O
ATOM   4200  N   CYS A 273      47.560  35.860  64.740  1.00  0.00           N
ATOM   4201  HN  CYS A 273      47.710  36.420  65.550  1.00  0.00           H
ATOM   4202  CA  CYS A 273      46.460  36.130  63.760  1.00  0.00           C
ATOM   4203  HA  CYS A 273      46.260  35.240  63.180  1.00  0.00           H
ATOM   4204  CB  CYS A 273      45.240  36.560  64.620  1.00  0.00           C
ATOM   4205  HB1 CYS A 273      44.420  36.910  63.960  1.00  0.00           H
ATOM   4206  HB2 CYS A 273      45.450  37.450  65.260  1.00  0.00           H
ATOM   4207  SG  CYS A 273      44.670  35.250  65.700  1.00  0.00           S
ATOM   4208  HG1 CYS A 273      44.010  34.680  64.700  1.00  0.00           H
ATOM   4209  C   CYS A 273      46.770  37.310  62.850  1.00  0.00           C
ATOM   4210  O   CYS A 273      46.610  37.240  61.630  1.00  0.00           O
ATOM   4211  N   TRP A 274      47.000  38.520  63.410  1.00  0.00           N
ATOM   4212  HN  TRP A 274      47.160  38.530  64.390  1.00  0.00           H
ATOM   4213  CA  TRP A 274      47.160  39.680  62.570  1.00  0.00           C
ATOM   4214  HA  TRP A 274      46.430  39.510  61.800  1.00  0.00           H
ATOM   4215  CB  TRP A 274      46.790  41.020  63.280  1.00  0.00           C
ATOM   4216  HB1 TRP A 274      47.070  41.880  62.630  1.00  0.00           H
ATOM   4217  HB2 TRP A 274      47.370  40.950  64.230  1.00  0.00           H
ATOM   4218  CG  TRP A 274      45.350  41.100  63.560  1.00  0.00           C
ATOM   4219  CD1 TRP A 274      44.750  40.830  64.790  1.00  0.00           C
ATOM   4220  HD1 TRP A 274      45.290  40.690  65.720  1.00  0.00           H
ATOM   4221  NE1 TRP A 274      43.410  40.670  64.630  1.00  0.00           N
ATOM   4222  HE1 TRP A 274      42.880  40.550  65.440  1.00  0.00           H
ATOM   4223  CE2 TRP A 274      43.060  40.870  63.330  1.00  0.00           C
ATOM   4224  CD2 TRP A 274      44.230  41.130  62.630  1.00  0.00           C
ATOM   4225  CE3 TRP A 274      44.170  41.390  61.270  1.00  0.00           C
ATOM   4226  HE3 TRP A 274      45.020  41.690  60.660  1.00  0.00           H
ATOM   4227  CZ3 TRP A 274      42.890  41.340  60.610  1.00  0.00           C
ATOM   4228  HZ3 TRP A 274      42.920  41.540  59.550  1.00  0.00           H
ATOM   4229  CZ2 TRP A 274      41.820  40.750  62.690  1.00  0.00           C
ATOM   4230  HZ2 TRP A 274      40.960  40.360  63.210  1.00  0.00           H
ATOM   4231  CH2 TRP A 274      41.850  41.010  61.330  1.00  0.00           C
ATOM   4232  HH2 TRP A 274      41.000  40.920  60.680  1.00  0.00           H
ATOM   4233  C   TRP A 274      48.530  39.780  61.830  1.00  0.00           C
ATOM   4234  O   TRP A 274      48.550  40.240  60.710  1.00  0.00           O
ATOM   4235  N   ALA A 275      49.670  39.320  62.340  1.00  0.00           N
ATOM   4236  HN  ALA A 275      49.510  38.840  63.200  1.00  0.00           H
ATOM   4237  CA  ALA A 275      50.910  39.280  61.650  1.00  0.00           C
ATOM   4238  HA  ALA A 275      51.030  40.250  61.200  1.00  0.00           H
ATOM   4239  CB  ALA A 275      52.030  39.070  62.670  1.00  0.00           C
ATOM   4240  HB1 ALA A 275      53.040  39.020  62.210  1.00  0.00           H
ATOM   4241  HB2 ALA A 275      51.930  38.040  63.070  1.00  0.00           H
ATOM   4242  HB3 ALA A 275      52.070  39.860  63.450  1.00  0.00           H
ATOM   4243  C   ALA A 275      50.970  38.410  60.330  1.00  0.00           C
ATOM   4244  O   ALA A 275      51.430  39.020  59.360  1.00  0.00           O
ATOM   4245  N   PRO A 276      50.550  37.130  60.150  1.00  0.00           N
ATOM   4246  CD  PRO A 276      50.140  36.210  61.260  1.00  0.00           C
ATOM   4247  HD1 PRO A 276      49.430  36.610  62.020  1.00  0.00           H
ATOM   4248  HD2 PRO A 276      51.050  35.840  61.780  1.00  0.00           H
ATOM   4249  CA  PRO A 276      50.680  36.440  58.900  1.00  0.00           C
ATOM   4250  HA  PRO A 276      51.690  36.600  58.550  1.00  0.00           H
ATOM   4251  CB  PRO A 276      50.410  35.030  59.140  1.00  0.00           C
ATOM   4252  HB1 PRO A 276      51.320  34.430  59.360  1.00  0.00           H
ATOM   4253  HB2 PRO A 276      49.970  34.350  58.370  1.00  0.00           H
ATOM   4254  CG  PRO A 276      49.610  35.040  60.460  1.00  0.00           C
ATOM   4255  HG1 PRO A 276      48.520  35.170  60.290  1.00  0.00           H
ATOM   4256  HG2 PRO A 276      49.590  34.130  61.110  1.00  0.00           H
ATOM   4257  C   PRO A 276      49.790  37.100  57.860  1.00  0.00           C
ATOM   4258  O   PRO A 276      50.120  37.180  56.700  1.00  0.00           O
ATOM   4259  N   ILE A 277      48.590  37.570  58.250  1.00  0.00           N
ATOM   4260  HN  ILE A 277      48.410  37.500  59.230  1.00  0.00           H
ATOM   4261  CA  ILE A 277      47.720  38.280  57.290  1.00  0.00           C
ATOM   4262  HA  ILE A 277      47.770  37.730  56.360  1.00  0.00           H
ATOM   4263  CB  ILE A 277      46.210  38.370  57.720  1.00  0.00           C
ATOM   4264  HB  ILE A 277      46.120  37.380  58.200  1.00  0.00           H
ATOM   4265  CG2 ILE A 277      45.970  39.460  58.760  1.00  0.00           C
ATOM   4266 HG21 ILE A 277      46.080  40.450  58.280  1.00  0.00           H
ATOM   4267 HG22 ILE A 277      46.670  39.330  59.610  1.00  0.00           H
ATOM   4268 HG23 ILE A 277      44.930  39.310  59.120  1.00  0.00           H
ATOM   4269  CG1 ILE A 277      45.280  38.180  56.570  1.00  0.00           C
ATOM   4270 HG11 ILE A 277      45.390  37.350  55.840  1.00  0.00           H
ATOM   4271 HG12 ILE A 277      45.320  39.050  55.890  1.00  0.00           H
ATOM   4272  CD  ILE A 277      43.790  38.090  57.060  1.00  0.00           C
ATOM   4273  HD1 ILE A 277      43.740  37.250  57.780  1.00  0.00           H
ATOM   4274  HD2 ILE A 277      43.130  37.910  56.190  1.00  0.00           H
ATOM   4275  HD3 ILE A 277      43.370  39.080  57.350  1.00  0.00           H
ATOM   4276  C   ILE A 277      48.230  39.580  56.850  1.00  0.00           C
ATOM   4277  O   ILE A 277      48.340  39.810  55.650  1.00  0.00           O
ATOM   4278  N   HSD A 278      48.640  40.460  57.730  1.00  0.00           N
ATOM   4279  HN  HSD A 278      48.750  40.120  58.660  1.00  0.00           H
ATOM   4280  CA  HSD A 278      49.210  41.720  57.290  1.00  0.00           C
ATOM   4281  HA  HSD A 278      48.500  42.150  56.600  1.00  0.00           H
ATOM   4282  CB  HSD A 278      49.310  42.930  58.260  1.00  0.00           C
ATOM   4283  HB1 HSD A 278      49.730  43.790  57.700  1.00  0.00           H
ATOM   4284  HB2 HSD A 278      49.980  42.680  59.120  1.00  0.00           H
ATOM   4285  ND1 HSD A 278      47.570  43.180  60.220  1.00  0.00           N
ATOM   4286  HD1 HSD A 278      48.050  42.650  60.910  1.00  0.00           H
ATOM   4287  CG  HSD A 278      48.030  43.470  58.900  1.00  0.00           C
ATOM   4288  CE1 HSD A 278      46.520  44.050  60.430  1.00  0.00           C
ATOM   4289  HE1 HSD A 278      46.230  44.200  61.470  1.00  0.00           H
ATOM   4290  NE2 HSD A 278      46.330  44.870  59.420  1.00  0.00           N
ATOM   4291  CD2 HSD A 278      47.250  44.460  58.410  1.00  0.00           C
ATOM   4292  HD2 HSD A 278      47.360  44.850  57.410  1.00  0.00           H
ATOM   4293  C   HSD A 278      50.510  41.570  56.560  1.00  0.00           C
ATOM   4294  O   HSD A 278      50.700  42.140  55.510  1.00  0.00           O
ATOM   4295  N   ILE A 279      51.380  40.670  57.030  1.00  0.00           N
ATOM   4296  HN  ILE A 279      51.350  40.070  57.820  1.00  0.00           H
ATOM   4297  CA  ILE A 279      52.630  40.440  56.260  1.00  0.00           C
ATOM   4298  HA  ILE A 279      53.110  41.390  56.080  1.00  0.00           H
ATOM   4299  CB  ILE A 279      53.670  39.770  57.170  1.00  0.00           C
ATOM   4300  HB  ILE A 279      53.350  38.740  57.420  1.00  0.00           H
ATOM   4301  CG2 ILE A 279      54.940  39.480  56.290  1.00  0.00           C
ATOM   4302 HG21 ILE A 279      55.740  39.190  57.010  1.00  0.00           H
ATOM   4303 HG22 ILE A 279      55.160  40.390  55.700  1.00  0.00           H
ATOM   4304 HG23 ILE A 279      54.790  38.650  55.570  1.00  0.00           H
ATOM   4305  CG1 ILE A 279      54.130  40.540  58.490  1.00  0.00           C
ATOM   4306 HG11 ILE A 279      53.200  40.890  58.990  1.00  0.00           H
ATOM   4307 HG12 ILE A 279      54.700  41.400  58.070  1.00  0.00           H
ATOM   4308  CD  ILE A 279      54.900  39.690  59.510  1.00  0.00           C
ATOM   4309  HD1 ILE A 279      54.270  38.820  59.790  1.00  0.00           H
ATOM   4310  HD2 ILE A 279      55.040  40.250  60.450  1.00  0.00           H
ATOM   4311  HD3 ILE A 279      55.860  39.330  59.080  1.00  0.00           H
ATOM   4312  C   ILE A 279      52.410  39.800  54.920  1.00  0.00           C
ATOM   4313  O   ILE A 279      53.000  40.130  53.920  1.00  0.00           O
ATOM   4314  N   PHE A 280      51.420  38.800  54.870  1.00  0.00           N
ATOM   4315  HN  PHE A 280      50.850  38.650  55.670  1.00  0.00           H
ATOM   4316  CA  PHE A 280      51.020  38.260  53.560  1.00  0.00           C
ATOM   4317  HA  PHE A 280      51.940  37.810  53.200  1.00  0.00           H
ATOM   4318  CB  PHE A 280      50.080  36.970  53.670  1.00  0.00           C
ATOM   4319  HB1 PHE A 280      49.070  37.110  54.120  1.00  0.00           H
ATOM   4320  HB2 PHE A 280      50.670  36.270  54.290  1.00  0.00           H
ATOM   4321  CG  PHE A 280      49.900  36.260  52.340  1.00  0.00           C
ATOM   4322  CD1 PHE A 280      48.880  36.820  51.560  1.00  0.00           C
ATOM   4323  HD1 PHE A 280      48.370  37.680  51.970  1.00  0.00           H
ATOM   4324  CE1 PHE A 280      48.570  36.430  50.250  1.00  0.00           C
ATOM   4325  HE1 PHE A 280      47.820  36.940  49.670  1.00  0.00           H
ATOM   4326  CZ  PHE A 280      49.230  35.320  49.640  1.00  0.00           C
ATOM   4327  HZ  PHE A 280      48.860  34.910  48.710  1.00  0.00           H
ATOM   4328  CD2 PHE A 280      50.440  35.120  51.760  1.00  0.00           C
ATOM   4329  HD2 PHE A 280      51.120  34.580  52.410  1.00  0.00           H
ATOM   4330  CE2 PHE A 280      50.150  34.640  50.470  1.00  0.00           C
ATOM   4331  HE2 PHE A 280      50.580  33.720  50.090  1.00  0.00           H
ATOM   4332  C   PHE A 280      50.380  39.320  52.690  1.00  0.00           C
ATOM   4333  O   PHE A 280      50.600  39.320  51.470  1.00  0.00           O
ATOM   4334  N   VAL A 281      49.590  40.250  53.230  1.00  0.00           N
ATOM   4335  HN  VAL A 281      49.460  40.240  54.220  1.00  0.00           H
ATOM   4336  CA  VAL A 281      49.060  41.410  52.420  1.00  0.00           C
ATOM   4337  HA  VAL A 281      48.600  41.030  51.520  1.00  0.00           H
ATOM   4338  CB  VAL A 281      48.050  42.290  53.270  1.00  0.00           C
ATOM   4339  HB  VAL A 281      48.360  42.250  54.340  1.00  0.00           H
ATOM   4340  CG1 VAL A 281      48.030  43.860  52.890  1.00  0.00           C
ATOM   4341 HG11 VAL A 281      48.990  44.330  53.190  1.00  0.00           H
ATOM   4342 HG12 VAL A 281      47.190  44.360  53.420  1.00  0.00           H
ATOM   4343 HG13 VAL A 281      47.800  44.000  51.810  1.00  0.00           H
ATOM   4344  CG2 VAL A 281      46.640  41.650  53.200  1.00  0.00           C
ATOM   4345 HG21 VAL A 281      46.660  40.630  53.620  1.00  0.00           H
ATOM   4346 HG22 VAL A 281      46.400  41.500  52.120  1.00  0.00           H
ATOM   4347 HG23 VAL A 281      45.820  42.140  53.770  1.00  0.00           H
ATOM   4348  C   VAL A 281      50.140  42.300  51.890  1.00  0.00           C
ATOM   4349  O   VAL A 281      50.100  42.680  50.730  1.00  0.00           O
ATOM   4350  N   ILE A 282      51.170  42.600  52.670  1.00  0.00           N
ATOM   4351  HN  ILE A 282      51.130  42.290  53.620  1.00  0.00           H
ATOM   4352  CA  ILE A 282      52.370  43.400  52.370  1.00  0.00           C
ATOM   4353  HA  ILE A 282      52.010  44.320  51.920  1.00  0.00           H
ATOM   4354  CB  ILE A 282      53.200  43.920  53.570  1.00  0.00           C
ATOM   4355  HB  ILE A 282      53.460  43.090  54.260  1.00  0.00           H
ATOM   4356  CG2 ILE A 282      54.440  44.740  53.140  1.00  0.00           C
ATOM   4357 HG21 ILE A 282      54.250  45.550  52.410  1.00  0.00           H
ATOM   4358 HG22 ILE A 282      55.210  44.020  52.770  1.00  0.00           H
ATOM   4359 HG23 ILE A 282      54.850  45.060  54.120  1.00  0.00           H
ATOM   4360  CG1 ILE A 282      52.350  44.870  54.500  1.00  0.00           C
ATOM   4361 HG11 ILE A 282      53.090  45.230  55.250  1.00  0.00           H
ATOM   4362 HG12 ILE A 282      51.590  44.270  55.040  1.00  0.00           H
ATOM   4363  CD  ILE A 282      51.680  46.040  53.900  1.00  0.00           C
ATOM   4364  HD1 ILE A 282      51.390  46.710  54.740  1.00  0.00           H
ATOM   4365  HD2 ILE A 282      50.780  45.740  53.330  1.00  0.00           H
ATOM   4366  HD3 ILE A 282      52.380  46.620  53.260  1.00  0.00           H
ATOM   4367  C   ILE A 282      53.260  42.800  51.320  1.00  0.00           C
ATOM   4368  O   ILE A 282      53.710  43.440  50.390  1.00  0.00           O
ATOM   4369  N   VAL A 283      53.490  41.500  51.450  1.00  0.00           N
ATOM   4370  HN  VAL A 283      53.430  41.050  52.330  1.00  0.00           H
ATOM   4371  CA  VAL A 283      54.180  40.640  50.540  1.00  0.00           C
ATOM   4372  HA  VAL A 283      55.080  41.120  50.170  1.00  0.00           H
ATOM   4373  CB  VAL A 283      54.500  39.240  51.230  1.00  0.00           C
ATOM   4374  HB  VAL A 283      53.610  38.850  51.770  1.00  0.00           H
ATOM   4375  CG1 VAL A 283      55.080  38.250  50.210  1.00  0.00           C
ATOM   4376 HG11 VAL A 283      54.330  37.770  49.550  1.00  0.00           H
ATOM   4377 HG12 VAL A 283      55.360  37.260  50.640  1.00  0.00           H
ATOM   4378 HG13 VAL A 283      55.940  38.540  49.580  1.00  0.00           H
ATOM   4379  CG2 VAL A 283      55.580  39.420  52.340  1.00  0.00           C
ATOM   4380 HG21 VAL A 283      55.170  40.020  53.180  1.00  0.00           H
ATOM   4381 HG22 VAL A 283      56.470  39.920  51.900  1.00  0.00           H
ATOM   4382 HG23 VAL A 283      55.900  38.420  52.720  1.00  0.00           H
ATOM   4383  C   VAL A 283      53.430  40.450  49.280  1.00  0.00           C
ATOM   4384  O   VAL A 283      54.050  40.630  48.220  1.00  0.00           O
ATOM   4385  N   TRP A 284      52.090  40.290  49.300  1.00  0.00           N
ATOM   4386  HN  TRP A 284      51.510  40.230  50.110  1.00  0.00           H
ATOM   4387  CA  TRP A 284      51.280  40.340  48.060  1.00  0.00           C
ATOM   4388  HA  TRP A 284      51.680  39.550  47.440  1.00  0.00           H
ATOM   4389  CB  TRP A 284      49.820  40.020  48.530  1.00  0.00           C
ATOM   4390  HB1 TRP A 284      49.370  40.870  49.090  1.00  0.00           H
ATOM   4391  HB2 TRP A 284      49.930  39.180  49.250  1.00  0.00           H
ATOM   4392  CG  TRP A 284      48.860  39.670  47.420  1.00  0.00           C
ATOM   4393  CD1 TRP A 284      47.790  40.420  47.000  1.00  0.00           C
ATOM   4394  HD1 TRP A 284      47.620  41.450  47.300  1.00  0.00           H
ATOM   4395  NE1 TRP A 284      47.100  39.680  46.060  1.00  0.00           N
ATOM   4396  HE1 TRP A 284      46.330  39.980  45.540  1.00  0.00           H
ATOM   4397  CE2 TRP A 284      47.700  38.420  45.970  1.00  0.00           C
ATOM   4398  CD2 TRP A 284      48.830  38.400  46.760  1.00  0.00           C
ATOM   4399  CE3 TRP A 284      49.640  37.230  46.710  1.00  0.00           C
ATOM   4400  HE3 TRP A 284      50.640  37.250  47.120  1.00  0.00           H
ATOM   4401  CZ3 TRP A 284      49.310  36.220  45.880  1.00  0.00           C
ATOM   4402  HZ3 TRP A 284      50.000  35.390  45.850  1.00  0.00           H
ATOM   4403  CZ2 TRP A 284      47.230  37.320  45.260  1.00  0.00           C
ATOM   4404  HZ2 TRP A 284      46.320  37.330  44.680  1.00  0.00           H
ATOM   4405  CH2 TRP A 284      48.030  36.180  45.350  1.00  0.00           C
ATOM   4406  HH2 TRP A 284      47.720  35.260  44.870  1.00  0.00           H
ATOM   4407  C   TRP A 284      51.360  41.690  47.310  1.00  0.00           C
ATOM   4408  O   TRP A 284      51.390  41.820  46.070  1.00  0.00           O
ATOM   4409  N   THR A 285      51.410  42.820  48.060  1.00  0.00           N
ATOM   4410  HN  THR A 285      51.330  42.720  49.050  1.00  0.00           H
ATOM   4411  CA  THR A 285      51.470  44.160  47.490  1.00  0.00           C
ATOM   4412  HA  THR A 285      50.720  44.410  46.750  1.00  0.00           H
ATOM   4413  CB  THR A 285      51.310  45.100  48.640  1.00  0.00           C
ATOM   4414  HB  THR A 285      51.970  44.920  49.510  1.00  0.00           H
ATOM   4415  OG1 THR A 285      50.040  45.020  49.230  1.00  0.00           O
ATOM   4416  HG1 THR A 285      50.100  44.210  49.730  1.00  0.00           H
ATOM   4417  CG2 THR A 285      51.590  46.590  48.190  1.00  0.00           C
ATOM   4418 HG21 THR A 285      51.510  47.340  49.000  1.00  0.00           H
ATOM   4419 HG22 THR A 285      50.880  46.810  47.360  1.00  0.00           H
ATOM   4420 HG23 THR A 285      52.640  46.670  47.850  1.00  0.00           H
ATOM   4421  C   THR A 285      52.820  44.440  46.760  1.00  0.00           C
ATOM   4422  O   THR A 285      52.860  45.020  45.690  1.00  0.00           O
ATOM   4423  N   LEU A 286      53.930  44.030  47.440  1.00  0.00           N
ATOM   4424  HN  LEU A 286      53.840  43.520  48.290  1.00  0.00           H
ATOM   4425  CA  LEU A 286      55.260  44.100  46.900  1.00  0.00           C
ATOM   4426  HA  LEU A 286      55.460  45.110  46.580  1.00  0.00           H
ATOM   4427  CB  LEU A 286      56.290  43.510  47.940  1.00  0.00           C
ATOM   4428  HB1 LEU A 286      57.300  43.460  47.490  1.00  0.00           H
ATOM   4429  HB2 LEU A 286      56.020  42.460  48.190  1.00  0.00           H
ATOM   4430  CG  LEU A 286      56.540  44.430  49.230  1.00  0.00           C
ATOM   4431  HG  LEU A 286      55.540  44.650  49.660  1.00  0.00           H
ATOM   4432  CD1 LEU A 286      57.450  43.600  50.160  1.00  0.00           C
ATOM   4433 HD11 LEU A 286      57.270  42.520  49.970  1.00  0.00           H
ATOM   4434 HD12 LEU A 286      57.300  43.930  51.220  1.00  0.00           H
ATOM   4435 HD13 LEU A 286      58.480  43.750  49.780  1.00  0.00           H
ATOM   4436  CD2 LEU A 286      57.200  45.700  48.800  1.00  0.00           C
ATOM   4437 HD21 LEU A 286      56.510  46.310  48.180  1.00  0.00           H
ATOM   4438 HD22 LEU A 286      57.990  45.570  48.030  1.00  0.00           H
ATOM   4439 HD23 LEU A 286      57.610  46.280  49.650  1.00  0.00           H
ATOM   4440  C   LEU A 286      55.420  43.080  45.730  1.00  0.00           C
ATOM   4441  O   LEU A 286      55.820  43.450  44.590  1.00  0.00           O
ATOM   4442  N   VAL A 287      55.000  41.830  45.850  1.00  0.00           N
ATOM   4443  HN  VAL A 287      54.560  41.510  46.680  1.00  0.00           H
ATOM   4444  CA  VAL A 287      55.330  40.760  44.960  1.00  0.00           C
ATOM   4445  HA  VAL A 287      56.070  41.130  44.260  1.00  0.00           H
ATOM   4446  CB  VAL A 287      56.110  39.560  45.630  1.00  0.00           C
ATOM   4447  HB  VAL A 287      55.390  38.990  46.250  1.00  0.00           H
ATOM   4448  CG1 VAL A 287      56.600  38.660  44.520  1.00  0.00           C
ATOM   4449 HG11 VAL A 287      55.760  38.110  44.040  1.00  0.00           H
ATOM   4450 HG12 VAL A 287      57.330  37.930  44.930  1.00  0.00           H
ATOM   4451 HG13 VAL A 287      57.180  39.170  43.720  1.00  0.00           H
ATOM   4452  CG2 VAL A 287      57.350  40.060  46.440  1.00  0.00           C
ATOM   4453 HG21 VAL A 287      57.000  40.700  47.280  1.00  0.00           H
ATOM   4454 HG22 VAL A 287      58.100  40.600  45.820  1.00  0.00           H
ATOM   4455 HG23 VAL A 287      57.980  39.220  46.800  1.00  0.00           H
ATOM   4456  C   VAL A 287      54.100  40.330  44.240  1.00  0.00           C
ATOM   4457  O   VAL A 287      53.100  39.890  44.830  1.00  0.00           O
ATOM   4458  N   ASP A 288      54.110  40.380  42.920  1.00  0.00           N
ATOM   4459  HN  ASP A 288      54.800  40.880  42.400  1.00  0.00           H
ATOM   4460  CA  ASP A 288      53.170  39.720  42.070  1.00  0.00           C
ATOM   4461  HA  ASP A 288      52.130  39.810  42.360  1.00  0.00           H
ATOM   4462  CB  ASP A 288      53.450  40.350  40.630  1.00  0.00           C
ATOM   4463  HB1 ASP A 288      54.550  40.370  40.440  1.00  0.00           H
ATOM   4464  HB2 ASP A 288      53.140  41.410  40.770  1.00  0.00           H
ATOM   4465  CG  ASP A 288      52.700  39.640  39.530  1.00  0.00           C
ATOM   4466  OD1 ASP A 288      53.070  39.920  38.360  1.00  0.00           O
ATOM   4467  OD2 ASP A 288      51.780  38.810  39.730  1.00  0.00           O
ATOM   4468  C   ASP A 288      53.520  38.210  42.050  1.00  0.00           C
ATOM   4469  O   ASP A 288      54.650  37.840  41.740  1.00  0.00           O
ATOM   4470  N   ILE A 289      52.580  37.270  42.410  1.00  0.00           N
ATOM   4471  HN  ILE A 289      51.630  37.470  42.630  1.00  0.00           H
ATOM   4472  CA  ILE A 289      52.810  35.890  42.300  1.00  0.00           C
ATOM   4473  HA  ILE A 289      53.520  35.730  41.500  1.00  0.00           H
ATOM   4474  CB  ILE A 289      53.360  35.210  43.530  1.00  0.00           C
ATOM   4475  HB  ILE A 289      53.100  34.130  43.620  1.00  0.00           H
ATOM   4476  CG2 ILE A 289      54.870  35.230  43.350  1.00  0.00           C
ATOM   4477 HG21 ILE A 289      55.230  34.620  44.210  1.00  0.00           H
ATOM   4478 HG22 ILE A 289      55.310  36.250  43.410  1.00  0.00           H
ATOM   4479 HG23 ILE A 289      55.210  34.740  42.420  1.00  0.00           H
ATOM   4480  CG1 ILE A 289      52.840  35.900  44.870  1.00  0.00           C
ATOM   4481 HG11 ILE A 289      51.730  36.030  44.920  1.00  0.00           H
ATOM   4482 HG12 ILE A 289      53.300  36.910  44.900  1.00  0.00           H
ATOM   4483  CD  ILE A 289      53.270  35.110  46.030  1.00  0.00           C
ATOM   4484  HD1 ILE A 289      52.880  35.510  46.990  1.00  0.00           H
ATOM   4485  HD2 ILE A 289      54.370  35.070  46.190  1.00  0.00           H
ATOM   4486  HD3 ILE A 289      52.880  34.070  46.030  1.00  0.00           H
ATOM   4487  C   ILE A 289      51.560  35.270  41.820  1.00  0.00           C
ATOM   4488  O   ILE A 289      50.560  35.940  41.640  1.00  0.00           O
ATOM   4489  N   ASP A 290      51.630  34.020  41.320  1.00  0.00           N
ATOM   4490  HN  ASP A 290      52.330  33.380  41.620  1.00  0.00           H
ATOM   4491  CA  ASP A 290      50.460  33.420  40.740  1.00  0.00           C
ATOM   4492  HA  ASP A 290      49.970  34.130  40.100  1.00  0.00           H
ATOM   4493  CB  ASP A 290      50.830  32.200  39.970  1.00  0.00           C
ATOM   4494  HB1 ASP A 290      51.300  31.460  40.660  1.00  0.00           H
ATOM   4495  HB2 ASP A 290      51.610  32.400  39.210  1.00  0.00           H
ATOM   4496  CG  ASP A 290      49.630  31.480  39.300  1.00  0.00           C
ATOM   4497  OD1 ASP A 290      48.600  32.060  39.080  1.00  0.00           O
ATOM   4498  OD2 ASP A 290      49.910  30.320  38.890  1.00  0.00           O
ATOM   4499  C   ASP A 290      49.520  33.070  41.900  1.00  0.00           C
ATOM   4500  O   ASP A 290      49.820  32.480  42.920  1.00  0.00           O
ATOM   4501  N   ARG A 291      48.240  33.490  41.650  1.00  0.00           N
ATOM   4502  HN  ARG A 291      47.980  33.860  40.760  1.00  0.00           H
ATOM   4503  CA  ARG A 291      47.130  33.410  42.610  1.00  0.00           C
ATOM   4504  HA  ARG A 291      47.470  33.260  43.630  1.00  0.00           H
ATOM   4505  CB  ARG A 291      46.280  34.680  42.480  1.00  0.00           C
ATOM   4506  HB1 ARG A 291      47.080  35.450  42.550  1.00  0.00           H
ATOM   4507  HB2 ARG A 291      45.700  34.830  43.420  1.00  0.00           H
ATOM   4508  CG  ARG A 291      45.340  34.700  41.240  1.00  0.00           C
ATOM   4509  HG1 ARG A 291      44.550  33.930  41.330  1.00  0.00           H
ATOM   4510  HG2 ARG A 291      45.850  34.470  40.280  1.00  0.00           H
ATOM   4511  CD  ARG A 291      44.540  36.040  41.020  1.00  0.00           C
ATOM   4512  HD1 ARG A 291      45.140  36.870  40.590  1.00  0.00           H
ATOM   4513  HD2 ARG A 291      44.280  36.420  42.030  1.00  0.00           H
ATOM   4514  NE  ARG A 291      43.450  35.700  40.070  1.00  0.00           N
ATOM   4515  HE  ARG A 291      43.660  35.730  39.100  1.00  0.00           H
ATOM   4516  CZ  ARG A 291      42.240  35.300  40.450  1.00  0.00           C
ATOM   4517  NH1 ARG A 291      41.420  34.900  39.440  1.00  0.00           N
ATOM   4518 HH11 ARG A 291      41.830  35.080  38.540  1.00  0.00           H
ATOM   4519 HH12 ARG A 291      40.710  34.220  39.600  1.00  0.00           H
ATOM   4520  NH2 ARG A 291      41.800  35.090  41.620  1.00  0.00           N
ATOM   4521 HH21 ARG A 291      42.390  35.250  42.410  1.00  0.00           H
ATOM   4522 HH22 ARG A 291      40.960  34.540  41.670  1.00  0.00           H
ATOM   4523  C   ARG A 291      46.310  32.210  42.280  1.00  0.00           C
ATOM   4524  O   ARG A 291      45.280  31.970  42.980  1.00  0.00           O
ATOM   4525  N   ARG A 292      46.710  31.320  41.330  1.00  0.00           N
ATOM   4526  HN  ARG A 292      47.520  31.580  40.800  1.00  0.00           H
ATOM   4527  CA  ARG A 292      46.040  30.030  41.000  1.00  0.00           C
ATOM   4528  HA  ARG A 292      45.110  30.020  41.560  1.00  0.00           H
ATOM   4529  CB  ARG A 292      45.740  30.040  39.490  1.00  0.00           C
ATOM   4530  HB1 ARG A 292      44.950  29.310  39.230  1.00  0.00           H
ATOM   4531  HB2 ARG A 292      46.680  29.740  38.970  1.00  0.00           H
ATOM   4532  CG  ARG A 292      45.320  31.410  38.940  1.00  0.00           C
ATOM   4533  HG1 ARG A 292      46.230  32.030  38.770  1.00  0.00           H
ATOM   4534  HG2 ARG A 292      44.680  31.920  39.680  1.00  0.00           H
ATOM   4535  CD  ARG A 292      44.540  31.300  37.490  1.00  0.00           C
ATOM   4536  HD1 ARG A 292      45.280  30.760  36.870  1.00  0.00           H
ATOM   4537  HD2 ARG A 292      44.320  32.310  37.090  1.00  0.00           H
ATOM   4538  NE  ARG A 292      43.260  30.550  37.600  1.00  0.00           N
ATOM   4539  HE  ARG A 292      42.940  30.090  38.430  1.00  0.00           H
ATOM   4540  CZ  ARG A 292      42.410  30.270  36.590  1.00  0.00           C
ATOM   4541  NH1 ARG A 292      41.320  29.570  36.650  1.00  0.00           N
ATOM   4542 HH11 ARG A 292      40.770  29.640  37.480  1.00  0.00           H
ATOM   4543 HH12 ARG A 292      40.950  29.410  35.740  1.00  0.00           H
ATOM   4544  NH2 ARG A 292      42.730  30.500  35.310  1.00  0.00           N
ATOM   4545 HH21 ARG A 292      43.500  31.090  35.060  1.00  0.00           H
ATOM   4546 HH22 ARG A 292      41.920  30.360  34.750  1.00  0.00           H
ATOM   4547  C   ARG A 292      46.970  28.930  41.370  1.00  0.00           C
ATOM   4548  O   ARG A 292      46.800  27.830  40.910  1.00  0.00           O
ATOM   4549  N   ASP A 293      48.080  29.240  42.110  1.00  0.00           N
ATOM   4550  HN  ASP A 293      47.990  30.060  42.670  1.00  0.00           H
ATOM   4551  CA  ASP A 293      49.160  28.320  42.330  1.00  0.00           C
ATOM   4552  HA  ASP A 293      49.220  27.530  41.600  1.00  0.00           H
ATOM   4553  CB  ASP A 293      50.460  29.090  42.200  1.00  0.00           C
ATOM   4554  HB1 ASP A 293      50.380  30.000  42.830  1.00  0.00           H
ATOM   4555  HB2 ASP A 293      50.610  29.520  41.190  1.00  0.00           H
ATOM   4556  CG  ASP A 293      51.710  28.390  42.680  1.00  0.00           C
ATOM   4557  OD1 ASP A 293      52.730  29.100  42.850  1.00  0.00           O
ATOM   4558  OD2 ASP A 293      51.720  27.120  42.750  1.00  0.00           O
ATOM   4559  C   ASP A 293      48.990  27.630  43.710  1.00  0.00           C
ATOM   4560  O   ASP A 293      48.980  28.390  44.710  1.00  0.00           O
ATOM   4561  N   PRO A 294      48.760  26.300  43.830  1.00  0.00           N
ATOM   4562  CD  PRO A 294      48.720  25.420  42.660  1.00  0.00           C
ATOM   4563  HD1 PRO A 294      49.590  25.680  42.010  1.00  0.00           H
ATOM   4564  HD2 PRO A 294      47.790  25.640  42.100  1.00  0.00           H
ATOM   4565  CA  PRO A 294      48.340  25.610  44.980  1.00  0.00           C
ATOM   4566  HA  PRO A 294      47.320  25.900  45.170  1.00  0.00           H
ATOM   4567  CB  PRO A 294      48.300  24.130  44.590  1.00  0.00           C
ATOM   4568  HB1 PRO A 294      47.250  23.850  44.360  1.00  0.00           H
ATOM   4569  HB2 PRO A 294      48.720  23.470  45.370  1.00  0.00           H
ATOM   4570  CG  PRO A 294      49.030  24.060  43.240  1.00  0.00           C
ATOM   4571  HG1 PRO A 294      50.050  23.700  43.490  1.00  0.00           H
ATOM   4572  HG2 PRO A 294      48.580  23.300  42.560  1.00  0.00           H
ATOM   4573  C   PRO A 294      49.050  25.990  46.200  1.00  0.00           C
ATOM   4574  O   PRO A 294      48.320  26.270  47.150  1.00  0.00           O
ATOM   4575  N   LEU A 295      50.400  26.030  46.200  1.00  0.00           N
ATOM   4576  HN  LEU A 295      51.010  25.820  45.440  1.00  0.00           H
ATOM   4577  CA  LEU A 295      51.120  26.380  47.380  1.00  0.00           C
ATOM   4578  HA  LEU A 295      50.760  25.750  48.180  1.00  0.00           H
ATOM   4579  CB  LEU A 295      52.680  26.140  47.170  1.00  0.00           C
ATOM   4580  HB1 LEU A 295      53.240  26.780  47.880  1.00  0.00           H
ATOM   4581  HB2 LEU A 295      53.030  26.570  46.210  1.00  0.00           H
ATOM   4582  CG  LEU A 295      53.120  24.650  47.380  1.00  0.00           C
ATOM   4583  HG  LEU A 295      54.220  24.670  47.200  1.00  0.00           H
ATOM   4584  CD1 LEU A 295      52.860  24.030  48.740  1.00  0.00           C
ATOM   4585 HD11 LEU A 295      51.780  23.810  48.850  1.00  0.00           H
ATOM   4586 HD12 LEU A 295      53.150  24.740  49.530  1.00  0.00           H
ATOM   4587 HD13 LEU A 295      53.370  23.040  48.710  1.00  0.00           H
ATOM   4588  CD2 LEU A 295      52.480  23.760  46.210  1.00  0.00           C
ATOM   4589 HD21 LEU A 295      53.070  22.820  46.160  1.00  0.00           H
ATOM   4590 HD22 LEU A 295      52.760  24.270  45.270  1.00  0.00           H
ATOM   4591 HD23 LEU A 295      51.380  23.630  46.330  1.00  0.00           H
ATOM   4592  C   LEU A 295      50.970  27.760  47.900  1.00  0.00           C
ATOM   4593  O   LEU A 295      50.880  28.030  49.090  1.00  0.00           O
ATOM   4594  N   VAL A 296      50.860  28.740  47.030  1.00  0.00           N
ATOM   4595  HN  VAL A 296      50.990  28.630  46.050  1.00  0.00           H
ATOM   4596  CA  VAL A 296      50.290  30.040  47.410  1.00  0.00           C
ATOM   4597  HA  VAL A 296      50.870  30.410  48.250  1.00  0.00           H
ATOM   4598  CB  VAL A 296      50.390  31.040  46.230  1.00  0.00           C
ATOM   4599  HB  VAL A 296      49.940  30.600  45.320  1.00  0.00           H
ATOM   4600  CG1 VAL A 296      49.780  32.430  46.530  1.00  0.00           C
ATOM   4601 HG11 VAL A 296      49.910  33.150  45.690  1.00  0.00           H
ATOM   4602 HG12 VAL A 296      50.200  32.780  47.500  1.00  0.00           H
ATOM   4603 HG13 VAL A 296      48.700  32.220  46.660  1.00  0.00           H
ATOM   4604  CG2 VAL A 296      51.930  31.250  45.910  1.00  0.00           C
ATOM   4605 HG21 VAL A 296      52.530  31.260  46.840  1.00  0.00           H
ATOM   4606 HG22 VAL A 296      52.030  32.230  45.390  1.00  0.00           H
ATOM   4607 HG23 VAL A 296      52.330  30.450  45.250  1.00  0.00           H
ATOM   4608  C   VAL A 296      48.850  30.040  47.970  1.00  0.00           C
ATOM   4609  O   VAL A 296      48.520  30.610  49.020  1.00  0.00           O
ATOM   4610  N   VAL A 297      47.900  29.370  47.250  1.00  0.00           N
ATOM   4611  HN  VAL A 297      48.160  28.860  46.430  1.00  0.00           H
ATOM   4612  CA  VAL A 297      46.540  29.290  47.780  1.00  0.00           C
ATOM   4613  HA  VAL A 297      46.380  30.360  47.850  1.00  0.00           H
ATOM   4614  CB  VAL A 297      45.540  28.740  46.700  1.00  0.00           C
ATOM   4615  HB  VAL A 297      45.820  27.680  46.530  1.00  0.00           H
ATOM   4616  CG1 VAL A 297      44.110  28.690  47.260  1.00  0.00           C
ATOM   4617 HG11 VAL A 297      43.300  28.240  46.660  1.00  0.00           H
ATOM   4618 HG12 VAL A 297      43.800  29.700  47.600  1.00  0.00           H
ATOM   4619 HG13 VAL A 297      44.070  28.060  48.180  1.00  0.00           H
ATOM   4620  CG2 VAL A 297      45.630  29.550  45.330  1.00  0.00           C
ATOM   4621 HG21 VAL A 297      46.590  29.340  44.800  1.00  0.00           H
ATOM   4622 HG22 VAL A 297      45.600  30.640  45.550  1.00  0.00           H
ATOM   4623 HG23 VAL A 297      44.780  29.360  44.640  1.00  0.00           H
ATOM   4624  C   VAL A 297      46.300  28.700  49.170  1.00  0.00           C
ATOM   4625  O   VAL A 297      45.430  29.150  49.960  1.00  0.00           O
ATOM   4626  N   ALA A 298      47.100  27.690  49.500  1.00  0.00           N
ATOM   4627  HN  ALA A 298      47.760  27.350  48.830  1.00  0.00           H
ATOM   4628  CA  ALA A 298      47.180  27.160  50.880  1.00  0.00           C
ATOM   4629  HA  ALA A 298      46.220  26.880  51.290  1.00  0.00           H
ATOM   4630  CB  ALA A 298      48.090  25.880  51.010  1.00  0.00           C
ATOM   4631  HB1 ALA A 298      47.610  24.970  50.600  1.00  0.00           H
ATOM   4632  HB2 ALA A 298      48.340  25.710  52.080  1.00  0.00           H
ATOM   4633  HB3 ALA A 298      49.000  26.010  50.380  1.00  0.00           H
ATOM   4634  C   ALA A 298      47.670  28.200  51.950  1.00  0.00           C
ATOM   4635  O   ALA A 298      47.030  28.440  52.950  1.00  0.00           O
ATOM   4636  N   ALA A 299      48.730  28.950  51.640  1.00  0.00           N
ATOM   4637  HN  ALA A 299      49.250  28.950  50.790  1.00  0.00           H
ATOM   4638  CA  ALA A 299      49.240  29.990  52.500  1.00  0.00           C
ATOM   4639  HA  ALA A 299      49.450  29.470  53.420  1.00  0.00           H
ATOM   4640  CB  ALA A 299      50.560  30.440  51.800  1.00  0.00           C
ATOM   4641  HB1 ALA A 299      50.390  30.940  50.820  1.00  0.00           H
ATOM   4642  HB2 ALA A 299      51.300  29.620  51.670  1.00  0.00           H
ATOM   4643  HB3 ALA A 299      51.060  31.270  52.360  1.00  0.00           H
ATOM   4644  C   ALA A 299      48.340  31.130  52.680  1.00  0.00           C
ATOM   4645  O   ALA A 299      48.110  31.660  53.740  1.00  0.00           O
ATOM   4646  N   LEU A 300      47.710  31.520  51.550  1.00  0.00           N
ATOM   4647  HN  LEU A 300      47.850  31.110  50.650  1.00  0.00           H
ATOM   4648  CA  LEU A 300      46.720  32.570  51.370  1.00  0.00           C
ATOM   4649  HA  LEU A 300      47.150  33.470  51.800  1.00  0.00           H
ATOM   4650  CB  LEU A 300      46.430  32.660  49.850  1.00  0.00           C
ATOM   4651  HB1 LEU A 300      45.970  31.720  49.480  1.00  0.00           H
ATOM   4652  HB2 LEU A 300      47.430  32.840  49.400  1.00  0.00           H
ATOM   4653  CG  LEU A 300      45.480  33.750  49.400  1.00  0.00           C
ATOM   4654  HG  LEU A 300      45.680  34.690  49.950  1.00  0.00           H
ATOM   4655  CD1 LEU A 300      45.600  34.140  47.920  1.00  0.00           C
ATOM   4656 HD11 LEU A 300      46.610  34.550  47.730  1.00  0.00           H
ATOM   4657 HD12 LEU A 300      44.760  34.800  47.610  1.00  0.00           H
ATOM   4658 HD13 LEU A 300      45.480  33.240  47.280  1.00  0.00           H
ATOM   4659  CD2 LEU A 300      44.070  33.370  49.730  1.00  0.00           C
ATOM   4660 HD21 LEU A 300      43.440  34.050  49.120  1.00  0.00           H
ATOM   4661 HD22 LEU A 300      43.830  33.580  50.800  1.00  0.00           H
ATOM   4662 HD23 LEU A 300      43.900  32.300  49.470  1.00  0.00           H
ATOM   4663  C   LEU A 300      45.460  32.260  52.290  1.00  0.00           C
ATOM   4664  O   LEU A 300      45.130  33.080  53.110  1.00  0.00           O
ATOM   4665  N   HSD A 301      44.690  31.100  52.260  1.00  0.00           N
ATOM   4666  HN  HSD A 301      45.030  30.350  51.700  1.00  0.00           H
ATOM   4667  CA  HSD A 301      43.460  30.930  53.040  1.00  0.00           C
ATOM   4668  HA  HSD A 301      43.060  31.940  53.080  1.00  0.00           H
ATOM   4669  CB  HSD A 301      42.360  30.030  52.300  1.00  0.00           C
ATOM   4670  HB1 HSD A 301      42.260  30.380  51.250  1.00  0.00           H
ATOM   4671  HB2 HSD A 301      41.430  30.190  52.900  1.00  0.00           H
ATOM   4672  ND1 HSD A 301      43.150  27.700  51.420  1.00  0.00           N
ATOM   4673  HD1 HSD A 301      43.500  28.040  50.550  1.00  0.00           H
ATOM   4674  CG  HSD A 301      42.540  28.510  52.360  1.00  0.00           C
ATOM   4675  CE1 HSD A 301      42.950  26.410  51.850  1.00  0.00           C
ATOM   4676  HE1 HSD A 301      43.170  25.580  51.180  1.00  0.00           H
ATOM   4677  NE2 HSD A 301      42.320  26.320  52.970  1.00  0.00           N
ATOM   4678  CD2 HSD A 301      42.070  27.640  53.340  1.00  0.00           C
ATOM   4679  HD2 HSD A 301      41.380  27.830  54.150  1.00  0.00           H
ATOM   4680  C   HSD A 301      43.770  30.460  54.470  1.00  0.00           C
ATOM   4681  O   HSD A 301      42.950  30.700  55.350  1.00  0.00           O
ATOM   4682  N   LEU A 302      44.870  29.870  54.770  1.00  0.00           N
ATOM   4683  HN  LEU A 302      45.410  29.450  54.040  1.00  0.00           H
ATOM   4684  CA  LEU A 302      45.410  29.830  56.130  1.00  0.00           C
ATOM   4685  HA  LEU A 302      44.590  29.550  56.790  1.00  0.00           H
ATOM   4686  CB  LEU A 302      46.540  28.820  56.290  1.00  0.00           C
ATOM   4687  HB1 LEU A 302      47.310  29.170  55.570  1.00  0.00           H
ATOM   4688  HB2 LEU A 302      46.090  27.900  55.880  1.00  0.00           H
ATOM   4689  CG  LEU A 302      47.010  28.590  57.720  1.00  0.00           C
ATOM   4690  HG  LEU A 302      47.450  29.550  58.050  1.00  0.00           H
ATOM   4691  CD1 LEU A 302      45.840  28.300  58.640  1.00  0.00           C
ATOM   4692 HD11 LEU A 302      45.230  29.210  58.860  1.00  0.00           H
ATOM   4693 HD12 LEU A 302      46.380  27.950  59.550  1.00  0.00           H
ATOM   4694 HD13 LEU A 302      45.160  27.480  58.340  1.00  0.00           H
ATOM   4695  CD2 LEU A 302      48.070  27.530  57.730  1.00  0.00           C
ATOM   4696 HD21 LEU A 302      48.890  27.750  57.020  1.00  0.00           H
ATOM   4697 HD22 LEU A 302      47.680  26.490  57.660  1.00  0.00           H
ATOM   4698 HD23 LEU A 302      48.540  27.570  58.740  1.00  0.00           H
ATOM   4699  C   LEU A 302      45.790  31.180  56.770  1.00  0.00           C
ATOM   4700  O   LEU A 302      45.390  31.480  57.870  1.00  0.00           O
ATOM   4701  N   CYS A 303      46.500  32.140  56.100  1.00  0.00           N
ATOM   4702  HN  CYS A 303      46.820  32.030  55.160  1.00  0.00           H
ATOM   4703  CA  CYS A 303      46.640  33.460  56.620  1.00  0.00           C
ATOM   4704  HA  CYS A 303      47.100  33.400  57.590  1.00  0.00           H
ATOM   4705  CB  CYS A 303      47.550  34.380  55.750  1.00  0.00           C
ATOM   4706  HB1 CYS A 303      47.470  35.410  56.140  1.00  0.00           H
ATOM   4707  HB2 CYS A 303      47.240  34.370  54.680  1.00  0.00           H
ATOM   4708  SG  CYS A 303      49.320  33.910  55.900  1.00  0.00           S
ATOM   4709  HG1 CYS A 303      49.090  32.730  55.340  1.00  0.00           H
ATOM   4710  C   CYS A 303      45.340  34.190  56.800  1.00  0.00           C
ATOM   4711  O   CYS A 303      45.170  34.880  57.780  1.00  0.00           O
ATOM   4712  N   ILE A 304      44.330  34.090  55.930  1.00  0.00           N
ATOM   4713  HN  ILE A 304      44.450  33.450  55.180  1.00  0.00           H
ATOM   4714  CA  ILE A 304      43.030  34.660  56.050  1.00  0.00           C
ATOM   4715  HA  ILE A 304      43.150  35.690  56.350  1.00  0.00           H
ATOM   4716  CB  ILE A 304      42.370  34.840  54.670  1.00  0.00           C
ATOM   4717  HB  ILE A 304      42.180  33.840  54.220  1.00  0.00           H
ATOM   4718  CG2 ILE A 304      41.120  35.670  54.960  1.00  0.00           C
ATOM   4719 HG21 ILE A 304      41.240  36.620  55.530  1.00  0.00           H
ATOM   4720 HG22 ILE A 304      40.450  34.950  55.480  1.00  0.00           H
ATOM   4721 HG23 ILE A 304      40.530  35.960  54.070  1.00  0.00           H
ATOM   4722  CG1 ILE A 304      43.210  35.720  53.730  1.00  0.00           C
ATOM   4723 HG11 ILE A 304      44.250  35.340  53.570  1.00  0.00           H
ATOM   4724 HG12 ILE A 304      43.370  36.710  54.190  1.00  0.00           H
ATOM   4725  CD  ILE A 304      42.630  35.950  52.330  1.00  0.00           C
ATOM   4726  HD1 ILE A 304      43.350  36.460  51.650  1.00  0.00           H
ATOM   4727  HD2 ILE A 304      41.660  36.480  52.240  1.00  0.00           H
ATOM   4728  HD3 ILE A 304      42.520  35.010  51.740  1.00  0.00           H
ATOM   4729  C   ILE A 304      42.220  34.100  57.170  1.00  0.00           C
ATOM   4730  O   ILE A 304      41.660  34.850  58.040  1.00  0.00           O
ATOM   4731  N   ALA A 305      42.220  32.780  57.290  1.00  0.00           N
ATOM   4732  HN  ALA A 305      42.570  32.210  56.550  1.00  0.00           H
ATOM   4733  CA  ALA A 305      41.590  32.150  58.450  1.00  0.00           C
ATOM   4734  HA  ALA A 305      40.540  32.380  58.450  1.00  0.00           H
ATOM   4735  CB  ALA A 305      41.750  30.620  58.330  1.00  0.00           C
ATOM   4736  HB1 ALA A 305      42.810  30.310  58.240  1.00  0.00           H
ATOM   4737  HB2 ALA A 305      41.310  30.320  57.360  1.00  0.00           H
ATOM   4738  HB3 ALA A 305      41.260  30.200  59.230  1.00  0.00           H
ATOM   4739  C   ALA A 305      42.320  32.560  59.780  1.00  0.00           C
ATOM   4740  O   ALA A 305      41.590  32.580  60.780  1.00  0.00           O
ATOM   4741  N   LEU A 306      43.670  32.700  59.830  1.00  0.00           N
ATOM   4742  HN  LEU A 306      44.250  32.370  59.090  1.00  0.00           H
ATOM   4743  CA  LEU A 306      44.320  33.180  61.090  1.00  0.00           C
ATOM   4744  HA  LEU A 306      44.070  32.540  61.920  1.00  0.00           H
ATOM   4745  CB  LEU A 306      45.840  33.150  60.890  1.00  0.00           C
ATOM   4746  HB1 LEU A 306      46.430  33.720  61.630  1.00  0.00           H
ATOM   4747  HB2 LEU A 306      46.110  33.560  59.900  1.00  0.00           H
ATOM   4748  CG  LEU A 306      46.450  31.680  60.980  1.00  0.00           C
ATOM   4749  HG  LEU A 306      45.750  31.010  60.430  1.00  0.00           H
ATOM   4750  CD1 LEU A 306      47.930  31.470  60.550  1.00  0.00           C
ATOM   4751 HD11 LEU A 306      48.140  30.420  60.860  1.00  0.00           H
ATOM   4752 HD12 LEU A 306      48.680  32.060  61.100  1.00  0.00           H
ATOM   4753 HD13 LEU A 306      48.030  31.590  59.450  1.00  0.00           H
ATOM   4754  CD2 LEU A 306      46.390  31.330  62.520  1.00  0.00           C
ATOM   4755 HD21 LEU A 306      47.020  30.440  62.750  1.00  0.00           H
ATOM   4756 HD22 LEU A 306      45.340  31.000  62.690  1.00  0.00           H
ATOM   4757 HD23 LEU A 306      46.620  32.180  63.200  1.00  0.00           H
ATOM   4758  C   LEU A 306      43.850  34.650  61.480  1.00  0.00           C
ATOM   4759  O   LEU A 306      43.620  34.850  62.650  1.00  0.00           O
ATOM   4760  N   GLY A 307      43.560  35.520  60.520  1.00  0.00           N
ATOM   4761  HN  GLY A 307      43.770  35.240  59.590  1.00  0.00           H
ATOM   4762  CA  GLY A 307      42.780  36.730  60.850  1.00  0.00           C
ATOM   4763  HA1 GLY A 307      42.670  37.390  59.990  1.00  0.00           H
ATOM   4764  HA2 GLY A 307      43.330  37.340  61.550  1.00  0.00           H
ATOM   4765  C   GLY A 307      41.380  36.560  61.360  1.00  0.00           C
ATOM   4766  O   GLY A 307      40.860  37.250  62.190  1.00  0.00           O
ATOM   4767  N   TYR A 308      40.590  35.570  60.930  1.00  0.00           N
ATOM   4768  HN  TYR A 308      40.960  34.940  60.250  1.00  0.00           H
ATOM   4769  CA  TYR A 308      39.350  35.190  61.570  1.00  0.00           C
ATOM   4770  HA  TYR A 308      38.780  36.080  61.800  1.00  0.00           H
ATOM   4771  CB  TYR A 308      38.510  34.220  60.650  1.00  0.00           C
ATOM   4772  HB1 TYR A 308      37.670  33.880  61.290  1.00  0.00           H
ATOM   4773  HB2 TYR A 308      39.150  33.370  60.330  1.00  0.00           H
ATOM   4774  CG  TYR A 308      37.920  34.910  59.470  1.00  0.00           C
ATOM   4775  CD1 TYR A 308      36.850  35.820  59.600  1.00  0.00           C
ATOM   4776  HD1 TYR A 308      36.590  36.110  60.600  1.00  0.00           H
ATOM   4777  CE1 TYR A 308      36.230  36.430  58.480  1.00  0.00           C
ATOM   4778  HE1 TYR A 308      35.540  37.250  58.570  1.00  0.00           H
ATOM   4779  CZ  TYR A 308      36.820  36.270  57.220  1.00  0.00           C
ATOM   4780  OH  TYR A 308      36.350  36.980  56.090  1.00  0.00           O
ATOM   4781  HH  TYR A 308      35.520  37.420  56.290  1.00  0.00           H
ATOM   4782  CD2 TYR A 308      38.490  34.760  58.210  1.00  0.00           C
ATOM   4783  HD2 TYR A 308      39.340  34.130  58.010  1.00  0.00           H
ATOM   4784  CE2 TYR A 308      37.960  35.450  57.080  1.00  0.00           C
ATOM   4785  HE2 TYR A 308      38.430  35.210  56.140  1.00  0.00           H
ATOM   4786  C   TYR A 308      39.500  34.540  62.900  1.00  0.00           C
ATOM   4787  O   TYR A 308      38.530  34.560  63.650  1.00  0.00           O
ATOM   4788  N   ALA A 309      40.620  33.900  63.200  1.00  0.00           N
ATOM   4789  HN  ALA A 309      41.350  33.790  62.530  1.00  0.00           H
ATOM   4790  CA  ALA A 309      40.780  33.160  64.440  1.00  0.00           C
ATOM   4791  HA  ALA A 309      39.950  32.490  64.590  1.00  0.00           H
ATOM   4792  CB  ALA A 309      42.140  32.470  64.280  1.00  0.00           C
ATOM   4793  HB1 ALA A 309      42.130  31.740  63.450  1.00  0.00           H
ATOM   4794  HB2 ALA A 309      42.350  31.920  65.230  1.00  0.00           H
ATOM   4795  HB3 ALA A 309      42.990  33.110  63.970  1.00  0.00           H
ATOM   4796  C   ALA A 309      40.870  34.090  65.610  1.00  0.00           C
ATOM   4797  O   ALA A 309      40.560  33.730  66.730  1.00  0.00           O
ATOM   4798  N   ASN A 310      41.160  35.430  65.320  1.00  0.00           N
ATOM   4799  HN  ASN A 310      41.480  35.620  64.400  1.00  0.00           H
ATOM   4800  CA  ASN A 310      41.090  36.620  66.210  1.00  0.00           C
ATOM   4801  HA  ASN A 310      41.800  36.520  67.020  1.00  0.00           H
ATOM   4802  CB  ASN A 310      41.540  37.900  65.450  1.00  0.00           C
ATOM   4803  HB1 ASN A 310      41.110  37.940  64.420  1.00  0.00           H
ATOM   4804  HB2 ASN A 310      42.620  37.740  65.230  1.00  0.00           H
ATOM   4805  CG  ASN A 310      41.320  39.220  66.210  1.00  0.00           C
ATOM   4806  OD1 ASN A 310      42.200  39.670  66.910  1.00  0.00           O
ATOM   4807  ND2 ASN A 310      40.120  39.870  66.180  1.00  0.00           N
ATOM   4808 HD21 ASN A 310      39.910  40.650  66.760  1.00  0.00           H
ATOM   4809 HD22 ASN A 310      39.260  39.460  65.880  1.00  0.00           H
ATOM   4810  C   ASN A 310      39.680  36.770  66.820  1.00  0.00           C
ATOM   4811  O   ASN A 310      39.600  37.100  67.940  1.00  0.00           O
ATOM   4812  N   SER A 311      38.630  36.540  66.050  1.00  0.00           N
ATOM   4813  HN  SER A 311      38.720  36.190  65.120  1.00  0.00           H
ATOM   4814  CA  SER A 311      37.210  36.620  66.460  1.00  0.00           C
ATOM   4815  HA  SER A 311      37.070  37.330  67.270  1.00  0.00           H
ATOM   4816  CB  SER A 311      36.520  37.250  65.210  1.00  0.00           C
ATOM   4817  HB1 SER A 311      35.410  37.200  65.220  1.00  0.00           H
ATOM   4818  HB2 SER A 311      36.850  36.710  64.300  1.00  0.00           H
ATOM   4819  OG  SER A 311      36.950  38.630  65.000  1.00  0.00           O
ATOM   4820  HG1 SER A 311      36.580  39.070  65.760  1.00  0.00           H
ATOM   4821  C   SER A 311      36.480  35.260  66.710  1.00  0.00           C
ATOM   4822  O   SER A 311      35.770  34.970  67.670  1.00  0.00           O
ATOM   4823  N   SER A 312      36.660  34.290  65.790  1.00  0.00           N
ATOM   4824  HN  SER A 312      37.080  34.510  64.910  1.00  0.00           H
ATOM   4825  CA  SER A 312      36.010  33.000  65.770  1.00  0.00           C
ATOM   4826  HA  SER A 312      34.960  33.220  65.880  1.00  0.00           H
ATOM   4827  CB  SER A 312      36.100  32.280  64.430  1.00  0.00           C
ATOM   4828  HB1 SER A 312      35.840  32.880  63.540  1.00  0.00           H
ATOM   4829  HB2 SER A 312      35.450  31.380  64.530  1.00  0.00           H
ATOM   4830  OG  SER A 312      37.460  31.890  64.130  1.00  0.00           O
ATOM   4831  HG1 SER A 312      38.020  32.660  64.170  1.00  0.00           H
ATOM   4832  C   SER A 312      36.490  32.090  66.830  1.00  0.00           C
ATOM   4833  O   SER A 312      35.690  31.240  67.240  1.00  0.00           O
ATOM   4834  N   LEU A 313      37.770  32.260  67.280  1.00  0.00           N
ATOM   4835  HN  LEU A 313      38.440  32.870  66.860  1.00  0.00           H
ATOM   4836  CA  LEU A 313      38.210  31.440  68.370  1.00  0.00           C
ATOM   4837  HA  LEU A 313      37.440  30.800  68.770  1.00  0.00           H
ATOM   4838  CB  LEU A 313      39.260  30.440  67.780  1.00  0.00           C
ATOM   4839  HB1 LEU A 313      39.740  29.930  68.640  1.00  0.00           H
ATOM   4840  HB2 LEU A 313      40.070  31.010  67.280  1.00  0.00           H
ATOM   4841  CG  LEU A 313      38.690  29.430  66.740  1.00  0.00           C
ATOM   4842  HG  LEU A 313      38.110  30.060  66.040  1.00  0.00           H
ATOM   4843  CD1 LEU A 313      39.870  28.750  66.040  1.00  0.00           C
ATOM   4844 HD11 LEU A 313      40.420  28.220  66.860  1.00  0.00           H
ATOM   4845 HD12 LEU A 313      40.540  29.430  65.470  1.00  0.00           H
ATOM   4846 HD13 LEU A 313      39.490  27.910  65.430  1.00  0.00           H
ATOM   4847  CD2 LEU A 313      37.690  28.460  67.360  1.00  0.00           C
ATOM   4848 HD21 LEU A 313      38.200  27.660  67.940  1.00  0.00           H
ATOM   4849 HD22 LEU A 313      37.210  27.890  66.530  1.00  0.00           H
ATOM   4850 HD23 LEU A 313      36.830  28.890  67.910  1.00  0.00           H
ATOM   4851  C   LEU A 313      38.750  32.250  69.560  1.00  0.00           C
ATOM   4852  O   LEU A 313      39.530  31.750  70.320  1.00  0.00           O
ATOM   4853  N   ASN A 314      38.220  33.550  69.680  1.00  0.00           N
ATOM   4854  HN  ASN A 314      37.510  33.830  69.040  1.00  0.00           H
ATOM   4855  CA  ASN A 314      38.720  34.570  70.540  1.00  0.00           C
ATOM   4856  HA  ASN A 314      39.590  34.840  69.960  1.00  0.00           H
ATOM   4857  CB  ASN A 314      37.660  35.810  70.430  1.00  0.00           C
ATOM   4858  HB1 ASN A 314      36.780  35.430  71.000  1.00  0.00           H
ATOM   4859  HB2 ASN A 314      37.470  36.000  69.350  1.00  0.00           H
ATOM   4860  CG  ASN A 314      38.090  37.040  71.220  1.00  0.00           C
ATOM   4861  OD1 ASN A 314      39.020  37.010  72.040  1.00  0.00           O
ATOM   4862  ND2 ASN A 314      37.370  38.130  71.110  1.00  0.00           N
ATOM   4863 HD21 ASN A 314      37.640  38.940  71.630  1.00  0.00           H
ATOM   4864 HD22 ASN A 314      36.660  38.120  70.410  1.00  0.00           H
ATOM   4865  C   ASN A 314      39.090  34.110  71.960  1.00  0.00           C
ATOM   4866  O   ASN A 314      38.180  33.880  72.780  1.00  0.00           O
ATOM   4867  N   PRO A 315      40.400  34.130  72.420  1.00  0.00           N
ATOM   4868  CD  PRO A 315      41.460  34.710  71.540  1.00  0.00           C
ATOM   4869  HD1 PRO A 315      41.470  35.820  71.500  1.00  0.00           H
ATOM   4870  HD2 PRO A 315      41.580  34.160  70.580  1.00  0.00           H
ATOM   4871  CA  PRO A 315      40.830  33.900  73.750  1.00  0.00           C
ATOM   4872  HA  PRO A 315      40.680  32.840  73.860  1.00  0.00           H
ATOM   4873  CB  PRO A 315      42.350  34.230  73.710  1.00  0.00           C
ATOM   4874  HB1 PRO A 315      42.860  33.350  74.160  1.00  0.00           H
ATOM   4875  HB2 PRO A 315      42.630  35.130  74.300  1.00  0.00           H
ATOM   4876  CG  PRO A 315      42.790  34.530  72.230  1.00  0.00           C
ATOM   4877  HG1 PRO A 315      43.410  35.440  72.360  1.00  0.00           H
ATOM   4878  HG2 PRO A 315      43.350  33.680  71.780  1.00  0.00           H
ATOM   4879  C   PRO A 315      40.250  34.610  74.970  1.00  0.00           C
ATOM   4880  O   PRO A 315      39.920  34.040  75.950  1.00  0.00           O
ATOM   4881  N   VAL A 316      39.870  35.850  74.830  1.00  0.00           N
ATOM   4882  HN  VAL A 316      40.050  36.340  73.980  1.00  0.00           H
ATOM   4883  CA  VAL A 316      39.190  36.650  75.870  1.00  0.00           C
ATOM   4884  HA  VAL A 316      39.700  36.510  76.810  1.00  0.00           H
ATOM   4885  CB  VAL A 316      39.280  38.230  75.630  1.00  0.00           C
ATOM   4886  HB  VAL A 316      39.040  38.470  74.570  1.00  0.00           H
ATOM   4887  CG1 VAL A 316      38.470  39.030  76.670  1.00  0.00           C
ATOM   4888 HG11 VAL A 316      38.600  38.650  77.710  1.00  0.00           H
ATOM   4889 HG12 VAL A 316      37.390  38.960  76.430  1.00  0.00           H
ATOM   4890 HG13 VAL A 316      38.700  40.120  76.570  1.00  0.00           H
ATOM   4891  CG2 VAL A 316      40.770  38.520  75.780  1.00  0.00           C
ATOM   4892 HG21 VAL A 316      41.100  38.410  76.830  1.00  0.00           H
ATOM   4893 HG22 VAL A 316      40.980  39.600  75.590  1.00  0.00           H
ATOM   4894 HG23 VAL A 316      41.430  37.900  75.140  1.00  0.00           H
ATOM   4895  C   VAL A 316      37.740  36.150  76.100  1.00  0.00           C
ATOM   4896  O   VAL A 316      37.270  36.060  77.210  1.00  0.00           O
ATOM   4897  N   LEU A 317      36.950  35.810  74.940  1.00  0.00           N
ATOM   4898  HN  LEU A 317      37.310  36.020  74.030  1.00  0.00           H
ATOM   4899  CA  LEU A 317      35.650  35.110  75.010  1.00  0.00           C
ATOM   4900  HA  LEU A 317      35.090  35.680  75.740  1.00  0.00           H
ATOM   4901  CB  LEU A 317      34.820  35.110  73.630  1.00  0.00           C
ATOM   4902  HB1 LEU A 317      33.870  34.610  73.920  1.00  0.00           H
ATOM   4903  HB2 LEU A 317      35.390  34.530  72.860  1.00  0.00           H
ATOM   4904  CG  LEU A 317      34.550  36.450  72.890  1.00  0.00           C
ATOM   4905  HG  LEU A 317      35.470  37.060  72.980  1.00  0.00           H
ATOM   4906  CD1 LEU A 317      34.210  36.470  71.450  1.00  0.00           C
ATOM   4907 HD11 LEU A 317      34.180  37.420  70.870  1.00  0.00           H
ATOM   4908 HD12 LEU A 317      33.210  36.010  71.370  1.00  0.00           H
ATOM   4909 HD13 LEU A 317      34.880  35.810  70.860  1.00  0.00           H
ATOM   4910  CD2 LEU A 317      33.410  37.130  73.670  1.00  0.00           C
ATOM   4911 HD21 LEU A 317      33.260  38.120  73.180  1.00  0.00           H
ATOM   4912 HD22 LEU A 317      33.660  37.230  74.750  1.00  0.00           H
ATOM   4913 HD23 LEU A 317      32.500  36.500  73.540  1.00  0.00           H
ATOM   4914  C   LEU A 317      35.830  33.680  75.550  1.00  0.00           C
ATOM   4915  O   LEU A 317      35.120  33.140  76.410  1.00  0.00           O
ATOM   4916  N   TYR A 318      36.850  32.970  75.050  1.00  0.00           N
ATOM   4917  HN  TYR A 318      37.460  33.280  74.330  1.00  0.00           H
ATOM   4918  CA  TYR A 318      37.240  31.640  75.490  1.00  0.00           C
ATOM   4919  HA  TYR A 318      36.280  31.140  75.460  1.00  0.00           H
ATOM   4920  CB  TYR A 318      38.180  30.840  74.530  1.00  0.00           C
ATOM   4921  HB1 TYR A 318      38.960  31.610  74.330  1.00  0.00           H
ATOM   4922  HB2 TYR A 318      37.660  30.520  73.600  1.00  0.00           H
ATOM   4923  CG  TYR A 318      38.810  29.680  75.240  1.00  0.00           C
ATOM   4924  CD1 TYR A 318      40.130  29.710  75.700  1.00  0.00           C
ATOM   4925  HD1 TYR A 318      40.780  30.460  75.260  1.00  0.00           H
ATOM   4926  CE1 TYR A 318      40.770  28.730  76.450  1.00  0.00           C
ATOM   4927  HE1 TYR A 318      41.820  28.690  76.670  1.00  0.00           H
ATOM   4928  CZ  TYR A 318      39.890  27.640  76.830  1.00  0.00           C
ATOM   4929  OH  TYR A 318      40.440  26.680  77.620  1.00  0.00           O
ATOM   4930  HH  TYR A 318      39.670  26.170  77.900  1.00  0.00           H
ATOM   4931  CD2 TYR A 318      37.980  28.630  75.560  1.00  0.00           C
ATOM   4932  HD2 TYR A 318      37.020  28.510  75.070  1.00  0.00           H
ATOM   4933  CE2 TYR A 318      38.530  27.680  76.430  1.00  0.00           C
ATOM   4934  HE2 TYR A 318      37.950  26.810  76.690  1.00  0.00           H
ATOM   4935  C   TYR A 318      37.590  31.600  77.030  1.00  0.00           C
ATOM   4936  O   TYR A 318      37.130  30.700  77.680  1.00  0.00           O
ATOM   4937  N   ALA A 319      38.260  32.600  77.650  1.00  0.00           N
ATOM   4938  HN  ALA A 319      38.800  33.170  77.040  1.00  0.00           H
ATOM   4939  CA  ALA A 319      38.420  32.750  79.010  1.00  0.00           C
ATOM   4940  HA  ALA A 319      38.960  31.860  79.300  1.00  0.00           H
ATOM   4941  CB  ALA A 319      39.250  33.990  79.330  1.00  0.00           C
ATOM   4942  HB1 ALA A 319      40.250  33.810  78.890  1.00  0.00           H
ATOM   4943  HB2 ALA A 319      39.290  34.190  80.420  1.00  0.00           H
ATOM   4944  HB3 ALA A 319      38.910  34.930  78.850  1.00  0.00           H
ATOM   4945  C   ALA A 319      37.160  32.860  79.840  1.00  0.00           C
ATOM   4946  O   ALA A 319      37.090  32.380  80.950  1.00  0.00           O
ATOM   4947  N   PHE A 320      36.130  33.550  79.330  1.00  0.00           N
ATOM   4948  HN  PHE A 320      36.250  33.860  78.390  1.00  0.00           H
ATOM   4949  CA  PHE A 320      34.800  33.670  79.920  1.00  0.00           C
ATOM   4950  HA  PHE A 320      34.960  33.910  80.960  1.00  0.00           H
ATOM   4951  CB  PHE A 320      34.060  34.860  79.220  1.00  0.00           C
ATOM   4952  HB1 PHE A 320      34.290  34.740  78.140  1.00  0.00           H
ATOM   4953  HB2 PHE A 320      34.560  35.840  79.370  1.00  0.00           H
ATOM   4954  CG  PHE A 320      32.640  35.060  79.630  1.00  0.00           C
ATOM   4955  CD1 PHE A 320      32.350  35.540  80.880  1.00  0.00           C
ATOM   4956  HD1 PHE A 320      33.150  35.770  81.560  1.00  0.00           H
ATOM   4957  CE1 PHE A 320      31.030  35.660  81.340  1.00  0.00           C
ATOM   4958  HE1 PHE A 320      30.950  35.960  82.370  1.00  0.00           H
ATOM   4959  CZ  PHE A 320      30.020  35.370  80.460  1.00  0.00           C
ATOM   4960  HZ  PHE A 320      29.060  35.490  80.950  1.00  0.00           H
ATOM   4961  CD2 PHE A 320      31.600  34.830  78.770  1.00  0.00           C
ATOM   4962  HD2 PHE A 320      31.820  34.610  77.730  1.00  0.00           H
ATOM   4963  CE2 PHE A 320      30.220  35.010  79.100  1.00  0.00           C
ATOM   4964  HE2 PHE A 320      29.420  34.770  78.420  1.00  0.00           H
ATOM   4965  C   PHE A 320      34.030  32.300  79.940  1.00  0.00           C
ATOM   4966  O   PHE A 320      33.450  31.950  80.990  1.00  0.00           O
ATOM   4967  N   LEU A 321      34.090  31.580  78.820  1.00  0.00           N
ATOM   4968  HN  LEU A 321      34.440  31.990  77.980  1.00  0.00           H
ATOM   4969  CA  LEU A 321      33.470  30.290  78.730  1.00  0.00           C
ATOM   4970  HA  LEU A 321      32.560  30.320  79.310  1.00  0.00           H
ATOM   4971  CB  LEU A 321      33.140  29.820  77.240  1.00  0.00           C
ATOM   4972  HB1 LEU A 321      32.640  28.840  77.280  1.00  0.00           H
ATOM   4973  HB2 LEU A 321      34.110  29.580  76.750  1.00  0.00           H
ATOM   4974  CG  LEU A 321      32.310  30.850  76.430  1.00  0.00           C
ATOM   4975  HG  LEU A 321      32.900  31.790  76.400  1.00  0.00           H
ATOM   4976  CD1 LEU A 321      31.970  30.390  75.040  1.00  0.00           C
ATOM   4977 HD11 LEU A 321      31.780  29.290  75.120  1.00  0.00           H
ATOM   4978 HD12 LEU A 321      32.680  30.630  74.230  1.00  0.00           H
ATOM   4979 HD13 LEU A 321      30.980  30.760  74.710  1.00  0.00           H
ATOM   4980  CD2 LEU A 321      30.990  31.140  77.080  1.00  0.00           C
ATOM   4981 HD21 LEU A 321      30.470  31.920  76.480  1.00  0.00           H
ATOM   4982 HD22 LEU A 321      31.100  31.660  78.060  1.00  0.00           H
ATOM   4983 HD23 LEU A 321      30.430  30.190  77.180  1.00  0.00           H
ATOM   4984  C   LEU A 321      34.200  29.150  79.460  1.00  0.00           C
ATOM   4985  O   LEU A 321      33.650  28.210  79.900  1.00  0.00           O
ATOM   4986  N   ASP A 322      35.510  29.300  79.570  1.00  0.00           N
ATOM   4987  HN  ASP A 322      35.980  29.930  78.960  1.00  0.00           H
ATOM   4988  CA  ASP A 322      36.300  28.460  80.570  1.00  0.00           C
ATOM   4989  HA  ASP A 322      36.010  27.450  80.320  1.00  0.00           H
ATOM   4990  CB  ASP A 322      37.770  28.730  80.340  1.00  0.00           C
ATOM   4991  HB1 ASP A 322      37.970  29.800  80.540  1.00  0.00           H
ATOM   4992  HB2 ASP A 322      38.050  28.550  79.280  1.00  0.00           H
ATOM   4993  CG  ASP A 322      38.710  27.990  81.330  1.00  0.00           C
ATOM   4994  OD1 ASP A 322      39.200  28.670  82.200  1.00  0.00           O
ATOM   4995  OD2 ASP A 322      38.800  26.720  81.270  1.00  0.00           O
ATOM   4996  C   ASP A 322      35.850  28.720  82.060  1.00  0.00           C
ATOM   4997  O   ASP A 322      35.680  27.760  82.890  1.00  0.00           O
ATOM   4998  N   GLU A 323      35.560  30.020  82.450  1.00  0.00           N
ATOM   4999  HN  GLU A 323      35.850  30.720  81.800  1.00  0.00           H
ATOM   5000  CA  GLU A 323      35.110  30.190  83.850  1.00  0.00           C
ATOM   5001  HA  GLU A 323      35.720  29.520  84.430  1.00  0.00           H
ATOM   5002  CB  GLU A 323      35.240  31.660  84.330  1.00  0.00           C
ATOM   5003  HB1 GLU A 323      34.770  31.740  85.330  1.00  0.00           H
ATOM   5004  HB2 GLU A 323      34.650  32.320  83.660  1.00  0.00           H
ATOM   5005  CG  GLU A 323      36.710  32.160  84.600  1.00  0.00           C
ATOM   5006  HG1 GLU A 323      37.070  32.520  83.610  1.00  0.00           H
ATOM   5007  HG2 GLU A 323      37.480  31.420  84.910  1.00  0.00           H
ATOM   5008  CD  GLU A 323      36.740  33.330  85.580  1.00  0.00           C
ATOM   5009  OE1 GLU A 323      36.800  34.470  85.100  1.00  0.00           O
ATOM   5010  OE2 GLU A 323      36.600  33.140  86.820  1.00  0.00           O
ATOM   5011  C   GLU A 323      33.630  29.720  83.990  1.00  0.00           C
ATOM   5012  O   GLU A 323      33.240  29.170  85.010  1.00  0.00           O
ATOM   5013  N   ASN A 324      32.740  29.890  82.960  1.00  0.00           N
ATOM   5014  HN  ASN A 324      32.900  30.360  82.100  1.00  0.00           H
ATOM   5015  CA  ASN A 324      31.320  29.470  83.030  1.00  0.00           C
ATOM   5016  HA  ASN A 324      30.790  29.900  83.860  1.00  0.00           H
ATOM   5017  CB  ASN A 324      30.620  29.940  81.730  1.00  0.00           C
ATOM   5018  HB1 ASN A 324      29.600  29.510  81.810  1.00  0.00           H
ATOM   5019  HB2 ASN A 324      31.170  29.630  80.820  1.00  0.00           H
ATOM   5020  CG  ASN A 324      30.480  31.430  81.820  1.00  0.00           C
ATOM   5021  OD1 ASN A 324      30.600  32.080  82.880  1.00  0.00           O
ATOM   5022  ND2 ASN A 324      30.110  32.090  80.680  1.00  0.00           N
ATOM   5023 HD21 ASN A 324      29.960  33.070  80.580  1.00  0.00           H
ATOM   5024 HD22 ASN A 324      29.770  31.400  80.040  1.00  0.00           H
ATOM   5025  C   ASN A 324      31.040  27.950  83.170  1.00  0.00           C
ATOM   5026  O   ASN A 324      30.250  27.430  83.970  1.00  0.00           O
ATOM   5027  N   PHE A 325      31.780  27.270  82.400  1.00  0.00           N
ATOM   5028  HN  PHE A 325      32.420  27.760  81.810  1.00  0.00           H
ATOM   5029  CA  PHE A 325      31.700  25.820  82.340  1.00  0.00           C
ATOM   5030  HA  PHE A 325      30.780  25.390  82.700  1.00  0.00           H
ATOM   5031  CB  PHE A 325      31.870  25.370  80.810  1.00  0.00           C
ATOM   5032  HB1 PHE A 325      31.810  24.260  80.760  1.00  0.00           H
ATOM   5033  HB2 PHE A 325      32.810  25.790  80.400  1.00  0.00           H
ATOM   5034  CG  PHE A 325      30.700  26.000  79.980  1.00  0.00           C
ATOM   5035  CD1 PHE A 325      29.390  25.850  80.390  1.00  0.00           C
ATOM   5036  HD1 PHE A 325      29.260  25.440  81.380  1.00  0.00           H
ATOM   5037  CE1 PHE A 325      28.360  26.300  79.620  1.00  0.00           C
ATOM   5038  HE1 PHE A 325      27.370  26.120  80.010  1.00  0.00           H
ATOM   5039  CZ  PHE A 325      28.600  26.800  78.370  1.00  0.00           C
ATOM   5040  HZ  PHE A 325      27.740  27.160  77.820  1.00  0.00           H
ATOM   5041  CD2 PHE A 325      30.970  26.610  78.730  1.00  0.00           C
ATOM   5042  HD2 PHE A 325      31.980  26.690  78.330  1.00  0.00           H
ATOM   5043  CE2 PHE A 325      29.900  27.020  77.870  1.00  0.00           C
ATOM   5044  HE2 PHE A 325      30.000  27.430  76.870  1.00  0.00           H
ATOM   5045  C   PHE A 325      32.760  25.140  83.190  1.00  0.00           C
ATOM   5046  O   PHE A 325      33.000  23.920  83.070  1.00  0.00           O
ATOM   5047  N   LYS A 326      33.490  25.860  84.060  1.00  0.00           N
ATOM   5048  HN  LYS A 326      33.170  26.790  84.230  1.00  0.00           H
ATOM   5049  CA  LYS A 326      34.660  25.290  84.810  1.00  0.00           C
ATOM   5050  HA  LYS A 326      35.420  25.090  84.070  1.00  0.00           H
ATOM   5051  CB  LYS A 326      35.140  26.330  85.820  1.00  0.00           C
ATOM   5052  HB1 LYS A 326      35.180  27.310  85.310  1.00  0.00           H
ATOM   5053  HB2 LYS A 326      36.140  25.900  86.020  1.00  0.00           H
ATOM   5054  CG  LYS A 326      34.410  26.550  87.130  1.00  0.00           C
ATOM   5055  HG1 LYS A 326      34.360  25.550  87.620  1.00  0.00           H
ATOM   5056  HG2 LYS A 326      33.420  26.850  86.740  1.00  0.00           H
ATOM   5057  CD  LYS A 326      35.040  27.680  87.970  1.00  0.00           C
ATOM   5058  HD1 LYS A 326      35.690  28.230  87.250  1.00  0.00           H
ATOM   5059  HD2 LYS A 326      35.720  27.240  88.740  1.00  0.00           H
ATOM   5060  CE  LYS A 326      34.000  28.550  88.680  1.00  0.00           C
ATOM   5061  HE1 LYS A 326      33.420  27.970  89.440  1.00  0.00           H
[truncated: 6,055,915 more chars]
