# Supplementary material for: Descriptive molecular pharmacology of the δ opioid receptor (DOR): A computational study with structural approach
Source: PLoS One. 2024 Jul 11;19(7):e0304068. doi: 10.1371/journal.pone.0304068 (PMC11239112; doi:10.1371/journal.pone.0304068)
Supplement: S1 File — (ZIP) [file pone.0304068.s025.zip › DORNLX-II_0.pdb]

TITLE     Title
REMARK    THIS IS A SIMULATION BOX
CRYST1   81.403   81.403  116.649  90.00  90.00  90.00 P 1           1
MODEL        1
ATOM      1  N   GLU A   2      66.820  49.170  28.850  1.00  0.00           N
ATOM      2  HT1 GLU A   2      66.910  48.750  27.900  1.00  0.00           H
ATOM      3  HT2 GLU A   2      67.760  49.340  29.270  1.00  0.00           H
ATOM      4  HT3 GLU A   2      66.290  50.060  28.800  1.00  0.00           H
ATOM      5  CA  GLU A   2      65.950  48.150  29.690  1.00  0.00           C
ATOM      6  HA  GLU A   2      65.580  48.740  30.510  1.00  0.00           H
ATOM      7  CB  GLU A   2      64.630  47.750  28.960  1.00  0.00           C
ATOM      8  HB1 GLU A   2      64.200  46.890  29.530  1.00  0.00           H
ATOM      9  HB2 GLU A   2      64.960  47.460  27.940  1.00  0.00           H
ATOM     10  CG  GLU A   2      63.530  48.850  28.900  1.00  0.00           C
ATOM     11  HG1 GLU A   2      63.960  49.770  28.460  1.00  0.00           H
ATOM     12  HG2 GLU A   2      63.200  49.180  29.910  1.00  0.00           H
ATOM     13  CD  GLU A   2      62.330  48.520  28.040  1.00  0.00           C
ATOM     14  OE1 GLU A   2      61.320  49.240  28.250  1.00  0.00           O
ATOM     15  OE2 GLU A   2      62.250  47.660  27.120  1.00  0.00           O
ATOM     16  C   GLU A   2      66.640  46.930  30.350  1.00  0.00           C
ATOM     17  O   GLU A   2      66.470  46.790  31.550  1.00  0.00           O
ATOM     18  N   PRO A   3      67.350  45.930  29.750  1.00  0.00           N
ATOM     19  CD  PRO A   3      67.490  45.800  28.290  1.00  0.00           C
ATOM     20  HD1 PRO A   3      67.780  46.740  27.780  1.00  0.00           H
ATOM     21  HD2 PRO A   3      66.460  45.490  28.010  1.00  0.00           H
ATOM     22  CA  PRO A   3      67.760  44.620  30.320  1.00  0.00           C
ATOM     23  HA  PRO A   3      66.910  44.120  30.760  1.00  0.00           H
ATOM     24  CB  PRO A   3      68.360  43.740  29.230  1.00  0.00           C
ATOM     25  HB1 PRO A   3      67.610  42.940  29.040  1.00  0.00           H
ATOM     26  HB2 PRO A   3      69.260  43.170  29.530  1.00  0.00           H
ATOM     27  CG  PRO A   3      68.500  44.690  28.060  1.00  0.00           C
ATOM     28  HG1 PRO A   3      69.510  45.160  28.000  1.00  0.00           H
ATOM     29  HG2 PRO A   3      68.230  44.310  27.050  1.00  0.00           H
ATOM     30  C   PRO A   3      68.610  44.740  31.550  1.00  0.00           C
ATOM     31  O   PRO A   3      68.640  43.840  32.360  1.00  0.00           O
ATOM     32  N   ALA A   4      69.460  45.830  31.640  1.00  0.00           N
ATOM     33  HN  ALA A   4      69.450  46.470  30.880  1.00  0.00           H
ATOM     34  CA  ALA A   4      70.460  45.990  32.630  1.00  0.00           C
ATOM     35  HA  ALA A   4      71.030  45.080  32.790  1.00  0.00           H
ATOM     36  CB  ALA A   4      71.580  47.040  32.170  1.00  0.00           C
ATOM     37  HB1 ALA A   4      72.140  46.710  31.270  1.00  0.00           H
ATOM     38  HB2 ALA A   4      72.330  47.090  32.990  1.00  0.00           H
ATOM     39  HB3 ALA A   4      71.230  48.080  32.040  1.00  0.00           H
ATOM     40  C   ALA A   4      69.880  46.320  34.000  1.00  0.00           C
ATOM     41  O   ALA A   4      70.290  45.640  34.950  1.00  0.00           O
ATOM     42  N   PRO A   5      68.870  47.170  34.210  1.00  0.00           N
ATOM     43  CD  PRO A   5      68.590  48.360  33.240  1.00  0.00           C
ATOM     44  HD1 PRO A   5      68.540  48.140  32.150  1.00  0.00           H
ATOM     45  HD2 PRO A   5      69.370  49.140  33.360  1.00  0.00           H
ATOM     46  CA  PRO A   5      68.230  47.370  35.520  1.00  0.00           C
ATOM     47  HA  PRO A   5      68.840  47.470  36.400  1.00  0.00           H
ATOM     48  CB  PRO A   5      67.380  48.710  35.380  1.00  0.00           C
ATOM     49  HB1 PRO A   5      67.980  49.550  35.800  1.00  0.00           H
ATOM     50  HB2 PRO A   5      66.470  48.630  36.020  1.00  0.00           H
ATOM     51  CG  PRO A   5      67.300  48.970  33.850  1.00  0.00           C
ATOM     52  HG1 PRO A   5      66.380  48.550  33.380  1.00  0.00           H
ATOM     53  HG2 PRO A   5      67.210  50.070  33.740  1.00  0.00           H
ATOM     54  C   PRO A   5      67.410  46.120  35.770  1.00  0.00           C
ATOM     55  O   PRO A   5      67.430  45.700  36.940  1.00  0.00           O
ATOM     56  N   SER A   6      66.750  45.500  34.800  1.00  0.00           N
ATOM     57  HN  SER A   6      66.780  45.940  33.900  1.00  0.00           H
ATOM     58  CA  SER A   6      66.020  44.250  35.040  1.00  0.00           C
ATOM     59  HA  SER A   6      65.220  44.490  35.730  1.00  0.00           H
ATOM     60  CB  SER A   6      65.370  43.760  33.750  1.00  0.00           C
ATOM     61  HB1 SER A   6      64.940  42.750  33.910  1.00  0.00           H
ATOM     62  HB2 SER A   6      66.190  43.550  33.020  1.00  0.00           H
ATOM     63  OG  SER A   6      64.240  44.510  33.280  1.00  0.00           O
ATOM     64  HG1 SER A   6      63.520  44.150  33.800  1.00  0.00           H
ATOM     65  C   SER A   6      66.860  43.140  35.640  1.00  0.00           C
ATOM     66  O   SER A   6      66.440  42.420  36.490  1.00  0.00           O
ATOM     67  N   ALA A   7      68.170  42.960  35.170  1.00  0.00           N
ATOM     68  HN  ALA A   7      68.540  43.420  34.370  1.00  0.00           H
ATOM     69  CA  ALA A   7      69.010  41.880  35.670  1.00  0.00           C
ATOM     70  HA  ALA A   7      68.440  41.000  35.400  1.00  0.00           H
ATOM     71  CB  ALA A   7      70.220  41.760  34.740  1.00  0.00           C
ATOM     72  HB1 ALA A   7      70.780  42.710  34.660  1.00  0.00           H
ATOM     73  HB2 ALA A   7      69.940  41.320  33.760  1.00  0.00           H
ATOM     74  HB3 ALA A   7      70.960  41.090  35.230  1.00  0.00           H
ATOM     75  C   ALA A   7      69.330  41.990  37.130  1.00  0.00           C
ATOM     76  O   ALA A   7      69.440  40.940  37.730  1.00  0.00           O
ATOM     77  N   GLY A   8      69.310  43.140  37.810  1.00  0.00           N
ATOM     78  HN  GLY A   8      69.320  43.980  37.280  1.00  0.00           H
ATOM     79  CA  GLY A   8      69.370  43.180  39.290  1.00  0.00           C
ATOM     80  HA1 GLY A   8      69.540  44.200  39.600  1.00  0.00           H
ATOM     81  HA2 GLY A   8      70.140  42.520  39.670  1.00  0.00           H
ATOM     82  C   GLY A   8      68.000  42.910  39.940  1.00  0.00           C
ATOM     83  O   GLY A   8      67.970  42.370  41.050  1.00  0.00           O
ATOM     84  N   ALA A   9      66.880  43.240  39.290  1.00  0.00           N
ATOM     85  HN  ALA A   9      66.960  43.630  38.370  1.00  0.00           H
ATOM     86  CA  ALA A   9      65.490  42.950  39.760  1.00  0.00           C
ATOM     87  HA  ALA A   9      65.410  43.280  40.780  1.00  0.00           H
ATOM     88  CB  ALA A   9      64.440  43.640  38.890  1.00  0.00           C
ATOM     89  HB1 ALA A   9      63.440  43.590  39.380  1.00  0.00           H
ATOM     90  HB2 ALA A   9      64.380  43.220  37.860  1.00  0.00           H
ATOM     91  HB3 ALA A   9      64.600  44.740  38.790  1.00  0.00           H
ATOM     92  C   ALA A   9      65.140  41.510  39.790  1.00  0.00           C
ATOM     93  O   ALA A   9      64.370  41.090  40.640  1.00  0.00           O
ATOM     94  N   GLU A  10      65.620  40.790  38.800  1.00  0.00           N
ATOM     95  HN  GLU A  10      66.130  41.240  38.070  1.00  0.00           H
ATOM     96  CA  GLU A  10      65.370  39.390  38.640  1.00  0.00           C
ATOM     97  HA  GLU A  10      64.420  39.110  39.060  1.00  0.00           H
ATOM     98  CB  GLU A  10      65.310  38.930  37.070  1.00  0.00           C
ATOM     99  HB1 GLU A  10      65.130  37.830  37.050  1.00  0.00           H
ATOM    100  HB2 GLU A  10      66.200  39.160  36.440  1.00  0.00           H
ATOM    101  CG  GLU A  10      64.030  39.550  36.400  1.00  0.00           C
ATOM    102  HG1 GLU A  10      64.210  40.640  36.350  1.00  0.00           H
ATOM    103  HG2 GLU A  10      63.110  39.280  36.970  1.00  0.00           H
ATOM    104  CD  GLU A  10      63.870  39.070  34.970  1.00  0.00           C
ATOM    105  OE1 GLU A  10      63.430  37.920  34.850  1.00  0.00           O
ATOM    106  OE2 GLU A  10      64.180  39.780  33.950  1.00  0.00           O
ATOM    107  C   GLU A  10      66.530  38.650  39.290  1.00  0.00           C
ATOM    108  O   GLU A  10      66.510  37.440  39.210  1.00  0.00           O
ATOM    109  N   LEU A  11      67.500  39.340  39.950  1.00  0.00           N
ATOM    110  HN  LEU A  11      67.440  40.330  39.960  1.00  0.00           H
ATOM    111  CA  LEU A  11      68.430  38.760  40.890  1.00  0.00           C
ATOM    112  HA  LEU A  11      68.990  39.660  41.070  1.00  0.00           H
ATOM    113  CB  LEU A  11      67.710  38.100  42.070  1.00  0.00           C
ATOM    114  HB1 LEU A  11      68.580  37.870  42.730  1.00  0.00           H
ATOM    115  HB2 LEU A  11      67.010  37.280  41.820  1.00  0.00           H
ATOM    116  CG  LEU A  11      66.910  39.010  43.000  1.00  0.00           C
ATOM    117  HG  LEU A  11      66.200  39.510  42.320  1.00  0.00           H
ATOM    118  CD1 LEU A  11      66.110  38.320  44.100  1.00  0.00           C
ATOM    119 HD11 LEU A  11      65.470  39.150  44.490  1.00  0.00           H
ATOM    120 HD12 LEU A  11      66.700  37.900  44.940  1.00  0.00           H
ATOM    121 HD13 LEU A  11      65.430  37.540  43.690  1.00  0.00           H
ATOM    122  CD2 LEU A  11      67.860  40.050  43.720  1.00  0.00           C
ATOM    123 HD21 LEU A  11      68.720  39.520  44.180  1.00  0.00           H
ATOM    124 HD22 LEU A  11      67.310  40.610  44.510  1.00  0.00           H
ATOM    125 HD23 LEU A  11      68.350  40.800  43.060  1.00  0.00           H
ATOM    126  C   LEU A  11      69.500  37.920  40.200  1.00  0.00           C
ATOM    127  O   LEU A  11      69.970  36.900  40.690  1.00  0.00           O
ATOM    128  N   GLN A  12      69.730  38.190  38.930  1.00  0.00           N
ATOM    129  HN  GLN A  12      69.390  39.040  38.530  1.00  0.00           H
ATOM    130  CA  GLN A  12      70.640  37.430  37.990  1.00  0.00           C
ATOM    131  HA  GLN A  12      70.310  36.420  38.150  1.00  0.00           H
ATOM    132  CB  GLN A  12      70.270  37.810  36.500  1.00  0.00           C
ATOM    133  HB1 GLN A  12      71.050  37.530  35.770  1.00  0.00           H
ATOM    134  HB2 GLN A  12      70.150  38.910  36.390  1.00  0.00           H
ATOM    135  CG  GLN A  12      68.930  37.150  36.020  1.00  0.00           C
ATOM    136  HG1 GLN A  12      68.520  37.660  35.130  1.00  0.00           H
ATOM    137  HG2 GLN A  12      68.240  37.130  36.890  1.00  0.00           H
ATOM    138  CD  GLN A  12      69.190  35.670  35.530  1.00  0.00           C
ATOM    139  OE1 GLN A  12      69.620  34.840  36.320  1.00  0.00           O
ATOM    140  NE2 GLN A  12      69.060  35.410  34.200  1.00  0.00           N
ATOM    141 HE21 GLN A  12      69.520  34.600  33.850  1.00  0.00           H
ATOM    142 HE22 GLN A  12      68.790  36.120  33.540  1.00  0.00           H
ATOM    143  C   GLN A  12      72.150  37.570  38.170  1.00  0.00           C
ATOM    144  O   GLN A  12      72.630  38.710  38.220  1.00  0.00           O
ATOM    145  N   PRO A  13      72.930  36.450  38.350  1.00  0.00           N
ATOM    146  CD  PRO A  13      72.430  35.160  38.850  1.00  0.00           C
ATOM    147  HD1 PRO A  13      72.560  34.330  38.130  1.00  0.00           H
ATOM    148  HD2 PRO A  13      71.360  35.180  39.150  1.00  0.00           H
ATOM    149  CA  PRO A  13      74.290  36.530  38.700  1.00  0.00           C
ATOM    150  HA  PRO A  13      74.630  37.550  38.770  1.00  0.00           H
ATOM    151  CB  PRO A  13      74.190  36.090  40.220  1.00  0.00           C
ATOM    152  HB1 PRO A  13      73.600  36.890  40.720  1.00  0.00           H
ATOM    153  HB2 PRO A  13      75.170  35.860  40.700  1.00  0.00           H
ATOM    154  CG  PRO A  13      73.160  34.920  40.140  1.00  0.00           C
ATOM    155  HG1 PRO A  13      73.640  33.930  40.270  1.00  0.00           H
ATOM    156  HG2 PRO A  13      72.470  35.100  41.000  1.00  0.00           H
ATOM    157  C   PRO A  13      75.140  35.600  37.860  1.00  0.00           C
ATOM    158  O   PRO A  13      75.650  34.590  38.340  1.00  0.00           O
ATOM    159  N   PRO A  14      75.400  35.850  36.570  1.00  0.00           N
ATOM    160  CD  PRO A  14      75.210  37.160  36.000  1.00  0.00           C
ATOM    161  HD1 PRO A  14      76.210  37.600  35.800  1.00  0.00           H
ATOM    162  HD2 PRO A  14      74.540  37.830  36.590  1.00  0.00           H
ATOM    163  CA  PRO A  14      75.440  34.790  35.550  1.00  0.00           C
ATOM    164  HA  PRO A  14      74.550  34.230  35.780  1.00  0.00           H
ATOM    165  CB  PRO A  14      75.370  35.640  34.260  1.00  0.00           C
ATOM    166  HB1 PRO A  14      74.780  35.110  33.480  1.00  0.00           H
ATOM    167  HB2 PRO A  14      76.370  36.000  33.940  1.00  0.00           H
ATOM    168  CG  PRO A  14      74.590  36.900  34.640  1.00  0.00           C
ATOM    169  HG1 PRO A  14      74.580  37.750  33.930  1.00  0.00           H
ATOM    170  HG2 PRO A  14      73.550  36.520  34.700  1.00  0.00           H
ATOM    171  C   PRO A  14      76.700  33.920  35.650  1.00  0.00           C
ATOM    172  O   PRO A  14      76.530  32.740  35.360  1.00  0.00           O
ATOM    173  N   LEU A  15      77.900  34.380  35.960  1.00  0.00           N
ATOM    174  HN  LEU A  15      78.040  35.360  36.110  1.00  0.00           H
ATOM    175  CA  LEU A  15      79.020  33.510  36.060  1.00  0.00           C
ATOM    176  HA  LEU A  15      79.120  32.930  35.150  1.00  0.00           H
ATOM    177  CB  LEU A  15      80.310  34.350  36.520  1.00  0.00           C
ATOM    178  HB1 LEU A  15      80.100  34.870  37.480  1.00  0.00           H
ATOM    179  HB2 LEU A  15      80.420  35.170  35.790  1.00  0.00           H
ATOM    180  CG  LEU A  15       0.170  33.480  36.570  1.00  0.00           C
ATOM    181  HG  LEU A  15       0.160  32.750  37.410  1.00  0.00           H
ATOM    182  CD1 LEU A  15       0.490  32.600  35.310  1.00  0.00           C
ATOM    183 HD11 LEU A  15      81.380  33.130  34.480  1.00  0.00           H
ATOM    184 HD12 LEU A  15       0.210  31.520  35.340  1.00  0.00           H
ATOM    185 HD13 LEU A  15       1.580  32.580  35.110  1.00  0.00           H
ATOM    186  CD2 LEU A  15       1.430  34.350  36.670  1.00  0.00           C
ATOM    187 HD21 LEU A  15       1.250  35.170  37.400  1.00  0.00           H
ATOM    188 HD22 LEU A  15       1.770  34.660  35.670  1.00  0.00           H
ATOM    189 HD23 LEU A  15       2.250  33.660  36.960  1.00  0.00           H
ATOM    190  C   LEU A  15      78.820  32.360  37.090  1.00  0.00           C
ATOM    191  O   LEU A  15      79.080  31.190  36.920  1.00  0.00           O
ATOM    192  N   PHE A  16      78.200  32.800  38.270  1.00  0.00           N
ATOM    193  HN  PHE A  16      77.970  33.760  38.420  1.00  0.00           H
ATOM    194  CA  PHE A  16      77.740  31.910  39.330  1.00  0.00           C
ATOM    195  HA  PHE A  16      78.570  31.280  39.600  1.00  0.00           H
ATOM    196  CB  PHE A  16      77.310  32.730  40.670  1.00  0.00           C
ATOM    197  HB1 PHE A  16      76.830  31.990  41.340  1.00  0.00           H
ATOM    198  HB2 PHE A  16      76.570  33.490  40.360  1.00  0.00           H
ATOM    199  CG  PHE A  16      78.400  33.520  41.400  1.00  0.00           C
ATOM    200  CD1 PHE A  16      78.110  34.830  41.890  1.00  0.00           C
ATOM    201  HD1 PHE A  16      77.240  35.440  41.680  1.00  0.00           H
ATOM    202  CE1 PHE A  16      79.060  35.520  42.620  1.00  0.00           C
ATOM    203  HE1 PHE A  16      78.850  36.490  43.050  1.00  0.00           H
ATOM    204  CZ  PHE A  16      80.330  34.900  42.890  1.00  0.00           C
ATOM    205  HZ  PHE A  16      81.120  35.500  43.320  1.00  0.00           H
ATOM    206  CD2 PHE A  16      79.650  32.960  41.770  1.00  0.00           C
ATOM    207  HD2 PHE A  16      79.900  32.000  41.350  1.00  0.00           H
ATOM    208  CE2 PHE A  16      80.590  33.670  42.500  1.00  0.00           C
ATOM    209  HE2 PHE A  16       0.150  33.230  42.720  1.00  0.00           H
ATOM    210  C   PHE A  16      76.560  31.030  38.950  1.00  0.00           C
ATOM    211  O   PHE A  16      76.480  29.880  39.270  1.00  0.00           O
ATOM    212  N   ALA A  17      75.560  31.570  38.130  1.00  0.00           N
ATOM    213  HN  ALA A  17      75.620  32.520  37.830  1.00  0.00           H
ATOM    214  CA  ALA A  17      74.490  30.790  37.540  1.00  0.00           C
ATOM    215  HA  ALA A  17      73.990  30.190  38.290  1.00  0.00           H
ATOM    216  CB  ALA A  17      73.450  31.700  36.790  1.00  0.00           C
ATOM    217  HB1 ALA A  17      73.280  32.640  37.360  1.00  0.00           H
ATOM    218  HB2 ALA A  17      72.460  31.290  36.480  1.00  0.00           H
ATOM    219  HB3 ALA A  17      73.920  31.890  35.800  1.00  0.00           H
ATOM    220  C   ALA A  17      74.940  29.700  36.550  1.00  0.00           C
ATOM    221  O   ALA A  17      74.340  28.640  36.590  1.00  0.00           O
ATOM    222  N   ASN A  18      75.970  30.040  35.700  1.00  0.00           N
ATOM    223  HN  ASN A  18      76.290  30.980  35.710  1.00  0.00           H
ATOM    224  CA  ASN A  18      76.780  29.140  34.870  1.00  0.00           C
ATOM    225  HA  ASN A  18      76.060  28.760  34.170  1.00  0.00           H
ATOM    226  CB  ASN A  18      77.800  29.910  34.010  1.00  0.00           C
ATOM    227  HB1 ASN A  18      78.500  29.170  33.560  1.00  0.00           H
ATOM    228  HB2 ASN A  18      78.390  30.610  34.630  1.00  0.00           H
ATOM    229  CG  ASN A  18      77.120  30.710  32.860  1.00  0.00           C
ATOM    230  OD1 ASN A  18      75.900  30.720  32.770  1.00  0.00           O
ATOM    231  ND2 ASN A  18      77.850  31.230  31.980  1.00  0.00           N
ATOM    232 HD22 ASN A  18      78.840  31.250  31.990  1.00  0.00           H
ATOM    233  C   ASN A  18      77.510  28.040  35.720  1.00  0.00           C
ATOM    234  O   ASN A  18      77.350  26.850  35.480  1.00  0.00           O
ATOM    235  N   ALA A  19      78.080  28.460  36.890  1.00  0.00           N
ATOM    236  HN  ALA A  19      78.410  29.380  37.090  1.00  0.00           H
ATOM    237  CA  ALA A  19      78.630  27.470  37.840  1.00  0.00           C
ATOM    238  HA  ALA A  19      79.370  26.920  37.280  1.00  0.00           H
ATOM    239  CB  ALA A  19      79.180  28.240  38.940  1.00  0.00           C
ATOM    240  HB1 ALA A  19      78.390  28.860  39.420  1.00  0.00           H
ATOM    241  HB2 ALA A  19      80.030  28.870  38.610  1.00  0.00           H
ATOM    242  HB3 ALA A  19      79.440  27.540  39.760  1.00  0.00           H
ATOM    243  C   ALA A  19      77.610  26.550  38.390  1.00  0.00           C
ATOM    244  O   ALA A  19      77.860  25.350  38.560  1.00  0.00           O
ATOM    245  N   SER A  20      76.400  27.100  38.590  1.00  0.00           N
ATOM    246  HN  SER A  20      76.240  28.040  38.330  1.00  0.00           H
ATOM    247  CA  SER A  20      75.160  26.470  39.260  1.00  0.00           C
ATOM    248  HA  SER A  20      75.530  25.790  40.020  1.00  0.00           H
ATOM    249  CB  SER A  20      74.180  27.500  39.810  1.00  0.00           C
ATOM    250  HB1 SER A  20      73.250  27.010  40.180  1.00  0.00           H
ATOM    251  HB2 SER A  20      73.720  28.170  39.050  1.00  0.00           H
ATOM    252  OG  SER A  20      74.590  28.310  40.880  1.00  0.00           O
ATOM    253  HG1 SER A  20      75.350  28.830  40.610  1.00  0.00           H
ATOM    254  C   SER A  20      74.380  25.600  38.250  1.00  0.00           C
ATOM    255  O   SER A  20      73.270  25.210  38.540  1.00  0.00           O
ATOM    256  N   ASP A  21      74.920  25.280  37.090  1.00  0.00           N
ATOM    257  HN  ASP A  21      75.780  25.700  36.810  1.00  0.00           H
ATOM    258  CA  ASP A  21      74.450  24.330  36.150  1.00  0.00           C
ATOM    259  HA  ASP A  21      73.530  23.930  36.540  1.00  0.00           H
ATOM    260  CB  ASP A  21      74.110  25.190  34.930  1.00  0.00           C
ATOM    261  HB1 ASP A  21      75.070  25.360  34.400  1.00  0.00           H
ATOM    262  HB2 ASP A  21      73.730  26.200  35.200  1.00  0.00           H
ATOM    263  CG  ASP A  21      73.140  24.490  33.990  1.00  0.00           C
ATOM    264  OD1 ASP A  21      73.030  25.020  32.840  1.00  0.00           O
ATOM    265  OD2 ASP A  21      72.490  23.460  34.380  1.00  0.00           O
ATOM    266  C   ASP A  21      75.440  23.220  35.920  1.00  0.00           C
ATOM    267  O   ASP A  21      75.350  22.550  34.870  1.00  0.00           O
ATOM    268  N   ALA A  22      76.420  23.080  36.860  1.00  0.00           N
ATOM    269  HN  ALA A  22      76.550  23.840  37.500  1.00  0.00           H
ATOM    270  CA  ALA A  22      77.060  21.830  37.130  1.00  0.00           C
ATOM    271  HA  ALA A  22      77.730  21.540  36.330  1.00  0.00           H
ATOM    272  CB  ALA A  22      78.040  22.030  38.300  1.00  0.00           C
ATOM    273  HB1 ALA A  22      77.470  21.990  39.250  1.00  0.00           H
ATOM    274  HB2 ALA A  22      78.590  22.990  38.320  1.00  0.00           H
ATOM    275  HB3 ALA A  22      78.830  21.250  38.400  1.00  0.00           H
ATOM    276  C   ALA A  22      76.180  20.560  37.430  1.00  0.00           C
ATOM    277  O   ALA A  22      76.410  19.540  36.830  1.00  0.00           O
ATOM    278  N   TYR A  23      75.190  20.710  38.330  1.00  0.00           N
ATOM    279  HN  TYR A  23      75.060  21.600  38.770  1.00  0.00           H
ATOM    280  CA  TYR A  23      74.410  19.530  38.750  1.00  0.00           C
ATOM    281  HA  TYR A  23      74.820  18.620  38.340  1.00  0.00           H
ATOM    282  CB  TYR A  23      74.560  19.430  40.280  1.00  0.00           C
ATOM    283  HB1 TYR A  23      74.680  20.460  40.700  1.00  0.00           H
ATOM    284  HB2 TYR A  23      75.500  18.860  40.440  1.00  0.00           H
ATOM    285  CG  TYR A  23      73.470  18.600  41.020  1.00  0.00           C
ATOM    286  CD1 TYR A  23      72.230  19.150  41.480  1.00  0.00           C
ATOM    287  HD1 TYR A  23      72.060  20.200  41.280  1.00  0.00           H
ATOM    288  CE1 TYR A  23      71.290  18.350  42.000  1.00  0.00           C
ATOM    289  HE1 TYR A  23      70.380  18.820  42.360  1.00  0.00           H
ATOM    290  CZ  TYR A  23      71.390  16.960  42.000  1.00  0.00           C
ATOM    291  OH  TYR A  23      70.290  16.180  42.480  1.00  0.00           O
ATOM    292  HH  TYR A  23      70.640  15.290  42.430  1.00  0.00           H
ATOM    293  CD2 TYR A  23      73.640  17.190  41.170  1.00  0.00           C
ATOM    294  HD2 TYR A  23      74.510  16.770  40.680  1.00  0.00           H
ATOM    295  CE2 TYR A  23      72.570  16.390  41.610  1.00  0.00           C
ATOM    296  HE2 TYR A  23      72.820  15.340  41.670  1.00  0.00           H
ATOM    297  C   TYR A  23      72.960  19.670  38.250  1.00  0.00           C
ATOM    298  O   TYR A  23      72.560  18.600  37.720  1.00  0.00           O
ATOM    299  N   PRO A  24      72.130  20.740  38.310  1.00  0.00           N
ATOM    300  CD  PRO A  24      72.550  21.990  39.000  1.00  0.00           C
ATOM    301  HD1 PRO A  24      73.120  22.620  38.290  1.00  0.00           H
ATOM    302  HD2 PRO A  24      73.220  21.870  39.880  1.00  0.00           H
ATOM    303  CA  PRO A  24      70.620  20.690  38.120  1.00  0.00           C
ATOM    304  HA  PRO A  24      70.250  20.020  38.880  1.00  0.00           H
ATOM    305  CB  PRO A  24      70.270  22.160  38.470  1.00  0.00           C
ATOM    306  HB1 PRO A  24      69.250  22.260  38.880  1.00  0.00           H
ATOM    307  HB2 PRO A  24      70.350  22.910  37.660  1.00  0.00           H
ATOM    308  CG  PRO A  24      71.260  22.600  39.550  1.00  0.00           C
ATOM    309  HG1 PRO A  24      71.330  23.690  39.770  1.00  0.00           H
ATOM    310  HG2 PRO A  24      71.050  22.210  40.570  1.00  0.00           H
ATOM    311  C   PRO A  24      70.050  20.360  36.760  1.00  0.00           C
ATOM    312  O   PRO A  24      69.250  19.470  36.730  1.00  0.00           O
ATOM    313  N   SER A  25      70.260  20.980  35.560  1.00  0.00           N
ATOM    314  HN  SER A  25      70.960  21.680  35.440  1.00  0.00           H
ATOM    315  CA  SER A  25      69.650  20.550  34.230  1.00  0.00           C
ATOM    316  HA  SER A  25      68.610  20.410  34.460  1.00  0.00           H
ATOM    317  CB  SER A  25      69.960  21.470  33.080  1.00  0.00           C
ATOM    318  HB1 SER A  25      69.640  22.500  33.330  1.00  0.00           H
ATOM    319  HB2 SER A  25      69.420  21.200  32.140  1.00  0.00           H
ATOM    320  OG  SER A  25      71.340  21.580  32.810  1.00  0.00           O
ATOM    321  HG1 SER A  25      71.560  22.480  33.070  1.00  0.00           H
ATOM    322  C   SER A  25      70.020  19.090  33.810  1.00  0.00           C
ATOM    323  O   SER A  25      69.210  18.370  33.250  1.00  0.00           O
ATOM    324  N   ALA A  26      71.240  18.610  34.110  1.00  0.00           N
ATOM    325  HN  ALA A  26      71.870  19.250  34.550  1.00  0.00           H
ATOM    326  CA  ALA A  26      71.650  17.290  33.590  1.00  0.00           C
ATOM    327  HA  ALA A  26      71.240  17.080  32.610  1.00  0.00           H
ATOM    328  CB  ALA A  26      73.180  17.410  33.570  1.00  0.00           C
ATOM    329  HB1 ALA A  26      73.630  17.920  34.440  1.00  0.00           H
ATOM    330  HB2 ALA A  26      73.460  18.080  32.730  1.00  0.00           H
ATOM    331  HB3 ALA A  26      73.840  16.560  33.310  1.00  0.00           H
ATOM    332  C   ALA A  26      71.220  16.080  34.490  1.00  0.00           C
ATOM    333  O   ALA A  26      71.160  14.960  33.990  1.00  0.00           O
ATOM    334  N   CYS A  27      71.020  16.350  35.850  1.00  0.00           N
ATOM    335  HN  CYS A  27      71.230  17.260  36.200  1.00  0.00           H
ATOM    336  CA  CYS A  27      70.500  15.310  36.730  1.00  0.00           C
ATOM    337  HA  CYS A  27      71.340  14.630  36.720  1.00  0.00           H
ATOM    338  CB  CYS A  27      70.610  15.810  38.290  1.00  0.00           C
ATOM    339  HB1 CYS A  27      69.960  16.690  38.460  1.00  0.00           H
ATOM    340  HB2 CYS A  27      71.660  16.170  38.420  1.00  0.00           H
ATOM    341  SG  CYS A  27      70.340  14.520  39.530  1.00  0.00           S
ATOM    342  HG1 CYS A  27      71.580  14.160  39.820  1.00  0.00           H
ATOM    343  C   CYS A  27      69.160  14.550  36.480  1.00  0.00           C
ATOM    344  O   CYS A  27      69.190  13.300  36.520  1.00  0.00           O
ATOM    345  N   PRO A  28      68.060  15.230  36.090  1.00  0.00           N
ATOM    346  CD  PRO A  28      67.810  16.630  36.330  1.00  0.00           C
ATOM    347  HD1 PRO A  28      68.470  17.320  35.760  1.00  0.00           H
ATOM    348  HD2 PRO A  28      67.930  16.870  37.410  1.00  0.00           H
ATOM    349  CA  PRO A  28      66.860  14.570  35.620  1.00  0.00           C
ATOM    350  HA  PRO A  28      66.670  13.620  36.100  1.00  0.00           H
ATOM    351  CB  PRO A  28      65.740  15.490  35.930  1.00  0.00           C
ATOM    352  HB1 PRO A  28      65.320  15.190  36.920  1.00  0.00           H
ATOM    353  HB2 PRO A  28      64.850  15.390  35.270  1.00  0.00           H
ATOM    354  CG  PRO A  28      66.310  16.880  35.950  1.00  0.00           C
ATOM    355  HG1 PRO A  28      66.360  17.350  34.950  1.00  0.00           H
ATOM    356  HG2 PRO A  28      65.990  17.660  36.670  1.00  0.00           H
ATOM    357  C   PRO A  28      66.880  14.210  34.180  1.00  0.00           C
ATOM    358  O   PRO A  28      65.930  13.500  33.780  1.00  0.00           O
ATOM    359  N   SER A  29      67.760  14.710  33.280  1.00  0.00           N
ATOM    360  HN  SER A  29      68.410  15.390  33.590  1.00  0.00           H
ATOM    361  CA  SER A  29      67.850  14.500  31.820  1.00  0.00           C
ATOM    362  HA  SER A  29      67.080  15.100  31.360  1.00  0.00           H
ATOM    363  CB  SER A  29      69.040  15.040  31.090  1.00  0.00           C
ATOM    364  HB1 SER A  29      69.990  14.470  31.170  1.00  0.00           H
ATOM    365  HB2 SER A  29      69.070  16.100  31.410  1.00  0.00           H
ATOM    366  OG  SER A  29      68.910  15.200  29.670  1.00  0.00           O
ATOM    367  HG1 SER A  29      68.210  15.840  29.540  1.00  0.00           H
ATOM    368  C   SER A  29      67.580  13.020  31.480  1.00  0.00           C
ATOM    369  O   SER A  29      68.160  12.100  32.050  1.00  0.00           O
ATOM    370  N   ALA A  30      66.780  12.740  30.460  1.00  0.00           N
ATOM    371  HN  ALA A  30      66.350  13.520  30.010  1.00  0.00           H
ATOM    372  CA  ALA A  30      66.420  11.470  29.900  1.00  0.00           C
ATOM    373  HA  ALA A  30      65.670  11.740  29.170  1.00  0.00           H
ATOM    374  CB  ALA A  30      67.530  10.650  29.250  1.00  0.00           C
ATOM    375  HB1 ALA A  30      67.230   9.640  28.900  1.00  0.00           H
ATOM    376  HB2 ALA A  30      68.480  10.630  29.840  1.00  0.00           H
ATOM    377  HB3 ALA A  30      67.770  11.210  28.320  1.00  0.00           H
ATOM    378  C   ALA A  30      65.570  10.590  30.790  1.00  0.00           C
ATOM    379  O   ALA A  30      65.630   9.370  30.710  1.00  0.00           O
ATOM    380  N   GLY A  31      64.820  11.260  31.790  1.00  0.00           N
ATOM    381  HN  GLY A  31      64.960  12.240  31.750  1.00  0.00           H
ATOM    382  CA  GLY A  31      64.100  10.690  32.920  1.00  0.00           C
ATOM    383  HA1 GLY A  31      63.570  11.440  33.490  1.00  0.00           H
ATOM    384  HA2 GLY A  31      64.880  10.210  33.500  1.00  0.00           H
ATOM    385  C   GLY A  31      63.160   9.600  32.540  1.00  0.00           C
ATOM    386  O   GLY A  31      62.560   9.660  31.470  1.00  0.00           O
ATOM    387  N   ALA A  32      62.980   8.560  33.490  1.00  0.00           N
ATOM    388  HN  ALA A  32      63.360   8.710  34.400  1.00  0.00           H
ATOM    389  CA  ALA A  32      62.380   7.230  33.270  1.00  0.00           C
ATOM    390  HA  ALA A  32      63.150   6.700  32.730  1.00  0.00           H
ATOM    391  CB  ALA A  32      62.440   6.480  34.610  1.00  0.00           C
ATOM    392  HB1 ALA A  32      62.370   5.380  34.470  1.00  0.00           H
ATOM    393  HB2 ALA A  32      61.740   6.970  35.320  1.00  0.00           H
ATOM    394  HB3 ALA A  32      63.460   6.650  35.030  1.00  0.00           H
ATOM    395  C   ALA A  32      61.080   7.190  32.570  1.00  0.00           C
ATOM    396  O   ALA A  32      60.820   6.420  31.700  1.00  0.00           O
ATOM    397  N   ASN A  33      60.210   8.090  33.020  1.00  0.00           N
ATOM    398  HN  ASN A  33      60.370   8.830  33.670  1.00  0.00           H
ATOM    399  CA  ASN A  33      58.860   8.280  32.480  1.00  0.00           C
ATOM    400  HA  ASN A  33      58.650   7.530  31.730  1.00  0.00           H
ATOM    401  CB  ASN A  33      57.790   8.040  33.570  1.00  0.00           C
ATOM    402  HB1 ASN A  33      56.770   8.100  33.130  1.00  0.00           H
ATOM    403  HB2 ASN A  33      57.740   8.810  34.370  1.00  0.00           H
ATOM    404  CG  ASN A  33      58.070   6.690  34.240  1.00  0.00           C
ATOM    405  OD1 ASN A  33      58.280   6.520  35.460  1.00  0.00           O
ATOM    406  ND2 ASN A  33      57.780   5.700  33.460  1.00  0.00           N
ATOM    407 HD22 ASN A  33      57.420   5.720  32.530  1.00  0.00           H
ATOM    408  C   ASN A  33      58.650   9.530  31.800  1.00  0.00           C
ATOM    409  O   ASN A  33      57.550  10.080  31.760  1.00  0.00           O
ATOM    410  N   ALA A  34      59.710  10.100  31.170  1.00  0.00           N
ATOM    411  HN  ALA A  34      60.620   9.770  31.420  1.00  0.00           H
ATOM    412  CA  ALA A  34      59.590  11.190  30.250  1.00  0.00           C
ATOM    413  HA  ALA A  34      60.610  11.310  29.900  1.00  0.00           H
ATOM    414  CB  ALA A  34      58.720  10.670  29.030  1.00  0.00           C
ATOM    415  HB1 ALA A  34      58.840  11.350  28.160  1.00  0.00           H
ATOM    416  HB2 ALA A  34      57.650  10.720  29.330  1.00  0.00           H
ATOM    417  HB3 ALA A  34      58.950   9.640  28.690  1.00  0.00           H
ATOM    418  C   ALA A  34      59.110  12.580  30.870  1.00  0.00           C
ATOM    419  O   ALA A  34      59.900  13.480  31.090  1.00  0.00           O
ATOM    420  N   SER A  35      57.810  12.720  31.080  1.00  0.00           N
ATOM    421  HN  SER A  35      57.260  11.910  30.870  1.00  0.00           H
ATOM    422  CA  SER A  35      57.130  13.960  31.540  1.00  0.00           C
ATOM    423  HA  SER A  35      57.760  14.790  31.830  1.00  0.00           H
ATOM    424  CB  SER A  35      56.170  14.580  30.490  1.00  0.00           C
ATOM    425  HB1 SER A  35      55.440  15.300  30.920  1.00  0.00           H
ATOM    426  HB2 SER A  35      55.560  13.820  29.940  1.00  0.00           H
ATOM    427  OG  SER A  35      56.830  15.500  29.620  1.00  0.00           O
ATOM    428  HG1 SER A  35      56.740  16.400  29.930  1.00  0.00           H
ATOM    429  C   SER A  35      56.320  13.760  32.810  1.00  0.00           C
ATOM    430  O   SER A  35      55.740  14.720  33.300  1.00  0.00           O
ATOM    431  N   GLY A  36      56.450  12.650  33.490  1.00  0.00           N
ATOM    432  HN  GLY A  36      57.050  12.000  33.010  1.00  0.00           H
ATOM    433  CA  GLY A  36      55.690  12.230  34.690  1.00  0.00           C
ATOM    434  HA1 GLY A  36      55.410  13.120  35.240  1.00  0.00           H
ATOM    435  HA2 GLY A  36      56.360  11.520  35.160  1.00  0.00           H
ATOM    436  C   GLY A  36      54.430  11.550  34.350  1.00  0.00           C
ATOM    437  O   GLY A  36      54.050  11.390  33.180  1.00  0.00           O
ATOM    438  N   PRO A  37      53.710  11.040  35.370  1.00  0.00           N
ATOM    439  CD  PRO A  37      54.120  10.940  36.690  1.00  0.00           C
ATOM    440  HD1 PRO A  37      54.040  11.960  37.120  1.00  0.00           H
ATOM    441  HD2 PRO A  37      55.160  10.580  36.740  1.00  0.00           H
ATOM    442  CA  PRO A  37      52.330  10.520  35.110  1.00  0.00           C
ATOM    443  HA  PRO A  37      52.450   9.760  34.350  1.00  0.00           H
ATOM    444  CB  PRO A  37      51.860  10.020  36.480  1.00  0.00           C
ATOM    445  HB1 PRO A  37      51.500   8.980  36.360  1.00  0.00           H
ATOM    446  HB2 PRO A  37      51.110  10.670  36.970  1.00  0.00           H
ATOM    447  CG  PRO A  37      53.170   9.940  37.380  1.00  0.00           C
ATOM    448  HG1 PRO A  37      52.980  10.080  38.460  1.00  0.00           H
ATOM    449  HG2 PRO A  37      53.580   8.930  37.160  1.00  0.00           H
ATOM    450  C   PRO A  37      51.450  11.580  34.450  1.00  0.00           C
ATOM    451  O   PRO A  37      51.700  12.780  34.670  1.00  0.00           O
ATOM    452  N   PRO A  38      50.390  11.280  33.680  1.00  0.00           N
ATOM    453  CD  PRO A  38      49.870   9.870  33.510  1.00  0.00           C
ATOM    454  HD1 PRO A  38      49.900   9.340  34.490  1.00  0.00           H
ATOM    455  HD2 PRO A  38      50.400   9.330  32.700  1.00  0.00           H
ATOM    456  CA  PRO A  38      49.350  12.220  33.370  1.00  0.00           C
ATOM    457  HA  PRO A  38      49.750  13.140  32.970  1.00  0.00           H
ATOM    458  CB  PRO A  38      48.470  11.450  32.330  1.00  0.00           C
ATOM    459  HB1 PRO A  38      49.070  11.460  31.390  1.00  0.00           H
ATOM    460  HB2 PRO A  38      47.490  11.950  32.150  1.00  0.00           H
ATOM    461  CG  PRO A  38      48.430  10.070  32.990  1.00  0.00           C
ATOM    462  HG1 PRO A  38      47.590   9.930  33.700  1.00  0.00           H
ATOM    463  HG2 PRO A  38      48.210   9.410  32.120  1.00  0.00           H
ATOM    464  C   PRO A  38      48.590  12.710  34.530  1.00  0.00           C
ATOM    465  O   PRO A  38      48.320  11.960  35.420  1.00  0.00           O
ATOM    466  N   GLY A  39      48.270  14.060  34.590  1.00  0.00           N
ATOM    467  HN  GLY A  39      48.510  14.690  33.850  1.00  0.00           H
ATOM    468  CA  GLY A  39      47.420  14.610  35.630  1.00  0.00           C
ATOM    469  HA1 GLY A  39      46.620  13.900  35.770  1.00  0.00           H
ATOM    470  HA2 GLY A  39      47.130  15.610  35.360  1.00  0.00           H
ATOM    471  C   GLY A  39      48.200  14.730  37.010  1.00  0.00           C
ATOM    472  O   GLY A  39      47.500  14.770  38.060  1.00  0.00           O
ATOM    473  N   ALA A  40      49.580  14.670  37.110  1.00  0.00           N
ATOM    474  HN  ALA A  40      50.060  14.590  36.240  1.00  0.00           H
ATOM    475  CA  ALA A  40      50.230  14.510  38.360  1.00  0.00           C
ATOM    476  HA  ALA A  40      49.690  13.760  38.920  1.00  0.00           H
ATOM    477  CB  ALA A  40      51.660  14.030  38.230  1.00  0.00           C
ATOM    478  HB1 ALA A  40      52.200  13.920  39.200  1.00  0.00           H
ATOM    479  HB2 ALA A  40      52.220  14.700  37.540  1.00  0.00           H
ATOM    480  HB3 ALA A  40      51.830  13.070  37.690  1.00  0.00           H
ATOM    481  C   ALA A  40      50.160  15.860  39.090  1.00  0.00           C
ATOM    482  O   ALA A  40      50.050  15.960  40.270  1.00  0.00           O
ATOM    483  N   ARG A  41      50.150  16.970  38.320  1.00  0.00           N
ATOM    484  HN  ARG A  41      50.300  16.970  37.340  1.00  0.00           H
ATOM    485  CA  ARG A  41      49.920  18.350  38.810  1.00  0.00           C
ATOM    486  HA  ARG A  41      50.500  18.490  39.710  1.00  0.00           H
ATOM    487  CB  ARG A  41      50.640  19.370  37.920  1.00  0.00           C
ATOM    488  HB1 ARG A  41      50.270  19.130  36.900  1.00  0.00           H
ATOM    489  HB2 ARG A  41      51.740  19.340  38.030  1.00  0.00           H
ATOM    490  CG  ARG A  41      50.340  20.830  38.290  1.00  0.00           C
ATOM    491  HG1 ARG A  41      50.540  20.990  39.380  1.00  0.00           H
ATOM    492  HG2 ARG A  41      49.270  21.080  38.150  1.00  0.00           H
ATOM    493  CD  ARG A  41      51.210  21.920  37.630  1.00  0.00           C
ATOM    494  HD1 ARG A  41      51.210  21.670  36.550  1.00  0.00           H
ATOM    495  HD2 ARG A  41      52.260  21.890  37.970  1.00  0.00           H
ATOM    496  NE  ARG A  41      50.560  23.300  37.810  1.00  0.00           N
ATOM    497  HE  ARG A  41      49.870  23.470  38.520  1.00  0.00           H
ATOM    498  CZ  ARG A  41      51.110  24.400  37.360  1.00  0.00           C
ATOM    499  NH1 ARG A  41      52.150  24.290  36.550  1.00  0.00           N
ATOM    500 HH11 ARG A  41      52.430  23.390  36.230  1.00  0.00           H
ATOM    501 HH12 ARG A  41      52.710  25.110  36.390  1.00  0.00           H
ATOM    502  NH2 ARG A  41      50.760  25.590  37.880  1.00  0.00           N
ATOM    503 HH21 ARG A  41      49.850  25.670  38.280  1.00  0.00           H
ATOM    504 HH22 ARG A  41      51.250  26.420  37.620  1.00  0.00           H
ATOM    505  C   ARG A  41      48.440  18.630  39.150  1.00  0.00           C
ATOM    506  O   ARG A  41      48.130  19.340  40.080  1.00  0.00           O
ATOM    507  N   SER A  42      47.470  18.010  38.420  1.00  0.00           N
ATOM    508  HN  SER A  42      47.800  17.510  37.620  1.00  0.00           H
ATOM    509  CA  SER A  42      46.080  18.110  38.720  1.00  0.00           C
ATOM    510  HA  SER A  42      45.960  19.180  38.800  1.00  0.00           H
ATOM    511  CB  SER A  42      45.140  17.480  37.620  1.00  0.00           C
ATOM    512  HB1 SER A  42      45.400  16.420  37.440  1.00  0.00           H
ATOM    513  HB2 SER A  42      45.330  18.080  36.700  1.00  0.00           H
ATOM    514  OG  SER A  42      43.720  17.480  37.990  1.00  0.00           O
ATOM    515  HG1 SER A  42      43.540  16.550  38.160  1.00  0.00           H
ATOM    516  C   SER A  42      45.740  17.430  40.020  1.00  0.00           C
ATOM    517  O   SER A  42      44.960  17.860  40.870  1.00  0.00           O
ATOM    518  N   ALA A  43      46.240  16.240  40.210  1.00  0.00           N
ATOM    519  HN  ALA A  43      46.710  15.760  39.460  1.00  0.00           H
ATOM    520  CA  ALA A  43      46.110  15.500  41.490  1.00  0.00           C
ATOM    521  HA  ALA A  43      45.080  15.260  41.710  1.00  0.00           H
ATOM    522  CB  ALA A  43      47.000  14.210  41.300  1.00  0.00           C
ATOM    523  HB1 ALA A  43      46.930  13.630  42.240  1.00  0.00           H
ATOM    524  HB2 ALA A  43      48.000  14.670  41.150  1.00  0.00           H
ATOM    525  HB3 ALA A  43      46.700  13.520  40.480  1.00  0.00           H
ATOM    526  C   ALA A  43      46.580  16.240  42.750  1.00  0.00           C
ATOM    527  O   ALA A  43      45.820  16.310  43.670  1.00  0.00           O
ATOM    528  N   SER A  44      47.850  16.800  42.810  1.00  0.00           N
ATOM    529  HN  SER A  44      48.450  16.670  42.030  1.00  0.00           H
ATOM    530  CA  SER A  44      48.300  17.680  43.920  1.00  0.00           C
ATOM    531  HA  SER A  44      48.130  17.170  44.850  1.00  0.00           H
ATOM    532  CB  SER A  44      49.760  18.060  43.910  1.00  0.00           C
ATOM    533  HB1 SER A  44      50.380  17.160  43.740  1.00  0.00           H
ATOM    534  HB2 SER A  44      50.140  18.570  44.820  1.00  0.00           H
ATOM    535  OG  SER A  44      50.010  19.000  42.890  1.00  0.00           O
ATOM    536  HG1 SER A  44      50.930  19.010  42.640  1.00  0.00           H
ATOM    537  C   SER A  44      47.390  18.890  43.990  1.00  0.00           C
ATOM    538  O   SER A  44      47.070  19.400  45.090  1.00  0.00           O
ATOM    539  N   SER A  45      46.840  19.460  42.890  1.00  0.00           N
ATOM    540  HN  SER A  45      47.160  19.170  41.990  1.00  0.00           H
ATOM    541  CA  SER A  45      45.850  20.530  43.020  1.00  0.00           C
ATOM    542  HA  SER A  45      46.280  21.310  43.630  1.00  0.00           H
ATOM    543  CB  SER A  45      45.590  21.180  41.660  1.00  0.00           C
ATOM    544  HB1 SER A  45      44.980  20.450  41.080  1.00  0.00           H
ATOM    545  HB2 SER A  45      46.520  21.390  41.090  1.00  0.00           H
ATOM    546  OG  SER A  45      44.920  22.410  41.730  1.00  0.00           O
ATOM    547  HG1 SER A  45      44.060  22.260  42.130  1.00  0.00           H
ATOM    548  C   SER A  45      44.520  20.150  43.600  1.00  0.00           C
ATOM    549  O   SER A  45      44.130  20.860  44.500  1.00  0.00           O
ATOM    550  N   LEU A  46      43.910  18.970  43.240  1.00  0.00           N
ATOM    551  HN  LEU A  46      44.270  18.470  42.450  1.00  0.00           H
ATOM    552  CA  LEU A  46      42.720  18.470  43.860  1.00  0.00           C
ATOM    553  HA  LEU A  46      41.990  19.270  43.860  1.00  0.00           H
ATOM    554  CB  LEU A  46      41.960  17.500  42.940  1.00  0.00           C
ATOM    555  HB1 LEU A  46      41.070  17.050  43.420  1.00  0.00           H
ATOM    556  HB2 LEU A  46      42.540  16.580  42.730  1.00  0.00           H
ATOM    557  CG  LEU A  46      41.590  18.040  41.550  1.00  0.00           C
ATOM    558  HG  LEU A  46      42.520  18.450  41.110  1.00  0.00           H
ATOM    559  CD1 LEU A  46      41.110  16.900  40.540  1.00  0.00           C
ATOM    560 HD11 LEU A  46      41.750  15.990  40.600  1.00  0.00           H
ATOM    561 HD12 LEU A  46      41.120  17.370  39.530  1.00  0.00           H
ATOM    562 HD13 LEU A  46      40.100  16.590  40.880  1.00  0.00           H
ATOM    563  CD2 LEU A  46      40.590  19.210  41.580  1.00  0.00           C
ATOM    564 HD21 LEU A  46      40.180  19.610  40.620  1.00  0.00           H
ATOM    565 HD22 LEU A  46      41.060  20.030  42.160  1.00  0.00           H
ATOM    566 HD23 LEU A  46      39.750  18.880  42.220  1.00  0.00           H
ATOM    567  C   LEU A  46      42.830  18.000  45.290  1.00  0.00           C
ATOM    568  O   LEU A  46      41.990  18.300  46.100  1.00  0.00           O
ATOM    569  N   ALA A  47      43.930  17.260  45.660  1.00  0.00           N
ATOM    570  HN  ALA A  47      44.580  16.880  45.010  1.00  0.00           H
ATOM    571  CA  ALA A  47      44.090  16.950  47.050  1.00  0.00           C
ATOM    572  HA  ALA A  47      43.170  16.470  47.340  1.00  0.00           H
ATOM    573  CB  ALA A  47      45.330  15.990  47.270  1.00  0.00           C
ATOM    574  HB1 ALA A  47      45.420  15.720  48.340  1.00  0.00           H
ATOM    575  HB2 ALA A  47      46.190  16.570  46.870  1.00  0.00           H
ATOM    576  HB3 ALA A  47      45.190  15.030  46.740  1.00  0.00           H
ATOM    577  C   ALA A  47      44.300  18.270  47.860  1.00  0.00           C
ATOM    578  O   ALA A  47      43.720  18.490  48.880  1.00  0.00           O
ATOM    579  N   LEU A  48      45.160  19.210  47.340  1.00  0.00           N
ATOM    580  HN  LEU A  48      45.620  19.080  46.460  1.00  0.00           H
ATOM    581  CA  LEU A  48      45.250  20.500  48.020  1.00  0.00           C
ATOM    582  HA  LEU A  48      45.600  20.450  49.040  1.00  0.00           H
ATOM    583  CB  LEU A  48      46.300  21.320  47.240  1.00  0.00           C
ATOM    584  HB1 LEU A  48      45.920  21.620  46.240  1.00  0.00           H
ATOM    585  HB2 LEU A  48      47.240  20.730  47.260  1.00  0.00           H
ATOM    586  CG  LEU A  48      46.570  22.740  47.900  1.00  0.00           C
ATOM    587  HG  LEU A  48      45.690  23.400  47.740  1.00  0.00           H
ATOM    588  CD1 LEU A  48      46.900  22.580  49.470  1.00  0.00           C
ATOM    589 HD11 LEU A  48      45.890  22.580  49.940  1.00  0.00           H
ATOM    590 HD12 LEU A  48      47.380  23.460  49.940  1.00  0.00           H
ATOM    591 HD13 LEU A  48      47.430  21.630  49.680  1.00  0.00           H
ATOM    592  CD2 LEU A  48      47.720  23.490  47.230  1.00  0.00           C
ATOM    593 HD21 LEU A  48      48.010  24.410  47.780  1.00  0.00           H
ATOM    594 HD22 LEU A  48      47.320  23.830  46.250  1.00  0.00           H
ATOM    595 HD23 LEU A  48      48.650  22.880  47.170  1.00  0.00           H
ATOM    596  C   LEU A  48      43.950  21.320  48.150  1.00  0.00           C
ATOM    597  O   LEU A  48      43.610  21.700  49.270  1.00  0.00           O
ATOM    598  N   ALA A  49      43.190  21.430  47.060  1.00  0.00           N
ATOM    599  HN  ALA A  49      43.430  21.060  46.160  1.00  0.00           H
ATOM    600  CA  ALA A  49      41.870  22.000  47.140  1.00  0.00           C
ATOM    601  HA  ALA A  49      42.010  23.050  47.380  1.00  0.00           H
ATOM    602  CB  ALA A  49      41.170  22.100  45.750  1.00  0.00           C
ATOM    603  HB1 ALA A  49      40.860  21.090  45.410  1.00  0.00           H
ATOM    604  HB2 ALA A  49      41.800  22.490  44.920  1.00  0.00           H
ATOM    605  HB3 ALA A  49      40.260  22.730  45.790  1.00  0.00           H
ATOM    606  C   ALA A  49      40.790  21.450  48.120  1.00  0.00           C
ATOM    607  O   ALA A  49      40.140  22.100  48.900  1.00  0.00           O
ATOM    608  N   ILE A  50      40.680  20.120  48.130  1.00  0.00           N
ATOM    609  HN  ILE A  50      41.180  19.590  47.450  1.00  0.00           H
ATOM    610  CA  ILE A  50      39.960  19.360  49.090  1.00  0.00           C
ATOM    611  HA  ILE A  50      39.010  19.870  49.230  1.00  0.00           H
ATOM    612  CB  ILE A  50      39.720  17.940  48.750  1.00  0.00           C
ATOM    613  HB  ILE A  50      40.640  17.370  48.510  1.00  0.00           H
ATOM    614  CG2 ILE A  50      39.060  17.150  49.920  1.00  0.00           C
ATOM    615 HG21 ILE A  50      39.640  17.080  50.870  1.00  0.00           H
ATOM    616 HG22 ILE A  50      38.930  16.080  49.650  1.00  0.00           H
ATOM    617 HG23 ILE A  50      38.080  17.610  50.140  1.00  0.00           H
ATOM    618  CG1 ILE A  50      38.850  17.960  47.410  1.00  0.00           C
ATOM    619 HG11 ILE A  50      39.340  18.490  46.570  1.00  0.00           H
ATOM    620 HG12 ILE A  50      37.900  18.430  47.760  1.00  0.00           H
ATOM    621  CD  ILE A  50      38.660  16.570  46.910  1.00  0.00           C
ATOM    622  HD1 ILE A  50      38.190  16.600  45.900  1.00  0.00           H
ATOM    623  HD2 ILE A  50      37.950  16.040  47.580  1.00  0.00           H
ATOM    624  HD3 ILE A  50      39.590  15.990  46.750  1.00  0.00           H
ATOM    625  C   ILE A  50      40.460  19.520  50.540  1.00  0.00           C
ATOM    626  O   ILE A  50      39.700  19.830  51.460  1.00  0.00           O
ATOM    627  N   ALA A  51      41.810  19.540  50.720  1.00  0.00           N
ATOM    628  HN  ALA A  51      42.470  19.190  50.060  1.00  0.00           H
ATOM    629  CA  ALA A  51      42.400  19.880  52.000  1.00  0.00           C
ATOM    630  HA  ALA A  51      41.870  19.260  52.710  1.00  0.00           H
ATOM    631  CB  ALA A  51      43.900  19.570  52.070  1.00  0.00           C
ATOM    632  HB1 ALA A  51      44.460  20.270  51.400  1.00  0.00           H
ATOM    633  HB2 ALA A  51      44.060  18.560  51.630  1.00  0.00           H
ATOM    634  HB3 ALA A  51      44.350  19.560  53.090  1.00  0.00           H
ATOM    635  C   ALA A  51      42.190  21.280  52.480  1.00  0.00           C
ATOM    636  O   ALA A  51      41.990  21.520  53.690  1.00  0.00           O
ATOM    637  N   ILE A  52      42.280  22.300  51.560  1.00  0.00           N
ATOM    638  HN  ILE A  52      42.620  22.140  50.640  1.00  0.00           H
ATOM    639  CA  ILE A  52      41.830  23.640  51.850  1.00  0.00           C
ATOM    640  HA  ILE A  52      42.290  24.010  52.750  1.00  0.00           H
ATOM    641  CB  ILE A  52      42.180  24.660  50.810  1.00  0.00           C
ATOM    642  HB  ILE A  52      41.840  24.290  49.810  1.00  0.00           H
ATOM    643  CG2 ILE A  52      41.470  26.010  50.950  1.00  0.00           C
ATOM    644 HG21 ILE A  52      41.740  26.420  51.940  1.00  0.00           H
ATOM    645 HG22 ILE A  52      40.360  26.060  50.820  1.00  0.00           H
ATOM    646 HG23 ILE A  52      41.820  26.730  50.180  1.00  0.00           H
ATOM    647  CG1 ILE A  52      43.720  24.860  50.730  1.00  0.00           C
ATOM    648 HG11 ILE A  52      44.000  25.180  49.710  1.00  0.00           H
ATOM    649 HG12 ILE A  52      44.090  23.840  50.990  1.00  0.00           H
ATOM    650  CD  ILE A  52      44.290  25.890  51.730  1.00  0.00           C
ATOM    651  HD1 ILE A  52      45.390  26.010  51.700  1.00  0.00           H
ATOM    652  HD2 ILE A  52      44.070  25.570  52.780  1.00  0.00           H
ATOM    653  HD3 ILE A  52      43.970  26.910  51.410  1.00  0.00           H
ATOM    654  C   ILE A  52      40.340  23.670  52.210  1.00  0.00           C
ATOM    655  O   ILE A  52      39.950  24.260  53.230  1.00  0.00           O
ATOM    656  N   THR A  53      39.500  22.990  51.370  1.00  0.00           N
ATOM    657  HN  THR A  53      39.850  22.540  50.560  1.00  0.00           H
ATOM    658  CA  THR A  53      38.070  23.020  51.410  1.00  0.00           C
ATOM    659  HA  THR A  53      37.640  24.010  51.370  1.00  0.00           H
ATOM    660  CB  THR A  53      37.350  22.200  50.300  1.00  0.00           C
ATOM    661  HB  THR A  53      37.710  21.140  50.290  1.00  0.00           H
ATOM    662  OG1 THR A  53      37.630  22.820  49.060  1.00  0.00           O
ATOM    663  HG1 THR A  53      38.480  22.420  48.840  1.00  0.00           H
ATOM    664  CG2 THR A  53      35.800  22.140  50.440  1.00  0.00           C
ATOM    665 HG21 THR A  53      35.400  23.140  50.750  1.00  0.00           H
ATOM    666 HG22 THR A  53      35.420  21.430  51.210  1.00  0.00           H
ATOM    667 HG23 THR A  53      35.260  21.910  49.500  1.00  0.00           H
ATOM    668  C   THR A  53      37.570  22.430  52.770  1.00  0.00           C
ATOM    669  O   THR A  53      36.650  23.030  53.290  1.00  0.00           O
ATOM    670  N   ALA A  54      38.230  21.420  53.370  1.00  0.00           N
ATOM    671  HN  ALA A  54      38.890  20.850  52.880  1.00  0.00           H
ATOM    672  CA  ALA A  54      37.970  20.870  54.730  1.00  0.00           C
ATOM    673  HA  ALA A  54      36.910  20.750  54.860  1.00  0.00           H
ATOM    674  CB  ALA A  54      38.770  19.580  54.850  1.00  0.00           C
ATOM    675  HB1 ALA A  54      39.860  19.740  54.830  1.00  0.00           H
ATOM    676  HB2 ALA A  54      38.550  18.870  54.020  1.00  0.00           H
ATOM    677  HB3 ALA A  54      38.510  19.050  55.790  1.00  0.00           H
ATOM    678  C   ALA A  54      38.460  21.790  55.880  1.00  0.00           C
ATOM    679  O   ALA A  54      37.730  21.970  56.850  1.00  0.00           O
ATOM    680  N   LEU A  55      39.600  22.470  55.730  1.00  0.00           N
ATOM    681  HN  LEU A  55      40.190  22.430  54.930  1.00  0.00           H
ATOM    682  CA  LEU A  55      40.120  23.400  56.650  1.00  0.00           C
ATOM    683  HA  LEU A  55      40.150  23.040  57.670  1.00  0.00           H
ATOM    684  CB  LEU A  55      41.600  23.690  56.250  1.00  0.00           C
ATOM    685  HB1 LEU A  55      41.660  23.850  55.150  1.00  0.00           H
ATOM    686  HB2 LEU A  55      42.180  22.760  56.430  1.00  0.00           H
ATOM    687  CG  LEU A  55      42.350  24.820  56.960  1.00  0.00           C
ATOM    688  HG  LEU A  55      42.020  25.820  56.600  1.00  0.00           H
ATOM    689  CD1 LEU A  55      42.170  24.770  58.510  1.00  0.00           C
ATOM    690 HD11 LEU A  55      42.600  25.640  59.030  1.00  0.00           H
ATOM    691 HD12 LEU A  55      42.630  23.800  58.810  1.00  0.00           H
ATOM    692 HD13 LEU A  55      41.080  24.670  58.710  1.00  0.00           H
ATOM    693  CD2 LEU A  55      43.860  24.820  56.580  1.00  0.00           C
ATOM    694 HD21 LEU A  55      43.920  25.030  55.490  1.00  0.00           H
ATOM    695 HD22 LEU A  55      44.420  23.880  56.780  1.00  0.00           H
ATOM    696 HD23 LEU A  55      44.390  25.650  57.090  1.00  0.00           H
ATOM    697  C   LEU A  55      39.270  24.680  56.660  1.00  0.00           C
ATOM    698  O   LEU A  55      38.920  25.150  57.750  1.00  0.00           O
ATOM    699  N   TYR A  56      38.880  25.270  55.550  1.00  0.00           N
ATOM    700  HN  TYR A  56      39.290  24.920  54.710  1.00  0.00           H
ATOM    701  CA  TYR A  56      37.890  26.410  55.440  1.00  0.00           C
ATOM    702  HA  TYR A  56      38.280  27.230  56.020  1.00  0.00           H
ATOM    703  CB  TYR A  56      37.700  26.820  53.910  1.00  0.00           C
ATOM    704  HB1 TYR A  56      36.670  27.190  53.750  1.00  0.00           H
ATOM    705  HB2 TYR A  56      37.870  25.930  53.280  1.00  0.00           H
ATOM    706  CG  TYR A  56      38.740  27.880  53.430  1.00  0.00           C
ATOM    707  CD1 TYR A  56      39.970  27.920  53.980  1.00  0.00           C
ATOM    708  HD1 TYR A  56      40.290  27.390  54.860  1.00  0.00           H
ATOM    709  CE1 TYR A  56      41.030  28.680  53.470  1.00  0.00           C
ATOM    710  HE1 TYR A  56      42.030  28.760  53.870  1.00  0.00           H
ATOM    711  CZ  TYR A  56      40.780  29.530  52.420  1.00  0.00           C
ATOM    712  OH  TYR A  56      41.820  30.390  52.000  1.00  0.00           O
ATOM    713  HH  TYR A  56      41.550  30.820  51.190  1.00  0.00           H
ATOM    714  CD2 TYR A  56      38.570  28.620  52.220  1.00  0.00           C
ATOM    715  HD2 TYR A  56      37.580  28.630  51.780  1.00  0.00           H
ATOM    716  CE2 TYR A  56      39.570  29.470  51.720  1.00  0.00           C
ATOM    717  HE2 TYR A  56      39.310  30.120  50.890  1.00  0.00           H
ATOM    718  C   TYR A  56      36.520  26.120  56.100  1.00  0.00           C
ATOM    719  O   TYR A  56      35.870  26.880  56.770  1.00  0.00           O
ATOM    720  N   SER A  57      36.110  24.850  55.910  1.00  0.00           N
ATOM    721  HN  SER A  57      36.540  24.220  55.270  1.00  0.00           H
ATOM    722  CA  SER A  57      34.940  24.280  56.590  1.00  0.00           C
ATOM    723  HA  SER A  57      34.080  24.930  56.470  1.00  0.00           H
ATOM    724  CB  SER A  57      34.600  22.820  56.160  1.00  0.00           C
ATOM    725  HB1 SER A  57      33.690  22.450  56.680  1.00  0.00           H
ATOM    726  HB2 SER A  57      35.410  22.120  56.470  1.00  0.00           H
ATOM    727  OG  SER A  57      34.350  22.840  54.710  1.00  0.00           O
ATOM    728  HG1 SER A  57      35.220  22.870  54.300  1.00  0.00           H
ATOM    729  C   SER A  57      34.970  24.290  58.070  1.00  0.00           C
ATOM    730  O   SER A  57      34.010  24.610  58.710  1.00  0.00           O
ATOM    731  N   ALA A  58      36.140  23.910  58.630  1.00  0.00           N
ATOM    732  HN  ALA A  58      36.960  23.600  58.140  1.00  0.00           H
ATOM    733  CA  ALA A  58      36.310  24.040  60.090  1.00  0.00           C
ATOM    734  HA  ALA A  58      35.450  23.660  60.630  1.00  0.00           H
ATOM    735  CB  ALA A  58      37.660  23.250  60.450  1.00  0.00           C
ATOM    736  HB1 ALA A  58      37.790  23.380  61.540  1.00  0.00           H
ATOM    737  HB2 ALA A  58      38.540  23.620  59.870  1.00  0.00           H
ATOM    738  HB3 ALA A  58      37.530  22.170  60.200  1.00  0.00           H
ATOM    739  C   ALA A  58      36.500  25.480  60.590  1.00  0.00           C
ATOM    740  O   ALA A  58      36.050  25.840  61.680  1.00  0.00           O
ATOM    741  N   VAL A  59      37.140  26.270  59.770  1.00  0.00           N
ATOM    742  HN  VAL A  59      37.690  26.010  58.990  1.00  0.00           H
ATOM    743  CA  VAL A  59      37.280  27.710  60.130  1.00  0.00           C
ATOM    744  HA  VAL A  59      37.590  27.770  61.160  1.00  0.00           H
ATOM    745  CB  VAL A  59      38.360  28.440  59.200  1.00  0.00           C
ATOM    746  HB  VAL A  59      38.110  28.270  58.130  1.00  0.00           H
ATOM    747  CG1 VAL A  59      38.400  29.980  59.400  1.00  0.00           C
ATOM    748 HG11 VAL A  59      37.430  30.410  59.080  1.00  0.00           H
ATOM    749 HG12 VAL A  59      39.220  30.430  58.800  1.00  0.00           H
ATOM    750 HG13 VAL A  59      38.590  30.100  60.490  1.00  0.00           H
ATOM    751  CG2 VAL A  59      39.820  27.890  59.520  1.00  0.00           C
ATOM    752 HG21 VAL A  59      39.930  26.810  59.330  1.00  0.00           H
ATOM    753 HG22 VAL A  59      40.250  28.080  60.530  1.00  0.00           H
ATOM    754 HG23 VAL A  59      40.390  28.520  58.810  1.00  0.00           H
ATOM    755  C   VAL A  59      35.930  28.410  60.070  1.00  0.00           C
ATOM    756  O   VAL A  59      35.590  29.170  61.000  1.00  0.00           O
ATOM    757  N   CYS A  60      35.120  28.150  59.020  1.00  0.00           N
ATOM    758  HN  CYS A  60      35.350  27.420  58.380  1.00  0.00           H
ATOM    759  CA  CYS A  60      33.740  28.650  58.910  1.00  0.00           C
ATOM    760  HA  CYS A  60      33.690  29.720  59.100  1.00  0.00           H
ATOM    761  CB  CYS A  60      33.150  28.290  57.560  1.00  0.00           C
ATOM    762  HB1 CYS A  60      33.240  27.200  57.350  1.00  0.00           H
ATOM    763  HB2 CYS A  60      33.890  28.720  56.860  1.00  0.00           H
ATOM    764  SG  CYS A  60      31.440  28.890  57.390  1.00  0.00           S
ATOM    765  HG1 CYS A  60      31.830  30.150  57.420  1.00  0.00           H
ATOM    766  C   CYS A  60      32.840  28.080  60.050  1.00  0.00           C
ATOM    767  O   CYS A  60      32.080  28.800  60.690  1.00  0.00           O
ATOM    768  N   ALA A  61      32.910  26.750  60.410  1.00  0.00           N
ATOM    769  HN  ALA A  61      33.410  26.110  59.840  1.00  0.00           H
ATOM    770  CA  ALA A  61      32.110  26.320  61.540  1.00  0.00           C
ATOM    771  HA  ALA A  61      31.120  26.760  61.480  1.00  0.00           H
ATOM    772  CB  ALA A  61      32.110  24.700  61.440  1.00  0.00           C
ATOM    773  HB1 ALA A  61      33.140  24.270  61.490  1.00  0.00           H
ATOM    774  HB2 ALA A  61      31.710  24.330  60.470  1.00  0.00           H
ATOM    775  HB3 ALA A  61      31.520  24.330  62.310  1.00  0.00           H
ATOM    776  C   ALA A  61      32.580  26.750  62.960  1.00  0.00           C
ATOM    777  O   ALA A  61      31.790  27.050  63.860  1.00  0.00           O
ATOM    778  N   VAL A  62      33.930  26.660  63.350  1.00  0.00           N
ATOM    779  HN  VAL A  62      34.680  26.430  62.740  1.00  0.00           H
ATOM    780  CA  VAL A  62      34.440  27.170  64.570  1.00  0.00           C
ATOM    781  HA  VAL A  62      33.720  26.700  65.230  1.00  0.00           H
ATOM    782  CB  VAL A  62      35.960  26.780  64.770  1.00  0.00           C
ATOM    783  HB  VAL A  62      36.590  27.010  63.890  1.00  0.00           H
ATOM    784  CG1 VAL A  62      36.460  27.590  65.930  1.00  0.00           C
ATOM    785 HG11 VAL A  62      37.410  27.170  66.310  1.00  0.00           H
ATOM    786 HG12 VAL A  62      35.740  27.660  66.780  1.00  0.00           H
ATOM    787 HG13 VAL A  62      36.570  28.670  65.670  1.00  0.00           H
ATOM    788  CG2 VAL A  62      36.100  25.310  65.110  1.00  0.00           C
ATOM    789 HG21 VAL A  62      35.500  24.760  64.370  1.00  0.00           H
ATOM    790 HG22 VAL A  62      35.500  25.140  66.030  1.00  0.00           H
ATOM    791 HG23 VAL A  62      37.100  24.820  65.170  1.00  0.00           H
ATOM    792  C   VAL A  62      34.270  28.750  64.650  1.00  0.00           C
ATOM    793  O   VAL A  62      33.940  29.300  65.690  1.00  0.00           O
ATOM    794  N   GLY A  63      34.530  29.510  63.560  1.00  0.00           N
ATOM    795  HN  GLY A  63      34.930  29.100  62.740  1.00  0.00           H
ATOM    796  CA  GLY A  63      34.600  30.940  63.570  1.00  0.00           C
ATOM    797  HA1 GLY A  63      35.120  31.240  62.670  1.00  0.00           H
ATOM    798  HA2 GLY A  63      35.090  31.230  64.480  1.00  0.00           H
ATOM    799  C   GLY A  63      33.120  31.420  63.560  1.00  0.00           C
ATOM    800  O   GLY A  63      32.700  32.290  64.280  1.00  0.00           O
ATOM    801  N   LEU A  64      32.230  30.840  62.740  1.00  0.00           N
ATOM    802  HN  LEU A  64      32.470  30.220  62.000  1.00  0.00           H
ATOM    803  CA  LEU A  64      30.870  31.180  63.000  1.00  0.00           C
ATOM    804  HA  LEU A  64      30.710  32.250  63.030  1.00  0.00           H
ATOM    805  CB  LEU A  64      29.910  30.740  61.780  1.00  0.00           C
ATOM    806  HB1 LEU A  64      28.840  30.970  61.920  1.00  0.00           H
ATOM    807  HB2 LEU A  64      30.100  29.650  61.700  1.00  0.00           H
ATOM    808  CG  LEU A  64      30.220  31.390  60.420  1.00  0.00           C
ATOM    809  HG  LEU A  64      31.270  31.120  60.190  1.00  0.00           H
ATOM    810  CD1 LEU A  64      29.210  30.880  59.420  1.00  0.00           C
ATOM    811 HD11 LEU A  64      29.610  31.210  58.440  1.00  0.00           H
ATOM    812 HD12 LEU A  64      28.170  31.250  59.580  1.00  0.00           H
ATOM    813 HD13 LEU A  64      29.190  29.770  59.450  1.00  0.00           H
ATOM    814  CD2 LEU A  64      30.090  32.950  60.470  1.00  0.00           C
ATOM    815 HD21 LEU A  64      31.010  33.340  60.950  1.00  0.00           H
ATOM    816 HD22 LEU A  64      29.150  33.280  60.970  1.00  0.00           H
ATOM    817 HD23 LEU A  64      30.220  33.360  59.450  1.00  0.00           H
ATOM    818  C   LEU A  64      30.230  30.800  64.330  1.00  0.00           C
ATOM    819  O   LEU A  64      29.690  31.630  65.040  1.00  0.00           O
ATOM    820  N   LEU A  65      30.360  29.560  64.840  1.00  0.00           N
ATOM    821  HN  LEU A  65      30.690  28.880  64.190  1.00  0.00           H
ATOM    822  CA  LEU A  65      29.850  29.150  66.140  1.00  0.00           C
ATOM    823  HA  LEU A  65      28.780  29.290  66.110  1.00  0.00           H
ATOM    824  CB  LEU A  65      30.050  27.620  66.380  1.00  0.00           C
ATOM    825  HB1 LEU A  65      31.120  27.300  66.420  1.00  0.00           H
ATOM    826  HB2 LEU A  65      29.670  27.200  65.420  1.00  0.00           H
ATOM    827  CG  LEU A  65      29.180  26.920  67.440  1.00  0.00           C
ATOM    828  HG  LEU A  65      28.180  27.380  67.530  1.00  0.00           H
ATOM    829  CD1 LEU A  65      28.850  25.420  67.030  1.00  0.00           C
ATOM    830 HD11 LEU A  65      29.750  24.770  66.980  1.00  0.00           H
ATOM    831 HD12 LEU A  65      28.210  25.480  66.130  1.00  0.00           H
ATOM    832 HD13 LEU A  65      28.150  25.000  67.780  1.00  0.00           H
ATOM    833  CD2 LEU A  65      29.720  26.900  68.850  1.00  0.00           C
ATOM    834 HD21 LEU A  65      29.100  26.430  69.650  1.00  0.00           H
ATOM    835 HD22 LEU A  65      29.940  27.890  69.290  1.00  0.00           H
ATOM    836 HD23 LEU A  65      30.710  26.400  68.760  1.00  0.00           H
ATOM    837  C   LEU A  65      30.430  29.940  67.240  1.00  0.00           C
ATOM    838  O   LEU A  65      29.680  30.380  68.120  1.00  0.00           O
ATOM    839  N   GLY A  66      31.750  30.060  67.170  1.00  0.00           N
ATOM    840  HN  GLY A  66      32.330  29.740  66.440  1.00  0.00           H
ATOM    841  CA  GLY A  66      32.580  30.770  68.160  1.00  0.00           C
ATOM    842  HA1 GLY A  66      33.620  30.660  67.880  1.00  0.00           H
ATOM    843  HA2 GLY A  66      32.330  30.300  69.090  1.00  0.00           H
ATOM    844  C   GLY A  66      32.220  32.280  68.270  1.00  0.00           C
ATOM    845  O   GLY A  66      32.080  32.850  69.360  1.00  0.00           O
ATOM    846  N   ASN A  67      32.150  32.970  67.100  1.00  0.00           N
ATOM    847  HN  ASN A  67      32.210  32.480  66.230  1.00  0.00           H
ATOM    848  CA  ASN A  67      31.760  34.310  67.150  1.00  0.00           C
ATOM    849  HA  ASN A  67      32.220  34.760  68.020  1.00  0.00           H
ATOM    850  CB  ASN A  67      32.380  35.020  66.000  1.00  0.00           C
ATOM    851  HB1 ASN A  67      32.020  36.060  65.930  1.00  0.00           H
ATOM    852  HB2 ASN A  67      32.090  34.540  65.050  1.00  0.00           H
ATOM    853  CG  ASN A  67      33.910  35.140  66.080  1.00  0.00           C
ATOM    854  OD1 ASN A  67      34.510  35.670  67.050  1.00  0.00           O
ATOM    855  ND2 ASN A  67      34.580  34.580  65.090  1.00  0.00           N
ATOM    856 HD21 ASN A  67      35.560  34.750  65.130  1.00  0.00           H
ATOM    857 HD22 ASN A  67      34.060  34.330  64.270  1.00  0.00           H
ATOM    858  C   ASN A  67      30.340  34.600  67.330  1.00  0.00           C
ATOM    859  O   ASN A  67      29.920  35.590  67.960  1.00  0.00           O
ATOM    860  N   VAL A  68      29.440  33.720  66.890  1.00  0.00           N
ATOM    861  HN  VAL A  68      29.760  32.820  66.590  1.00  0.00           H
ATOM    862  CA  VAL A  68      27.950  33.920  67.100  1.00  0.00           C
ATOM    863  HA  VAL A  68      27.820  34.970  66.930  1.00  0.00           H
ATOM    864  CB  VAL A  68      27.110  33.140  66.070  1.00  0.00           C
ATOM    865  HB  VAL A  68      27.460  32.090  66.050  1.00  0.00           H
ATOM    866  CG1 VAL A  68      25.600  33.110  66.420  1.00  0.00           C
ATOM    867 HG11 VAL A  68      25.020  32.570  65.640  1.00  0.00           H
ATOM    868 HG12 VAL A  68      25.230  34.130  66.650  1.00  0.00           H
ATOM    869 HG13 VAL A  68      25.390  32.500  67.330  1.00  0.00           H
ATOM    870  CG2 VAL A  68      27.260  33.790  64.660  1.00  0.00           C
ATOM    871 HG21 VAL A  68      26.850  34.820  64.770  1.00  0.00           H
ATOM    872 HG22 VAL A  68      26.740  33.200  63.880  1.00  0.00           H
ATOM    873 HG23 VAL A  68      28.340  33.840  64.410  1.00  0.00           H
ATOM    874  C   VAL A  68      27.530  33.660  68.470  1.00  0.00           C
ATOM    875  O   VAL A  68      26.650  34.310  69.030  1.00  0.00           O
ATOM    876  N   LEU A  69      28.230  32.760  69.190  1.00  0.00           N
ATOM    877  HN  LEU A  69      28.880  32.160  68.720  1.00  0.00           H
ATOM    878  CA  LEU A  69      28.100  32.470  70.650  1.00  0.00           C
ATOM    879  HA  LEU A  69      27.040  32.320  70.770  1.00  0.00           H
ATOM    880  CB  LEU A  69      28.930  31.220  71.020  1.00  0.00           C
ATOM    881  HB1 LEU A  69      29.950  31.350  70.610  1.00  0.00           H
ATOM    882  HB2 LEU A  69      28.510  30.350  70.460  1.00  0.00           H
ATOM    883  CG  LEU A  69      29.100  30.840  72.510  1.00  0.00           C
ATOM    884  HG  LEU A  69      29.620  31.730  72.940  1.00  0.00           H
ATOM    885  CD1 LEU A  69      27.750  30.630  73.270  1.00  0.00           C
ATOM    886 HD11 LEU A  69      28.030  30.900  74.310  1.00  0.00           H
ATOM    887 HD12 LEU A  69      27.410  29.580  73.200  1.00  0.00           H
ATOM    888 HD13 LEU A  69      27.000  31.390  72.950  1.00  0.00           H
ATOM    889  CD2 LEU A  69      30.030  29.630  72.730  1.00  0.00           C
ATOM    890 HD21 LEU A  69      30.900  29.820  72.070  1.00  0.00           H
ATOM    891 HD22 LEU A  69      29.530  28.660  72.520  1.00  0.00           H
ATOM    892 HD23 LEU A  69      30.560  29.630  73.700  1.00  0.00           H
ATOM    893  C   LEU A  69      28.530  33.640  71.530  1.00  0.00           C
ATOM    894  O   LEU A  69      27.830  33.990  72.480  1.00  0.00           O
ATOM    895  N   VAL A  70      29.650  34.220  71.150  1.00  0.00           N
ATOM    896  HN  VAL A  70      30.190  33.850  70.400  1.00  0.00           H
ATOM    897  CA  VAL A  70      30.140  35.510  71.790  1.00  0.00           C
ATOM    898  HA  VAL A  70      30.200  35.360  72.860  1.00  0.00           H
ATOM    899  CB  VAL A  70      31.480  35.840  71.230  1.00  0.00           C
ATOM    900  HB  VAL A  70      31.570  35.660  70.140  1.00  0.00           H
ATOM    901  CG1 VAL A  70      32.030  37.270  71.630  1.00  0.00           C
ATOM    902 HG11 VAL A  70      31.480  38.150  71.210  1.00  0.00           H
ATOM    903 HG12 VAL A  70      33.110  37.310  71.400  1.00  0.00           H
ATOM    904 HG13 VAL A  70      32.080  37.450  72.720  1.00  0.00           H
ATOM    905  CG2 VAL A  70      32.390  34.770  71.830  1.00  0.00           C
ATOM    906 HG21 VAL A  70      32.090  33.740  71.570  1.00  0.00           H
ATOM    907 HG22 VAL A  70      32.520  34.740  72.930  1.00  0.00           H
ATOM    908 HG23 VAL A  70      33.460  34.900  71.560  1.00  0.00           H
ATOM    909  C   VAL A  70      29.210  36.650  71.560  1.00  0.00           C
ATOM    910  O   VAL A  70      28.980  37.420  72.450  1.00  0.00           O
ATOM    911  N   MET A  71      28.660  36.780  70.360  1.00  0.00           N
ATOM    912  HN  MET A  71      28.840  36.110  69.630  1.00  0.00           H
ATOM    913  CA  MET A  71      27.800  37.900  70.070  1.00  0.00           C
ATOM    914  HA  MET A  71      28.200  38.830  70.450  1.00  0.00           H
ATOM    915  CB  MET A  71      27.500  38.140  68.570  1.00  0.00           C
ATOM    916  HB1 MET A  71      26.570  38.750  68.540  1.00  0.00           H
ATOM    917  HB2 MET A  71      27.310  37.180  68.050  1.00  0.00           H
ATOM    918  CG  MET A  71      28.610  38.860  67.820  1.00  0.00           C
ATOM    919  HG1 MET A  71      29.540  38.270  67.970  1.00  0.00           H
ATOM    920  HG2 MET A  71      28.900  39.880  68.170  1.00  0.00           H
ATOM    921  SD  MET A  71      28.100  39.020  66.050  1.00  0.00           S
ATOM    922  CE  MET A  71      28.760  37.550  65.280  1.00  0.00           C
ATOM    923  HE1 MET A  71      28.230  36.610  65.510  1.00  0.00           H
ATOM    924  HE2 MET A  71      29.800  37.300  65.560  1.00  0.00           H
ATOM    925  HE3 MET A  71      28.960  37.730  64.200  1.00  0.00           H
ATOM    926  C   MET A  71      26.490  37.810  70.890  1.00  0.00           C
ATOM    927  O   MET A  71      26.000  38.810  71.450  1.00  0.00           O
ATOM    928  N   PHE A  72      25.930  36.620  71.040  1.00  0.00           N
ATOM    929  HN  PHE A  72      26.290  35.840  70.540  1.00  0.00           H
ATOM    930  CA  PHE A  72      24.770  36.380  71.970  1.00  0.00           C
ATOM    931  HA  PHE A  72      24.060  37.140  71.690  1.00  0.00           H
ATOM    932  CB  PHE A  72      24.180  35.000  71.610  1.00  0.00           C
ATOM    933  HB1 PHE A  72      24.880  34.330  71.070  1.00  0.00           H
ATOM    934  HB2 PHE A  72      23.330  35.200  70.920  1.00  0.00           H
ATOM    935  CG  PHE A  72      23.480  34.170  72.630  1.00  0.00           C
ATOM    936  CD1 PHE A  72      22.120  33.990  72.690  1.00  0.00           C
ATOM    937  HD1 PHE A  72      21.500  34.500  71.960  1.00  0.00           H
ATOM    938  CE1 PHE A  72      21.560  33.140  73.620  1.00  0.00           C
ATOM    939  HE1 PHE A  72      20.480  33.120  73.540  1.00  0.00           H
ATOM    940  CZ  PHE A  72      22.280  32.300  74.420  1.00  0.00           C
ATOM    941  HZ  PHE A  72      21.830  31.590  75.100  1.00  0.00           H
ATOM    942  CD2 PHE A  72      24.290  33.410  73.530  1.00  0.00           C
ATOM    943  HD2 PHE A  72      25.370  33.500  73.510  1.00  0.00           H
ATOM    944  CE2 PHE A  72      23.680  32.480  74.350  1.00  0.00           C
ATOM    945  HE2 PHE A  72      24.270  31.810  74.950  1.00  0.00           H
ATOM    946  C   PHE A  72      25.100  36.610  73.410  1.00  0.00           C
ATOM    947  O   PHE A  72      24.400  37.280  74.130  1.00  0.00           O
ATOM    948  N   GLY A  73      26.160  36.070  74.000  1.00  0.00           N
ATOM    949  HN  GLY A  73      26.870  35.540  73.530  1.00  0.00           H
ATOM    950  CA  GLY A  73      26.420  36.160  75.400  1.00  0.00           C
ATOM    951  HA1 GLY A  73      27.270  35.530  75.590  1.00  0.00           H
ATOM    952  HA2 GLY A  73      25.560  35.750  75.920  1.00  0.00           H
ATOM    953  C   GLY A  73      26.780  37.630  75.710  1.00  0.00           C
ATOM    954  O   GLY A  73      26.340  38.090  76.770  1.00  0.00           O
ATOM    955  N   ILE A  74      27.480  38.440  74.900  1.00  0.00           N
ATOM    956  HN  ILE A  74      27.980  38.020  74.150  1.00  0.00           H
ATOM    957  CA  ILE A  74      27.820  39.760  75.430  1.00  0.00           C
ATOM    958  HA  ILE A  74      28.200  39.710  76.440  1.00  0.00           H
ATOM    959  CB  ILE A  74      28.910  40.390  74.600  1.00  0.00           C
ATOM    960  HB  ILE A  74      28.590  40.280  73.540  1.00  0.00           H
ATOM    961  CG2 ILE A  74      29.060  41.880  74.650  1.00  0.00           C
ATOM    962 HG21 ILE A  74      28.230  42.330  74.060  1.00  0.00           H
ATOM    963 HG22 ILE A  74      30.020  42.310  74.290  1.00  0.00           H
ATOM    964 HG23 ILE A  74      28.850  42.290  75.670  1.00  0.00           H
ATOM    965  CG1 ILE A  74      30.220  39.680  74.850  1.00  0.00           C
ATOM    966 HG11 ILE A  74      30.090  38.570  74.820  1.00  0.00           H
ATOM    967 HG12 ILE A  74      30.640  39.970  75.830  1.00  0.00           H
ATOM    968  CD  ILE A  74      31.260  39.900  73.700  1.00  0.00           C
ATOM    969  HD1 ILE A  74      31.590  40.960  73.610  1.00  0.00           H
ATOM    970  HD2 ILE A  74      30.740  39.660  72.750  1.00  0.00           H
ATOM    971  HD3 ILE A  74      32.160  39.250  73.820  1.00  0.00           H
ATOM    972  C   ILE A  74      26.590  40.790  75.460  1.00  0.00           C
ATOM    973  O   ILE A  74      26.540  41.680  76.310  1.00  0.00           O
ATOM    974  N   VAL A  75      25.570  40.520  74.580  1.00  0.00           N
ATOM    975  HN  VAL A  75      25.650  39.740  73.960  1.00  0.00           H
ATOM    976  CA  VAL A  75      24.350  41.260  74.640  1.00  0.00           C
ATOM    977  HA  VAL A  75      24.510  42.260  75.000  1.00  0.00           H
ATOM    978  CB  VAL A  75      23.570  41.280  73.250  1.00  0.00           C
ATOM    979  HB  VAL A  75      23.410  40.200  73.040  1.00  0.00           H
ATOM    980  CG1 VAL A  75      22.210  42.070  73.320  1.00  0.00           C
ATOM    981 HG11 VAL A  75      21.480  41.390  73.820  1.00  0.00           H
ATOM    982 HG12 VAL A  75      21.910  42.320  72.280  1.00  0.00           H
ATOM    983 HG13 VAL A  75      22.310  43.030  73.860  1.00  0.00           H
ATOM    984  CG2 VAL A  75      24.420  41.780  72.030  1.00  0.00           C
ATOM    985 HG21 VAL A  75      24.510  42.880  72.180  1.00  0.00           H
ATOM    986 HG22 VAL A  75      23.870  41.520  71.100  1.00  0.00           H
ATOM    987 HG23 VAL A  75      25.320  41.150  71.890  1.00  0.00           H
ATOM    988  C   VAL A  75      23.450  40.700  75.760  1.00  0.00           C
ATOM    989  O   VAL A  75      22.750  41.510  76.420  1.00  0.00           O
ATOM    990  N   ARG A  76      23.510  39.400  76.010  1.00  0.00           N
ATOM    991  HN  ARG A  76      24.170  38.890  75.460  1.00  0.00           H
ATOM    992  CA  ARG A  76      22.710  38.700  77.040  1.00  0.00           C
ATOM    993  HA  ARG A  76      21.720  39.130  77.020  1.00  0.00           H
ATOM    994  CB  ARG A  76      22.570  37.150  76.650  1.00  0.00           C
ATOM    995  HB1 ARG A  76      23.550  36.630  76.560  1.00  0.00           H
ATOM    996  HB2 ARG A  76      22.310  37.080  75.570  1.00  0.00           H
ATOM    997  CG  ARG A  76      21.410  36.420  77.310  1.00  0.00           C
ATOM    998  HG1 ARG A  76      20.440  36.960  77.310  1.00  0.00           H
ATOM    999  HG2 ARG A  76      21.650  36.250  78.380  1.00  0.00           H
ATOM   1000  CD  ARG A  76      21.020  35.040  76.650  1.00  0.00           C
ATOM   1001  HD1 ARG A  76      21.920  34.390  76.650  1.00  0.00           H
ATOM   1002  HD2 ARG A  76      20.590  35.060  75.620  1.00  0.00           H
ATOM   1003  NE  ARG A  76      19.960  34.510  77.630  1.00  0.00           N
ATOM   1004  HE  ARG A  76      20.170  33.850  78.350  1.00  0.00           H
ATOM   1005  CZ  ARG A  76      18.740  34.980  77.810  1.00  0.00           C
ATOM   1006  NH1 ARG A  76      18.320  35.910  76.950  1.00  0.00           N
ATOM   1007 HH11 ARG A  76      17.370  36.200  77.050  1.00  0.00           H
ATOM   1008 HH12 ARG A  76      18.830  36.030  76.090  1.00  0.00           H
ATOM   1009  NH2 ARG A  76      17.970  34.550  78.810  1.00  0.00           N
ATOM   1010 HH21 ARG A  76      18.310  34.000  79.570  1.00  0.00           H
ATOM   1011 HH22 ARG A  76      17.100  34.990  79.010  1.00  0.00           H
ATOM   1012  C   ARG A  76      23.140  38.900  78.460  1.00  0.00           C
ATOM   1013  O   ARG A  76      22.270  39.200  79.310  1.00  0.00           O
ATOM   1014  N   TYR A  77      24.460  38.800  78.720  1.00  0.00           N
ATOM   1015  HN  TYR A  77      25.100  38.850  77.950  1.00  0.00           H
ATOM   1016  CA  TYR A  77      24.980  38.500  80.040  1.00  0.00           C
ATOM   1017  HA  TYR A  77      24.260  38.100  80.740  1.00  0.00           H
ATOM   1018  CB  TYR A  77      26.210  37.510  80.090  1.00  0.00           C
ATOM   1019  HB1 TYR A  77      26.520  37.290  81.130  1.00  0.00           H
ATOM   1020  HB2 TYR A  77      27.040  38.020  79.550  1.00  0.00           H
ATOM   1021  CG  TYR A  77      25.890  36.180  79.370  1.00  0.00           C
ATOM   1022  CD1 TYR A  77      24.580  35.700  79.300  1.00  0.00           C
ATOM   1023  HD1 TYR A  77      23.680  36.230  79.580  1.00  0.00           H
ATOM   1024  CE1 TYR A  77      24.370  34.440  78.780  1.00  0.00           C
ATOM   1025  HE1 TYR A  77      23.400  34.140  78.420  1.00  0.00           H
ATOM   1026  CZ  TYR A  77      25.410  33.580  78.580  1.00  0.00           C
ATOM   1027  OH  TYR A  77      25.090  32.250  78.120  1.00  0.00           O
ATOM   1028  HH  TYR A  77      24.150  32.270  77.960  1.00  0.00           H
ATOM   1029  CD2 TYR A  77      26.950  35.360  79.030  1.00  0.00           C
ATOM   1030  HD2 TYR A  77      28.010  35.550  79.090  1.00  0.00           H
ATOM   1031  CE2 TYR A  77      26.700  34.000  78.660  1.00  0.00           C
ATOM   1032  HE2 TYR A  77      27.490  33.360  78.310  1.00  0.00           H
ATOM   1033  C   TYR A  77      25.410  39.800  80.640  1.00  0.00           C
ATOM   1034  O   TYR A  77      26.330  40.480  80.180  1.00  0.00           O
ATOM   1035  N   THR A  78      24.810  40.110  81.840  1.00  0.00           N
ATOM   1036  HN  THR A  78      24.160  39.440  82.200  1.00  0.00           H
ATOM   1037  CA  THR A  78      24.930  41.350  82.660  1.00  0.00           C
ATOM   1038  HA  THR A  78      24.580  42.080  81.950  1.00  0.00           H
ATOM   1039  CB  THR A  78      24.060  41.380  83.980  1.00  0.00           C
ATOM   1040  HB  THR A  78      24.400  42.220  84.620  1.00  0.00           H
ATOM   1041  OG1 THR A  78      24.280  40.100  84.680  1.00  0.00           O
ATOM   1042  HG1 THR A  78      24.150  40.320  85.600  1.00  0.00           H
ATOM   1043  CG2 THR A  78      22.540  41.310  83.540  1.00  0.00           C
ATOM   1044 HG21 THR A  78      22.420  42.240  82.950  1.00  0.00           H
ATOM   1045 HG22 THR A  78      21.890  41.320  84.440  1.00  0.00           H
ATOM   1046 HG23 THR A  78      22.260  40.410  82.940  1.00  0.00           H
ATOM   1047  C   THR A  78      26.340  41.620  83.040  1.00  0.00           C
ATOM   1048  O   THR A  78      26.660  42.780  83.070  1.00  0.00           O
ATOM   1049  N   LYS A  79      27.160  40.550  83.190  1.00  0.00           N
ATOM   1050  HN  LYS A  79      26.690  39.690  83.340  1.00  0.00           H
ATOM   1051  CA  LYS A  79      28.560  40.750  83.580  1.00  0.00           C
ATOM   1052  HA  LYS A  79      28.510  41.630  84.210  1.00  0.00           H
ATOM   1053  CB  LYS A  79      28.980  39.540  84.540  1.00  0.00           C
ATOM   1054  HB1 LYS A  79      29.970  39.810  84.940  1.00  0.00           H
ATOM   1055  HB2 LYS A  79      29.080  38.590  83.970  1.00  0.00           H
ATOM   1056  CG  LYS A  79      28.010  39.330  85.720  1.00  0.00           C
ATOM   1057  HG1 LYS A  79      28.450  38.680  86.510  1.00  0.00           H
ATOM   1058  HG2 LYS A  79      27.140  38.740  85.350  1.00  0.00           H
ATOM   1059  CD  LYS A  79      27.440  40.620  86.400  1.00  0.00           C
ATOM   1060  HD1 LYS A  79      26.780  40.330  87.250  1.00  0.00           H
ATOM   1061  HD2 LYS A  79      26.730  41.180  85.750  1.00  0.00           H
ATOM   1062  CE  LYS A  79      28.460  41.490  87.030  1.00  0.00           C
ATOM   1063  HE1 LYS A  79      29.270  41.900  86.390  1.00  0.00           H
ATOM   1064  HE2 LYS A  79      28.960  41.020  87.900  1.00  0.00           H
ATOM   1065  NZ  LYS A  79      27.800  42.610  87.640  1.00  0.00           N
ATOM   1066  HZ1 LYS A  79      28.370  43.460  87.810  1.00  0.00           H
ATOM   1067  HZ2 LYS A  79      27.390  42.300  88.540  1.00  0.00           H
ATOM   1068  HZ3 LYS A  79      27.110  43.040  86.990  1.00  0.00           H
ATOM   1069  C   LYS A  79      29.600  41.070  82.420  1.00  0.00           C
ATOM   1070  O   LYS A  79      30.720  41.330  82.650  1.00  0.00           O
ATOM   1071  N   MET A  80      29.080  41.070  81.200  1.00  0.00           N
ATOM   1072  HN  MET A  80      28.160  40.800  80.920  1.00  0.00           H
ATOM   1073  CA  MET A  80      29.910  41.250  80.010  1.00  0.00           C
ATOM   1074  HA  MET A  80      30.950  41.090  80.250  1.00  0.00           H
ATOM   1075  CB  MET A  80      29.540  40.270  78.850  1.00  0.00           C
ATOM   1076  HB1 MET A  80      30.100  40.540  77.930  1.00  0.00           H
ATOM   1077  HB2 MET A  80      28.450  40.330  78.650  1.00  0.00           H
ATOM   1078  CG  MET A  80      30.030  38.820  79.190  1.00  0.00           C
ATOM   1079  HG1 MET A  80      29.630  38.580  80.190  1.00  0.00           H
ATOM   1080  HG2 MET A  80      31.140  38.890  79.250  1.00  0.00           H
ATOM   1081  SD  MET A  80      29.730  37.630  77.880  1.00  0.00           S
ATOM   1082  CE  MET A  80      30.760  36.600  78.860  1.00  0.00           C
ATOM   1083  HE1 MET A  80      30.480  36.640  79.940  1.00  0.00           H
ATOM   1084  HE2 MET A  80      31.810  36.930  78.720  1.00  0.00           H
ATOM   1085  HE3 MET A  80      30.650  35.530  78.570  1.00  0.00           H
ATOM   1086  C   MET A  80      29.720  42.630  79.430  1.00  0.00           C
ATOM   1087  O   MET A  80      30.480  43.010  78.590  1.00  0.00           O
ATOM   1088  N   LYS A  81      28.760  43.510  79.880  1.00  0.00           N
ATOM   1089  HN  LYS A  81      28.180  43.300  80.660  1.00  0.00           H
ATOM   1090  CA  LYS A  81      28.600  44.770  79.350  1.00  0.00           C
ATOM   1091  HA  LYS A  81      28.720  44.760  78.280  1.00  0.00           H
ATOM   1092  CB  LYS A  81      27.180  45.330  79.830  1.00  0.00           C
ATOM   1093  HB1 LYS A  81      27.220  46.440  79.790  1.00  0.00           H
ATOM   1094  HB2 LYS A  81      26.940  45.100  80.890  1.00  0.00           H
ATOM   1095  CG  LYS A  81      26.060  44.830  78.890  1.00  0.00           C
ATOM   1096  HG1 LYS A  81      26.400  44.780  77.830  1.00  0.00           H
ATOM   1097  HG2 LYS A  81      25.250  45.580  79.010  1.00  0.00           H
ATOM   1098  CD  LYS A  81      25.540  43.430  79.200  1.00  0.00           C
ATOM   1099  HD1 LYS A  81      25.190  43.520  80.260  1.00  0.00           H
ATOM   1100  HD2 LYS A  81      26.410  42.740  79.160  1.00  0.00           H
ATOM   1101  CE  LYS A  81      24.400  42.800  78.380  1.00  0.00           C
ATOM   1102  HE1 LYS A  81      24.200  41.790  78.800  1.00  0.00           H
ATOM   1103  HE2 LYS A  81      24.650  42.620  77.320  1.00  0.00           H
ATOM   1104  NZ  LYS A  81      23.230  43.620  78.250  1.00  0.00           N
ATOM   1105  HZ1 LYS A  81      22.730  43.870  79.130  1.00  0.00           H
ATOM   1106  HZ2 LYS A  81      22.560  43.000  77.760  1.00  0.00           H
ATOM   1107  HZ3 LYS A  81      23.450  44.420  77.630  1.00  0.00           H
ATOM   1108  C   LYS A  81      29.680  45.780  79.810  1.00  0.00           C
ATOM   1109  O   LYS A  81      29.410  46.860  80.440  1.00  0.00           O
ATOM   1110  N   THR A  82      30.970  45.520  79.480  1.00  0.00           N
ATOM   1111  HN  THR A  82      31.110  44.650  79.020  1.00  0.00           H
ATOM   1112  CA  THR A  82      31.990  46.470  79.640  1.00  0.00           C
ATOM   1113  HA  THR A  82      31.820  47.270  80.340  1.00  0.00           H
ATOM   1114  CB  THR A  82      33.360  45.850  80.050  1.00  0.00           C
ATOM   1115  HB  THR A  82      34.110  46.670  80.050  1.00  0.00           H
ATOM   1116  OG1 THR A  82      33.850  44.730  79.300  1.00  0.00           O
ATOM   1117  HG1 THR A  82      34.690  44.310  79.540  1.00  0.00           H
ATOM   1118  CG2 THR A  82      33.270  45.340  81.550  1.00  0.00           C
ATOM   1119 HG21 THR A  82      34.220  45.270  82.110  1.00  0.00           H
ATOM   1120 HG22 THR A  82      32.840  44.310  81.510  1.00  0.00           H
ATOM   1121 HG23 THR A  82      32.520  45.980  82.070  1.00  0.00           H
ATOM   1122  C   THR A  82      32.410  47.080  78.240  1.00  0.00           C
ATOM   1123  O   THR A  82      32.210  46.420  77.200  1.00  0.00           O
ATOM   1124  N   ALA A  83      33.020  48.240  78.130  1.00  0.00           N
ATOM   1125  HN  ALA A  83      33.090  48.800  78.950  1.00  0.00           H
ATOM   1126  CA  ALA A  83      33.530  48.830  76.860  1.00  0.00           C
ATOM   1127  HA  ALA A  83      32.650  49.040  76.270  1.00  0.00           H
ATOM   1128  CB  ALA A  83      34.150  50.180  77.260  1.00  0.00           C
ATOM   1129  HB1 ALA A  83      34.420  50.820  76.390  1.00  0.00           H
ATOM   1130  HB2 ALA A  83      35.060  50.010  77.880  1.00  0.00           H
ATOM   1131  HB3 ALA A  83      33.470  50.840  77.840  1.00  0.00           H
ATOM   1132  C   ALA A  83      34.530  48.060  76.060  1.00  0.00           C
ATOM   1133  O   ALA A  83      34.480  48.130  74.830  1.00  0.00           O
ATOM   1134  N   THR A  84      35.400  47.290  76.790  1.00  0.00           N
ATOM   1135  HN  THR A  84      35.240  47.330  77.770  1.00  0.00           H
ATOM   1136  CA  THR A  84      36.300  46.260  76.250  1.00  0.00           C
ATOM   1137  HA  THR A  84      37.020  46.770  75.610  1.00  0.00           H
ATOM   1138  CB  THR A  84      37.060  45.500  77.350  1.00  0.00           C
ATOM   1139  HB  THR A  84      36.360  44.990  78.040  1.00  0.00           H
ATOM   1140  OG1 THR A  84      37.840  46.430  77.980  1.00  0.00           O
ATOM   1141  HG1 THR A  84      37.160  46.970  78.380  1.00  0.00           H
ATOM   1142  CG2 THR A  84      37.900  44.360  76.800  1.00  0.00           C
ATOM   1143 HG21 THR A  84      37.330  43.440  76.560  1.00  0.00           H
ATOM   1144 HG22 THR A  84      38.690  44.080  77.520  1.00  0.00           H
ATOM   1145 HG23 THR A  84      38.420  44.760  75.900  1.00  0.00           H
ATOM   1146  C   THR A  84      35.540  45.150  75.520  1.00  0.00           C
ATOM   1147  O   THR A  84      35.830  44.840  74.330  1.00  0.00           O
ATOM   1148  N   ASN A  85      34.540  44.530  76.130  1.00  0.00           N
ATOM   1149  HN  ASN A  85      34.190  44.770  77.040  1.00  0.00           H
ATOM   1150  CA  ASN A  85      33.710  43.590  75.480  1.00  0.00           C
ATOM   1151  HA  ASN A  85      34.460  43.040  74.930  1.00  0.00           H
ATOM   1152  CB  ASN A  85      32.820  42.840  76.550  1.00  0.00           C
ATOM   1153  HB1 ASN A  85      31.990  42.300  76.030  1.00  0.00           H
ATOM   1154  HB2 ASN A  85      32.480  43.670  77.200  1.00  0.00           H
ATOM   1155  CG  ASN A  85      33.610  41.800  77.380  1.00  0.00           C
ATOM   1156  OD1 ASN A  85      34.520  41.170  76.920  1.00  0.00           O
ATOM   1157  ND2 ASN A  85      33.240  41.690  78.720  1.00  0.00           N
ATOM   1158 HD21 ASN A  85      33.710  41.060  79.350  1.00  0.00           H
ATOM   1159 HD22 ASN A  85      32.450  42.140  79.130  1.00  0.00           H
ATOM   1160  C   ASN A  85      32.710  44.090  74.460  1.00  0.00           C
ATOM   1161  O   ASN A  85      32.270  43.290  73.630  1.00  0.00           O
ATOM   1162  N   ILE A  86      32.370  45.420  74.480  1.00  0.00           N
ATOM   1163  HN  ILE A  86      32.550  45.950  75.310  1.00  0.00           H
ATOM   1164  CA  ILE A  86      31.750  45.980  73.280  1.00  0.00           C
ATOM   1165  HA  ILE A  86      30.960  45.320  72.930  1.00  0.00           H
ATOM   1166  CB  ILE A  86      31.170  47.260  73.760  1.00  0.00           C
ATOM   1167  HB  ILE A  86      31.900  47.880  74.340  1.00  0.00           H
ATOM   1168  CG2 ILE A  86      30.710  48.190  72.630  1.00  0.00           C
ATOM   1169 HG21 ILE A  86      31.630  48.390  72.040  1.00  0.00           H
ATOM   1170 HG22 ILE A  86      30.330  49.160  73.020  1.00  0.00           H
ATOM   1171 HG23 ILE A  86      29.980  47.620  72.010  1.00  0.00           H
ATOM   1172  CG1 ILE A  86      29.930  47.100  74.720  1.00  0.00           C
ATOM   1173 HG11 ILE A  86      29.750  48.070  75.230  1.00  0.00           H
ATOM   1174 HG12 ILE A  86      30.170  46.310  75.460  1.00  0.00           H
ATOM   1175  CD  ILE A  86      28.650  46.520  74.100  1.00  0.00           C
ATOM   1176  HD1 ILE A  86      28.780  45.510  73.660  1.00  0.00           H
ATOM   1177  HD2 ILE A  86      28.230  47.320  73.450  1.00  0.00           H
ATOM   1178  HD3 ILE A  86      27.840  46.350  74.830  1.00  0.00           H
ATOM   1179  C   ILE A  86      32.640  46.060  72.080  1.00  0.00           C
ATOM   1180  O   ILE A  86      32.310  45.670  70.930  1.00  0.00           O
ATOM   1181  N   TYR A  87      33.990  46.390  72.190  1.00  0.00           N
ATOM   1182  HN  TYR A  87      34.480  46.650  73.020  1.00  0.00           H
ATOM   1183  CA  TYR A  87      34.970  46.180  71.120  1.00  0.00           C
ATOM   1184  HA  TYR A  87      34.480  46.650  70.280  1.00  0.00           H
ATOM   1185  CB  TYR A  87      36.430  46.700  71.420  1.00  0.00           C
ATOM   1186  HB1 TYR A  87      37.060  46.720  70.500  1.00  0.00           H
ATOM   1187  HB2 TYR A  87      36.860  45.930  72.090  1.00  0.00           H
ATOM   1188  CG  TYR A  87      36.370  48.110  72.060  1.00  0.00           C
ATOM   1189  CD1 TYR A  87      35.670  49.200  71.440  1.00  0.00           C
ATOM   1190  HD1 TYR A  87      35.200  49.020  70.490  1.00  0.00           H
ATOM   1191  CE1 TYR A  87      35.940  50.540  71.820  1.00  0.00           C
ATOM   1192  HE1 TYR A  87      35.510  51.390  71.310  1.00  0.00           H
ATOM   1193  CZ  TYR A  87      36.600  50.730  73.040  1.00  0.00           C
ATOM   1194  OH  TYR A  87      36.730  52.050  73.540  1.00  0.00           O
ATOM   1195  HH  TYR A  87      37.360  52.080  74.270  1.00  0.00           H
ATOM   1196  CD2 TYR A  87      37.080  48.370  73.280  1.00  0.00           C
ATOM   1197  HD2 TYR A  87      37.650  47.550  73.700  1.00  0.00           H
ATOM   1198  CE2 TYR A  87      37.270  49.680  73.660  1.00  0.00           C
ATOM   1199  HE2 TYR A  87      37.890  49.740  74.540  1.00  0.00           H
ATOM   1200  C   TYR A  87      35.240  44.710  70.640  1.00  0.00           C
ATOM   1201  O   TYR A  87      35.390  44.520  69.420  1.00  0.00           O
ATOM   1202  N   ILE A  88      35.200  43.730  71.550  1.00  0.00           N
ATOM   1203  HN  ILE A  88      35.160  43.950  72.520  1.00  0.00           H
ATOM   1204  CA  ILE A  88      35.220  42.280  71.330  1.00  0.00           C
ATOM   1205  HA  ILE A  88      36.120  42.060  70.780  1.00  0.00           H
ATOM   1206  CB  ILE A  88      35.430  41.500  72.660  1.00  0.00           C
ATOM   1207  HB  ILE A  88      34.710  42.010  73.330  1.00  0.00           H
ATOM   1208  CG2 ILE A  88      35.070  40.000  72.640  1.00  0.00           C
ATOM   1209 HG21 ILE A  88      34.080  39.810  72.160  1.00  0.00           H
ATOM   1210 HG22 ILE A  88      35.150  39.680  73.700  1.00  0.00           H
ATOM   1211 HG23 ILE A  88      35.810  39.410  72.070  1.00  0.00           H
ATOM   1212  CG1 ILE A  88      36.910  41.840  73.200  1.00  0.00           C
ATOM   1213 HG11 ILE A  88      36.900  41.410  74.220  1.00  0.00           H
ATOM   1214 HG12 ILE A  88      37.000  42.940  73.320  1.00  0.00           H
ATOM   1215  CD  ILE A  88      38.060  41.220  72.390  1.00  0.00           C
ATOM   1216  HD1 ILE A  88      38.050  41.400  71.290  1.00  0.00           H
ATOM   1217  HD2 ILE A  88      38.000  40.120  72.540  1.00  0.00           H
ATOM   1218  HD3 ILE A  88      39.000  41.510  72.890  1.00  0.00           H
ATOM   1219  C   ILE A  88      34.010  41.780  70.550  1.00  0.00           C
ATOM   1220  O   ILE A  88      34.140  40.920  69.640  1.00  0.00           O
ATOM   1221  N   PHE A  89      32.840  42.350  70.830  1.00  0.00           N
ATOM   1222  HN  PHE A  89      32.690  42.940  71.620  1.00  0.00           H
ATOM   1223  CA  PHE A  89      31.590  42.090  70.140  1.00  0.00           C
ATOM   1224  HA  PHE A  89      31.430  41.020  70.170  1.00  0.00           H
ATOM   1225  CB  PHE A  89      30.460  42.710  70.920  1.00  0.00           C
ATOM   1226  HB1 PHE A  89      30.810  43.710  71.250  1.00  0.00           H
ATOM   1227  HB2 PHE A  89      30.390  42.160  71.890  1.00  0.00           H
ATOM   1228  CG  PHE A  89      29.100  42.900  70.250  1.00  0.00           C
ATOM   1229  CD1 PHE A  89      28.210  41.830  70.240  1.00  0.00           C
ATOM   1230  HD1 PHE A  89      28.560  40.890  70.640  1.00  0.00           H
ATOM   1231  CE1 PHE A  89      26.880  42.060  69.800  1.00  0.00           C
ATOM   1232  HE1 PHE A  89      26.050  41.380  69.900  1.00  0.00           H
ATOM   1233  CZ  PHE A  89      26.540  43.300  69.210  1.00  0.00           C
ATOM   1234  HZ  PHE A  89      25.540  43.480  68.850  1.00  0.00           H
ATOM   1235  CD2 PHE A  89      28.720  44.140  69.730  1.00  0.00           C
ATOM   1236  HD2 PHE A  89      29.430  44.960  69.670  1.00  0.00           H
ATOM   1237  CE2 PHE A  89      27.430  44.340  69.250  1.00  0.00           C
ATOM   1238  HE2 PHE A  89      27.180  45.290  68.800  1.00  0.00           H
ATOM   1239  C   PHE A  89      31.580  42.520  68.690  1.00  0.00           C
ATOM   1240  O   PHE A  89      31.150  41.790  67.750  1.00  0.00           O
ATOM   1241  N   ASN A  90      32.170  43.690  68.450  1.00  0.00           N
ATOM   1242  HN  ASN A  90      32.470  44.200  69.250  1.00  0.00           H
ATOM   1243  CA  ASN A  90      32.500  44.270  67.160  1.00  0.00           C
ATOM   1244  HA  ASN A  90      31.640  44.100  66.540  1.00  0.00           H
ATOM   1245  CB  ASN A  90      32.910  45.730  67.240  1.00  0.00           C
ATOM   1246  HB1 ASN A  90      33.950  45.880  67.590  1.00  0.00           H
ATOM   1247  HB2 ASN A  90      32.170  46.160  67.950  1.00  0.00           H
ATOM   1248  CG  ASN A  90      32.680  46.430  65.930  1.00  0.00           C
ATOM   1249  OD1 ASN A  90      31.530  46.800  65.630  1.00  0.00           O
ATOM   1250  ND2 ASN A  90      33.740  46.610  65.170  1.00  0.00           N
ATOM   1251 HD21 ASN A  90      33.670  47.100  64.310  1.00  0.00           H
ATOM   1252 HD22 ASN A  90      34.590  46.280  65.560  1.00  0.00           H
ATOM   1253  C   ASN A  90      33.590  43.420  66.440  1.00  0.00           C
ATOM   1254  O   ASN A  90      33.500  43.190  65.210  1.00  0.00           O
ATOM   1255  N   LEU A  91      34.660  42.980  67.080  1.00  0.00           N
ATOM   1256  HN  LEU A  91      34.780  43.100  68.060  1.00  0.00           H
ATOM   1257  CA  LEU A  91      35.710  42.100  66.540  1.00  0.00           C
ATOM   1258  HA  LEU A  91      36.130  42.570  65.670  1.00  0.00           H
ATOM   1259  CB  LEU A  91      36.900  41.920  67.490  1.00  0.00           C
ATOM   1260  HB1 LEU A  91      36.550  41.250  68.310  1.00  0.00           H
ATOM   1261  HB2 LEU A  91      37.100  42.920  67.940  1.00  0.00           H
ATOM   1262  CG  LEU A  91      38.260  41.320  66.980  1.00  0.00           C
ATOM   1263  HG  LEU A  91      38.060  40.290  66.630  1.00  0.00           H
ATOM   1264  CD1 LEU A  91      38.960  42.170  65.930  1.00  0.00           C
ATOM   1265 HD11 LEU A  91      39.210  43.200  66.260  1.00  0.00           H
ATOM   1266 HD12 LEU A  91      38.380  42.350  65.000  1.00  0.00           H
ATOM   1267 HD13 LEU A  91      39.910  41.680  65.620  1.00  0.00           H
ATOM   1268  CD2 LEU A  91      39.280  41.130  68.180  1.00  0.00           C
ATOM   1269 HD21 LEU A  91      39.610  42.110  68.590  1.00  0.00           H
ATOM   1270 HD22 LEU A  91      40.170  40.720  67.670  1.00  0.00           H
ATOM   1271 HD23 LEU A  91      38.960  40.410  68.960  1.00  0.00           H
ATOM   1272  C   LEU A  91      35.180  40.760  66.090  1.00  0.00           C
ATOM   1273  O   LEU A  91      35.400  40.450  64.910  1.00  0.00           O
ATOM   1274  N   ALA A  92      34.430  40.060  66.930  1.00  0.00           N
ATOM   1275  HN  ALA A  92      34.200  40.400  67.840  1.00  0.00           H
ATOM   1276  CA  ALA A  92      33.750  38.820  66.640  1.00  0.00           C
ATOM   1277  HA  ALA A  92      34.550  38.100  66.480  1.00  0.00           H
ATOM   1278  CB  ALA A  92      32.810  38.530  67.850  1.00  0.00           C
ATOM   1279  HB1 ALA A  92      31.970  39.230  68.030  1.00  0.00           H
ATOM   1280  HB2 ALA A  92      33.380  38.550  68.800  1.00  0.00           H
ATOM   1281  HB3 ALA A  92      32.340  37.530  67.800  1.00  0.00           H
ATOM   1282  C   ALA A  92      32.920  38.890  65.410  1.00  0.00           C
ATOM   1283  O   ALA A  92      32.870  38.010  64.550  1.00  0.00           O
ATOM   1284  N   LEU A  93      32.160  40.040  65.300  1.00  0.00           N
ATOM   1285  HN  LEU A  93      32.230  40.750  66.000  1.00  0.00           H
ATOM   1286  CA  LEU A  93      31.320  40.350  64.120  1.00  0.00           C
ATOM   1287  HA  LEU A  93      30.660  39.500  64.030  1.00  0.00           H
ATOM   1288  CB  LEU A  93      30.340  41.480  64.200  1.00  0.00           C
ATOM   1289  HB1 LEU A  93      30.910  42.400  64.460  1.00  0.00           H
ATOM   1290  HB2 LEU A  93      29.730  41.270  65.100  1.00  0.00           H
ATOM   1291  CG  LEU A  93      29.370  41.800  63.060  1.00  0.00           C
ATOM   1292  HG  LEU A  93      29.970  42.290  62.260  1.00  0.00           H
ATOM   1293  CD1 LEU A  93      28.660  40.590  62.560  1.00  0.00           C
ATOM   1294 HD11 LEU A  93      29.350  39.840  62.140  1.00  0.00           H
ATOM   1295 HD12 LEU A  93      27.940  40.920  61.780  1.00  0.00           H
ATOM   1296 HD13 LEU A  93      28.160  40.010  63.360  1.00  0.00           H
ATOM   1297  CD2 LEU A  93      28.350  42.890  63.490  1.00  0.00           C
ATOM   1298 HD21 LEU A  93      28.840  43.750  64.010  1.00  0.00           H
ATOM   1299 HD22 LEU A  93      27.570  42.450  64.140  1.00  0.00           H
ATOM   1300 HD23 LEU A  93      27.770  43.390  62.680  1.00  0.00           H
ATOM   1301  C   LEU A  93      32.060  40.480  62.820  1.00  0.00           C
ATOM   1302  O   LEU A  93      31.790  39.760  61.830  1.00  0.00           O
ATOM   1303  N   ALA A  94      33.130  41.270  62.790  1.00  0.00           N
ATOM   1304  HN  ALA A  94      33.430  41.770  63.600  1.00  0.00           H
ATOM   1305  CA  ALA A  94      34.000  41.420  61.610  1.00  0.00           C
ATOM   1306  HA  ALA A  94      33.310  41.850  60.900  1.00  0.00           H
ATOM   1307  CB  ALA A  94      35.050  42.570  61.900  1.00  0.00           C
ATOM   1308  HB1 ALA A  94      34.470  43.520  61.910  1.00  0.00           H
ATOM   1309  HB2 ALA A  94      35.780  42.710  61.070  1.00  0.00           H
ATOM   1310  HB3 ALA A  94      35.610  42.390  62.840  1.00  0.00           H
ATOM   1311  C   ALA A  94      34.600  40.140  61.030  1.00  0.00           C
ATOM   1312  O   ALA A  94      34.610  39.810  59.820  1.00  0.00           O
ATOM   1313  N   ASP A  95      35.070  39.300  62.040  1.00  0.00           N
ATOM   1314  HN  ASP A  95      35.070  39.650  62.980  1.00  0.00           H
ATOM   1315  CA  ASP A  95      35.690  38.010  61.790  1.00  0.00           C
ATOM   1316  HA  ASP A  95      36.370  38.130  60.950  1.00  0.00           H
ATOM   1317  CB  ASP A  95      36.430  37.640  63.090  1.00  0.00           C
ATOM   1318  HB1 ASP A  95      36.630  36.550  63.040  1.00  0.00           H
ATOM   1319  HB2 ASP A  95      35.890  37.850  64.040  1.00  0.00           H
ATOM   1320  CG  ASP A  95      37.820  38.270  63.140  1.00  0.00           C
ATOM   1321  OD1 ASP A  95      38.500  37.940  64.100  1.00  0.00           O
ATOM   1322  OD2 ASP A  95      38.270  38.760  62.060  1.00  0.00           O
ATOM   1323  C   ASP A  95      34.640  36.960  61.440  1.00  0.00           C
ATOM   1324  O   ASP A  95      34.850  35.940  60.790  1.00  0.00           O
ATOM   1325  N   ALA A  96      33.460  37.080  61.990  1.00  0.00           N
ATOM   1326  HN  ALA A  96      33.280  37.840  62.610  1.00  0.00           H
ATOM   1327  CA  ALA A  96      32.320  36.230  61.610  1.00  0.00           C
ATOM   1328  HA  ALA A  96      32.720  35.250  61.800  1.00  0.00           H
ATOM   1329  CB  ALA A  96      31.080  36.410  62.420  1.00  0.00           C
ATOM   1330  HB1 ALA A  96      31.320  36.450  63.500  1.00  0.00           H
ATOM   1331  HB2 ALA A  96      30.480  35.520  62.130  1.00  0.00           H
ATOM   1332  HB3 ALA A  96      30.550  37.370  62.240  1.00  0.00           H
ATOM   1333  C   ALA A  96      31.930  36.380  60.180  1.00  0.00           C
ATOM   1334  O   ALA A  96      31.750  35.420  59.420  1.00  0.00           O
ATOM   1335  N   LEU A  97      31.930  37.660  59.720  1.00  0.00           N
ATOM   1336  HN  LEU A  97      32.040  38.420  60.360  1.00  0.00           H
ATOM   1337  CA  LEU A  97      31.760  37.970  58.340  1.00  0.00           C
ATOM   1338  HA  LEU A  97      30.800  37.660  57.970  1.00  0.00           H
ATOM   1339  CB  LEU A  97      31.680  39.530  58.180  1.00  0.00           C
ATOM   1340  HB1 LEU A  97      31.810  39.950  57.160  1.00  0.00           H
ATOM   1341  HB2 LEU A  97      32.590  39.950  58.650  1.00  0.00           H
ATOM   1342  CG  LEU A  97      30.340  40.150  58.780  1.00  0.00           C
ATOM   1343  HG  LEU A  97      30.130  39.780  59.800  1.00  0.00           H
ATOM   1344  CD1 LEU A  97      30.440  41.730  58.800  1.00  0.00           C
ATOM   1345 HD11 LEU A  97      29.480  42.150  59.160  1.00  0.00           H
ATOM   1346 HD12 LEU A  97      30.700  42.070  57.780  1.00  0.00           H
ATOM   1347 HD13 LEU A  97      31.230  42.100  59.480  1.00  0.00           H
ATOM   1348  CD2 LEU A  97      29.110  39.780  58.050  1.00  0.00           C
ATOM   1349 HD21 LEU A  97      28.990  40.170  57.010  1.00  0.00           H
ATOM   1350 HD22 LEU A  97      28.220  40.110  58.620  1.00  0.00           H
ATOM   1351 HD23 LEU A  97      29.050  38.700  57.770  1.00  0.00           H
ATOM   1352  C   LEU A  97      32.870  37.400  57.400  1.00  0.00           C
ATOM   1353  O   LEU A  97      32.560  36.990  56.270  1.00  0.00           O
ATOM   1354  N   ALA A  98      34.200  37.330  57.790  1.00  0.00           N
ATOM   1355  HN  ALA A  98      34.390  37.620  58.720  1.00  0.00           H
ATOM   1356  CA  ALA A  98      35.230  36.740  56.990  1.00  0.00           C
ATOM   1357  HA  ALA A  98      35.340  37.110  55.980  1.00  0.00           H
ATOM   1358  CB  ALA A  98      36.540  37.020  57.730  1.00  0.00           C
ATOM   1359  HB1 ALA A  98      36.600  36.640  58.770  1.00  0.00           H
ATOM   1360  HB2 ALA A  98      36.710  38.110  57.800  1.00  0.00           H
ATOM   1361  HB3 ALA A  98      37.340  36.550  57.120  1.00  0.00           H
ATOM   1362  C   ALA A  98      35.000  35.260  56.970  1.00  0.00           C
ATOM   1363  O   ALA A  98      35.010  34.580  55.980  1.00  0.00           O
ATOM   1364  N   THR A  99      34.630  34.650  58.070  1.00  0.00           N
ATOM   1365  HN  THR A  99      34.510  35.130  58.940  1.00  0.00           H
ATOM   1366  CA  THR A  99      34.430  33.250  58.190  1.00  0.00           C
ATOM   1367  HA  THR A  99      35.320  32.900  57.680  1.00  0.00           H
ATOM   1368  CB  THR A  99      34.460  32.800  59.650  1.00  0.00           C
ATOM   1369  HB  THR A  99      34.100  31.750  59.720  1.00  0.00           H
ATOM   1370  OG1 THR A  99      33.580  33.460  60.520  1.00  0.00           O
ATOM   1371  HG1 THR A  99      34.050  34.290  60.640  1.00  0.00           H
ATOM   1372  CG2 THR A  99      35.870  32.930  60.250  1.00  0.00           C
ATOM   1373 HG21 THR A  99      36.650  32.250  59.840  1.00  0.00           H
ATOM   1374 HG22 THR A  99      35.830  32.650  61.330  1.00  0.00           H
ATOM   1375 HG23 THR A  99      36.300  33.940  60.100  1.00  0.00           H
ATOM   1376  C   THR A  99      33.220  32.640  57.480  1.00  0.00           C
ATOM   1377  O   THR A  99      33.170  31.480  57.140  1.00  0.00           O
ATOM   1378  N   SER A 100      32.180  33.480  57.240  1.00  0.00           N
ATOM   1379  HN  SER A 100      32.110  34.320  57.790  1.00  0.00           H
ATOM   1380  CA  SER A 100      31.060  33.170  56.410  1.00  0.00           C
ATOM   1381  HA  SER A 100      30.610  32.250  56.740  1.00  0.00           H
ATOM   1382  CB  SER A 100      29.930  34.250  56.590  1.00  0.00           C
ATOM   1383  HB1 SER A 100      29.750  34.510  57.650  1.00  0.00           H
ATOM   1384  HB2 SER A 100      28.960  34.070  56.070  1.00  0.00           H
ATOM   1385  OG  SER A 100      30.270  35.520  56.000  1.00  0.00           O
ATOM   1386  HG1 SER A 100      31.090  35.830  56.390  1.00  0.00           H
ATOM   1387  C   SER A 100      31.300  32.980  54.920  1.00  0.00           C
ATOM   1388  O   SER A 100      30.660  32.160  54.270  1.00  0.00           O
ATOM   1389  N   THR A 101      32.330  33.650  54.380  1.00  0.00           N
ATOM   1390  HN  THR A 101      32.790  34.320  54.970  1.00  0.00           H
ATOM   1391  CA  THR A 101      32.650  33.610  52.990  1.00  0.00           C
ATOM   1392  HA  THR A 101      31.720  33.800  52.480  1.00  0.00           H
ATOM   1393  CB  THR A 101      33.590  34.710  52.500  1.00  0.00           C
ATOM   1394  HB  THR A 101      33.670  34.510  51.410  1.00  0.00           H
ATOM   1395  OG1 THR A 101      34.940  34.610  53.040  1.00  0.00           O
ATOM   1396  HG1 THR A 101      34.690  34.440  53.950  1.00  0.00           H
ATOM   1397  CG2 THR A 101      33.110  36.140  52.840  1.00  0.00           C
ATOM   1398 HG21 THR A 101      33.170  36.340  53.930  1.00  0.00           H
ATOM   1399 HG22 THR A 101      32.080  36.350  52.480  1.00  0.00           H
ATOM   1400 HG23 THR A 101      33.750  36.810  52.230  1.00  0.00           H
ATOM   1401  C   THR A 101      33.360  32.270  52.550  1.00  0.00           C
ATOM   1402  O   THR A 101      33.350  32.000  51.370  1.00  0.00           O
ATOM   1403  N   LEU A 102      33.960  31.510  53.480  1.00  0.00           N
ATOM   1404  HN  LEU A 102      33.940  31.770  54.440  1.00  0.00           H
ATOM   1405  CA  LEU A 102      34.750  30.360  53.110  1.00  0.00           C
ATOM   1406  HA  LEU A 102      35.440  30.790  52.400  1.00  0.00           H
ATOM   1407  CB  LEU A 102      35.580  29.970  54.350  1.00  0.00           C
ATOM   1408  HB1 LEU A 102      36.340  29.250  53.970  1.00  0.00           H
ATOM   1409  HB2 LEU A 102      34.910  29.430  55.050  1.00  0.00           H
ATOM   1410  CG  LEU A 102      36.340  31.120  55.010  1.00  0.00           C
ATOM   1411  HG  LEU A 102      35.630  31.910  55.320  1.00  0.00           H
ATOM   1412  CD1 LEU A 102      36.950  30.640  56.270  1.00  0.00           C
ATOM   1413 HD11 LEU A 102      36.190  30.060  56.830  1.00  0.00           H
ATOM   1414 HD12 LEU A 102      37.410  31.480  56.820  1.00  0.00           H
ATOM   1415 HD13 LEU A 102      37.800  29.940  56.110  1.00  0.00           H
ATOM   1416  CD2 LEU A 102      37.440  31.810  54.190  1.00  0.00           C
ATOM   1417 HD21 LEU A 102      37.190  31.900  53.110  1.00  0.00           H
ATOM   1418 HD22 LEU A 102      38.450  31.350  54.270  1.00  0.00           H
ATOM   1419 HD23 LEU A 102      37.710  32.820  54.570  1.00  0.00           H
ATOM   1420  C   LEU A 102      34.070  29.130  52.410  1.00  0.00           C
ATOM   1421  O   LEU A 102      34.680  28.510  51.560  1.00  0.00           O
ATOM   1422  N   PRO A 103      32.870  28.690  52.630  1.00  0.00           N
ATOM   1423  CD  PRO A 103      32.120  28.830  53.930  1.00  0.00           C
ATOM   1424  HD1 PRO A 103      31.730  29.860  54.030  1.00  0.00           H
ATOM   1425  HD2 PRO A 103      32.710  28.550  54.830  1.00  0.00           H
ATOM   1426  CA  PRO A 103      32.090  27.840  51.660  1.00  0.00           C
ATOM   1427  HA  PRO A 103      32.500  26.850  51.790  1.00  0.00           H
ATOM   1428  CB  PRO A 103      30.620  27.740  52.230  1.00  0.00           C
ATOM   1429  HB1 PRO A 103      30.210  26.730  52.040  1.00  0.00           H
ATOM   1430  HB2 PRO A 103      30.110  28.700  51.970  1.00  0.00           H
ATOM   1431  CG  PRO A 103      30.910  27.850  53.720  1.00  0.00           C
ATOM   1432  HG1 PRO A 103      30.040  28.340  54.210  1.00  0.00           H
ATOM   1433  HG2 PRO A 103      31.090  26.890  54.250  1.00  0.00           H
ATOM   1434  C   PRO A 103      32.190  28.180  50.170  1.00  0.00           C
ATOM   1435  O   PRO A 103      32.590  27.380  49.350  1.00  0.00           O
ATOM   1436  N   PHE A 104      31.950  29.450  49.880  1.00  0.00           N
ATOM   1437  HN  PHE A 104      31.520  29.990  50.600  1.00  0.00           H
ATOM   1438  CA  PHE A 104      31.910  30.000  48.520  1.00  0.00           C
ATOM   1439  HA  PHE A 104      31.470  29.240  47.900  1.00  0.00           H
ATOM   1440  CB  PHE A 104      31.070  31.380  48.410  1.00  0.00           C
ATOM   1441  HB1 PHE A 104      30.860  31.580  47.340  1.00  0.00           H
ATOM   1442  HB2 PHE A 104      31.500  32.300  48.850  1.00  0.00           H
ATOM   1443  CG  PHE A 104      29.690  31.120  49.080  1.00  0.00           C
ATOM   1444  CD1 PHE A 104      28.650  30.490  48.410  1.00  0.00           C
ATOM   1445  HD1 PHE A 104      28.630  30.130  47.390  1.00  0.00           H
ATOM   1446  CE1 PHE A 104      27.490  30.080  49.170  1.00  0.00           C
ATOM   1447  HE1 PHE A 104      26.730  29.560  48.620  1.00  0.00           H
ATOM   1448  CZ  PHE A 104      27.310  30.450  50.560  1.00  0.00           C
ATOM   1449  HZ  PHE A 104      26.490  30.150  51.190  1.00  0.00           H
ATOM   1450  CD2 PHE A 104      29.490  31.600  50.420  1.00  0.00           C
ATOM   1451  HD2 PHE A 104      30.310  32.120  50.890  1.00  0.00           H
ATOM   1452  CE2 PHE A 104      28.280  31.230  51.120  1.00  0.00           C
ATOM   1453  HE2 PHE A 104      28.120  31.580  52.130  1.00  0.00           H
ATOM   1454  C   PHE A 104      33.230  30.230  48.040  1.00  0.00           C
ATOM   1455  O   PHE A 104      33.560  29.970  46.840  1.00  0.00           O
ATOM   1456  N   GLN A 105      34.260  30.480  48.910  1.00  0.00           N
ATOM   1457  HN  GLN A 105      34.090  30.610  49.880  1.00  0.00           H
ATOM   1458  CA  GLN A 105      35.650  30.510  48.410  1.00  0.00           C
ATOM   1459  HA  GLN A 105      35.620  30.940  47.420  1.00  0.00           H
ATOM   1460  CB  GLN A 105      36.690  31.310  49.270  1.00  0.00           C
ATOM   1461  HB1 GLN A 105      37.640  31.340  48.690  1.00  0.00           H
ATOM   1462  HB2 GLN A 105      36.880  30.750  50.210  1.00  0.00           H
ATOM   1463  CG  GLN A 105      36.380  32.770  49.660  1.00  0.00           C
ATOM   1464  HG1 GLN A 105      35.550  32.670  50.390  1.00  0.00           H
ATOM   1465  HG2 GLN A 105      36.200  33.420  48.770  1.00  0.00           H
ATOM   1466  CD  GLN A 105      37.620  33.300  50.340  1.00  0.00           C
ATOM   1467  OE1 GLN A 105      38.780  32.950  50.020  1.00  0.00           O
ATOM   1468  NE2 GLN A 105      37.370  34.280  51.150  1.00  0.00           N
ATOM   1469 HE21 GLN A 105      36.480  34.510  51.530  1.00  0.00           H
ATOM   1470 HE22 GLN A 105      38.040  34.900  51.560  1.00  0.00           H
ATOM   1471  C   GLN A 105      36.210  29.080  48.230  1.00  0.00           C
ATOM   1472  O   GLN A 105      37.190  28.930  47.440  1.00  0.00           O
ATOM   1473  N   SER A 106      35.780  28.030  48.910  1.00  0.00           N
ATOM   1474  HN  SER A 106      35.110  28.020  49.650  1.00  0.00           H
ATOM   1475  CA  SER A 106      36.220  26.750  48.590  1.00  0.00           C
ATOM   1476  HA  SER A 106      37.280  26.800  48.750  1.00  0.00           H
ATOM   1477  CB  SER A 106      35.520  25.760  49.580  1.00  0.00           C
ATOM   1478  HB1 SER A 106      35.930  24.760  49.310  1.00  0.00           H
ATOM   1479  HB2 SER A 106      34.420  25.800  49.450  1.00  0.00           H
ATOM   1480  OG  SER A 106      35.880  26.050  50.950  1.00  0.00           O
ATOM   1481  HG1 SER A 106      35.370  26.810  51.240  1.00  0.00           H
ATOM   1482  C   SER A 106      35.990  26.290  47.200  1.00  0.00           C
ATOM   1483  O   SER A 106      36.820  25.610  46.550  1.00  0.00           O
ATOM   1484  N   ALA A 107      34.820  26.660  46.630  1.00  0.00           N
ATOM   1485  HN  ALA A 107      34.120  27.220  47.060  1.00  0.00           H
ATOM   1486  CA  ALA A 107      34.490  26.180  45.280  1.00  0.00           C
ATOM   1487  HA  ALA A 107      34.750  25.140  45.150  1.00  0.00           H
ATOM   1488  CB  ALA A 107      33.000  26.420  44.960  1.00  0.00           C
ATOM   1489  HB1 ALA A 107      32.860  27.520  45.060  1.00  0.00           H
ATOM   1490  HB2 ALA A 107      32.360  26.080  45.810  1.00  0.00           H
ATOM   1491  HB3 ALA A 107      32.670  26.160  43.940  1.00  0.00           H
ATOM   1492  C   ALA A 107      35.340  26.860  44.110  1.00  0.00           C
ATOM   1493  O   ALA A 107      35.460  26.190  43.090  1.00  0.00           O
ATOM   1494  N   LYS A 108      35.960  28.070  44.330  1.00  0.00           N
ATOM   1495  HN  LYS A 108      35.690  28.710  45.050  1.00  0.00           H
ATOM   1496  CA  LYS A 108      36.990  28.580  43.500  1.00  0.00           C
ATOM   1497  HA  LYS A 108      36.580  28.630  42.510  1.00  0.00           H
ATOM   1498  CB  LYS A 108      37.440  29.940  43.970  1.00  0.00           C
ATOM   1499  HB1 LYS A 108      38.270  30.310  43.330  1.00  0.00           H
ATOM   1500  HB2 LYS A 108      37.850  29.950  45.000  1.00  0.00           H
ATOM   1501  CG  LYS A 108      36.360  31.030  43.810  1.00  0.00           C
ATOM   1502  HG1 LYS A 108      35.420  30.680  44.300  1.00  0.00           H
ATOM   1503  HG2 LYS A 108      36.130  31.120  42.730  1.00  0.00           H
ATOM   1504  CD  LYS A 108      36.890  32.320  44.430  1.00  0.00           C
ATOM   1505  HD1 LYS A 108      37.180  32.140  45.490  1.00  0.00           H
ATOM   1506  HD2 LYS A 108      36.080  33.070  44.560  1.00  0.00           H
ATOM   1507  CE  LYS A 108      38.040  33.010  43.650  1.00  0.00           C
ATOM   1508  HE1 LYS A 108      37.540  33.450  42.760  1.00  0.00           H
ATOM   1509  HE2 LYS A 108      38.860  32.380  43.250  1.00  0.00           H
ATOM   1510  NZ  LYS A 108      38.510  34.180  44.250  1.00  0.00           N
ATOM   1511  HZ1 LYS A 108      37.820  34.940  44.390  1.00  0.00           H
ATOM   1512  HZ2 LYS A 108      39.170  34.610  43.580  1.00  0.00           H
ATOM   1513  HZ3 LYS A 108      39.050  33.970  45.120  1.00  0.00           H
ATOM   1514  C   LYS A 108      38.240  27.630  43.420  1.00  0.00           C
ATOM   1515  O   LYS A 108      38.830  27.430  42.340  1.00  0.00           O
ATOM   1516  N   TYR A 109      38.620  27.070  44.570  1.00  0.00           N
ATOM   1517  HN  TYR A 109      38.100  27.290  45.400  1.00  0.00           H
ATOM   1518  CA  TYR A 109      39.730  26.060  44.660  1.00  0.00           C
ATOM   1519  HA  TYR A 109      40.590  26.370  44.090  1.00  0.00           H
ATOM   1520  CB  TYR A 109      40.200  25.730  46.130  1.00  0.00           C
ATOM   1521  HB1 TYR A 109      40.850  24.840  45.990  1.00  0.00           H
ATOM   1522  HB2 TYR A 109      39.430  25.440  46.870  1.00  0.00           H
ATOM   1523  CG  TYR A 109      40.980  26.900  46.680  1.00  0.00           C
ATOM   1524  CD1 TYR A 109      40.450  27.650  47.660  1.00  0.00           C
ATOM   1525  HD1 TYR A 109      39.440  27.470  47.990  1.00  0.00           H
ATOM   1526  CE1 TYR A 109      41.210  28.650  48.270  1.00  0.00           C
ATOM   1527  HE1 TYR A 109      40.760  29.270  49.030  1.00  0.00           H
ATOM   1528  CZ  TYR A 109      42.600  28.740  47.980  1.00  0.00           C
ATOM   1529  OH  TYR A 109      43.370  29.480  48.900  1.00  0.00           O
ATOM   1530  HH  TYR A 109      42.730  29.870  49.510  1.00  0.00           H
ATOM   1531  CD2 TYR A 109      42.290  27.060  46.230  1.00  0.00           C
ATOM   1532  HD2 TYR A 109      42.550  26.450  45.370  1.00  0.00           H
ATOM   1533  CE2 TYR A 109      43.150  27.940  46.940  1.00  0.00           C
ATOM   1534  HE2 TYR A 109      44.220  27.950  46.760  1.00  0.00           H
ATOM   1535  C   TYR A 109      39.290  24.750  43.910  1.00  0.00           C
ATOM   1536  O   TYR A 109      40.050  24.180  43.130  1.00  0.00           O
ATOM   1537  N   LEU A 110      38.010  24.270  44.030  1.00  0.00           N
ATOM   1538  HN  LEU A 110      37.540  24.650  44.830  1.00  0.00           H
ATOM   1539  CA  LEU A 110      37.490  23.040  43.380  1.00  0.00           C
ATOM   1540  HA  LEU A 110      38.070  22.160  43.620  1.00  0.00           H
ATOM   1541  CB  LEU A 110      36.070  22.580  43.910  1.00  0.00           C
ATOM   1542  HB1 LEU A 110      35.700  21.840  43.170  1.00  0.00           H
ATOM   1543  HB2 LEU A 110      35.480  23.530  43.930  1.00  0.00           H
ATOM   1544  CG  LEU A 110      36.150  22.080  45.350  1.00  0.00           C
ATOM   1545  HG  LEU A 110      36.540  22.910  45.980  1.00  0.00           H
ATOM   1546  CD1 LEU A 110      34.760  21.790  45.900  1.00  0.00           C
ATOM   1547 HD11 LEU A 110      34.710  21.540  46.990  1.00  0.00           H
ATOM   1548 HD12 LEU A 110      34.490  20.870  45.330  1.00  0.00           H
ATOM   1549 HD13 LEU A 110      33.980  22.560  45.760  1.00  0.00           H
ATOM   1550  CD2 LEU A 110      37.030  20.860  45.680  1.00  0.00           C
ATOM   1551 HD21 LEU A 110      37.120  20.860  46.790  1.00  0.00           H
ATOM   1552 HD22 LEU A 110      38.040  21.060  45.260  1.00  0.00           H
ATOM   1553 HD23 LEU A 110      36.670  19.890  45.280  1.00  0.00           H
ATOM   1554  C   LEU A 110      37.510  23.130  41.850  1.00  0.00           C
ATOM   1555  O   LEU A 110      37.900  22.170  41.190  1.00  0.00           O
ATOM   1556  N   MET A 111      36.960  24.320  41.360  1.00  0.00           N
ATOM   1557  HN  MET A 111      36.680  25.080  41.950  1.00  0.00           H
ATOM   1558  CA  MET A 111      36.450  24.400  39.970  1.00  0.00           C
ATOM   1559  HA  MET A 111      36.510  23.410  39.530  1.00  0.00           H
ATOM   1560  CB  MET A 111      35.000  25.070  39.920  1.00  0.00           C
ATOM   1561  HB1 MET A 111      34.740  25.100  38.840  1.00  0.00           H
ATOM   1562  HB2 MET A 111      35.110  26.090  40.340  1.00  0.00           H
ATOM   1563  CG  MET A 111      33.970  24.350  40.680  1.00  0.00           C
ATOM   1564  HG1 MET A 111      34.290  24.220  41.730  1.00  0.00           H
ATOM   1565  HG2 MET A 111      33.850  23.300  40.360  1.00  0.00           H
ATOM   1566  SD  MET A 111      32.430  25.220  40.610  1.00  0.00           S
ATOM   1567  CE  MET A 111      32.040  25.190  38.840  1.00  0.00           C
ATOM   1568  HE1 MET A 111      31.000  25.560  38.700  1.00  0.00           H
ATOM   1569  HE2 MET A 111      32.040  24.170  38.380  1.00  0.00           H
ATOM   1570  HE3 MET A 111      32.820  25.760  38.300  1.00  0.00           H
ATOM   1571  C   MET A 111      37.460  25.280  39.190  1.00  0.00           C
ATOM   1572  O   MET A 111      37.800  25.070  38.000  1.00  0.00           O
ATOM   1573  N   GLU A 112      37.850  26.400  39.860  1.00  0.00           N
ATOM   1574  HN  GLU A 112      37.730  26.370  40.850  1.00  0.00           H
ATOM   1575  CA  GLU A 112      38.860  27.330  39.270  1.00  0.00           C
ATOM   1576  HA  GLU A 112      39.110  27.940  40.130  1.00  0.00           H
ATOM   1577  CB  GLU A 112      40.230  26.820  38.860  1.00  0.00           C
ATOM   1578  HB1 GLU A 112      40.940  27.670  38.750  1.00  0.00           H
ATOM   1579  HB2 GLU A 112      40.140  26.270  37.890  1.00  0.00           H
ATOM   1580  CG  GLU A 112      40.760  25.830  39.890  1.00  0.00           C
ATOM   1581  HG1 GLU A 112      40.100  24.960  40.090  1.00  0.00           H
ATOM   1582  HG2 GLU A 112      41.030  26.340  40.840  1.00  0.00           H
ATOM   1583  CD  GLU A 112      42.040  25.280  39.210  1.00  0.00           C
ATOM   1584  OE1 GLU A 112      43.070  25.980  39.150  1.00  0.00           O
ATOM   1585  OE2 GLU A 112      41.960  24.070  38.830  1.00  0.00           O
ATOM   1586  C   GLU A 112      38.150  28.270  38.340  1.00  0.00           C
ATOM   1587  O   GLU A 112      38.750  28.900  37.540  1.00  0.00           O
ATOM   1588  N   THR A 113      36.800  28.440  38.510  1.00  0.00           N
ATOM   1589  HN  THR A 113      36.300  28.080  39.300  1.00  0.00           H
ATOM   1590  CA  THR A 113      35.910  29.350  37.850  1.00  0.00           C
ATOM   1591  HA  THR A 113      36.450  30.280  37.770  1.00  0.00           H
ATOM   1592  CB  THR A 113      35.350  28.780  36.550  1.00  0.00           C
ATOM   1593  HB  THR A 113      36.130  28.370  35.880  1.00  0.00           H
ATOM   1594  OG1 THR A 113      34.560  29.650  35.730  1.00  0.00           O
ATOM   1595  HG1 THR A 113      33.620  29.570  35.940  1.00  0.00           H
ATOM   1596  CG2 THR A 113      34.480  27.570  36.740  1.00  0.00           C
ATOM   1597 HG21 THR A 113      35.000  26.880  37.440  1.00  0.00           H
ATOM   1598 HG22 THR A 113      34.220  27.070  35.790  1.00  0.00           H
ATOM   1599 HG23 THR A 113      33.560  27.910  37.250  1.00  0.00           H
ATOM   1600  C   THR A 113      34.830  29.650  38.890  1.00  0.00           C
ATOM   1601  O   THR A 113      34.510  28.850  39.710  1.00  0.00           O
ATOM   1602  N   TRP A 114      34.340  30.950  38.830  1.00  0.00           N
ATOM   1603  HN  TRP A 114      34.540  31.520  38.040  1.00  0.00           H
ATOM   1604  CA  TRP A 114      33.360  31.490  39.710  1.00  0.00           C
ATOM   1605  HA  TRP A 114      33.640  31.140  40.690  1.00  0.00           H
ATOM   1606  CB  TRP A 114      33.360  33.050  39.760  1.00  0.00           C
ATOM   1607  HB1 TRP A 114      33.220  33.560  38.780  1.00  0.00           H
ATOM   1608  HB2 TRP A 114      34.340  33.420  40.110  1.00  0.00           H
ATOM   1609  CG  TRP A 114      32.350  33.560  40.730  1.00  0.00           C
ATOM   1610  CD1 TRP A 114      31.090  34.000  40.390  1.00  0.00           C
ATOM   1611  HD1 TRP A 114      30.740  34.080  39.370  1.00  0.00           H
ATOM   1612  NE1 TRP A 114      30.490  34.530  41.480  1.00  0.00           N
ATOM   1613  HE1 TRP A 114      29.780  35.190  41.500  1.00  0.00           H
ATOM   1614  CE2 TRP A 114      31.220  34.210  42.590  1.00  0.00           C
ATOM   1615  CD2 TRP A 114      32.410  33.630  42.180  1.00  0.00           C
ATOM   1616  CE3 TRP A 114      33.340  33.160  43.150  1.00  0.00           C
ATOM   1617  HE3 TRP A 114      34.340  32.820  42.900  1.00  0.00           H
ATOM   1618  CZ3 TRP A 114      33.100  33.570  44.480  1.00  0.00           C
ATOM   1619  HZ3 TRP A 114      33.840  33.400  45.240  1.00  0.00           H
ATOM   1620  CZ2 TRP A 114      30.900  34.470  43.920  1.00  0.00           C
ATOM   1621  HZ2 TRP A 114      29.930  34.870  44.150  1.00  0.00           H
ATOM   1622  CH2 TRP A 114      31.870  34.260  44.880  1.00  0.00           C
ATOM   1623  HH2 TRP A 114      31.670  34.590  45.890  1.00  0.00           H
ATOM   1624  C   TRP A 114      31.880  31.060  39.330  1.00  0.00           C
ATOM   1625  O   TRP A 114      31.450  31.260  38.160  1.00  0.00           O
ATOM   1626  N   PRO A 115      31.030  30.500  40.110  1.00  0.00           N
ATOM   1627  CD  PRO A 115      31.480  29.680  41.230  1.00  0.00           C
ATOM   1628  HD1 PRO A 115      31.560  30.260  42.180  1.00  0.00           H
ATOM   1629  HD2 PRO A 115      32.470  29.380  40.820  1.00  0.00           H
ATOM   1630  CA  PRO A 115      29.750  29.950  39.610  1.00  0.00           C
ATOM   1631  HA  PRO A 115      29.490  30.100  38.570  1.00  0.00           H
ATOM   1632  CB  PRO A 115      29.870  28.530  39.980  1.00  0.00           C
ATOM   1633  HB1 PRO A 115      30.470  28.010  39.210  1.00  0.00           H
ATOM   1634  HB2 PRO A 115      28.910  27.970  40.030  1.00  0.00           H
ATOM   1635  CG  PRO A 115      30.550  28.490  41.350  1.00  0.00           C
ATOM   1636  HG1 PRO A 115      29.820  28.700  42.160  1.00  0.00           H
ATOM   1637  HG2 PRO A 115      31.120  27.550  41.550  1.00  0.00           H
ATOM   1638  C   PRO A 115      28.560  30.680  40.340  1.00  0.00           C
ATOM   1639  O   PRO A 115      27.400  30.390  39.930  1.00  0.00           O
ATOM   1640  N   PHE A 116      28.700  31.470  41.440  1.00  0.00           N
ATOM   1641  HN  PHE A 116      29.620  31.760  41.700  1.00  0.00           H
ATOM   1642  CA  PHE A 116      27.600  31.820  42.320  1.00  0.00           C
ATOM   1643  HA  PHE A 116      26.920  31.010  42.530  1.00  0.00           H
ATOM   1644  CB  PHE A 116      28.080  32.050  43.750  1.00  0.00           C
ATOM   1645  HB1 PHE A 116      27.200  32.250  44.400  1.00  0.00           H
ATOM   1646  HB2 PHE A 116      28.870  32.820  43.900  1.00  0.00           H
ATOM   1647  CG  PHE A 116      28.760  30.800  44.330  1.00  0.00           C
ATOM   1648  CD1 PHE A 116      28.000  29.690  44.720  1.00  0.00           C
ATOM   1649  HD1 PHE A 116      26.930  29.780  44.660  1.00  0.00           H
ATOM   1650  CE1 PHE A 116      28.660  28.530  45.180  1.00  0.00           C
ATOM   1651  HE1 PHE A 116      28.070  27.700  45.550  1.00  0.00           H
ATOM   1652  CZ  PHE A 116      30.030  28.470  45.190  1.00  0.00           C
ATOM   1653  HZ  PHE A 116      30.580  27.610  45.560  1.00  0.00           H
ATOM   1654  CD2 PHE A 116      30.130  30.780  44.540  1.00  0.00           C
ATOM   1655  HD2 PHE A 116      30.680  31.640  44.190  1.00  0.00           H
ATOM   1656  CE2 PHE A 116      30.740  29.660  44.980  1.00  0.00           C
ATOM   1657  HE2 PHE A 116      31.820  29.680  45.030  1.00  0.00           H
ATOM   1658  C   PHE A 116      26.680  32.980  41.870  1.00  0.00           C
ATOM   1659  O   PHE A 116      25.770  33.460  42.570  1.00  0.00           O
ATOM   1660  N   GLY A 117      26.940  33.620  40.720  1.00  0.00           N
ATOM   1661  HN  GLY A 117      27.540  33.250  40.020  1.00  0.00           H
ATOM   1662  CA  GLY A 117      26.390  34.920  40.330  1.00  0.00           C
ATOM   1663  HA1 GLY A 117      25.420  35.140  40.760  1.00  0.00           H
ATOM   1664  HA2 GLY A 117      26.430  34.830  39.260  1.00  0.00           H
ATOM   1665  C   GLY A 117      27.300  36.040  40.800  1.00  0.00           C
ATOM   1666  O   GLY A 117      28.130  35.860  41.720  1.00  0.00           O
ATOM   1667  N   GLU A 118      27.100  37.120  40.120  1.00  0.00           N
ATOM   1668  HN  GLU A 118      26.400  37.230  39.410  1.00  0.00           H
ATOM   1669  CA  GLU A 118      27.770  38.390  40.190  1.00  0.00           C
ATOM   1670  HA  GLU A 118      28.820  38.170  40.230  1.00  0.00           H
ATOM   1671  CB  GLU A 118      27.540  39.170  38.930  1.00  0.00           C
ATOM   1672  HB1 GLU A 118      26.470  39.460  38.850  1.00  0.00           H
ATOM   1673  HB2 GLU A 118      27.710  38.570  38.010  1.00  0.00           H
ATOM   1674  CG  GLU A 118      28.120  40.630  38.930  1.00  0.00           C
ATOM   1675  HG1 GLU A 118      29.100  40.510  39.440  1.00  0.00           H
ATOM   1676  HG2 GLU A 118      27.360  41.310  39.380  1.00  0.00           H
ATOM   1677  CD  GLU A 118      28.420  41.250  37.580  1.00  0.00           C
ATOM   1678  OE1 GLU A 118      29.140  40.660  36.760  1.00  0.00           O
ATOM   1679  OE2 GLU A 118      28.000  42.410  37.420  1.00  0.00           O
ATOM   1680  C   GLU A 118      27.410  39.200  41.450  1.00  0.00           C
ATOM   1681  O   GLU A 118      28.330  39.830  42.030  1.00  0.00           O
ATOM   1682  N   LEU A 119      26.150  39.120  41.990  1.00  0.00           N
ATOM   1683  HN  LEU A 119      25.410  38.740  41.440  1.00  0.00           H
ATOM   1684  CA  LEU A 119      25.810  39.640  43.310  1.00  0.00           C
ATOM   1685  HA  LEU A 119      26.230  40.640  43.330  1.00  0.00           H
ATOM   1686  CB  LEU A 119      24.220  39.690  43.480  1.00  0.00           C
ATOM   1687  HB1 LEU A 119      23.810  38.680  43.290  1.00  0.00           H
ATOM   1688  HB2 LEU A 119      23.840  40.490  42.800  1.00  0.00           H
ATOM   1689  CG  LEU A 119      23.700  40.200  44.840  1.00  0.00           C
ATOM   1690  HG  LEU A 119      24.230  39.650  45.650  1.00  0.00           H
ATOM   1691  CD1 LEU A 119      24.140  41.670  45.130  1.00  0.00           C
ATOM   1692 HD11 LEU A 119      23.560  41.880  46.050  1.00  0.00           H
ATOM   1693 HD12 LEU A 119      23.830  42.230  44.220  1.00  0.00           H
ATOM   1694 HD13 LEU A 119      25.230  41.710  45.340  1.00  0.00           H
ATOM   1695  CD2 LEU A 119      22.150  40.100  44.890  1.00  0.00           C
ATOM   1696 HD21 LEU A 119      21.560  40.660  44.130  1.00  0.00           H
ATOM   1697 HD22 LEU A 119      21.720  40.470  45.850  1.00  0.00           H
ATOM   1698 HD23 LEU A 119      21.730  39.070  44.880  1.00  0.00           H
ATOM   1699  C   LEU A 119      26.550  39.020  44.400  1.00  0.00           C
ATOM   1700  O   LEU A 119      27.070  39.690  45.310  1.00  0.00           O
ATOM   1701  N   LEU A 120      26.680  37.640  44.440  1.00  0.00           N
ATOM   1702  HN  LEU A 120      26.110  37.040  43.880  1.00  0.00           H
ATOM   1703  CA  LEU A 120      27.580  37.050  45.440  1.00  0.00           C
ATOM   1704  HA  LEU A 120      27.310  37.520  46.370  1.00  0.00           H
ATOM   1705  CB  LEU A 120      27.260  35.580  45.670  1.00  0.00           C
ATOM   1706  HB1 LEU A 120      27.440  35.100  44.680  1.00  0.00           H
ATOM   1707  HB2 LEU A 120      26.200  35.290  45.770  1.00  0.00           H
ATOM   1708  CG  LEU A 120      28.090  34.950  46.820  1.00  0.00           C
ATOM   1709  HG  LEU A 120      29.200  34.940  46.750  1.00  0.00           H
ATOM   1710  CD1 LEU A 120      27.770  35.610  48.180  1.00  0.00           C
ATOM   1711 HD11 LEU A 120      28.000  36.700  48.190  1.00  0.00           H
ATOM   1712 HD12 LEU A 120      28.370  35.170  49.000  1.00  0.00           H
ATOM   1713 HD13 LEU A 120      26.690  35.670  48.420  1.00  0.00           H
ATOM   1714  CD2 LEU A 120      27.740  33.460  46.970  1.00  0.00           C
ATOM   1715 HD21 LEU A 120      28.120  32.880  46.100  1.00  0.00           H
ATOM   1716 HD22 LEU A 120      26.640  33.390  46.840  1.00  0.00           H
ATOM   1717 HD23 LEU A 120      28.070  33.020  47.940  1.00  0.00           H
ATOM   1718  C   LEU A 120      29.060  37.320  45.270  1.00  0.00           C
ATOM   1719  O   LEU A 120      29.830  37.440  46.250  1.00  0.00           O
ATOM   1720  N   CYS A 121      29.510  37.530  44.020  1.00  0.00           N
ATOM   1721  HN  CYS A 121      28.980  37.360  43.200  1.00  0.00           H
ATOM   1722  CA  CYS A 121      30.870  38.030  43.780  1.00  0.00           C
ATOM   1723  HA  CYS A 121      31.510  37.270  44.200  1.00  0.00           H
ATOM   1724  CB  CYS A 121      31.080  38.130  42.210  1.00  0.00           C
ATOM   1725  HB1 CYS A 121      30.280  38.800  41.830  1.00  0.00           H
ATOM   1726  HB2 CYS A 121      30.880  37.160  41.700  1.00  0.00           H
ATOM   1727  SG  CYS A 121      32.680  38.840  41.670  1.00  0.00           S
ATOM   1728  C   CYS A 121      31.130  39.410  44.420  1.00  0.00           C
ATOM   1729  O   CYS A 121      32.220  39.650  45.020  1.00  0.00           O
ATOM   1730  N   LYS A 122      30.220  40.330  44.240  1.00  0.00           N
ATOM   1731  HN  LYS A 122      29.460  40.050  43.660  1.00  0.00           H
ATOM   1732  CA  LYS A 122      30.140  41.650  44.850  1.00  0.00           C
ATOM   1733  HA  LYS A 122      31.030  42.210  44.600  1.00  0.00           H
ATOM   1734  CB  LYS A 122      28.960  42.500  44.280  1.00  0.00           C
ATOM   1735  HB1 LYS A 122      28.740  43.440  44.840  1.00  0.00           H
ATOM   1736  HB2 LYS A 122      28.000  41.950  44.370  1.00  0.00           H
ATOM   1737  CG  LYS A 122      29.180  42.880  42.840  1.00  0.00           C
ATOM   1738  HG1 LYS A 122      29.320  41.980  42.210  1.00  0.00           H
ATOM   1739  HG2 LYS A 122      30.110  43.490  42.760  1.00  0.00           H
ATOM   1740  CD  LYS A 122      27.970  43.730  42.280  1.00  0.00           C
ATOM   1741  HD1 LYS A 122      27.690  44.510  43.020  1.00  0.00           H
ATOM   1742  HD2 LYS A 122      27.100  43.050  42.220  1.00  0.00           H
ATOM   1743  CE  LYS A 122      28.220  44.370  40.940  1.00  0.00           C
ATOM   1744  HE1 LYS A 122      27.240  44.680  40.520  1.00  0.00           H
ATOM   1745  HE2 LYS A 122      28.670  43.650  40.220  1.00  0.00           H
ATOM   1746  NZ  LYS A 122      29.100  45.480  41.080  1.00  0.00           N
ATOM   1747  HZ1 LYS A 122      29.990  45.080  41.430  1.00  0.00           H
ATOM   1748  HZ2 LYS A 122      28.660  46.180  41.710  1.00  0.00           H
ATOM   1749  HZ3 LYS A 122      29.310  46.060  40.240  1.00  0.00           H
ATOM   1750  C   LYS A 122      30.090  41.610  46.350  1.00  0.00           C
ATOM   1751  O   LYS A 122      30.780  42.330  47.060  1.00  0.00           O
ATOM   1752  N   ALA A 123      29.340  40.780  46.990  1.00  0.00           N
ATOM   1753  HN  ALA A 123      28.730  40.150  46.500  1.00  0.00           H
ATOM   1754  CA  ALA A 123      29.400  40.620  48.460  1.00  0.00           C
ATOM   1755  HA  ALA A 123      29.320  41.560  48.990  1.00  0.00           H
ATOM   1756  CB  ALA A 123      28.220  39.700  48.930  1.00  0.00           C
ATOM   1757  HB1 ALA A 123      28.370  38.700  48.460  1.00  0.00           H
ATOM   1758  HB2 ALA A 123      27.300  40.090  48.430  1.00  0.00           H
ATOM   1759  HB3 ALA A 123      28.110  39.720  50.030  1.00  0.00           H
ATOM   1760  C   ALA A 123      30.660  40.020  49.040  1.00  0.00           C
ATOM   1761  O   ALA A 123      31.270  40.680  49.900  1.00  0.00           O
ATOM   1762  N   VAL A 124      31.180  38.880  48.490  1.00  0.00           N
ATOM   1763  HN  VAL A 124      30.750  38.460  47.690  1.00  0.00           H
ATOM   1764  CA  VAL A 124      32.380  38.270  48.970  1.00  0.00           C
ATOM   1765  HA  VAL A 124      32.240  38.170  50.030  1.00  0.00           H
ATOM   1766  CB  VAL A 124      32.620  36.840  48.370  1.00  0.00           C
ATOM   1767  HB  VAL A 124      32.780  37.010  47.280  1.00  0.00           H
ATOM   1768  CG1 VAL A 124      33.970  36.330  48.980  1.00  0.00           C
ATOM   1769 HG11 VAL A 124      34.030  35.240  48.770  1.00  0.00           H
ATOM   1770 HG12 VAL A 124      33.980  36.410  50.090  1.00  0.00           H
ATOM   1771 HG13 VAL A 124      34.840  36.880  48.560  1.00  0.00           H
ATOM   1772  CG2 VAL A 124      31.540  35.940  48.840  1.00  0.00           C
ATOM   1773 HG21 VAL A 124      30.560  36.100  48.340  1.00  0.00           H
ATOM   1774 HG22 VAL A 124      31.490  35.990  49.950  1.00  0.00           H
ATOM   1775 HG23 VAL A 124      31.830  34.890  48.620  1.00  0.00           H
ATOM   1776  C   VAL A 124      33.560  39.270  48.880  1.00  0.00           C
ATOM   1777  O   VAL A 124      34.260  39.490  49.860  1.00  0.00           O
ATOM   1778  N   LEU A 125      33.810  39.890  47.710  1.00  0.00           N
ATOM   1779  HN  LEU A 125      33.350  39.610  46.870  1.00  0.00           H
ATOM   1780  CA  LEU A 125      34.840  40.910  47.590  1.00  0.00           C
ATOM   1781  HA  LEU A 125      35.800  40.530  47.900  1.00  0.00           H
ATOM   1782  CB  LEU A 125      35.020  41.280  46.140  1.00  0.00           C
ATOM   1783  HB1 LEU A 125      35.650  42.180  45.980  1.00  0.00           H
ATOM   1784  HB2 LEU A 125      34.010  41.520  45.740  1.00  0.00           H
ATOM   1785  CG  LEU A 125      35.630  40.200  45.210  1.00  0.00           C
ATOM   1786  HG  LEU A 125      34.890  39.380  45.110  1.00  0.00           H
ATOM   1787  CD1 LEU A 125      35.750  40.790  43.880  1.00  0.00           C
ATOM   1788 HD11 LEU A 125      36.490  41.620  43.880  1.00  0.00           H
ATOM   1789 HD12 LEU A 125      34.800  41.140  43.410  1.00  0.00           H
ATOM   1790 HD13 LEU A 125      36.260  40.020  43.270  1.00  0.00           H
ATOM   1791  CD2 LEU A 125      36.990  39.550  45.630  1.00  0.00           C
ATOM   1792 HD21 LEU A 125      37.700  40.290  46.060  1.00  0.00           H
ATOM   1793 HD22 LEU A 125      37.530  39.120  44.760  1.00  0.00           H
ATOM   1794 HD23 LEU A 125      36.780  38.730  46.350  1.00  0.00           H
ATOM   1795  C   LEU A 125      34.670  42.110  48.530  1.00  0.00           C
ATOM   1796  O   LEU A 125      35.600  42.660  49.090  1.00  0.00           O
ATOM   1797  N   SER A 126      33.430  42.550  48.650  1.00  0.00           N
ATOM   1798  HN  SER A 126      32.690  42.230  48.060  1.00  0.00           H
ATOM   1799  CA  SER A 126      33.170  43.630  49.660  1.00  0.00           C
ATOM   1800  HA  SER A 126      33.910  44.420  49.570  1.00  0.00           H
ATOM   1801  CB  SER A 126      31.830  44.310  49.410  1.00  0.00           C
ATOM   1802  HB1 SER A 126      31.020  43.560  49.580  1.00  0.00           H
ATOM   1803  HB2 SER A 126      31.820  44.580  48.330  1.00  0.00           H
ATOM   1804  OG  SER A 126      31.580  45.410  50.270  1.00  0.00           O
ATOM   1805  HG1 SER A 126      32.220  46.110  50.080  1.00  0.00           H
ATOM   1806  C   SER A 126      33.490  43.220  51.140  1.00  0.00           C
ATOM   1807  O   SER A 126      34.160  43.970  51.860  1.00  0.00           O
ATOM   1808  N   ILE A 127      33.150  41.990  51.590  1.00  0.00           N
ATOM   1809  HN  ILE A 127      32.610  41.390  51.020  1.00  0.00           H
ATOM   1810  CA  ILE A 127      33.280  41.500  52.950  1.00  0.00           C
ATOM   1811  HA  ILE A 127      32.900  42.330  53.520  1.00  0.00           H
ATOM   1812  CB  ILE A 127      32.440  40.390  53.230  1.00  0.00           C
ATOM   1813  HB  ILE A 127      32.600  39.610  52.460  1.00  0.00           H
ATOM   1814  CG2 ILE A 127      32.680  39.850  54.670  1.00  0.00           C
ATOM   1815 HG21 ILE A 127      32.830  40.670  55.410  1.00  0.00           H
ATOM   1816 HG22 ILE A 127      33.650  39.300  54.750  1.00  0.00           H
ATOM   1817 HG23 ILE A 127      31.750  39.320  54.970  1.00  0.00           H
ATOM   1818  CG1 ILE A 127      30.920  40.840  53.250  1.00  0.00           C
ATOM   1819 HG11 ILE A 127      30.270  39.940  53.290  1.00  0.00           H
ATOM   1820 HG12 ILE A 127      30.780  41.300  52.240  1.00  0.00           H
ATOM   1821  CD  ILE A 127      30.520  41.740  54.400  1.00  0.00           C
ATOM   1822  HD1 ILE A 127      31.120  42.680  54.360  1.00  0.00           H
ATOM   1823  HD2 ILE A 127      30.580  41.450  55.470  1.00  0.00           H
ATOM   1824  HD3 ILE A 127      29.460  42.080  54.380  1.00  0.00           H
ATOM   1825  C   ILE A 127      34.700  41.300  53.290  1.00  0.00           C
ATOM   1826  O   ILE A 127      35.190  41.710  54.350  1.00  0.00           O
ATOM   1827  N   ASP A 128      35.500  40.800  52.310  1.00  0.00           N
ATOM   1828  HN  ASP A 128      35.180  40.630  51.380  1.00  0.00           H
ATOM   1829  CA  ASP A 128      36.990  40.590  52.360  1.00  0.00           C
ATOM   1830  HA  ASP A 128      37.260  39.860  53.110  1.00  0.00           H
ATOM   1831  CB  ASP A 128      37.260  39.900  50.920  1.00  0.00           C
ATOM   1832  HB1 ASP A 128      36.910  40.620  50.140  1.00  0.00           H
ATOM   1833  HB2 ASP A 128      36.570  39.030  50.930  1.00  0.00           H
ATOM   1834  CG  ASP A 128      38.660  39.420  50.620  1.00  0.00           C
ATOM   1835  OD1 ASP A 128      39.430  39.270  51.600  1.00  0.00           O
ATOM   1836  OD2 ASP A 128      39.030  39.180  49.480  1.00  0.00           O
ATOM   1837  C   ASP A 128      37.730  41.880  52.690  1.00  0.00           C
ATOM   1838  O   ASP A 128      38.610  41.970  53.530  1.00  0.00           O
ATOM   1839  N   TYR A 129      37.290  42.940  51.920  1.00  0.00           N
ATOM   1840  HN  TYR A 129      36.490  42.830  51.340  1.00  0.00           H
ATOM   1841  CA  TYR A 129      37.710  44.280  52.240  1.00  0.00           C
ATOM   1842  HA  TYR A 129      38.780  44.160  52.360  1.00  0.00           H
ATOM   1843  CB  TYR A 129      37.670  45.140  51.070  1.00  0.00           C
ATOM   1844  HB1 TYR A 129      37.740  46.180  51.450  1.00  0.00           H
ATOM   1845  HB2 TYR A 129      36.690  45.090  50.540  1.00  0.00           H
ATOM   1846  CG  TYR A 129      38.750  44.800  50.070  1.00  0.00           C
ATOM   1847  CD1 TYR A 129      38.650  43.630  49.330  1.00  0.00           C
ATOM   1848  HD1 TYR A 129      37.790  42.990  49.470  1.00  0.00           H
ATOM   1849  CE1 TYR A 129      39.500  43.380  48.220  1.00  0.00           C
ATOM   1850  HE1 TYR A 129      39.460  42.490  47.600  1.00  0.00           H
ATOM   1851  CZ  TYR A 129      40.440  44.290  47.910  1.00  0.00           C
ATOM   1852  OH  TYR A 129      41.270  44.130  46.770  1.00  0.00           O
ATOM   1853  HH  TYR A 129      40.990  43.330  46.330  1.00  0.00           H
ATOM   1854  CD2 TYR A 129      39.880  45.640  49.920  1.00  0.00           C
ATOM   1855  HD2 TYR A 129      40.040  46.460  50.610  1.00  0.00           H
ATOM   1856  CE2 TYR A 129      40.620  45.460  48.800  1.00  0.00           C
ATOM   1857  HE2 TYR A 129      41.360  46.190  48.490  1.00  0.00           H
ATOM   1858  C   TYR A 129      37.120  44.900  53.530  1.00  0.00           C
ATOM   1859  O   TYR A 129      37.880  45.500  54.310  1.00  0.00           O
ATOM   1860  N   TYR A 130      35.830  44.740  53.870  1.00  0.00           N
ATOM   1861  HN  TYR A 130      35.230  44.280  53.220  1.00  0.00           H
ATOM   1862  CA  TYR A 130      35.300  45.130  55.140  1.00  0.00           C
ATOM   1863  HA  TYR A 130      35.460  46.180  55.320  1.00  0.00           H
ATOM   1864  CB  TYR A 130      33.740  44.770  55.240  1.00  0.00           C
ATOM   1865  HB1 TYR A 130      33.330  44.820  56.270  1.00  0.00           H
ATOM   1866  HB2 TYR A 130      33.560  43.760  54.800  1.00  0.00           H
ATOM   1867  CG  TYR A 130      32.910  45.910  54.700  1.00  0.00           C
ATOM   1868  CD1 TYR A 130      31.950  45.740  53.680  1.00  0.00           C
ATOM   1869  HD1 TYR A 130      31.890  44.750  53.260  1.00  0.00           H
ATOM   1870  CE1 TYR A 130      31.210  46.840  53.170  1.00  0.00           C
ATOM   1871  HE1 TYR A 130      30.440  46.770  52.420  1.00  0.00           H
ATOM   1872  CZ  TYR A 130      31.290  48.050  53.800  1.00  0.00           C
ATOM   1873  OH  TYR A 130      30.440  49.130  53.430  1.00  0.00           O
ATOM   1874  HH  TYR A 130      30.610  49.710  54.180  1.00  0.00           H
ATOM   1875  CD2 TYR A 130      32.920  47.170  55.380  1.00  0.00           C
ATOM   1876  HD2 TYR A 130      33.530  47.160  56.270  1.00  0.00           H
ATOM   1877  CE2 TYR A 130      32.120  48.230  54.920  1.00  0.00           C
ATOM   1878  HE2 TYR A 130      32.030  49.130  55.510  1.00  0.00           H
ATOM   1879  C   TYR A 130      36.010  44.490  56.370  1.00  0.00           C
ATOM   1880  O   TYR A 130      36.330  45.120  57.350  1.00  0.00           O
ATOM   1881  N   ASN A 131      36.310  43.200  56.300  1.00  0.00           N
ATOM   1882  HN  ASN A 131      36.030  42.650  55.510  1.00  0.00           H
ATOM   1883  CA  ASN A 131      37.020  42.510  57.380  1.00  0.00           C
ATOM   1884  HA  ASN A 131      36.410  42.490  58.270  1.00  0.00           H
ATOM   1885  CB  ASN A 131      36.990  40.970  56.990  1.00  0.00           C
ATOM   1886  HB1 ASN A 131      37.300  40.910  55.920  1.00  0.00           H
ATOM   1887  HB2 ASN A 131      36.000  40.490  57.180  1.00  0.00           H
ATOM   1888  CG  ASN A 131      38.100  40.130  57.570  1.00  0.00           C
ATOM   1889  OD1 ASN A 131      38.770  39.420  56.860  1.00  0.00           O
ATOM   1890  ND2 ASN A 131      38.090  39.960  58.920  1.00  0.00           N
ATOM   1891 HD21 ASN A 131      37.530  40.510  59.540  1.00  0.00           H
ATOM   1892 HD22 ASN A 131      38.510  39.170  59.360  1.00  0.00           H
ATOM   1893  C   ASN A 131      38.370  43.070  57.740  1.00  0.00           C
ATOM   1894  O   ASN A 131      38.760  43.350  58.900  1.00  0.00           O
ATOM   1895  N   MET A 132      39.120  43.310  56.670  1.00  0.00           N
ATOM   1896  HN  MET A 132      38.800  43.180  55.730  1.00  0.00           H
ATOM   1897  CA  MET A 132      40.460  43.830  56.690  1.00  0.00           C
ATOM   1898  HA  MET A 132      41.120  43.190  57.260  1.00  0.00           H
ATOM   1899  CB  MET A 132      40.960  43.860  55.270  1.00  0.00           C
ATOM   1900  HB1 MET A 132      40.170  44.200  54.570  1.00  0.00           H
ATOM   1901  HB2 MET A 132      41.170  42.810  54.970  1.00  0.00           H
ATOM   1902  CG  MET A 132      42.180  44.770  55.160  1.00  0.00           C
ATOM   1903  HG1 MET A 132      43.020  44.690  55.890  1.00  0.00           H
ATOM   1904  HG2 MET A 132      41.840  45.830  55.230  1.00  0.00           H
ATOM   1905  SD  MET A 132      42.900  44.480  53.510  1.00  0.00           S
ATOM   1906  CE  MET A 132      41.810  45.720  52.770  1.00  0.00           C
ATOM   1907  HE1 MET A 132      40.780  45.750  53.180  1.00  0.00           H
ATOM   1908  HE2 MET A 132      41.790  45.580  51.660  1.00  0.00           H
ATOM   1909  HE3 MET A 132      42.170  46.760  52.930  1.00  0.00           H
ATOM   1910  C   MET A 132      40.570  45.140  57.340  1.00  0.00           C
ATOM   1911  O   MET A 132      41.350  45.360  58.260  1.00  0.00           O
ATOM   1912  N   PHE A 133      39.730  46.050  56.840  1.00  0.00           N
ATOM   1913  HN  PHE A 133      39.090  45.800  56.120  1.00  0.00           H
ATOM   1914  CA  PHE A 133      39.480  47.290  57.540  1.00  0.00           C
ATOM   1915  HA  PHE A 133      40.370  47.900  57.570  1.00  0.00           H
ATOM   1916  CB  PHE A 133      38.360  48.020  56.720  1.00  0.00           C
ATOM   1917  HB1 PHE A 133      38.100  48.980  57.220  1.00  0.00           H
ATOM   1918  HB2 PHE A 133      37.410  47.450  56.650  1.00  0.00           H
ATOM   1919  CG  PHE A 133      38.750  48.390  55.270  1.00  0.00           C
ATOM   1920  CD1 PHE A 133      37.810  48.380  54.220  1.00  0.00           C
ATOM   1921  HD1 PHE A 133      36.770  48.340  54.510  1.00  0.00           H
ATOM   1922  CE1 PHE A 133      38.220  48.800  52.910  1.00  0.00           C
ATOM   1923  HE1 PHE A 133      37.480  48.790  52.120  1.00  0.00           H
ATOM   1924  CZ  PHE A 133      39.560  49.170  52.690  1.00  0.00           C
ATOM   1925  HZ  PHE A 133      39.760  49.640  51.740  1.00  0.00           H
ATOM   1926  CD2 PHE A 133      40.080  48.810  54.980  1.00  0.00           C
ATOM   1927  HD2 PHE A 133      40.850  48.710  55.730  1.00  0.00           H
ATOM   1928  CE2 PHE A 133      40.470  49.070  53.680  1.00  0.00           C
ATOM   1929  HE2 PHE A 133      41.500  49.300  53.430  1.00  0.00           H
ATOM   1930  C   PHE A 133      39.000  47.260  58.980  1.00  0.00           C
ATOM   1931  O   PHE A 133      39.470  48.010  59.860  1.00  0.00           O
ATOM   1932  N   THR A 134      37.980  46.500  59.320  1.00  0.00           N
ATOM   1933  HN  THR A 134      37.600  45.990  58.550  1.00  0.00           H
ATOM   1934  CA  THR A 134      37.200  46.570  60.580  1.00  0.00           C
ATOM   1935  HA  THR A 134      37.210  47.600  60.910  1.00  0.00           H
ATOM   1936  CB  THR A 134      35.660  46.290  60.450  1.00  0.00           C
ATOM   1937  HB  THR A 134      35.190  46.150  61.440  1.00  0.00           H
ATOM   1938  OG1 THR A 134      35.490  44.950  59.910  1.00  0.00           O
ATOM   1939  HG1 THR A 134      36.110  44.800  59.190  1.00  0.00           H
ATOM   1940  CG2 THR A 134      34.950  47.290  59.580  1.00  0.00           C
ATOM   1941 HG21 THR A 134      33.840  47.160  59.510  1.00  0.00           H
ATOM   1942 HG22 THR A 134      35.340  47.540  58.570  1.00  0.00           H
ATOM   1943 HG23 THR A 134      35.220  48.180  60.180  1.00  0.00           H
ATOM   1944  C   THR A 134      37.800  45.820  61.760  1.00  0.00           C
ATOM   1945  O   THR A 134      37.750  46.340  62.870  1.00  0.00           O
ATOM   1946  N   SER A 135      38.450  44.670  61.520  1.00  0.00           N
ATOM   1947  HN  SER A 135      38.390  44.150  60.660  1.00  0.00           H
ATOM   1948  CA  SER A 135      39.170  43.980  62.570  1.00  0.00           C
ATOM   1949  HA  SER A 135      38.470  43.690  63.340  1.00  0.00           H
ATOM   1950  CB  SER A 135      39.580  42.510  62.100  1.00  0.00           C
ATOM   1951  HB1 SER A 135      40.230  42.000  62.840  1.00  0.00           H
ATOM   1952  HB2 SER A 135      40.180  42.580  61.170  1.00  0.00           H
ATOM   1953  OG  SER A 135      38.390  41.790  61.790  1.00  0.00           O
ATOM   1954  HG1 SER A 135      38.510  40.940  62.230  1.00  0.00           H
ATOM   1955  C   SER A 135      40.370  44.770  63.110  1.00  0.00           C
ATOM   1956  O   SER A 135      40.490  45.000  64.320  1.00  0.00           O
ATOM   1957  N   ILE A 136      41.240  45.350  62.160  1.00  0.00           N
ATOM   1958  HN  ILE A 136      41.090  45.250  61.180  1.00  0.00           H
ATOM   1959  CA  ILE A 136      42.440  46.120  62.480  1.00  0.00           C
ATOM   1960  HA  ILE A 136      42.990  45.500  63.160  1.00  0.00           H
ATOM   1961  CB  ILE A 136      43.450  46.430  61.320  1.00  0.00           C
ATOM   1962  HB  ILE A 136      43.700  45.450  60.870  1.00  0.00           H
ATOM   1963  CG2 ILE A 136      42.870  47.380  60.240  1.00  0.00           C
ATOM   1964 HG21 ILE A 136      43.180  47.200  59.180  1.00  0.00           H
ATOM   1965 HG22 ILE A 136      43.020  48.430  60.570  1.00  0.00           H
ATOM   1966 HG23 ILE A 136      41.780  47.250  60.080  1.00  0.00           H
ATOM   1967  CG1 ILE A 136      44.820  47.150  61.810  1.00  0.00           C
ATOM   1968 HG11 ILE A 136      44.560  48.160  62.180  1.00  0.00           H
ATOM   1969 HG12 ILE A 136      45.480  47.220  60.910  1.00  0.00           H
ATOM   1970  CD  ILE A 136      45.560  46.300  62.840  1.00  0.00           C
ATOM   1971  HD1 ILE A 136      46.590  46.680  63.010  1.00  0.00           H
ATOM   1972  HD2 ILE A 136      45.620  45.230  62.530  1.00  0.00           H
ATOM   1973  HD3 ILE A 136      45.080  46.300  63.840  1.00  0.00           H
ATOM   1974  C   ILE A 136      42.080  47.420  63.220  1.00  0.00           C
ATOM   1975  O   ILE A 136      42.690  47.750  64.280  1.00  0.00           O
ATOM   1976  N   PHE A 137      41.020  48.150  62.820  1.00  0.00           N
ATOM   1977  HN  PHE A 137      40.550  47.950  61.970  1.00  0.00           H
ATOM   1978  CA  PHE A 137      40.650  49.380  63.460  1.00  0.00           C
ATOM   1979  HA  PHE A 137      41.530  49.980  63.660  1.00  0.00           H
ATOM   1980  CB  PHE A 137      39.610  50.210  62.650  1.00  0.00           C
ATOM   1981  HB1 PHE A 137      39.200  51.110  63.150  1.00  0.00           H
ATOM   1982  HB2 PHE A 137      38.760  49.510  62.480  1.00  0.00           H
ATOM   1983  CG  PHE A 137      40.050  50.670  61.330  1.00  0.00           C
ATOM   1984  CD1 PHE A 137      39.070  51.090  60.420  1.00  0.00           C
ATOM   1985  HD1 PHE A 137      38.010  50.930  60.610  1.00  0.00           H
ATOM   1986  CE1 PHE A 137      39.390  51.600  59.180  1.00  0.00           C
ATOM   1987  HE1 PHE A 137      38.620  51.920  58.490  1.00  0.00           H
ATOM   1988  CZ  PHE A 137      40.720  51.710  58.730  1.00  0.00           C
ATOM   1989  HZ  PHE A 137      40.950  52.040  57.730  1.00  0.00           H
ATOM   1990  CD2 PHE A 137      41.390  50.730  60.860  1.00  0.00           C
ATOM   1991  HD2 PHE A 137      42.180  50.440  61.540  1.00  0.00           H
ATOM   1992  CE2 PHE A 137      41.660  51.200  59.580  1.00  0.00           C
ATOM   1993  HE2 PHE A 137      42.720  51.230  59.330  1.00  0.00           H
ATOM   1994  C   PHE A 137      40.120  49.160  64.920  1.00  0.00           C
ATOM   1995  O   PHE A 137      40.490  49.910  65.860  1.00  0.00           O
ATOM   1996  N   THR A 138      39.310  48.070  65.120  1.00  0.00           N
ATOM   1997  HN  THR A 138      39.010  47.560  64.320  1.00  0.00           H
ATOM   1998  CA  THR A 138      38.810  47.610  66.380  1.00  0.00           C
ATOM   1999  HA  THR A 138      38.400  48.560  66.670  1.00  0.00           H
ATOM   2000  CB  THR A 138      37.750  46.520  66.060  1.00  0.00           C
ATOM   2001  HB  THR A 138      38.250  45.760  65.420  1.00  0.00           H
ATOM   2002  OG1 THR A 138      36.610  47.080  65.330  1.00  0.00           O
ATOM   2003  HG1 THR A 138      36.900  46.910  64.430  1.00  0.00           H
ATOM   2004  CG2 THR A 138      37.300  45.840  67.340  1.00  0.00           C
ATOM   2005 HG21 THR A 138      36.950  46.570  68.100  1.00  0.00           H
ATOM   2006 HG22 THR A 138      38.150  45.280  67.790  1.00  0.00           H
ATOM   2007 HG23 THR A 138      36.410  45.230  67.090  1.00  0.00           H
ATOM   2008  C   THR A 138      39.890  47.260  67.390  1.00  0.00           C
ATOM   2009  O   THR A 138      39.810  47.520  68.570  1.00  0.00           O
ATOM   2010  N   LEU A 139      41.010  46.620  66.880  1.00  0.00           N
ATOM   2011  HN  LEU A 139      41.090  46.610  65.880  1.00  0.00           H
ATOM   2012  CA  LEU A 139      42.200  46.430  67.680  1.00  0.00           C
ATOM   2013  HA  LEU A 139      41.870  46.020  68.620  1.00  0.00           H
ATOM   2014  CB  LEU A 139      43.230  45.470  67.050  1.00  0.00           C
ATOM   2015  HB1 LEU A 139      44.200  45.310  67.580  1.00  0.00           H
ATOM   2016  HB2 LEU A 139      43.560  45.810  66.050  1.00  0.00           H
ATOM   2017  CG  LEU A 139      42.730  44.020  66.960  1.00  0.00           C
ATOM   2018  HG  LEU A 139      41.670  44.040  66.640  1.00  0.00           H
ATOM   2019  CD1 LEU A 139      43.520  43.250  65.930  1.00  0.00           C
ATOM   2020 HD11 LEU A 139      43.170  42.200  65.960  1.00  0.00           H
ATOM   2021 HD12 LEU A 139      44.600  43.220  66.210  1.00  0.00           H
ATOM   2022 HD13 LEU A 139      43.430  43.630  64.890  1.00  0.00           H
ATOM   2023  CD2 LEU A 139      42.790  43.390  68.370  1.00  0.00           C
ATOM   2024 HD21 LEU A 139      43.810  43.110  68.700  1.00  0.00           H
ATOM   2025 HD22 LEU A 139      42.180  42.460  68.420  1.00  0.00           H
ATOM   2026 HD23 LEU A 139      42.350  43.960  69.210  1.00  0.00           H
ATOM   2027  C   LEU A 139      42.910  47.660  68.040  1.00  0.00           C
ATOM   2028  O   LEU A 139      43.400  47.930  69.100  1.00  0.00           O
ATOM   2029  N   THR A 140      43.050  48.570  67.070  1.00  0.00           N
ATOM   2030  HN  THR A 140      42.810  48.300  66.140  1.00  0.00           H
ATOM   2031  CA  THR A 140      43.890  49.790  67.250  1.00  0.00           C
ATOM   2032  HA  THR A 140      44.760  49.430  67.780  1.00  0.00           H
ATOM   2033  CB  THR A 140      44.240  50.430  65.930  1.00  0.00           C
ATOM   2034  HB  THR A 140      43.400  50.740  65.270  1.00  0.00           H
ATOM   2035  OG1 THR A 140      44.880  49.410  65.180  1.00  0.00           O
ATOM   2036  HG1 THR A 140      44.230  48.950  64.650  1.00  0.00           H
ATOM   2037  CG2 THR A 140      45.220  51.600  66.120  1.00  0.00           C
ATOM   2038 HG21 THR A 140      46.230  51.220  66.400  1.00  0.00           H
ATOM   2039 HG22 THR A 140      44.830  52.390  66.780  1.00  0.00           H
ATOM   2040 HG23 THR A 140      45.410  52.070  65.130  1.00  0.00           H
ATOM   2041  C   THR A 140      43.120  50.730  68.210  1.00  0.00           C
ATOM   2042  O   THR A 140      43.770  51.250  69.140  1.00  0.00           O
ATOM   2043  N   MET A 141      41.840  50.950  67.990  1.00  0.00           N
ATOM   2044  HN  MET A 141      41.390  50.510  67.220  1.00  0.00           H
ATOM   2045  CA  MET A 141      41.040  51.690  68.910  1.00  0.00           C
ATOM   2046  HA  MET A 141      41.620  52.580  69.120  1.00  0.00           H
ATOM   2047  CB  MET A 141      39.670  52.000  68.300  1.00  0.00           C
ATOM   2048  HB1 MET A 141      39.010  52.550  69.010  1.00  0.00           H
ATOM   2049  HB2 MET A 141      39.170  51.070  67.970  1.00  0.00           H
ATOM   2050  CG  MET A 141      39.770  53.100  67.190  1.00  0.00           C
ATOM   2051  HG1 MET A 141      38.720  53.280  66.880  1.00  0.00           H
ATOM   2052  HG2 MET A 141      40.320  52.560  66.400  1.00  0.00           H
ATOM   2053  SD  MET A 141      40.570  54.670  67.550  1.00  0.00           S
ATOM   2054  CE  MET A 141      39.620  55.540  68.820  1.00  0.00           C
ATOM   2055  HE1 MET A 141      39.460  55.050  69.800  1.00  0.00           H
ATOM   2056  HE2 MET A 141      38.540  55.520  68.530  1.00  0.00           H
ATOM   2057  HE3 MET A 141      39.970  56.590  68.870  1.00  0.00           H
ATOM   2058  C   MET A 141      40.900  51.090  70.330  1.00  0.00           C
ATOM   2059  O   MET A 141      40.970  51.890  71.290  1.00  0.00           O
ATOM   2060  N   MET A 142      40.720  49.780  70.520  1.00  0.00           N
ATOM   2061  HN  MET A 142      40.450  49.170  69.770  1.00  0.00           H
ATOM   2062  CA  MET A 142      40.840  49.160  71.810  1.00  0.00           C
ATOM   2063  HA  MET A 142      40.240  49.790  72.450  1.00  0.00           H
ATOM   2064  CB  MET A 142      40.230  47.710  71.650  1.00  0.00           C
ATOM   2065  HB1 MET A 142      40.680  47.240  70.750  1.00  0.00           H
ATOM   2066  HB2 MET A 142      39.130  47.820  71.540  1.00  0.00           H
ATOM   2067  CG  MET A 142      40.570  46.760  72.850  1.00  0.00           C
ATOM   2068  HG1 MET A 142      40.420  47.380  73.760  1.00  0.00           H
ATOM   2069  HG2 MET A 142      41.640  46.490  72.760  1.00  0.00           H
ATOM   2070  SD  MET A 142      39.470  45.200  72.870  1.00  0.00           S
ATOM   2071  CE  MET A 142      40.210  44.260  71.430  1.00  0.00           C
ATOM   2072  HE1 MET A 142      39.810  43.220  71.350  1.00  0.00           H
ATOM   2073  HE2 MET A 142      41.310  44.190  71.550  1.00  0.00           H
ATOM   2074  HE3 MET A 142      40.030  44.930  70.560  1.00  0.00           H
ATOM   2075  C   MET A 142      42.130  49.360  72.500  1.00  0.00           C
ATOM   2076  O   MET A 142      42.290  49.620  73.680  1.00  0.00           O
ATOM   2077  N   SER A 143      43.290  49.180  71.780  1.00  0.00           N
ATOM   2078  HN  SER A 143      43.090  48.930  70.830  1.00  0.00           H
ATOM   2079  CA  SER A 143      44.650  49.370  72.170  1.00  0.00           C
ATOM   2080  HA  SER A 143      44.780  48.820  73.090  1.00  0.00           H
ATOM   2081  CB  SER A 143      45.640  48.870  71.080  1.00  0.00           C
ATOM   2082  HB1 SER A 143      46.630  48.870  71.570  1.00  0.00           H
ATOM   2083  HB2 SER A 143      45.790  49.420  70.130  1.00  0.00           H
ATOM   2084  OG  SER A 143      45.370  47.520  70.720  1.00  0.00           O
ATOM   2085  HG1 SER A 143      44.510  47.490  70.300  1.00  0.00           H
ATOM   2086  C   SER A 143      44.960  50.780  72.610  1.00  0.00           C
ATOM   2087  O   SER A 143      45.590  51.010  73.590  1.00  0.00           O
ATOM   2088  N   VAL A 144      44.380  51.800  71.870  1.00  0.00           N
ATOM   2089  HN  VAL A 144      44.110  51.620  70.930  1.00  0.00           H
ATOM   2090  CA  VAL A 144      44.460  53.200  72.300  1.00  0.00           C
ATOM   2091  HA  VAL A 144      45.480  53.390  72.600  1.00  0.00           H
ATOM   2092  CB  VAL A 144      43.930  54.050  71.160  1.00  0.00           C
ATOM   2093  HB  VAL A 144      43.090  53.460  70.720  1.00  0.00           H
ATOM   2094  CG1 VAL A 144      43.320  55.410  71.550  1.00  0.00           C
ATOM   2095 HG11 VAL A 144      42.520  55.220  72.290  1.00  0.00           H
ATOM   2096 HG12 VAL A 144      42.850  55.860  70.660  1.00  0.00           H
ATOM   2097 HG13 VAL A 144      44.180  56.050  71.850  1.00  0.00           H
ATOM   2098  CG2 VAL A 144      45.110  54.250  70.190  1.00  0.00           C
ATOM   2099 HG21 VAL A 144      46.040  54.650  70.630  1.00  0.00           H
ATOM   2100 HG22 VAL A 144      44.760  55.000  69.450  1.00  0.00           H
ATOM   2101 HG23 VAL A 144      45.310  53.280  69.680  1.00  0.00           H
ATOM   2102  C   VAL A 144      43.700  53.410  73.610  1.00  0.00           C
ATOM   2103  O   VAL A 144      44.240  53.860  74.620  1.00  0.00           O
ATOM   2104  N   ASP A 145      42.480  52.950  73.730  1.00  0.00           N
ATOM   2105  HN  ASP A 145      42.080  52.430  72.980  1.00  0.00           H
ATOM   2106  CA  ASP A 145      41.600  53.100  74.880  1.00  0.00           C
ATOM   2107  HA  ASP A 145      41.570  54.140  75.170  1.00  0.00           H
ATOM   2108  CB  ASP A 145      40.130  52.660  74.510  1.00  0.00           C
ATOM   2109  HB1 ASP A 145      40.080  51.610  74.180  1.00  0.00           H
ATOM   2110  HB2 ASP A 145      39.860  53.230  73.600  1.00  0.00           H
ATOM   2111  CG  ASP A 145      39.090  52.860  75.550  1.00  0.00           C
ATOM   2112  OD1 ASP A 145      39.070  53.990  76.150  1.00  0.00           O
ATOM   2113  OD2 ASP A 145      38.200  52.010  75.880  1.00  0.00           O
ATOM   2114  C   ASP A 145      42.180  52.430  76.180  1.00  0.00           C
ATOM   2115  O   ASP A 145      42.130  53.030  77.250  1.00  0.00           O
ATOM   2116  N   ARG A 146      42.690  51.250  75.980  1.00  0.00           N
ATOM   2117  HN  ARG A 146      42.560  50.810  75.090  1.00  0.00           H
ATOM   2118  CA  ARG A 146      43.300  50.470  77.080  1.00  0.00           C
ATOM   2119  HA  ARG A 146      42.640  50.460  77.940  1.00  0.00           H
ATOM   2120  CB  ARG A 146      43.380  48.970  76.720  1.00  0.00           C
ATOM   2121  HB1 ARG A 146      43.910  48.820  75.750  1.00  0.00           H
ATOM   2122  HB2 ARG A 146      42.320  48.650  76.630  1.00  0.00           H
ATOM   2123  CG  ARG A 146      44.040  47.950  77.730  1.00  0.00           C
ATOM   2124  HG1 ARG A 146      45.090  48.320  77.830  1.00  0.00           H
ATOM   2125  HG2 ARG A 146      44.150  46.930  77.310  1.00  0.00           H
ATOM   2126  CD  ARG A 146      43.410  47.890  79.110  1.00  0.00           C
ATOM   2127  HD1 ARG A 146      43.620  48.870  79.580  1.00  0.00           H
ATOM   2128  HD2 ARG A 146      43.840  47.050  79.710  1.00  0.00           H
ATOM   2129  NE  ARG A 146      41.980  47.520  78.900  1.00  0.00           N
ATOM   2130  HE  ARG A 146      41.640  47.040  78.090  1.00  0.00           H
ATOM   2131  CZ  ARG A 146      41.020  47.820  79.740  1.00  0.00           C
ATOM   2132  NH1 ARG A 146      41.270  48.210  80.930  1.00  0.00           N
ATOM   2133 HH11 ARG A 146      42.150  48.230  81.410  1.00  0.00           H
ATOM   2134 HH12 ARG A 146      40.460  48.440  81.460  1.00  0.00           H
ATOM   2135  NH2 ARG A 146      39.730  47.740  79.470  1.00  0.00           N
ATOM   2136 HH21 ARG A 146      39.290  47.400  78.640  1.00  0.00           H
ATOM   2137 HH22 ARG A 146      39.080  47.880  80.210  1.00  0.00           H
ATOM   2138  C   ARG A 146      44.620  51.100  77.470  1.00  0.00           C
ATOM   2139  O   ARG A 146      44.940  51.220  78.620  1.00  0.00           O
ATOM   2140  N   TYR A 147      45.380  51.600  76.490  1.00  0.00           N
ATOM   2141  HN  TYR A 147      45.100  51.420  75.550  1.00  0.00           H
ATOM   2142  CA  TYR A 147      46.520  52.500  76.750  1.00  0.00           C
ATOM   2143  HA  TYR A 147      47.230  51.970  77.370  1.00  0.00           H
ATOM   2144  CB  TYR A 147      47.440  52.760  75.440  1.00  0.00           C
ATOM   2145  HB1 TYR A 147      46.830  53.110  74.580  1.00  0.00           H
ATOM   2146  HB2 TYR A 147      47.900  51.780  75.180  1.00  0.00           H
ATOM   2147  CG  TYR A 147      48.510  53.790  75.650  1.00  0.00           C
ATOM   2148  CD1 TYR A 147      49.750  53.510  76.230  1.00  0.00           C
ATOM   2149  HD1 TYR A 147      50.010  52.530  76.600  1.00  0.00           H
ATOM   2150  CE1 TYR A 147      50.730  54.500  76.410  1.00  0.00           C
ATOM   2151  HE1 TYR A 147      51.750  54.290  76.700  1.00  0.00           H
ATOM   2152  CZ  TYR A 147      50.450  55.760  75.950  1.00  0.00           C
ATOM   2153  OH  TYR A 147      51.390  56.810  76.070  1.00  0.00           O
ATOM   2154  HH  TYR A 147      50.810  57.520  75.800  1.00  0.00           H
ATOM   2155  CD2 TYR A 147      48.250  55.100  75.200  1.00  0.00           C
ATOM   2156  HD2 TYR A 147      47.280  55.280  74.760  1.00  0.00           H
ATOM   2157  CE2 TYR A 147      49.220  56.090  75.420  1.00  0.00           C
ATOM   2158  HE2 TYR A 147      49.140  57.130  75.110  1.00  0.00           H
ATOM   2159  C   TYR A 147      46.210  53.700  77.670  1.00  0.00           C
ATOM   2160  O   TYR A 147      46.930  53.830  78.680  1.00  0.00           O
ATOM   2161  N   ILE A 148      45.130  54.500  77.410  1.00  0.00           N
ATOM   2162  HN  ILE A 148      44.620  54.490  76.560  1.00  0.00           H
ATOM   2163  CA  ILE A 148      44.730  55.650  78.260  1.00  0.00           C
ATOM   2164  HA  ILE A 148      45.560  56.310  78.460  1.00  0.00           H
ATOM   2165  CB  ILE A 148      43.910  56.730  77.520  1.00  0.00           C
ATOM   2166  HB  ILE A 148      43.630  57.540  78.230  1.00  0.00           H
ATOM   2167  CG2 ILE A 148      44.780  57.410  76.420  1.00  0.00           C
ATOM   2168 HG21 ILE A 148      45.660  57.940  76.850  1.00  0.00           H
ATOM   2169 HG22 ILE A 148      44.190  58.250  76.000  1.00  0.00           H
ATOM   2170 HG23 ILE A 148      45.020  56.730  75.570  1.00  0.00           H
ATOM   2171  CG1 ILE A 148      42.560  56.210  76.940  1.00  0.00           C
ATOM   2172 HG11 ILE A 148      41.800  55.880  77.680  1.00  0.00           H
ATOM   2173 HG12 ILE A 148      42.700  55.370  76.230  1.00  0.00           H
ATOM   2174  CD  ILE A 148      41.820  57.220  76.070  1.00  0.00           C
ATOM   2175  HD1 ILE A 148      42.400  57.340  75.130  1.00  0.00           H
ATOM   2176  HD2 ILE A 148      41.850  58.270  76.440  1.00  0.00           H
ATOM   2177  HD3 ILE A 148      40.780  56.900  75.880  1.00  0.00           H
ATOM   2178  C   ILE A 148      44.130  55.290  79.610  1.00  0.00           C
ATOM   2179  O   ILE A 148      44.410  55.920  80.580  1.00  0.00           O
ATOM   2180  N   ALA A 149      43.390  54.170  79.670  1.00  0.00           N
ATOM   2181  HN  ALA A 149      43.100  53.680  78.860  1.00  0.00           H
ATOM   2182  CA  ALA A 149      42.980  53.600  80.930  1.00  0.00           C
ATOM   2183  HA  ALA A 149      42.340  54.390  81.320  1.00  0.00           H
ATOM   2184  CB  ALA A 149      42.020  52.400  80.650  1.00  0.00           C
ATOM   2185  HB1 ALA A 149      41.430  52.620  79.740  1.00  0.00           H
ATOM   2186  HB2 ALA A 149      41.450  52.070  81.550  1.00  0.00           H
ATOM   2187  HB3 ALA A 149      42.680  51.530  80.450  1.00  0.00           H
ATOM   2188  C   ALA A 149      44.100  53.160  81.840  1.00  0.00           C
ATOM   2189  O   ALA A 149      44.180  53.420  83.040  1.00  0.00           O
ATOM   2190  N   VAL A 150      45.100  52.360  81.370  1.00  0.00           N
ATOM   2191  HN  VAL A 150      45.050  52.000  80.440  1.00  0.00           H
ATOM   2192  CA  VAL A 150      46.290  51.920  82.030  1.00  0.00           C
ATOM   2193  HA  VAL A 150      45.880  51.440  82.910  1.00  0.00           H
ATOM   2194  CB  VAL A 150      47.010  50.890  81.250  1.00  0.00           C
ATOM   2195  HB  VAL A 150      47.080  51.380  80.250  1.00  0.00           H
ATOM   2196  CG1 VAL A 150      48.400  50.590  81.690  1.00  0.00           C
ATOM   2197 HG11 VAL A 150      48.890  49.880  81.000  1.00  0.00           H
ATOM   2198 HG12 VAL A 150      48.330  50.180  82.720  1.00  0.00           H
ATOM   2199 HG13 VAL A 150      49.030  51.500  81.790  1.00  0.00           H
ATOM   2200  CG2 VAL A 150      46.100  49.660  81.410  1.00  0.00           C
ATOM   2201 HG21 VAL A 150      46.270  49.190  82.400  1.00  0.00           H
ATOM   2202 HG22 VAL A 150      46.330  48.850  80.680  1.00  0.00           H
ATOM   2203 HG23 VAL A 150      45.010  49.840  81.300  1.00  0.00           H
ATOM   2204  C   VAL A 150      47.180  53.060  82.470  1.00  0.00           C
ATOM   2205  O   VAL A 150      47.780  53.070  83.570  1.00  0.00           O
ATOM   2206  N   CYS A 151      47.370  54.040  81.550  1.00  0.00           N
ATOM   2207  HN  CYS A 151      47.100  54.030  80.600  1.00  0.00           H
ATOM   2208  CA  CYS A 151      48.470  55.010  81.810  1.00  0.00           C
ATOM   2209  HA  CYS A 151      49.090  54.630  82.600  1.00  0.00           H
ATOM   2210  CB  CYS A 151      49.440  55.260  80.590  1.00  0.00           C
ATOM   2211  HB1 CYS A 151      50.270  55.900  80.940  1.00  0.00           H
ATOM   2212  HB2 CYS A 151      48.950  55.660  79.670  1.00  0.00           H
ATOM   2213  SG  CYS A 151      50.270  53.730  80.070  1.00  0.00           S
ATOM   2214  HG1 CYS A 151      50.730  54.090  78.880  1.00  0.00           H
ATOM   2215  C   CYS A 151      47.950  56.350  82.260  1.00  0.00           C
ATOM   2216  O   CYS A 151      48.710  57.300  82.420  1.00  0.00           O
ATOM   2217  N   HSD A 152      46.590  56.530  82.580  1.00  0.00           N
ATOM   2218  HN  HSD A 152      45.860  55.910  82.300  1.00  0.00           H
ATOM   2219  CA  HSD A 152      46.070  57.740  83.210  1.00  0.00           C
ATOM   2220  HA  HSD A 152      46.840  58.170  83.830  1.00  0.00           H
ATOM   2221  CB  HSD A 152      45.690  58.790  82.100  1.00  0.00           C
ATOM   2222  HB1 HSD A 152      45.210  59.650  82.620  1.00  0.00           H
ATOM   2223  HB2 HSD A 152      44.910  58.340  81.450  1.00  0.00           H
ATOM   2224  ND1 HSD A 152      47.650  60.400  81.370  1.00  0.00           N
ATOM   2225  HD1 HSD A 152      47.540  61.080  82.090  1.00  0.00           H
ATOM   2226  CG  HSD A 152      46.930  59.320  81.200  1.00  0.00           C
ATOM   2227  CE1 HSD A 152      48.400  60.600  80.230  1.00  0.00           C
ATOM   2228  HE1 HSD A 152      48.980  61.470  79.950  1.00  0.00           H
ATOM   2229  NE2 HSD A 152      48.210  59.610  79.380  1.00  0.00           N
ATOM   2230  CD2 HSD A 152      47.270  58.820  79.990  1.00  0.00           C
ATOM   2231  HD2 HSD A 152      46.830  57.950  79.530  1.00  0.00           H
ATOM   2232  C   HSD A 152      44.910  57.350  84.140  1.00  0.00           C
ATOM   2233  O   HSD A 152      43.800  57.810  83.970  1.00  0.00           O
ATOM   2234  N   PRO A 153      45.130  56.400  85.090  1.00  0.00           N
ATOM   2235  CD  PRO A 153      46.380  55.960  85.690  1.00  0.00           C
ATOM   2236  HD1 PRO A 153      46.990  56.810  86.060  1.00  0.00           H
ATOM   2237  HD2 PRO A 153      46.890  55.270  84.990  1.00  0.00           H
ATOM   2238  CA  PRO A 153      44.000  55.550  85.430  1.00  0.00           C
ATOM   2239  HA  PRO A 153      43.480  55.260  84.530  1.00  0.00           H
ATOM   2240  CB  PRO A 153      44.600  54.380  86.200  1.00  0.00           C
ATOM   2241  HB1 PRO A 153      44.870  53.500  85.580  1.00  0.00           H
ATOM   2242  HB2 PRO A 153      44.060  53.940  87.070  1.00  0.00           H
ATOM   2243  CG  PRO A 153      45.880  55.060  86.810  1.00  0.00           C
ATOM   2244  HG1 PRO A 153      45.630  55.620  87.740  1.00  0.00           H
ATOM   2245  HG2 PRO A 153      46.580  54.250  87.110  1.00  0.00           H
ATOM   2246  C   PRO A 153      42.870  56.220  86.140  1.00  0.00           C
ATOM   2247  O   PRO A 153      41.770  55.630  86.150  1.00  0.00           O
ATOM   2248  N   VAL A 154      42.940  57.350  86.920  1.00  0.00           N
ATOM   2249  HN  VAL A 154      43.770  57.880  87.070  1.00  0.00           H
ATOM   2250  CA  VAL A 154      41.810  57.790  87.760  1.00  0.00           C
ATOM   2251  HA  VAL A 154      41.170  56.930  87.890  1.00  0.00           H
ATOM   2252  CB  VAL A 154      42.260  58.230  89.160  1.00  0.00           C
ATOM   2253  HB  VAL A 154      43.010  59.020  88.960  1.00  0.00           H
ATOM   2254  CG1 VAL A 154      41.150  58.950  89.950  1.00  0.00           C
ATOM   2255 HG11 VAL A 154      40.650  59.750  89.360  1.00  0.00           H
ATOM   2256 HG12 VAL A 154      41.430  59.410  90.920  1.00  0.00           H
ATOM   2257 HG13 VAL A 154      40.350  58.190  90.060  1.00  0.00           H
ATOM   2258  CG2 VAL A 154      42.890  57.110  89.900  1.00  0.00           C
ATOM   2259 HG21 VAL A 154      43.730  56.680  89.320  1.00  0.00           H
ATOM   2260 HG22 VAL A 154      42.160  56.310  90.130  1.00  0.00           H
ATOM   2261 HG23 VAL A 154      43.410  57.450  90.820  1.00  0.00           H
ATOM   2262  C   VAL A 154      41.100  58.790  86.920  1.00  0.00           C
ATOM   2263  O   VAL A 154      39.830  58.940  87.000  1.00  0.00           O
ATOM   2264  N   LYS A 155      41.750  59.470  85.960  1.00  0.00           N
ATOM   2265  HN  LYS A 155      42.670  59.160  85.750  1.00  0.00           H
ATOM   2266  CA  LYS A 155      41.240  60.420  85.010  1.00  0.00           C
ATOM   2267  HA  LYS A 155      40.660  61.160  85.550  1.00  0.00           H
ATOM   2268  CB  LYS A 155      42.450  60.990  84.230  1.00  0.00           C
ATOM   2269  HB1 LYS A 155      42.310  61.790  83.480  1.00  0.00           H
ATOM   2270  HB2 LYS A 155      42.880  60.100  83.740  1.00  0.00           H
ATOM   2271  CG  LYS A 155      43.460  61.480  85.210  1.00  0.00           C
ATOM   2272  HG1 LYS A 155      44.420  61.430  84.640  1.00  0.00           H
ATOM   2273  HG2 LYS A 155      43.570  60.830  86.110  1.00  0.00           H
ATOM   2274  CD  LYS A 155      43.300  62.940  85.740  1.00  0.00           C
ATOM   2275  HD1 LYS A 155      42.400  62.960  86.390  1.00  0.00           H
ATOM   2276  HD2 LYS A 155      42.960  63.660  84.970  1.00  0.00           H
ATOM   2277  CE  LYS A 155      44.520  63.450  86.500  1.00  0.00           C
ATOM   2278  HE1 LYS A 155      45.400  63.430  85.820  1.00  0.00           H
ATOM   2279  HE2 LYS A 155      44.720  62.700  87.300  1.00  0.00           H
ATOM   2280  NZ  LYS A 155      44.140  64.800  87.000  1.00  0.00           N
ATOM   2281  HZ1 LYS A 155      44.950  65.270  87.460  1.00  0.00           H
ATOM   2282  HZ2 LYS A 155      43.320  64.730  87.640  1.00  0.00           H
ATOM   2283  HZ3 LYS A 155      43.870  65.520  86.300  1.00  0.00           H
ATOM   2284  C   LYS A 155      40.360  59.780  83.980  1.00  0.00           C
ATOM   2285  O   LYS A 155      39.370  60.350  83.530  1.00  0.00           O
ATOM   2286  N   ALA A 156      40.670  58.580  83.610  1.00  0.00           N
ATOM   2287  HN  ALA A 156      41.480  58.140  84.000  1.00  0.00           H
ATOM   2288  CA  ALA A 156      39.920  57.690  82.670  1.00  0.00           C
ATOM   2289  HA  ALA A 156      39.990  58.190  81.720  1.00  0.00           H
ATOM   2290  CB  ALA A 156      40.710  56.360  82.520  1.00  0.00           C
ATOM   2291  HB1 ALA A 156      41.790  56.630  82.440  1.00  0.00           H
ATOM   2292  HB2 ALA A 156      40.400  55.840  81.590  1.00  0.00           H
ATOM   2293  HB3 ALA A 156      40.630  55.660  83.370  1.00  0.00           H
ATOM   2294  C   ALA A 156      38.430  57.520  82.930  1.00  0.00           C
ATOM   2295  O   ALA A 156      37.510  57.420  82.140  1.00  0.00           O
ATOM   2296  N   LEU A 157      38.070  57.660  84.240  1.00  0.00           N
ATOM   2297  HN  LEU A 157      38.810  57.900  84.870  1.00  0.00           H
ATOM   2298  CA  LEU A 157      36.680  57.490  84.620  1.00  0.00           C
ATOM   2299  HA  LEU A 157      36.250  56.730  83.980  1.00  0.00           H
ATOM   2300  CB  LEU A 157      36.550  57.040  86.050  1.00  0.00           C
ATOM   2301  HB1 LEU A 157      35.560  57.260  86.510  1.00  0.00           H
ATOM   2302  HB2 LEU A 157      37.400  57.550  86.530  1.00  0.00           H
ATOM   2303  CG  LEU A 157      36.640  55.500  86.320  1.00  0.00           C
ATOM   2304  HG  LEU A 157      36.290  55.210  87.330  1.00  0.00           H
ATOM   2305  CD1 LEU A 157      35.660  54.710  85.420  1.00  0.00           C
ATOM   2306 HD11 LEU A 157      36.010  54.780  84.370  1.00  0.00           H
ATOM   2307 HD12 LEU A 157      34.600  55.020  85.510  1.00  0.00           H
ATOM   2308 HD13 LEU A 157      35.660  53.650  85.750  1.00  0.00           H
ATOM   2309  CD2 LEU A 157      38.140  54.960  86.250  1.00  0.00           C
ATOM   2310 HD21 LEU A 157      38.060  53.920  86.610  1.00  0.00           H
ATOM   2311 HD22 LEU A 157      38.750  55.570  86.950  1.00  0.00           H
ATOM   2312 HD23 LEU A 157      38.700  54.900  85.290  1.00  0.00           H
ATOM   2313  C   LEU A 157      35.750  58.700  84.300  1.00  0.00           C
ATOM   2314  O   LEU A 157      34.560  58.760  84.540  1.00  0.00           O
ATOM   2315  N   ASP A 158      36.280  59.790  83.730  1.00  0.00           N
ATOM   2316  HN  ASP A 158      37.280  59.870  83.790  1.00  0.00           H
ATOM   2317  CA  ASP A 158      35.590  60.950  83.160  1.00  0.00           C
ATOM   2318  HA  ASP A 158      34.580  61.010  83.540  1.00  0.00           H
ATOM   2319  CB  ASP A 158      36.380  62.260  83.400  1.00  0.00           C
ATOM   2320  HB1 ASP A 158      35.880  63.150  82.950  1.00  0.00           H
ATOM   2321  HB2 ASP A 158      37.430  62.160  83.050  1.00  0.00           H
ATOM   2322  CG  ASP A 158      36.420  62.380  84.930  1.00  0.00           C
ATOM   2323  OD1 ASP A 158      37.440  62.880  85.520  1.00  0.00           O
ATOM   2324  OD2 ASP A 158      35.370  62.140  85.530  1.00  0.00           O
ATOM   2325  C   ASP A 158      35.340  60.850  81.660  1.00  0.00           C
ATOM   2326  O   ASP A 158      34.700  61.780  81.080  1.00  0.00           O
ATOM   2327  N   PHE A 159      35.890  59.840  80.920  1.00  0.00           N
ATOM   2328  HN  PHE A 159      36.460  59.130  81.320  1.00  0.00           H
ATOM   2329  CA  PHE A 159      35.440  59.710  79.550  1.00  0.00           C
ATOM   2330  HA  PHE A 159      34.560  60.330  79.380  1.00  0.00           H
ATOM   2331  CB  PHE A 159      36.420  60.320  78.470  1.00  0.00           C
ATOM   2332  HB1 PHE A 159      36.380  61.430  78.520  1.00  0.00           H
ATOM   2333  HB2 PHE A 159      36.090  60.100  77.430  1.00  0.00           H
ATOM   2334  CG  PHE A 159      37.810  59.990  78.790  1.00  0.00           C
ATOM   2335  CD1 PHE A 159      38.430  58.830  78.290  1.00  0.00           C
ATOM   2336  HD1 PHE A 159      37.870  58.230  77.590  1.00  0.00           H
ATOM   2337  CE1 PHE A 159      39.710  58.430  78.580  1.00  0.00           C
ATOM   2338  HE1 PHE A 159      40.070  57.510  78.150  1.00  0.00           H
ATOM   2339  CZ  PHE A 159      40.510  59.340  79.380  1.00  0.00           C
ATOM   2340  HZ  PHE A 159      41.540  59.240  79.670  1.00  0.00           H
ATOM   2341  CD2 PHE A 159      38.630  60.830  79.620  1.00  0.00           C
ATOM   2342  HD2 PHE A 159      38.140  61.710  80.020  1.00  0.00           H
ATOM   2343  CE2 PHE A 159      39.940  60.560  79.870  1.00  0.00           C
ATOM   2344  HE2 PHE A 159      40.560  61.260  80.410  1.00  0.00           H
ATOM   2345  C   PHE A 159      35.120  58.280  79.120  1.00  0.00           C
ATOM   2346  O   PHE A 159      34.570  58.150  78.050  1.00  0.00           O
ATOM   2347  N   ARG A 160      35.440  57.260  79.870  1.00  0.00           N
ATOM   2348  HN  ARG A 160      36.020  57.430  80.660  1.00  0.00           H
ATOM   2349  CA  ARG A 160      35.400  55.850  79.410  1.00  0.00           C
ATOM   2350  HA  ARG A 160      35.390  55.800  78.330  1.00  0.00           H
ATOM   2351  CB  ARG A 160      36.500  54.910  79.870  1.00  0.00           C
ATOM   2352  HB1 ARG A 160      36.290  53.850  79.600  1.00  0.00           H
ATOM   2353  HB2 ARG A 160      36.620  54.980  80.970  1.00  0.00           H
ATOM   2354  CG  ARG A 160      37.870  55.280  79.250  1.00  0.00           C
ATOM   2355  HG1 ARG A 160      38.130  56.340  79.450  1.00  0.00           H
ATOM   2356  HG2 ARG A 160      37.720  55.170  78.160  1.00  0.00           H
ATOM   2357  CD  ARG A 160      39.000  54.240  79.620  1.00  0.00           C
ATOM   2358  HD1 ARG A 160      38.960  54.010  80.710  1.00  0.00           H
ATOM   2359  HD2 ARG A 160      39.970  54.710  79.360  1.00  0.00           H
ATOM   2360  NE  ARG A 160      38.730  52.980  78.850  1.00  0.00           N
ATOM   2361  HE  ARG A 160      38.560  53.160  77.880  1.00  0.00           H
ATOM   2362  CZ  ARG A 160      38.280  51.780  79.230  1.00  0.00           C
ATOM   2363  NH1 ARG A 160      37.960  51.420  80.450  1.00  0.00           N
ATOM   2364 HH11 ARG A 160      38.230  52.010  81.200  1.00  0.00           H
ATOM   2365 HH12 ARG A 160      37.560  50.510  80.560  1.00  0.00           H
ATOM   2366  NH2 ARG A 160      37.860  50.970  78.280  1.00  0.00           N
ATOM   2367 HH21 ARG A 160      37.920  51.330  77.350  1.00  0.00           H
ATOM   2368 HH22 ARG A 160      37.380  50.130  78.530  1.00  0.00           H
ATOM   2369  C   ARG A 160      34.100  55.240  79.900  1.00  0.00           C
ATOM   2370  O   ARG A 160      33.930  54.930  81.110  1.00  0.00           O
ATOM   2371  N   THR A 161      33.180  54.950  78.940  1.00  0.00           N
ATOM   2372  HN  THR A 161      33.400  54.820  77.980  1.00  0.00           H
ATOM   2373  CA  THR A 161      31.890  54.380  79.300  1.00  0.00           C
ATOM   2374  HA  THR A 161      32.040  53.750  80.170  1.00  0.00           H
ATOM   2375  CB  THR A 161      30.640  55.350  79.320  1.00  0.00           C
ATOM   2376  HB  THR A 161      29.710  54.750  79.450  1.00  0.00           H
ATOM   2377  OG1 THR A 161      30.530  56.050  78.090  1.00  0.00           O
ATOM   2378  HG1 THR A 161      29.970  56.810  78.200  1.00  0.00           H
ATOM   2379  CG2 THR A 161      30.820  56.380  80.420  1.00  0.00           C
ATOM   2380 HG21 THR A 161      29.930  57.040  80.490  1.00  0.00           H
ATOM   2381 HG22 THR A 161      31.770  56.880  80.130  1.00  0.00           H
ATOM   2382 HG23 THR A 161      30.910  55.920  81.430  1.00  0.00           H
ATOM   2383  C   THR A 161      31.670  53.400  78.100  1.00  0.00           C
ATOM   2384  O   THR A 161      32.400  53.470  77.070  1.00  0.00           O
ATOM   2385  N   PRO A 162      30.730  52.440  78.200  1.00  0.00           N
ATOM   2386  CD  PRO A 162      30.330  51.810  79.440  1.00  0.00           C
ATOM   2387  HD1 PRO A 162      29.430  52.280  79.900  1.00  0.00           H
ATOM   2388  HD2 PRO A 162      31.150  51.880  80.190  1.00  0.00           H
ATOM   2389  CA  PRO A 162      30.560  51.490  77.120  1.00  0.00           C
ATOM   2390  HA  PRO A 162      31.520  51.090  76.850  1.00  0.00           H
ATOM   2391  CB  PRO A 162      29.570  50.460  77.710  1.00  0.00           C
ATOM   2392  HB1 PRO A 162      29.640  49.440  77.280  1.00  0.00           H
ATOM   2393  HB2 PRO A 162      28.530  50.840  77.830  1.00  0.00           H
ATOM   2394  CG  PRO A 162      30.190  50.300  79.110  1.00  0.00           C
ATOM   2395  HG1 PRO A 162      29.520  49.800  79.850  1.00  0.00           H
ATOM   2396  HG2 PRO A 162      31.190  49.820  79.140  1.00  0.00           H
ATOM   2397  C   PRO A 162      29.890  52.210  75.930  1.00  0.00           C
ATOM   2398  O   PRO A 162      30.220  51.800  74.810  1.00  0.00           O
ATOM   2399  N   ALA A 163      29.080  53.290  76.120  1.00  0.00           N
ATOM   2400  HN  ALA A 163      28.930  53.610  77.050  1.00  0.00           H
ATOM   2401  CA  ALA A 163      28.630  54.070  74.950  1.00  0.00           C
ATOM   2402  HA  ALA A 163      28.150  53.470  74.190  1.00  0.00           H
ATOM   2403  CB  ALA A 163      27.610  55.000  75.490  1.00  0.00           C
ATOM   2404  HB1 ALA A 163      27.330  55.810  74.790  1.00  0.00           H
ATOM   2405  HB2 ALA A 163      28.120  55.510  76.330  1.00  0.00           H
ATOM   2406  HB3 ALA A 163      26.790  54.360  75.900  1.00  0.00           H
ATOM   2407  C   ALA A 163      29.670  54.870  74.200  1.00  0.00           C
ATOM   2408  O   ALA A 163      29.550  55.120  73.030  1.00  0.00           O
ATOM   2409  N   LYS A 164      30.840  55.110  74.850  1.00  0.00           N
ATOM   2410  HN  LYS A 164      30.970  54.770  75.780  1.00  0.00           H
ATOM   2411  CA  LYS A 164      32.070  55.660  74.190  1.00  0.00           C
ATOM   2412  HA  LYS A 164      31.730  56.410  73.500  1.00  0.00           H
ATOM   2413  CB  LYS A 164      32.940  56.260  75.260  1.00  0.00           C
ATOM   2414  HB1 LYS A 164      33.340  55.570  76.040  1.00  0.00           H
ATOM   2415  HB2 LYS A 164      32.290  56.910  75.880  1.00  0.00           H
ATOM   2416  CG  LYS A 164      34.180  57.180  74.820  1.00  0.00           C
ATOM   2417  HG1 LYS A 164      34.470  57.840  75.670  1.00  0.00           H
ATOM   2418  HG2 LYS A 164      33.730  57.880  74.090  1.00  0.00           H
ATOM   2419  CD  LYS A 164      35.380  56.460  74.180  1.00  0.00           C
ATOM   2420  HD1 LYS A 164      35.860  57.360  73.740  1.00  0.00           H
ATOM   2421  HD2 LYS A 164      35.120  55.830  73.310  1.00  0.00           H
ATOM   2422  CE  LYS A 164      36.190  55.570  75.140  1.00  0.00           C
ATOM   2423  HE1 LYS A 164      35.720  54.570  75.130  1.00  0.00           H
ATOM   2424  HE2 LYS A 164      36.200  55.880  76.210  1.00  0.00           H
ATOM   2425  NZ  LYS A 164      37.500  55.330  74.650  1.00  0.00           N
ATOM   2426  HZ1 LYS A 164      37.940  54.680  75.320  1.00  0.00           H
ATOM   2427  HZ2 LYS A 164      38.060  56.190  74.790  1.00  0.00           H
ATOM   2428  HZ3 LYS A 164      37.690  55.250  73.630  1.00  0.00           H
ATOM   2429  C   LYS A 164      32.760  54.630  73.320  1.00  0.00           C
ATOM   2430  O   LYS A 164      33.170  54.870  72.240  1.00  0.00           O
ATOM   2431  N   ALA A 165      32.880  53.320  73.850  1.00  0.00           N
ATOM   2432  HN  ALA A 165      32.750  53.180  74.830  1.00  0.00           H
ATOM   2433  CA  ALA A 165      33.100  52.220  72.950  1.00  0.00           C
ATOM   2434  HA  ALA A 165      34.090  52.340  72.530  1.00  0.00           H
ATOM   2435  CB  ALA A 165      33.270  50.930  73.730  1.00  0.00           C
ATOM   2436  HB1 ALA A 165      34.190  51.030  74.350  1.00  0.00           H
ATOM   2437  HB2 ALA A 165      33.460  50.040  73.090  1.00  0.00           H
ATOM   2438  HB3 ALA A 165      32.420  50.720  74.410  1.00  0.00           H
ATOM   2439  C   ALA A 165      32.100  51.960  71.920  1.00  0.00           C
ATOM   2440  O   ALA A 165      32.400  51.690  70.760  1.00  0.00           O
ATOM   2441  N   LYS A 166      30.770  52.110  72.180  1.00  0.00           N
ATOM   2442  HN  LYS A 166      30.460  52.120  73.130  1.00  0.00           H
ATOM   2443  CA  LYS A 166      29.690  52.060  71.200  1.00  0.00           C
ATOM   2444  HA  LYS A 166      29.770  51.110  70.710  1.00  0.00           H
ATOM   2445  CB  LYS A 166      28.190  52.170  71.710  1.00  0.00           C
ATOM   2446  HB1 LYS A 166      27.570  52.390  70.820  1.00  0.00           H
ATOM   2447  HB2 LYS A 166      28.210  53.060  72.360  1.00  0.00           H
ATOM   2448  CG  LYS A 166      27.730  50.920  72.460  1.00  0.00           C
ATOM   2449  HG1 LYS A 166      28.530  50.720  73.210  1.00  0.00           H
ATOM   2450  HG2 LYS A 166      27.590  50.000  71.860  1.00  0.00           H
ATOM   2451  CD  LYS A 166      26.550  51.210  73.290  1.00  0.00           C
ATOM   2452  HD1 LYS A 166      25.920  51.660  72.500  1.00  0.00           H
ATOM   2453  HD2 LYS A 166      26.740  51.850  74.170  1.00  0.00           H
ATOM   2454  CE  LYS A 166      25.950  49.950  73.840  1.00  0.00           C
ATOM   2455  HE1 LYS A 166      26.560  49.450  74.610  1.00  0.00           H
ATOM   2456  HE2 LYS A 166      25.790  49.210  73.020  1.00  0.00           H
ATOM   2457  NZ  LYS A 166      24.660  50.080  74.490  1.00  0.00           N
ATOM   2458  HZ1 LYS A 166      24.370  49.230  75.020  1.00  0.00           H
ATOM   2459  HZ2 LYS A 166      23.840  50.330  73.890  1.00  0.00           H
ATOM   2460  HZ3 LYS A 166      24.580  50.940  75.080  1.00  0.00           H
ATOM   2461  C   LYS A 166      29.920  53.050  70.000  1.00  0.00           C
ATOM   2462  O   LYS A 166      29.610  52.650  68.900  1.00  0.00           O
ATOM   2463  N   LEU A 167      30.280  54.340  70.260  1.00  0.00           N
ATOM   2464  HN  LEU A 167      30.180  54.740  71.160  1.00  0.00           H
ATOM   2465  CA  LEU A 167      30.290  55.290  69.190  1.00  0.00           C
ATOM   2466  HA  LEU A 167      29.440  55.220  68.530  1.00  0.00           H
ATOM   2467  CB  LEU A 167      30.350  56.710  69.820  1.00  0.00           C
ATOM   2468  HB1 LEU A 167      31.230  56.700  70.500  1.00  0.00           H
ATOM   2469  HB2 LEU A 167      29.490  56.850  70.510  1.00  0.00           H
ATOM   2470  CG  LEU A 167      30.280  57.820  68.790  1.00  0.00           C
ATOM   2471  HG  LEU A 167      31.170  57.740  68.130  1.00  0.00           H
ATOM   2472  CD1 LEU A 167      28.960  57.890  67.990  1.00  0.00           C
ATOM   2473 HD11 LEU A 167      28.820  58.810  67.370  1.00  0.00           H
ATOM   2474 HD12 LEU A 167      28.120  57.850  68.730  1.00  0.00           H
ATOM   2475 HD13 LEU A 167      28.850  56.990  67.350  1.00  0.00           H
ATOM   2476  CD2 LEU A 167      30.400  59.090  69.580  1.00  0.00           C
ATOM   2477 HD21 LEU A 167      31.450  59.220  69.930  1.00  0.00           H
ATOM   2478 HD22 LEU A 167      29.750  59.220  70.470  1.00  0.00           H
ATOM   2479 HD23 LEU A 167      30.170  59.870  68.820  1.00  0.00           H
ATOM   2480  C   LEU A 167      31.480  55.170  68.190  1.00  0.00           C
ATOM   2481  O   LEU A 167      31.390  55.480  66.980  1.00  0.00           O
ATOM   2482  N   ILE A 168      32.640  54.570  68.680  1.00  0.00           N
ATOM   2483  HN  ILE A 168      32.640  54.320  69.650  1.00  0.00           H
ATOM   2484  CA  ILE A 168      33.800  54.230  67.920  1.00  0.00           C
ATOM   2485  HA  ILE A 168      34.020  55.110  67.330  1.00  0.00           H
ATOM   2486  CB  ILE A 168      34.970  53.970  68.840  1.00  0.00           C
ATOM   2487  HB  ILE A 168      34.590  53.240  69.590  1.00  0.00           H
ATOM   2488  CG2 ILE A 168      36.200  53.330  68.240  1.00  0.00           C
ATOM   2489 HG21 ILE A 168      37.070  53.590  68.890  1.00  0.00           H
ATOM   2490 HG22 ILE A 168      36.520  53.600  67.210  1.00  0.00           H
ATOM   2491 HG23 ILE A 168      36.110  52.220  68.240  1.00  0.00           H
ATOM   2492  CG1 ILE A 168      35.450  55.240  69.710  1.00  0.00           C
ATOM   2493 HG11 ILE A 168      34.600  55.900  69.960  1.00  0.00           H
ATOM   2494 HG12 ILE A 168      36.170  55.820  69.100  1.00  0.00           H
ATOM   2495  CD  ILE A 168      36.260  54.790  71.010  1.00  0.00           C
ATOM   2496  HD1 ILE A 168      36.350  55.740  71.570  1.00  0.00           H
ATOM   2497  HD2 ILE A 168      37.320  54.540  70.810  1.00  0.00           H
ATOM   2498  HD3 ILE A 168      35.650  54.120  71.650  1.00  0.00           H
ATOM   2499  C   ILE A 168      33.450  53.070  67.020  1.00  0.00           C
ATOM   2500  O   ILE A 168      33.840  53.010  65.850  1.00  0.00           O
ATOM   2501  N   ASN A 169      32.720  52.040  67.500  1.00  0.00           N
ATOM   2502  HN  ASN A 169      32.630  52.040  68.490  1.00  0.00           H
ATOM   2503  CA  ASN A 169      32.120  50.960  66.710  1.00  0.00           C
ATOM   2504  HA  ASN A 169      32.880  50.380  66.210  1.00  0.00           H
ATOM   2505  CB  ASN A 169      31.530  49.880  67.570  1.00  0.00           C
ATOM   2506  HB1 ASN A 169      30.960  49.110  67.000  1.00  0.00           H
ATOM   2507  HB2 ASN A 169      30.790  50.310  68.280  1.00  0.00           H
ATOM   2508  CG  ASN A 169      32.620  49.120  68.370  1.00  0.00           C
ATOM   2509  OD1 ASN A 169      33.820  49.240  68.120  1.00  0.00           O
ATOM   2510  ND2 ASN A 169      32.230  48.290  69.340  1.00  0.00           N
ATOM   2511 HD21 ASN A 169      31.240  48.120  69.350  1.00  0.00           H
ATOM   2512 HD22 ASN A 169      32.890  47.710  69.820  1.00  0.00           H
ATOM   2513  C   ASN A 169      31.170  51.490  65.600  1.00  0.00           C
ATOM   2514  O   ASN A 169      31.280  51.090  64.430  1.00  0.00           O
ATOM   2515  N   ILE A 170      30.270  52.440  65.830  1.00  0.00           N
ATOM   2516  HN  ILE A 170      30.100  52.740  66.770  1.00  0.00           H
ATOM   2517  CA  ILE A 170      29.520  53.040  64.710  1.00  0.00           C
ATOM   2518  HA  ILE A 170      29.080  52.190  64.210  1.00  0.00           H
ATOM   2519  CB  ILE A 170      28.370  53.930  65.140  1.00  0.00           C
ATOM   2520  HB  ILE A 170      28.720  54.870  65.610  1.00  0.00           H
ATOM   2521  CG2 ILE A 170      27.520  54.310  63.900  1.00  0.00           C
ATOM   2522 HG21 ILE A 170      28.280  54.870  63.300  1.00  0.00           H
ATOM   2523 HG22 ILE A 170      26.650  54.960  64.160  1.00  0.00           H
ATOM   2524 HG23 ILE A 170      27.150  53.450  63.310  1.00  0.00           H
ATOM   2525  CG1 ILE A 170      27.450  53.260  66.220  1.00  0.00           C
ATOM   2526 HG11 ILE A 170      28.060  52.680  66.950  1.00  0.00           H
ATOM   2527 HG12 ILE A 170      26.810  52.550  65.640  1.00  0.00           H
ATOM   2528  CD  ILE A 170      26.640  54.280  66.990  1.00  0.00           C
ATOM   2529  HD1 ILE A 170      27.240  55.060  67.510  1.00  0.00           H
ATOM   2530  HD2 ILE A 170      26.270  53.770  67.900  1.00  0.00           H
ATOM   2531  HD3 ILE A 170      25.780  54.770  66.470  1.00  0.00           H
ATOM   2532  C   ILE A 170      30.460  53.650  63.660  1.00  0.00           C
ATOM   2533  O   ILE A 170      30.410  53.330  62.490  1.00  0.00           O
ATOM   2534  N   CYS A 171      31.430  54.490  64.160  1.00  0.00           N
ATOM   2535  HN  CYS A 171      31.570  54.770  65.100  1.00  0.00           H
ATOM   2536  CA  CYS A 171      32.440  55.070  63.260  1.00  0.00           C
ATOM   2537  HA  CYS A 171      31.800  55.580  62.560  1.00  0.00           H
ATOM   2538  CB  CYS A 171      33.400  56.010  63.960  1.00  0.00           C
ATOM   2539  HB1 CYS A 171      34.150  56.370  63.220  1.00  0.00           H
ATOM   2540  HB2 CYS A 171      34.040  55.530  64.740  1.00  0.00           H
ATOM   2541  SG  CYS A 171      32.540  57.390  64.640  1.00  0.00           S
ATOM   2542  HG1 CYS A 171      32.020  56.730  65.650  1.00  0.00           H
ATOM   2543  C   CYS A 171      33.330  54.090  62.370  1.00  0.00           C
ATOM   2544  O   CYS A 171      33.520  54.460  61.190  1.00  0.00           O
ATOM   2545  N   ILE A 172      33.820  52.950  62.960  1.00  0.00           N
ATOM   2546  HN  ILE A 172      33.670  52.720  63.920  1.00  0.00           H
ATOM   2547  CA  ILE A 172      34.600  51.900  62.330  1.00  0.00           C
ATOM   2548  HA  ILE A 172      35.550  52.330  62.050  1.00  0.00           H
ATOM   2549  CB  ILE A 172      34.850  50.810  63.380  1.00  0.00           C
ATOM   2550  HB  ILE A 172      34.000  50.660  64.090  1.00  0.00           H
ATOM   2551  CG2 ILE A 172      35.250  49.560  62.590  1.00  0.00           C
ATOM   2552 HG21 ILE A 172      36.110  49.680  61.900  1.00  0.00           H
ATOM   2553 HG22 ILE A 172      34.400  49.120  62.010  1.00  0.00           H
ATOM   2554 HG23 ILE A 172      35.430  48.800  63.380  1.00  0.00           H
ATOM   2555  CG1 ILE A 172      35.960  51.410  64.280  1.00  0.00           C
ATOM   2556 HG11 ILE A 172      35.810  52.480  64.570  1.00  0.00           H
ATOM   2557 HG12 ILE A 172      36.910  51.480  63.700  1.00  0.00           H
ATOM   2558  CD  ILE A 172      36.230  50.720  65.640  1.00  0.00           C
ATOM   2559  HD1 ILE A 172      37.040  51.290  66.140  1.00  0.00           H
ATOM   2560  HD2 ILE A 172      36.490  49.660  65.460  1.00  0.00           H
ATOM   2561  HD3 ILE A 172      35.330  50.810  66.280  1.00  0.00           H
ATOM   2562  C   ILE A 172      33.870  51.380  61.100  1.00  0.00           C
ATOM   2563  O   ILE A 172      34.420  51.420  60.020  1.00  0.00           O
ATOM   2564  N   TRP A 173      32.660  50.880  61.190  1.00  0.00           N
ATOM   2565  HN  TRP A 173      32.220  50.660  62.060  1.00  0.00           H
ATOM   2566  CA  TRP A 173      31.920  50.490  60.020  1.00  0.00           C
ATOM   2567  HA  TRP A 173      32.610  49.840  59.500  1.00  0.00           H
ATOM   2568  CB  TRP A 173      30.560  49.820  60.410  1.00  0.00           C
ATOM   2569  HB1 TRP A 173      29.890  49.590  59.550  1.00  0.00           H
ATOM   2570  HB2 TRP A 173      30.030  50.620  60.970  1.00  0.00           H
ATOM   2571  CG  TRP A 173      30.600  48.580  61.240  1.00  0.00           C
ATOM   2572  CD1 TRP A 173      30.570  48.580  62.610  1.00  0.00           C
ATOM   2573  HD1 TRP A 173      30.110  49.360  63.190  1.00  0.00           H
ATOM   2574  NE1 TRP A 173      30.880  47.280  63.030  1.00  0.00           N
ATOM   2575  HE1 TRP A 173      31.130  47.060  63.950  1.00  0.00           H
ATOM   2576  CE2 TRP A 173      31.130  46.460  61.990  1.00  0.00           C
ATOM   2577  CD2 TRP A 173      31.000  47.240  60.840  1.00  0.00           C
ATOM   2578  CE3 TRP A 173      31.330  46.660  59.600  1.00  0.00           C
ATOM   2579  HE3 TRP A 173      31.290  47.300  58.730  1.00  0.00           H
ATOM   2580  CZ3 TRP A 173      31.650  45.350  59.500  1.00  0.00           C
ATOM   2581  HZ3 TRP A 173      32.110  44.850  58.660  1.00  0.00           H
ATOM   2582  CZ2 TRP A 173      31.380  45.090  61.940  1.00  0.00           C
ATOM   2583  HZ2 TRP A 173      31.430  44.430  62.790  1.00  0.00           H
ATOM   2584  CH2 TRP A 173      31.710  44.560  60.620  1.00  0.00           C
ATOM   2585  HH2 TRP A 173      32.040  43.540  60.530  1.00  0.00           H
ATOM   2586  C   TRP A 173      31.650  51.490  58.940  1.00  0.00           C
ATOM   2587  O   TRP A 173      31.860  51.170  57.750  1.00  0.00           O
ATOM   2588  N   VAL A 174      31.270  52.780  59.260  1.00  0.00           N
ATOM   2589  HN  VAL A 174      31.090  53.040  60.210  1.00  0.00           H
ATOM   2590  CA  VAL A 174      31.110  53.950  58.370  1.00  0.00           C
ATOM   2591  HA  VAL A 174      30.440  53.640  57.590  1.00  0.00           H
ATOM   2592  CB  VAL A 174      30.590  55.180  59.150  1.00  0.00           C
ATOM   2593  HB  VAL A 174      31.260  55.450  59.990  1.00  0.00           H
ATOM   2594  CG1 VAL A 174      30.350  56.440  58.270  1.00  0.00           C
ATOM   2595 HG11 VAL A 174      29.730  56.250  57.370  1.00  0.00           H
ATOM   2596 HG12 VAL A 174      31.290  57.000  58.100  1.00  0.00           H
ATOM   2597 HG13 VAL A 174      29.720  57.090  58.920  1.00  0.00           H
ATOM   2598  CG2 VAL A 174      29.300  54.710  59.800  1.00  0.00           C
ATOM   2599 HG21 VAL A 174      29.340  53.830  60.480  1.00  0.00           H
ATOM   2600 HG22 VAL A 174      28.570  54.380  59.030  1.00  0.00           H
ATOM   2601 HG23 VAL A 174      28.800  55.440  60.460  1.00  0.00           H
ATOM   2602  C   VAL A 174      32.430  54.280  57.640  1.00  0.00           C
ATOM   2603  O   VAL A 174      32.510  54.470  56.420  1.00  0.00           O
ATOM   2604  N   LEU A 175      33.510  54.270  58.390  1.00  0.00           N
ATOM   2605  HN  LEU A 175      33.300  53.990  59.320  1.00  0.00           H
ATOM   2606  CA  LEU A 175      34.920  54.460  57.880  1.00  0.00           C
ATOM   2607  HA  LEU A 175      34.800  55.180  57.080  1.00  0.00           H
ATOM   2608  CB  LEU A 175      35.880  55.000  58.930  1.00  0.00           C
ATOM   2609  HB1 LEU A 175      36.850  55.130  58.400  1.00  0.00           H
ATOM   2610  HB2 LEU A 175      35.950  54.390  59.850  1.00  0.00           H
ATOM   2611  CG  LEU A 175      35.460  56.430  59.350  1.00  0.00           C
ATOM   2612  HG  LEU A 175      34.460  56.340  59.820  1.00  0.00           H
ATOM   2613  CD1 LEU A 175      36.300  57.000  60.500  1.00  0.00           C
ATOM   2614 HD11 LEU A 175      35.940  57.980  60.870  1.00  0.00           H
ATOM   2615 HD12 LEU A 175      37.410  57.060  60.450  1.00  0.00           H
ATOM   2616 HD13 LEU A 175      36.190  56.270  61.320  1.00  0.00           H
ATOM   2617  CD2 LEU A 175      35.430  57.430  58.190  1.00  0.00           C
ATOM   2618 HD21 LEU A 175      36.400  57.310  57.660  1.00  0.00           H
ATOM   2619 HD22 LEU A 175      35.240  58.430  58.650  1.00  0.00           H
ATOM   2620 HD23 LEU A 175      34.560  57.220  57.540  1.00  0.00           H
ATOM   2621  C   LEU A 175      35.540  53.380  57.020  1.00  0.00           C
ATOM   2622  O   LEU A 175      36.180  53.600  55.990  1.00  0.00           O
ATOM   2623  N   ALA A 176      35.360  52.060  57.320  1.00  0.00           N
ATOM   2624  HN  ALA A 176      34.870  51.890  58.170  1.00  0.00           H
ATOM   2625  CA  ALA A 176      35.550  51.030  56.340  1.00  0.00           C
ATOM   2626  HA  ALA A 176      36.560  50.840  56.020  1.00  0.00           H
ATOM   2627  CB  ALA A 176      35.170  49.760  57.080  1.00  0.00           C
ATOM   2628  HB1 ALA A 176      35.850  49.750  57.950  1.00  0.00           H
ATOM   2629  HB2 ALA A 176      35.240  48.770  56.590  1.00  0.00           H
ATOM   2630  HB3 ALA A 176      34.110  49.870  57.410  1.00  0.00           H
ATOM   2631  C   ALA A 176      34.670  51.160  55.100  1.00  0.00           C
ATOM   2632  O   ALA A 176      35.060  51.100  53.930  1.00  0.00           O
ATOM   2633  N   SER A 177      33.360  51.540  55.360  1.00  0.00           N
ATOM   2634  HN  SER A 177      33.010  51.560  56.290  1.00  0.00           H
ATOM   2635  CA  SER A 177      32.390  51.830  54.270  1.00  0.00           C
ATOM   2636  HA  SER A 177      32.440  50.890  53.720  1.00  0.00           H
ATOM   2637  CB  SER A 177      30.930  52.030  54.860  1.00  0.00           C
ATOM   2638  HB1 SER A 177      30.150  52.150  54.080  1.00  0.00           H
ATOM   2639  HB2 SER A 177      30.860  52.940  55.500  1.00  0.00           H
ATOM   2640  OG  SER A 177      30.510  50.930  55.610  1.00  0.00           O
ATOM   2641  HG1 SER A 177      31.160  50.830  56.310  1.00  0.00           H
ATOM   2642  C   SER A 177      32.640  52.830  53.260  1.00  0.00           C
ATOM   2643  O   SER A 177      32.280  52.640  52.070  1.00  0.00           O
ATOM   2644  N   GLY A 178      33.340  53.950  53.650  1.00  0.00           N
ATOM   2645  HN  GLY A 178      33.400  54.160  54.620  1.00  0.00           H
ATOM   2646  CA  GLY A 178      33.940  54.920  52.690  1.00  0.00           C
ATOM   2647  HA1 GLY A 178      34.700  55.550  53.120  1.00  0.00           H
ATOM   2648  HA2 GLY A 178      33.080  55.470  52.340  1.00  0.00           H
ATOM   2649  C   GLY A 178      34.620  54.410  51.540  1.00  0.00           C
ATOM   2650  O   GLY A 178      34.540  54.970  50.430  1.00  0.00           O
ATOM   2651  N   VAL A 179      35.360  53.260  51.690  1.00  0.00           N
ATOM   2652  HN  VAL A 179      35.520  52.980  52.630  1.00  0.00           H
ATOM   2653  CA  VAL A 179      36.030  52.630  50.600  1.00  0.00           C
ATOM   2654  HA  VAL A 179      35.970  53.210  49.690  1.00  0.00           H
ATOM   2655  CB  VAL A 179      37.480  52.450  51.040  1.00  0.00           C
ATOM   2656  HB  VAL A 179      37.470  52.080  52.090  1.00  0.00           H
ATOM   2657  CG1 VAL A 179      38.380  51.720  50.100  1.00  0.00           C
ATOM   2658 HG11 VAL A 179      38.240  50.620  50.210  1.00  0.00           H
ATOM   2659 HG12 VAL A 179      39.460  51.780  50.350  1.00  0.00           H
ATOM   2660 HG13 VAL A 179      38.240  52.150  49.090  1.00  0.00           H
ATOM   2661  CG2 VAL A 179      38.010  53.870  51.380  1.00  0.00           C
ATOM   2662 HG21 VAL A 179      37.520  54.430  52.200  1.00  0.00           H
ATOM   2663 HG22 VAL A 179      37.870  54.330  50.380  1.00  0.00           H
ATOM   2664 HG23 VAL A 179      39.090  53.750  51.590  1.00  0.00           H
ATOM   2665  C   VAL A 179      35.440  51.230  50.330  1.00  0.00           C
ATOM   2666  O   VAL A 179      35.640  50.610  49.290  1.00  0.00           O
ATOM   2667  N   GLY A 180      34.660  50.770  51.330  1.00  0.00           N
ATOM   2668  HN  GLY A 180      34.710  51.180  52.240  1.00  0.00           H
ATOM   2669  CA  GLY A 180      33.900  49.540  51.260  1.00  0.00           C
ATOM   2670  HA1 GLY A 180      33.280  49.590  52.140  1.00  0.00           H
ATOM   2671  HA2 GLY A 180      34.590  48.750  51.020  1.00  0.00           H
ATOM   2672  C   GLY A 180      32.830  49.410  50.250  1.00  0.00           C
ATOM   2673  O   GLY A 180      32.670  48.440  49.540  1.00  0.00           O
ATOM   2674  N   VAL A 181      32.080  50.490  50.100  1.00  0.00           N
ATOM   2675  HN  VAL A 181      32.160  51.280  50.700  1.00  0.00           H
ATOM   2676  CA  VAL A 181      31.030  50.720  49.050  1.00  0.00           C
ATOM   2677  HA  VAL A 181      30.410  49.830  49.040  1.00  0.00           H
ATOM   2678  CB  VAL A 181      30.180  51.920  49.520  1.00  0.00           C
ATOM   2679  HB  VAL A 181      30.920  52.660  49.870  1.00  0.00           H
ATOM   2680  CG1 VAL A 181      29.180  52.230  48.440  1.00  0.00           C
ATOM   2681 HG11 VAL A 181      28.450  53.020  48.700  1.00  0.00           H
ATOM   2682 HG12 VAL A 181      28.590  51.390  48.010  1.00  0.00           H
ATOM   2683 HG13 VAL A 181      29.730  52.570  47.530  1.00  0.00           H
ATOM   2684  CG2 VAL A 181      29.330  51.340  50.680  1.00  0.00           C
ATOM   2685 HG21 VAL A 181      28.720  50.520  50.240  1.00  0.00           H
ATOM   2686 HG22 VAL A 181      28.680  52.110  51.160  1.00  0.00           H
ATOM   2687 HG23 VAL A 181      29.990  50.880  51.440  1.00  0.00           H
ATOM   2688  C   VAL A 181      31.620  50.830  47.650  1.00  0.00           C
ATOM   2689  O   VAL A 181      31.090  50.140  46.800  1.00  0.00           O
ATOM   2690  N   PRO A 182      32.820  51.590  47.420  1.00  0.00           N
ATOM   2691  CD  PRO A 182      33.070  52.820  48.130  1.00  0.00           C
ATOM   2692  HD1 PRO A 182      33.550  52.520  49.090  1.00  0.00           H
ATOM   2693  HD2 PRO A 182      32.090  53.310  48.310  1.00  0.00           H
ATOM   2694  CA  PRO A 182      33.430  51.550  46.050  1.00  0.00           C
ATOM   2695  HA  PRO A 182      32.630  51.830  45.380  1.00  0.00           H
ATOM   2696  CB  PRO A 182      34.570  52.590  46.190  1.00  0.00           C
ATOM   2697  HB1 PRO A 182      34.940  52.970  45.220  1.00  0.00           H
ATOM   2698  HB2 PRO A 182      35.420  52.110  46.720  1.00  0.00           H
ATOM   2699  CG  PRO A 182      34.020  53.630  47.180  1.00  0.00           C
ATOM   2700  HG1 PRO A 182      34.890  54.000  47.750  1.00  0.00           H
ATOM   2701  HG2 PRO A 182      33.400  54.390  46.650  1.00  0.00           H
ATOM   2702  C   PRO A 182      33.920  50.180  45.600  1.00  0.00           C
ATOM   2703  O   PRO A 182      33.770  49.910  44.420  1.00  0.00           O
ATOM   2704  N   ILE A 183      34.490  49.350  46.520  1.00  0.00           N
ATOM   2705  HN  ILE A 183      34.700  49.650  47.450  1.00  0.00           H
ATOM   2706  CA  ILE A 183      34.800  47.940  46.200  1.00  0.00           C
ATOM   2707  HA  ILE A 183      35.460  47.930  45.340  1.00  0.00           H
ATOM   2708  CB  ILE A 183      35.510  47.270  47.400  1.00  0.00           C
ATOM   2709  HB  ILE A 183      34.820  47.430  48.260  1.00  0.00           H
ATOM   2710  CG2 ILE A 183      35.710  45.720  47.260  1.00  0.00           C
ATOM   2711 HG21 ILE A 183      34.740  45.250  46.970  1.00  0.00           H
ATOM   2712 HG22 ILE A 183      35.970  45.230  48.220  1.00  0.00           H
ATOM   2713 HG23 ILE A 183      36.370  45.420  46.410  1.00  0.00           H
ATOM   2714  CG1 ILE A 183      36.870  47.880  47.730  1.00  0.00           C
ATOM   2715 HG11 ILE A 183      37.280  47.420  48.650  1.00  0.00           H
ATOM   2716 HG12 ILE A 183      36.770  48.970  47.920  1.00  0.00           H
ATOM   2717  CD  ILE A 183      37.910  47.700  46.630  1.00  0.00           C
ATOM   2718  HD1 ILE A 183      37.700  48.540  45.940  1.00  0.00           H
ATOM   2719  HD2 ILE A 183      37.900  46.660  46.250  1.00  0.00           H
ATOM   2720  HD3 ILE A 183      38.910  47.940  47.050  1.00  0.00           H
ATOM   2721  C   ILE A 183      33.620  47.120  45.710  1.00  0.00           C
ATOM   2722  O   ILE A 183      33.640  46.430  44.680  1.00  0.00           O
ATOM   2723  N   MET A 184      32.510  47.250  46.390  1.00  0.00           N
ATOM   2724  HN  MET A 184      32.300  47.920  47.100  1.00  0.00           H
ATOM   2725  CA  MET A 184      31.290  46.570  45.960  1.00  0.00           C
ATOM   2726  HA  MET A 184      31.480  45.510  46.070  1.00  0.00           H
ATOM   2727  CB  MET A 184      30.250  46.860  47.060  1.00  0.00           C
ATOM   2728  HB1 MET A 184      29.860  47.870  46.810  1.00  0.00           H
ATOM   2729  HB2 MET A 184      30.770  46.850  48.040  1.00  0.00           H
ATOM   2730  CG  MET A 184      29.130  45.830  47.050  1.00  0.00           C
ATOM   2731  HG1 MET A 184      29.410  44.830  47.450  1.00  0.00           H
ATOM   2732  HG2 MET A 184      28.640  45.770  46.050  1.00  0.00           H
ATOM   2733  SD  MET A 184      27.640  46.400  48.090  1.00  0.00           S
ATOM   2734  CE  MET A 184      28.120  46.030  49.810  1.00  0.00           C
ATOM   2735  HE1 MET A 184      28.870  46.790  50.100  1.00  0.00           H
ATOM   2736  HE2 MET A 184      28.650  45.050  49.860  1.00  0.00           H
ATOM   2737  HE3 MET A 184      27.250  46.130  50.490  1.00  0.00           H
ATOM   2738  C   MET A 184      30.820  46.990  44.550  1.00  0.00           C
ATOM   2739  O   MET A 184      30.450  46.140  43.690  1.00  0.00           O
ATOM   2740  N   VAL A 185      30.840  48.310  44.170  1.00  0.00           N
ATOM   2741  HN  VAL A 185      31.020  49.060  44.810  1.00  0.00           H
ATOM   2742  CA  VAL A 185      30.680  48.740  42.790  1.00  0.00           C
ATOM   2743  HA  VAL A 185      29.770  48.330  42.390  1.00  0.00           H
ATOM   2744  CB  VAL A 185      30.550  50.270  42.710  1.00  0.00           C
ATOM   2745  HB  VAL A 185      31.610  50.590  42.860  1.00  0.00           H
ATOM   2746  CG1 VAL A 185      30.090  50.580  41.240  1.00  0.00           C
ATOM   2747 HG11 VAL A 185      29.740  51.630  41.160  1.00  0.00           H
ATOM   2748 HG12 VAL A 185      29.290  49.890  40.920  1.00  0.00           H
ATOM   2749 HG13 VAL A 185      30.950  50.500  40.550  1.00  0.00           H
ATOM   2750  CG2 VAL A 185      29.600  50.840  43.700  1.00  0.00           C
ATOM   2751 HG21 VAL A 185      29.700  51.940  43.650  1.00  0.00           H
ATOM   2752 HG22 VAL A 185      29.880  50.470  44.720  1.00  0.00           H
ATOM   2753 HG23 VAL A 185      28.610  50.360  43.550  1.00  0.00           H
ATOM   2754  C   VAL A 185      31.770  48.220  41.860  1.00  0.00           C
ATOM   2755  O   VAL A 185      31.470  47.750  40.760  1.00  0.00           O
ATOM   2756  N   MET A 186      33.000  48.350  42.300  1.00  0.00           N
ATOM   2757  HN  MET A 186      33.210  48.740  43.200  1.00  0.00           H
ATOM   2758  CA  MET A 186      34.120  47.800  41.540  1.00  0.00           C
ATOM   2759  HA  MET A 186      34.040  48.230  40.560  1.00  0.00           H
ATOM   2760  CB  MET A 186      35.570  48.160  42.170  1.00  0.00           C
ATOM   2761  HB1 MET A 186      36.310  47.560  41.610  1.00  0.00           H
ATOM   2762  HB2 MET A 186      35.600  47.890  43.250  1.00  0.00           H
ATOM   2763  CG  MET A 186      35.980  49.600  41.970  1.00  0.00           C
ATOM   2764  HG1 MET A 186      35.280  50.200  42.590  1.00  0.00           H
ATOM   2765  HG2 MET A 186      35.790  49.950  40.940  1.00  0.00           H
ATOM   2766  SD  MET A 186      37.680  49.900  42.390  1.00  0.00           S
ATOM   2767  CE  MET A 186      37.420  51.690  42.780  1.00  0.00           C
ATOM   2768  HE1 MET A 186      38.390  52.130  43.100  1.00  0.00           H
ATOM   2769  HE2 MET A 186      36.640  51.800  43.560  1.00  0.00           H
ATOM   2770  HE3 MET A 186      37.010  52.150  41.860  1.00  0.00           H
ATOM   2771  C   MET A 186      34.050  46.260  41.290  1.00  0.00           C
ATOM   2772  O   MET A 186      34.390  45.840  40.200  1.00  0.00           O
ATOM   2773  N   ALA A 187      33.530  45.490  42.200  1.00  0.00           N
ATOM   2774  HN  ALA A 187      33.390  45.960  43.070  1.00  0.00           H
ATOM   2775  CA  ALA A 187      33.470  44.050  42.040  1.00  0.00           C
ATOM   2776  HA  ALA A 187      34.420  43.570  41.830  1.00  0.00           H
ATOM   2777  CB  ALA A 187      32.950  43.500  43.440  1.00  0.00           C
ATOM   2778  HB1 ALA A 187      33.750  43.830  44.130  1.00  0.00           H
ATOM   2779  HB2 ALA A 187      32.860  42.390  43.360  1.00  0.00           H
ATOM   2780  HB3 ALA A 187      32.010  44.010  43.720  1.00  0.00           H
ATOM   2781  C   ALA A 187      32.520  43.550  40.990  1.00  0.00           C
ATOM   2782  O   ALA A 187      31.430  44.040  40.910  1.00  0.00           O
ATOM   2783  N   VAL A 188      33.000  42.590  40.140  1.00  0.00           N
ATOM   2784  HN  VAL A 188      33.930  42.240  40.270  1.00  0.00           H
ATOM   2785  CA  VAL A 188      32.290  42.260  38.930  1.00  0.00           C
ATOM   2786  HA  VAL A 188      31.240  42.210  39.180  1.00  0.00           H
ATOM   2787  CB  VAL A 188      32.360  43.370  37.890  1.00  0.00           C
ATOM   2788  HB  VAL A 188      32.180  44.290  38.470  1.00  0.00           H
ATOM   2789  CG1 VAL A 188      33.780  43.650  37.490  1.00  0.00           C
ATOM   2790 HG11 VAL A 188      34.230  42.780  36.980  1.00  0.00           H
ATOM   2791 HG12 VAL A 188      34.500  43.830  38.320  1.00  0.00           H
ATOM   2792 HG13 VAL A 188      33.780  44.600  36.910  1.00  0.00           H
ATOM   2793  CG2 VAL A 188      31.420  43.290  36.710  1.00  0.00           C
ATOM   2794 HG21 VAL A 188      31.490  44.140  35.990  1.00  0.00           H
ATOM   2795 HG22 VAL A 188      30.370  43.300  37.080  1.00  0.00           H
ATOM   2796 HG23 VAL A 188      31.680  42.410  36.080  1.00  0.00           H
ATOM   2797  C   VAL A 188      32.630  40.820  38.430  1.00  0.00           C
ATOM   2798  O   VAL A 188      33.730  40.320  38.770  1.00  0.00           O
ATOM   2799  N   THR A 189      31.800  40.190  37.580  1.00  0.00           N
ATOM   2800  HN  THR A 189      30.940  40.590  37.260  1.00  0.00           H
ATOM   2801  CA  THR A 189      32.220  38.930  36.960  1.00  0.00           C
ATOM   2802  HA  THR A 189      33.230  38.710  37.280  1.00  0.00           H
ATOM   2803  CB  THR A 189      31.220  37.750  37.150  1.00  0.00           C
ATOM   2804  HB  THR A 189      31.530  36.870  36.550  1.00  0.00           H
ATOM   2805  OG1 THR A 189      29.850  38.100  36.800  1.00  0.00           O
ATOM   2806  HG1 THR A 189      29.900  39.060  36.820  1.00  0.00           H
ATOM   2807  CG2 THR A 189      31.210  37.410  38.680  1.00  0.00           C
ATOM   2808 HG21 THR A 189      30.800  38.250  39.290  1.00  0.00           H
ATOM   2809 HG22 THR A 189      32.240  37.130  38.990  1.00  0.00           H
ATOM   2810 HG23 THR A 189      30.540  36.520  38.730  1.00  0.00           H
ATOM   2811  C   THR A 189      32.330  39.080  35.410  1.00  0.00           C
ATOM   2812  O   THR A 189      31.380  39.550  34.760  1.00  0.00           O
ATOM   2813  N   ARG A 190      33.450  38.740  34.860  1.00  0.00           N
ATOM   2814  HN  ARG A 190      34.200  38.340  35.370  1.00  0.00           H
ATOM   2815  CA  ARG A 190      33.780  38.790  33.410  1.00  0.00           C
ATOM   2816  HA  ARG A 190      32.970  39.270  32.890  1.00  0.00           H
ATOM   2817  CB  ARG A 190      35.000  39.610  33.100  1.00  0.00           C
ATOM   2818  HB1 ARG A 190      35.110  39.410  32.010  1.00  0.00           H
ATOM   2819  HB2 ARG A 190      35.880  39.220  33.670  1.00  0.00           H
ATOM   2820  CG  ARG A 190      34.860  41.120  33.330  1.00  0.00           C
ATOM   2821  HG1 ARG A 190      35.830  41.490  32.930  1.00  0.00           H
ATOM   2822  HG2 ARG A 190      34.750  41.390  34.400  1.00  0.00           H
ATOM   2823  CD  ARG A 190      33.730  41.720  32.500  1.00  0.00           C
ATOM   2824  HD1 ARG A 190      32.750  41.340  32.860  1.00  0.00           H
ATOM   2825  HD2 ARG A 190      33.940  41.390  31.460  1.00  0.00           H
ATOM   2826  NE  ARG A 190      33.780  43.250  32.470  1.00  0.00           N
ATOM   2827  HE  ARG A 190      34.580  43.740  32.830  1.00  0.00           H
ATOM   2828  CZ  ARG A 190      32.720  44.010  32.270  1.00  0.00           C
ATOM   2829  NH1 ARG A 190      32.730  45.300  32.620  1.00  0.00           N
ATOM   2830 HH11 ARG A 190      33.530  45.700  33.080  1.00  0.00           H
ATOM   2831 HH12 ARG A 190      31.980  45.920  32.380  1.00  0.00           H
ATOM   2832  NH2 ARG A 190      31.590  43.450  31.810  1.00  0.00           N
ATOM   2833 HH21 ARG A 190      31.540  42.520  31.450  1.00  0.00           H
ATOM   2834 HH22 ARG A 190      30.830  44.070  31.610  1.00  0.00           H
ATOM   2835  C   ARG A 190      34.020  37.360  33.000  1.00  0.00           C
ATOM   2836  O   ARG A 190      34.690  36.620  33.710  1.00  0.00           O
ATOM   2837  N   PRO A 191      33.440  36.880  31.890  1.00  0.00           N
ATOM   2838  CD  PRO A 191      32.230  37.390  31.250  1.00  0.00           C
ATOM   2839  HD1 PRO A 191      32.280  38.480  31.060  1.00  0.00           H
ATOM   2840  HD2 PRO A 191      31.310  37.110  31.810  1.00  0.00           H
ATOM   2841  CA  PRO A 191      33.780  35.500  31.380  1.00  0.00           C
ATOM   2842  HA  PRO A 191      33.950  34.830  32.210  1.00  0.00           H
ATOM   2843  CB  PRO A 191      32.640  35.170  30.410  1.00  0.00           C
ATOM   2844  HB1 PRO A 191      31.750  34.710  30.900  1.00  0.00           H
ATOM   2845  HB2 PRO A 191      33.000  34.520  29.590  1.00  0.00           H
ATOM   2846  CG  PRO A 191      32.130  36.570  29.980  1.00  0.00           C
ATOM   2847  HG1 PRO A 191      32.780  36.920  29.150  1.00  0.00           H
ATOM   2848  HG2 PRO A 191      31.050  36.590  29.690  1.00  0.00           H
ATOM   2849  C   PRO A 191      35.150  35.660  30.720  1.00  0.00           C
ATOM   2850  O   PRO A 191      35.430  36.760  30.230  1.00  0.00           O
ATOM   2851  N   ARG A 192      35.900  34.610  30.620  1.00  0.00           N
ATOM   2852  HN  ARG A 192      35.740  33.730  31.050  1.00  0.00           H
ATOM   2853  CA  ARG A 192      37.110  34.670  29.810  1.00  0.00           C
ATOM   2854  HA  ARG A 192      36.880  35.220  28.910  1.00  0.00           H
ATOM   2855  CB  ARG A 192      38.350  35.020  30.650  1.00  0.00           C
ATOM   2856  HB1 ARG A 192      37.960  35.630  31.500  1.00  0.00           H
ATOM   2857  HB2 ARG A 192      38.980  35.690  30.020  1.00  0.00           H
ATOM   2858  CG  ARG A 192      39.230  33.860  31.310  1.00  0.00           C
ATOM   2859  HG1 ARG A 192      39.650  33.240  30.500  1.00  0.00           H
ATOM   2860  HG2 ARG A 192      38.580  33.270  31.990  1.00  0.00           H
ATOM   2861  CD  ARG A 192      40.560  34.370  32.020  1.00  0.00           C
ATOM   2862  HD1 ARG A 192      40.500  35.110  32.840  1.00  0.00           H
ATOM   2863  HD2 ARG A 192      41.150  34.880  31.230  1.00  0.00           H
ATOM   2864  NE  ARG A 192      41.450  33.230  32.530  1.00  0.00           N
ATOM   2865  HE  ARG A 192      41.070  32.320  32.370  1.00  0.00           H
ATOM   2866  CZ  ARG A 192      42.490  33.390  33.340  1.00  0.00           C
ATOM   2867  NH1 ARG A 192      43.160  32.310  33.680  1.00  0.00           N
ATOM   2868 HH11 ARG A 192      42.790  31.420  33.410  1.00  0.00           H
ATOM   2869 HH12 ARG A 192      43.910  32.350  34.340  1.00  0.00           H
ATOM   2870  NH2 ARG A 192      42.930  34.550  33.700  1.00  0.00           N
ATOM   2871 HH21 ARG A 192      42.510  35.390  33.360  1.00  0.00           H
ATOM   2872 HH22 ARG A 192      43.750  34.670  34.260  1.00  0.00           H
ATOM   2873  C   ARG A 192      37.310  33.260  29.290  1.00  0.00           C
ATOM   2874  O   ARG A 192      36.600  32.310  29.590  1.00  0.00           O
ATOM   2875  N   ASP A 193      38.240  33.030  28.380  1.00  0.00           N
ATOM   2876  HN  ASP A 193      38.730  33.800  27.960  1.00  0.00           H
ATOM   2877  CA  ASP A 193      38.480  31.690  27.760  1.00  0.00           C
ATOM   2878  HA  ASP A 193      37.540  31.430  27.290  1.00  0.00           H
ATOM   2879  CB  ASP A 193      39.630  31.770  26.700  1.00  0.00           C
ATOM   2880  HB1 ASP A 193      39.810  30.830  26.130  1.00  0.00           H
ATOM   2881  HB2 ASP A 193      40.530  31.930  27.330  1.00  0.00           H
ATOM   2882  CG  ASP A 193      39.350  32.810  25.690  1.00  0.00           C
ATOM   2883  OD1 ASP A 193      38.180  32.960  25.280  1.00  0.00           O
ATOM   2884  OD2 ASP A 193      40.360  33.390  25.180  1.00  0.00           O
ATOM   2885  C   ASP A 193      38.740  30.600  28.830  1.00  0.00           C
ATOM   2886  O   ASP A 193      39.810  30.510  29.400  1.00  0.00           O
ATOM   2887  N   GLY A 194      37.750  29.780  29.100  1.00  0.00           N
ATOM   2888  HN  GLY A 194      36.860  29.990  28.700  1.00  0.00           H
ATOM   2889  CA  GLY A 194      37.770  28.640  30.040  1.00  0.00           C
ATOM   2890  HA1 GLY A 194      38.830  28.460  30.190  1.00  0.00           H
ATOM   2891  HA2 GLY A 194      37.190  27.840  29.590  1.00  0.00           H
ATOM   2892  C   GLY A 194      37.110  28.950  31.400  1.00  0.00           C
ATOM   2893  O   GLY A 194      36.930  27.960  32.120  1.00  0.00           O
ATOM   2894  N   ALA A 195      36.750  30.130  31.790  1.00  0.00           N
ATOM   2895  HN  ALA A 195      36.700  30.800  31.060  1.00  0.00           H
ATOM   2896  CA  ALA A 195      36.390  30.510  33.120  1.00  0.00           C
ATOM   2897  HA  ALA A 195      35.730  29.780  33.570  1.00  0.00           H
ATOM   2898  CB  ALA A 195      37.620  30.860  34.000  1.00  0.00           C
ATOM   2899  HB1 ALA A 195      38.120  31.730  33.510  1.00  0.00           H
ATOM   2900  HB2 ALA A 195      38.260  29.950  34.020  1.00  0.00           H
ATOM   2901  HB3 ALA A 195      37.300  31.200  35.010  1.00  0.00           H
ATOM   2902  C   ALA A 195      35.540  31.730  33.110  1.00  0.00           C
ATOM   2903  O   ALA A 195      35.530  32.500  32.210  1.00  0.00           O
ATOM   2904  N   VAL A 196      34.910  31.960  34.270  1.00  0.00           N
ATOM   2905  HN  VAL A 196      34.790  31.190  34.900  1.00  0.00           H
ATOM   2906  CA  VAL A 196      34.410  33.280  34.750  1.00  0.00           C
ATOM   2907  HA  VAL A 196      34.630  34.000  33.980  1.00  0.00           H
ATOM   2908  CB  VAL A 196      32.920  33.110  35.030  1.00  0.00           C
ATOM   2909  HB  VAL A 196      32.800  32.170  35.600  1.00  0.00           H
ATOM   2910  CG1 VAL A 196      32.400  34.310  35.830  1.00  0.00           C
ATOM   2911 HG11 VAL A 196      32.910  34.220  36.810  1.00  0.00           H
ATOM   2912 HG12 VAL A 196      31.330  34.220  36.110  1.00  0.00           H
ATOM   2913 HG13 VAL A 196      32.510  35.290  35.300  1.00  0.00           H
ATOM   2914  CG2 VAL A 196      32.160  32.800  33.770  1.00  0.00           C
ATOM   2915 HG21 VAL A 196      32.680  32.020  33.180  1.00  0.00           H
ATOM   2916 HG22 VAL A 196      32.010  33.640  33.050  1.00  0.00           H
ATOM   2917 HG23 VAL A 196      31.210  32.280  34.040  1.00  0.00           H
ATOM   2918  C   VAL A 196      35.140  33.660  35.970  1.00  0.00           C
ATOM   2919  O   VAL A 196      35.510  32.880  36.820  1.00  0.00           O
ATOM   2920  N   VAL A 197      35.460  35.020  35.910  1.00  0.00           N
ATOM   2921  HN  VAL A 197      35.180  35.620  35.160  1.00  0.00           H
ATOM   2922  CA  VAL A 197      36.370  35.540  36.890  1.00  0.00           C
ATOM   2923  HA  VAL A 197      36.700  34.820  37.610  1.00  0.00           H
ATOM   2924  CB  VAL A 197      37.590  36.220  36.240  1.00  0.00           C
ATOM   2925  HB  VAL A 197      37.310  37.130  35.670  1.00  0.00           H
ATOM   2926  CG1 VAL A 197      38.560  36.690  37.400  1.00  0.00           C
ATOM   2927 HG11 VAL A 197      39.400  37.270  36.960  1.00  0.00           H
ATOM   2928 HG12 VAL A 197      38.910  35.870  38.070  1.00  0.00           H
ATOM   2929 HG13 VAL A 197      37.980  37.360  38.060  1.00  0.00           H
ATOM   2930  CG2 VAL A 197      38.500  35.310  35.380  1.00  0.00           C
ATOM   2931 HG21 VAL A 197      37.960  34.660  34.650  1.00  0.00           H
ATOM   2932 HG22 VAL A 197      38.880  34.620  36.170  1.00  0.00           H
ATOM   2933 HG23 VAL A 197      39.390  35.760  34.900  1.00  0.00           H
ATOM   2934  C   VAL A 197      35.560  36.420  37.790  1.00  0.00           C
ATOM   2935  O   VAL A 197      35.030  37.380  37.350  1.00  0.00           O
ATOM   2936  N   CYS A 198      35.530  36.210  39.060  1.00  0.00           N
ATOM   2937  HN  CYS A 198      35.970  35.380  39.400  1.00  0.00           H
ATOM   2938  CA  CYS A 198      35.100  37.200  40.050  1.00  0.00           C
ATOM   2939  HA  CYS A 198      34.320  37.860  39.690  1.00  0.00           H
ATOM   2940  CB  CYS A 198      34.620  36.510  41.400  1.00  0.00           C
ATOM   2941  HB1 CYS A 198      35.460  35.880  41.770  1.00  0.00           H
ATOM   2942  HB2 CYS A 198      33.720  35.890  41.230  1.00  0.00           H
ATOM   2943  SG  CYS A 198      34.120  37.760  42.620  1.00  0.00           S
ATOM   2944  C   CYS A 198      36.410  38.120  40.310  1.00  0.00           C
ATOM   2945  O   CYS A 198      37.490  37.630  40.660  1.00  0.00           O
ATOM   2946  N   MET A 199      36.340  39.390  39.970  1.00  0.00           N
ATOM   2947  HN  MET A 199      35.520  39.810  39.600  1.00  0.00           H
ATOM   2948  CA  MET A 199      37.410  40.320  40.010  1.00  0.00           C
ATOM   2949  HA  MET A 199      38.060  40.100  40.850  1.00  0.00           H
ATOM   2950  CB  MET A 199      38.100  40.270  38.550  1.00  0.00           C
ATOM   2951  HB1 MET A 199      38.730  39.350  38.590  1.00  0.00           H
ATOM   2952  HB2 MET A 199      38.850  41.080  38.390  1.00  0.00           H
ATOM   2953  CG  MET A 199      37.210  40.270  37.280  1.00  0.00           C
ATOM   2954  HG1 MET A 199      36.500  41.120  37.230  1.00  0.00           H
ATOM   2955  HG2 MET A 199      36.600  39.350  37.390  1.00  0.00           H
ATOM   2956  SD  MET A 199      38.040  39.910  35.610  1.00  0.00           S
ATOM   2957  CE  MET A 199      39.200  41.300  35.660  1.00  0.00           C
ATOM   2958  HE1 MET A 199      38.620  42.220  35.410  1.00  0.00           H
ATOM   2959  HE2 MET A 199      39.920  41.110  34.830  1.00  0.00           H
ATOM   2960  HE3 MET A 199      39.770  41.460  36.590  1.00  0.00           H
ATOM   2961  C   MET A 199      36.860  41.670  40.190  1.00  0.00           C
ATOM   2962  O   MET A 199      35.630  41.900  40.220  1.00  0.00           O
ATOM   2963  N   LEU A 200      37.800  42.660  40.490  1.00  0.00           N
ATOM   2964  HN  LEU A 200      38.730  42.440  40.780  1.00  0.00           H
ATOM   2965  CA  LEU A 200      37.470  44.030  40.500  1.00  0.00           C
ATOM   2966  HA  LEU A 200      36.440  44.040  40.810  1.00  0.00           H
ATOM   2967  CB  LEU A 200      38.360  44.830  41.480  1.00  0.00           C
ATOM   2968  HB1 LEU A 200      38.060  45.900  41.510  1.00  0.00           H
ATOM   2969  HB2 LEU A 200      39.410  44.750  41.140  1.00  0.00           H
ATOM   2970  CG  LEU A 200      38.370  44.350  43.000  1.00  0.00           C
ATOM   2971  HG  LEU A 200      38.510  43.250  42.980  1.00  0.00           H
ATOM   2972  CD1 LEU A 200      39.550  45.080  43.660  1.00  0.00           C
ATOM   2973 HD11 LEU A 200      40.500  44.550  43.410  1.00  0.00           H
ATOM   2974 HD12 LEU A 200      39.460  45.160  44.760  1.00  0.00           H
ATOM   2975 HD13 LEU A 200      39.610  46.070  43.160  1.00  0.00           H
ATOM   2976  CD2 LEU A 200      37.040  44.650  43.780  1.00  0.00           C
ATOM   2977 HD21 LEU A 200      37.050  45.720  44.070  1.00  0.00           H
ATOM   2978 HD22 LEU A 200      36.890  44.070  44.720  1.00  0.00           H
ATOM   2979 HD23 LEU A 200      36.190  44.710  43.060  1.00  0.00           H
ATOM   2980  C   LEU A 200      37.610  44.720  39.140  1.00  0.00           C
ATOM   2981  O   LEU A 200      38.180  44.180  38.160  1.00  0.00           O
ATOM   2982  N   GLN A 201      37.080  45.980  38.990  1.00  0.00           N
ATOM   2983  HN  GLN A 201      36.670  46.500  39.740  1.00  0.00           H
ATOM   2984  CA  GLN A 201      37.190  46.690  37.790  1.00  0.00           C
ATOM   2985  HA  GLN A 201      38.010  46.370  37.150  1.00  0.00           H
ATOM   2986  CB  GLN A 201      35.830  46.520  36.970  1.00  0.00           C
ATOM   2987  HB1 GLN A 201      34.980  46.750  37.640  1.00  0.00           H
ATOM   2988  HB2 GLN A 201      35.770  45.510  36.510  1.00  0.00           H
ATOM   2989  CG  GLN A 201      35.890  47.580  35.840  1.00  0.00           C
ATOM   2990  HG1 GLN A 201      36.820  47.460  35.240  1.00  0.00           H
ATOM   2991  HG2 GLN A 201      35.820  48.590  36.280  1.00  0.00           H
ATOM   2992  CD  GLN A 201      34.600  47.470  34.940  1.00  0.00           C
ATOM   2993  OE1 GLN A 201      34.710  46.740  33.960  1.00  0.00           O
ATOM   2994  NE2 GLN A 201      33.600  48.250  35.130  1.00  0.00           N
ATOM   2995 HE21 GLN A 201      32.990  48.400  34.360  1.00  0.00           H
ATOM   2996 HE22 GLN A 201      33.790  48.850  35.920  1.00  0.00           H
ATOM   2997  C   GLN A 201      37.590  48.030  38.190  1.00  0.00           C
ATOM   2998  O   GLN A 201      37.050  48.540  39.140  1.00  0.00           O
ATOM   2999  N   PHE A 202      38.490  48.720  37.480  1.00  0.00           N
ATOM   3000  HN  PHE A 202      38.890  48.300  36.670  1.00  0.00           H
ATOM   3001  CA  PHE A 202      39.080  50.100  37.720  1.00  0.00           C
ATOM   3002  HA  PHE A 202      38.570  50.470  38.600  1.00  0.00           H
ATOM   3003  CB  PHE A 202      40.650  50.020  38.000  1.00  0.00           C
ATOM   3004  HB1 PHE A 202      41.070  51.050  38.000  1.00  0.00           H
ATOM   3005  HB2 PHE A 202      41.230  49.440  37.260  1.00  0.00           H
ATOM   3006  CG  PHE A 202      40.990  49.400  39.340  1.00  0.00           C
ATOM   3007  CD1 PHE A 202      41.030  50.080  40.550  1.00  0.00           C
ATOM   3008  HD1 PHE A 202      40.890  51.140  40.660  1.00  0.00           H
ATOM   3009  CE1 PHE A 202      41.340  49.460  41.790  1.00  0.00           C
ATOM   3010  HE1 PHE A 202      41.220  50.010  42.720  1.00  0.00           H
ATOM   3011  CZ  PHE A 202      41.680  48.090  41.760  1.00  0.00           C
ATOM   3012  HZ  PHE A 202      41.870  47.640  42.720  1.00  0.00           H
ATOM   3013  CD2 PHE A 202      41.260  47.980  39.370  1.00  0.00           C
ATOM   3014  HD2 PHE A 202      41.230  47.440  38.430  1.00  0.00           H
ATOM   3015  CE2 PHE A 202      41.760  47.350  40.570  1.00  0.00           C
ATOM   3016  HE2 PHE A 202      41.990  46.300  40.640  1.00  0.00           H
ATOM   3017  C   PHE A 202      38.880  51.090  36.650  1.00  0.00           C
ATOM   3018  O   PHE A 202      38.510  50.780  35.540  1.00  0.00           O
ATOM   3019  N   PRO A 203      39.040  52.390  36.940  1.00  0.00           N
ATOM   3020  CD  PRO A 203      39.060  53.010  38.320  1.00  0.00           C
ATOM   3021  HD1 PRO A 203      40.080  53.140  38.720  1.00  0.00           H
ATOM   3022  HD2 PRO A 203      38.430  52.460  39.060  1.00  0.00           H
ATOM   3023  CA  PRO A 203      39.290  53.460  36.020  1.00  0.00           C
ATOM   3024  HA  PRO A 203      38.440  53.520  35.350  1.00  0.00           H
ATOM   3025  CB  PRO A 203      39.350  54.720  36.870  1.00  0.00           C
ATOM   3026  HB1 PRO A 203      38.870  55.560  36.320  1.00  0.00           H
ATOM   3027  HB2 PRO A 203      40.360  55.060  37.170  1.00  0.00           H
ATOM   3028  CG  PRO A 203      38.550  54.330  38.110  1.00  0.00           C
ATOM   3029  HG1 PRO A 203      38.820  54.890  39.030  1.00  0.00           H
ATOM   3030  HG2 PRO A 203      37.460  54.460  37.920  1.00  0.00           H
ATOM   3031  C   PRO A 203      40.570  53.310  35.210  1.00  0.00           C
ATOM   3032  O   PRO A 203      41.310  52.390  35.500  1.00  0.00           O
ATOM   3033  N   SER A 204      40.720  54.080  34.110  1.00  0.00           N
ATOM   3034  HN  SER A 204      39.970  54.640  33.780  1.00  0.00           H
ATOM   3035  CA  SER A 204      41.910  53.820  33.200  1.00  0.00           C
ATOM   3036  HA  SER A 204      42.180  52.780  33.110  1.00  0.00           H
ATOM   3037  CB  SER A 204      41.620  54.440  31.750  1.00  0.00           C
ATOM   3038  HB1 SER A 204      41.400  55.510  31.960  1.00  0.00           H
ATOM   3039  HB2 SER A 204      40.640  54.030  31.410  1.00  0.00           H
ATOM   3040  OG  SER A 204      42.540  54.190  30.690  1.00  0.00           O
ATOM   3041  HG1 SER A 204      42.370  54.930  30.110  1.00  0.00           H
ATOM   3042  C   SER A 204      43.150  54.630  33.660  1.00  0.00           C
ATOM   3043  O   SER A 204      42.970  55.670  34.300  1.00  0.00           O
ATOM   3044  N   PRO A 205      44.370  54.200  33.380  1.00  0.00           N
ATOM   3045  CD  PRO A 205      45.500  55.080  33.750  1.00  0.00           C
ATOM   3046  HD1 PRO A 205      45.480  55.330  34.830  1.00  0.00           H
ATOM   3047  HD2 PRO A 205      45.270  55.970  33.130  1.00  0.00           H
ATOM   3048  CA  PRO A 205      44.770  52.770  33.310  1.00  0.00           C
ATOM   3049  HA  PRO A 205      44.250  52.360  32.460  1.00  0.00           H
ATOM   3050  CB  PRO A 205      46.260  52.740  33.110  1.00  0.00           C
ATOM   3051  HB1 PRO A 205      46.480  52.380  32.080  1.00  0.00           H
ATOM   3052  HB2 PRO A 205      46.810  52.100  33.830  1.00  0.00           H
ATOM   3053  CG  PRO A 205      46.680  54.270  33.280  1.00  0.00           C
ATOM   3054  HG1 PRO A 205      47.520  54.310  34.000  1.00  0.00           H
ATOM   3055  HG2 PRO A 205      47.120  54.610  32.310  1.00  0.00           H
ATOM   3056  C   PRO A 205      44.450  51.970  34.570  1.00  0.00           C
ATOM   3057  O   PRO A 205      44.880  52.340  35.670  1.00  0.00           O
ATOM   3058  N   SER A 206      43.770  50.840  34.380  1.00  0.00           N
ATOM   3059  HN  SER A 206      43.780  50.550  33.430  1.00  0.00           H
ATOM   3060  CA  SER A 206      43.270  49.930  35.440  1.00  0.00           C
ATOM   3061  HA  SER A 206      42.560  50.510  36.010  1.00  0.00           H
ATOM   3062  CB  SER A 206      42.470  48.780  34.770  1.00  0.00           C
ATOM   3063  HB1 SER A 206      41.930  49.410  34.020  1.00  0.00           H
ATOM   3064  HB2 SER A 206      41.810  48.400  35.570  1.00  0.00           H
ATOM   3065  OG  SER A 206      43.210  47.750  34.110  1.00  0.00           O
ATOM   3066  HG1 SER A 206      43.570  47.960  33.250  1.00  0.00           H
ATOM   3067  C   SER A 206      44.340  49.390  36.400  1.00  0.00           C
ATOM   3068  O   SER A 206      44.090  49.310  37.590  1.00  0.00           O
ATOM   3069  N   TRP A 207      45.570  48.970  35.900  1.00  0.00           N
ATOM   3070  HN  TRP A 207      45.620  48.940  34.900  1.00  0.00           H
ATOM   3071  CA  TRP A 207      46.760  48.430  36.570  1.00  0.00           C
ATOM   3072  HA  TRP A 207      46.360  47.670  37.220  1.00  0.00           H
ATOM   3073  CB  TRP A 207      47.780  47.690  35.600  1.00  0.00           C
ATOM   3074  HB1 TRP A 207      47.300  46.690  35.460  1.00  0.00           H
ATOM   3075  HB2 TRP A 207      48.760  47.530  36.110  1.00  0.00           H
ATOM   3076  CG  TRP A 207      47.930  48.370  34.310  1.00  0.00           C
ATOM   3077  CD1 TRP A 207      47.170  48.090  33.270  1.00  0.00           C
ATOM   3078  HD1 TRP A 207      46.480  47.260  33.270  1.00  0.00           H
ATOM   3079  NE1 TRP A 207      47.500  48.880  32.200  1.00  0.00           N
ATOM   3080  HE1 TRP A 207      47.210  48.740  31.280  1.00  0.00           H
ATOM   3081  CE2 TRP A 207      48.440  49.780  32.590  1.00  0.00           C
ATOM   3082  CD2 TRP A 207      48.770  49.500  33.930  1.00  0.00           C
ATOM   3083  CE3 TRP A 207      49.720  50.240  34.680  1.00  0.00           C
ATOM   3084  HE3 TRP A 207      49.810  50.060  35.740  1.00  0.00           H
ATOM   3085  CZ3 TRP A 207      50.240  51.390  33.960  1.00  0.00           C
ATOM   3086  HZ3 TRP A 207      50.890  52.060  34.490  1.00  0.00           H
ATOM   3087  CZ2 TRP A 207      49.090  50.810  31.950  1.00  0.00           C
ATOM   3088  HZ2 TRP A 207      48.900  50.980  30.900  1.00  0.00           H
ATOM   3089  CH2 TRP A 207      49.930  51.640  32.640  1.00  0.00           C
ATOM   3090  HH2 TRP A 207      50.210  52.590  32.210  1.00  0.00           H
ATOM   3091  C   TRP A 207      47.340  49.500  37.500  1.00  0.00           C
ATOM   3092  O   TRP A 207      47.830  49.240  38.560  1.00  0.00           O
ATOM   3093  N   TYR A 208      47.320  50.780  37.090  1.00  0.00           N
ATOM   3094  HN  TYR A 208      46.980  51.020  36.180  1.00  0.00           H
ATOM   3095  CA  TYR A 208      47.860  51.890  37.880  1.00  0.00           C
ATOM   3096  HA  TYR A 208      48.840  51.550  38.160  1.00  0.00           H
ATOM   3097  CB  TYR A 208      48.020  53.170  36.940  1.00  0.00           C
ATOM   3098  HB1 TYR A 208      47.030  53.330  36.460  1.00  0.00           H
ATOM   3099  HB2 TYR A 208      48.870  53.080  36.220  1.00  0.00           H
ATOM   3100  CG  TYR A 208      48.260  54.410  37.840  1.00  0.00           C
ATOM   3101  CD1 TYR A 208      49.630  54.700  38.110  1.00  0.00           C
ATOM   3102  HD1 TYR A 208      50.380  54.030  37.730  1.00  0.00           H
ATOM   3103  CE1 TYR A 208      49.960  55.580  39.130  1.00  0.00           C
ATOM   3104  HE1 TYR A 208      51.010  55.680  39.370  1.00  0.00           H
ATOM   3105  CZ  TYR A 208      48.980  56.390  39.730  1.00  0.00           C
ATOM   3106  OH  TYR A 208      49.430  57.460  40.560  1.00  0.00           O
ATOM   3107  HH  TYR A 208      48.700  57.810  41.080  1.00  0.00           H
ATOM   3108  CD2 TYR A 208      47.300  55.210  38.460  1.00  0.00           C
ATOM   3109  HD2 TYR A 208      46.260  55.090  38.200  1.00  0.00           H
ATOM   3110  CE2 TYR A 208      47.640  56.240  39.370  1.00  0.00           C
ATOM   3111  HE2 TYR A 208      46.910  56.800  39.940  1.00  0.00           H
ATOM   3112  C   TYR A 208      47.050  52.090  39.220  1.00  0.00           C
ATOM   3113  O   TYR A 208      47.650  52.100  40.310  1.00  0.00           O
ATOM   3114  N   TRP A 209      45.660  52.000  39.170  1.00  0.00           N
ATOM   3115  HN  TRP A 209      45.150  51.980  38.320  1.00  0.00           H
ATOM   3116  CA  TRP A 209      44.810  52.010  40.250  1.00  0.00           C
ATOM   3117  HA  TRP A 209      45.130  52.790  40.930  1.00  0.00           H
ATOM   3118  CB  TRP A 209      43.390  52.280  39.700  1.00  0.00           C
ATOM   3119  HB1 TRP A 209      42.590  52.180  40.460  1.00  0.00           H
ATOM   3120  HB2 TRP A 209      43.220  51.540  38.890  1.00  0.00           H
ATOM   3121  CG  TRP A 209      43.320  53.690  39.200  1.00  0.00           C
ATOM   3122  CD1 TRP A 209      42.790  53.910  38.010  1.00  0.00           C
ATOM   3123  HD1 TRP A 209      42.460  53.170  37.310  1.00  0.00           H
ATOM   3124  NE1 TRP A 209      42.970  55.250  37.630  1.00  0.00           N
ATOM   3125  HE1 TRP A 209      43.130  55.560  36.720  1.00  0.00           H
ATOM   3126  CE2 TRP A 209      43.410  55.960  38.760  1.00  0.00           C
ATOM   3127  CD2 TRP A 209      43.600  54.970  39.770  1.00  0.00           C
ATOM   3128  CE3 TRP A 209      44.190  55.380  40.970  1.00  0.00           C
ATOM   3129  HE3 TRP A 209      44.480  54.590  41.650  1.00  0.00           H
ATOM   3130  CZ3 TRP A 209      44.560  56.750  41.110  1.00  0.00           C
ATOM   3131  HZ3 TRP A 209      45.060  57.070  42.010  1.00  0.00           H
ATOM   3132  CZ2 TRP A 209      43.720  57.290  38.940  1.00  0.00           C
ATOM   3133  HZ2 TRP A 209      43.700  57.990  38.110  1.00  0.00           H
ATOM   3134  CH2 TRP A 209      44.230  57.660  40.200  1.00  0.00           C
ATOM   3135  HH2 TRP A 209      44.620  58.640  40.430  1.00  0.00           H
ATOM   3136  C   TRP A 209      44.740  50.700  40.990  1.00  0.00           C
ATOM   3137  O   TRP A 209      44.420  50.670  42.210  1.00  0.00           O
ATOM   3138  N   ASP A 210      45.000  49.550  40.350  1.00  0.00           N
ATOM   3139  HN  ASP A 210      45.020  49.410  39.360  1.00  0.00           H
ATOM   3140  CA  ASP A 210      45.120  48.330  41.130  1.00  0.00           C
ATOM   3141  HA  ASP A 210      44.240  48.190  41.740  1.00  0.00           H
ATOM   3142  CB  ASP A 210      45.100  47.170  40.060  1.00  0.00           C
ATOM   3143  HB1 ASP A 210      45.890  47.370  39.300  1.00  0.00           H
ATOM   3144  HB2 ASP A 210      44.130  47.340  39.550  1.00  0.00           H
ATOM   3145  CG  ASP A 210      45.040  45.790  40.680  1.00  0.00           C
ATOM   3146  OD1 ASP A 210      45.030  45.600  41.920  1.00  0.00           O
ATOM   3147  OD2 ASP A 210      45.150  44.780  39.910  1.00  0.00           O
ATOM   3148  C   ASP A 210      46.340  48.340  42.050  1.00  0.00           C
ATOM   3149  O   ASP A 210      46.300  48.180  43.220  1.00  0.00           O
ATOM   3150  N   THR A 211      47.480  48.910  41.510  1.00  0.00           N
ATOM   3151  HN  THR A 211      47.530  49.100  40.530  1.00  0.00           H
ATOM   3152  CA  THR A 211      48.720  49.020  42.320  1.00  0.00           C
ATOM   3153  HA  THR A 211      48.940  48.140  42.910  1.00  0.00           H
ATOM   3154  CB  THR A 211      49.860  49.250  41.390  1.00  0.00           C
ATOM   3155  HB  THR A 211      49.610  50.130  40.770  1.00  0.00           H
ATOM   3156  OG1 THR A 211      50.100  48.050  40.650  1.00  0.00           O
ATOM   3157  HG1 THR A 211      49.330  47.870  40.120  1.00  0.00           H
ATOM   3158  CG2 THR A 211      51.140  49.570  42.160  1.00  0.00           C
ATOM   3159 HG21 THR A 211      52.050  49.470  41.530  1.00  0.00           H
ATOM   3160 HG22 THR A 211      51.240  48.820  42.980  1.00  0.00           H
ATOM   3161 HG23 THR A 211      51.160  50.600  42.590  1.00  0.00           H
ATOM   3162  C   THR A 211      48.660  50.050  43.380  1.00  0.00           C
ATOM   3163  O   THR A 211      49.120  49.900  44.470  1.00  0.00           O
ATOM   3164  N   VAL A 212      48.030  51.190  43.110  1.00  0.00           N
ATOM   3165  HN  VAL A 212      47.580  51.420  42.250  1.00  0.00           H
ATOM   3166  CA  VAL A 212      47.790  52.290  44.050  1.00  0.00           C
ATOM   3167  HA  VAL A 212      48.700  52.650  44.500  1.00  0.00           H
ATOM   3168  CB  VAL A 212      47.120  53.430  43.330  1.00  0.00           C
ATOM   3169  HB  VAL A 212      46.350  53.020  42.640  1.00  0.00           H
ATOM   3170  CG1 VAL A 212      46.410  54.490  44.150  1.00  0.00           C
ATOM   3171 HG11 VAL A 212      46.970  54.630  45.090  1.00  0.00           H
ATOM   3172 HG12 VAL A 212      45.380  54.190  44.440  1.00  0.00           H
ATOM   3173 HG13 VAL A 212      46.370  55.460  43.600  1.00  0.00           H
ATOM   3174  CG2 VAL A 212      48.140  54.200  42.470  1.00  0.00           C
ATOM   3175 HG21 VAL A 212      48.790  53.600  41.790  1.00  0.00           H
ATOM   3176 HG22 VAL A 212      48.890  54.690  43.120  1.00  0.00           H
ATOM   3177 HG23 VAL A 212      47.670  54.960  41.820  1.00  0.00           H
ATOM   3178  C   VAL A 212      46.910  51.860  45.230  1.00  0.00           C
ATOM   3179  O   VAL A 212      47.180  52.000  46.410  1.00  0.00           O
ATOM   3180  N   THR A 213      45.790  51.110  44.830  1.00  0.00           N
ATOM   3181  HN  THR A 213      45.570  50.960  43.870  1.00  0.00           H
ATOM   3182  CA  THR A 213      44.930  50.420  45.760  1.00  0.00           C
ATOM   3183  HA  THR A 213      44.560  51.140  46.480  1.00  0.00           H
ATOM   3184  CB  THR A 213      43.830  49.660  45.040  1.00  0.00           C
ATOM   3185  HB  THR A 213      44.220  48.830  44.420  1.00  0.00           H
ATOM   3186  OG1 THR A 213      43.050  50.540  44.260  1.00  0.00           O
ATOM   3187  HG1 THR A 213      43.490  50.670  43.410  1.00  0.00           H
ATOM   3188  CG2 THR A 213      42.840  49.110  46.110  1.00  0.00           C
ATOM   3189 HG21 THR A 213      43.290  48.350  46.790  1.00  0.00           H
ATOM   3190 HG22 THR A 213      42.030  48.570  45.570  1.00  0.00           H
ATOM   3191 HG23 THR A 213      42.340  49.880  46.730  1.00  0.00           H
ATOM   3192  C   THR A 213      45.730  49.410  46.630  1.00  0.00           C
ATOM   3193  O   THR A 213      45.700  49.550  47.850  1.00  0.00           O
ATOM   3194  N   LYS A 214      46.510  48.490  46.070  1.00  0.00           N
ATOM   3195  HN  LYS A 214      46.650  48.480  45.090  1.00  0.00           H
ATOM   3196  CA  LYS A 214      47.360  47.600  46.830  1.00  0.00           C
ATOM   3197  HA  LYS A 214      46.700  46.980  47.440  1.00  0.00           H
ATOM   3198  CB  LYS A 214      48.130  46.620  45.960  1.00  0.00           C
ATOM   3199  HB1 LYS A 214      48.960  46.140  46.520  1.00  0.00           H
ATOM   3200  HB2 LYS A 214      48.650  47.180  45.160  1.00  0.00           H
ATOM   3201  CG  LYS A 214      47.270  45.530  45.300  1.00  0.00           C
ATOM   3202  HG1 LYS A 214      46.280  45.980  45.040  1.00  0.00           H
ATOM   3203  HG2 LYS A 214      46.870  44.820  46.060  1.00  0.00           H
ATOM   3204  CD  LYS A 214      47.930  44.840  44.120  1.00  0.00           C
ATOM   3205  HD1 LYS A 214      49.000  44.820  44.390  1.00  0.00           H
ATOM   3206  HD2 LYS A 214      47.880  45.480  43.210  1.00  0.00           H
ATOM   3207  CE  LYS A 214      47.380  43.410  43.770  1.00  0.00           C
ATOM   3208  HE1 LYS A 214      47.160  42.800  44.670  1.00  0.00           H
ATOM   3209  HE2 LYS A 214      48.060  42.900  43.060  1.00  0.00           H
ATOM   3210  NZ  LYS A 214      46.120  43.490  43.060  1.00  0.00           N
ATOM   3211  HZ1 LYS A 214      46.140  42.640  42.470  1.00  0.00           H
ATOM   3212  HZ2 LYS A 214      45.910  44.400  42.620  1.00  0.00           H
ATOM   3213  HZ3 LYS A 214      45.340  43.370  43.740  1.00  0.00           H
ATOM   3214  C   LYS A 214      48.340  48.310  47.750  1.00  0.00           C
ATOM   3215  O   LYS A 214      48.470  47.960  48.920  1.00  0.00           O
ATOM   3216  N   ILE A 215      49.010  49.380  47.270  1.00  0.00           N
ATOM   3217  HN  ILE A 215      48.800  49.670  46.340  1.00  0.00           H
ATOM   3218  CA  ILE A 215      50.010  50.140  48.040  1.00  0.00           C
ATOM   3219  HA  ILE A 215      50.660  49.430  48.530  1.00  0.00           H
ATOM   3220  CB  ILE A 215      50.880  51.180  47.270  1.00  0.00           C
ATOM   3221  HB  ILE A 215      50.110  51.520  46.540  1.00  0.00           H
ATOM   3222  CG2 ILE A 215      51.390  52.300  48.140  1.00  0.00           C
ATOM   3223 HG21 ILE A 215      51.920  53.060  47.540  1.00  0.00           H
ATOM   3224 HG22 ILE A 215      52.030  52.050  49.000  1.00  0.00           H
ATOM   3225 HG23 ILE A 215      50.510  52.930  48.420  1.00  0.00           H
ATOM   3226  CG1 ILE A 215      51.940  50.500  46.410  1.00  0.00           C
ATOM   3227 HG11 ILE A 215      52.250  51.300  45.700  1.00  0.00           H
ATOM   3228 HG12 ILE A 215      51.470  49.710  45.800  1.00  0.00           H
ATOM   3229  CD  ILE A 215      53.240  50.170  47.170  1.00  0.00           C
ATOM   3230  HD1 ILE A 215      53.880  51.070  47.100  1.00  0.00           H
ATOM   3231  HD2 ILE A 215      53.790  49.300  46.730  1.00  0.00           H
ATOM   3232  HD3 ILE A 215      53.040  50.080  48.260  1.00  0.00           H
ATOM   3233  C   ILE A 215      49.240  50.710  49.270  1.00  0.00           C
ATOM   3234  O   ILE A 215      49.750  50.740  50.410  1.00  0.00           O
ATOM   3235  N   CYS A 216      48.020  51.290  49.070  1.00  0.00           N
ATOM   3236  HN  CYS A 216      47.590  51.330  48.170  1.00  0.00           H
ATOM   3237  CA  CYS A 216      47.350  52.010  50.120  1.00  0.00           C
ATOM   3238  HA  CYS A 216      48.060  52.660  50.610  1.00  0.00           H
ATOM   3239  CB  CYS A 216      46.270  52.950  49.560  1.00  0.00           C
ATOM   3240  HB1 CYS A 216      45.630  53.260  50.420  1.00  0.00           H
ATOM   3241  HB2 CYS A 216      45.550  52.380  48.950  1.00  0.00           H
ATOM   3242  SG  CYS A 216      46.990  54.360  48.680  1.00  0.00           S
ATOM   3243  HG1 CYS A 216      46.990  53.570  47.620  1.00  0.00           H
ATOM   3244  C   CYS A 216      46.730  51.060  51.170  1.00  0.00           C
ATOM   3245  O   CYS A 216      46.770  51.310  52.360  1.00  0.00           O
ATOM   3246  N   VAL A 217      46.250  49.850  50.830  1.00  0.00           N
ATOM   3247  HN  VAL A 217      46.130  49.770  49.850  1.00  0.00           H
ATOM   3248  CA  VAL A 217      45.950  48.660  51.640  1.00  0.00           C
ATOM   3249  HA  VAL A 217      45.100  48.840  52.290  1.00  0.00           H
ATOM   3250  CB  VAL A 217      45.420  47.430  50.780  1.00  0.00           C
ATOM   3251  HB  VAL A 217      46.130  47.270  49.950  1.00  0.00           H
ATOM   3252  CG1 VAL A 217      45.220  46.180  51.710  1.00  0.00           C
ATOM   3253 HG11 VAL A 217      46.190  45.810  52.110  1.00  0.00           H
ATOM   3254 HG12 VAL A 217      44.700  45.480  51.030  1.00  0.00           H
ATOM   3255 HG13 VAL A 217      44.550  46.540  52.520  1.00  0.00           H
ATOM   3256  CG2 VAL A 217      44.100  47.900  50.260  1.00  0.00           C
ATOM   3257 HG21 VAL A 217      44.260  48.830  49.680  1.00  0.00           H
ATOM   3258 HG22 VAL A 217      43.370  48.010  51.100  1.00  0.00           H
ATOM   3259 HG23 VAL A 217      43.620  47.200  49.550  1.00  0.00           H
ATOM   3260  C   VAL A 217      47.080  48.280  52.490  1.00  0.00           C
ATOM   3261  O   VAL A 217      46.870  48.000  53.690  1.00  0.00           O
ATOM   3262  N   PHE A 218      48.370  48.220  51.950  1.00  0.00           N
ATOM   3263  HN  PHE A 218      48.400  48.450  50.980  1.00  0.00           H
ATOM   3264  CA  PHE A 218      49.650  47.900  52.610  1.00  0.00           C
ATOM   3265  HA  PHE A 218      49.510  47.010  53.210  1.00  0.00           H
ATOM   3266  CB  PHE A 218      50.690  47.710  51.530  1.00  0.00           C
ATOM   3267  HB1 PHE A 218      50.870  48.660  50.980  1.00  0.00           H
ATOM   3268  HB2 PHE A 218      50.390  46.960  50.770  1.00  0.00           H
ATOM   3269  CG  PHE A 218      52.000  47.420  52.170  1.00  0.00           C
ATOM   3270  CD1 PHE A 218      52.380  46.120  52.460  1.00  0.00           C
ATOM   3271  HD1 PHE A 218      51.790  45.260  52.160  1.00  0.00           H
ATOM   3272  CE1 PHE A 218      53.640  45.760  53.000  1.00  0.00           C
ATOM   3273  HE1 PHE A 218      53.920  44.720  53.130  1.00  0.00           H
ATOM   3274  CZ  PHE A 218      54.580  46.800  53.190  1.00  0.00           C
ATOM   3275  HZ  PHE A 218      55.560  46.560  53.570  1.00  0.00           H
ATOM   3276  CD2 PHE A 218      52.920  48.410  52.440  1.00  0.00           C
ATOM   3277  HD2 PHE A 218      52.720  49.450  52.220  1.00  0.00           H
ATOM   3278  CE2 PHE A 218      54.230  48.110  52.960  1.00  0.00           C
ATOM   3279  HE2 PHE A 218      54.950  48.910  53.030  1.00  0.00           H
ATOM   3280  C   PHE A 218      50.010  49.030  53.660  1.00  0.00           C
ATOM   3281  O   PHE A 218      50.510  48.740  54.790  1.00  0.00           O
ATOM   3282  N   LEU A 219      49.800  50.330  53.380  1.00  0.00           N
ATOM   3283  HN  LEU A 219      49.630  50.620  52.440  1.00  0.00           H
ATOM   3284  CA  LEU A 219      49.980  51.370  54.360  1.00  0.00           C
ATOM   3285  HA  LEU A 219      50.820  51.060  54.960  1.00  0.00           H
ATOM   3286  CB  LEU A 219      50.350  52.670  53.800  1.00  0.00           C
ATOM   3287  HB1 LEU A 219      50.540  53.390  54.610  1.00  0.00           H
ATOM   3288  HB2 LEU A 219      49.580  53.010  53.070  1.00  0.00           H
ATOM   3289  CG  LEU A 219      51.640  52.650  52.870  1.00  0.00           C
ATOM   3290  HG  LEU A 219      51.520  51.810  52.160  1.00  0.00           H
ATOM   3291  CD1 LEU A 219      51.750  54.000  52.170  1.00  0.00           C
ATOM   3292 HD11 LEU A 219      51.760  54.820  52.920  1.00  0.00           H
ATOM   3293 HD12 LEU A 219      50.930  54.290  51.480  1.00  0.00           H
ATOM   3294 HD13 LEU A 219      52.670  54.010  51.540  1.00  0.00           H
ATOM   3295  CD2 LEU A 219      52.930  52.490  53.660  1.00  0.00           C
ATOM   3296 HD21 LEU A 219      53.170  53.360  54.310  1.00  0.00           H
ATOM   3297 HD22 LEU A 219      53.790  52.320  52.980  1.00  0.00           H
ATOM   3298 HD23 LEU A 219      52.850  51.530  54.210  1.00  0.00           H
ATOM   3299  C   LEU A 219      48.810  51.550  55.330  1.00  0.00           C
ATOM   3300  O   LEU A 219      48.790  51.290  56.480  1.00  0.00           O
ATOM   3301  N   PHE A 220      47.670  51.960  54.770  1.00  0.00           N
ATOM   3302  HN  PHE A 220      47.550  51.840  53.790  1.00  0.00           H
ATOM   3303  CA  PHE A 220      46.610  52.480  55.650  1.00  0.00           C
ATOM   3304  HA  PHE A 220      47.060  53.170  56.350  1.00  0.00           H
ATOM   3305  CB  PHE A 220      45.510  53.290  54.880  1.00  0.00           C
ATOM   3306  HB1 PHE A 220      44.740  53.530  55.650  1.00  0.00           H
ATOM   3307  HB2 PHE A 220      45.130  52.590  54.100  1.00  0.00           H
ATOM   3308  CG  PHE A 220      46.120  54.540  54.410  1.00  0.00           C
ATOM   3309  CD1 PHE A 220      46.000  55.700  55.240  1.00  0.00           C
ATOM   3310  HD1 PHE A 220      45.580  55.600  56.230  1.00  0.00           H
ATOM   3311  CE1 PHE A 220      46.670  56.890  54.800  1.00  0.00           C
ATOM   3312  HE1 PHE A 220      46.640  57.770  55.420  1.00  0.00           H
ATOM   3313  CZ  PHE A 220      47.360  56.900  53.580  1.00  0.00           C
ATOM   3314  HZ  PHE A 220      47.800  57.840  53.280  1.00  0.00           H
ATOM   3315  CD2 PHE A 220      46.790  54.590  53.130  1.00  0.00           C
ATOM   3316  HD2 PHE A 220      46.810  53.740  52.460  1.00  0.00           H
ATOM   3317  CE2 PHE A 220      47.430  55.770  52.750  1.00  0.00           C
ATOM   3318  HE2 PHE A 220      47.990  55.890  51.840  1.00  0.00           H
ATOM   3319  C   PHE A 220      45.870  51.380  56.460  1.00  0.00           C
ATOM   3320  O   PHE A 220      45.350  51.630  57.540  1.00  0.00           O
ATOM   3321  N   ALA A 221      45.820  50.090  55.930  1.00  0.00           N
ATOM   3322  HN  ALA A 221      46.350  49.940  55.100  1.00  0.00           H
ATOM   3323  CA  ALA A 221      45.070  49.070  56.600  1.00  0.00           C
ATOM   3324  HA  ALA A 221      44.570  49.510  57.450  1.00  0.00           H
ATOM   3325  CB  ALA A 221      44.100  48.360  55.580  1.00  0.00           C
ATOM   3326  HB1 ALA A 221      43.490  47.580  56.080  1.00  0.00           H
ATOM   3327  HB2 ALA A 221      44.670  47.840  54.770  1.00  0.00           H
ATOM   3328  HB3 ALA A 221      43.530  49.070  54.960  1.00  0.00           H
ATOM   3329  C   ALA A 221      46.000  48.120  57.180  1.00  0.00           C
ATOM   3330  O   ALA A 221      45.670  47.080  57.780  1.00  0.00           O
ATOM   3331  N   PHE A 222      47.360  48.350  57.010  1.00  0.00           N
ATOM   3332  HN  PHE A 222      47.650  49.140  56.490  1.00  0.00           H
ATOM   3333  CA  PHE A 222      48.340  47.420  57.560  1.00  0.00           C
ATOM   3334  HA  PHE A 222      47.930  46.850  58.380  1.00  0.00           H
ATOM   3335  CB  PHE A 222      48.700  46.310  56.550  1.00  0.00           C
ATOM   3336  HB1 PHE A 222      48.770  46.690  55.500  1.00  0.00           H
ATOM   3337  HB2 PHE A 222      47.880  45.570  56.470  1.00  0.00           H
ATOM   3338  CG  PHE A 222      49.990  45.580  56.840  1.00  0.00           C
ATOM   3339  CD1 PHE A 222      49.970  44.440  57.770  1.00  0.00           C
ATOM   3340  HD1 PHE A 222      49.020  44.210  58.220  1.00  0.00           H
ATOM   3341  CE1 PHE A 222      51.170  43.740  57.970  1.00  0.00           C
ATOM   3342  HE1 PHE A 222      51.320  43.020  58.760  1.00  0.00           H
ATOM   3343  CZ  PHE A 222      52.340  44.120  57.220  1.00  0.00           C
ATOM   3344  HZ  PHE A 222      53.310  43.670  57.370  1.00  0.00           H
ATOM   3345  CD2 PHE A 222      51.130  45.770  56.000  1.00  0.00           C
ATOM   3346  HD2 PHE A 222      51.160  46.500  55.210  1.00  0.00           H
ATOM   3347  CE2 PHE A 222      52.290  45.070  56.190  1.00  0.00           C
ATOM   3348  HE2 PHE A 222      53.170  45.320  55.610  1.00  0.00           H
ATOM   3349  C   PHE A 222      49.510  48.140  58.250  1.00  0.00           C
ATOM   3350  O   PHE A 222      49.510  48.200  59.440  1.00  0.00           O
ATOM   3351  N   VAL A 223      50.530  48.690  57.520  1.00  0.00           N
ATOM   3352  HN  VAL A 223      50.460  48.630  56.530  1.00  0.00           H
ATOM   3353  CA  VAL A 223      51.640  49.320  58.200  1.00  0.00           C
ATOM   3354  HA  VAL A 223      52.110  48.570  58.810  1.00  0.00           H
ATOM   3355  CB  VAL A 223      52.710  49.830  57.170  1.00  0.00           C
ATOM   3356  HB  VAL A 223      52.120  50.450  56.460  1.00  0.00           H
ATOM   3357  CG1 VAL A 223      53.890  50.670  57.740  1.00  0.00           C
ATOM   3358 HG11 VAL A 223      53.550  51.540  58.350  1.00  0.00           H
ATOM   3359 HG12 VAL A 223      54.500  51.070  56.910  1.00  0.00           H
ATOM   3360 HG13 VAL A 223      54.570  50.050  58.370  1.00  0.00           H
ATOM   3361  CG2 VAL A 223      53.310  48.520  56.590  1.00  0.00           C
ATOM   3362 HG21 VAL A 223      52.720  48.160  55.720  1.00  0.00           H
ATOM   3363 HG22 VAL A 223      53.370  47.780  57.420  1.00  0.00           H
ATOM   3364 HG23 VAL A 223      54.290  48.720  56.120  1.00  0.00           H
ATOM   3365  C   VAL A 223      51.330  50.440  59.120  1.00  0.00           C
ATOM   3366  O   VAL A 223      51.720  50.490  60.280  1.00  0.00           O
ATOM   3367  N   VAL A 224      50.410  51.360  58.780  1.00  0.00           N
ATOM   3368  HN  VAL A 224      49.980  51.340  57.880  1.00  0.00           H
ATOM   3369  CA  VAL A 224      49.930  52.430  59.600  1.00  0.00           C
ATOM   3370  HA  VAL A 224      50.860  52.900  59.880  1.00  0.00           H
ATOM   3371  CB  VAL A 224      49.100  53.490  58.830  1.00  0.00           C
ATOM   3372  HB  VAL A 224      48.240  53.140  58.230  1.00  0.00           H
ATOM   3373  CG1 VAL A 224      48.710  54.670  59.780  1.00  0.00           C
ATOM   3374 HG11 VAL A 224      47.990  54.320  60.550  1.00  0.00           H
ATOM   3375 HG12 VAL A 224      48.120  55.400  59.180  1.00  0.00           H
ATOM   3376 HG13 VAL A 224      49.580  55.150  60.260  1.00  0.00           H
ATOM   3377  CG2 VAL A 224      50.090  54.090  57.810  1.00  0.00           C
ATOM   3378 HG21 VAL A 224      49.600  54.930  57.280  1.00  0.00           H
ATOM   3379 HG22 VAL A 224      50.410  53.410  56.990  1.00  0.00           H
ATOM   3380 HG23 VAL A 224      50.970  54.490  58.350  1.00  0.00           H
ATOM   3381  C   VAL A 224      49.200  52.050  60.880  1.00  0.00           C
ATOM   3382  O   VAL A 224      49.570  52.540  61.950  1.00  0.00           O
ATOM   3383  N   PRO A 225      48.130  51.240  60.950  1.00  0.00           N
ATOM   3384  CD  PRO A 225      47.190  51.010  59.810  1.00  0.00           C
ATOM   3385  HD1 PRO A 225      47.670  50.600  58.900  1.00  0.00           H
ATOM   3386  HD2 PRO A 225      46.660  51.970  59.640  1.00  0.00           H
ATOM   3387  CA  PRO A 225      47.470  51.060  62.220  1.00  0.00           C
ATOM   3388  HA  PRO A 225      47.490  51.990  62.760  1.00  0.00           H
ATOM   3389  CB  PRO A 225      46.040  50.570  61.770  1.00  0.00           C
ATOM   3390  HB1 PRO A 225      45.280  51.380  61.800  1.00  0.00           H
ATOM   3391  HB2 PRO A 225      45.710  49.790  62.490  1.00  0.00           H
ATOM   3392  CG  PRO A 225      46.250  50.040  60.400  1.00  0.00           C
ATOM   3393  HG1 PRO A 225      46.760  49.050  60.460  1.00  0.00           H
ATOM   3394  HG2 PRO A 225      45.270  49.840  59.920  1.00  0.00           H
ATOM   3395  C   PRO A 225      48.190  50.050  63.080  1.00  0.00           C
ATOM   3396  O   PRO A 225      48.000  50.150  64.300  1.00  0.00           O
ATOM   3397  N   ILE A 226      49.040  49.160  62.490  1.00  0.00           N
ATOM   3398  HN  ILE A 226      49.270  49.080  61.520  1.00  0.00           H
ATOM   3399  CA  ILE A 226      49.960  48.340  63.280  1.00  0.00           C
ATOM   3400  HA  ILE A 226      49.390  47.870  64.070  1.00  0.00           H
ATOM   3401  CB  ILE A 226      50.530  47.110  62.540  1.00  0.00           C
ATOM   3402  HB  ILE A 226      51.170  47.440  61.700  1.00  0.00           H
ATOM   3403  CG2 ILE A 226      51.410  46.320  63.530  1.00  0.00           C
ATOM   3404 HG21 ILE A 226      51.730  45.370  63.040  1.00  0.00           H
ATOM   3405 HG22 ILE A 226      50.810  46.150  64.450  1.00  0.00           H
ATOM   3406 HG23 ILE A 226      52.340  46.880  63.780  1.00  0.00           H
ATOM   3407  CG1 ILE A 226      49.380  46.230  61.930  1.00  0.00           C
ATOM   3408 HG11 ILE A 226      48.560  46.760  61.400  1.00  0.00           H
ATOM   3409 HG12 ILE A 226      48.880  45.850  62.850  1.00  0.00           H
ATOM   3410  CD  ILE A 226      49.790  45.030  61.060  1.00  0.00           C
ATOM   3411  HD1 ILE A 226      50.400  45.450  60.240  1.00  0.00           H
ATOM   3412  HD2 ILE A 226      48.910  44.420  60.770  1.00  0.00           H
ATOM   3413  HD3 ILE A 226      50.580  44.470  61.620  1.00  0.00           H
ATOM   3414  C   ILE A 226      51.040  49.130  64.000  1.00  0.00           C
ATOM   3415  O   ILE A 226      51.300  48.910  65.180  1.00  0.00           O
ATOM   3416  N   LEU A 227      51.670  50.050  63.260  1.00  0.00           N
ATOM   3417  HN  LEU A 227      51.380  50.150  62.310  1.00  0.00           H
ATOM   3418  CA  LEU A 227      52.510  51.180  63.830  1.00  0.00           C
ATOM   3419  HA  LEU A 227      53.330  50.640  64.280  1.00  0.00           H
ATOM   3420  CB  LEU A 227      52.940  52.120  62.650  1.00  0.00           C
ATOM   3421  HB1 LEU A 227      52.090  52.600  62.110  1.00  0.00           H
ATOM   3422  HB2 LEU A 227      53.320  51.570  61.760  1.00  0.00           H
ATOM   3423  CG  LEU A 227      53.840  53.240  63.100  1.00  0.00           C
ATOM   3424  HG  LEU A 227      53.360  53.930  63.820  1.00  0.00           H
ATOM   3425  CD1 LEU A 227      55.170  52.780  63.770  1.00  0.00           C
ATOM   3426 HD11 LEU A 227      55.880  53.630  63.910  1.00  0.00           H
ATOM   3427 HD12 LEU A 227      55.640  52.140  62.980  1.00  0.00           H
ATOM   3428 HD13 LEU A 227      55.100  52.270  64.750  1.00  0.00           H
ATOM   3429  CD2 LEU A 227      54.160  54.100  61.910  1.00  0.00           C
ATOM   3430 HD21 LEU A 227      54.770  53.480  61.220  1.00  0.00           H
ATOM   3431 HD22 LEU A 227      54.580  55.050  62.300  1.00  0.00           H
ATOM   3432 HD23 LEU A 227      53.240  54.430  61.390  1.00  0.00           H
ATOM   3433  C   LEU A 227      51.860  51.990  64.940  1.00  0.00           C
ATOM   3434  O   LEU A 227      52.430  52.110  65.990  1.00  0.00           O
ATOM   3435  N   ILE A 228      50.580  52.490  64.790  1.00  0.00           N
ATOM   3436  HN  ILE A 228      50.150  52.440  63.890  1.00  0.00           H
ATOM   3437  CA  ILE A 228      49.890  53.210  65.860  1.00  0.00           C
ATOM   3438  HA  ILE A 228      50.520  54.010  66.230  1.00  0.00           H
ATOM   3439  CB  ILE A 228      48.570  53.820  65.380  1.00  0.00           C
ATOM   3440  HB  ILE A 228      48.040  52.950  64.930  1.00  0.00           H
ATOM   3441  CG2 ILE A 228      47.750  54.370  66.590  1.00  0.00           C
ATOM   3442 HG21 ILE A 228      47.400  53.660  67.380  1.00  0.00           H
ATOM   3443 HG22 ILE A 228      46.760  54.780  66.310  1.00  0.00           H
ATOM   3444 HG23 ILE A 228      48.390  55.100  67.130  1.00  0.00           H
ATOM   3445  CG1 ILE A 228      48.800  55.030  64.340  1.00  0.00           C
ATOM   3446 HG11 ILE A 228      49.570  54.580  63.670  1.00  0.00           H
ATOM   3447 HG12 ILE A 228      49.130  55.960  64.840  1.00  0.00           H
ATOM   3448  CD  ILE A 228      47.570  55.260  63.460  1.00  0.00           C
ATOM   3449  HD1 ILE A 228      46.750  55.710  64.060  1.00  0.00           H
ATOM   3450  HD2 ILE A 228      47.220  54.290  63.040  1.00  0.00           H
ATOM   3451  HD3 ILE A 228      47.700  55.890  62.560  1.00  0.00           H
ATOM   3452  C   ILE A 228      49.640  52.350  67.150  1.00  0.00           C
ATOM   3453  O   ILE A 228      49.790  52.840  68.300  1.00  0.00           O
ATOM   3454  N   ILE A 229      49.320  51.010  66.970  1.00  0.00           N
ATOM   3455  HN  ILE A 229      48.860  50.660  66.160  1.00  0.00           H
ATOM   3456  CA  ILE A 229      49.380  49.950  67.980  1.00  0.00           C
ATOM   3457  HA  ILE A 229      48.660  50.190  68.740  1.00  0.00           H
ATOM   3458  CB  ILE A 229      49.000  48.540  67.390  1.00  0.00           C
ATOM   3459  HB  ILE A 229      49.070  48.570  66.280  1.00  0.00           H
ATOM   3460  CG2 ILE A 229      49.890  47.340  67.880  1.00  0.00           C
ATOM   3461 HG21 ILE A 229      49.860  47.280  68.990  1.00  0.00           H
ATOM   3462 HG22 ILE A 229      50.970  47.390  67.630  1.00  0.00           H
ATOM   3463 HG23 ILE A 229      49.490  46.460  67.340  1.00  0.00           H
ATOM   3464  CG1 ILE A 229      47.520  48.280  67.660  1.00  0.00           C
ATOM   3465 HG11 ILE A 229      47.010  49.230  67.390  1.00  0.00           H
ATOM   3466 HG12 ILE A 229      47.470  47.970  68.720  1.00  0.00           H
ATOM   3467  CD  ILE A 229      46.990  47.090  66.840  1.00  0.00           C
ATOM   3468  HD1 ILE A 229      45.960  46.880  67.220  1.00  0.00           H
ATOM   3469  HD2 ILE A 229      47.590  46.170  67.020  1.00  0.00           H
ATOM   3470  HD3 ILE A 229      46.930  47.210  65.740  1.00  0.00           H
ATOM   3471  C   ILE A 229      50.710  49.890  68.710  1.00  0.00           C
ATOM   3472  O   ILE A 229      50.760  49.870  69.910  1.00  0.00           O
ATOM   3473  N   THR A 230      51.800  49.730  67.910  1.00  0.00           N
ATOM   3474  HN  THR A 230      51.620  49.760  66.930  1.00  0.00           H
ATOM   3475  CA  THR A 230      53.170  49.480  68.420  1.00  0.00           C
ATOM   3476  HA  THR A 230      53.100  48.610  69.050  1.00  0.00           H
ATOM   3477  CB  THR A 230      54.180  49.210  67.330  1.00  0.00           C
ATOM   3478  HB  THR A 230      54.420  50.130  66.760  1.00  0.00           H
ATOM   3479  OG1 THR A 230      53.640  48.220  66.370  1.00  0.00           O
ATOM   3480  HG1 THR A 230      52.840  48.490  65.920  1.00  0.00           H
ATOM   3481  CG2 THR A 230      55.460  48.590  67.850  1.00  0.00           C
ATOM   3482 HG21 THR A 230      55.400  47.730  68.560  1.00  0.00           H
ATOM   3483 HG22 THR A 230      56.050  49.380  68.350  1.00  0.00           H
ATOM   3484 HG23 THR A 230      56.090  48.120  67.060  1.00  0.00           H
ATOM   3485  C   THR A 230      53.600  50.630  69.260  1.00  0.00           C
ATOM   3486  O   THR A 230      54.240  50.390  70.300  1.00  0.00           O
ATOM   3487  N   VAL A 231      53.370  51.910  68.830  1.00  0.00           N
ATOM   3488  HN  VAL A 231      52.940  51.950  67.930  1.00  0.00           H
ATOM   3489  CA  VAL A 231      53.580  53.160  69.510  1.00  0.00           C
ATOM   3490  HA  VAL A 231      54.650  53.150  69.620  1.00  0.00           H
ATOM   3491  CB  VAL A 231      53.290  54.430  68.680  1.00  0.00           C
ATOM   3492  HB  VAL A 231      52.220  54.470  68.400  1.00  0.00           H
ATOM   3493  CG1 VAL A 231      53.580  55.630  69.560  1.00  0.00           C
ATOM   3494 HG11 VAL A 231      53.930  56.540  69.040  1.00  0.00           H
ATOM   3495 HG12 VAL A 231      54.340  55.300  70.290  1.00  0.00           H
ATOM   3496 HG13 VAL A 231      52.670  55.980  70.080  1.00  0.00           H
ATOM   3497  CG2 VAL A 231      54.180  54.480  67.380  1.00  0.00           C
ATOM   3498 HG21 VAL A 231      55.250  54.570  67.650  1.00  0.00           H
ATOM   3499 HG22 VAL A 231      53.930  55.390  66.790  1.00  0.00           H
ATOM   3500 HG23 VAL A 231      54.010  53.540  66.800  1.00  0.00           H
ATOM   3501  C   VAL A 231      53.000  53.200  70.860  1.00  0.00           C
ATOM   3502  O   VAL A 231      53.740  53.440  71.780  1.00  0.00           O
ATOM   3503  N   CYS A 232      51.740  52.880  71.050  1.00  0.00           N
ATOM   3504  HN  CYS A 232      51.210  52.710  70.220  1.00  0.00           H
ATOM   3505  CA  CYS A 232      51.070  52.850  72.280  1.00  0.00           C
ATOM   3506  HA  CYS A 232      51.050  53.780  72.830  1.00  0.00           H
ATOM   3507  CB  CYS A 232      49.620  52.450  72.110  1.00  0.00           C
ATOM   3508  HB1 CYS A 232      49.140  52.230  73.090  1.00  0.00           H
ATOM   3509  HB2 CYS A 232      49.580  51.460  71.600  1.00  0.00           H
ATOM   3510  SG  CYS A 232      48.760  53.670  71.150  1.00  0.00           S
ATOM   3511  HG1 CYS A 232      49.260  53.420  69.940  1.00  0.00           H
ATOM   3512  C   CYS A 232      51.700  51.880  73.190  1.00  0.00           C
ATOM   3513  O   CYS A 232      52.130  52.130  74.320  1.00  0.00           O
ATOM   3514  N   TYR A 233      51.850  50.610  72.790  1.00  0.00           N
ATOM   3515  HN  TYR A 233      51.530  50.410  71.860  1.00  0.00           H
ATOM   3516  CA  TYR A 233      52.380  49.640  73.650  1.00  0.00           C
ATOM   3517  HA  TYR A 233      51.930  49.820  74.610  1.00  0.00           H
ATOM   3518  CB  TYR A 233      52.130  48.310  73.000  1.00  0.00           C
ATOM   3519  HB1 TYR A 233      52.740  47.450  73.350  1.00  0.00           H
ATOM   3520  HB2 TYR A 233      52.380  48.300  71.920  1.00  0.00           H
ATOM   3521  CG  TYR A 233      50.650  47.800  73.010  1.00  0.00           C
ATOM   3522  CD1 TYR A 233      49.970  47.460  74.220  1.00  0.00           C
ATOM   3523  HD1 TYR A 233      50.530  47.440  75.140  1.00  0.00           H
ATOM   3524  CE1 TYR A 233      48.710  46.850  74.230  1.00  0.00           C
ATOM   3525  HE1 TYR A 233      48.210  46.480  75.110  1.00  0.00           H
ATOM   3526  CZ  TYR A 233      48.060  46.610  72.990  1.00  0.00           C
ATOM   3527  OH  TYR A 233      46.780  46.100  72.940  1.00  0.00           O
ATOM   3528  HH  TYR A 233      46.350  46.430  72.150  1.00  0.00           H
ATOM   3529  CD2 TYR A 233      50.070  47.450  71.810  1.00  0.00           C
ATOM   3530  HD2 TYR A 233      50.640  47.610  70.900  1.00  0.00           H
ATOM   3531  CE2 TYR A 233      48.780  46.780  71.760  1.00  0.00           C
ATOM   3532  HE2 TYR A 233      48.260  46.720  70.820  1.00  0.00           H
ATOM   3533  C   TYR A 233      53.920  49.850  73.920  1.00  0.00           C
ATOM   3534  O   TYR A 233      54.300  49.690  75.060  1.00  0.00           O
ATOM   3535  N   GLY A 234      54.700  50.350  72.990  1.00  0.00           N
ATOM   3536  HN  GLY A 234      54.380  50.460  72.050  1.00  0.00           H
ATOM   3537  CA  GLY A 234      56.010  50.890  73.310  1.00  0.00           C
ATOM   3538  HA1 GLY A 234      56.220  51.410  72.390  1.00  0.00           H
ATOM   3539  HA2 GLY A 234      56.700  50.080  73.520  1.00  0.00           H
ATOM   3540  C   GLY A 234      56.090  52.000  74.370  1.00  0.00           C
ATOM   3541  O   GLY A 234      57.130  52.050  75.050  1.00  0.00           O
ATOM   3542  N   LEU A 235      55.080  52.850  74.450  1.00  0.00           N
ATOM   3543  HN  LEU A 235      54.290  52.810  73.840  1.00  0.00           H
ATOM   3544  CA  LEU A 235      54.990  53.930  75.440  1.00  0.00           C
ATOM   3545  HA  LEU A 235      55.990  54.320  75.560  1.00  0.00           H
ATOM   3546  CB  LEU A 235      54.150  55.070  74.970  1.00  0.00           C
ATOM   3547  HB1 LEU A 235      53.910  55.850  75.730  1.00  0.00           H
ATOM   3548  HB2 LEU A 235      53.110  54.730  74.760  1.00  0.00           H
ATOM   3549  CG  LEU A 235      54.630  55.820  73.650  1.00  0.00           C
ATOM   3550  HG  LEU A 235      55.230  55.150  73.010  1.00  0.00           H
ATOM   3551  CD1 LEU A 235      53.360  56.330  72.970  1.00  0.00           C
ATOM   3552 HD11 LEU A 235      53.600  56.910  72.060  1.00  0.00           H
ATOM   3553 HD12 LEU A 235      52.750  57.080  73.530  1.00  0.00           H
ATOM   3554 HD13 LEU A 235      52.650  55.580  72.550  1.00  0.00           H
ATOM   3555  CD2 LEU A 235      55.540  57.020  73.930  1.00  0.00           C
ATOM   3556 HD21 LEU A 235      55.140  57.660  74.740  1.00  0.00           H
ATOM   3557 HD22 LEU A 235      55.720  57.570  72.980  1.00  0.00           H
ATOM   3558 HD23 LEU A 235      56.560  56.780  74.270  1.00  0.00           H
ATOM   3559  C   LEU A 235      54.520  53.480  76.750  1.00  0.00           C
ATOM   3560  O   LEU A 235      54.660  54.120  77.760  1.00  0.00           O
ATOM   3561  N   MET A 236      53.910  52.180  76.740  1.00  0.00           N
ATOM   3562  HN  MET A 236      53.840  51.780  75.830  1.00  0.00           H
ATOM   3563  CA  MET A 236      53.360  51.480  77.910  1.00  0.00           C
ATOM   3564  HA  MET A 236      52.930  52.120  78.660  1.00  0.00           H
ATOM   3565  CB  MET A 236      52.310  50.530  77.330  1.00  0.00           C
ATOM   3566  HB1 MET A 236      52.860  49.720  76.790  1.00  0.00           H
ATOM   3567  HB2 MET A 236      51.750  50.960  76.480  1.00  0.00           H
ATOM   3568  CG  MET A 236      51.450  50.000  78.500  1.00  0.00           C
ATOM   3569  HG1 MET A 236      50.810  50.850  78.830  1.00  0.00           H
ATOM   3570  HG2 MET A 236      52.060  49.650  79.360  1.00  0.00           H
ATOM   3571  SD  MET A 236      50.330  48.660  78.240  1.00  0.00           S
ATOM   3572  CE  MET A 236      49.000  49.640  77.450  1.00  0.00           C
ATOM   3573  HE1 MET A 236      49.290  49.910  76.410  1.00  0.00           H
ATOM   3574  HE2 MET A 236      48.850  50.610  77.970  1.00  0.00           H
ATOM   3575  HE3 MET A 236      48.070  49.040  77.340  1.00  0.00           H
ATOM   3576  C   MET A 236      54.560  50.700  78.490  1.00  0.00           C
ATOM   3577  O   MET A 236      54.800  50.710  79.690  1.00  0.00           O
ATOM   3578  N   LEU A 237      55.350  49.960  77.650  1.00  0.00           N
ATOM   3579  HN  LEU A 237      55.070  50.020  76.690  1.00  0.00           H
ATOM   3580  CA  LEU A 237      56.390  49.050  78.010  1.00  0.00           C
ATOM   3581  HA  LEU A 237      55.980  48.490  78.840  1.00  0.00           H
ATOM   3582  CB  LEU A 237      56.720  48.050  76.870  1.00  0.00           C
ATOM   3583  HB1 LEU A 237      57.700  47.550  77.060  1.00  0.00           H
ATOM   3584  HB2 LEU A 237      56.740  48.630  75.920  1.00  0.00           H
ATOM   3585  CG  LEU A 237      55.590  46.900  76.860  1.00  0.00           C
ATOM   3586  HG  LEU A 237      54.640  47.380  77.170  1.00  0.00           H
ATOM   3587  CD1 LEU A 237      55.390  46.360  75.410  1.00  0.00           C
ATOM   3588 HD11 LEU A 237      54.760  45.460  75.240  1.00  0.00           H
ATOM   3589 HD12 LEU A 237      56.370  45.970  75.050  1.00  0.00           H
ATOM   3590 HD13 LEU A 237      55.000  47.170  74.750  1.00  0.00           H
ATOM   3591  CD2 LEU A 237      55.880  45.750  77.850  1.00  0.00           C
ATOM   3592 HD21 LEU A 237      56.630  45.110  77.340  1.00  0.00           H
ATOM   3593 HD22 LEU A 237      54.870  45.300  77.940  1.00  0.00           H
ATOM   3594 HD23 LEU A 237      56.330  46.110  78.800  1.00  0.00           H
ATOM   3595  C   LEU A 237      57.530  49.790  78.660  1.00  0.00           C
ATOM   3596  O   LEU A 237      58.180  49.190  79.520  1.00  0.00           O
ATOM   3597  N   LEU A 238      57.800  51.100  78.260  1.00  0.00           N
ATOM   3598  HN  LEU A 238      57.300  51.460  77.470  1.00  0.00           H
ATOM   3599  CA  LEU A 238      58.930  51.800  78.790  1.00  0.00           C
ATOM   3600  HA  LEU A 238      59.730  51.080  78.700  1.00  0.00           H
ATOM   3601  CB  LEU A 238      59.300  52.960  77.950  1.00  0.00           C
ATOM   3602  HB1 LEU A 238      59.500  52.660  76.900  1.00  0.00           H
ATOM   3603  HB2 LEU A 238      60.320  53.340  78.150  1.00  0.00           H
ATOM   3604  CG  LEU A 238      58.350  54.100  77.740  1.00  0.00           C
ATOM   3605  HG  LEU A 238      57.290  53.900  77.460  1.00  0.00           H
ATOM   3606  CD1 LEU A 238      58.270  55.100  78.860  1.00  0.00           C
ATOM   3607 HD11 LEU A 238      59.250  55.570  79.070  1.00  0.00           H
ATOM   3608 HD12 LEU A 238      57.950  54.610  79.800  1.00  0.00           H
ATOM   3609 HD13 LEU A 238      57.580  55.970  78.840  1.00  0.00           H
ATOM   3610  CD2 LEU A 238      58.800  54.810  76.450  1.00  0.00           C
ATOM   3611 HD21 LEU A 238      58.520  54.210  75.560  1.00  0.00           H
ATOM   3612 HD22 LEU A 238      59.880  55.080  76.420  1.00  0.00           H
ATOM   3613 HD23 LEU A 238      58.240  55.770  76.340  1.00  0.00           H
ATOM   3614  C   LEU A 238      58.710  52.160  80.240  1.00  0.00           C
ATOM   3615  O   LEU A 238      59.600  52.250  81.110  1.00  0.00           O
ATOM   3616  N   ARG A 239      57.450  52.280  80.600  1.00  0.00           N
ATOM   3617  HN  ARG A 239      56.750  52.060  79.930  1.00  0.00           H
ATOM   3618  CA  ARG A 239      57.040  52.710  81.960  1.00  0.00           C
ATOM   3619  HA  ARG A 239      57.920  53.160  82.400  1.00  0.00           H
ATOM   3620  CB  ARG A 239      55.970  53.850  81.960  1.00  0.00           C
ATOM   3621  HB1 ARG A 239      56.600  54.760  81.800  1.00  0.00           H
ATOM   3622  HB2 ARG A 239      55.620  54.010  83.000  1.00  0.00           H
ATOM   3623  CG  ARG A 239      54.860  53.900  80.890  1.00  0.00           C
ATOM   3624  HG1 ARG A 239      54.260  52.970  80.830  1.00  0.00           H
ATOM   3625  HG2 ARG A 239      55.300  53.920  79.870  1.00  0.00           H
ATOM   3626  CD  ARG A 239      54.020  55.150  81.030  1.00  0.00           C
ATOM   3627  HD1 ARG A 239      53.260  55.140  80.220  1.00  0.00           H
ATOM   3628  HD2 ARG A 239      54.780  55.950  80.950  1.00  0.00           H
ATOM   3629  NE  ARG A 239      53.340  55.170  82.400  1.00  0.00           N
ATOM   3630  HE  ARG A 239      53.650  54.540  83.110  1.00  0.00           H
ATOM   3631  CZ  ARG A 239      52.620  56.140  82.880  1.00  0.00           C
ATOM   3632  NH1 ARG A 239      52.500  57.280  82.230  1.00  0.00           N
ATOM   3633 HH11 ARG A 239      52.990  57.330  81.350  1.00  0.00           H
ATOM   3634 HH12 ARG A 239      52.020  58.060  82.640  1.00  0.00           H
ATOM   3635  NH2 ARG A 239      51.990  56.050  84.050  1.00  0.00           N
ATOM   3636 HH21 ARG A 239      52.250  55.270  84.620  1.00  0.00           H
ATOM   3637 HH22 ARG A 239      51.220  56.650  84.280  1.00  0.00           H
ATOM   3638  C   ARG A 239      56.620  51.510  82.830  1.00  0.00           C
ATOM   3639  O   ARG A 239      56.030  51.580  83.900  1.00  0.00           O
ATOM   3640  N   LEU A 240      56.920  50.270  82.360  1.00  0.00           N
ATOM   3641  HN  LEU A 240      57.270  50.110  81.440  1.00  0.00           H
ATOM   3642  CA  LEU A 240      56.710  49.080  83.130  1.00  0.00           C
ATOM   3643  HA  LEU A 240      55.860  49.190  83.790  1.00  0.00           H
ATOM   3644  CB  LEU A 240      56.250  47.850  82.210  1.00  0.00           C
ATOM   3645  HB1 LEU A 240      57.130  47.500  81.630  1.00  0.00           H
ATOM   3646  HB2 LEU A 240      55.520  48.250  81.480  1.00  0.00           H
ATOM   3647  CG  LEU A 240      55.800  46.600  83.020  1.00  0.00           C
ATOM   3648  HG  LEU A 240      56.730  46.340  83.570  1.00  0.00           H
ATOM   3649  CD1 LEU A 240      54.560  46.920  83.950  1.00  0.00           C
ATOM   3650 HD11 LEU A 240      54.410  46.020  84.590  1.00  0.00           H
ATOM   3651 HD12 LEU A 240      53.710  47.020  83.230  1.00  0.00           H
ATOM   3652 HD13 LEU A 240      54.700  47.760  84.660  1.00  0.00           H
ATOM   3653  CD2 LEU A 240      55.530  45.490  82.110  1.00  0.00           C
ATOM   3654 HD21 LEU A 240      55.170  44.600  82.670  1.00  0.00           H
ATOM   3655 HD22 LEU A 240      56.470  45.100  81.670  1.00  0.00           H
ATOM   3656 HD23 LEU A 240      54.790  45.790  81.340  1.00  0.00           H
ATOM   3657  C   LEU A 240      57.900  48.710  83.990  1.00  0.00           C
ATOM   3658  O   LEU A 240      57.930  47.990  84.990  1.00  0.00           O
ATOM   3659  N   ARG A 241      59.030  49.320  83.660  1.00  0.00           N
ATOM   3660  HN  ARG A 241      59.060  49.920  82.870  1.00  0.00           H
ATOM   3661  CA  ARG A 241      60.320  49.270  84.340  1.00  0.00           C
ATOM   3662  HA  ARG A 241      60.570  48.250  84.620  1.00  0.00           H
ATOM   3663  CB  ARG A 241      61.520  49.930  83.540  1.00  0.00           C
ATOM   3664  HB1 ARG A 241      62.470  49.840  84.100  1.00  0.00           H
ATOM   3665  HB2 ARG A 241      61.220  51.000  83.550  1.00  0.00           H
ATOM   3666  CG  ARG A 241      61.760  49.480  82.100  1.00  0.00           C
ATOM   3667  HG1 ARG A 241      62.350  50.240  81.540  1.00  0.00           H
ATOM   3668  HG2 ARG A 241      60.800  49.610  81.570  1.00  0.00           H
ATOM   3669  CD  ARG A 241      62.240  48.060  81.960  1.00  0.00           C
ATOM   3670  HD1 ARG A 241      63.140  47.900  82.590  1.00  0.00           H
ATOM   3671  HD2 ARG A 241      62.500  47.950  80.880  1.00  0.00           H
ATOM   3672  NE  ARG A 241      61.190  47.090  82.360  1.00  0.00           N
ATOM   3673  HE  ARG A 241      61.130  46.830  83.330  1.00  0.00           H
ATOM   3674  CZ  ARG A 241      60.320  46.550  81.570  1.00  0.00           C
ATOM   3675  NH1 ARG A 241      59.430  45.770  82.050  1.00  0.00           N
ATOM   3676 HH11 ARG A 241      59.330  45.630  83.030  1.00  0.00           H
ATOM   3677 HH12 ARG A 241      58.910  45.160  81.450  1.00  0.00           H
ATOM   3678  NH2 ARG A 241      60.250  46.670  80.270  1.00  0.00           N
ATOM   3679 HH21 ARG A 241      60.700  47.300  79.630  1.00  0.00           H
ATOM   3680 HH22 ARG A 241      59.570  46.070  79.850  1.00  0.00           H
ATOM   3681  C   ARG A 241      60.180  50.000  85.730  1.00  0.00           C
ATOM   3682  O   ARG A 241      59.320  50.740  85.970  1.00  0.00           O
ATOM   3683  N   SER A 242      61.120  49.700  86.630  1.00  0.00           N
ATOM   3684  HN  SER A 242      61.810  49.020  86.360  1.00  0.00           H
ATOM   3685  CA  SER A 242      61.150  50.160  88.040  1.00  0.00           C
ATOM   3686  HA  SER A 242      60.210  49.860  88.490  1.00  0.00           H
ATOM   3687  CB  SER A 242      62.350  49.460  88.890  1.00  0.00           C
ATOM   3688  HB1 SER A 242      62.070  48.450  89.260  1.00  0.00           H
ATOM   3689  HB2 SER A 242      62.510  50.100  89.780  1.00  0.00           H
ATOM   3690  OG  SER A 242      63.620  49.410  88.180  1.00  0.00           O
ATOM   3691  HG1 SER A 242      63.600  48.770  87.460  1.00  0.00           H
ATOM   3692  C   SER A 242      61.180  51.670  88.170  1.00  0.00           C
ATOM   3693  O   SER A 242      60.390  52.290  88.940  1.00  0.00           O
ATOM   3694  N   VAL A 243      62.060  52.310  87.370  1.00  0.00           N
ATOM   3695  HN  VAL A 243      62.550  51.810  86.660  1.00  0.00           H
ATOM   3696  CA  VAL A 243      62.080  53.740  87.360  1.00  0.00           C
ATOM   3697  HA  VAL A 243      61.090  54.140  87.520  1.00  0.00           H
ATOM   3698  CB  VAL A 243      63.050  54.480  88.270  1.00  0.00           C
ATOM   3699  HB  VAL A 243      62.980  55.550  87.960  1.00  0.00           H
ATOM   3700  CG1 VAL A 243      62.690  54.480  89.710  1.00  0.00           C
ATOM   3701 HG11 VAL A 243      63.280  55.100  90.420  1.00  0.00           H
ATOM   3702 HG12 VAL A 243      62.770  53.460  90.150  1.00  0.00           H
ATOM   3703 HG13 VAL A 243      61.630  54.790  89.850  1.00  0.00           H
ATOM   3704  CG2 VAL A 243      64.460  53.850  88.160  1.00  0.00           C
ATOM   3705 HG21 VAL A 243      64.430  52.770  88.420  1.00  0.00           H
ATOM   3706 HG22 VAL A 243      65.040  54.350  88.960  1.00  0.00           H
ATOM   3707 HG23 VAL A 243      64.950  54.110  87.190  1.00  0.00           H
ATOM   3708  C   VAL A 243      62.500  54.070  85.940  1.00  0.00           C
ATOM   3709  O   VAL A 243      62.930  53.180  85.210  1.00  0.00           O
ATOM   3710  N   ARG A 244      62.460  55.310  85.430  1.00  0.00           N
ATOM   3711  HN  ARG A 244      62.090  56.070  85.960  1.00  0.00           H
ATOM   3712  CA  ARG A 244      62.770  55.600  84.070  1.00  0.00           C
ATOM   3713  HA  ARG A 244      62.650  54.730  83.460  1.00  0.00           H
ATOM   3714  CB  ARG A 244      61.830  56.700  83.470  1.00  0.00           C
ATOM   3715  HB1 ARG A 244      62.200  57.030  82.470  1.00  0.00           H
ATOM   3716  HB2 ARG A 244      61.810  57.560  84.170  1.00  0.00           H
ATOM   3717  CG  ARG A 244      60.390  56.340  83.170  1.00  0.00           C
ATOM   3718  HG1 ARG A 244      59.890  57.250  82.770  1.00  0.00           H
ATOM   3719  HG2 ARG A 244      59.960  56.010  84.140  1.00  0.00           H
ATOM   3720  CD  ARG A 244      60.200  55.130  82.190  1.00  0.00           C
ATOM   3721  HD1 ARG A 244      59.150  54.900  81.920  1.00  0.00           H
ATOM   3722  HD2 ARG A 244      60.530  54.160  82.640  1.00  0.00           H
ATOM   3723  NE  ARG A 244      60.930  55.410  80.960  1.00  0.00           N
ATOM   3724  HE  ARG A 244      60.950  56.320  80.540  1.00  0.00           H
ATOM   3725  CZ  ARG A 244      61.840  54.660  80.480  1.00  0.00           C
ATOM   3726  NH1 ARG A 244      62.630  55.140  79.500  1.00  0.00           N
ATOM   3727 HH11 ARG A 244      62.280  55.730  78.770  1.00  0.00           H
ATOM   3728 HH12 ARG A 244      63.360  54.490  79.280  1.00  0.00           H
ATOM   3729  NH2 ARG A 244      62.190  53.530  81.020  1.00  0.00           N
ATOM   3730 HH21 ARG A 244      61.480  53.280  81.670  1.00  0.00           H
ATOM   3731 HH22 ARG A 244      62.460  52.850  80.340  1.00  0.00           H
ATOM   3732  C   ARG A 244      64.220  56.170  83.900  1.00  0.00           C
ATOM   3733  O   ARG A 244      64.810  56.780  84.790  1.00  0.00           O
ATOM   3734  N   LEU A 245      64.820  55.890  82.760  1.00  0.00           N
ATOM   3735  HN  LEU A 245      64.260  55.470  82.050  1.00  0.00           H
ATOM   3736  CA  LEU A 245      66.100  56.520  82.370  1.00  0.00           C
ATOM   3737  HA  LEU A 245      66.320  57.360  83.020  1.00  0.00           H
ATOM   3738  CB  LEU A 245      65.850  56.990  80.910  1.00  0.00           C
ATOM   3739  HB1 LEU A 245      65.640  56.080  80.310  1.00  0.00           H
ATOM   3740  HB2 LEU A 245      66.660  57.640  80.510  1.00  0.00           H
ATOM   3741  CG  LEU A 245      64.610  57.930  80.620  1.00  0.00           C
ATOM   3742  HG  LEU A 245      63.640  57.510  80.980  1.00  0.00           H
ATOM   3743  CD1 LEU A 245      64.820  59.310  81.280  1.00  0.00           C
ATOM   3744 HD11 LEU A 245      63.900  59.930  81.290  1.00  0.00           H
ATOM   3745 HD12 LEU A 245      65.610  59.870  80.740  1.00  0.00           H
ATOM   3746 HD13 LEU A 245      65.150  59.220  82.330  1.00  0.00           H
ATOM   3747  CD2 LEU A 245      64.370  58.230  79.140  1.00  0.00           C
ATOM   3748 HD21 LEU A 245      65.330  58.550  78.690  1.00  0.00           H
ATOM   3749 HD22 LEU A 245      63.610  59.040  79.180  1.00  0.00           H
ATOM   3750 HD23 LEU A 245      64.060  57.340  78.540  1.00  0.00           H
ATOM   3751  C   LEU A 245      67.300  55.520  82.200  1.00  0.00           C
ATOM   3752  O   LEU A 245      68.510  55.810  82.210  1.00  0.00           O
ATOM   3753  N   LEU A 246      66.870  54.310  81.970  1.00  0.00           N
ATOM   3754  HN  LEU A 246      65.920  54.030  81.930  1.00  0.00           H
ATOM   3755  CA  LEU A 246      67.800  53.210  81.700  1.00  0.00           C
ATOM   3756  HA  LEU A 246      68.390  53.530  80.860  1.00  0.00           H
ATOM   3757  CB  LEU A 246      66.790  52.060  81.330  1.00  0.00           C
ATOM   3758  HB1 LEU A 246      66.310  52.480  80.430  1.00  0.00           H
ATOM   3759  HB2 LEU A 246      66.030  51.940  82.130  1.00  0.00           H
ATOM   3760  CG  LEU A 246      67.360  50.690  80.990  1.00  0.00           C
ATOM   3761  HG  LEU A 246      67.730  50.230  81.940  1.00  0.00           H
ATOM   3762  CD1 LEU A 246      66.160  49.800  80.570  1.00  0.00           C
ATOM   3763 HD11 LEU A 246      66.460  48.800  80.200  1.00  0.00           H
ATOM   3764 HD12 LEU A 246      65.680  50.310  79.710  1.00  0.00           H
ATOM   3765 HD13 LEU A 246      65.410  49.730  81.390  1.00  0.00           H
ATOM   3766  CD2 LEU A 246      68.370  50.740  79.840  1.00  0.00           C
ATOM   3767 HD21 LEU A 246      69.170  51.490  80.010  1.00  0.00           H
ATOM   3768 HD22 LEU A 246      67.770  51.150  78.990  1.00  0.00           H
ATOM   3769 HD23 LEU A 246      68.840  49.780  79.570  1.00  0.00           H
ATOM   3770  C   LEU A 246      68.760  52.860  82.780  1.00  0.00           C
ATOM   3771  O   LEU A 246      68.350  52.260  83.770  1.00  0.00           O
ATOM   3772  N   SER A 247      70.110  53.140  82.590  1.00  0.00           N
ATOM   3773  HN  SER A 247      70.480  53.640  81.810  1.00  0.00           H
ATOM   3774  CA  SER A 247      70.980  52.910  83.740  1.00  0.00           C
ATOM   3775  HA  SER A 247      70.890  51.900  84.130  1.00  0.00           H
ATOM   3776  CB  SER A 247      72.470  52.850  83.360  1.00  0.00           C
ATOM   3777  HB1 SER A 247      72.640  52.090  82.570  1.00  0.00           H
ATOM   3778  HB2 SER A 247      73.150  52.550  84.180  1.00  0.00           H
ATOM   3779  OG  SER A 247      72.920  54.120  82.780  1.00  0.00           O
ATOM   3780  HG1 SER A 247      72.270  54.380  82.130  1.00  0.00           H
ATOM   3781  C   SER A 247      70.670  53.810  84.960  1.00  0.00           C
ATOM   3782  O   SER A 247      70.230  54.930  84.870  1.00  0.00           O
ATOM   3783  N   GLY A 248      70.840  53.220  86.180  1.00  0.00           N
ATOM   3784  HN  GLY A 248      71.440  52.440  86.320  1.00  0.00           H
ATOM   3785  CA  GLY A 248      70.390  53.700  87.470  1.00  0.00           C
ATOM   3786  HA1 GLY A 248      70.470  54.750  87.710  1.00  0.00           H
ATOM   3787  HA2 GLY A 248      70.980  53.080  88.130  1.00  0.00           H
ATOM   3788  C   GLY A 248      69.010  53.210  87.820  1.00  0.00           C
ATOM   3789  O   GLY A 248      68.500  53.500  88.910  1.00  0.00           O
ATOM   3790  N   SER A 249      68.330  52.520  86.910  1.00  0.00           N
ATOM   3791  HN  SER A 249      68.790  52.280  86.060  1.00  0.00           H
ATOM   3792  CA  SER A 249      67.110  51.760  87.330  1.00  0.00           C
ATOM   3793  HA  SER A 249      66.530  52.430  87.950  1.00  0.00           H
ATOM   3794  CB  SER A 249      66.190  51.350  86.130  1.00  0.00           C
ATOM   3795  HB1 SER A 249      65.870  52.260  85.590  1.00  0.00           H
ATOM   3796  HB2 SER A 249      65.400  50.660  86.500  1.00  0.00           H
ATOM   3797  OG  SER A 249      67.010  50.600  85.300  1.00  0.00           O
ATOM   3798  HG1 SER A 249      67.520  51.210  84.780  1.00  0.00           H
ATOM   3799  C   SER A 249      67.430  50.610  88.200  1.00  0.00           C
ATOM   3800  O   SER A 249      68.580  50.250  88.370  1.00  0.00           O
ATOM   3801  N   LYS A 250      66.430  49.960  88.940  1.00  0.00           N
ATOM   3802  HN  LYS A 250      65.460  50.030  88.720  1.00  0.00           H
ATOM   3803  CA  LYS A 250      66.830  49.270  90.180  1.00  0.00           C
ATOM   3804  HA  LYS A 250      67.550  49.860  90.720  1.00  0.00           H
ATOM   3805  CB  LYS A 250      65.750  49.140  91.290  1.00  0.00           C
ATOM   3806  HB1 LYS A 250      66.040  48.470  92.130  1.00  0.00           H
ATOM   3807  HB2 LYS A 250      64.830  48.620  90.940  1.00  0.00           H
ATOM   3808  CG  LYS A 250      65.300  50.390  92.020  1.00  0.00           C
ATOM   3809  HG1 LYS A 250      64.470  49.980  92.640  1.00  0.00           H
ATOM   3810  HG2 LYS A 250      64.840  51.180  91.400  1.00  0.00           H
ATOM   3811  CD  LYS A 250      66.440  50.790  92.920  1.00  0.00           C
ATOM   3812  HD1 LYS A 250      67.320  51.070  92.300  1.00  0.00           H
ATOM   3813  HD2 LYS A 250      66.720  50.000  93.640  1.00  0.00           H
ATOM   3814  CE  LYS A 250      66.210  51.970  93.910  1.00  0.00           C
ATOM   3815  HE1 LYS A 250      67.230  52.140  94.330  1.00  0.00           H
ATOM   3816  HE2 LYS A 250      65.510  51.640  94.700  1.00  0.00           H
ATOM   3817  NZ  LYS A 250      65.670  53.260  93.340  1.00  0.00           N
ATOM   3818  HZ1 LYS A 250      64.840  52.940  92.810  1.00  0.00           H
ATOM   3819  HZ2 LYS A 250      66.400  53.580  92.670  1.00  0.00           H
ATOM   3820  HZ3 LYS A 250      65.380  53.880  94.120  1.00  0.00           H
ATOM   3821  C   LYS A 250      67.560  47.900  90.030  1.00  0.00           C
ATOM   3822  O   LYS A 250      68.690  47.870  90.430  1.00  0.00           O
ATOM   3823  N   GLU A 251      66.990  46.760  89.600  1.00  0.00           N
ATOM   3824  HN  GLU A 251      67.540  45.930  89.610  1.00  0.00           H
ATOM   3825  CA  GLU A 251      65.690  46.670  88.950  1.00  0.00           C
ATOM   3826  HA  GLU A 251      65.250  47.650  88.840  1.00  0.00           H
ATOM   3827  CB  GLU A 251      65.970  46.090  87.480  1.00  0.00           C
ATOM   3828  HB1 GLU A 251      64.960  45.920  87.050  1.00  0.00           H
ATOM   3829  HB2 GLU A 251      66.450  45.090  87.540  1.00  0.00           H
ATOM   3830  CG  GLU A 251      66.620  47.030  86.490  1.00  0.00           C
ATOM   3831  HG1 GLU A 251      67.540  47.460  86.940  1.00  0.00           H
ATOM   3832  HG2 GLU A 251      65.900  47.840  86.240  1.00  0.00           H
ATOM   3833  CD  GLU A 251      67.040  46.250  85.250  1.00  0.00           C
ATOM   3834  OE1 GLU A 251      67.810  45.290  85.520  1.00  0.00           O
ATOM   3835  OE2 GLU A 251      66.560  46.530  84.120  1.00  0.00           O
ATOM   3836  C   GLU A 251      64.660  45.790  89.640  1.00  0.00           C
ATOM   3837  O   GLU A 251      65.020  44.900  90.460  1.00  0.00           O
ATOM   3838  N   LYS A 252      63.400  45.970  89.200  1.00  0.00           N
ATOM   3839  HN  LYS A 252      63.150  46.590  88.470  1.00  0.00           H
ATOM   3840  CA  LYS A 252      62.320  45.080  89.610  1.00  0.00           C
ATOM   3841  HA  LYS A 252      62.740  44.160  89.990  1.00  0.00           H
ATOM   3842  CB  LYS A 252      61.480  45.710  90.750  1.00  0.00           C
ATOM   3843  HB1 LYS A 252      61.070  46.650  90.340  1.00  0.00           H
ATOM   3844  HB2 LYS A 252      62.160  45.870  91.620  1.00  0.00           H
ATOM   3845  CG  LYS A 252      60.330  44.810  91.230  1.00  0.00           C
ATOM   3846  HG1 LYS A 252      59.500  44.790  90.490  1.00  0.00           H
ATOM   3847  HG2 LYS A 252      59.860  45.180  92.160  1.00  0.00           H
ATOM   3848  CD  LYS A 252      60.670  43.320  91.600  1.00  0.00           C
ATOM   3849  HD1 LYS A 252      61.480  43.400  92.350  1.00  0.00           H
ATOM   3850  HD2 LYS A 252      61.020  42.800  90.680  1.00  0.00           H
ATOM   3851  CE  LYS A 252      59.480  42.660  92.190  1.00  0.00           C
ATOM   3852  HE1 LYS A 252      58.710  42.580  91.390  1.00  0.00           H
ATOM   3853  HE2 LYS A 252      59.160  43.290  93.040  1.00  0.00           H
ATOM   3854  NZ  LYS A 252      59.880  41.280  92.780  1.00  0.00           N
ATOM   3855  HZ1 LYS A 252      60.330  41.330  93.710  1.00  0.00           H
ATOM   3856  HZ2 LYS A 252      60.550  40.830  92.120  1.00  0.00           H
ATOM   3857  HZ3 LYS A 252      59.050  40.670  92.920  1.00  0.00           H
ATOM   3858  C   LYS A 252      61.390  44.810  88.520  1.00  0.00           C
ATOM   3859  O   LYS A 252      60.910  45.790  87.940  1.00  0.00           O
ATOM   3860  N   ASP A 253      61.090  43.560  88.180  1.00  0.00           N
ATOM   3861  HN  ASP A 253      61.460  42.780  88.680  1.00  0.00           H
ATOM   3862  CA  ASP A 253      60.100  43.170  87.230  1.00  0.00           C
ATOM   3863  HA  ASP A 253      60.150  43.830  86.380  1.00  0.00           H
ATOM   3864  CB  ASP A 253      60.360  41.850  86.480  1.00  0.00           C
ATOM   3865  HB1 ASP A 253      59.530  41.390  85.890  1.00  0.00           H
ATOM   3866  HB2 ASP A 253      60.720  41.100  87.210  1.00  0.00           H
ATOM   3867  CG  ASP A 253      61.560  42.120  85.580  1.00  0.00           C
ATOM   3868  OD1 ASP A 253      62.230  41.140  85.240  1.00  0.00           O
ATOM   3869  OD2 ASP A 253      61.800  43.200  85.030  1.00  0.00           O
ATOM   3870  C   ASP A 253      58.670  43.270  87.660  1.00  0.00           C
ATOM   3871  O   ASP A 253      58.290  43.350  88.830  1.00  0.00           O
ATOM   3872  N   ARG A 254      57.760  43.340  86.650  1.00  0.00           N
ATOM   3873  HN  ARG A 254      58.150  43.350  85.740  1.00  0.00           H
ATOM   3874  CA  ARG A 254      56.360  43.310  86.810  1.00  0.00           C
ATOM   3875  HA  ARG A 254      56.140  42.480  87.470  1.00  0.00           H
ATOM   3876  CB  ARG A 254      55.820  44.530  87.550  1.00  0.00           C
ATOM   3877  HB1 ARG A 254      55.960  44.390  88.640  1.00  0.00           H
ATOM   3878  HB2 ARG A 254      54.710  44.560  87.480  1.00  0.00           H
ATOM   3879  CG  ARG A 254      56.310  45.900  87.040  1.00  0.00           C
ATOM   3880  HG1 ARG A 254      56.230  45.870  85.930  1.00  0.00           H
ATOM   3881  HG2 ARG A 254      57.390  45.970  87.300  1.00  0.00           H
ATOM   3882  CD  ARG A 254      55.480  47.080  87.570  1.00  0.00           C
ATOM   3883  HD1 ARG A 254      55.620  46.950  88.660  1.00  0.00           H
ATOM   3884  HD2 ARG A 254      54.410  46.990  87.280  1.00  0.00           H
ATOM   3885  NE  ARG A 254      56.040  48.330  87.080  1.00  0.00           N
ATOM   3886  HE  ARG A 254      56.800  48.300  86.430  1.00  0.00           H
ATOM   3887  CZ  ARG A 254      55.620  49.510  87.650  1.00  0.00           C
ATOM   3888  NH1 ARG A 254      54.650  49.650  88.590  1.00  0.00           N
ATOM   3889 HH11 ARG A 254      54.140  48.810  88.760  1.00  0.00           H
ATOM   3890 HH12 ARG A 254      54.350  50.580  88.800  1.00  0.00           H
ATOM   3891  NH2 ARG A 254      56.130  50.660  87.160  1.00  0.00           N
ATOM   3892 HH21 ARG A 254      56.820  50.720  86.440  1.00  0.00           H
ATOM   3893 HH22 ARG A 254      55.610  51.470  87.460  1.00  0.00           H
ATOM   3894  C   ARG A 254      55.640  43.060  85.480  1.00  0.00           C
ATOM   3895  O   ARG A 254      56.290  43.210  84.430  1.00  0.00           O
ATOM   3896  N   SER A 255      54.450  42.440  85.510  1.00  0.00           N
ATOM   3897  HN  SER A 255      53.890  42.270  86.320  1.00  0.00           H
ATOM   3898  CA  SER A 255      53.840  42.010  84.310  1.00  0.00           C
ATOM   3899  HA  SER A 255      54.380  42.160  83.390  1.00  0.00           H
ATOM   3900  CB  SER A 255      53.510  40.500  84.450  1.00  0.00           C
ATOM   3901  HB1 SER A 255      54.540  40.080  84.510  1.00  0.00           H
ATOM   3902  HB2 SER A 255      53.060  40.070  83.530  1.00  0.00           H
ATOM   3903  OG  SER A 255      52.770  40.170  85.600  1.00  0.00           O
ATOM   3904  HG1 SER A 255      53.430  40.040  86.280  1.00  0.00           H
ATOM   3905  C   SER A 255      52.530  42.670  84.110  1.00  0.00           C
ATOM   3906  O   SER A 255      51.880  43.210  85.030  1.00  0.00           O
ATOM   3907  N   LEU A 256      52.170  42.850  82.820  1.00  0.00           N
ATOM   3908  HN  LEU A 256      52.650  42.400  82.070  1.00  0.00           H
ATOM   3909  CA  LEU A 256      50.980  43.530  82.400  1.00  0.00           C
ATOM   3910  HA  LEU A 256      51.090  44.500  82.860  1.00  0.00           H
ATOM   3911  CB  LEU A 256      50.830  43.600  80.900  1.00  0.00           C
ATOM   3912  HB1 LEU A 256      49.830  44.020  80.700  1.00  0.00           H
ATOM   3913  HB2 LEU A 256      50.930  42.610  80.390  1.00  0.00           H
ATOM   3914  CG  LEU A 256      51.810  44.500  80.170  1.00  0.00           C
ATOM   3915  HG  LEU A 256      52.850  44.400  80.550  1.00  0.00           H
ATOM   3916  CD1 LEU A 256      51.910  44.000  78.750  1.00  0.00           C
ATOM   3917 HD11 LEU A 256      50.890  44.130  78.330  1.00  0.00           H
ATOM   3918 HD12 LEU A 256      52.150  42.910  78.720  1.00  0.00           H
ATOM   3919 HD13 LEU A 256      52.660  44.440  78.060  1.00  0.00           H
ATOM   3920  CD2 LEU A 256      51.460  45.990  80.440  1.00  0.00           C
ATOM   3921 HD21 LEU A 256      52.130  46.700  79.910  1.00  0.00           H
ATOM   3922 HD22 LEU A 256      51.470  46.280  81.510  1.00  0.00           H
ATOM   3923 HD23 LEU A 256      50.400  46.190  80.170  1.00  0.00           H
ATOM   3924  C   LEU A 256      49.660  42.990  82.940  1.00  0.00           C
ATOM   3925  O   LEU A 256      49.460  41.790  83.200  1.00  0.00           O
ATOM   3926  N   ARG A 257      48.680  43.900  83.290  1.00  0.00           N
ATOM   3927  HN  ARG A 257      48.870  44.820  82.960  1.00  0.00           H
ATOM   3928  CA  ARG A 257      47.340  43.590  83.830  1.00  0.00           C
ATOM   3929  HA  ARG A 257      47.500  43.150  84.800  1.00  0.00           H
ATOM   3930  CB  ARG A 257      46.650  44.850  84.210  1.00  0.00           C
ATOM   3931  HB1 ARG A 257      45.620  44.650  84.570  1.00  0.00           H
ATOM   3932  HB2 ARG A 257      46.600  45.510  83.320  1.00  0.00           H
ATOM   3933  CG  ARG A 257      47.280  45.710  85.320  1.00  0.00           C
ATOM   3934  HG1 ARG A 257      48.360  45.950  85.220  1.00  0.00           H
ATOM   3935  HG2 ARG A 257      47.240  45.090  86.240  1.00  0.00           H
ATOM   3936  CD  ARG A 257      46.450  47.000  85.500  1.00  0.00           C
ATOM   3937  HD1 ARG A 257      46.570  47.460  84.490  1.00  0.00           H
ATOM   3938  HD2 ARG A 257      46.810  47.740  86.240  1.00  0.00           H
ATOM   3939  NE  ARG A 257      45.000  46.700  85.890  1.00  0.00           N
ATOM   3940  HE  ARG A 257      44.470  46.130  85.260  1.00  0.00           H
ATOM   3941  CZ  ARG A 257      44.440  46.690  87.070  1.00  0.00           C
ATOM   3942  NH1 ARG A 257      45.000  47.320  88.090  1.00  0.00           N
ATOM   3943 HH11 ARG A 257      45.590  48.090  87.880  1.00  0.00           H
ATOM   3944 HH12 ARG A 257      44.710  47.240  89.050  1.00  0.00           H
ATOM   3945  NH2 ARG A 257      43.310  46.000  87.340  1.00  0.00           N
ATOM   3946 HH21 ARG A 257      43.100  45.180  86.800  1.00  0.00           H
ATOM   3947 HH22 ARG A 257      43.200  45.880  88.330  1.00  0.00           H
ATOM   3948  C   ARG A 257      46.490  42.660  82.990  1.00  0.00           C
ATOM   3949  O   ARG A 257      46.720  42.470  81.810  1.00  0.00           O
ATOM   3950  N   ARG A 258      45.590  41.870  83.580  1.00  0.00           N
ATOM   3951  HN  ARG A 258      45.360  42.020  84.540  1.00  0.00           H
ATOM   3952  CA  ARG A 258      44.860  40.740  83.010  1.00  0.00           C
ATOM   3953  HA  ARG A 258      45.540  39.940  82.770  1.00  0.00           H
ATOM   3954  CB  ARG A 258      43.960  40.320  84.140  1.00  0.00           C
ATOM   3955  HB1 ARG A 258      43.180  41.090  84.330  1.00  0.00           H
ATOM   3956  HB2 ARG A 258      44.610  40.280  85.030  1.00  0.00           H
ATOM   3957  CG  ARG A 258      43.300  38.910  84.000  1.00  0.00           C
ATOM   3958  HG1 ARG A 258      43.980  38.120  84.380  1.00  0.00           H
ATOM   3959  HG2 ARG A 258      42.920  38.840  82.960  1.00  0.00           H
ATOM   3960  CD  ARG A 258      42.140  38.560  85.040  1.00  0.00           C
ATOM   3961  HD1 ARG A 258      42.520  38.820  86.050  1.00  0.00           H
ATOM   3962  HD2 ARG A 258      41.830  37.510  84.840  1.00  0.00           H
ATOM   3963  NE  ARG A 258      41.050  39.560  84.750  1.00  0.00           N
ATOM   3964  HE  ARG A 258      40.840  40.420  85.230  1.00  0.00           H
ATOM   3965  CZ  ARG A 258      40.240  39.420  83.740  1.00  0.00           C
ATOM   3966  NH1 ARG A 258      40.310  38.440  82.900  1.00  0.00           N
ATOM   3967 HH11 ARG A 258      41.100  37.820  82.860  1.00  0.00           H
ATOM   3968 HH12 ARG A 258      39.640  38.270  82.180  1.00  0.00           H
ATOM   3969  NH2 ARG A 258      39.310  40.300  83.670  1.00  0.00           N
ATOM   3970 HH21 ARG A 258      39.430  41.100  84.260  1.00  0.00           H
ATOM   3971 HH22 ARG A 258      38.720  40.190  82.870  1.00  0.00           H
ATOM   3972  C   ARG A 258      44.090  40.960  81.700  1.00  0.00           C
ATOM   3973  O   ARG A 258      44.190  40.160  80.740  1.00  0.00           O
ATOM   3974  N   ILE A 259      43.310  42.050  81.640  1.00  0.00           N
ATOM   3975  HN  ILE A 259      43.140  42.630  82.430  1.00  0.00           H
ATOM   3976  CA  ILE A 259      42.690  42.500  80.400  1.00  0.00           C
ATOM   3977  HA  ILE A 259      42.320  41.600  79.930  1.00  0.00           H
ATOM   3978  CB  ILE A 259      41.530  43.570  80.610  1.00  0.00           C
ATOM   3979  HB  ILE A 259      41.880  44.500  81.100  1.00  0.00           H
ATOM   3980  CG2 ILE A 259      40.920  44.120  79.220  1.00  0.00           C
ATOM   3981 HG21 ILE A 259      41.680  44.710  78.660  1.00  0.00           H
ATOM   3982 HG22 ILE A 259      40.040  44.780  79.370  1.00  0.00           H
ATOM   3983 HG23 ILE A 259      40.570  43.280  78.580  1.00  0.00           H
ATOM   3984  CG1 ILE A 259      40.480  42.950  81.520  1.00  0.00           C
ATOM   3985 HG11 ILE A 259      40.850  42.580  82.500  1.00  0.00           H
ATOM   3986 HG12 ILE A 259      40.060  42.080  80.960  1.00  0.00           H
ATOM   3987  CD  ILE A 259      39.200  43.760  81.800  1.00  0.00           C
ATOM   3988  HD1 ILE A 259      39.420  44.770  82.220  1.00  0.00           H
ATOM   3989  HD2 ILE A 259      38.560  43.230  82.530  1.00  0.00           H
ATOM   3990  HD3 ILE A 259      38.510  43.810  80.930  1.00  0.00           H
ATOM   3991  C   ILE A 259      43.750  43.070  79.420  1.00  0.00           C
ATOM   3992  O   ILE A 259      43.650  42.820  78.240  1.00  0.00           O
ATOM   3993  N   THR A 260      44.710  43.860  79.940  1.00  0.00           N
ATOM   3994  HN  THR A 260      44.840  44.170  80.880  1.00  0.00           H
ATOM   3995  CA  THR A 260      45.820  44.340  79.060  1.00  0.00           C
ATOM   3996  HA  THR A 260      45.320  44.970  78.340  1.00  0.00           H
ATOM   3997  CB  THR A 260      46.930  45.110  79.770  1.00  0.00           C
ATOM   3998  HB  THR A 260      47.470  44.570  80.580  1.00  0.00           H
ATOM   3999  OG1 THR A 260      46.370  46.300  80.200  1.00  0.00           O
ATOM   4000  HG1 THR A 260      45.770  45.960  80.870  1.00  0.00           H
ATOM   4001  CG2 THR A 260      48.090  45.560  78.810  1.00  0.00           C
ATOM   4002 HG21 THR A 260      48.630  46.450  79.190  1.00  0.00           H
ATOM   4003 HG22 THR A 260      47.660  45.830  77.820  1.00  0.00           H
ATOM   4004 HG23 THR A 260      48.800  44.720  78.600  1.00  0.00           H
ATOM   4005  C   THR A 260      46.530  43.170  78.330  1.00  0.00           C
ATOM   4006  O   THR A 260      46.840  43.170  77.160  1.00  0.00           O
ATOM   4007  N   ARG A 261      46.840  42.050  79.030  1.00  0.00           N
ATOM   4008  HN  ARG A 261      46.570  41.950  79.980  1.00  0.00           H
ATOM   4009  CA  ARG A 261      47.530  40.920  78.430  1.00  0.00           C
ATOM   4010  HA  ARG A 261      48.350  41.300  77.830  1.00  0.00           H
ATOM   4011  CB  ARG A 261      48.140  39.940  79.540  1.00  0.00           C
ATOM   4012  HB1 ARG A 261      47.250  39.820  80.190  1.00  0.00           H
ATOM   4013  HB2 ARG A 261      48.910  40.450  80.160  1.00  0.00           H
ATOM   4014  CG  ARG A 261      48.680  38.530  79.110  1.00  0.00           C
ATOM   4015  HG1 ARG A 261      49.510  38.320  79.810  1.00  0.00           H
ATOM   4016  HG2 ARG A 261      49.290  38.680  78.190  1.00  0.00           H
ATOM   4017  CD  ARG A 261      47.720  37.380  79.150  1.00  0.00           C
ATOM   4018  HD1 ARG A 261      46.850  37.560  78.490  1.00  0.00           H
ATOM   4019  HD2 ARG A 261      47.390  37.240  80.200  1.00  0.00           H
ATOM   4020  NE  ARG A 261      48.390  36.160  78.740  1.00  0.00           N
ATOM   4021  HE  ARG A 261      49.270  36.220  78.270  1.00  0.00           H
ATOM   4022  CZ  ARG A 261      47.950  34.970  79.190  1.00  0.00           C
ATOM   4023  NH1 ARG A 261      46.860  34.720  79.880  1.00  0.00           N
ATOM   4024 HH11 ARG A 261      46.290  35.490  80.140  1.00  0.00           H
ATOM   4025 HH12 ARG A 261      46.850  33.810  80.290  1.00  0.00           H
ATOM   4026  NH2 ARG A 261      48.610  33.900  78.800  1.00  0.00           N
ATOM   4027 HH21 ARG A 261      48.190  33.030  79.070  1.00  0.00           H
ATOM   4028 HH22 ARG A 261      49.270  33.880  78.060  1.00  0.00           H
ATOM   4029  C   ARG A 261      46.650  40.210  77.450  1.00  0.00           C
ATOM   4030  O   ARG A 261      47.000  39.910  76.310  1.00  0.00           O
ATOM   4031  N   MET A 262      45.410  39.980  77.730  1.00  0.00           N
ATOM   4032  HN  MET A 262      45.250  40.180  78.690  1.00  0.00           H
ATOM   4033  CA  MET A 262      44.340  39.450  76.820  1.00  0.00           C
ATOM   4034  HA  MET A 262      44.670  38.440  76.600  1.00  0.00           H
ATOM   4035  CB  MET A 262      43.010  39.320  77.620  1.00  0.00           C
ATOM   4036  HB1 MET A 262      42.860  40.230  78.250  1.00  0.00           H
ATOM   4037  HB2 MET A 262      43.150  38.510  78.360  1.00  0.00           H
ATOM   4038  CG  MET A 262      41.740  38.960  76.950  1.00  0.00           C
ATOM   4039  HG1 MET A 262      41.140  38.230  77.530  1.00  0.00           H
ATOM   4040  HG2 MET A 262      42.030  38.650  75.920  1.00  0.00           H
ATOM   4041  SD  MET A 262      40.850  40.470  76.550  1.00  0.00           S
ATOM   4042  CE  MET A 262      39.840  39.760  75.230  1.00  0.00           C
ATOM   4043  HE1 MET A 262      40.500  39.750  74.340  1.00  0.00           H
ATOM   4044  HE2 MET A 262      38.980  40.440  75.010  1.00  0.00           H
ATOM   4045  HE3 MET A 262      39.380  38.750  75.320  1.00  0.00           H
ATOM   4046  C   MET A 262      44.170  40.260  75.510  1.00  0.00           C
ATOM   4047  O   MET A 262      44.230  39.620  74.460  1.00  0.00           O
ATOM   4048  N   VAL A 263      44.020  41.550  75.600  1.00  0.00           N
ATOM   4049  HN  VAL A 263      43.910  41.870  76.540  1.00  0.00           H
ATOM   4050  CA  VAL A 263      44.020  42.350  74.380  1.00  0.00           C
ATOM   4051  HA  VAL A 263      43.270  41.920  73.740  1.00  0.00           H
ATOM   4052  CB  VAL A 263      43.650  43.880  74.670  1.00  0.00           C
ATOM   4053  HB  VAL A 263      44.420  44.070  75.450  1.00  0.00           H
ATOM   4054  CG1 VAL A 263      43.870  44.850  73.470  1.00  0.00           C
ATOM   4055 HG11 VAL A 263      44.750  44.490  72.910  1.00  0.00           H
ATOM   4056 HG12 VAL A 263      44.160  45.840  73.900  1.00  0.00           H
ATOM   4057 HG13 VAL A 263      42.960  45.020  72.860  1.00  0.00           H
ATOM   4058  CG2 VAL A 263      42.290  44.060  75.350  1.00  0.00           C
ATOM   4059 HG21 VAL A 263      42.220  43.640  76.380  1.00  0.00           H
ATOM   4060 HG22 VAL A 263      41.490  43.520  74.800  1.00  0.00           H
ATOM   4061 HG23 VAL A 263      41.950  45.100  75.530  1.00  0.00           H
ATOM   4062  C   VAL A 263      45.300  42.220  73.610  1.00  0.00           C
ATOM   4063  O   VAL A 263      45.290  41.990  72.390  1.00  0.00           O
ATOM   4064  N   LEU A 264      46.500  42.260  74.310  1.00  0.00           N
ATOM   4065  HN  LEU A 264      46.460  42.500  75.280  1.00  0.00           H
ATOM   4066  CA  LEU A 264      47.810  42.430  73.570  1.00  0.00           C
ATOM   4067  HA  LEU A 264      47.620  43.290  72.940  1.00  0.00           H
ATOM   4068  CB  LEU A 264      48.850  42.820  74.540  1.00  0.00           C
ATOM   4069  HB1 LEU A 264      48.840  42.060  75.360  1.00  0.00           H
ATOM   4070  HB2 LEU A 264      48.420  43.710  75.050  1.00  0.00           H
ATOM   4071  CG  LEU A 264      50.300  42.870  74.020  1.00  0.00           C
ATOM   4072  HG  LEU A 264      50.720  41.850  73.880  1.00  0.00           H
ATOM   4073  CD1 LEU A 264      50.420  43.610  72.630  1.00  0.00           C
ATOM   4074 HD11 LEU A 264      49.860  43.110  71.800  1.00  0.00           H
ATOM   4075 HD12 LEU A 264      51.440  43.850  72.290  1.00  0.00           H
ATOM   4076 HD13 LEU A 264      49.920  44.570  72.880  1.00  0.00           H
ATOM   4077  CD2 LEU A 264      51.220  43.530  75.120  1.00  0.00           C
ATOM   4078 HD21 LEU A 264      52.280  43.340  74.860  1.00  0.00           H
ATOM   4079 HD22 LEU A 264      50.950  42.910  75.990  1.00  0.00           H
ATOM   4080 HD23 LEU A 264      51.110  44.610  75.390  1.00  0.00           H
ATOM   4081  C   LEU A 264      48.130  41.070  72.830  1.00  0.00           C
ATOM   4082  O   LEU A 264      48.860  40.980  71.860  1.00  0.00           O
ATOM   4083  N   VAL A 265      47.640  39.970  73.420  1.00  0.00           N
ATOM   4084  HN  VAL A 265      47.250  40.090  74.330  1.00  0.00           H
ATOM   4085  CA  VAL A 265      47.780  38.590  72.940  1.00  0.00           C
ATOM   4086  HA  VAL A 265      48.820  38.430  72.680  1.00  0.00           H
ATOM   4087  CB  VAL A 265      47.430  37.460  73.910  1.00  0.00           C
ATOM   4088  HB  VAL A 265      46.480  37.690  74.440  1.00  0.00           H
ATOM   4089  CG1 VAL A 265      47.390  36.030  73.230  1.00  0.00           C
ATOM   4090 HG11 VAL A 265      46.420  35.920  72.720  1.00  0.00           H
ATOM   4091 HG12 VAL A 265      47.260  35.210  73.970  1.00  0.00           H
ATOM   4092 HG13 VAL A 265      48.260  35.760  72.590  1.00  0.00           H
ATOM   4093  CG2 VAL A 265      48.590  37.380  75.030  1.00  0.00           C
ATOM   4094 HG21 VAL A 265      48.710  38.410  75.440  1.00  0.00           H
ATOM   4095 HG22 VAL A 265      49.540  37.160  74.490  1.00  0.00           H
ATOM   4096 HG23 VAL A 265      48.340  36.560  75.730  1.00  0.00           H
ATOM   4097  C   VAL A 265      46.970  38.520  71.620  1.00  0.00           C
ATOM   4098  O   VAL A 265      47.400  38.060  70.550  1.00  0.00           O
ATOM   4099  N   VAL A 266      45.720  39.100  71.630  1.00  0.00           N
ATOM   4100  HN  VAL A 266      45.400  39.600  72.440  1.00  0.00           H
ATOM   4101  CA  VAL A 266      44.920  39.050  70.400  1.00  0.00           C
ATOM   4102  HA  VAL A 266      45.050  38.040  70.040  1.00  0.00           H
ATOM   4103  CB  VAL A 266      43.400  39.330  70.470  1.00  0.00           C
ATOM   4104  HB  VAL A 266      43.180  40.360  70.800  1.00  0.00           H
ATOM   4105  CG1 VAL A 266      42.800  38.940  69.130  1.00  0.00           C
ATOM   4106 HG11 VAL A 266      43.060  39.670  68.330  1.00  0.00           H
ATOM   4107 HG12 VAL A 266      41.710  38.830  69.270  1.00  0.00           H
ATOM   4108 HG13 VAL A 266      43.260  37.940  68.990  1.00  0.00           H
ATOM   4109  CG2 VAL A 266      42.840  38.300  71.440  1.00  0.00           C
ATOM   4110 HG21 VAL A 266      43.160  38.560  72.470  1.00  0.00           H
ATOM   4111 HG22 VAL A 266      43.240  37.310  71.120  1.00  0.00           H
ATOM   4112 HG23 VAL A 266      41.740  38.340  71.290  1.00  0.00           H
ATOM   4113  C   VAL A 266      45.520  39.990  69.270  1.00  0.00           C
ATOM   4114  O   VAL A 266      45.570  39.670  68.080  1.00  0.00           O
ATOM   4115  N   VAL A 267      46.040  41.170  69.700  1.00  0.00           N
ATOM   4116  HN  VAL A 267      46.030  41.390  70.670  1.00  0.00           H
ATOM   4117  CA  VAL A 267      46.860  41.960  68.770  1.00  0.00           C
ATOM   4118  HA  VAL A 267      46.340  42.250  67.870  1.00  0.00           H
ATOM   4119  CB  VAL A 267      47.320  43.200  69.540  1.00  0.00           C
ATOM   4120  HB  VAL A 267      47.760  42.910  70.510  1.00  0.00           H
ATOM   4121  CG1 VAL A 267      48.340  43.980  68.750  1.00  0.00           C
ATOM   4122 HG11 VAL A 267      49.330  43.480  68.820  1.00  0.00           H
ATOM   4123 HG12 VAL A 267      48.430  45.020  69.120  1.00  0.00           H
ATOM   4124 HG13 VAL A 267      48.070  43.990  67.670  1.00  0.00           H
ATOM   4125  CG2 VAL A 267      46.120  44.130  69.740  1.00  0.00           C
ATOM   4126 HG21 VAL A 267      45.350  43.640  70.370  1.00  0.00           H
ATOM   4127 HG22 VAL A 267      45.630  44.610  68.870  1.00  0.00           H
ATOM   4128 HG23 VAL A 267      46.390  44.990  70.400  1.00  0.00           H
ATOM   4129  C   VAL A 267      48.090  41.250  68.260  1.00  0.00           C
ATOM   4130  O   VAL A 267      48.370  41.320  67.060  1.00  0.00           O
ATOM   4131  N   GLY A 268      48.750  40.510  69.130  1.00  0.00           N
ATOM   4132  HN  GLY A 268      48.450  40.640  70.070  1.00  0.00           H
ATOM   4133  CA  GLY A 268      49.950  39.750  68.800  1.00  0.00           C
ATOM   4134  HA1 GLY A 268      50.200  39.230  69.710  1.00  0.00           H
ATOM   4135  HA2 GLY A 268      50.750  40.380  68.430  1.00  0.00           H
ATOM   4136  C   GLY A 268      49.660  38.630  67.830  1.00  0.00           C
ATOM   4137  O   GLY A 268      50.300  38.530  66.790  1.00  0.00           O
ATOM   4138  N   ALA A 269      48.560  37.920  68.020  1.00  0.00           N
ATOM   4139  HN  ALA A 269      48.050  37.990  68.870  1.00  0.00           H
ATOM   4140  CA  ALA A 269      48.150  36.910  67.060  1.00  0.00           C
ATOM   4141  HA  ALA A 269      48.910  36.170  66.890  1.00  0.00           H
ATOM   4142  CB  ALA A 269      47.000  35.980  67.560  1.00  0.00           C
ATOM   4143  HB1 ALA A 269      47.060  35.520  68.570  1.00  0.00           H
ATOM   4144  HB2 ALA A 269      46.790  35.300  66.710  1.00  0.00           H
ATOM   4145  HB3 ALA A 269      46.140  36.690  67.600  1.00  0.00           H
ATOM   4146  C   ALA A 269      47.720  37.420  65.710  1.00  0.00           C
ATOM   4147  O   ALA A 269      48.180  36.980  64.640  1.00  0.00           O
ATOM   4148  N   PHE A 270      46.830  38.490  65.710  1.00  0.00           N
ATOM   4149  HN  PHE A 270      46.480  38.850  66.560  1.00  0.00           H
ATOM   4150  CA  PHE A 270      46.370  39.110  64.440  1.00  0.00           C
ATOM   4151  HA  PHE A 270      45.950  38.280  63.890  1.00  0.00           H
ATOM   4152  CB  PHE A 270      45.340  40.220  64.750  1.00  0.00           C
ATOM   4153  HB1 PHE A 270      45.880  41.020  65.300  1.00  0.00           H
ATOM   4154  HB2 PHE A 270      44.540  39.840  65.430  1.00  0.00           H
ATOM   4155  CG  PHE A 270      44.780  40.960  63.610  1.00  0.00           C
ATOM   4156  CD1 PHE A 270      43.510  40.570  63.110  1.00  0.00           C
ATOM   4157  HD1 PHE A 270      43.010  39.680  63.460  1.00  0.00           H
ATOM   4158  CE1 PHE A 270      42.920  41.190  61.970  1.00  0.00           C
ATOM   4159  HE1 PHE A 270      41.960  40.940  61.560  1.00  0.00           H
ATOM   4160  CZ  PHE A 270      43.690  42.130  61.250  1.00  0.00           C
ATOM   4161  HZ  PHE A 270      43.270  42.720  60.450  1.00  0.00           H
ATOM   4162  CD2 PHE A 270      45.530  41.900  62.840  1.00  0.00           C
ATOM   4163  HD2 PHE A 270      46.530  42.220  63.110  1.00  0.00           H
ATOM   4164  CE2 PHE A 270      44.970  42.520  61.760  1.00  0.00           C
ATOM   4165  HE2 PHE A 270      45.570  43.290  61.290  1.00  0.00           H
ATOM   4166  C   PHE A 270      47.600  39.670  63.610  1.00  0.00           C
ATOM   4167  O   PHE A 270      47.860  39.310  62.460  1.00  0.00           O
ATOM   4168  N   VAL A 271      48.440  40.470  64.290  1.00  0.00           N
ATOM   4169  HN  VAL A 271      48.210  40.700  65.230  1.00  0.00           H
ATOM   4170  CA  VAL A 271      49.750  40.840  63.740  1.00  0.00           C
ATOM   4171  HA  VAL A 271      49.610  41.490  62.880  1.00  0.00           H
ATOM   4172  CB  VAL A 271      50.590  41.780  64.650  1.00  0.00           C
ATOM   4173  HB  VAL A 271      50.680  41.410  65.690  1.00  0.00           H
ATOM   4174  CG1 VAL A 271      51.990  42.100  64.130  1.00  0.00           C
ATOM   4175 HG11 VAL A 271      52.260  42.980  64.750  1.00  0.00           H
ATOM   4176 HG12 VAL A 271      51.920  42.240  63.030  1.00  0.00           H
ATOM   4177 HG13 VAL A 271      52.740  41.330  64.400  1.00  0.00           H
ATOM   4178  CG2 VAL A 271      49.750  43.110  64.720  1.00  0.00           C
ATOM   4179 HG21 VAL A 271      50.280  43.920  65.250  1.00  0.00           H
ATOM   4180 HG22 VAL A 271      48.750  42.890  65.150  1.00  0.00           H
ATOM   4181 HG23 VAL A 271      49.570  43.480  63.690  1.00  0.00           H
ATOM   4182  C   VAL A 271      50.650  39.670  63.220  1.00  0.00           C
ATOM   4183  O   VAL A 271      51.270  39.770  62.140  1.00  0.00           O
ATOM   4184  N   VAL A 272      50.710  38.510  63.950  1.00  0.00           N
ATOM   4185  HN  VAL A 272      50.270  38.390  64.830  1.00  0.00           H
ATOM   4186  CA  VAL A 272      51.270  37.230  63.440  1.00  0.00           C
ATOM   4187  HA  VAL A 272      52.270  37.540  63.150  1.00  0.00           H
ATOM   4188  CB  VAL A 272      51.380  36.170  64.530  1.00  0.00           C
ATOM   4189  HB  VAL A 272      50.380  36.060  65.010  1.00  0.00           H
ATOM   4190  CG1 VAL A 272      51.750  34.820  63.930  1.00  0.00           C
ATOM   4191 HG11 VAL A 272      51.980  34.080  64.720  1.00  0.00           H
ATOM   4192 HG12 VAL A 272      52.720  34.950  63.400  1.00  0.00           H
ATOM   4193 HG13 VAL A 272      50.940  34.410  63.280  1.00  0.00           H
ATOM   4194  CG2 VAL A 272      52.440  36.570  65.550  1.00  0.00           C
ATOM   4195 HG21 VAL A 272      53.430  36.500  65.050  1.00  0.00           H
ATOM   4196 HG22 VAL A 272      52.410  35.900  66.430  1.00  0.00           H
ATOM   4197 HG23 VAL A 272      52.270  37.590  65.960  1.00  0.00           H
ATOM   4198  C   VAL A 272      50.630  36.760  62.140  1.00  0.00           C
ATOM   4199  O   VAL A 272      51.370  36.430  61.210  1.00  0.00           O
ATOM   4200  N   CYS A 273      49.340  36.780  62.020  1.00  0.00           N
ATOM   4201  HN  CYS A 273      48.740  37.030  62.780  1.00  0.00           H
ATOM   4202  CA  CYS A 273      48.720  36.050  60.930  1.00  0.00           C
ATOM   4203  HA  CYS A 273      49.290  35.290  60.420  1.00  0.00           H
ATOM   4204  CB  CYS A 273      47.390  35.490  61.500  1.00  0.00           C
ATOM   4205  HB1 CYS A 273      46.720  35.130  60.690  1.00  0.00           H
ATOM   4206  HB2 CYS A 273      46.870  36.370  61.950  1.00  0.00           H
ATOM   4207  SG  CYS A 273      47.760  34.190  62.710  1.00  0.00           S
ATOM   4208  HG1 CYS A 273      48.430  34.990  63.530  1.00  0.00           H
ATOM   4209  C   CYS A 273      48.400  37.010  59.760  1.00  0.00           C
ATOM   4210  O   CYS A 273      48.070  36.590  58.660  1.00  0.00           O
ATOM   4211  N   TRP A 274      48.740  38.290  59.930  1.00  0.00           N
ATOM   4212  HN  TRP A 274      49.020  38.620  60.830  1.00  0.00           H
ATOM   4213  CA  TRP A 274      48.410  39.340  58.970  1.00  0.00           C
ATOM   4214  HA  TRP A 274      47.980  38.910  58.070  1.00  0.00           H
ATOM   4215  CB  TRP A 274      47.320  40.370  59.450  1.00  0.00           C
ATOM   4216  HB1 TRP A 274      47.360  41.150  58.660  1.00  0.00           H
ATOM   4217  HB2 TRP A 274      47.670  40.770  60.430  1.00  0.00           H
ATOM   4218  CG  TRP A 274      45.910  39.860  59.490  1.00  0.00           C
ATOM   4219  CD1 TRP A 274      45.370  38.800  60.260  1.00  0.00           C
ATOM   4220  HD1 TRP A 274      45.890  38.260  61.040  1.00  0.00           H
ATOM   4221  NE1 TRP A 274      44.010  38.710  60.120  1.00  0.00           N
ATOM   4222  HE1 TRP A 274      43.340  38.300  60.700  1.00  0.00           H
ATOM   4223  CE2 TRP A 274      43.600  39.600  59.230  1.00  0.00           C
ATOM   4224  CD2 TRP A 274      44.720  40.310  58.770  1.00  0.00           C
ATOM   4225  CE3 TRP A 274      44.560  41.170  57.670  1.00  0.00           C
ATOM   4226  HE3 TRP A 274      45.460  41.660  57.330  1.00  0.00           H
ATOM   4227  CZ3 TRP A 274      43.310  41.250  57.060  1.00  0.00           C
ATOM   4228  HZ3 TRP A 274      43.300  41.880  56.180  1.00  0.00           H
ATOM   4229  CZ2 TRP A 274      42.370  39.740  58.710  1.00  0.00           C
ATOM   4230  HZ2 TRP A 274      41.520  39.100  58.890  1.00  0.00           H
ATOM   4231  CH2 TRP A 274      42.200  40.550  57.600  1.00  0.00           C
ATOM   4232  HH2 TRP A 274      41.270  40.470  57.070  1.00  0.00           H
ATOM   4233  C   TRP A 274      49.590  40.100  58.400  1.00  0.00           C
ATOM   4234  O   TRP A 274      49.440  40.630  57.300  1.00  0.00           O
ATOM   4235  N   ALA A 275      50.750  39.990  59.070  1.00  0.00           N
ATOM   4236  HN  ALA A 275      50.960  39.620  59.980  1.00  0.00           H
ATOM   4237  CA  ALA A 275      51.990  40.330  58.310  1.00  0.00           C
ATOM   4238  HA  ALA A 275      51.860  41.300  57.860  1.00  0.00           H
ATOM   4239  CB  ALA A 275      53.200  40.360  59.310  1.00  0.00           C
ATOM   4240  HB1 ALA A 275      52.900  40.830  60.280  1.00  0.00           H
ATOM   4241  HB2 ALA A 275      53.990  40.970  58.830  1.00  0.00           H
ATOM   4242  HB3 ALA A 275      53.680  39.380  59.510  1.00  0.00           H
ATOM   4243  C   ALA A 275      52.290  39.550  57.040  1.00  0.00           C
ATOM   4244  O   ALA A 275      52.470  40.250  56.040  1.00  0.00           O
ATOM   4245  N   PRO A 276      52.280  38.210  56.910  1.00  0.00           N
ATOM   4246  CD  PRO A 276      52.320  37.370  58.100  1.00  0.00           C
ATOM   4247  HD1 PRO A 276      51.470  37.620  58.760  1.00  0.00           H
ATOM   4248  HD2 PRO A 276      53.210  37.520  58.750  1.00  0.00           H
ATOM   4249  CA  PRO A 276      52.960  37.540  55.830  1.00  0.00           C
ATOM   4250  HA  PRO A 276      53.860  38.110  55.670  1.00  0.00           H
ATOM   4251  CB  PRO A 276      53.180  36.070  56.370  1.00  0.00           C
ATOM   4252  HB1 PRO A 276      54.230  35.870  56.650  1.00  0.00           H
ATOM   4253  HB2 PRO A 276      52.910  35.330  55.580  1.00  0.00           H
ATOM   4254  CG  PRO A 276      52.220  36.000  57.530  1.00  0.00           C
ATOM   4255  HG1 PRO A 276      51.210  35.720  57.150  1.00  0.00           H
ATOM   4256  HG2 PRO A 276      52.620  35.240  58.220  1.00  0.00           H
ATOM   4257  C   PRO A 276      52.110  37.700  54.550  1.00  0.00           C
ATOM   4258  O   PRO A 276      52.620  37.880  53.420  1.00  0.00           O
ATOM   4259  N   ILE A 277      50.730  37.560  54.590  1.00  0.00           N
ATOM   4260  HN  ILE A 277      50.280  37.350  55.460  1.00  0.00           H
ATOM   4261  CA  ILE A 277      49.890  37.790  53.440  1.00  0.00           C
ATOM   4262  HA  ILE A 277      50.310  37.130  52.680  1.00  0.00           H
ATOM   4263  CB  ILE A 277      48.350  37.410  53.740  1.00  0.00           C
ATOM   4264  HB  ILE A 277      48.370  36.370  54.130  1.00  0.00           H
ATOM   4265  CG2 ILE A 277      47.750  38.270  54.930  1.00  0.00           C
ATOM   4266 HG21 ILE A 277      46.670  38.000  54.940  1.00  0.00           H
ATOM   4267 HG22 ILE A 277      47.840  39.370  54.780  1.00  0.00           H
ATOM   4268 HG23 ILE A 277      48.260  38.170  55.910  1.00  0.00           H
ATOM   4269  CG1 ILE A 277      47.580  37.520  52.450  1.00  0.00           C
ATOM   4270 HG11 ILE A 277      47.550  38.610  52.270  1.00  0.00           H
ATOM   4271 HG12 ILE A 277      46.550  37.170  52.650  1.00  0.00           H
ATOM   4272  CD  ILE A 277      48.190  36.780  51.260  1.00  0.00           C
ATOM   4273  HD1 ILE A 277      49.210  37.190  51.140  1.00  0.00           H
ATOM   4274  HD2 ILE A 277      47.550  36.770  50.350  1.00  0.00           H
ATOM   4275  HD3 ILE A 277      48.310  35.700  51.460  1.00  0.00           H
ATOM   4276  C   ILE A 277      50.010  39.200  52.860  1.00  0.00           C
ATOM   4277  O   ILE A 277      50.080  39.460  51.670  1.00  0.00           O
ATOM   4278  N   HSD A 278      50.030  40.200  53.770  1.00  0.00           N
ATOM   4279  HN  HSD A 278      49.960  40.170  54.770  1.00  0.00           H
ATOM   4280  CA  HSD A 278      50.170  41.600  53.310  1.00  0.00           C
ATOM   4281  HA  HSD A 278      49.430  41.670  52.520  1.00  0.00           H
ATOM   4282  CB  HSD A 278      49.880  42.640  54.380  1.00  0.00           C
ATOM   4283  HB1 HSD A 278      50.420  43.610  54.350  1.00  0.00           H
ATOM   4284  HB2 HSD A 278      49.980  42.320  55.440  1.00  0.00           H
ATOM   4285  ND1 HSD A 278      47.720  43.990  53.790  1.00  0.00           N
ATOM   4286  HD1 HSD A 278      48.110  44.830  53.410  1.00  0.00           H
ATOM   4287  CG  HSD A 278      48.410  42.940  54.430  1.00  0.00           C
ATOM   4288  CE1 HSD A 278      46.400  43.840  54.120  1.00  0.00           C
ATOM   4289  HE1 HSD A 278      45.630  44.550  53.810  1.00  0.00           H
ATOM   4290  NE2 HSD A 278      46.190  42.870  54.980  1.00  0.00           N
ATOM   4291  CD2 HSD A 278      47.490  42.310  55.180  1.00  0.00           C
ATOM   4292  HD2 HSD A 278      47.670  41.580  55.960  1.00  0.00           H
ATOM   4293  C   HSD A 278      51.410  41.960  52.510  1.00  0.00           C
ATOM   4294  O   HSD A 278      51.300  42.500  51.440  1.00  0.00           O
ATOM   4295  N   ILE A 279      52.540  41.630  53.180  1.00  0.00           N
ATOM   4296  HN  ILE A 279      52.450  41.290  54.110  1.00  0.00           H
ATOM   4297  CA  ILE A 279      53.870  41.690  52.480  1.00  0.00           C
ATOM   4298  HA  ILE A 279      54.070  42.720  52.260  1.00  0.00           H
ATOM   4299  CB  ILE A 279      54.990  41.140  53.360  1.00  0.00           C
ATOM   4300  HB  ILE A 279      54.620  40.140  53.690  1.00  0.00           H
ATOM   4301  CG2 ILE A 279      56.380  41.100  52.680  1.00  0.00           C
ATOM   4302 HG21 ILE A 279      56.440  40.440  51.780  1.00  0.00           H
ATOM   4303 HG22 ILE A 279      57.260  40.820  53.310  1.00  0.00           H
ATOM   4304 HG23 ILE A 279      56.650  42.060  52.200  1.00  0.00           H
ATOM   4305  CG1 ILE A 279      55.090  42.130  54.650  1.00  0.00           C
ATOM   4306 HG11 ILE A 279      54.070  42.530  54.850  1.00  0.00           H
ATOM   4307 HG12 ILE A 279      55.860  42.880  54.400  1.00  0.00           H
ATOM   4308  CD  ILE A 279      55.700  41.390  55.850  1.00  0.00           C
ATOM   4309  HD1 ILE A 279      55.040  40.580  56.220  1.00  0.00           H
ATOM   4310  HD2 ILE A 279      56.100  42.040  56.660  1.00  0.00           H
ATOM   4311  HD3 ILE A 279      56.640  40.930  55.470  1.00  0.00           H
ATOM   4312  C   ILE A 279      53.940  40.870  51.210  1.00  0.00           C
ATOM   4313  O   ILE A 279      54.540  41.200  50.190  1.00  0.00           O
ATOM   4314  N   PHE A 280      53.150  39.690  51.160  1.00  0.00           N
ATOM   4315  HN  PHE A 280      52.620  39.340  51.930  1.00  0.00           H
ATOM   4316  CA  PHE A 280      53.100  38.730  50.080  1.00  0.00           C
ATOM   4317  HA  PHE A 280      54.120  38.560  49.780  1.00  0.00           H
ATOM   4318  CB  PHE A 280      52.630  37.270  50.340  1.00  0.00           C
ATOM   4319  HB1 PHE A 280      52.110  36.730  49.520  1.00  0.00           H
ATOM   4320  HB2 PHE A 280      51.990  37.430  51.240  1.00  0.00           H
ATOM   4321  CG  PHE A 280      53.800  36.400  50.780  1.00  0.00           C
ATOM   4322  CD1 PHE A 280      54.830  36.800  51.670  1.00  0.00           C
ATOM   4323  HD1 PHE A 280      54.950  37.790  52.100  1.00  0.00           H
ATOM   4324  CE1 PHE A 280      55.880  35.900  51.990  1.00  0.00           C
ATOM   4325  HE1 PHE A 280      56.840  36.240  52.360  1.00  0.00           H
ATOM   4326  CZ  PHE A 280      55.890  34.630  51.470  1.00  0.00           C
ATOM   4327  HZ  PHE A 280      56.700  33.920  51.500  1.00  0.00           H
ATOM   4328  CD2 PHE A 280      53.790  35.040  50.380  1.00  0.00           C
ATOM   4329  HD2 PHE A 280      53.020  34.690  49.720  1.00  0.00           H
ATOM   4330  CE2 PHE A 280      54.790  34.180  50.750  1.00  0.00           C
ATOM   4331  HE2 PHE A 280      54.790  33.150  50.450  1.00  0.00           H
ATOM   4332  C   PHE A 280      52.430  39.450  48.860  1.00  0.00           C
ATOM   4333  O   PHE A 280      52.920  39.310  47.760  1.00  0.00           O
ATOM   4334  N   VAL A 281      51.340  40.200  49.060  1.00  0.00           N
ATOM   4335  HN  VAL A 281      50.910  40.220  49.960  1.00  0.00           H
ATOM   4336  CA  VAL A 281      50.720  40.770  47.930  1.00  0.00           C
ATOM   4337  HA  VAL A 281      50.640  40.010  47.170  1.00  0.00           H
ATOM   4338  CB  VAL A 281      49.360  41.340  48.280  1.00  0.00           C
ATOM   4339  HB  VAL A 281      49.320  42.110  49.080  1.00  0.00           H
ATOM   4340  CG1 VAL A 281      48.660  42.030  47.040  1.00  0.00           C
ATOM   4341 HG11 VAL A 281      48.560  41.330  46.190  1.00  0.00           H
ATOM   4342 HG12 VAL A 281      49.220  42.930  46.720  1.00  0.00           H
ATOM   4343 HG13 VAL A 281      47.650  42.340  47.380  1.00  0.00           H
ATOM   4344  CG2 VAL A 281      48.400  40.200  48.690  1.00  0.00           C
ATOM   4345 HG21 VAL A 281      48.470  39.810  49.730  1.00  0.00           H
ATOM   4346 HG22 VAL A 281      48.460  39.410  47.910  1.00  0.00           H
ATOM   4347 HG23 VAL A 281      47.390  40.660  48.650  1.00  0.00           H
ATOM   4348  C   VAL A 281      51.600  41.860  47.250  1.00  0.00           C
ATOM   4349  O   VAL A 281      51.690  41.860  46.010  1.00  0.00           O
ATOM   4350  N   ILE A 282      52.350  42.660  48.040  1.00  0.00           N
ATOM   4351  HN  ILE A 282      52.240  42.740  49.030  1.00  0.00           H
ATOM   4352  CA  ILE A 282      53.270  43.650  47.520  1.00  0.00           C
ATOM   4353  HA  ILE A 282      52.650  44.240  46.860  1.00  0.00           H
ATOM   4354  CB  ILE A 282      53.490  44.650  48.540  1.00  0.00           C
ATOM   4355  HB  ILE A 282      53.940  44.190  49.440  1.00  0.00           H
ATOM   4356  CG2 ILE A 282      54.540  45.720  48.140  1.00  0.00           C
ATOM   4357 HG21 ILE A 282      54.370  46.040  47.090  1.00  0.00           H
ATOM   4358 HG22 ILE A 282      55.580  45.340  48.250  1.00  0.00           H
ATOM   4359 HG23 ILE A 282      54.440  46.580  48.840  1.00  0.00           H
ATOM   4360  CG1 ILE A 282      52.170  45.400  48.940  1.00  0.00           C
ATOM   4361 HG11 ILE A 282      52.250  45.730  49.990  1.00  0.00           H
ATOM   4362 HG12 ILE A 282      51.330  44.670  49.050  1.00  0.00           H
ATOM   4363  CD  ILE A 282      51.700  46.550  48.110  1.00  0.00           C
ATOM   4364  HD1 ILE A 282      50.650  46.770  48.380  1.00  0.00           H
ATOM   4365  HD2 ILE A 282      51.620  46.240  47.040  1.00  0.00           H
ATOM   4366  HD3 ILE A 282      52.410  47.400  48.260  1.00  0.00           H
ATOM   4367  C   ILE A 282      54.470  43.160  46.840  1.00  0.00           C
ATOM   4368  O   ILE A 282      54.920  43.660  45.820  1.00  0.00           O
ATOM   4369  N   VAL A 283      55.080  42.140  47.400  1.00  0.00           N
ATOM   4370  HN  VAL A 283      54.670  41.820  48.250  1.00  0.00           H
ATOM   4371  CA  VAL A 283      56.240  41.410  46.890  1.00  0.00           C
ATOM   4372  HA  VAL A 283      56.970  42.140  46.580  1.00  0.00           H
ATOM   4373  CB  VAL A 283      57.010  40.720  48.000  1.00  0.00           C
ATOM   4374  HB  VAL A 283      56.380  39.910  48.430  1.00  0.00           H
ATOM   4375  CG1 VAL A 283      58.330  40.070  47.420  1.00  0.00           C
ATOM   4376 HG11 VAL A 283      58.130  39.300  46.640  1.00  0.00           H
ATOM   4377 HG12 VAL A 283      58.930  39.470  48.130  1.00  0.00           H
ATOM   4378 HG13 VAL A 283      58.950  40.860  46.950  1.00  0.00           H
ATOM   4379  CG2 VAL A 283      57.460  41.760  49.030  1.00  0.00           C
ATOM   4380 HG21 VAL A 283      58.070  42.600  48.640  1.00  0.00           H
ATOM   4381 HG22 VAL A 283      58.020  41.250  49.850  1.00  0.00           H
ATOM   4382 HG23 VAL A 283      56.630  42.210  49.600  1.00  0.00           H
ATOM   4383  C   VAL A 283      55.840  40.620  45.690  1.00  0.00           C
ATOM   4384  O   VAL A 283      56.520  40.460  44.690  1.00  0.00           O
ATOM   4385  N   TRP A 284      54.610  40.080  45.610  1.00  0.00           N
ATOM   4386  HN  TRP A 284      54.030  40.030  46.420  1.00  0.00           H
ATOM   4387  CA  TRP A 284      54.160  39.370  44.400  1.00  0.00           C
ATOM   4388  HA  TRP A 284      54.960  38.670  44.200  1.00  0.00           H
ATOM   4389  CB  TRP A 284      52.880  38.650  44.740  1.00  0.00           C
ATOM   4390  HB1 TRP A 284      52.100  39.390  45.010  1.00  0.00           H
ATOM   4391  HB2 TRP A 284      52.950  38.010  45.650  1.00  0.00           H
ATOM   4392  CG  TRP A 284      52.200  37.740  43.780  1.00  0.00           C
ATOM   4393  CD1 TRP A 284      51.220  38.090  42.880  1.00  0.00           C
ATOM   4394  HD1 TRP A 284      50.860  39.100  42.800  1.00  0.00           H
ATOM   4395  NE1 TRP A 284      50.700  36.990  42.260  1.00  0.00           N
ATOM   4396  HE1 TRP A 284      49.990  36.960  41.590  1.00  0.00           H
ATOM   4397  CE2 TRP A 284      51.360  35.940  42.690  1.00  0.00           C
ATOM   4398  CD2 TRP A 284      52.310  36.340  43.680  1.00  0.00           C
ATOM   4399  CE3 TRP A 284      53.070  35.390  44.310  1.00  0.00           C
ATOM   4400  HE3 TRP A 284      53.790  35.580  45.080  1.00  0.00           H
ATOM   4401  CZ3 TRP A 284      52.800  34.010  44.140  1.00  0.00           C
ATOM   4402  HZ3 TRP A 284      53.310  33.280  44.760  1.00  0.00           H
ATOM   4403  CZ2 TRP A 284      50.990  34.570  42.590  1.00  0.00           C
ATOM   4404  HZ2 TRP A 284      50.130  34.390  41.960  1.00  0.00           H
ATOM   4405  CH2 TRP A 284      51.800  33.610  43.210  1.00  0.00           C
ATOM   4406  HH2 TRP A 284      51.390  32.610  43.210  1.00  0.00           H
ATOM   4407  C   TRP A 284      53.890  40.350  43.200  1.00  0.00           C
ATOM   4408  O   TRP A 284      54.230  40.130  42.000  1.00  0.00           O
ATOM   4409  N   THR A 285      53.260  41.490  43.530  1.00  0.00           N
ATOM   4410  HN  THR A 285      53.170  41.670  44.510  1.00  0.00           H
ATOM   4411  CA  THR A 285      52.850  42.570  42.650  1.00  0.00           C
ATOM   4412  HA  THR A 285      52.250  42.080  41.900  1.00  0.00           H
ATOM   4413  CB  THR A 285      51.880  43.510  43.290  1.00  0.00           C
ATOM   4414  HB  THR A 285      52.330  44.000  44.170  1.00  0.00           H
ATOM   4415  OG1 THR A 285      50.770  42.720  43.630  1.00  0.00           O
ATOM   4416  HG1 THR A 285      50.940  42.400  44.520  1.00  0.00           H
ATOM   4417  CG2 THR A 285      51.380  44.710  42.450  1.00  0.00           C
ATOM   4418 HG21 THR A 285      52.270  45.380  42.350  1.00  0.00           H
ATOM   4419 HG22 THR A 285      50.620  45.300  43.000  1.00  0.00           H
ATOM   4420 HG23 THR A 285      51.030  44.300  41.480  1.00  0.00           H
ATOM   4421  C   THR A 285      54.030  43.370  42.090  1.00  0.00           C
ATOM   4422  O   THR A 285      53.910  44.040  41.030  1.00  0.00           O
ATOM   4423  N   LEU A 286      55.240  43.360  42.690  1.00  0.00           N
ATOM   4424  HN  LEU A 286      55.360  42.900  43.570  1.00  0.00           H
ATOM   4425  CA  LEU A 286      56.420  44.130  42.340  1.00  0.00           C
ATOM   4426  HA  LEU A 286      56.300  44.630  41.390  1.00  0.00           H
ATOM   4427  CB  LEU A 286      56.640  45.280  43.350  1.00  0.00           C
ATOM   4428  HB1 LEU A 286      57.600  45.780  43.110  1.00  0.00           H
ATOM   4429  HB2 LEU A 286      56.720  44.910  44.390  1.00  0.00           H
ATOM   4430  CG  LEU A 286      55.600  46.420  43.330  1.00  0.00           C
ATOM   4431  HG  LEU A 286      54.640  45.860  43.310  1.00  0.00           H
ATOM   4432  CD1 LEU A 286      55.520  47.280  44.580  1.00  0.00           C
ATOM   4433 HD11 LEU A 286      54.620  47.920  44.580  1.00  0.00           H
ATOM   4434 HD12 LEU A 286      56.440  47.900  44.650  1.00  0.00           H
ATOM   4435 HD13 LEU A 286      55.360  46.690  45.500  1.00  0.00           H
ATOM   4436  CD2 LEU A 286      55.680  47.350  42.110  1.00  0.00           C
ATOM   4437 HD21 LEU A 286      55.360  46.840  41.170  1.00  0.00           H
ATOM   4438 HD22 LEU A 286      56.720  47.710  41.960  1.00  0.00           H
ATOM   4439 HD23 LEU A 286      55.100  48.280  42.280  1.00  0.00           H
ATOM   4440  C   LEU A 286      57.700  43.290  42.180  1.00  0.00           C
ATOM   4441  O   LEU A 286      58.760  43.790  41.790  1.00  0.00           O
ATOM   4442  N   VAL A 287      57.710  42.010  42.490  1.00  0.00           N
ATOM   4443  HN  VAL A 287      56.960  41.540  42.950  1.00  0.00           H
ATOM   4444  CA  VAL A 287      58.800  41.080  42.250  1.00  0.00           C
ATOM   4445  HA  VAL A 287      59.550  41.530  41.620  1.00  0.00           H
ATOM   4446  CB  VAL A 287      59.590  40.610  43.480  1.00  0.00           C
ATOM   4447  HB  VAL A 287      58.940  40.080  44.210  1.00  0.00           H
ATOM   4448  CG1 VAL A 287      60.800  39.620  43.100  1.00  0.00           C
ATOM   4449 HG11 VAL A 287      60.350  38.660  42.780  1.00  0.00           H
ATOM   4450 HG12 VAL A 287      61.510  39.440  43.940  1.00  0.00           H
ATOM   4451 HG13 VAL A 287      61.470  39.960  42.290  1.00  0.00           H
ATOM   4452  CG2 VAL A 287      60.110  41.900  44.220  1.00  0.00           C
ATOM   4453 HG21 VAL A 287      60.720  42.480  43.500  1.00  0.00           H
ATOM   4454 HG22 VAL A 287      60.760  41.620  45.070  1.00  0.00           H
ATOM   4455 HG23 VAL A 287      59.170  42.360  44.590  1.00  0.00           H
ATOM   4456  C   VAL A 287      58.280  39.960  41.380  1.00  0.00           C
ATOM   4457  O   VAL A 287      57.410  39.230  41.760  1.00  0.00           O
ATOM   4458  N   ASP A 288      58.860  39.840  40.130  1.00  0.00           N
ATOM   4459  HN  ASP A 288      59.610  40.460  39.950  1.00  0.00           H
ATOM   4460  CA  ASP A 288      58.530  38.700  39.200  1.00  0.00           C
ATOM   4461  HA  ASP A 288      57.470  38.770  39.010  1.00  0.00           H
ATOM   4462  CB  ASP A 288      59.480  38.940  37.950  1.00  0.00           C
ATOM   4463  HB1 ASP A 288      59.380  38.110  37.220  1.00  0.00           H
ATOM   4464  HB2 ASP A 288      60.540  38.990  38.280  1.00  0.00           H
ATOM   4465  CG  ASP A 288      59.070  40.120  37.130  1.00  0.00           C
ATOM   4466  OD1 ASP A 288      59.860  40.740  36.410  1.00  0.00           O
ATOM   4467  OD2 ASP A 288      57.870  40.350  37.060  1.00  0.00           O
ATOM   4468  C   ASP A 288      58.560  37.250  39.700  1.00  0.00           C
ATOM   4469  O   ASP A 288      58.870  36.350  38.930  1.00  0.00           O
ATOM   4470  N   ILE A 289      58.150  36.880  40.910  1.00  0.00           N
ATOM   4471  HN  ILE A 289      57.800  37.590  41.520  1.00  0.00           H
ATOM   4472  CA  ILE A 289      58.180  35.550  41.500  1.00  0.00           C
ATOM   4473  HA  ILE A 289      58.800  34.880  40.930  1.00  0.00           H
ATOM   4474  CB  ILE A 289      58.500  35.620  43.050  1.00  0.00           C
ATOM   4475  HB  ILE A 289      59.590  35.820  43.040  1.00  0.00           H
ATOM   4476  CG2 ILE A 289      57.710  36.750  43.870  1.00  0.00           C
ATOM   4477 HG21 ILE A 289      58.160  36.640  44.880  1.00  0.00           H
ATOM   4478 HG22 ILE A 289      56.610  36.700  43.750  1.00  0.00           H
ATOM   4479 HG23 ILE A 289      57.900  37.820  43.640  1.00  0.00           H
ATOM   4480  CG1 ILE A 289      58.310  34.250  43.750  1.00  0.00           C
ATOM   4481 HG11 ILE A 289      57.240  33.950  43.790  1.00  0.00           H
ATOM   4482 HG12 ILE A 289      58.660  34.260  44.800  1.00  0.00           H
ATOM   4483  CD  ILE A 289      59.050  33.160  42.990  1.00  0.00           C
ATOM   4484  HD1 ILE A 289      60.140  33.290  43.080  1.00  0.00           H
ATOM   4485  HD2 ILE A 289      58.780  33.200  41.910  1.00  0.00           H
ATOM   4486  HD3 ILE A 289      58.790  32.200  43.480  1.00  0.00           H
ATOM   4487  C   ILE A 289      56.780  35.020  41.270  1.00  0.00           C
ATOM   4488  O   ILE A 289      56.490  33.840  41.440  1.00  0.00           O
ATOM   4489  N   ASP A 290      55.810  35.870  40.800  1.00  0.00           N
ATOM   4490  HN  ASP A 290      56.050  36.650  40.220  1.00  0.00           H
ATOM   4491  CA  ASP A 290      54.390  35.510  40.750  1.00  0.00           C
ATOM   4492  HA  ASP A 290      54.180  35.210  41.770  1.00  0.00           H
ATOM   4493  CB  ASP A 290      53.540  36.740  40.340  1.00  0.00           C
ATOM   4494  HB1 ASP A 290      53.500  37.330  41.280  1.00  0.00           H
ATOM   4495  HB2 ASP A 290      52.480  36.410  40.210  1.00  0.00           H
ATOM   4496  CG  ASP A 290      53.930  37.550  39.130  1.00  0.00           C
ATOM   4497  OD1 ASP A 290      55.160  37.750  38.870  1.00  0.00           O
ATOM   4498  OD2 ASP A 290      53.080  38.220  38.520  1.00  0.00           O
ATOM   4499  C   ASP A 290      54.160  34.340  39.810  1.00  0.00           C
ATOM   4500  O   ASP A 290      54.480  34.340  38.620  1.00  0.00           O
ATOM   4501  N   ARG A 291      53.280  33.410  40.240  1.00  0.00           N
ATOM   4502  HN  ARG A 291      52.800  33.600  41.100  1.00  0.00           H
ATOM   4503  CA  ARG A 291      52.740  32.280  39.520  1.00  0.00           C
ATOM   4504  HA  ARG A 291      52.200  31.680  40.240  1.00  0.00           H
ATOM   4505  CB  ARG A 291      51.560  32.660  38.570  1.00  0.00           C
ATOM   4506  HB1 ARG A 291      51.110  31.800  38.020  1.00  0.00           H
ATOM   4507  HB2 ARG A 291      51.880  33.380  37.790  1.00  0.00           H
ATOM   4508  CG  ARG A 291      50.350  33.250  39.320  1.00  0.00           C
ATOM   4509  HG1 ARG A 291      50.740  34.100  39.900  1.00  0.00           H
ATOM   4510  HG2 ARG A 291      50.110  32.400  40.000  1.00  0.00           H
ATOM   4511  CD  ARG A 291      49.060  33.440  38.430  1.00  0.00           C
ATOM   4512  HD1 ARG A 291      48.160  33.720  39.020  1.00  0.00           H
ATOM   4513  HD2 ARG A 291      48.760  32.570  37.790  1.00  0.00           H
ATOM   4514  NE  ARG A 291      49.300  34.550  37.440  1.00  0.00           N
ATOM   4515  HE  ARG A 291      50.160  35.040  37.530  1.00  0.00           H
ATOM   4516  CZ  ARG A 291      48.430  35.020  36.550  1.00  0.00           C
ATOM   4517  NH1 ARG A 291      48.580  36.060  35.780  1.00  0.00           N
ATOM   4518 HH11 ARG A 291      49.250  36.750  36.050  1.00  0.00           H
ATOM   4519 HH12 ARG A 291      47.740  36.440  35.400  1.00  0.00           H
ATOM   4520  NH2 ARG A 291      47.170  34.530  36.500  1.00  0.00           N
ATOM   4521 HH21 ARG A 291      46.840  33.970  37.260  1.00  0.00           H
ATOM   4522 HH22 ARG A 291      46.510  34.880  35.840  1.00  0.00           H
ATOM   4523  C   ARG A 291      53.710  31.220  38.920  1.00  0.00           C
ATOM   4524  O   ARG A 291      53.260  30.370  38.150  1.00  0.00           O
ATOM   4525  N   ARG A 292      55.070  31.240  39.210  1.00  0.00           N
ATOM   4526  HN  ARG A 292      55.410  31.950  39.830  1.00  0.00           H
ATOM   4527  CA  ARG A 292      55.940  30.270  38.580  1.00  0.00           C
ATOM   4528  HA  ARG A 292      55.810  30.400  37.510  1.00  0.00           H
ATOM   4529  CB  ARG A 292      57.430  30.570  38.840  1.00  0.00           C
ATOM   4530  HB1 ARG A 292      57.670  31.560  38.400  1.00  0.00           H
ATOM   4531  HB2 ARG A 292      58.040  29.800  38.330  1.00  0.00           H
ATOM   4532  CG  ARG A 292      57.810  30.660  40.320  1.00  0.00           C
ATOM   4533  HG1 ARG A 292      57.240  29.880  40.870  1.00  0.00           H
ATOM   4534  HG2 ARG A 292      57.650  31.720  40.620  1.00  0.00           H
ATOM   4535  CD  ARG A 292      59.370  30.520  40.540  1.00  0.00           C
ATOM   4536  HD1 ARG A 292      59.700  31.060  41.450  1.00  0.00           H
ATOM   4537  HD2 ARG A 292      59.780  30.940  39.590  1.00  0.00           H
ATOM   4538  NE  ARG A 292      59.770  29.070  40.670  1.00  0.00           N
ATOM   4539  HE  ARG A 292      59.110  28.370  40.950  1.00  0.00           H
ATOM   4540  CZ  ARG A 292      60.890  28.510  40.230  1.00  0.00           C
ATOM   4541  NH1 ARG A 292      60.910  27.220  40.340  1.00  0.00           N
ATOM   4542 HH11 ARG A 292      61.580  26.660  39.870  1.00  0.00           H
ATOM   4543 HH12 ARG A 292      60.100  26.760  40.730  1.00  0.00           H
ATOM   4544  NH2 ARG A 292      61.900  29.130  39.750  1.00  0.00           N
ATOM   4545 HH21 ARG A 292      62.040  30.110  39.870  1.00  0.00           H
ATOM   4546 HH22 ARG A 292      62.730  28.570  39.750  1.00  0.00           H
ATOM   4547  C   ARG A 292      55.710  28.750  38.640  1.00  0.00           C
ATOM   4548  O   ARG A 292      55.820  28.120  37.580  1.00  0.00           O
ATOM   4549  N   ASP A 293      55.380  28.110  39.770  1.00  0.00           N
ATOM   4550  HN  ASP A 293      55.180  28.550  40.640  1.00  0.00           H
ATOM   4551  CA  ASP A 293      55.240  26.630  39.820  1.00  0.00           C
ATOM   4552  HA  ASP A 293      54.660  26.280  38.980  1.00  0.00           H
ATOM   4553  CB  ASP A 293      56.610  25.970  40.040  1.00  0.00           C
ATOM   4554  HB1 ASP A 293      57.290  26.450  39.300  1.00  0.00           H
ATOM   4555  HB2 ASP A 293      56.560  24.880  39.860  1.00  0.00           H
ATOM   4556  CG  ASP A 293      57.210  26.230  41.420  1.00  0.00           C
ATOM   4557  OD1 ASP A 293      58.190  26.940  41.440  1.00  0.00           O
ATOM   4558  OD2 ASP A 293      56.640  25.730  42.450  1.00  0.00           O
ATOM   4559  C   ASP A 293      54.290  26.300  41.000  1.00  0.00           C
ATOM   4560  O   ASP A 293      54.030  27.260  41.710  1.00  0.00           O
ATOM   4561  N   PRO A 294      53.780  25.150  41.240  1.00  0.00           N
ATOM   4562  CD  PRO A 294      54.050  24.020  40.390  1.00  0.00           C
ATOM   4563  HD1 PRO A 294      54.960  23.530  40.810  1.00  0.00           H
ATOM   4564  HD2 PRO A 294      54.230  24.220  39.320  1.00  0.00           H
ATOM   4565  CA  PRO A 294      52.730  24.940  42.260  1.00  0.00           C
ATOM   4566  HA  PRO A 294      51.900  25.560  41.940  1.00  0.00           H
ATOM   4567  CB  PRO A 294      52.550  23.460  42.210  1.00  0.00           C
ATOM   4568  HB1 PRO A 294      51.650  22.950  42.610  1.00  0.00           H
ATOM   4569  HB2 PRO A 294      53.290  22.820  42.730  1.00  0.00           H
ATOM   4570  CG  PRO A 294      52.900  23.140  40.720  1.00  0.00           C
ATOM   4571  HG1 PRO A 294      53.070  22.040  40.630  1.00  0.00           H
ATOM   4572  HG2 PRO A 294      51.990  23.390  40.140  1.00  0.00           H
ATOM   4573  C   PRO A 294      53.060  25.360  43.640  1.00  0.00           C
ATOM   4574  O   PRO A 294      52.170  25.750  44.350  1.00  0.00           O
ATOM   4575  N   LEU A 295      54.290  25.240  44.140  1.00  0.00           N
ATOM   4576  HN  LEU A 295      55.030  24.980  43.520  1.00  0.00           H
ATOM   4577  CA  LEU A 295      54.660  25.560  45.500  1.00  0.00           C
ATOM   4578  HA  LEU A 295      53.960  25.140  46.200  1.00  0.00           H
ATOM   4579  CB  LEU A 295      56.060  24.840  45.730  1.00  0.00           C
ATOM   4580  HB1 LEU A 295      56.610  25.000  44.780  1.00  0.00           H
ATOM   4581  HB2 LEU A 295      55.800  23.760  45.760  1.00  0.00           H
ATOM   4582  CG  LEU A 295      56.840  25.150  47.020  1.00  0.00           C
ATOM   4583  HG  LEU A 295      57.330  26.110  46.740  1.00  0.00           H
ATOM   4584  CD1 LEU A 295      55.970  25.240  48.270  1.00  0.00           C
ATOM   4585 HD11 LEU A 295      56.510  25.580  49.170  1.00  0.00           H
ATOM   4586 HD12 LEU A 295      55.460  24.280  48.500  1.00  0.00           H
ATOM   4587 HD13 LEU A 295      55.160  26.000  48.250  1.00  0.00           H
ATOM   4588  CD2 LEU A 295      57.870  24.010  47.180  1.00  0.00           C
ATOM   4589 HD21 LEU A 295      57.400  23.030  47.380  1.00  0.00           H
ATOM   4590 HD22 LEU A 295      58.500  24.340  48.030  1.00  0.00           H
ATOM   4591 HD23 LEU A 295      58.520  23.900  46.280  1.00  0.00           H
ATOM   4592  C   LEU A 295      54.690  27.150  45.740  1.00  0.00           C
ATOM   4593  O   LEU A 295      54.410  27.670  46.830  1.00  0.00           O
ATOM   4594  N   VAL A 296      54.900  27.910  44.630  1.00  0.00           N
ATOM   4595  HN  VAL A 296      55.130  27.460  43.770  1.00  0.00           H
ATOM   4596  CA  VAL A 296      54.900  29.390  44.620  1.00  0.00           C
ATOM   4597  HA  VAL A 296      55.340  29.700  45.550  1.00  0.00           H
ATOM   4598  CB  VAL A 296      55.740  29.960  43.500  1.00  0.00           C
ATOM   4599  HB  VAL A 296      55.480  29.410  42.560  1.00  0.00           H
ATOM   4600  CG1 VAL A 296      55.540  31.480  43.310  1.00  0.00           C
ATOM   4601 HG11 VAL A 296      56.570  31.880  43.140  1.00  0.00           H
ATOM   4602 HG12 VAL A 296      55.020  31.960  44.160  1.00  0.00           H
ATOM   4603 HG13 VAL A 296      55.120  31.770  42.320  1.00  0.00           H
ATOM   4604  CG2 VAL A 296      57.170  29.730  43.880  1.00  0.00           C
ATOM   4605 HG21 VAL A 296      57.760  29.490  42.960  1.00  0.00           H
ATOM   4606 HG22 VAL A 296      57.240  28.930  44.650  1.00  0.00           H
ATOM   4607 HG23 VAL A 296      57.630  30.640  44.320  1.00  0.00           H
ATOM   4608  C   VAL A 296      53.510  29.850  44.670  1.00  0.00           C
ATOM   4609  O   VAL A 296      53.130  30.730  45.400  1.00  0.00           O
ATOM   4610  N   VAL A 297      52.670  29.140  43.850  1.00  0.00           N
ATOM   4611  HN  VAL A 297      53.050  28.450  43.240  1.00  0.00           H
ATOM   4612  CA  VAL A 297      51.230  29.300  43.880  1.00  0.00           C
ATOM   4613  HA  VAL A 297      51.030  30.350  43.720  1.00  0.00           H
ATOM   4614  CB  VAL A 297      50.410  28.460  42.860  1.00  0.00           C
ATOM   4615  HB  VAL A 297      50.830  27.430  42.930  1.00  0.00           H
ATOM   4616  CG1 VAL A 297      48.900  28.500  43.030  1.00  0.00           C
ATOM   4617 HG11 VAL A 297      48.540  29.550  42.960  1.00  0.00           H
ATOM   4618 HG12 VAL A 297      48.490  28.080  43.980  1.00  0.00           H
ATOM   4619 HG13 VAL A 297      48.430  27.810  42.300  1.00  0.00           H
ATOM   4620  CG2 VAL A 297      50.700  28.980  41.460  1.00  0.00           C
ATOM   4621 HG21 VAL A 297      49.880  28.960  40.700  1.00  0.00           H
ATOM   4622 HG22 VAL A 297      51.680  28.540  41.170  1.00  0.00           H
ATOM   4623 HG23 VAL A 297      50.800  30.070  41.630  1.00  0.00           H
ATOM   4624  C   VAL A 297      50.680  28.960  45.160  1.00  0.00           C
ATOM   4625  O   VAL A 297      49.860  29.680  45.720  1.00  0.00           O
ATOM   4626  N   ALA A 298      51.100  27.840  45.840  1.00  0.00           N
ATOM   4627  HN  ALA A 298      51.820  27.280  45.430  1.00  0.00           H
ATOM   4628  CA  ALA A 298      50.750  27.570  47.220  1.00  0.00           C
ATOM   4629  HA  ALA A 298      49.690  27.400  47.290  1.00  0.00           H
ATOM   4630  CB  ALA A 298      51.390  26.160  47.470  1.00  0.00           C
ATOM   4631  HB1 ALA A 298      51.040  25.460  46.680  1.00  0.00           H
ATOM   4632  HB2 ALA A 298      50.960  25.810  48.440  1.00  0.00           H
ATOM   4633  HB3 ALA A 298      52.490  26.190  47.560  1.00  0.00           H
ATOM   4634  C   ALA A 298      51.130  28.630  48.280  1.00  0.00           C
ATOM   4635  O   ALA A 298      50.300  28.970  49.080  1.00  0.00           O
ATOM   4636  N   ALA A 299      52.310  29.170  48.210  1.00  0.00           N
ATOM   4637  HN  ALA A 299      53.050  28.830  47.630  1.00  0.00           H
ATOM   4638  CA  ALA A 299      52.790  30.170  49.140  1.00  0.00           C
ATOM   4639  HA  ALA A 299      52.810  29.720  50.120  1.00  0.00           H
ATOM   4640  CB  ALA A 299      54.290  30.580  48.880  1.00  0.00           C
ATOM   4641  HB1 ALA A 299      54.760  31.080  49.760  1.00  0.00           H
ATOM   4642  HB2 ALA A 299      54.280  31.240  47.980  1.00  0.00           H
ATOM   4643  HB3 ALA A 299      54.920  29.680  48.700  1.00  0.00           H
ATOM   4644  C   ALA A 299      52.020  31.480  49.350  1.00  0.00           C
ATOM   4645  O   ALA A 299      51.870  32.000  50.430  1.00  0.00           O
ATOM   4646  N   LEU A 300      51.390  32.000  48.230  1.00  0.00           N
ATOM   4647  HN  LEU A 300      51.410  31.580  47.330  1.00  0.00           H
ATOM   4648  CA  LEU A 300      50.420  33.110  48.290  1.00  0.00           C
ATOM   4649  HA  LEU A 300      50.980  33.820  48.890  1.00  0.00           H
ATOM   4650  CB  LEU A 300      50.160  33.670  46.860  1.00  0.00           C
ATOM   4651  HB1 LEU A 300      49.810  32.970  46.070  1.00  0.00           H
ATOM   4652  HB2 LEU A 300      51.150  33.920  46.430  1.00  0.00           H
ATOM   4653  CG  LEU A 300      49.110  34.890  46.810  1.00  0.00           C
ATOM   4654  HG  LEU A 300      48.210  34.560  47.370  1.00  0.00           H
ATOM   4655  CD1 LEU A 300      49.780  36.020  47.490  1.00  0.00           C
ATOM   4656 HD11 LEU A 300      49.790  35.800  48.570  1.00  0.00           H
ATOM   4657 HD12 LEU A 300      49.210  36.980  47.410  1.00  0.00           H
ATOM   4658 HD13 LEU A 300      50.820  36.080  47.110  1.00  0.00           H
ATOM   4659  CD2 LEU A 300      48.650  35.240  45.360  1.00  0.00           C
ATOM   4660 HD21 LEU A 300      49.560  35.430  44.760  1.00  0.00           H
ATOM   4661 HD22 LEU A 300      47.840  36.010  45.410  1.00  0.00           H
ATOM   4662 HD23 LEU A 300      48.090  34.360  44.970  1.00  0.00           H
ATOM   4663  C   LEU A 300      49.220  32.660  49.050  1.00  0.00           C
ATOM   4664  O   LEU A 300      48.780  33.350  50.020  1.00  0.00           O
ATOM   4665  N   HSD A 301      48.650  31.470  48.680  1.00  0.00           N
ATOM   4666  HN  HSD A 301      49.160  30.970  47.980  1.00  0.00           H
ATOM   4667  CA  HSD A 301      47.360  31.050  49.090  1.00  0.00           C
ATOM   4668  HA  HSD A 301      46.730  31.920  48.990  1.00  0.00           H
ATOM   4669  CB  HSD A 301      46.750  29.950  48.160  1.00  0.00           C
ATOM   4670  HB1 HSD A 301      45.930  29.420  48.690  1.00  0.00           H
ATOM   4671  HB2 HSD A 301      47.470  29.140  47.910  1.00  0.00           H
ATOM   4672  ND1 HSD A 301      47.020  30.260  45.700  1.00  0.00           N
ATOM   4673  HD1 HSD A 301      47.970  29.980  45.620  1.00  0.00           H
ATOM   4674  CG  HSD A 301      46.330  30.440  46.880  1.00  0.00           C
ATOM   4675  CE1 HSD A 301      46.270  30.860  44.720  1.00  0.00           C
ATOM   4676  HE1 HSD A 301      46.590  31.020  43.690  1.00  0.00           H
ATOM   4677  NE2 HSD A 301      45.130  31.290  45.120  1.00  0.00           N
ATOM   4678  CD2 HSD A 301      45.170  31.020  46.510  1.00  0.00           C
ATOM   4679  HD2 HSD A 301      44.350  31.270  47.170  1.00  0.00           H
ATOM   4680  C   HSD A 301      47.390  30.660  50.580  1.00  0.00           C
ATOM   4681  O   HSD A 301      46.510  31.010  51.330  1.00  0.00           O
ATOM   4682  N   LEU A 302      48.380  29.940  51.050  1.00  0.00           N
ATOM   4683  HN  LEU A 302      49.170  29.670  50.510  1.00  0.00           H
ATOM   4684  CA  LEU A 302      48.490  29.500  52.450  1.00  0.00           C
ATOM   4685  HA  LEU A 302      47.520  29.240  52.860  1.00  0.00           H
ATOM   4686  CB  LEU A 302      49.630  28.480  52.630  1.00  0.00           C
ATOM   4687  HB1 LEU A 302      49.990  28.440  53.680  1.00  0.00           H
ATOM   4688  HB2 LEU A 302      50.540  28.710  52.050  1.00  0.00           H
ATOM   4689  CG  LEU A 302      49.070  27.080  52.450  1.00  0.00           C
ATOM   4690  HG  LEU A 302      49.970  26.440  52.460  1.00  0.00           H
ATOM   4691  CD1 LEU A 302      48.170  26.620  53.630  1.00  0.00           C
ATOM   4692 HD11 LEU A 302      48.520  26.790  54.670  1.00  0.00           H
ATOM   4693 HD12 LEU A 302      47.790  25.580  53.610  1.00  0.00           H
ATOM   4694 HD13 LEU A 302      47.230  27.210  53.560  1.00  0.00           H
ATOM   4695  CD2 LEU A 302      48.220  26.820  51.140  1.00  0.00           C
ATOM   4696 HD21 LEU A 302      47.200  27.250  51.240  1.00  0.00           H
ATOM   4697 HD22 LEU A 302      48.180  25.710  51.120  1.00  0.00           H
ATOM   4698 HD23 LEU A 302      48.720  27.090  50.180  1.00  0.00           H
ATOM   4699  C   LEU A 302      48.810  30.700  53.360  1.00  0.00           C
ATOM   4700  O   LEU A 302      48.630  30.670  54.550  1.00  0.00           O
ATOM   4701  N   CYS A 303      49.370  31.840  52.810  1.00  0.00           N
ATOM   4702  HN  CYS A 303      49.500  31.920  51.830  1.00  0.00           H
ATOM   4703  CA  CYS A 303      49.410  33.100  53.510  1.00  0.00           C
ATOM   4704  HA  CYS A 303      49.690  32.840  54.520  1.00  0.00           H
ATOM   4705  CB  CYS A 303      50.380  34.170  53.040  1.00  0.00           C
ATOM   4706  HB1 CYS A 303      50.180  35.140  53.560  1.00  0.00           H
ATOM   4707  HB2 CYS A 303      50.240  34.350  51.960  1.00  0.00           H
ATOM   4708  SG  CYS A 303      52.080  33.810  53.530  1.00  0.00           S
ATOM   4709  HG1 CYS A 303      52.360  33.190  52.390  1.00  0.00           H
ATOM   4710  C   CYS A 303      47.960  33.660  53.630  1.00  0.00           C
ATOM   4711  O   CYS A 303      47.460  34.030  54.670  1.00  0.00           O
ATOM   4712  N   ILE A 304      47.180  33.620  52.550  1.00  0.00           N
ATOM   4713  HN  ILE A 304      47.440  33.150  51.710  1.00  0.00           H
ATOM   4714  CA  ILE A 304      45.780  34.070  52.610  1.00  0.00           C
ATOM   4715  HA  ILE A 304      45.640  35.070  52.990  1.00  0.00           H
ATOM   4716  CB  ILE A 304      45.060  33.960  51.200  1.00  0.00           C
ATOM   4717  HB  ILE A 304      45.190  32.900  50.890  1.00  0.00           H
ATOM   4718  CG2 ILE A 304      43.520  34.130  51.310  1.00  0.00           C
ATOM   4719 HG21 ILE A 304      43.090  33.240  51.830  1.00  0.00           H
ATOM   4720 HG22 ILE A 304      43.090  34.120  50.290  1.00  0.00           H
ATOM   4721 HG23 ILE A 304      43.090  35.000  51.850  1.00  0.00           H
ATOM   4722  CG1 ILE A 304      45.690  34.780  50.080  1.00  0.00           C
ATOM   4723 HG11 ILE A 304      46.790  34.640  50.160  1.00  0.00           H
ATOM   4724 HG12 ILE A 304      45.560  35.870  50.240  1.00  0.00           H
ATOM   4725  CD  ILE A 304      45.210  34.480  48.620  1.00  0.00           C
ATOM   4726  HD1 ILE A 304      45.960  34.940  47.940  1.00  0.00           H
ATOM   4727  HD2 ILE A 304      44.150  34.710  48.390  1.00  0.00           H
ATOM   4728  HD3 ILE A 304      45.330  33.390  48.460  1.00  0.00           H
ATOM   4729  C   ILE A 304      44.930  33.180  53.620  1.00  0.00           C
ATOM   4730  O   ILE A 304      44.350  33.780  54.550  1.00  0.00           O
ATOM   4731  N   ALA A 305      45.020  31.860  53.620  1.00  0.00           N
ATOM   4732  HN  ALA A 305      45.630  31.350  53.020  1.00  0.00           H
ATOM   4733  CA  ALA A 305      44.330  30.950  54.570  1.00  0.00           C
ATOM   4734  HA  ALA A 305      43.300  30.930  54.220  1.00  0.00           H
ATOM   4735  CB  ALA A 305      44.920  29.560  54.280  1.00  0.00           C
ATOM   4736  HB1 ALA A 305      44.420  28.700  54.760  1.00  0.00           H
ATOM   4737  HB2 ALA A 305      46.010  29.630  54.480  1.00  0.00           H
ATOM   4738  HB3 ALA A 305      44.930  29.230  53.220  1.00  0.00           H
ATOM   4739  C   ALA A 305      44.460  31.260  55.970  1.00  0.00           C
ATOM   4740  O   ALA A 305      43.560  31.170  56.770  1.00  0.00           O
ATOM   4741  N   LEU A 306      45.710  31.660  56.330  1.00  0.00           N
ATOM   4742  HN  LEU A 306      46.390  31.600  55.610  1.00  0.00           H
ATOM   4743  CA  LEU A 306      46.140  31.980  57.670  1.00  0.00           C
ATOM   4744  HA  LEU A 306      45.780  31.230  58.350  1.00  0.00           H
ATOM   4745  CB  LEU A 306      47.680  31.950  57.510  1.00  0.00           C
ATOM   4746  HB1 LEU A 306      47.960  32.590  56.650  1.00  0.00           H
ATOM   4747  HB2 LEU A 306      48.110  30.930  57.440  1.00  0.00           H
ATOM   4748  CG  LEU A 306      48.480  32.550  58.730  1.00  0.00           C
ATOM   4749  HG  LEU A 306      48.020  33.530  58.960  1.00  0.00           H
ATOM   4750  CD1 LEU A 306      48.340  31.690  60.070  1.00  0.00           C
ATOM   4751 HD11 LEU A 306      48.160  30.640  59.780  1.00  0.00           H
ATOM   4752 HD12 LEU A 306      47.390  31.910  60.610  1.00  0.00           H
ATOM   4753 HD13 LEU A 306      49.180  31.800  60.790  1.00  0.00           H
ATOM   4754  CD2 LEU A 306      49.930  32.880  58.330  1.00  0.00           C
ATOM   4755 HD21 LEU A 306      50.370  33.610  59.050  1.00  0.00           H
ATOM   4756 HD22 LEU A 306      49.830  33.380  57.340  1.00  0.00           H
ATOM   4757 HD23 LEU A 306      50.540  31.950  58.350  1.00  0.00           H
ATOM   4758  C   LEU A 306      45.690  33.230  58.280  1.00  0.00           C
ATOM   4759  O   LEU A 306      45.210  33.210  59.450  1.00  0.00           O
ATOM   4760  N   GLY A 307      45.620  34.290  57.490  1.00  0.00           N
ATOM   4761  HN  GLY A 307      46.060  34.310  56.600  1.00  0.00           H
ATOM   4762  CA  GLY A 307      44.810  35.480  57.860  1.00  0.00           C
ATOM   4763  HA1 GLY A 307      44.990  36.150  57.040  1.00  0.00           H
ATOM   4764  HA2 GLY A 307      45.150  35.840  58.820  1.00  0.00           H
ATOM   4765  C   GLY A 307      43.300  35.300  58.020  1.00  0.00           C
ATOM   4766  O   GLY A 307      42.710  35.980  58.820  1.00  0.00           O
ATOM   4767  N   TYR A 308      42.600  34.450  57.140  1.00  0.00           N
ATOM   4768  HN  TYR A 308      43.210  34.060  56.450  1.00  0.00           H
ATOM   4769  CA  TYR A 308      41.290  33.940  57.400  1.00  0.00           C
ATOM   4770  HA  TYR A 308      40.690  34.820  57.550  1.00  0.00           H
ATOM   4771  CB  TYR A 308      40.730  33.180  56.190  1.00  0.00           C
ATOM   4772  HB1 TYR A 308      39.750  32.680  56.360  1.00  0.00           H
ATOM   4773  HB2 TYR A 308      41.560  32.510  55.880  1.00  0.00           H
ATOM   4774  CG  TYR A 308      40.360  34.080  55.070  1.00  0.00           C
ATOM   4775  CD1 TYR A 308      39.520  35.220  55.190  1.00  0.00           C
ATOM   4776  HD1 TYR A 308      39.070  35.360  56.160  1.00  0.00           H
ATOM   4777  CE1 TYR A 308      39.240  36.090  54.080  1.00  0.00           C
ATOM   4778  HE1 TYR A 308      38.500  36.880  54.090  1.00  0.00           H
ATOM   4779  CZ  TYR A 308      39.800  35.680  52.890  1.00  0.00           C
ATOM   4780  OH  TYR A 308      39.400  36.390  51.850  1.00  0.00           O
ATOM   4781  HH  TYR A 308      39.100  37.210  52.250  1.00  0.00           H
ATOM   4782  CD2 TYR A 308      40.800  33.710  53.800  1.00  0.00           C
ATOM   4783  HD2 TYR A 308      41.430  32.840  53.650  1.00  0.00           H
ATOM   4784  CE2 TYR A 308      40.500  34.430  52.700  1.00  0.00           C
ATOM   4785  HE2 TYR A 308      40.850  34.110  51.730  1.00  0.00           H
ATOM   4786  C   TYR A 308      41.110  33.040  58.610  1.00  0.00           C
ATOM   4787  O   TYR A 308      40.120  33.050  59.350  1.00  0.00           O
ATOM   4788  N   ALA A 309      42.140  32.140  58.940  1.00  0.00           N
ATOM   4789  HN  ALA A 309      42.970  31.950  58.400  1.00  0.00           H
ATOM   4790  CA  ALA A 309      42.150  31.260  60.090  1.00  0.00           C
ATOM   4791  HA  ALA A 309      41.230  30.700  60.060  1.00  0.00           H
ATOM   4792  CB  ALA A 309      43.410  30.330  60.070  1.00  0.00           C
ATOM   4793  HB1 ALA A 309      43.440  29.740  59.140  1.00  0.00           H
ATOM   4794  HB2 ALA A 309      43.190  29.500  60.780  1.00  0.00           H
ATOM   4795  HB3 ALA A 309      44.370  30.840  60.290  1.00  0.00           H
ATOM   4796  C   ALA A 309      42.060  32.050  61.350  1.00  0.00           C
ATOM   4797  O   ALA A 309      41.380  31.620  62.260  1.00  0.00           O
ATOM   4798  N   ASN A 310      42.750  33.140  61.430  1.00  0.00           N
ATOM   4799  HN  ASN A 310      43.400  33.370  60.710  1.00  0.00           H
ATOM   4800  CA  ASN A 310      42.770  34.030  62.560  1.00  0.00           C
ATOM   4801  HA  ASN A 310      43.090  33.340  63.320  1.00  0.00           H
ATOM   4802  CB  ASN A 310      43.880  35.160  62.470  1.00  0.00           C
ATOM   4803  HB1 ASN A 310      43.920  35.640  61.470  1.00  0.00           H
ATOM   4804  HB2 ASN A 310      44.820  34.580  62.620  1.00  0.00           H
ATOM   4805  CG  ASN A 310      43.820  36.310  63.500  1.00  0.00           C
ATOM   4806  OD1 ASN A 310      43.900  37.510  63.200  1.00  0.00           O
ATOM   4807  ND2 ASN A 310      43.900  35.890  64.800  1.00  0.00           N
ATOM   4808 HD21 ASN A 310      43.750  36.500  65.570  1.00  0.00           H
ATOM   4809 HD22 ASN A 310      44.060  34.930  65.000  1.00  0.00           H
ATOM   4810  C   ASN A 310      41.420  34.510  63.120  1.00  0.00           C
ATOM   4811  O   ASN A 310      41.260  34.590  64.340  1.00  0.00           O
ATOM   4812  N   SER A 311      40.490  34.710  62.100  1.00  0.00           N
ATOM   4813  HN  SER A 311      40.830  34.730  61.160  1.00  0.00           H
ATOM   4814  CA  SER A 311      39.070  35.020  62.330  1.00  0.00           C
ATOM   4815  HA  SER A 311      39.040  35.770  63.120  1.00  0.00           H
ATOM   4816  CB  SER A 311      38.420  35.480  60.970  1.00  0.00           C
ATOM   4817  HB1 SER A 311      37.310  35.480  61.060  1.00  0.00           H
ATOM   4818  HB2 SER A 311      38.590  34.670  60.230  1.00  0.00           H
ATOM   4819  OG  SER A 311      38.900  36.680  60.470  1.00  0.00           O
ATOM   4820  HG1 SER A 311      38.680  37.380  61.090  1.00  0.00           H
ATOM   4821  C   SER A 311      38.290  34.000  63.080  1.00  0.00           C
ATOM   4822  O   SER A 311      37.320  34.280  63.790  1.00  0.00           O
ATOM   4823  N   SER A 312      38.750  32.720  63.020  1.00  0.00           N
ATOM   4824  HN  SER A 312      39.620  32.510  62.580  1.00  0.00           H
ATOM   4825  CA  SER A 312      38.260  31.650  63.940  1.00  0.00           C
ATOM   4826  HA  SER A 312      37.280  31.930  64.300  1.00  0.00           H
ATOM   4827  CB  SER A 312      38.050  30.370  63.110  1.00  0.00           C
ATOM   4828  HB1 SER A 312      37.480  30.540  62.170  1.00  0.00           H
ATOM   4829  HB2 SER A 312      37.460  29.600  63.660  1.00  0.00           H
ATOM   4830  OG  SER A 312      39.320  29.780  62.700  1.00  0.00           O
ATOM   4831  HG1 SER A 312      39.870  30.440  62.270  1.00  0.00           H
ATOM   4832  C   SER A 312      39.120  31.330  65.130  1.00  0.00           C
ATOM   4833  O   SER A 312      38.670  30.830  66.170  1.00  0.00           O
ATOM   4834  N   LEU A 313      40.400  31.790  65.100  1.00  0.00           N
ATOM   4835  HN  LEU A 313      40.830  32.040  64.240  1.00  0.00           H
ATOM   4836  CA  LEU A 313      41.260  31.720  66.350  1.00  0.00           C
ATOM   4837  HA  LEU A 313      41.350  30.710  66.700  1.00  0.00           H
ATOM   4838  CB  LEU A 313      42.730  32.170  65.890  1.00  0.00           C
ATOM   4839  HB1 LEU A 313      42.710  33.270  65.750  1.00  0.00           H
ATOM   4840  HB2 LEU A 313      42.910  31.560  64.980  1.00  0.00           H
ATOM   4841  CG  LEU A 313      44.000  31.790  66.780  1.00  0.00           C
ATOM   4842  HG  LEU A 313      43.890  32.450  67.680  1.00  0.00           H
ATOM   4843  CD1 LEU A 313      44.040  30.320  67.160  1.00  0.00           C
ATOM   4844 HD11 LEU A 313      43.890  29.640  66.300  1.00  0.00           H
ATOM   4845 HD12 LEU A 313      43.230  30.160  67.890  1.00  0.00           H
ATOM   4846 HD13 LEU A 313      45.040  30.170  67.620  1.00  0.00           H
ATOM   4847  CD2 LEU A 313      45.290  32.070  66.040  1.00  0.00           C
ATOM   4848 HD21 LEU A 313      45.370  33.130  65.710  1.00  0.00           H
ATOM   4849 HD22 LEU A 313      45.330  31.350  65.190  1.00  0.00           H
ATOM   4850 HD23 LEU A 313      46.110  31.920  66.780  1.00  0.00           H
ATOM   4851  C   LEU A 313      40.750  32.570  67.480  1.00  0.00           C
ATOM   4852  O   LEU A 313      40.590  32.170  68.650  1.00  0.00           O
ATOM   4853  N   ASN A 314      40.410  33.840  67.180  1.00  0.00           N
ATOM   4854  HN  ASN A 314      40.570  34.200  66.260  1.00  0.00           H
ATOM   4855  CA  ASN A 314      40.090  34.910  68.190  1.00  0.00           C
ATOM   4856  HA  ASN A 314      40.900  35.040  68.900  1.00  0.00           H
ATOM   4857  CB  ASN A 314      39.850  36.260  67.460  1.00  0.00           C
ATOM   4858  HB1 ASN A 314      39.490  37.060  68.150  1.00  0.00           H
ATOM   4859  HB2 ASN A 314      38.960  36.140  66.820  1.00  0.00           H
ATOM   4860  CG  ASN A 314      41.070  36.730  66.650  1.00  0.00           C
ATOM   4861  OD1 ASN A 314      42.180  36.380  67.030  1.00  0.00           O
ATOM   4862  ND2 ASN A 314      40.900  37.390  65.480  1.00  0.00           N
ATOM   4863 HD21 ASN A 314      41.650  37.720  64.920  1.00  0.00           H
ATOM   4864 HD22 ASN A 314      39.960  37.520  65.140  1.00  0.00           H
ATOM   4865  C   ASN A 314      38.910  34.540  69.130  1.00  0.00           C
ATOM   4866  O   ASN A 314      38.990  34.760  70.310  1.00  0.00           O
ATOM   4867  N   PRO A 315      37.750  33.920  68.860  1.00  0.00           N
ATOM   4868  CD  PRO A 315      37.240  33.560  67.470  1.00  0.00           C
ATOM   4869  HD1 PRO A 315      38.020  33.130  66.810  1.00  0.00           H
ATOM   4870  HD2 PRO A 315      36.630  34.380  67.040  1.00  0.00           H
ATOM   4871  CA  PRO A 315      36.790  33.590  69.930  1.00  0.00           C
ATOM   4872  HA  PRO A 315      36.480  34.410  70.570  1.00  0.00           H
ATOM   4873  CB  PRO A 315      35.690  32.860  69.100  1.00  0.00           C
ATOM   4874  HB1 PRO A 315      34.940  33.660  68.880  1.00  0.00           H
ATOM   4875  HB2 PRO A 315      35.200  32.040  69.670  1.00  0.00           H
ATOM   4876  CG  PRO A 315      36.250  32.430  67.760  1.00  0.00           C
ATOM   4877  HG1 PRO A 315      36.840  31.490  67.820  1.00  0.00           H
ATOM   4878  HG2 PRO A 315      35.400  32.290  67.070  1.00  0.00           H
ATOM   4879  C   PRO A 315      37.410  32.490  70.880  1.00  0.00           C
ATOM   4880  O   PRO A 315      37.110  32.590  72.030  1.00  0.00           O
ATOM   4881  N   VAL A 316      38.180  31.470  70.380  1.00  0.00           N
ATOM   4882  HN  VAL A 316      38.300  31.570  69.390  1.00  0.00           H
ATOM   4883  CA  VAL A 316      38.920  30.540  71.280  1.00  0.00           C
ATOM   4884  HA  VAL A 316      38.260  30.090  72.010  1.00  0.00           H
ATOM   4885  CB  VAL A 316      39.510  29.570  70.360  1.00  0.00           C
ATOM   4886  HB  VAL A 316      40.290  30.090  69.760  1.00  0.00           H
ATOM   4887  CG1 VAL A 316      40.130  28.290  71.010  1.00  0.00           C
ATOM   4888 HG11 VAL A 316      39.350  27.700  71.550  1.00  0.00           H
ATOM   4889 HG12 VAL A 316      40.950  28.480  71.740  1.00  0.00           H
ATOM   4890 HG13 VAL A 316      40.490  27.690  70.150  1.00  0.00           H
ATOM   4891  CG2 VAL A 316      38.460  29.020  69.300  1.00  0.00           C
ATOM   4892 HG21 VAL A 316      38.900  28.190  68.700  1.00  0.00           H
ATOM   4893 HG22 VAL A 316      38.170  29.780  68.540  1.00  0.00           H
ATOM   4894 HG23 VAL A 316      37.560  28.680  69.860  1.00  0.00           H
ATOM   4895  C   VAL A 316      39.880  31.380  72.210  1.00  0.00           C
ATOM   4896  O   VAL A 316      39.940  31.130  73.400  1.00  0.00           O
ATOM   4897  N   LEU A 317      40.580  32.390  71.710  1.00  0.00           N
ATOM   4898  HN  LEU A 317      40.440  32.670  70.770  1.00  0.00           H
ATOM   4899  CA  LEU A 317      41.350  33.320  72.540  1.00  0.00           C
ATOM   4900  HA  LEU A 317      42.150  32.760  73.010  1.00  0.00           H
ATOM   4901  CB  LEU A 317      42.000  34.360  71.660  1.00  0.00           C
ATOM   4902  HB1 LEU A 317      42.530  35.130  72.260  1.00  0.00           H
ATOM   4903  HB2 LEU A 317      41.150  34.860  71.150  1.00  0.00           H
ATOM   4904  CG  LEU A 317      43.050  33.750  70.630  1.00  0.00           C
ATOM   4905  HG  LEU A 317      42.490  32.970  70.070  1.00  0.00           H
ATOM   4906  CD1 LEU A 317      43.520  34.830  69.630  1.00  0.00           C
ATOM   4907 HD11 LEU A 317      44.400  35.360  70.060  1.00  0.00           H
ATOM   4908 HD12 LEU A 317      42.800  35.660  69.430  1.00  0.00           H
ATOM   4909 HD13 LEU A 317      43.770  34.570  68.580  1.00  0.00           H
ATOM   4910  CD2 LEU A 317      44.300  33.120  71.350  1.00  0.00           C
ATOM   4911 HD21 LEU A 317      44.060  32.140  71.820  1.00  0.00           H
ATOM   4912 HD22 LEU A 317      44.560  33.830  72.170  1.00  0.00           H
ATOM   4913 HD23 LEU A 317      45.230  33.000  70.760  1.00  0.00           H
ATOM   4914  C   LEU A 317      40.510  33.980  73.690  1.00  0.00           C
ATOM   4915  O   LEU A 317      40.880  33.900  74.800  1.00  0.00           O
ATOM   4916  N   TYR A 318      39.270  34.470  73.460  1.00  0.00           N
ATOM   4917  HN  TYR A 318      38.890  34.420  72.530  1.00  0.00           H
ATOM   4918  CA  TYR A 318      38.510  35.070  74.520  1.00  0.00           C
ATOM   4919  HA  TYR A 318      39.130  35.850  74.950  1.00  0.00           H
ATOM   4920  CB  TYR A 318      37.090  35.480  73.950  1.00  0.00           C
ATOM   4921  HB1 TYR A 318      36.610  36.040  74.790  1.00  0.00           H
ATOM   4922  HB2 TYR A 318      36.450  34.640  73.630  1.00  0.00           H
ATOM   4923  CG  TYR A 318      37.160  36.420  72.710  1.00  0.00           C
ATOM   4924  CD1 TYR A 318      36.020  36.450  71.910  1.00  0.00           C
ATOM   4925  HD1 TYR A 318      35.110  35.950  72.220  1.00  0.00           H
ATOM   4926  CE1 TYR A 318      35.980  37.140  70.700  1.00  0.00           C
ATOM   4927  HE1 TYR A 318      35.090  37.130  70.090  1.00  0.00           H
ATOM   4928  CZ  TYR A 318      37.140  37.860  70.290  1.00  0.00           C
ATOM   4929  OH  TYR A 318      37.200  38.570  69.020  1.00  0.00           O
ATOM   4930  HH  TYR A 318      36.500  38.100  68.550  1.00  0.00           H
ATOM   4931  CD2 TYR A 318      38.260  37.160  72.350  1.00  0.00           C
ATOM   4932  HD2 TYR A 318      39.130  37.100  72.980  1.00  0.00           H
ATOM   4933  CE2 TYR A 318      38.330  37.770  71.090  1.00  0.00           C
ATOM   4934  HE2 TYR A 318      39.210  38.320  70.800  1.00  0.00           H
ATOM   4935  C   TYR A 318      38.260  34.060  75.650  1.00  0.00           C
ATOM   4936  O   TYR A 318      38.550  34.340  76.780  1.00  0.00           O
ATOM   4937  N   ALA A 319      37.880  32.860  75.310  1.00  0.00           N
ATOM   4938  HN  ALA A 319      37.660  32.710  74.350  1.00  0.00           H
ATOM   4939  CA  ALA A 319      37.600  31.880  76.360  1.00  0.00           C
ATOM   4940  HA  ALA A 319      36.930  32.260  77.120  1.00  0.00           H
ATOM   4941  CB  ALA A 319      36.890  30.690  75.750  1.00  0.00           C
ATOM   4942  HB1 ALA A 319      36.530  29.990  76.540  1.00  0.00           H
ATOM   4943  HB2 ALA A 319      37.460  30.300  74.880  1.00  0.00           H
ATOM   4944  HB3 ALA A 319      35.960  31.100  75.320  1.00  0.00           H
ATOM   4945  C   ALA A 319      38.840  31.390  77.100  1.00  0.00           C
ATOM   4946  O   ALA A 319      38.770  30.810  78.190  1.00  0.00           O
ATOM   4947  N   PHE A 320      40.080  31.640  76.590  1.00  0.00           N
ATOM   4948  HN  PHE A 320      40.170  32.060  75.690  1.00  0.00           H
ATOM   4949  CA  PHE A 320      41.320  31.130  77.200  1.00  0.00           C
ATOM   4950  HA  PHE A 320      41.230  30.670  78.170  1.00  0.00           H
ATOM   4951  CB  PHE A 320      42.110  30.270  76.090  1.00  0.00           C
ATOM   4952  HB1 PHE A 320      43.130  29.950  76.420  1.00  0.00           H
ATOM   4953  HB2 PHE A 320      42.120  30.790  75.110  1.00  0.00           H
ATOM   4954  CG  PHE A 320      41.400  28.850  75.820  1.00  0.00           C
ATOM   4955  CD1 PHE A 320      40.590  28.250  76.790  1.00  0.00           C
ATOM   4956  HD1 PHE A 320      40.360  28.610  77.780  1.00  0.00           H
ATOM   4957  CE1 PHE A 320      40.020  26.970  76.500  1.00  0.00           C
ATOM   4958  HE1 PHE A 320      39.410  26.450  77.220  1.00  0.00           H
ATOM   4959  CZ  PHE A 320      40.250  26.340  75.320  1.00  0.00           C
ATOM   4960  HZ  PHE A 320      39.750  25.420  75.090  1.00  0.00           H
ATOM   4961  CD2 PHE A 320      41.650  28.210  74.540  1.00  0.00           C
ATOM   4962  HD2 PHE A 320      42.300  28.600  73.770  1.00  0.00           H
ATOM   4963  CE2 PHE A 320      41.000  27.010  74.290  1.00  0.00           C
ATOM   4964  HE2 PHE A 320      41.070  26.540  73.320  1.00  0.00           H
ATOM   4965  C   PHE A 320      42.370  32.180  77.460  1.00  0.00           C
ATOM   4966  O   PHE A 320      43.480  31.840  77.930  1.00  0.00           O
ATOM   4967  N   LEU A 321      41.950  33.510  77.310  1.00  0.00           N
ATOM   4968  HN  LEU A 321      41.110  33.710  76.810  1.00  0.00           H
ATOM   4969  CA  LEU A 321      42.740  34.560  77.850  1.00  0.00           C
ATOM   4970  HA  LEU A 321      43.660  34.160  78.270  1.00  0.00           H
ATOM   4971  CB  LEU A 321      42.910  35.650  76.750  1.00  0.00           C
ATOM   4972  HB1 LEU A 321      43.470  36.520  77.160  1.00  0.00           H
ATOM   4973  HB2 LEU A 321      41.920  36.050  76.440  1.00  0.00           H
ATOM   4974  CG  LEU A 321      43.750  35.240  75.540  1.00  0.00           C
ATOM   4975  HG  LEU A 321      43.250  34.330  75.150  1.00  0.00           H
ATOM   4976  CD1 LEU A 321      43.640  36.440  74.540  1.00  0.00           C
ATOM   4977 HD11 LEU A 321      44.120  37.310  75.040  1.00  0.00           H
ATOM   4978 HD12 LEU A 321      42.600  36.770  74.320  1.00  0.00           H
ATOM   4979 HD13 LEU A 321      44.160  36.070  73.630  1.00  0.00           H
ATOM   4980  CD2 LEU A 321      45.260  34.790  75.800  1.00  0.00           C
ATOM   4981 HD21 LEU A 321      45.370  34.030  76.600  1.00  0.00           H
ATOM   4982 HD22 LEU A 321      45.820  35.710  76.090  1.00  0.00           H
ATOM   4983 HD23 LEU A 321      45.680  34.290  74.900  1.00  0.00           H
ATOM   4984  C   LEU A 321      42.100  35.310  78.980  1.00  0.00           C
ATOM   4985  O   LEU A 321      42.760  35.970  79.770  1.00  0.00           O
ATOM   4986  N   ASP A 322      40.720  35.260  79.140  1.00  0.00           N
ATOM   4987  HN  ASP A 322      40.240  34.710  78.460  1.00  0.00           H
ATOM   4988  CA  ASP A 322      39.850  35.930  80.060  1.00  0.00           C
ATOM   4989  HA  ASP A 322      40.530  36.560  80.620  1.00  0.00           H
ATOM   4990  CB  ASP A 322      38.920  36.910  79.350  1.00  0.00           C
ATOM   4991  HB1 ASP A 322      38.370  36.330  78.580  1.00  0.00           H
ATOM   4992  HB2 ASP A 322      39.550  37.690  78.880  1.00  0.00           H
ATOM   4993  CG  ASP A 322      37.950  37.700  80.220  1.00  0.00           C
ATOM   4994  OD1 ASP A 322      37.050  38.340  79.630  1.00  0.00           O
ATOM   4995  OD2 ASP A 322      38.260  37.840  81.420  1.00  0.00           O
ATOM   4996  C   ASP A 322      39.110  35.020  80.970  1.00  0.00           C
ATOM   4997  O   ASP A 322      38.390  34.080  80.600  1.00  0.00           O
ATOM   4998  N   GLU A 323      39.330  35.300  82.270  1.00  0.00           N
ATOM   4999  HN  GLU A 323      40.090  35.910  82.500  1.00  0.00           H
ATOM   5000  CA  GLU A 323      38.610  34.710  83.400  1.00  0.00           C
ATOM   5001  HA  GLU A 323      38.820  33.650  83.390  1.00  0.00           H
ATOM   5002  CB  GLU A 323      39.140  35.290  84.760  1.00  0.00           C
ATOM   5003  HB1 GLU A 323      39.000  36.400  84.730  1.00  0.00           H
ATOM   5004  HB2 GLU A 323      40.230  35.160  84.950  1.00  0.00           H
ATOM   5005  CG  GLU A 323      38.350  34.870  86.020  1.00  0.00           C
ATOM   5006  HG1 GLU A 323      37.580  34.110  85.760  1.00  0.00           H
ATOM   5007  HG2 GLU A 323      37.880  35.800  86.410  1.00  0.00           H
ATOM   5008  CD  GLU A 323      39.310  34.340  87.040  1.00  0.00           C
ATOM   5009  OE1 GLU A 323      40.050  35.090  87.700  1.00  0.00           O
ATOM   5010  OE2 GLU A 323      39.310  33.100  87.150  1.00  0.00           O
ATOM   5011  C   GLU A 323      37.080  34.880  83.300  1.00  0.00           C
ATOM   5012  O   GLU A 323      36.260  34.010  83.590  1.00  0.00           O
ATOM   5013  N   ASN A 324      36.670  36.050  82.980  1.00  0.00           N
ATOM   5014  HN  ASN A 324      37.360  36.730  82.740  1.00  0.00           H
ATOM   5015  CA  ASN A 324      35.260  36.430  82.940  1.00  0.00           C
ATOM   5016  HA  ASN A 324      34.840  36.190  83.910  1.00  0.00           H
ATOM   5017  CB  ASN A 324      35.120  37.990  82.840  1.00  0.00           C
ATOM   5018  HB1 ASN A 324      35.620  38.340  81.910  1.00  0.00           H
ATOM   5019  HB2 ASN A 324      35.740  38.430  83.640  1.00  0.00           H
ATOM   5020  CG  ASN A 324      33.720  38.470  82.960  1.00  0.00           C
ATOM   5021  OD1 ASN A 324      33.110  38.580  84.030  1.00  0.00           O
ATOM   5022  ND2 ASN A 324      33.070  38.980  81.930  1.00  0.00           N
ATOM   5023 HD21 ASN A 324      32.210  39.490  81.990  1.00  0.00           H
ATOM   5024 HD22 ASN A 324      33.440  38.780  81.030  1.00  0.00           H
ATOM   5025  C   ASN A 324      34.430  35.670  81.870  1.00  0.00           C
ATOM   5026  O   ASN A 324      33.350  35.070  82.080  1.00  0.00           O
ATOM   5027  N   PHE A 325      35.000  35.590  80.660  1.00  0.00           N
ATOM   5028  HN  PHE A 325      35.790  36.170  80.470  1.00  0.00           H
ATOM   5029  CA  PHE A 325      34.610  34.680  79.570  1.00  0.00           C
ATOM   5030  HA  PHE A 325      33.540  34.710  79.420  1.00  0.00           H
ATOM   5031  CB  PHE A 325      35.410  34.900  78.300  1.00  0.00           C
ATOM   5032  HB1 PHE A 325      35.320  34.010  77.650  1.00  0.00           H
ATOM   5033  HB2 PHE A 325      36.490  34.930  78.580  1.00  0.00           H
ATOM   5034  CG  PHE A 325      35.040  36.040  77.430  1.00  0.00           C
ATOM   5035  CD1 PHE A 325      33.770  35.950  76.960  1.00  0.00           C
ATOM   5036  HD1 PHE A 325      33.140  35.130  77.250  1.00  0.00           H
ATOM   5037  CE1 PHE A 325      33.190  37.030  76.240  1.00  0.00           C
ATOM   5038  HE1 PHE A 325      32.140  36.990  75.990  1.00  0.00           H
ATOM   5039  CZ  PHE A 325      33.950  38.160  75.980  1.00  0.00           C
ATOM   5040  HZ  PHE A 325      33.460  38.920  75.390  1.00  0.00           H
ATOM   5041  CD2 PHE A 325      35.810  37.090  77.090  1.00  0.00           C
ATOM   5042  HD2 PHE A 325      36.840  37.080  77.400  1.00  0.00           H
ATOM   5043  CE2 PHE A 325      35.250  38.260  76.440  1.00  0.00           C
ATOM   5044  HE2 PHE A 325      35.960  39.070  76.300  1.00  0.00           H
ATOM   5045  C   PHE A 325      34.770  33.220  80.020  1.00  0.00           C
ATOM   5046  O   PHE A 325      33.870  32.470  79.590  1.00  0.00           O
ATOM   5047  N   LYS A 326      35.780  32.760  80.800  1.00  0.00           N
ATOM   5048  HN  LYS A 326      36.470  33.430  81.060  1.00  0.00           H
ATOM   5049  CA  LYS A 326      36.000  31.350  81.210  1.00  0.00           C
ATOM   5050  HA  LYS A 326      35.980  30.800  80.280  1.00  0.00           H
ATOM   5051  CB  LYS A 326      37.370  31.130  81.950  1.00  0.00           C
ATOM   5052  HB1 LYS A 326      37.770  32.080  82.340  1.00  0.00           H
ATOM   5053  HB2 LYS A 326      38.140  30.610  81.360  1.00  0.00           H
ATOM   5054  CG  LYS A 326      37.230  30.250  83.190  1.00  0.00           C
ATOM   5055  HG1 LYS A 326      36.690  29.350  82.830  1.00  0.00           H
ATOM   5056  HG2 LYS A 326      36.670  30.760  84.000  1.00  0.00           H
ATOM   5057  CD  LYS A 326      38.530  29.670  83.850  1.00  0.00           C
ATOM   5058  HD1 LYS A 326      38.990  28.940  83.150  1.00  0.00           H
ATOM   5059  HD2 LYS A 326      38.290  29.060  84.740  1.00  0.00           H
ATOM   5060  CE  LYS A 326      39.550  30.710  84.250  1.00  0.00           C
ATOM   5061  HE1 LYS A 326      39.080  31.370  85.010  1.00  0.00           H
[truncated: 5,872,793 more chars]
