# Supplementary material for: Descriptive molecular pharmacology of the δ opioid receptor (DOR): A computational study with structural approach
Source: PLoS One. 2024 Jul 11;19(7):e0304068. doi: 10.1371/journal.pone.0304068 (PMC11239112; doi:10.1371/journal.pone.0304068)
Supplement: S1 File — (ZIP) [file pone.0304068.s025.zip › DORKGCHM07_GaMD_0.pdb]

TITLE     do2d
REMARK    THIS IS A SIMULATION BOX
CRYST1   82.059   82.059  121.963  90.00  90.00  90.00 P 1           1
MODEL        1
ATOM      1  N   GLU     1     128.310  42.920 104.370  1.00  0.00            
ATOM      2  H1  GLU     1     127.980  42.320 105.110  1.00  0.00            
ATOM      3  H2  GLU     1     128.020  42.530 103.490  1.00  0.00            
ATOM      4  H3  GLU     1     128.080  43.880 104.600  1.00  0.00            
ATOM      5  CA  GLU     1     129.800  42.860 104.360  1.00  0.00            
ATOM      6  HA  GLU     1     130.180  42.510 103.400  1.00  0.00            
ATOM      7  CB  GLU     1     130.330  44.330 104.610  1.00  0.00            
ATOM      8  HB2 GLU     1     129.750  44.750 105.430  1.00  0.00            
ATOM      9  HB3 GLU     1     131.370  44.250 104.910  1.00  0.00            
ATOM     10  CG  GLU     1     130.220  45.280 103.350  1.00  0.00            
ATOM     11  HG2 GLU     1     129.210  45.280 102.950  1.00  0.00            
ATOM     12  HG3 GLU     1     130.450  46.260 103.770  1.00  0.00            
ATOM     13  CD  GLU     1     131.240  44.950 102.200  1.00  0.00            
ATOM     14  OE1 GLU     1     131.100  43.860 101.610  1.00  0.00            
ATOM     15  OE2 GLU     1     132.090  45.850 101.860  1.00  0.00            
ATOM     16  C   GLU     1     130.390  41.770 105.220  1.00  0.00            
ATOM     17  O   GLU     1     129.820  41.490 106.270  1.00  0.00            
ATOM     18  N   PRO     2     131.500  41.070 104.830  1.00  0.00            
ATOM     19  CD  PRO     2     132.250  41.130 103.560  1.00  0.00            
ATOM     20  HD2 PRO     2     132.860  42.030 103.540  1.00  0.00            
ATOM     21  HD3 PRO     2     131.550  41.150 102.730  1.00  0.00            
ATOM     22  CG  PRO     2     133.080  39.860 103.590  1.00  0.00            
ATOM     23  HG2 PRO     2     134.010  40.040 103.050  1.00  0.00            
ATOM     24  HG3 PRO     2     132.520  39.070 103.090  1.00  0.00            
ATOM     25  CB  PRO     2     133.340  39.510 105.050  1.00  0.00            
ATOM     26  HB2 PRO     2     134.230  39.880 105.560  1.00  0.00            
ATOM     27  HB3 PRO     2     133.330  38.420 105.090  1.00  0.00            
ATOM     28  CA  PRO     2     132.060  40.080 105.730  1.00  0.00            
ATOM     29  HA  PRO     2     131.340  39.260 105.710  1.00  0.00            
ATOM     30  C   PRO     2     132.360  40.450 107.180  1.00  0.00            
ATOM     31  O   PRO     2     132.730  41.580 107.400  1.00  0.00            
ATOM     32  N   ALA     3     132.130  39.520 108.130  1.00  0.00            
ATOM     33  H   ALA     3     131.820  38.620 107.810  1.00  0.00            
ATOM     34  CA  ALA     3     132.100  39.780 109.530  1.00  0.00            
ATOM     35  HA  ALA     3     131.200  40.400 109.520  1.00  0.00            
ATOM     36  CB  ALA     3     131.860  38.570 110.480  1.00  0.00            
ATOM     37  HB1 ALA     3     132.750  37.950 110.510  1.00  0.00            
ATOM     38  HB2 ALA     3     131.630  38.930 111.480  1.00  0.00            
ATOM     39  HB3 ALA     3     131.020  37.980 110.110  1.00  0.00            
ATOM     40  C   ALA     3     133.270  40.610 110.130  1.00  0.00            
ATOM     41  O   ALA     3     132.890  41.570 110.780  1.00  0.00            
ATOM     42  N   PRO     4     134.640  40.300 110.030  1.00  0.00            
ATOM     43  CD  PRO     4     135.180  39.100 109.360  1.00  0.00            
ATOM     44  HD2 PRO     4     135.370  39.290 108.310  1.00  0.00            
ATOM     45  HD3 PRO     4     134.490  38.260 109.460  1.00  0.00            
ATOM     46  CG  PRO     4     136.520  38.890 110.190  1.00  0.00            
ATOM     47  HG2 PRO     4     137.250  38.280 109.650  1.00  0.00            
ATOM     48  HG3 PRO     4     136.330  38.450 111.170  1.00  0.00            
ATOM     49  CB  PRO     4     136.980  40.300 110.320  1.00  0.00            
ATOM     50  HB2 PRO     4     137.320  40.620 109.340  1.00  0.00            
ATOM     51  HB3 PRO     4     137.750  40.510 111.060  1.00  0.00            
ATOM     52  CA  PRO     4     135.700  41.020 110.680  1.00  0.00            
ATOM     53  HA  PRO     4     135.530  41.040 111.760  1.00  0.00            
ATOM     54  C   PRO     4     135.720  42.410 110.150  1.00  0.00            
ATOM     55  O   PRO     4     135.760  43.350 110.980  1.00  0.00            
ATOM     56  N   SER     5     135.530  42.630 108.830  1.00  0.00            
ATOM     57  H   SER     5     135.400  41.890 108.160  1.00  0.00            
ATOM     58  CA  SER     5     135.560  43.980 108.350  1.00  0.00            
ATOM     59  HA  SER     5     136.410  44.460 108.840  1.00  0.00            
ATOM     60  CB  SER     5     135.690  44.190 106.820  1.00  0.00            
ATOM     61  HB2 SER     5     134.820  43.780 106.310  1.00  0.00            
ATOM     62  HB3 SER     5     135.790  45.250 106.590  1.00  0.00            
ATOM     63  OG  SER     5     136.880  43.490 106.380  1.00  0.00            
ATOM     64  HG  SER     5     136.990  43.600 105.430  1.00  0.00            
ATOM     65  C   SER     5     134.320  44.750 108.760  1.00  0.00            
ATOM     66  O   SER     5     134.460  45.940 109.030  1.00  0.00            
ATOM     67  N   ALA     6     133.140  44.130 108.720  1.00  0.00            
ATOM     68  H   ALA     6     133.040  43.150 108.500  1.00  0.00            
ATOM     69  CA  ALA     6     131.930  44.880 109.130  1.00  0.00            
ATOM     70  HA  ALA     6     131.820  45.780 108.530  1.00  0.00            
ATOM     71  CB  ALA     6     130.710  43.950 108.860  1.00  0.00            
ATOM     72  HB1 ALA     6     130.800  43.050 109.460  1.00  0.00            
ATOM     73  HB2 ALA     6     129.790  44.470 109.130  1.00  0.00            
ATOM     74  HB3 ALA     6     130.680  43.680 107.810  1.00  0.00            
ATOM     75  C   ALA     6     131.810  45.200 110.580  1.00  0.00            
ATOM     76  O   ALA     6     131.340  46.290 110.960  1.00  0.00            
ATOM     77  N   GLY     7     132.480  44.300 111.380  1.00  0.00            
ATOM     78  H   GLY     7     132.820  43.500 110.860  1.00  0.00            
ATOM     79  CA  GLY     7     132.750  44.350 112.820  1.00  0.00            
ATOM     80  HA2 GLY     7     131.810  44.450 113.370  1.00  0.00            
ATOM     81  HA3 GLY     7     133.260  43.440 113.140  1.00  0.00            
ATOM     82  C   GLY     7     133.640  45.560 113.130  1.00  0.00            
ATOM     83  O   GLY     7     133.550  46.220 114.140  1.00  0.00            
ATOM     84  N   ALA     8     134.550  45.820 112.150  1.00  0.00            
ATOM     85  H   ALA     8     134.670  45.100 111.450  1.00  0.00            
ATOM     86  CA  ALA     8     135.470  46.960 112.140  1.00  0.00            
ATOM     87  HA  ALA     8     135.860  47.050 113.160  1.00  0.00            
ATOM     88  CB  ALA     8     136.650  46.630 111.190  1.00  0.00            
ATOM     89  HB1 ALA     8     136.280  46.540 110.170  1.00  0.00            
ATOM     90  HB2 ALA     8     137.390  47.430 111.240  1.00  0.00            
ATOM     91  HB3 ALA     8     137.110  45.690 111.490  1.00  0.00            
ATOM     92  C   ALA     8     134.770  48.280 111.850  1.00  0.00            
ATOM     93  O   ALA     8     134.950  49.240 112.600  1.00  0.00            
ATOM     94  N   GLU     9     133.970  48.310 110.800  1.00  0.00            
ATOM     95  H   GLU     9     133.910  47.530 110.160  1.00  0.00            
ATOM     96  CA  GLU     9     133.170  49.520 110.510  1.00  0.00            
ATOM     97  HA  GLU     9     133.800  50.400 110.480  1.00  0.00            
ATOM     98  CB  GLU     9     132.490  49.340 109.120  1.00  0.00            
ATOM     99  HB2 GLU     9     132.120  48.320 109.020  1.00  0.00            
ATOM    100  HB3 GLU     9     131.660  50.040 109.020  1.00  0.00            
ATOM    101  CG  GLU     9     133.510  49.610 108.050  1.00  0.00            
ATOM    102  HG2 GLU     9     133.970  50.550 108.340  1.00  0.00            
ATOM    103  HG3 GLU     9     134.270  48.830 108.000  1.00  0.00            
ATOM    104  CD  GLU     9     132.850  49.770 106.670  1.00  0.00            
ATOM    105  OE1 GLU     9     132.270  48.800 106.090  1.00  0.00            
ATOM    106  OE2 GLU     9     132.950  50.850 106.050  1.00  0.00            
ATOM    107  C   GLU     9     132.090  49.800 111.620  1.00  0.00            
ATOM    108  O   GLU     9     131.740  50.940 111.900  1.00  0.00            
ATOM    109  N   LEU    10     131.500  48.710 112.200  1.00  0.00            
ATOM    110  H   LEU    10     131.870  47.820 111.890  1.00  0.00            
ATOM    111  CA  LEU    10     130.400  48.700 113.140  1.00  0.00            
ATOM    112  HA  LEU    10     130.510  47.760 113.690  1.00  0.00            
ATOM    113  CB  LEU    10     130.230  49.820 114.140  1.00  0.00            
ATOM    114  HB2 LEU    10     130.010  50.760 113.640  1.00  0.00            
ATOM    115  HB3 LEU    10     129.410  49.560 114.820  1.00  0.00            
ATOM    116  CG  LEU    10     131.550  49.960 114.950  1.00  0.00            
ATOM    117  HG  LEU    10     132.420  50.150 114.320  1.00  0.00            
ATOM    118  CD1 LEU    10     131.270  51.210 115.840  1.00  0.00            
ATOM    119 HD11 LEU    10     130.400  51.020 116.470  1.00  0.00            
ATOM    120 HD12 LEU    10     132.140  51.410 116.470  1.00  0.00            
ATOM    121 HD13 LEU    10     131.070  52.070 115.210  1.00  0.00            
ATOM    122  CD2 LEU    10     131.860  48.730 115.850  1.00  0.00            
ATOM    123 HD21 LEU    10     131.950  47.840 115.230  1.00  0.00            
ATOM    124 HD22 LEU    10     132.790  48.900 116.390  1.00  0.00            
ATOM    125 HD23 LEU    10     131.050  48.590 116.570  1.00  0.00            
ATOM    126  C   LEU    10     129.150  48.620 112.330  1.00  0.00            
ATOM    127  O   LEU    10     128.050  48.720 112.940  1.00  0.00            
ATOM    128  N   GLN    11     129.230  48.400 110.990  1.00  0.00            
ATOM    129  H   GLN    11     130.130  48.080 110.670  1.00  0.00            
ATOM    130  CA  GLN    11     128.180  48.520 110.040  1.00  0.00            
ATOM    131  HA  GLN    11     127.240  48.750 110.550  1.00  0.00            
ATOM    132  CB  GLN    11     128.480  49.660 109.030  1.00  0.00            
ATOM    133  HB2 GLN    11     129.450  49.410 108.610  1.00  0.00            
ATOM    134  HB3 GLN    11     127.710  49.560 108.260  1.00  0.00            
ATOM    135  CG  GLN    11     128.500  51.140 109.570  1.00  0.00            
ATOM    136  HG2 GLN    11     129.430  51.330 110.100  1.00  0.00            
ATOM    137  HG3 GLN    11     128.450  51.780 108.690  1.00  0.00            
ATOM    138  CD  GLN    11     127.340  51.480 110.490  1.00  0.00            
ATOM    139  OE1 GLN    11     126.150  51.310 110.130  1.00  0.00            
ATOM    140  NE2 GLN    11     127.600  51.930 111.740  1.00  0.00            
ATOM    141 HE21 GLN    11     126.840  52.160 112.360  1.00  0.00            
ATOM    142 HE22 GLN    11     128.560  52.030 112.050  1.00  0.00            
ATOM    143  C   GLN    11     128.090  47.210 109.230  1.00  0.00            
ATOM    144  O   GLN    11     128.990  46.960 108.420  1.00  0.00            
ATOM    145  N   PRO    12     127.060  46.410 109.290  1.00  0.00            
ATOM    146  CD  PRO    12     126.330  46.140 110.490  1.00  0.00            
ATOM    147  HD2 PRO    12     125.520  46.870 110.550  1.00  0.00            
ATOM    148  HD3 PRO    12     127.020  46.290 111.330  1.00  0.00            
ATOM    149  CG  PRO    12     125.830  44.750 110.410  1.00  0.00            
ATOM    150  HG2 PRO    12     124.830  44.710 110.850  1.00  0.00            
ATOM    151  HG3 PRO    12     126.500  44.110 110.980  1.00  0.00            
ATOM    152  CB  PRO    12     125.800  44.340 108.930  1.00  0.00            
ATOM    153  HB2 PRO    12     124.940  44.330 108.260  1.00  0.00            
ATOM    154  HB3 PRO    12     126.170  43.320 109.060  1.00  0.00            
ATOM    155  CA  PRO    12     126.900  45.230 108.360  1.00  0.00            
ATOM    156  HA  PRO    12     127.730  44.590 108.660  1.00  0.00            
ATOM    157  C   PRO    12     126.880  45.360 106.880  1.00  0.00            
ATOM    158  O   PRO    12     127.530  44.510 106.270  1.00  0.00            
ATOM    159  N   PRO    13     126.240  46.400 106.220  1.00  0.00            
ATOM    160  CD  PRO    13     126.700  46.700 104.830  1.00  0.00            
ATOM    161  HD2 PRO    13     126.110  46.130 104.120  1.00  0.00            
ATOM    162  HD3 PRO    13     127.750  46.430 104.730  1.00  0.00            
ATOM    163  CG  PRO    13     126.470  48.210 104.710  1.00  0.00            
ATOM    164  HG2 PRO    13     126.390  48.560 103.680  1.00  0.00            
ATOM    165  HG3 PRO    13     127.210  48.810 105.240  1.00  0.00            
ATOM    166  CB  PRO    13     125.130  48.260 105.410  1.00  0.00            
ATOM    167  HB2 PRO    13     124.290  47.860 104.840  1.00  0.00            
ATOM    168  HB3 PRO    13     124.920  49.290 105.690  1.00  0.00            
ATOM    169  CA  PRO    13     125.360  47.410 106.680  1.00  0.00            
ATOM    170  HA  PRO    13     125.930  47.950 107.440  1.00  0.00            
ATOM    171  C   PRO    13     124.050  47.020 107.240  1.00  0.00            
ATOM    172  O   PRO    13     123.470  46.020 106.910  1.00  0.00            
ATOM    173  N   LEU    14     123.410  47.930 108.070  1.00  0.00            
ATOM    174  H   LEU    14     123.960  48.720 108.380  1.00  0.00            
ATOM    175  CA  LEU    14     122.130  47.700 108.700  1.00  0.00            
ATOM    176  HA  LEU    14     121.490  47.130 108.030  1.00  0.00            
ATOM    177  CB  LEU    14     122.290  46.900 110.030  1.00  0.00            
ATOM    178  HB2 LEU    14     123.020  46.100 109.910  1.00  0.00            
ATOM    179  HB3 LEU    14     122.680  47.650 110.720  1.00  0.00            
ATOM    180  CG  LEU    14     120.960  46.310 110.600  1.00  0.00            
ATOM    181  HG  LEU    14     120.260  47.150 110.570  1.00  0.00            
ATOM    182  CD1 LEU    14     120.330  45.100 109.940  1.00  0.00            
ATOM    183 HD11 LEU    14     121.030  44.260 109.970  1.00  0.00            
ATOM    184 HD12 LEU    14     119.420  44.830 110.470  1.00  0.00            
ATOM    185 HD13 LEU    14     120.090  45.330 108.900  1.00  0.00            
ATOM    186  CD2 LEU    14     121.250  45.750 112.050  1.00  0.00            
ATOM    187 HD21 LEU    14     121.600  46.560 112.690  1.00  0.00            
ATOM    188 HD22 LEU    14     120.330  45.330 112.470  1.00  0.00            
ATOM    189 HD23 LEU    14     122.010  44.970 112.000  1.00  0.00            
ATOM    190  C   LEU    14     121.270  48.950 108.800  1.00  0.00            
ATOM    191  O   LEU    14     120.130  49.020 108.330  1.00  0.00            
ATOM    192  N   PHE    15     121.700  49.980 109.560  1.00  0.00            
ATOM    193  H   PHE    15     122.470  49.870 110.200  1.00  0.00            
ATOM    194  CA  PHE    15     120.960  51.220 109.590  1.00  0.00            
ATOM    195  HA  PHE    15     119.970  51.070 110.020  1.00  0.00            
ATOM    196  CB  PHE    15     121.720  52.190 110.460  1.00  0.00            
ATOM    197  HB2 PHE    15     122.020  51.610 111.330  1.00  0.00            
ATOM    198  HB3 PHE    15     122.610  52.560 109.950  1.00  0.00            
ATOM    199  CG  PHE    15     120.980  53.400 110.980  1.00  0.00            
ATOM    200  CD1 PHE    15     120.200  53.390 112.160  1.00  0.00            
ATOM    201  HD1 PHE    15     120.280  52.510 112.800  1.00  0.00            
ATOM    202  CE1 PHE    15     119.370  54.420 112.520  1.00  0.00            
ATOM    203  HE1 PHE    15     118.760  54.360 113.420  1.00  0.00            
ATOM    204  CZ  PHE    15     119.320  55.540 111.720  1.00  0.00            
ATOM    205  HZ  PHE    15     118.690  56.390 112.000  1.00  0.00            
ATOM    206  CE2 PHE    15     120.070  55.590 110.550  1.00  0.00            
ATOM    207  HE2 PHE    15     119.950  56.430 109.870  1.00  0.00            
ATOM    208  CD2 PHE    15     120.990  54.540 110.240  1.00  0.00            
ATOM    209  HD2 PHE    15     121.690  54.660 109.420  1.00  0.00            
ATOM    210  C   PHE    15     120.580  51.830 108.260  1.00  0.00            
ATOM    211  O   PHE    15     119.530  52.400 108.170  1.00  0.00            
ATOM    212  N   ALA    16     121.410  51.640 107.240  1.00  0.00            
ATOM    213  H   ALA    16     122.320  51.260 107.470  1.00  0.00            
ATOM    214  CA  ALA    16     121.140  52.010 105.820  1.00  0.00            
ATOM    215  HA  ALA    16     120.860  53.060 105.760  1.00  0.00            
ATOM    216  CB  ALA    16     122.390  51.790 104.970  1.00  0.00            
ATOM    217  HB1 ALA    16     122.680  50.740 105.020  1.00  0.00            
ATOM    218  HB2 ALA    16     122.180  52.060 103.940  1.00  0.00            
ATOM    219  HB3 ALA    16     123.200  52.410 105.350  1.00  0.00            
ATOM    220  C   ALA    16     119.940  51.210 105.320  1.00  0.00            
ATOM    221  O   ALA    16     119.090  51.770 104.660  1.00  0.00            
ATOM    222  N   ASN    17     119.840  49.890 105.500  1.00  0.00            
ATOM    223  H   ASN    17     120.580  49.380 105.970  1.00  0.00            
ATOM    224  CA  ASN    17     118.740  49.120 104.880  1.00  0.00            
ATOM    225  HA  ASN    17     118.590  49.420 103.840  1.00  0.00            
ATOM    226  CB  ASN    17     119.130  47.630 104.910  1.00  0.00            
ATOM    227  HB2 ASN    17     119.140  47.420 105.980  1.00  0.00            
ATOM    228  HB3 ASN    17     118.370  47.010 104.430  1.00  0.00            
ATOM    229  CG  ASN    17     120.490  47.270 104.330  1.00  0.00            
ATOM    230  OD1 ASN    17     121.580  47.270 104.940  1.00  0.00            
ATOM    231  ND2 ASN    17     120.460  47.050 102.990  1.00  0.00            
ATOM    232 HD21 ASN    17     121.310  46.800 102.500  1.00  0.00            
ATOM    233 HD22 ASN    17     119.590  47.130 102.490  1.00  0.00            
ATOM    234  C   ASN    17     117.470  49.510 105.560  1.00  0.00            
ATOM    235  O   ASN    17     116.430  49.550 104.960  1.00  0.00            
ATOM    236  N   ALA    18     117.560  49.730 106.890  1.00  0.00            
ATOM    237  H   ALA    18     118.460  49.620 107.340  1.00  0.00            
ATOM    238  CA  ALA    18     116.410  50.170 107.720  1.00  0.00            
ATOM    239  HA  ALA    18     115.540  49.510 107.710  1.00  0.00            
ATOM    240  CB  ALA    18     116.970  50.220 109.150  1.00  0.00            
ATOM    241  HB1 ALA    18     117.840  50.880 109.180  1.00  0.00            
ATOM    242  HB2 ALA    18     116.200  50.600 109.830  1.00  0.00            
ATOM    243  HB3 ALA    18     117.270  49.220 109.460  1.00  0.00            
ATOM    244  C   ALA    18     115.950  51.550 107.300  1.00  0.00            
ATOM    245  O   ALA    18     114.740  51.900 107.200  1.00  0.00            
ATOM    246  N   SER    19     116.970  52.440 106.980  1.00  0.00            
ATOM    247  H   SER    19     117.930  52.200 107.200  1.00  0.00            
ATOM    248  CA  SER    19     116.700  53.770 106.390  1.00  0.00            
ATOM    249  HA  SER    19     116.000  54.310 107.030  1.00  0.00            
ATOM    250  CB  SER    19     117.950  54.580 106.260  1.00  0.00            
ATOM    251  HB2 SER    19     118.660  53.970 105.700  1.00  0.00            
ATOM    252  HB3 SER    19     117.690  55.470 105.680  1.00  0.00            
ATOM    253  OG  SER    19     118.530  54.970 107.480  1.00  0.00            
ATOM    254  HG  SER    19     119.320  55.480 107.310  1.00  0.00            
ATOM    255  C   SER    19     116.070  53.820 105.120  1.00  0.00            
ATOM    256  O   SER    19     115.240  54.650 104.840  1.00  0.00            
ATOM    257  N   ASP    20     116.470  52.910 104.160  1.00  0.00            
ATOM    258  H   ASP    20     117.340  52.430 104.350  1.00  0.00            
ATOM    259  CA  ASP    20     115.890  52.770 102.870  1.00  0.00            
ATOM    260  HA  ASP    20     115.700  53.730 102.400  1.00  0.00            
ATOM    261  CB  ASP    20     116.960  51.990 102.010  1.00  0.00            
ATOM    262  HB2 ASP    20     117.660  52.780 101.750  1.00  0.00            
ATOM    263  HB3 ASP    20     117.480  51.210 102.570  1.00  0.00            
ATOM    264  CG  ASP    20     116.350  51.380 100.690  1.00  0.00            
ATOM    265  OD1 ASP    20     116.930  50.330 100.310  1.00  0.00            
ATOM    266  OD2 ASP    20     115.480  51.960 100.020  1.00  0.00            
ATOM    267  C   ASP    20     114.460  52.240 103.000  1.00  0.00            
ATOM    268  O   ASP    20     113.590  52.640 102.240  1.00  0.00            
ATOM    269  N   ALA    21     114.250  51.240 103.890  1.00  0.00            
ATOM    270  H   ALA    21     115.000  50.830 104.430  1.00  0.00            
ATOM    271  CA  ALA    21     112.940  50.680 104.010  1.00  0.00            
ATOM    272  HA  ALA    21     112.640  50.340 103.020  1.00  0.00            
ATOM    273  CB  ALA    21     113.050  49.440 104.940  1.00  0.00            
ATOM    274  HB1 ALA    21     113.340  49.760 105.940  1.00  0.00            
ATOM    275  HB2 ALA    21     112.080  48.930 104.990  1.00  0.00            
ATOM    276  HB3 ALA    21     113.800  48.750 104.550  1.00  0.00            
ATOM    277  C   ALA    21     111.840  51.660 104.520  1.00  0.00            
ATOM    278  O   ALA    21     110.680  51.660 104.130  1.00  0.00            
ATOM    279  N   TYR    22     112.190  52.550 105.520  1.00  0.00            
ATOM    280  H   TYR    22     113.000  52.250 106.050  1.00  0.00            
ATOM    281  CA  TYR    22     111.320  53.600 106.100  1.00  0.00            
ATOM    282  HA  TYR    22     110.570  53.150 106.750  1.00  0.00            
ATOM    283  CB  TYR    22     112.160  54.570 106.930  1.00  0.00            
ATOM    284  HB2 TYR    22     112.230  54.090 107.910  1.00  0.00            
ATOM    285  HB3 TYR    22     113.140  54.560 106.450  1.00  0.00            
ATOM    286  CG  TYR    22     111.700  56.000 107.110  1.00  0.00            
ATOM    287  CD1 TYR    22     110.360  56.180 107.620  1.00  0.00            
ATOM    288  HD1 TYR    22     109.740  55.320 107.880  1.00  0.00            
ATOM    289  CE1 TYR    22     109.870  57.450 107.780  1.00  0.00            
ATOM    290  HE1 TYR    22     108.910  57.500 108.300  1.00  0.00            
ATOM    291  CZ  TYR    22     110.580  58.620 107.510  1.00  0.00            
ATOM    292  OH  TYR    22     110.100  59.930 107.550  1.00  0.00            
ATOM    293  HH  TYR    22     109.170  59.980 107.800  1.00  0.00            
ATOM    294  CE2 TYR    22     111.850  58.420 106.960  1.00  0.00            
ATOM    295  HE2 TYR    22     112.350  59.330 106.630  1.00  0.00            
ATOM    296  CD2 TYR    22     112.490  57.160 106.810  1.00  0.00            
ATOM    297  HD2 TYR    22     113.530  57.110 106.480  1.00  0.00            
ATOM    298  C   TYR    22     110.250  54.160 105.270  1.00  0.00            
ATOM    299  O   TYR    22     109.070  53.970 105.670  1.00  0.00            
ATOM    300  N   PRO    23     110.520  54.920 104.230  1.00  0.00            
ATOM    301  CD  PRO    23     111.870  55.240 103.610  1.00  0.00            
ATOM    302  HD2 PRO    23     112.440  54.320 103.520  1.00  0.00            
ATOM    303  HD3 PRO    23     112.400  55.940 104.260  1.00  0.00            
ATOM    304  CG  PRO    23     111.520  55.860 102.240  1.00  0.00            
ATOM    305  HG2 PRO    23     111.490  55.110 101.450  1.00  0.00            
ATOM    306  HG3 PRO    23     112.220  56.650 101.970  1.00  0.00            
ATOM    307  CB  PRO    23     110.070  56.460 102.520  1.00  0.00            
ATOM    308  HB2 PRO    23     109.390  56.740 101.720  1.00  0.00            
ATOM    309  HB3 PRO    23     110.310  57.340 103.120  1.00  0.00            
ATOM    310  CA  PRO    23     109.430  55.410 103.380  1.00  0.00            
ATOM    311  HA  PRO    23     108.840  56.030 104.060  1.00  0.00            
ATOM    312  C   PRO    23     108.500  54.440 102.630  1.00  0.00            
ATOM    313  O   PRO    23     107.600  54.950 101.930  1.00  0.00            
ATOM    314  N   SER    24     108.670  53.120 102.710  1.00  0.00            
ATOM    315  H   SER    24     109.500  52.740 103.140  1.00  0.00            
ATOM    316  CA  SER    24     107.680  52.170 102.150  1.00  0.00            
ATOM    317  HA  SER    24     106.910  52.710 101.590  1.00  0.00            
ATOM    318  CB  SER    24     108.390  51.180 101.190  1.00  0.00            
ATOM    319  HB2 SER    24     108.950  51.720 100.430  1.00  0.00            
ATOM    320  HB3 SER    24     109.070  50.530 101.750  1.00  0.00            
ATOM    321  OG  SER    24     107.330  50.340 100.530  1.00  0.00            
ATOM    322  HG  SER    24     107.740  49.720  99.930  1.00  0.00            
ATOM    323  C   SER    24     107.010  51.440 103.260  1.00  0.00            
ATOM    324  O   SER    24     105.850  51.100 103.300  1.00  0.00            
ATOM    325  N   ALA    25     107.780  51.330 104.330  1.00  0.00            
ATOM    326  H   ALA    25     108.780  51.410 104.260  1.00  0.00            
ATOM    327  CA  ALA    25     107.200  50.780 105.590  1.00  0.00            
ATOM    328  HA  ALA    25     106.750  49.870 105.200  1.00  0.00            
ATOM    329  CB  ALA    25     108.280  50.400 106.570  1.00  0.00            
ATOM    330  HB1 ALA    25     108.740  51.300 106.980  1.00  0.00            
ATOM    331  HB2 ALA    25     107.840  49.820 107.380  1.00  0.00            
ATOM    332  HB3 ALA    25     109.040  49.800 106.060  1.00  0.00            
ATOM    333  C   ALA    25     106.060  51.570 106.170  1.00  0.00            
ATOM    334  O   ALA    25     105.040  51.030 106.630  1.00  0.00            
ATOM    335  N   CYS    26     106.310  52.860 106.140  1.00  0.00            
ATOM    336  H   CYS    26     107.290  53.080 106.100  1.00  0.00            
ATOM    337  CA  CYS    26     105.370  53.920 106.570  1.00  0.00            
ATOM    338  HA  CYS    26     104.930  53.630 107.530  1.00  0.00            
ATOM    339  CB  CYS    26     106.060  55.300 106.740  1.00  0.00            
ATOM    340  HB2 CYS    26     106.810  55.480 105.980  1.00  0.00            
ATOM    341  HB3 CYS    26     105.340  56.120 106.740  1.00  0.00            
ATOM    342  SG  CYS    26     106.920  55.390 108.320  1.00  0.00            
ATOM    343  HG  CYS    26     107.380  56.630 108.160  1.00  0.00            
ATOM    344  C   CYS    26     103.980  53.850 105.900  1.00  0.00            
ATOM    345  O   CYS    26     102.940  53.730 106.590  1.00  0.00            
ATOM    346  N   PRO    27     103.790  53.780 104.590  1.00  0.00            
ATOM    347  CD  PRO    27     104.710  54.380 103.580  1.00  0.00            
ATOM    348  HD2 PRO    27     105.370  53.610 103.180  1.00  0.00            
ATOM    349  HD3 PRO    27     105.310  55.160 104.050  1.00  0.00            
ATOM    350  CG  PRO    27     103.750  54.930 102.530  1.00  0.00            
ATOM    351  HG2 PRO    27     104.220  55.030 101.560  1.00  0.00            
ATOM    352  HG3 PRO    27     103.320  55.890 102.830  1.00  0.00            
ATOM    353  CB  PRO    27     102.720  53.870 102.520  1.00  0.00            
ATOM    354  HB2 PRO    27     103.020  52.930 102.050  1.00  0.00            
ATOM    355  HB3 PRO    27     101.830  54.260 102.030  1.00  0.00            
ATOM    356  CA  PRO    27     102.440  53.640 103.950  1.00  0.00            
ATOM    357  HA  PRO    27     101.850  54.460 104.360  1.00  0.00            
ATOM    358  C   PRO    27     101.680  52.320 104.130  1.00  0.00            
ATOM    359  O   PRO    27     100.440  52.340 104.140  1.00  0.00            
ATOM    360  N   SER    28     102.520  51.270 104.070  1.00  0.00            
ATOM    361  H   SER    28     103.430  51.440 103.670  1.00  0.00            
ATOM    362  CA  SER    28     102.170  49.920 104.410  1.00  0.00            
ATOM    363  HA  SER    28     101.320  49.590 103.820  1.00  0.00            
ATOM    364  CB  SER    28     103.390  48.950 104.120  1.00  0.00            
ATOM    365  HB2 SER    28     104.160  49.160 104.870  1.00  0.00            
ATOM    366  HB3 SER    28     103.030  47.930 104.250  1.00  0.00            
ATOM    367  OG  SER    28     103.950  49.100 102.800  1.00  0.00            
ATOM    368  HG  SER    28     104.680  48.490 102.690  1.00  0.00            
ATOM    369  C   SER    28     101.640  49.740 105.840  1.00  0.00            
ATOM    370  O   SER    28     100.580  49.120 106.020  1.00  0.00            
ATOM    371  N   ALA    29     102.350  50.250 106.860  1.00  0.00            
ATOM    372  H   ALA    29     103.300  50.530 106.680  1.00  0.00            
ATOM    373  CA  ALA    29     101.820  50.420 108.240  1.00  0.00            
ATOM    374  HA  ALA    29     101.510  49.430 108.570  1.00  0.00            
ATOM    375  CB  ALA    29     102.890  50.950 109.200  1.00  0.00            
ATOM    376  HB1 ALA    29     103.200  51.950 108.890  1.00  0.00            
ATOM    377  HB2 ALA    29     102.480  51.000 110.210  1.00  0.00            
ATOM    378  HB3 ALA    29     103.750  50.280 109.190  1.00  0.00            
ATOM    379  C   ALA    29     100.610  51.420 108.370  1.00  0.00            
ATOM    380  O   ALA    29      99.610  51.070 109.020  1.00  0.00            
ATOM    381  N   GLY    30     100.710  52.530 107.700  1.00  0.00            
ATOM    382  H   GLY    30     101.590  52.710 107.240  1.00  0.00            
ATOM    383  CA  GLY    30      99.640  53.520 107.570  1.00  0.00            
ATOM    384  HA2 GLY    30      99.570  54.000 108.550  1.00  0.00            
ATOM    385  HA3 GLY    30      99.990  54.240 106.830  1.00  0.00            
ATOM    386  C   GLY    30      98.270  53.030 107.160  1.00  0.00            
ATOM    387  O   GLY    30      97.950  52.380 106.210  1.00  0.00            
ATOM    388  N   ALA    31      97.310  53.280 108.120  1.00  0.00            
ATOM    389  H   ALA    31      97.510  53.940 108.860  1.00  0.00            
ATOM    390  CA  ALA    31      95.990  52.680 108.070  1.00  0.00            
ATOM    391  HA  ALA    31      95.950  51.660 107.690  1.00  0.00            
ATOM    392  CB  ALA    31      95.380  52.700 109.500  1.00  0.00            
ATOM    393  HB1 ALA    31      95.400  53.720 109.890  1.00  0.00            
ATOM    394  HB2 ALA    31      94.350  52.350 109.460  1.00  0.00            
ATOM    395  HB3 ALA    31      95.960  52.050 110.150  1.00  0.00            
ATOM    396  C   ALA    31      95.130  53.550 107.190  1.00  0.00            
ATOM    397  O   ALA    31      95.420  54.730 107.070  1.00  0.00            
ATOM    398  N   ASN    32      94.130  52.940 106.580  1.00  0.00            
ATOM    399  H   ASN    32      93.860  52.040 106.950  1.00  0.00            
ATOM    400  CA  ASN    32      93.350  53.490 105.460  1.00  0.00            
ATOM    401  HA  ASN    32      93.580  54.550 105.360  1.00  0.00            
ATOM    402  CB  ASN    32      93.670  52.790 104.140  1.00  0.00            
ATOM    403  HB2 ASN    32      93.350  51.800 104.460  1.00  0.00            
ATOM    404  HB3 ASN    32      93.080  53.100 103.280  1.00  0.00            
ATOM    405  CG  ASN    32      95.130  52.730 103.740  1.00  0.00            
ATOM    406  OD1 ASN    32      95.790  53.610 103.240  1.00  0.00            
ATOM    407  ND2 ASN    32      95.640  51.470 103.720  1.00  0.00            
ATOM    408 HD21 ASN    32      96.610  51.320 103.470  1.00  0.00            
ATOM    409 HD22 ASN    32      95.050  50.690 103.960  1.00  0.00            
ATOM    410  C   ASN    32      91.820  53.220 105.750  1.00  0.00            
ATOM    411  O   ASN    32      91.600  52.290 106.470  1.00  0.00            
ATOM    412  N   ALA    33      90.910  54.090 105.270  1.00  0.00            
ATOM    413  H   ALA    33      91.290  54.950 104.900  1.00  0.00            
ATOM    414  CA  ALA    33      89.440  53.970 105.400  1.00  0.00            
ATOM    415  HA  ALA    33      89.290  53.380 106.310  1.00  0.00            
ATOM    416  CB  ALA    33      88.720  55.290 105.550  1.00  0.00            
ATOM    417  HB1 ALA    33      88.850  55.880 104.650  1.00  0.00            
ATOM    418  HB2 ALA    33      87.660  55.110 105.710  1.00  0.00            
ATOM    419  HB3 ALA    33      89.130  55.830 106.400  1.00  0.00            
ATOM    420  C   ALA    33      88.910  53.100 104.250  1.00  0.00            
ATOM    421  O   ALA    33      89.440  53.000 103.150  1.00  0.00            
ATOM    422  N   SER    34      87.890  52.380 104.640  1.00  0.00            
ATOM    423  H   SER    34      87.490  52.530 105.560  1.00  0.00            
ATOM    424  CA  SER    34      87.430  51.250 103.870  1.00  0.00            
ATOM    425  HA  SER    34      88.290  50.630 103.620  1.00  0.00            
ATOM    426  CB  SER    34      86.390  50.370 104.640  1.00  0.00            
ATOM    427  HB2 SER    34      86.260  49.440 104.090  1.00  0.00            
ATOM    428  HB3 SER    34      86.790  50.160 105.630  1.00  0.00            
ATOM    429  OG  SER    34      85.130  51.020 104.770  1.00  0.00            
ATOM    430  HG  SER    34      84.520  50.450 105.250  1.00  0.00            
ATOM    431  C   SER    34      86.910  51.570 102.440  1.00  0.00            
ATOM    432  O   SER    34      86.500  52.680 102.160  1.00  0.00            
ATOM    433  N   GLY    35      86.980  50.590 101.500  1.00  0.00            
ATOM    434  H   GLY    35      87.290  49.690 101.830  1.00  0.00            
ATOM    435  CA  GLY    35      86.650  50.730 100.080  1.00  0.00            
ATOM    436  HA2 GLY    35      86.680  49.740  99.640  1.00  0.00            
ATOM    437  HA3 GLY    35      85.640  51.120 100.020  1.00  0.00            
ATOM    438  C   GLY    35      87.580  51.640  99.320  1.00  0.00            
ATOM    439  O   GLY    35      88.670  51.980  99.750  1.00  0.00            
ATOM    440  N   PRO    36      87.180  52.000  98.090  1.00  0.00            
ATOM    441  CD  PRO    36      86.140  51.320  97.290  1.00  0.00            
ATOM    442  HD2 PRO    36      85.360  51.020  97.990  1.00  0.00            
ATOM    443  HD3 PRO    36      86.610  50.430  96.870  1.00  0.00            
ATOM    444  CG  PRO    36      85.620  52.280  96.210  1.00  0.00            
ATOM    445  HG2 PRO    36      84.800  52.920  96.550  1.00  0.00            
ATOM    446  HG3 PRO    36      85.330  51.780  95.290  1.00  0.00            
ATOM    447  CB  PRO    36      86.910  53.080  96.010  1.00  0.00            
ATOM    448  HB2 PRO    36      86.700  54.100  95.690  1.00  0.00            
ATOM    449  HB3 PRO    36      87.460  52.560  95.230  1.00  0.00            
ATOM    450  CA  PRO    36      87.740  53.100  97.330  1.00  0.00            
ATOM    451  HA  PRO    36      88.770  52.810  97.130  1.00  0.00            
ATOM    452  C   PRO    36      87.710  54.460  97.950  1.00  0.00            
ATOM    453  O   PRO    36      86.840  54.680  98.730  1.00  0.00            
ATOM    454  N   PRO    37      88.640  55.360  97.730  1.00  0.00            
ATOM    455  CD  PRO    37      89.930  54.960  97.170  1.00  0.00            
ATOM    456  HD2 PRO    37      89.760  54.660  96.140  1.00  0.00            
ATOM    457  HD3 PRO    37      90.290  54.110  97.750  1.00  0.00            
ATOM    458  CG  PRO    37      90.920  56.250  97.290  1.00  0.00            
ATOM    459  HG2 PRO    37      91.610  56.380  96.460  1.00  0.00            
ATOM    460  HG3 PRO    37      91.460  56.320  98.230  1.00  0.00            
ATOM    461  CB  PRO    37      89.740  57.320  97.230  1.00  0.00            
ATOM    462  HB2 PRO    37      89.340  57.400  96.220  1.00  0.00            
ATOM    463  HB3 PRO    37      90.090  58.300  97.560  1.00  0.00            
ATOM    464  CA  PRO    37      88.640  56.800  98.190  1.00  0.00            
ATOM    465  HA  PRO    37      88.940  56.780  99.240  1.00  0.00            
ATOM    466  C   PRO    37      87.320  57.570  98.050  1.00  0.00            
ATOM    467  O   PRO    37      86.660  57.580  97.020  1.00  0.00            
ATOM    468  N   GLY    38      86.920  58.380  99.040  1.00  0.00            
ATOM    469  H   GLY    38      87.580  58.600  99.780  1.00  0.00            
ATOM    470  CA  GLY    38      85.640  58.940  99.110  1.00  0.00            
ATOM    471  HA2 GLY    38      85.720  59.750  99.840  1.00  0.00            
ATOM    472  HA3 GLY    38      85.460  59.360  98.120  1.00  0.00            
ATOM    473  C   GLY    38      84.480  58.060  99.490  1.00  0.00            
ATOM    474  O   GLY    38      84.600  56.890  99.920  1.00  0.00            
ATOM    475  N   ALA    39      83.320  58.760  99.610  1.00  0.00            
ATOM    476  H   ALA    39      83.430  59.760  99.640  1.00  0.00            
ATOM    477  CA  ALA    39      82.040  58.200  99.970  1.00  0.00            
ATOM    478  HA  ALA    39      81.390  59.020  99.660  1.00  0.00            
ATOM    479  CB  ALA    39      81.610  56.950  99.270  1.00  0.00            
ATOM    480  HB1 ALA    39      82.250  56.120  99.580  1.00  0.00            
ATOM    481  HB2 ALA    39      80.570  56.730  99.530  1.00  0.00            
ATOM    482  HB3 ALA    39      81.690  57.090  98.190  1.00  0.00            
ATOM    483  C   ALA    39      81.940  58.190 101.470  1.00  0.00            
ATOM    484  O   ALA    39      81.610  57.160 102.090  1.00  0.00            
ATOM    485  N   ARG    40      82.230  59.310 102.150  1.00  0.00            
ATOM    486  H   ARG    40      82.350  60.200 101.680  1.00  0.00            
ATOM    487  CA  ARG    40      82.460  59.250 103.580  1.00  0.00            
ATOM    488  HA  ARG    40      82.430  58.210 103.910  1.00  0.00            
ATOM    489  CB  ARG    40      83.850  59.860 103.970  1.00  0.00            
ATOM    490  HB2 ARG    40      83.790  60.930 103.790  1.00  0.00            
ATOM    491  HB3 ARG    40      83.990  59.680 105.040  1.00  0.00            
ATOM    492  CG  ARG    40      85.060  59.270 103.180  1.00  0.00            
ATOM    493  HG2 ARG    40      84.950  59.530 102.130  1.00  0.00            
ATOM    494  HG3 ARG    40      85.980  59.720 103.570  1.00  0.00            
ATOM    495  CD  ARG    40      85.130  57.810 103.320  1.00  0.00            
ATOM    496  HD2 ARG    40      85.080  57.520 104.370  1.00  0.00            
ATOM    497  HD3 ARG    40      84.320  57.330 102.770  1.00  0.00            
ATOM    498  NE  ARG    40      86.410  57.350 102.770  1.00  0.00            
ATOM    499  HE  ARG    40      87.060  58.010 102.390  1.00  0.00            
ATOM    500  CZ  ARG    40      86.690  56.050 102.670  1.00  0.00            
ATOM    501  NH1 ARG    40      87.630  55.640 101.840  1.00  0.00            
ATOM    502 HH11 ARG    40      88.130  56.310 101.280  1.00  0.00            
ATOM    503 HH12 ARG    40      87.840  54.650 101.770  1.00  0.00            
ATOM    504  NH2 ARG    40      86.010  55.080 103.290  1.00  0.00            
ATOM    505 HH21 ARG    40      85.230  55.320 103.880  1.00  0.00            
ATOM    506 HH22 ARG    40      86.280  54.120 103.170  1.00  0.00            
ATOM    507  C   ARG    40      81.360  59.930 104.330  1.00  0.00            
ATOM    508  O   ARG    40      81.570  60.340 105.460  1.00  0.00            
ATOM    509  N   SER    41      80.170  60.110 103.780  1.00  0.00            
ATOM    510  H   SER    41      79.990  59.730 102.860  1.00  0.00            
ATOM    511  CA  SER    41      79.130  60.890 104.410  1.00  0.00            
ATOM    512  HA  SER    41      79.600  61.800 104.790  1.00  0.00            
ATOM    513  CB  SER    41      77.880  61.310 103.480  1.00  0.00            
ATOM    514  HB2 SER    41      78.300  61.770 102.590  1.00  0.00            
ATOM    515  HB3 SER    41      77.380  60.380 103.210  1.00  0.00            
ATOM    516  OG  SER    41      76.920  62.220 104.090  1.00  0.00            
ATOM    517  HG  SER    41      76.220  62.410 103.470  1.00  0.00            
ATOM    518  C   SER    41      78.630  60.130 105.590  1.00  0.00            
ATOM    519  O   SER    41      78.290  60.730 106.610  1.00  0.00            
ATOM    520  N   ALA    42      78.520  58.780 105.570  1.00  0.00            
ATOM    521  H   ALA    42      78.710  58.310 104.700  1.00  0.00            
ATOM    522  CA  ALA    42      78.080  58.010 106.650  1.00  0.00            
ATOM    523  HA  ALA    42      77.080  58.360 106.930  1.00  0.00            
ATOM    524  CB  ALA    42      77.980  56.610 106.190  1.00  0.00            
ATOM    525  HB1 ALA    42      78.970  56.240 105.920  1.00  0.00            
ATOM    526  HB2 ALA    42      77.570  55.990 106.990  1.00  0.00            
ATOM    527  HB3 ALA    42      77.320  56.560 105.320  1.00  0.00            
ATOM    528  C   ALA    42      78.950  58.120 107.890  1.00  0.00            
ATOM    529  O   ALA    42      78.480  58.380 109.030  1.00  0.00            
ATOM    530  N   SER    43      80.270  58.080 107.750  1.00  0.00            
ATOM    531  H   SER    43      80.710  57.760 106.900  1.00  0.00            
ATOM    532  CA  SER    43      81.160  58.350 108.970  1.00  0.00            
ATOM    533  HA  SER    43      80.750  57.890 109.870  1.00  0.00            
ATOM    534  CB  SER    43      82.540  57.720 108.670  1.00  0.00            
ATOM    535  HB2 SER    43      83.220  57.980 109.490  1.00  0.00            
ATOM    536  HB3 SER    43      82.420  56.640 108.630  1.00  0.00            
ATOM    537  OG  SER    43      83.100  58.200 107.400  1.00  0.00            
ATOM    538  HG  SER    43      83.950  57.790 107.250  1.00  0.00            
ATOM    539  C   SER    43      81.190  59.820 109.360  1.00  0.00            
ATOM    540  O   SER    43      81.140  60.180 110.560  1.00  0.00            
ATOM    541  N   SER    44      81.060  60.690 108.340  1.00  0.00            
ATOM    542  H   SER    44      81.120  60.330 107.400  1.00  0.00            
ATOM    543  CA  SER    44      80.940  62.070 108.520  1.00  0.00            
ATOM    544  HA  SER    44      81.790  62.390 109.120  1.00  0.00            
ATOM    545  CB  SER    44      80.900  62.920 107.230  1.00  0.00            
ATOM    546  HB2 SER    44      80.090  62.540 106.600  1.00  0.00            
ATOM    547  HB3 SER    44      80.690  63.950 107.510  1.00  0.00            
ATOM    548  OG  SER    44      82.140  62.860 106.510  1.00  0.00            
ATOM    549  HG  SER    44      82.080  63.400 105.720  1.00  0.00            
ATOM    550  C   SER    44      79.780  62.430 109.330  1.00  0.00            
ATOM    551  O   SER    44      79.870  63.240 110.210  1.00  0.00            
ATOM    552  N   LEU    45      78.660  61.820 109.110  1.00  0.00            
ATOM    553  H   LEU    45      78.600  61.280 108.260  1.00  0.00            
ATOM    554  CA  LEU    45      77.490  61.970 109.900  1.00  0.00            
ATOM    555  HA  LEU    45      77.250  63.020 110.060  1.00  0.00            
ATOM    556  CB  LEU    45      76.350  61.320 109.140  1.00  0.00            
ATOM    557  HB2 LEU    45      76.430  61.860 108.200  1.00  0.00            
ATOM    558  HB3 LEU    45      76.530  60.260 108.960  1.00  0.00            
ATOM    559  CG  LEU    45      74.910  61.510 109.740  1.00  0.00            
ATOM    560  HG  LEU    45      74.920  60.920 110.660  1.00  0.00            
ATOM    561  CD1 LEU    45      74.400  62.950 110.060  1.00  0.00            
ATOM    562 HD11 LEU    45      74.390  63.540 109.150  1.00  0.00            
ATOM    563 HD12 LEU    45      73.390  62.900 110.470  1.00  0.00            
ATOM    564 HD13 LEU    45      75.060  63.420 110.790  1.00  0.00            
ATOM    565  CD2 LEU    45      73.810  60.790 108.910  1.00  0.00            
ATOM    566 HD21 LEU    45      74.020  59.720 108.880  1.00  0.00            
ATOM    567 HD22 LEU    45      72.840  60.960 109.370  1.00  0.00            
ATOM    568 HD23 LEU    45      73.800  61.190 107.900  1.00  0.00            
ATOM    569  C   LEU    45      77.560  61.490 111.350  1.00  0.00            
ATOM    570  O   LEU    45      77.110  62.210 112.280  1.00  0.00            
ATOM    571  N   ALA    46      78.250  60.380 111.650  1.00  0.00            
ATOM    572  H   ALA    46      78.590  59.860 110.850  1.00  0.00            
ATOM    573  CA  ALA    46      78.550  59.890 112.930  1.00  0.00            
ATOM    574  HA  ALA    46      77.620  59.670 113.460  1.00  0.00            
ATOM    575  CB  ALA    46      79.330  58.590 112.760  1.00  0.00            
ATOM    576  HB1 ALA    46      80.270  58.790 112.250  1.00  0.00            
ATOM    577  HB2 ALA    46      79.540  58.160 113.740  1.00  0.00            
ATOM    578  HB3 ALA    46      78.740  57.880 112.180  1.00  0.00            
ATOM    579  C   ALA    46      79.420  60.830 113.810  1.00  0.00            
ATOM    580  O   ALA    46      79.190  61.150 115.000  1.00  0.00            
ATOM    581  N   LEU    47      80.440  61.390 113.110  1.00  0.00            
ATOM    582  H   LEU    47      80.690  61.100 112.180  1.00  0.00            
ATOM    583  CA  LEU    47      81.270  62.360 113.760  1.00  0.00            
ATOM    584  HA  LEU    47      81.510  62.040 114.780  1.00  0.00            
ATOM    585  CB  LEU    47      82.540  62.490 112.990  1.00  0.00            
ATOM    586  HB2 LEU    47      82.220  62.460 111.950  1.00  0.00            
ATOM    587  HB3 LEU    47      83.060  63.430 113.180  1.00  0.00            
ATOM    588  CG  LEU    47      83.510  61.280 113.280  1.00  0.00            
ATOM    589  HG  LEU    47      82.920  60.380 113.480  1.00  0.00            
ATOM    590  CD1 LEU    47      84.370  61.060 112.120  1.00  0.00            
ATOM    591 HD11 LEU    47      84.960  61.960 111.930  1.00  0.00            
ATOM    592 HD12 LEU    47      85.040  60.220 112.320  1.00  0.00            
ATOM    593 HD13 LEU    47      83.750  60.830 111.250  1.00  0.00            
ATOM    594  CD2 LEU    47      84.260  61.530 114.570  1.00  0.00            
ATOM    595 HD21 LEU    47      83.550  61.630 115.390  1.00  0.00            
ATOM    596 HD22 LEU    47      84.930  60.690 114.770  1.00  0.00            
ATOM    597 HD23 LEU    47      84.840  62.450 114.480  1.00  0.00            
ATOM    598  C   LEU    47      80.540  63.740 113.950  1.00  0.00            
ATOM    599  O   LEU    47      80.540  64.240 115.050  1.00  0.00            
ATOM    600  N   ALA    48      79.830  64.260 112.950  1.00  0.00            
ATOM    601  H   ALA    48      79.980  63.930 112.010  1.00  0.00            
ATOM    602  CA  ALA    48      78.900  65.370 113.150  1.00  0.00            
ATOM    603  HA  ALA    48      79.570  66.200 113.390  1.00  0.00            
ATOM    604  CB  ALA    48      78.150  65.700 111.880  1.00  0.00            
ATOM    605  HB1 ALA    48      77.470  64.880 111.640  1.00  0.00            
ATOM    606  HB2 ALA    48      77.580  66.620 112.030  1.00  0.00            
ATOM    607  HB3 ALA    48      78.860  65.840 111.070  1.00  0.00            
ATOM    608  C   ALA    48      77.860  65.230 114.280  1.00  0.00            
ATOM    609  O   ALA    48      77.610  66.150 115.050  1.00  0.00            
ATOM    610  N   ILE    49      77.210  64.040 114.360  1.00  0.00            
ATOM    611  H   ILE    49      77.370  63.380 113.610  1.00  0.00            
ATOM    612  CA  ILE    49      76.260  63.680 115.400  1.00  0.00            
ATOM    613  HA  ILE    49      75.490  64.430 115.610  1.00  0.00            
ATOM    614  CB  ILE    49      75.600  62.370 115.040  1.00  0.00            
ATOM    615  HB  ILE    49      76.330  61.730 114.550  1.00  0.00            
ATOM    616  CG2 ILE    49      75.060  61.650 116.340  1.00  0.00            
ATOM    617 HG21 ILE    49      74.330  62.290 116.840  1.00  0.00            
ATOM    618 HG22 ILE    49      74.590  60.710 116.070  1.00  0.00            
ATOM    619 HG23 ILE    49      75.890  61.450 117.020  1.00  0.00            
ATOM    620  CG1 ILE    49      74.520  62.630 113.940  1.00  0.00            
ATOM    621 HG12 ILE    49      74.980  63.240 113.170  1.00  0.00            
ATOM    622 HG13 ILE    49      74.240  61.660 113.520  1.00  0.00            
ATOM    623  CD1 ILE    49      73.270  63.340 114.470  1.00  0.00            
ATOM    624 HD11 ILE    49      73.550  64.310 114.890  1.00  0.00            
ATOM    625 HD12 ILE    49      72.560  63.490 113.660  1.00  0.00            
ATOM    626 HD13 ILE    49      72.810  62.730 115.250  1.00  0.00            
ATOM    627  C   ILE    49      76.890  63.590 116.760  1.00  0.00            
ATOM    628  O   ILE    49      76.440  64.200 117.710  1.00  0.00            
ATOM    629  N   ALA    50      78.030  62.970 116.900  1.00  0.00            
ATOM    630  H   ALA    50      78.340  62.420 116.110  1.00  0.00            
ATOM    631  CA  ALA    50      78.860  62.990 118.090  1.00  0.00            
ATOM    632  HA  ALA    50      78.260  62.490 118.850  1.00  0.00            
ATOM    633  CB  ALA    50      80.180  62.250 117.950  1.00  0.00            
ATOM    634  HB1 ALA    50      80.790  62.740 117.200  1.00  0.00            
ATOM    635  HB2 ALA    50      80.700  62.260 118.910  1.00  0.00            
ATOM    636  HB3 ALA    50      79.990  61.220 117.650  1.00  0.00            
ATOM    637  C   ALA    50      79.240  64.390 118.560  1.00  0.00            
ATOM    638  O   ALA    50      79.090  64.740 119.660  1.00  0.00            
ATOM    639  N   ILE    51      79.760  65.320 117.720  1.00  0.00            
ATOM    640  H   ILE    51      79.990  65.030 116.780  1.00  0.00            
ATOM    641  CA  ILE    51      80.170  66.650 118.160  1.00  0.00            
ATOM    642  HA  ILE    51      80.560  66.630 119.180  1.00  0.00            
ATOM    643  CB  ILE    51      81.280  67.230 117.180  1.00  0.00            
ATOM    644  HB  ILE    51      82.050  66.480 116.990  1.00  0.00            
ATOM    645  CG2 ILE    51      80.570  67.610 115.820  1.00  0.00            
ATOM    646 HG21 ILE    51      79.800  68.360 116.010  1.00  0.00            
ATOM    647 HG22 ILE    51      81.310  68.010 115.130  1.00  0.00            
ATOM    648 HG23 ILE    51      80.110  66.720 115.390  1.00  0.00            
ATOM    649  CG1 ILE    51      82.090  68.520 117.760  1.00  0.00            
ATOM    650 HG12 ILE    51      83.020  68.550 117.200  1.00  0.00            
ATOM    651 HG13 ILE    51      81.480  69.390 117.510  1.00  0.00            
ATOM    652  CD1 ILE    51      82.410  68.540 119.310  1.00  0.00            
ATOM    653 HD11 ILE    51      83.020  67.670 119.570  1.00  0.00            
ATOM    654 HD12 ILE    51      82.950  69.450 119.560  1.00  0.00            
ATOM    655 HD13 ILE    51      81.480  68.510 119.880  1.00  0.00            
ATOM    656  C   ILE    51      79.010  67.630 118.410  1.00  0.00            
ATOM    657  O   ILE    51      79.090  68.570 119.220  1.00  0.00            
ATOM    658  N   THR    52      77.920  67.450 117.640  1.00  0.00            
ATOM    659  H   THR    52      77.970  66.850 116.830  1.00  0.00            
ATOM    660  CA  THR    52      76.720  68.260 117.830  1.00  0.00            
ATOM    661  HA  THR    52      77.040  69.300 117.900  1.00  0.00            
ATOM    662  CB  THR    52      75.720  68.140 116.740  1.00  0.00            
ATOM    663  HB  THR    52      75.290  67.140 116.800  1.00  0.00            
ATOM    664  CG2 THR    52      74.620  69.170 116.830  1.00  0.00            
ATOM    665 HG21 THR    52      75.050  70.170 116.770  1.00  0.00            
ATOM    666 HG22 THR    52      73.920  69.030 116.010  1.00  0.00            
ATOM    667 HG23 THR    52      74.090  69.060 117.780  1.00  0.00            
ATOM    668  OG1 THR    52      76.360  68.330 115.470  1.00  0.00            
ATOM    669  HG1 THR    52      75.710  68.250 114.770  1.00  0.00            
ATOM    670  C   THR    52      76.120  68.050 119.210  1.00  0.00            
ATOM    671  O   THR    52      75.730  68.980 119.850  1.00  0.00            
ATOM    672  N   ALA    53      76.110  66.800 119.720  1.00  0.00            
ATOM    673  H   ALA    53      76.470  66.080 119.120  1.00  0.00            
ATOM    674  CA  ALA    53      75.640  66.420 121.040  1.00  0.00            
ATOM    675  HA  ALA    53      74.630  66.750 121.310  1.00  0.00            
ATOM    676  CB  ALA    53      75.670  64.850 121.030  1.00  0.00            
ATOM    677  HB1 ALA    53      76.670  64.510 120.780  1.00  0.00            
ATOM    678  HB2 ALA    53      75.400  64.470 122.020  1.00  0.00            
ATOM    679  HB3 ALA    53      74.960  64.480 120.290  1.00  0.00            
ATOM    680  C   ALA    53      76.580  66.990 122.090  1.00  0.00            
ATOM    681  O   ALA    53      76.100  67.420 123.110  1.00  0.00            
ATOM    682  N   LEU    54      77.920  67.050 121.900  1.00  0.00            
ATOM    683  H   LEU    54      78.280  66.710 121.020  1.00  0.00            
ATOM    684  CA  LEU    54      78.880  67.580 122.900  1.00  0.00            
ATOM    685  HA  LEU    54      78.750  67.080 123.860  1.00  0.00            
ATOM    686  CB  LEU    54      80.280  67.320 122.410  1.00  0.00            
ATOM    687  HB2 LEU    54      80.360  66.250 122.210  1.00  0.00            
ATOM    688  HB3 LEU    54      80.330  67.870 121.470  1.00  0.00            
ATOM    689  CG  LEU    54      81.410  67.750 123.310  1.00  0.00            
ATOM    690  HG  LEU    54      81.330  68.830 123.440  1.00  0.00            
ATOM    691  CD1 LEU    54      81.410  67.090 124.650  1.00  0.00            
ATOM    692 HD11 LEU    54      81.490  66.010 124.530  1.00  0.00            
ATOM    693 HD12 LEU    54      82.250  67.450 125.240  1.00  0.00            
ATOM    694 HD13 LEU    54      80.480  67.320 125.170  1.00  0.00            
ATOM    695  CD2 LEU    54      82.760  67.350 122.650  1.00  0.00            
ATOM    696 HD21 LEU    54      82.850  67.840 121.680  1.00  0.00            
ATOM    697 HD22 LEU    54      83.580  67.660 123.290  1.00  0.00            
ATOM    698 HD23 LEU    54      82.790  66.270 122.510  1.00  0.00            
ATOM    699  C   LEU    54      78.700  69.100 123.110  1.00  0.00            
ATOM    700  O   LEU    54      78.750  69.700 124.160  1.00  0.00            
ATOM    701  N   TYR    55      78.450  69.880 122.060  1.00  0.00            
ATOM    702  H   TYR    55      78.750  69.460 121.190  1.00  0.00            
ATOM    703  CA  TYR    55      77.970  71.280 122.030  1.00  0.00            
ATOM    704  HA  TYR    55      78.590  71.910 122.670  1.00  0.00            
ATOM    705  CB  TYR    55      78.060  71.830 120.550  1.00  0.00            
ATOM    706  HB2 TYR    55      77.570  71.010 120.030  1.00  0.00            
ATOM    707  HB3 TYR    55      77.430  72.720 120.490  1.00  0.00            
ATOM    708  CG  TYR    55      79.350  72.100 119.930  1.00  0.00            
ATOM    709  CD1 TYR    55      79.480  72.530 118.580  1.00  0.00            
ATOM    710  HD1 TYR    55      78.540  72.650 118.050  1.00  0.00            
ATOM    711  CE1 TYR    55      80.690  72.790 117.930  1.00  0.00            
ATOM    712  HE1 TYR    55      80.760  73.150 116.900  1.00  0.00            
ATOM    713  CZ  TYR    55      81.840  72.470 118.630  1.00  0.00            
ATOM    714  OH  TYR    55      83.110  72.750 118.040  1.00  0.00            
ATOM    715  HH  TYR    55      83.040  73.150 117.170  1.00  0.00            
ATOM    716  CE2 TYR    55      81.840  71.990 119.870  1.00  0.00            
ATOM    717  HE2 TYR    55      82.760  71.700 120.380  1.00  0.00            
ATOM    718  CD2 TYR    55      80.580  71.860 120.540  1.00  0.00            
ATOM    719  HD2 TYR    55      80.550  71.560 121.590  1.00  0.00            
ATOM    720  C   TYR    55      76.610  71.500 122.680  1.00  0.00            
ATOM    721  O   TYR    55      76.500  72.490 123.430  1.00  0.00            
ATOM    722  N   SER    56      75.640  70.680 122.310  1.00  0.00            
ATOM    723  H   SER    56      75.890  69.940 121.660  1.00  0.00            
ATOM    724  CA  SER    56      74.280  70.720 122.820  1.00  0.00            
ATOM    725  HA  SER    56      73.810  71.650 122.520  1.00  0.00            
ATOM    726  CB  SER    56      73.450  69.550 122.270  1.00  0.00            
ATOM    727  HB2 SER    56      73.940  68.620 122.560  1.00  0.00            
ATOM    728  HB3 SER    56      72.460  69.600 122.720  1.00  0.00            
ATOM    729  OG  SER    56      73.330  69.600 120.810  1.00  0.00            
ATOM    730  HG  SER    56      72.810  68.850 120.510  1.00  0.00            
ATOM    731  C   SER    56      74.340  70.540 124.320  1.00  0.00            
ATOM    732  O   SER    56      73.680  71.160 125.140  1.00  0.00            
ATOM    733  N   ALA    57      75.100  69.560 124.800  1.00  0.00            
ATOM    734  H   ALA    57      75.370  68.860 124.130  1.00  0.00            
ATOM    735  CA  ALA    57      75.380  69.310 126.190  1.00  0.00            
ATOM    736  HA  ALA    57      74.370  69.110 126.540  1.00  0.00            
ATOM    737  CB  ALA    57      76.220  68.040 126.370  1.00  0.00            
ATOM    738  HB1 ALA    57      77.240  68.230 126.030  1.00  0.00            
ATOM    739  HB2 ALA    57      76.230  67.760 127.420  1.00  0.00            
ATOM    740  HB3 ALA    57      75.780  67.230 125.790  1.00  0.00            
ATOM    741  C   ALA    57      75.930  70.480 127.040  1.00  0.00            
ATOM    742  O   ALA    57      75.450  70.790 128.120  1.00  0.00            
ATOM    743  N   VAL    58      76.910  71.280 126.520  1.00  0.00            
ATOM    744  H   VAL    58      77.430  70.930 125.730  1.00  0.00            
ATOM    745  CA  VAL    58      77.320  72.510 127.110  1.00  0.00            
ATOM    746  HA  VAL    58      77.470  72.380 128.180  1.00  0.00            
ATOM    747  CB  VAL    58      78.590  73.090 126.510  1.00  0.00            
ATOM    748  HB  VAL    58      78.420  73.230 125.440  1.00  0.00            
ATOM    749  CG1 VAL    58      79.000  74.450 127.160  1.00  0.00            
ATOM    750 HG11 VAL    58      79.170  74.310 128.230  1.00  0.00            
ATOM    751 HG12 VAL    58      79.910  74.820 126.690  1.00  0.00            
ATOM    752 HG13 VAL    58      78.200  75.180 127.020  1.00  0.00            
ATOM    753  CG2 VAL    58      79.700  72.020 126.690  1.00  0.00            
ATOM    754 HG21 VAL    58      79.410  71.100 126.170  1.00  0.00            
ATOM    755 HG22 VAL    58      80.630  72.390 126.270  1.00  0.00            
ATOM    756 HG23 VAL    58      79.830  71.810 127.750  1.00  0.00            
ATOM    757  C   VAL    58      76.130  73.530 127.070  1.00  0.00            
ATOM    758  O   VAL    58      75.860  74.130 128.120  1.00  0.00            
ATOM    759  N   CYS    59      75.420  73.680 125.920  1.00  0.00            
ATOM    760  H   CYS    59      75.820  73.330 125.060  1.00  0.00            
ATOM    761  CA  CYS    59      74.360  74.590 125.830  1.00  0.00            
ATOM    762  HA  CYS    59      74.650  75.530 126.300  1.00  0.00            
ATOM    763  CB  CYS    59      73.990  74.870 124.360  1.00  0.00            
ATOM    764  HB2 CYS    59      74.880  75.150 123.800  1.00  0.00            
ATOM    765  HB3 CYS    59      73.550  73.980 123.920  1.00  0.00            
ATOM    766  SG  CYS    59      72.780  76.230 124.090  1.00  0.00            
ATOM    767  HG  CYS    59      72.750  76.130 122.770  1.00  0.00            
ATOM    768  C   CYS    59      73.210  74.400 126.790  1.00  0.00            
ATOM    769  O   CYS    59      72.670  75.360 127.380  1.00  0.00            
ATOM    770  N   ALA    60      72.790  73.120 126.990  1.00  0.00            
ATOM    771  H   ALA    60      73.240  72.330 126.550  1.00  0.00            
ATOM    772  CA  ALA    60      71.720  72.880 127.860  1.00  0.00            
ATOM    773  HA  ALA    60      70.850  73.470 127.590  1.00  0.00            
ATOM    774  CB  ALA    60      71.380  71.400 127.680  1.00  0.00            
ATOM    775  HB1 ALA    60      72.240  70.790 127.960  1.00  0.00            
ATOM    776  HB2 ALA    60      70.530  71.140 128.320  1.00  0.00            
ATOM    777  HB3 ALA    60      71.120  71.210 126.640  1.00  0.00            
ATOM    778  C   ALA    60      72.030  73.120 129.360  1.00  0.00            
ATOM    779  O   ALA    60      71.190  73.690 130.110  1.00  0.00            
ATOM    780  N   VAL    61      73.190  72.630 129.770  1.00  0.00            
ATOM    781  H   VAL    61      73.680  72.000 129.150  1.00  0.00            
ATOM    782  CA  VAL    61      73.760  72.880 131.120  1.00  0.00            
ATOM    783  HA  VAL    61      73.110  72.560 131.940  1.00  0.00            
ATOM    784  CB  VAL    61      75.100  72.140 131.240  1.00  0.00            
ATOM    785  HB  VAL    61      75.590  72.260 130.270  1.00  0.00            
ATOM    786  CG1 VAL    61      76.040  72.600 132.340  1.00  0.00            
ATOM    787 HG11 VAL    61      75.550  72.480 133.310  1.00  0.00            
ATOM    788 HG12 VAL    61      76.950  72.000 132.320  1.00  0.00            
ATOM    789 HG13 VAL    61      76.290  73.650 132.190  1.00  0.00            
ATOM    790  CG2 VAL    61      74.690  70.610 131.420  1.00  0.00            
ATOM    791 HG21 VAL    61      74.120  70.280 130.550  1.00  0.00            
ATOM    792 HG22 VAL    61      75.590  70.000 131.520  1.00  0.00            
ATOM    793 HG23 VAL    61      74.080  70.500 132.320  1.00  0.00            
ATOM    794  C   VAL    61      73.890  74.360 131.360  1.00  0.00            
ATOM    795  O   VAL    61      73.600  74.820 132.460  1.00  0.00            
ATOM    796  N   GLY    62      74.410  75.080 130.360  1.00  0.00            
ATOM    797  H   GLY    62      74.660  74.580 129.520  1.00  0.00            
ATOM    798  CA  GLY    62      74.640  76.530 130.400  1.00  0.00            
ATOM    799  HA2 GLY    62      75.230  76.700 131.300  1.00  0.00            
ATOM    800  HA3 GLY    62      75.250  76.750 129.520  1.00  0.00            
ATOM    801  C   GLY    62      73.470  77.430 130.410  1.00  0.00            
ATOM    802  O   GLY    62      73.300  78.190 131.350  1.00  0.00            
ATOM    803  N   LEU    63      72.530  77.210 129.500  1.00  0.00            
ATOM    804  H   LEU    63      72.820  76.630 128.730  1.00  0.00            
ATOM    805  CA  LEU    63      71.240  77.780 129.460  1.00  0.00            
ATOM    806  HA  LEU    63      71.370  78.860 129.400  1.00  0.00            
ATOM    807  CB  LEU    63      70.340  77.340 128.310  1.00  0.00            
ATOM    808  HB2 LEU    63      70.330  76.250 128.300  1.00  0.00            
ATOM    809  HB3 LEU    63      69.350  77.710 128.570  1.00  0.00            
ATOM    810  CG  LEU    63      70.760  77.890 126.860  1.00  0.00            
ATOM    811  HG  LEU    63      71.780  77.610 126.610  1.00  0.00            
ATOM    812  CD1 LEU    63      69.780  77.220 125.850  1.00  0.00            
ATOM    813 HD11 LEU    63      68.760  77.500 126.100  1.00  0.00            
ATOM    814 HD12 LEU    63      70.010  77.550 124.840  1.00  0.00            
ATOM    815 HD13 LEU    63      69.880  76.140 125.910  1.00  0.00            
ATOM    816  CD2 LEU    63      70.590  79.480 126.800  1.00  0.00            
ATOM    817 HD21 LEU    63      71.230  79.940 127.560  1.00  0.00            
ATOM    818 HD22 LEU    63      70.880  79.840 125.810  1.00  0.00            
ATOM    819 HD23 LEU    63      69.550  79.740 126.990  1.00  0.00            
ATOM    820  C   LEU    63      70.480  77.580 130.780  1.00  0.00            
ATOM    821  O   LEU    63      69.880  78.470 131.270  1.00  0.00            
ATOM    822  N   LEU    64      70.490  76.350 131.360  1.00  0.00            
ATOM    823  H   LEU    64      70.970  75.590 130.900  1.00  0.00            
ATOM    824  CA  LEU    64      69.850  76.080 132.630  1.00  0.00            
ATOM    825  HA  LEU    64      68.770  76.210 132.590  1.00  0.00            
ATOM    826  CB  LEU    64      70.160  74.590 132.910  1.00  0.00            
ATOM    827  HB2 LEU    64      69.610  74.150 132.080  1.00  0.00            
ATOM    828  HB3 LEU    64      71.220  74.330 132.830  1.00  0.00            
ATOM    829  CG  LEU    64      69.600  74.040 134.230  1.00  0.00            
ATOM    830  HG  LEU    64      70.140  74.580 135.010  1.00  0.00            
ATOM    831  CD1 LEU    64      68.030  74.160 134.490  1.00  0.00            
ATOM    832 HD11 LEU    64      67.490  73.620 133.710  1.00  0.00            
ATOM    833 HD12 LEU    64      67.790  73.730 135.460  1.00  0.00            
ATOM    834 HD13 LEU    64      67.740  75.210 134.480  1.00  0.00            
ATOM    835  CD2 LEU    64      70.100  72.600 134.490  1.00  0.00            
ATOM    836 HD21 LEU    64      71.190  72.600 134.550  1.00  0.00            
ATOM    837 HD22 LEU    64      69.690  72.240 135.430  1.00  0.00            
ATOM    838 HD23 LEU    64      69.780  71.950 133.680  1.00  0.00            
ATOM    839  C   LEU    64      70.450  76.990 133.710  1.00  0.00            
ATOM    840  O   LEU    64      69.780  77.780 134.370  1.00  0.00            
ATOM    841  N   GLY    65      71.810  77.140 133.700  1.00  0.00            
ATOM    842  H   GLY    65      72.370  76.810 132.930  1.00  0.00            
ATOM    843  CA  GLY    65      72.530  77.820 134.880  1.00  0.00            
ATOM    844  HA2 GLY    65      72.150  77.400 135.810  1.00  0.00            
ATOM    845  HA3 GLY    65      73.600  77.620 134.800  1.00  0.00            
ATOM    846  C   GLY    65      72.310  79.340 134.890  1.00  0.00            
ATOM    847  O   GLY    65      72.110  80.000 135.930  1.00  0.00            
ATOM    848  N   ASN    66      72.270  79.900 133.660  1.00  0.00            
ATOM    849  H   ASN    66      72.670  79.320 132.940  1.00  0.00            
ATOM    850  CA  ASN    66      71.920  81.300 133.330  1.00  0.00            
ATOM    851  HA  ASN    66      72.310  81.990 134.070  1.00  0.00            
ATOM    852  CB  ASN    66      72.580  81.630 131.930  1.00  0.00            
ATOM    853  HB2 ASN    66      72.360  80.980 131.090  1.00  0.00            
ATOM    854  HB3 ASN    66      72.120  82.600 131.770  1.00  0.00            
ATOM    855  CG  ASN    66      74.090  81.810 132.020  1.00  0.00            
ATOM    856  OD1 ASN    66      74.580  82.540 132.870  1.00  0.00            
ATOM    857  ND2 ASN    66      74.880  80.990 131.350  1.00  0.00            
ATOM    858 HD21 ASN    66      75.880  81.100 131.410  1.00  0.00            
ATOM    859 HD22 ASN    66      74.480  80.250 130.790  1.00  0.00            
ATOM    860  C   ASN    66      70.410  81.590 133.500  1.00  0.00            
ATOM    861  O   ASN    66      69.980  82.570 134.080  1.00  0.00            
ATOM    862  N   VAL    67      69.510  80.640 133.150  1.00  0.00            
ATOM    863  H   VAL    67      69.800  79.860 132.580  1.00  0.00            
ATOM    864  CA  VAL    67      68.030  80.810 133.440  1.00  0.00            
ATOM    865  HA  VAL    67      67.730  81.850 133.340  1.00  0.00            
ATOM    866  CB  VAL    67      67.150  79.940 132.460  1.00  0.00            
ATOM    867  HB  VAL    67      67.540  78.920 132.490  1.00  0.00            
ATOM    868  CG1 VAL    67      65.680  79.920 132.820  1.00  0.00            
ATOM    869 HG11 VAL    67      65.290  80.940 132.800  1.00  0.00            
ATOM    870 HG12 VAL    67      65.140  79.300 132.100  1.00  0.00            
ATOM    871 HG13 VAL    67      65.560  79.510 133.820  1.00  0.00            
ATOM    872  CG2 VAL    67      67.330  80.520 131.020  1.00  0.00            
ATOM    873 HG21 VAL    67      68.380  80.470 130.740  1.00  0.00            
ATOM    874 HG22 VAL    67      66.730  79.940 130.320  1.00  0.00            
ATOM    875 HG23 VAL    67      67.000  81.560 131.000  1.00  0.00            
ATOM    876  C   VAL    67      67.710  80.560 134.950  1.00  0.00            
ATOM    877  O   VAL    67      66.850  81.250 135.480  1.00  0.00            
ATOM    878  N   LEU    68      68.420  79.700 135.680  1.00  0.00            
ATOM    879  H   LEU    68      69.150  79.230 135.170  1.00  0.00            
ATOM    880  CA  LEU    68      68.290  79.430 137.130  1.00  0.00            
ATOM    881  HA  LEU    68      67.320  79.040 137.430  1.00  0.00            
ATOM    882  CB  LEU    68      69.330  78.330 137.310  1.00  0.00            
ATOM    883  HB2 LEU    68      68.810  77.540 136.770  1.00  0.00            
ATOM    884  HB3 LEU    68      70.250  78.580 136.780  1.00  0.00            
ATOM    885  CG  LEU    68      69.690  77.820 138.780  1.00  0.00            
ATOM    886  HG  LEU    68      70.350  78.580 139.210  1.00  0.00            
ATOM    887  CD1 LEU    68      68.550  77.590 139.690  1.00  0.00            
ATOM    888 HD11 LEU    68      67.890  76.830 139.270  1.00  0.00            
ATOM    889 HD12 LEU    68      68.920  77.250 140.660  1.00  0.00            
ATOM    890 HD13 LEU    68      68.000  78.520 139.820  1.00  0.00            
ATOM    891  CD2 LEU    68      70.590  76.630 138.850  1.00  0.00            
ATOM    892 HD21 LEU    68      71.540  76.860 138.370  1.00  0.00            
ATOM    893 HD22 LEU    68      70.770  76.370 139.890  1.00  0.00            
ATOM    894 HD23 LEU    68      70.120  75.790 138.340  1.00  0.00            
ATOM    895  C   LEU    68      68.670  80.650 138.020  1.00  0.00            
ATOM    896  O   LEU    68      68.060  80.920 139.020  1.00  0.00            
ATOM    897  N   VAL    69      69.800  81.340 137.620  1.00  0.00            
ATOM    898  H   VAL    69      70.460  80.860 137.030  1.00  0.00            
ATOM    899  CA  VAL    69      70.110  82.680 138.050  1.00  0.00            
ATOM    900  HA  VAL    69      70.200  82.690 139.140  1.00  0.00            
ATOM    901  CB  VAL    69      71.460  83.120 137.430  1.00  0.00            
ATOM    902  HB  VAL    69      71.400  83.040 136.350  1.00  0.00            
ATOM    903  CG1 VAL    69      71.760  84.540 137.810  1.00  0.00            
ATOM    904 HG11 VAL    69      71.820  84.620 138.900  1.00  0.00            
ATOM    905 HG12 VAL    69      72.710  84.840 137.370  1.00  0.00            
ATOM    906 HG13 VAL    69      70.970  85.190 137.440  1.00  0.00            
ATOM    907  CG2 VAL    69      72.620  82.280 137.930  1.00  0.00            
ATOM    908 HG21 VAL    69      72.450  81.230 137.670  1.00  0.00            
ATOM    909 HG22 VAL    69      73.540  82.620 137.470  1.00  0.00            
ATOM    910 HG23 VAL    69      72.700  82.370 139.010  1.00  0.00            
ATOM    911  C   VAL    69      69.080  83.700 137.730  1.00  0.00            
ATOM    912  O   VAL    69      68.680  84.390 138.670  1.00  0.00            
ATOM    913  N   MET    70      68.510  83.740 136.510  1.00  0.00            
ATOM    914  H   MET    70      68.930  83.130 135.830  1.00  0.00            
ATOM    915  CA  MET    70      67.460  84.670 136.060  1.00  0.00            
ATOM    916  HA  MET    70      67.680  85.680 136.400  1.00  0.00            
ATOM    917  CB  MET    70      67.410  84.670 134.570  1.00  0.00            
ATOM    918  HB2 MET    70      67.590  83.650 134.230  1.00  0.00            
ATOM    919  HB3 MET    70      66.410  84.990 134.270  1.00  0.00            
ATOM    920  CG  MET    70      68.450  85.600 133.960  1.00  0.00            
ATOM    921  HG2 MET    70      68.460  86.540 134.520  1.00  0.00            
ATOM    922  HG3 MET    70      69.430  85.130 134.020  1.00  0.00            
ATOM    923  SD  MET    70      68.030  85.960 132.120  1.00  0.00            
ATOM    924  CE  MET    70      68.700  84.370 131.470  1.00  0.00            
ATOM    925  HE1 MET    70      68.170  83.540 131.930  1.00  0.00            
ATOM    926  HE2 MET    70      68.570  84.340 130.390  1.00  0.00            
ATOM    927  HE3 MET    70      69.760  84.300 131.710  1.00  0.00            
ATOM    928  C   MET    70      66.100  84.430 136.690  1.00  0.00            
ATOM    929  O   MET    70      65.390  85.370 137.050  1.00  0.00            
ATOM    930  N   PHE    71      65.720  83.200 136.900  1.00  0.00            
ATOM    931  H   PHE    71      66.310  82.520 136.440  1.00  0.00            
ATOM    932  CA  PHE    71      64.490  82.710 137.600  1.00  0.00            
ATOM    933  HA  PHE    71      63.610  83.220 137.210  1.00  0.00            
ATOM    934  CB  PHE    71      64.310  81.140 137.380  1.00  0.00            
ATOM    935  HB2 PHE    71      63.920  80.990 136.370  1.00  0.00            
ATOM    936  HB3 PHE    71      65.280  80.650 137.480  1.00  0.00            
ATOM    937  CG  PHE    71      63.360  80.420 138.320  1.00  0.00            
ATOM    938  CD1 PHE    71      63.690  80.190 139.640  1.00  0.00            
ATOM    939  HD1 PHE    71      64.600  80.600 140.080  1.00  0.00            
ATOM    940  CE1 PHE    71      62.810  79.390 140.440  1.00  0.00            
ATOM    941  HE1 PHE    71      63.070  79.040 141.440  1.00  0.00            
ATOM    942  CZ  PHE    71      61.590  79.060 139.890  1.00  0.00            
ATOM    943  HZ  PHE    71      60.930  78.490 140.550  1.00  0.00            
ATOM    944  CE2 PHE    71      61.180  79.390 138.640  1.00  0.00            
ATOM    945  HE2 PHE    71      60.150  79.220 138.310  1.00  0.00            
ATOM    946  CD2 PHE    71      62.100  79.960 137.770  1.00  0.00            
ATOM    947  HD2 PHE    71      61.860  80.050 136.710  1.00  0.00            
ATOM    948  C   PHE    71      64.570  83.140 139.020  1.00  0.00            
ATOM    949  O   PHE    71      63.580  83.670 139.560  1.00  0.00            
ATOM    950  N   GLY    72      65.750  83.050 139.620  1.00  0.00            
ATOM    951  H   GLY    72      66.590  82.760 139.140  1.00  0.00            
ATOM    952  CA  GLY    72      65.850  83.410 141.120  1.00  0.00            
ATOM    953  HA2 GLY    72      65.110  82.820 141.650  1.00  0.00            
ATOM    954  HA3 GLY    72      66.850  83.130 141.460  1.00  0.00            
ATOM    955  C   GLY    72      65.620  84.870 141.420  1.00  0.00            
ATOM    956  O   GLY    72      64.880  85.190 142.320  1.00  0.00            
ATOM    957  N   ILE    73      66.120  85.730 140.490  1.00  0.00            
ATOM    958  H   ILE    73      66.820  85.370 139.860  1.00  0.00            
ATOM    959  CA  ILE    73      65.780  87.220 140.430  1.00  0.00            
ATOM    960  HA  ILE    73      66.030  87.650 141.400  1.00  0.00            
ATOM    961  CB  ILE    73      66.520  87.950 139.360  1.00  0.00            
ATOM    962  HB  ILE    73      66.130  87.680 138.380  1.00  0.00            
ATOM    963  CG2 ILE    73      66.320  89.520 139.610  1.00  0.00            
ATOM    964 HG21 ILE    73      66.710  89.780 140.590  1.00  0.00            
ATOM    965 HG22 ILE    73      66.850  90.080 138.840  1.00  0.00            
ATOM    966 HG23 ILE    73      65.260  89.760 139.570  1.00  0.00            
ATOM    967  CG1 ILE    73      68.010  87.620 139.410  1.00  0.00            
ATOM    968 HG12 ILE    73      68.120  86.600 139.050  1.00  0.00            
ATOM    969 HG13 ILE    73      68.510  88.300 138.720  1.00  0.00            
ATOM    970  CD1 ILE    73      68.640  87.740 140.780  1.00  0.00            
ATOM    971 HD11 ILE    73      68.140  87.060 141.470  1.00  0.00            
ATOM    972 HD12 ILE    73      69.700  87.490 140.720  1.00  0.00            
ATOM    973 HD13 ILE    73      68.530  88.760 141.140  1.00  0.00            
ATOM    974  C   ILE    73      64.240  87.470 140.290  1.00  0.00            
ATOM    975  O   ILE    73      63.660  88.240 141.060  1.00  0.00            
ATOM    976  N   VAL    74      63.540  86.760 139.370  1.00  0.00            
ATOM    977  H   VAL    74      64.060  86.190 138.720  1.00  0.00            
ATOM    978  CA  VAL    74      62.100  86.940 139.150  1.00  0.00            
ATOM    979  HA  VAL    74      61.550  87.810 139.510  1.00  0.00            
ATOM    980  CB  VAL    74      61.760  86.720 137.590  1.00  0.00            
ATOM    981  HB  VAL    74      62.380  85.890 137.250  1.00  0.00            
ATOM    982  CG1 VAL    74      60.250  86.410 137.280  1.00  0.00            
ATOM    983 HG11 VAL    74      59.630  87.240 137.620  1.00  0.00            
ATOM    984 HG12 VAL    74      60.120  86.280 136.210  1.00  0.00            
ATOM    985 HG13 VAL    74      59.950  85.500 137.800  1.00  0.00            
ATOM    986  CG2 VAL    74      62.460  87.790 136.690  1.00  0.00            
ATOM    987 HG21 VAL    74      63.540  87.720 136.820  1.00  0.00            
ATOM    988 HG22 VAL    74      62.210  87.610 135.650  1.00  0.00            
ATOM    989 HG23 VAL    74      62.120  88.780 136.980  1.00  0.00            
ATOM    990  C   VAL    74      61.170  86.190 140.050  1.00  0.00            
ATOM    991  O   VAL    74      60.180  86.810 140.490  1.00  0.00            
ATOM    992  N   ARG    75      61.430  84.940 140.410  1.00  0.00            
ATOM    993  H   ARG    75      62.330  84.650 140.060  1.00  0.00            
ATOM    994  CA  ARG    75      60.730  84.060 141.230  1.00  0.00            
ATOM    995  HA  ARG    75      59.720  83.960 140.830  1.00  0.00            
ATOM    996  CB  ARG    75      61.350  82.670 141.330  1.00  0.00            
ATOM    997  HB2 ARG    75      61.340  82.270 140.320  1.00  0.00            
ATOM    998  HB3 ARG    75      62.380  82.830 141.650  1.00  0.00            
ATOM    999  CG  ARG    75      60.670  81.660 142.280  1.00  0.00            
ATOM   1000  HG2 ARG    75      61.270  80.750 142.340  1.00  0.00            
ATOM   1001  HG3 ARG    75      60.580  82.100 143.270  1.00  0.00            
ATOM   1002  CD  ARG    75      59.270  81.310 141.750  1.00  0.00            
ATOM   1003  HD2 ARG    75      58.560  82.120 141.920  1.00  0.00            
ATOM   1004  HD3 ARG    75      59.290  81.060 140.690  1.00  0.00            
ATOM   1005  NE  ARG    75      58.810  80.090 142.520  1.00  0.00            
ATOM   1006  HE  ARG    75      59.550  79.560 142.960  1.00  0.00            
ATOM   1007  CZ  ARG    75      57.570  79.720 142.730  1.00  0.00            
ATOM   1008  NH1 ARG    75      57.320  78.500 143.070  1.00  0.00            
ATOM   1009 HH11 ARG    75      58.080  77.840 143.170  1.00  0.00            
ATOM   1010 HH12 ARG    75      56.370  78.210 143.230  1.00  0.00            
ATOM   1011  NH2 ARG    75      56.590  80.560 142.690  1.00  0.00            
ATOM   1012 HH21 ARG    75      56.770  81.530 142.490  1.00  0.00            
ATOM   1013 HH22 ARG    75      55.650  80.240 142.860  1.00  0.00            
ATOM   1014  C   ARG    75      60.760  84.550 142.710  1.00  0.00            
ATOM   1015  O   ARG    75      59.790  84.590 143.410  1.00  0.00            
ATOM   1016  N   TYR    76      61.860  85.060 143.100  1.00  0.00            
ATOM   1017  H   TYR    76      62.640  85.090 142.460  1.00  0.00            
ATOM   1018  CA  TYR    76      62.070  85.520 144.450  1.00  0.00            
ATOM   1019  HA  TYR    76      61.230  85.230 145.080  1.00  0.00            
ATOM   1020  CB  TYR    76      63.340  84.900 145.020  1.00  0.00            
ATOM   1021  HB2 TYR    76      63.990  85.320 144.250  1.00  0.00            
ATOM   1022  HB3 TYR    76      63.720  85.180 146.000  1.00  0.00            
ATOM   1023  CG  TYR    76      63.320  83.370 144.900  1.00  0.00            
ATOM   1024  CD1 TYR    76      62.270  82.710 145.560  1.00  0.00            
ATOM   1025  HD1 TYR    76      61.430  83.240 146.010  1.00  0.00            
ATOM   1026  CE1 TYR    76      62.330  81.340 145.630  1.00  0.00            
ATOM   1027  HE1 TYR    76      61.570  80.830 146.230  1.00  0.00            
ATOM   1028  CZ  TYR    76      63.400  80.590 145.050  1.00  0.00            
ATOM   1029  OH  TYR    76      63.290  79.170 144.970  1.00  0.00            
ATOM   1030  HH  TYR    76      62.470  78.840 145.330  1.00  0.00            
ATOM   1031  CE2 TYR    76      64.430  81.180 144.490  1.00  0.00            
ATOM   1032  HE2 TYR    76      65.230  80.590 144.040  1.00  0.00            
ATOM   1033  CD2 TYR    76      64.500  82.630 144.470  1.00  0.00            
ATOM   1034  HD2 TYR    76      65.410  83.130 144.140  1.00  0.00            
ATOM   1035  C   TYR    76      62.120  87.090 144.520  1.00  0.00            
ATOM   1036  O   TYR    76      62.430  87.670 145.530  1.00  0.00            
ATOM   1037  N   THR    77      61.660  87.790 143.480  1.00  0.00            
ATOM   1038  H   THR    77      61.890  87.510 142.540  1.00  0.00            
ATOM   1039  CA  THR    77      61.170  89.170 143.700  1.00  0.00            
ATOM   1040  HA  THR    77      60.930  89.540 142.700  1.00  0.00            
ATOM   1041  CB  THR    77      59.900  89.340 144.620  1.00  0.00            
ATOM   1042  HB  THR    77      60.200  89.380 145.670  1.00  0.00            
ATOM   1043  CG2 THR    77      59.200  90.670 144.230  1.00  0.00            
ATOM   1044 HG21 THR    77      58.900  90.630 143.180  1.00  0.00            
ATOM   1045 HG22 THR    77      58.320  90.810 144.850  1.00  0.00            
ATOM   1046 HG23 THR    77      59.890  91.500 144.380  1.00  0.00            
ATOM   1047  OG1 THR    77      58.910  88.300 144.450  1.00  0.00            
ATOM   1048  HG1 THR    77      58.170  88.460 145.040  1.00  0.00            
ATOM   1049  C   THR    77      62.300  90.180 143.950  1.00  0.00            
ATOM   1050  O   THR    77      62.240  90.940 144.920  1.00  0.00            
ATOM   1051  N   LYS    78      63.410  90.210 143.230  1.00  0.00            
ATOM   1052  H   LYS    78      63.470  89.710 142.360  1.00  0.00            
ATOM   1053  CA  LYS    78      64.550  90.980 143.660  1.00  0.00            
ATOM   1054  HA  LYS    78      64.510  91.280 144.710  1.00  0.00            
ATOM   1055  CB  LYS    78      65.730  89.960 143.480  1.00  0.00            
ATOM   1056  HB2 LYS    78      65.850  89.830 142.410  1.00  0.00            
ATOM   1057  HB3 LYS    78      66.610  90.450 143.890  1.00  0.00            
ATOM   1058  CG  LYS    78      65.550  88.560 144.150  1.00  0.00            
ATOM   1059  HG2 LYS    78      65.270  88.720 145.190  1.00  0.00            
ATOM   1060  HG3 LYS    78      64.750  88.040 143.630  1.00  0.00            
ATOM   1061  CD  LYS    78      66.850  87.700 144.090  1.00  0.00            
ATOM   1062  HD2 LYS    78      66.610  86.640 144.090  1.00  0.00            
ATOM   1063  HD3 LYS    78      67.430  87.940 143.200  1.00  0.00            
ATOM   1064  CE  LYS    78      67.640  88.030 145.300  1.00  0.00            
ATOM   1065  HE2 LYS    78      67.730  89.110 145.380  1.00  0.00            
ATOM   1066  HE3 LYS    78      67.120  87.650 146.180  1.00  0.00            
ATOM   1067  NZ  LYS    78      68.980  87.430 145.230  1.00  0.00            
ATOM   1068  HZ1 LYS    78      69.460  87.780 144.420  1.00  0.00            
ATOM   1069  HZ2 LYS    78      69.500  87.670 146.060  1.00  0.00            
ATOM   1070  HZ3 LYS    78      68.900  86.430 145.160  1.00  0.00            
ATOM   1071  C   LYS    78      64.790  92.250 142.790  1.00  0.00            
ATOM   1072  O   LYS    78      65.890  92.860 142.840  1.00  0.00            
ATOM   1073  N   MET    79      63.910  92.740 141.880  1.00  0.00            
ATOM   1074  H   MET    79      63.070  92.180 141.800  1.00  0.00            
ATOM   1075  CA  MET    79      64.100  93.850 140.930  1.00  0.00            
ATOM   1076  HA  MET    79      65.010  93.690 140.350  1.00  0.00            
ATOM   1077  CB  MET    79      62.890  93.930 139.950  1.00  0.00            
ATOM   1078  HB2 MET    79      62.010  94.040 140.590  1.00  0.00            
ATOM   1079  HB3 MET    79      63.040  94.850 139.380  1.00  0.00            
ATOM   1080  CG  MET    79      62.680  92.770 138.990  1.00  0.00            
ATOM   1081  HG2 MET    79      62.750  91.880 139.610  1.00  0.00            
ATOM   1082  HG3 MET    79      61.650  92.880 138.640  1.00  0.00            
ATOM   1083  SD  MET    79      63.780  92.590 137.570  1.00  0.00            
ATOM   1084  CE  MET    79      62.500  91.520 136.730  1.00  0.00            
ATOM   1085  HE1 MET    79      61.580  92.090 136.600  1.00  0.00            
ATOM   1086  HE2 MET    79      62.870  91.200 135.760  1.00  0.00            
ATOM   1087  HE3 MET    79      62.300  90.640 137.340  1.00  0.00            
ATOM   1088  C   MET    79      64.410  95.170 141.610  1.00  0.00            
ATOM   1089  O   MET    79      65.270  95.950 141.160  1.00  0.00            
ATOM   1090  N   LYS    80      63.780  95.420 142.790  1.00  0.00            
ATOM   1091  H   LYS    80      63.120  94.720 143.090  1.00  0.00            
ATOM   1092  CA  LYS    80      63.940  96.570 143.590  1.00  0.00            
ATOM   1093  HA  LYS    80      63.670  97.460 143.020  1.00  0.00            
ATOM   1094  CB  LYS    80      63.020  96.480 144.830  1.00  0.00            
ATOM   1095  HB2 LYS    80      63.190  95.520 145.320  1.00  0.00            
ATOM   1096  HB3 LYS    80      63.290  97.280 145.520  1.00  0.00            
ATOM   1097  CG  LYS    80      61.570  96.600 144.460  1.00  0.00            
ATOM   1098  HG2 LYS    80      61.400  97.650 144.240  1.00  0.00            
ATOM   1099  HG3 LYS    80      61.440  96.010 143.550  1.00  0.00            
ATOM   1100  CD  LYS    80      60.510  96.110 145.560  1.00  0.00            
ATOM   1101  HD2 LYS    80      60.780  95.070 145.750  1.00  0.00            
ATOM   1102  HD3 LYS    80      60.740  96.710 146.440  1.00  0.00            
ATOM   1103  CE  LYS    80      58.970  96.200 145.260  1.00  0.00            
ATOM   1104  HE2 LYS    80      58.430  96.500 146.160  1.00  0.00            
ATOM   1105  HE3 LYS    80      58.780  96.930 144.470  1.00  0.00            
ATOM   1106  NZ  LYS    80      58.510  94.890 144.830  1.00  0.00            
ATOM   1107  HZ1 LYS    80      58.680  94.220 145.560  1.00  0.00            
ATOM   1108  HZ2 LYS    80      57.520  94.930 144.630  1.00  0.00            
ATOM   1109  HZ3 LYS    80      59.010  94.610 144.000  1.00  0.00            
ATOM   1110  C   LYS    80      65.330  96.770 144.040  1.00  0.00            
ATOM   1111  O   LYS    80      65.790  97.860 144.350  1.00  0.00            
ATOM   1112  N   THR    81      66.150  95.680 143.980  1.00  0.00            
ATOM   1113  H   THR    81      65.650  94.800 144.010  1.00  0.00            
ATOM   1114  CA  THR    81      67.610  95.660 144.180  1.00  0.00            
ATOM   1115  HA  THR    81      67.790  96.640 144.620  1.00  0.00            
ATOM   1116  CB  THR    81      68.220  94.580 145.120  1.00  0.00            
ATOM   1117  HB  THR    81      69.280  94.480 144.880  1.00  0.00            
ATOM   1118  CG2 THR    81      68.060  94.940 146.600  1.00  0.00            
ATOM   1119 HG21 THR    81      67.000  95.030 146.840  1.00  0.00            
ATOM   1120 HG22 THR    81      68.500  94.160 147.220  1.00  0.00            
ATOM   1121 HG23 THR    81      68.560  95.880 146.800  1.00  0.00            
ATOM   1122  OG1 THR    81      67.510  93.360 144.990  1.00  0.00            
ATOM   1123  HG1 THR    81      67.890  92.700 145.580  1.00  0.00            
ATOM   1124  C   THR    81      68.450  95.810 142.920  1.00  0.00            
ATOM   1125  O   THR    81      68.510  94.860 142.050  1.00  0.00            
ATOM   1126  N   ALA    82      69.220  96.990 142.780  1.00  0.00            
ATOM   1127  H   ALA    82      69.200  97.620 143.570  1.00  0.00            
ATOM   1128  CA  ALA    82      70.060  97.370 141.590  1.00  0.00            
ATOM   1129  HA  ALA    82      69.420  97.510 140.720  1.00  0.00            
ATOM   1130  CB  ALA    82      70.780  98.700 141.900  1.00  0.00            
ATOM   1131  HB1 ALA    82      71.430  98.570 142.770  1.00  0.00            
ATOM   1132  HB2 ALA    82      71.380  99.000 141.040  1.00  0.00            
ATOM   1133  HB3 ALA    82      70.040  99.470 142.120  1.00  0.00            
ATOM   1134  C   ALA    82      71.130  96.340 141.250  1.00  0.00            
ATOM   1135  O   ALA    82      71.500  96.030 140.110  1.00  0.00            
ATOM   1136  N   THR    83      71.700  95.640 142.350  1.00  0.00            
ATOM   1137  H   THR    83      71.290  95.730 143.270  1.00  0.00            
ATOM   1138  CA  THR    83      72.780  94.690 142.170  1.00  0.00            
ATOM   1139  HA  THR    83      73.600  95.200 141.670  1.00  0.00            
ATOM   1140  CB  THR    83      73.280  94.190 143.540  1.00  0.00            
ATOM   1141  HB  THR    83      73.970  93.350 143.410  1.00  0.00            
ATOM   1142  CG2 THR    83      73.990  95.310 144.220  1.00  0.00            
ATOM   1143 HG21 THR    83      73.300  96.150 144.360  1.00  0.00            
ATOM   1144 HG22 THR    83      74.350  94.970 145.190  1.00  0.00            
ATOM   1145 HG23 THR    83      74.830  95.630 143.610  1.00  0.00            
ATOM   1146  OG1 THR    83      72.180  93.820 144.340  1.00  0.00            
ATOM   1147  HG1 THR    83      72.490  93.510 145.190  1.00  0.00            
ATOM   1148  C   THR    83      72.290  93.400 141.480  1.00  0.00            
ATOM   1149  O   THR    83      72.840  92.820 140.580  1.00  0.00            
ATOM   1150  N   ASN    84      71.060  93.090 141.820  1.00  0.00            
ATOM   1151  H   ASN    84      70.670  93.550 142.630  1.00  0.00            
ATOM   1152  CA  ASN    84      70.350  91.950 141.260  1.00  0.00            
ATOM   1153  HA  ASN    84      71.100  91.190 141.050  1.00  0.00            
ATOM   1154  CB  ASN    84      69.200  91.300 142.180  1.00  0.00            
ATOM   1155  HB2 ASN    84      68.440  92.030 142.470  1.00  0.00            
ATOM   1156  HB3 ASN    84      68.740  90.520 141.580  1.00  0.00            
ATOM   1157  CG  ASN    84      69.790  90.650 143.480  1.00  0.00            
ATOM   1158  OD1 ASN    84      69.540  89.480 143.590  1.00  0.00            
ATOM   1159  ND2 ASN    84      70.550  91.330 144.300  1.00  0.00            
ATOM   1160 HD21 ASN    84      70.920  90.890 145.130  1.00  0.00            
ATOM   1161 HD22 ASN    84      70.770  92.300 144.100  1.00  0.00            
ATOM   1162  C   ASN    84      69.920  92.200 139.880  1.00  0.00            
ATOM   1163  O   ASN    84      69.850  91.230 139.050  1.00  0.00            
ATOM   1164  N   ILE    85      69.650  93.470 139.420  1.00  0.00            
ATOM   1165  H   ILE    85      69.270  94.120 140.090  1.00  0.00            
ATOM   1166  CA  ILE    85      69.670  93.850 138.010  1.00  0.00            
ATOM   1167  HA  ILE    85      69.170  93.060 137.450  1.00  0.00            
ATOM   1168  CB  ILE    85      69.100  95.210 137.610  1.00  0.00            
ATOM   1169  HB  ILE    85      69.820  95.990 137.850  1.00  0.00            
ATOM   1170  CG2 ILE    85      68.800  95.230 136.070  1.00  0.00            
ATOM   1171 HG21 ILE    85      68.070  94.450 135.830  1.00  0.00            
ATOM   1172 HG22 ILE    85      68.390  96.200 135.790  1.00  0.00            
ATOM   1173 HG23 ILE    85      69.720  95.050 135.520  1.00  0.00            
ATOM   1174  CG1 ILE    85      67.820  95.560 138.460  1.00  0.00            
ATOM   1175 HG12 ILE    85      68.140  95.580 139.500  1.00  0.00            
ATOM   1176 HG13 ILE    85      67.520  96.560 138.160  1.00  0.00            
ATOM   1177  CD1 ILE    85      66.650  94.610 138.310  1.00  0.00            
ATOM   1178 HD11 ILE    85      66.950  93.610 138.620  1.00  0.00            
ATOM   1179 HD12 ILE    85      65.820  94.950 138.940  1.00  0.00            
ATOM   1180 HD13 ILE    85      66.330  94.590 137.270  1.00  0.00            
ATOM   1181  C   ILE    85      70.930  93.690 137.290  1.00  0.00            
ATOM   1182  O   ILE    85      70.860  93.160 136.190  1.00  0.00            
ATOM   1183  N   TYR    86      72.120  94.050 137.820  1.00  0.00            
ATOM   1184  H   TYR    86      72.210  94.580 138.680  1.00  0.00            
ATOM   1185  CA  TYR    86      73.310  93.770 137.070  1.00  0.00            
ATOM   1186  HA  TYR    86      73.220  94.170 136.060  1.00  0.00            
ATOM   1187  CB  TYR    86      74.540  94.450 137.770  1.00  0.00            
ATOM   1188  HB2 TYR    86      74.740  94.110 138.790  1.00  0.00            
ATOM   1189  HB3 TYR    86      75.340  94.110 137.110  1.00  0.00            
ATOM   1190  CG  TYR    86      74.480  95.990 137.750  1.00  0.00            
ATOM   1191  CD1 TYR    86      74.860  96.690 138.910  1.00  0.00            
ATOM   1192  HD1 TYR    86      75.180  96.140 139.800  1.00  0.00            
ATOM   1193  CE1 TYR    86      74.830  98.050 138.930  1.00  0.00            
ATOM   1194  HE1 TYR    86      75.240  98.570 139.790  1.00  0.00            
ATOM   1195  CZ  TYR    86      74.610  98.720 137.770  1.00  0.00            
ATOM   1196  OH  TYR    86      74.330 100.150 137.780  1.00  0.00            
ATOM   1197  HH  TYR    86      74.320 100.520 138.670  1.00  0.00            
ATOM   1198  CE2 TYR    86      74.300  98.060 136.560  1.00  0.00            
ATOM   1199  HE2 TYR    86      74.100  98.600 135.640  1.00  0.00            
ATOM   1200  CD2 TYR    86      74.260  96.680 136.580  1.00  0.00            
ATOM   1201  HD2 TYR    86      74.050  96.130 135.670  1.00  0.00            
ATOM   1202  C   TYR    86      73.580  92.280 136.820  1.00  0.00            
ATOM   1203  O   TYR    86      73.990  91.860 135.690  1.00  0.00            
ATOM   1204  N   ILE    87      73.370  91.410 137.880  1.00  0.00            
ATOM   1205  H   ILE    87      73.130  91.790 138.780  1.00  0.00            
ATOM   1206  CA  ILE    87      73.500  90.000 137.760  1.00  0.00            
ATOM   1207  HA  ILE    87      74.490  89.680 137.440  1.00  0.00            
ATOM   1208  CB  ILE    87      73.230  89.480 139.190  1.00  0.00            
ATOM   1209  HB  ILE    87      72.300  89.940 139.530  1.00  0.00            
ATOM   1210  CG2 ILE    87      73.110  87.990 139.300  1.00  0.00            
ATOM   1211 HG21 ILE    87      74.040  87.520 138.970  1.00  0.00            
ATOM   1212 HG22 ILE    87      72.920  87.720 140.340  1.00  0.00            
ATOM   1213 HG23 ILE    87      72.280  87.640 138.680  1.00  0.00            
ATOM   1214  CG1 ILE    87      74.340  89.920 140.140  1.00  0.00            
ATOM   1215 HG12 ILE    87      74.380  91.010 140.110  1.00  0.00            
ATOM   1216 HG13 ILE    87      74.060  89.590 141.140  1.00  0.00            
ATOM   1217  CD1 ILE    87      75.690  89.360 139.790  1.00  0.00            
ATOM   1218 HD11 ILE    87      75.970  89.690 138.790  1.00  0.00            
ATOM   1219 HD12 ILE    87      76.430  89.710 140.510  1.00  0.00            
ATOM   1220 HD13 ILE    87      75.650  88.270 139.820  1.00  0.00            
ATOM   1221  C   ILE    87      72.510  89.420 136.740  1.00  0.00            
ATOM   1222  O   ILE    87      72.770  88.580 135.900  1.00  0.00            
ATOM   1223  N   PHE    88      71.230  89.910 136.800  1.00  0.00            
ATOM   1224  H   PHE    88      70.920  90.490 137.570  1.00  0.00            
ATOM   1225  CA  PHE    88      70.260  89.570 135.750  1.00  0.00            
ATOM   1226  HA  PHE    88      70.060  88.500 135.760  1.00  0.00            
ATOM   1227  CB  PHE    88      68.920  90.330 136.000  1.00  0.00            
ATOM   1228  HB2 PHE    88      68.430  89.800 136.820  1.00  0.00            
ATOM   1229  HB3 PHE    88      69.010  91.390 136.250  1.00  0.00            
ATOM   1230  CG  PHE    88      67.950  90.240 134.750  1.00  0.00            
ATOM   1231  CD1 PHE    88      67.160  89.070 134.530  1.00  0.00            
ATOM   1232  HD1 PHE    88      67.210  88.220 135.220  1.00  0.00            
ATOM   1233  CE1 PHE    88      66.320  89.020 133.430  1.00  0.00            
ATOM   1234  HE1 PHE    88      65.650  88.170 133.290  1.00  0.00            
ATOM   1235  CZ  PHE    88      66.330  90.060 132.500  1.00  0.00            
ATOM   1236  HZ  PHE    88      65.680  90.010 131.630  1.00  0.00            
ATOM   1237  CE2 PHE    88      67.160  91.140 132.680  1.00  0.00            
ATOM   1238  HE2 PHE    88      67.140  91.900 131.900  1.00  0.00            
ATOM   1239  CD2 PHE    88      67.990  91.300 133.780  1.00  0.00            
ATOM   1240  HD2 PHE    88      68.620  92.190 133.870  1.00  0.00            
ATOM   1241  C   PHE    88      70.780  89.920 134.320  1.00  0.00            
ATOM   1242  O   PHE    88      70.780  89.120 133.420  1.00  0.00            
ATOM   1243  N   ASN    89      71.360  91.160 134.070  1.00  0.00            
ATOM   1244  H   ASN    89      71.450  91.890 134.760  1.00  0.00            
ATOM   1245  CA  ASN    89      71.770  91.440 132.740  1.00  0.00            
ATOM   1246  HA  ASN    89      71.000  91.180 132.020  1.00  0.00            
ATOM   1247  CB  ASN    89      72.020  92.950 132.660  1.00  0.00            
ATOM   1248  HB2 ASN    89      71.160  93.430 133.120  1.00  0.00            
ATOM   1249  HB3 ASN    89      72.870  93.010 133.340  1.00  0.00            
ATOM   1250  CG  ASN    89      72.380  93.740 131.300  1.00  0.00            
ATOM   1251  OD1 ASN    89      72.450  93.120 130.250  1.00  0.00            
ATOM   1252  ND2 ASN    89      72.470  95.040 131.390  1.00  0.00            
ATOM   1253 HD21 ASN    89      72.690  95.590 130.570  1.00  0.00            
ATOM   1254 HD22 ASN    89      72.320  95.490 132.280  1.00  0.00            
ATOM   1255  C   ASN    89      72.970  90.640 132.330  1.00  0.00            
ATOM   1256  O   ASN    89      73.100  90.130 131.200  1.00  0.00            
ATOM   1257  N   LEU    90      73.890  90.360 133.310  1.00  0.00            
ATOM   1258  H   LEU    90      73.820  90.930 134.140  1.00  0.00            
ATOM   1259  CA  LEU    90      75.060  89.460 133.170  1.00  0.00            
ATOM   1260  HA  LEU    90      75.510  89.710 132.210  1.00  0.00            
ATOM   1261  CB  LEU    90      76.130  89.500 134.240  1.00  0.00            
ATOM   1262  HB2 LEU    90      76.080  90.580 134.370  1.00  0.00            
ATOM   1263  HB3 LEU    90      75.830  89.010 135.170  1.00  0.00            
ATOM   1264  CG  LEU    90      77.620  89.070 133.870  1.00  0.00            
ATOM   1265  HG  LEU    90      77.580  88.070 133.430  1.00  0.00            
ATOM   1266  CD1 LEU    90      78.290  90.030 132.900  1.00  0.00            
ATOM   1267 HD11 LEU    90      78.330  91.020 133.350  1.00  0.00            
ATOM   1268 HD12 LEU    90      79.300  89.680 132.690  1.00  0.00            
ATOM   1269 HD13 LEU    90      77.720  90.070 131.980  1.00  0.00            
ATOM   1270  CD2 LEU    90      78.390  88.720 135.040  1.00  0.00            
ATOM   1271 HD21 LEU    90      77.910  87.880 135.550  1.00  0.00            
ATOM   1272 HD22 LEU    90      79.400  88.430 134.740  1.00  0.00            
ATOM   1273 HD23 LEU    90      78.440  89.580 135.710  1.00  0.00            
ATOM   1274  C   LEU    90      74.720  87.970 132.890  1.00  0.00            
ATOM   1275  O   LEU    90      75.310  87.340 132.000  1.00  0.00            
ATOM   1276  N   ALA    91      73.700  87.470 133.580  1.00  0.00            
ATOM   1277  H   ALA    91      73.370  87.910 134.430  1.00  0.00            
ATOM   1278  CA  ALA    91      73.210  86.110 133.250  1.00  0.00            
ATOM   1279  HA  ALA    91      74.100  85.500 133.120  1.00  0.00            
ATOM   1280  CB  ALA    91      72.410  85.560 134.450  1.00  0.00            
ATOM   1281  HB1 ALA    91      71.510  86.150 134.590  1.00  0.00            
ATOM   1282  HB2 ALA    91      72.140  84.520 134.260  1.00  0.00            
ATOM   1283  HB3 ALA    91      73.020  85.610 135.350  1.00  0.00            
ATOM   1284  C   ALA    91      72.540  86.080 131.870  1.00  0.00            
ATOM   1285  O   ALA    91      72.750  85.110 131.150  1.00  0.00            
ATOM   1286  N   LEU    92      71.720  87.100 131.470  1.00  0.00            
ATOM   1287  H   LEU    92      71.480  87.760 132.200  1.00  0.00            
ATOM   1288  CA  LEU    92      71.090  87.250 130.190  1.00  0.00            
ATOM   1289  HA  LEU    92      70.500  86.370 129.930  1.00  0.00            
ATOM   1290  CB  LEU    92      70.110  88.500 130.310  1.00  0.00            
ATOM   1291  HB2 LEU    92      69.400  88.130 131.050  1.00  0.00            
ATOM   1292  HB3 LEU    92      70.630  89.360 130.720  1.00  0.00            
ATOM   1293  CG  LEU    92      69.360  88.910 129.030  1.00  0.00            
ATOM   1294  HG  LEU    92      70.080  89.070 128.230  1.00  0.00            
ATOM   1295  CD1 LEU    92      68.350  87.770 128.610  1.00  0.00            
ATOM   1296 HD11 LEU    92      67.630  87.610 129.410  1.00  0.00            
ATOM   1297 HD12 LEU    92      67.820  88.070 127.700  1.00  0.00            
ATOM   1298 HD13 LEU    92      68.900  86.850 128.430  1.00  0.00            
ATOM   1299  CD2 LEU    92      68.670  90.250 129.070  1.00  0.00            
ATOM   1300 HD21 LEU    92      69.410  91.030 129.260  1.00  0.00            
ATOM   1301 HD22 LEU    92      68.180  90.430 128.120  1.00  0.00            
ATOM   1302 HD23 LEU    92      67.930  90.250 129.870  1.00  0.00            
ATOM   1303  C   LEU    92      72.010  87.360 128.920  1.00  0.00            
ATOM   1304  O   LEU    92      71.810  86.910 127.810  1.00  0.00            
ATOM   1305  N   ALA    93      73.130  88.050 129.110  1.00  0.00            
ATOM   1306  H   ALA    93      73.240  88.460 130.030  1.00  0.00            
ATOM   1307  CA  ALA    93      74.210  88.160 128.190  1.00  0.00            
ATOM   1308  HA  ALA    93      73.940  88.630 127.240  1.00  0.00            
ATOM   1309  CB  ALA    93      75.280  89.020 128.880  1.00  0.00            
ATOM   1310  HB1 ALA    93      75.560  88.560 129.830  1.00  0.00            
ATOM   1311  HB2 ALA    93      76.160  89.100 128.240  1.00  0.00            
ATOM   1312  HB3 ALA    93      74.880  90.020 129.070  1.00  0.00            
ATOM   1313  C   ALA    93      74.910  86.760 127.920  1.00  0.00            
ATOM   1314  O   ALA    93      75.170  86.360 126.790  1.00  0.00            
ATOM   1315  N   ASP    94      75.170  85.980 129.000  1.00  0.00            
ATOM   1316  H   ASP    94      74.980  86.310 129.940  1.00  0.00            
ATOM   1317  CA  ASP    94      75.780  84.680 128.850  1.00  0.00            
ATOM   1318  HA  ASP    94      76.610  84.770 128.150  1.00  0.00            
ATOM   1319  CB  ASP    94      76.320  84.090 130.210  1.00  0.00            
ATOM   1320  HB2 ASP    94      75.670  84.250 131.070  1.00  0.00            
ATOM   1321  HB3 ASP    94      76.390  83.020 130.010  1.00  0.00            
ATOM   1322  CG  ASP    94      77.670  84.620 130.510  1.00  0.00            
ATOM   1323  OD1 ASP    94      78.340  84.160 131.460  1.00  0.00            
ATOM   1324  OD2 ASP    94      78.210  85.470 129.690  1.00  0.00            
ATOM   1325  C   ASP    94      74.900  83.680 128.270  1.00  0.00            
ATOM   1326  O   ASP    94      75.290  82.780 127.500  1.00  0.00            
ATOM   1327  N   ALA    95      73.580  83.740 128.580  1.00  0.00            
ATOM   1328  H   ALA    95      73.340  84.410 129.300  1.00  0.00            
ATOM   1329  CA  ALA    95      72.550  82.910 128.070  1.00  0.00            
ATOM   1330  HA  ALA    95      72.780  81.860 128.290  1.00  0.00            
ATOM   1331  CB  ALA    95      71.180  83.270 128.730  1.00  0.00            
ATOM   1332  HB1 ALA    95      70.940  84.310 128.520  1.00  0.00            
ATOM   1333  HB2 ALA    95      70.400  82.620 128.330  1.00  0.00            
ATOM   1334  HB3 ALA    95      71.250  83.130 129.810  1.00  0.00            
ATOM   1335  C   ALA    95      72.540  83.040 126.500  1.00  0.00            
ATOM   1336  O   ALA    95      72.550  82.090 125.750  1.00  0.00            
ATOM   1337  N   LEU    96      72.520  84.330 126.010  1.00  0.00            
ATOM   1338  H   LEU    96      72.480  85.080 126.680  1.00  0.00            
ATOM   1339  CA  LEU    96      72.550  84.660 124.630  1.00  0.00            
ATOM   1340  HA  LEU    96      71.710  84.170 124.130  1.00  0.00            
ATOM   1341  CB  LEU    96      72.450  86.160 124.390  1.00  0.00            
ATOM   1342  HB2 LEU    96      73.050  86.620 125.170  1.00  0.00            
ATOM   1343  HB3 LEU    96      72.840  86.450 123.420  1.00  0.00            
ATOM   1344  CG  LEU    96      70.940  86.640 124.530  1.00  0.00            
ATOM   1345  HG  LEU    96      70.490  86.300 125.460  1.00  0.00            
ATOM   1346  CD1 LEU    96      71.020  88.220 124.530  1.00  0.00            
ATOM   1347 HD11 LEU    96      71.470  88.560 123.600  1.00  0.00            
ATOM   1348 HD12 LEU    96      70.020  88.630 124.620  1.00  0.00            
ATOM   1349 HD13 LEU    96      71.630  88.550 125.370  1.00  0.00            
ATOM   1350  CD2 LEU    96      69.970  86.080 123.440  1.00  0.00            
ATOM   1351 HD21 LEU    96      69.960  84.990 123.490  1.00  0.00            
ATOM   1352 HD22 LEU    96      68.960  86.460 123.620  1.00  0.00            
ATOM   1353 HD23 LEU    96      70.310  86.400 122.460  1.00  0.00            
ATOM   1354  C   LEU    96      73.870  84.150 124.040  1.00  0.00            
ATOM   1355  O   LEU    96      73.970  83.510 123.010  1.00  0.00            
ATOM   1356  N   ALA    97      75.000  84.420 124.790  1.00  0.00            
ATOM   1357  H   ALA    97      74.880  85.000 125.610  1.00  0.00            
ATOM   1358  CA  ALA    97      76.310  84.070 124.410  1.00  0.00            
ATOM   1359  HA  ALA    97      76.380  84.650 123.490  1.00  0.00            
ATOM   1360  CB  ALA    97      77.400  84.560 125.400  1.00  0.00            
ATOM   1361  HB1 ALA    97      77.340  83.980 126.320  1.00  0.00            
ATOM   1362  HB2 ALA    97      78.380  84.430 124.950  1.00  0.00            
ATOM   1363  HB3 ALA    97      77.240  85.610 125.630  1.00  0.00            
ATOM   1364  C   ALA    97      76.600  82.640 124.090  1.00  0.00            
ATOM   1365  O   ALA    97      77.230  82.370 123.100  1.00  0.00            
ATOM   1366  N   THR    98      76.010  81.690 124.890  1.00  0.00            
ATOM   1367  H   THR    98      75.490  82.050 125.680  1.00  0.00            
ATOM   1368  CA  THR    98      76.150  80.180 124.750  1.00  0.00            
ATOM   1369  HA  THR    98      77.160  79.980 124.400  1.00  0.00            
ATOM   1370  CB  THR    98      75.930  79.400 126.080  1.00  0.00            
ATOM   1371  HB  THR    98      76.580  79.830 126.850  1.00  0.00            
ATOM   1372  CG2 THR    98      74.440  79.490 126.550  1.00  0.00            
ATOM   1373 HG21 THR    98      73.790  79.060 125.790  1.00  0.00            
ATOM   1374 HG22 THR    98      74.320  78.940 127.480  1.00  0.00            
ATOM   1375 HG23 THR    98      74.170  80.530 126.710  1.00  0.00            
ATOM   1376  OG1 THR    98      76.230  78.020 125.900  1.00  0.00            
ATOM   1377  HG1 THR    98      76.090  77.550 126.730  1.00  0.00            
ATOM   1378  C   THR    98      75.200  79.690 123.660  1.00  0.00            
ATOM   1379  O   THR    98      75.390  78.690 123.030  1.00  0.00            
ATOM   1380  N   SER    99      74.090  80.500 123.430  1.00  0.00            
ATOM   1381  H   SER    99      73.970  81.370 123.930  1.00  0.00            
ATOM   1382  CA  SER    99      72.970  80.030 122.540  1.00  0.00            
ATOM   1383  HA  SER    99      72.620  79.050 122.880  1.00  0.00            
ATOM   1384  CB  SER    99      71.760  81.030 122.570  1.00  0.00            
ATOM   1385  HB2 SER    99      70.900  80.530 122.130  1.00  0.00            
ATOM   1386  HB3 SER    99      71.550  81.270 123.610  1.00  0.00            
ATOM   1387  OG  SER    99      72.030  82.250 121.840  1.00  0.00            
ATOM   1388  HG  SER    99      71.260  82.830 121.890  1.00  0.00            
ATOM   1389  C   SER    99      73.380  79.740 121.140  1.00  0.00            
ATOM   1390  O   SER    99      72.970  78.720 120.530  1.00  0.00            
ATOM   1391  N   THR   100      74.390  80.450 120.550  1.00  0.00            
ATOM   1392  H   THR   100      74.610  81.210 121.180  1.00  0.00            
ATOM   1393  CA  THR   100      75.080  80.390 119.270  1.00  0.00            
ATOM   1394  HA  THR   100      74.400  80.180 118.450  1.00  0.00            
ATOM   1395  CB  THR   100      75.900  81.670 118.930  1.00  0.00            
ATOM   1396  HB  THR   100      76.350  81.600 117.940  1.00  0.00            
ATOM   1397  CG2 THR   100      74.880  82.830 118.950  1.00  0.00            
ATOM   1398 HG21 THR   100      74.430  82.900 119.940  1.00  0.00            
ATOM   1399 HG22 THR   100      75.390  83.770 118.720  1.00  0.00            
ATOM   1400 HG23 THR   100      74.100  82.640 118.210  1.00  0.00            
ATOM   1401  OG1 THR   100      77.070  81.920 119.790  1.00  0.00            
ATOM   1402  HG1 THR   100      77.510  82.720 119.510  1.00  0.00            
ATOM   1403  C   THR   100      75.960  79.170 119.170  1.00  0.00            
ATOM   1404  O   THR   100      76.300  78.740 118.030  1.00  0.00            
ATOM   1405  N   LEU   101      76.300  78.490 120.250  1.00  0.00            
ATOM   1406  H   LEU   101      76.080  78.890 121.150  1.00  0.00            
ATOM   1407  CA  LEU   101      77.160  77.270 120.210  1.00  0.00            
ATOM   1408  HA  LEU   101      78.010  77.440 119.550  1.00  0.00            
ATOM   1409  CB  LEU   101      77.710  76.910 121.650  1.00  0.00            
ATOM   1410  HB2 LEU   101      78.330  77.780 121.840  1.00  0.00            
ATOM   1411  HB3 LEU   101      76.870  76.900 122.350  1.00  0.00            
ATOM   1412  CG  LEU   101      78.560  75.610 121.840  1.00  0.00            
ATOM   1413  HG  LEU   101      77.900  74.780 121.600  1.00  0.00            
ATOM   1414  CD1 LEU   101      79.840  75.510 120.990  1.00  0.00            
ATOM   1415 HD11 LEU   101      80.500  76.340 121.230  1.00  0.00            
ATOM   1416 HD12 LEU   101      80.350  74.570 121.210  1.00  0.00            
ATOM   1417 HD13 LEU   101      79.580  75.550 119.930  1.00  0.00            
ATOM   1418  CD2 LEU   101      78.900  75.410 123.330  1.00  0.00            
ATOM   1419 HD21 LEU   101      77.980  75.320 123.910  1.00  0.00            
ATOM   1420 HD22 LEU   101      79.490  74.500 123.450  1.00  0.00            
ATOM   1421 HD23 LEU   101      79.470  76.260 123.690  1.00  0.00            
ATOM   1422  C   LEU   101      76.620  76.020 119.520  1.00  0.00            
ATOM   1423  O   LEU   101      77.380  75.330 118.810  1.00  0.00            
ATOM   1424  N   PRO   102      75.390  75.530 119.630  1.00  0.00            
ATOM   1425  CD  PRO   102      74.590  75.790 120.780  1.00  0.00            
ATOM   1426  HD2 PRO   102      74.640  76.840 121.070  1.00  0.00            
ATOM   1427  HD3 PRO   102      74.890  75.160 121.620  1.00  0.00            
ATOM   1428  CG  PRO   102      73.230  75.410 120.230  1.00  0.00            
ATOM   1429  HG2 PRO   102      72.820  76.150 119.540  1.00  0.00            
ATOM   1430  HG3 PRO   102      72.490  75.200 121.010  1.00  0.00            
ATOM   1431  CB  PRO   102      73.650  74.100 119.490  1.00  0.00            
ATOM   1432  HB2 PRO   102      72.890  73.890 118.740  1.00  0.00            
ATOM   1433  HB3 PRO   102      73.780  73.230 120.130  1.00  0.00            
ATOM   1434  CA  PRO   102      74.940  74.430 118.820  1.00  0.00            
ATOM   1435  HA  PRO   102      75.630  73.590 118.920  1.00  0.00            
ATOM   1436  C   PRO   102      74.880  74.870 117.360  1.00  0.00            
ATOM   1437  O   PRO   102      74.970  74.050 116.450  1.00  0.00            
ATOM   1438  N   PHE   103      74.800  76.170 116.970  1.00  0.00            
ATOM   1439  H   PHE   103      74.730  76.900 117.670  1.00  0.00            
ATOM   1440  CA  PHE   103      74.760  76.550 115.570  1.00  0.00            
ATOM   1441  HA  PHE   103      74.040  75.910 115.060  1.00  0.00            
ATOM   1442  CB  PHE   103      74.350  78.030 115.350  1.00  0.00            
ATOM   1443  HB2 PHE   103      74.960  78.730 115.930  1.00  0.00            
ATOM   1444  HB3 PHE   103      74.420  78.270 114.290  1.00  0.00            
ATOM   1445  CG  PHE   103      72.910  78.280 115.750  1.00  0.00            
ATOM   1446  CD1 PHE   103      72.500  78.640 117.030  1.00  0.00            
ATOM   1447  HD1 PHE   103      73.240  78.750 117.830  1.00  0.00            
ATOM   1448  CE1 PHE   103      71.140  78.860 117.300  1.00  0.00            
ATOM   1449  HE1 PHE   103      70.760  79.020 118.310  1.00  0.00            
ATOM   1450  CZ  PHE   103      70.260  78.870 116.210  1.00  0.00            
ATOM   1451  HZ  PHE   103      69.220  79.120 116.420  1.00  0.00            
ATOM   1452  CE2 PHE   103      70.650  78.580 114.940  1.00  0.00            
ATOM   1453  HE2 PHE   103      69.950  78.660 114.110  1.00  0.00            
ATOM   1454  CD2 PHE   103      71.970  78.170 114.700  1.00  0.00            
ATOM   1455  HD2 PHE   103      72.250  77.780 113.720  1.00  0.00            
ATOM   1456  C   PHE   103      76.060  76.370 114.780  1.00  0.00            
ATOM   1457  O   PHE   103      76.150  76.220 113.510  1.00  0.00            
ATOM   1458  N   GLN   104      77.180  76.300 115.520  1.00  0.00            
ATOM   1459  H   GLN   104      76.960  76.520 116.480  1.00  0.00            
ATOM   1460  CA  GLN   104      78.600  76.050 115.170  1.00  0.00            
ATOM   1461  HA  GLN   104      78.990  76.860 114.560  1.00  0.00            
ATOM   1462  CB  GLN   104      79.440  75.960 116.460  1.00  0.00            
ATOM   1463  HB2 GLN   104      78.960  75.200 117.080  1.00  0.00            
ATOM   1464  HB3 GLN   104      80.430  75.610 116.160  1.00  0.00            
ATOM   1465  CG  GLN   104      79.580  77.250 117.260  1.00  0.00            
ATOM   1466  HG2 GLN   104      78.630  77.780 117.350  1.00  0.00            
ATOM   1467  HG3 GLN   104      80.000  77.080 118.250  1.00  0.00            
ATOM   1468  CD  GLN   104      80.580  78.140 116.440  1.00  0.00            
ATOM   1469  OE1 GLN   104      81.200  77.700 115.490  1.00  0.00            
ATOM   1470  NE2 GLN   104      80.750  79.390 116.790  1.00  0.00            
ATOM   1471 HE21 GLN   104      81.390  79.970 116.270  1.00  0.00            
ATOM   1472 HE22 GLN   104      80.240  79.760 117.580  1.00  0.00            
ATOM   1473  C   GLN   104      78.800  74.830 114.310  1.00  0.00            
ATOM   1474  O   GLN   104      79.490  74.930 113.280  1.00  0.00            
ATOM   1475  N   SER   105      78.200  73.680 114.620  1.00  0.00            
ATOM   1476  H   SER   105      77.720  73.700 115.510  1.00  0.00            
ATOM   1477  CA  SER   105      78.310  72.400 113.930  1.00  0.00            
ATOM   1478  HA  SER   105      79.060  72.460 113.140  1.00  0.00            
ATOM   1479  CB  SER   105      78.750  71.250 114.970  1.00  0.00            
ATOM   1480  HB2 SER   105      78.970  70.310 114.470  1.00  0.00            
ATOM   1481  HB3 SER   105      79.610  71.550 115.570  1.00  0.00            
ATOM   1482  OG  SER   105      77.640  71.080 115.810  1.00  0.00            
ATOM   1483  HG  SER   105      77.830  70.400 116.460  1.00  0.00            
ATOM   1484  C   SER   105      77.060  72.010 113.070  1.00  0.00            
ATOM   1485  O   SER   105      76.920  70.930 112.480  1.00  0.00            
ATOM   1486  N   ALA   106      76.090  72.970 112.890  1.00  0.00            
ATOM   1487  H   ALA   106      76.210  73.820 113.420  1.00  0.00            
ATOM   1488  CA  ALA   106      74.870  72.800 112.140  1.00  0.00            
ATOM   1489  HA  ALA   106      74.370  72.000 112.690  1.00  0.00            
ATOM   1490  CB  ALA   106      74.020  74.100 112.270  1.00  0.00            
ATOM   1491  HB1 ALA   106      74.500  74.910 111.720  1.00  0.00            
ATOM   1492  HB2 ALA   106      73.030  73.930 111.860  1.00  0.00            
ATOM   1493  HB3 ALA   106      73.930  74.370 113.320  1.00  0.00            
ATOM   1494  C   ALA   106      74.970  72.370 110.720  1.00  0.00            
ATOM   1495  O   ALA   106      74.420  71.400 110.240  1.00  0.00            
ATOM   1496  N   LYS   107      75.840  73.090 110.010  1.00  0.00            
ATOM   1497  H   LYS   107      75.990  74.000 110.430  1.00  0.00            
ATOM   1498  CA  LYS   107      76.340  72.860 108.650  1.00  0.00            
ATOM   1499  HA  LYS   107      75.510  72.610 107.990  1.00  0.00            
ATOM   1500  CB  LYS   107      77.020  74.110 108.120  1.00  0.00            
ATOM   1501  HB2 LYS   107      76.280  74.910 108.180  1.00  0.00            
ATOM   1502  HB3 LYS   107      77.850  74.330 108.800  1.00  0.00            
ATOM   1503  CG  LYS   107      77.550  74.000 106.690  1.00  0.00            
ATOM   1504  HG2 LYS   107      78.210  73.140 106.640  1.00  0.00            
ATOM   1505  HG3 LYS   107      76.700  73.850 106.020  1.00  0.00            
ATOM   1506  CD  LYS   107      78.320  75.270 106.260  1.00  0.00            
ATOM   1507  HD2 LYS   107      77.540  76.010 106.080  1.00  0.00            
ATOM   1508  HD3 LYS   107      78.890  75.550 107.140  1.00  0.00            
ATOM   1509  CE  LYS   107      79.250  75.200 105.050  1.00  0.00            
ATOM   1510  HE2 LYS   107      78.630  75.190 104.150  1.00  0.00            
ATOM   1511  HE3 LYS   107      79.870  76.100 105.050  1.00  0.00            
ATOM   1512  NZ  LYS   107      80.140  73.970 105.070  1.00  0.00            
ATOM   1513  HZ1 LYS   107      79.570  73.140 105.070  1.00  0.00            
ATOM   1514  HZ2 LYS   107      80.730  73.970 104.250  1.00  0.00            
ATOM   1515  HZ3 LYS   107      80.710  73.980 105.900  1.00  0.00            
ATOM   1516  C   LYS   107      77.070  71.570 108.400  1.00  0.00            
ATOM   1517  O   LYS   107      76.800  70.900 107.420  1.00  0.00            
ATOM   1518  N   TYR   108      78.010  71.180 109.280  1.00  0.00            
ATOM   1519  H   TYR   108      78.400  71.890 109.890  1.00  0.00            
ATOM   1520  CA  TYR   108      78.630  69.810 109.300  1.00  0.00            
ATOM   1521  HA  TYR   108      79.100  69.600 108.340  1.00  0.00            
ATOM   1522  CB  TYR   108      79.700  69.740 110.390  1.00  0.00            
ATOM   1523  HB2 TYR   108      80.330  70.600 110.170  1.00  0.00            
ATOM   1524  HB3 TYR   108      79.170  69.900 111.330  1.00  0.00            
ATOM   1525  CG  TYR   108      80.540  68.530 110.500  1.00  0.00            
ATOM   1526  CD1 TYR   108      80.850  67.750 109.430  1.00  0.00            
ATOM   1527  HD1 TYR   108      80.450  68.030 108.460  1.00  0.00            
ATOM   1528  CE1 TYR   108      81.640  66.640 109.550  1.00  0.00            
ATOM   1529  HE1 TYR   108      81.890  66.060 108.660  1.00  0.00            
ATOM   1530  CZ  TYR   108      82.230  66.310 110.800  1.00  0.00            
ATOM   1531  OH  TYR   108      83.110  65.220 110.850  1.00  0.00            
ATOM   1532  HH  TYR   108      83.230  64.790 110.000  1.00  0.00            
ATOM   1533  CE2 TYR   108      81.780  67.030 111.870  1.00  0.00            
ATOM   1534  HE2 TYR   108      82.060  66.680 112.860  1.00  0.00            
ATOM   1535  CD2 TYR   108      81.010  68.140 111.740  1.00  0.00            
ATOM   1536  HD2 TYR   108      80.760  68.730 112.620  1.00  0.00            
ATOM   1537  C   TYR   108      77.620  68.690 109.390  1.00  0.00            
ATOM   1538  O   TYR   108      77.670  67.720 108.630  1.00  0.00            
ATOM   1539  N   LEU   109      76.560  68.830 110.250  1.00  0.00            
ATOM   1540  H   LEU   109      76.590  69.640 110.850  1.00  0.00            
ATOM   1541  CA  LEU   109      75.590  67.870 110.490  1.00  0.00            
ATOM   1542  HA  LEU   109      76.030  66.890 110.690  1.00  0.00            
ATOM   1543  CB  LEU   109      74.840  68.310 111.700  1.00  0.00            
ATOM   1544  HB2 LEU   109      75.560  68.350 112.520  1.00  0.00            
ATOM   1545  HB3 LEU   109      74.430  69.310 111.530  1.00  0.00            
ATOM   1546  CG  LEU   109      73.690  67.340 112.070  1.00  0.00            
ATOM   1547  HG  LEU   109      73.020  67.220 111.220  1.00  0.00            
ATOM   1548  CD1 LEU   109      74.280  66.010 112.430  1.00  0.00            
ATOM   1549 HD11 LEU   109      74.950  66.130 113.280  1.00  0.00            
ATOM   1550 HD12 LEU   109      73.480  65.320 112.690  1.00  0.00            
ATOM   1551 HD13 LEU   109      74.840  65.620 111.580  1.00  0.00            
ATOM   1552  CD2 LEU   109      72.930  67.960 113.230  1.00  0.00            
ATOM   1553 HD21 LEU   109      72.530  68.930 112.930  1.00  0.00            
ATOM   1554 HD22 LEU   109      72.110  67.300 113.520  1.00  0.00            
ATOM   1555 HD23 LEU   109      73.600  68.090 114.080  1.00  0.00            
ATOM   1556  C   LEU   109      74.710  67.440 109.370  1.00  0.00            
ATOM   1557  O   LEU   109      74.370  66.280 109.110  1.00  0.00            
ATOM   1558  N   MET   110      74.220  68.490 108.680  1.00  0.00            
ATOM   1559  H   MET   110      74.540  69.400 108.970  1.00  0.00            
ATOM   1560  CA  MET   110      73.330  68.410 107.580  1.00  0.00            
ATOM   1561  HA  MET   110      72.790  67.470 107.580  1.00  0.00            
ATOM   1562  CB  MET   110      72.310  69.570 107.710  1.00  0.00            
ATOM   1563  HB2 MET   110      72.890  70.490 107.800  1.00  0.00            
ATOM   1564  HB3 MET   110      71.740  69.590 106.780  1.00  0.00            
ATOM   1565  CG  MET   110      71.350  69.450 108.900  1.00  0.00            
ATOM   1566  HG2 MET   110      72.000  69.460 109.780  1.00  0.00            
ATOM   1567  HG3 MET   110      70.760  70.370 108.880  1.00  0.00            
ATOM   1568  SD  MET   110      70.220  68.020 109.000  1.00  0.00            
ATOM   1569  CE  MET   110      68.920  68.980 108.440  1.00  0.00            
ATOM   1570  HE1 MET   110      69.160  69.370 107.450  1.00  0.00            
ATOM   1571  HE2 MET   110      68.020  68.370 108.380  1.00  0.00            
ATOM   1572  HE3 MET   110      68.760  69.810 109.130  1.00  0.00            
ATOM   1573  C   MET   110      73.990  68.560 106.180  1.00  0.00            
ATOM   1574  O   MET   110      73.320  68.430 105.150  1.00  0.00            
ATOM   1575  N   GLU   111      75.290  68.770 106.130  1.00  0.00            
ATOM   1576  H   GLU   111      75.740  68.800 107.030  1.00  0.00            
ATOM   1577  CA  GLU   111      76.060  69.070 104.980  1.00  0.00            
ATOM   1578  HA  GLU   111      77.110  69.090 105.270  1.00  0.00            
ATOM   1579  CB  GLU   111      75.880  67.990 103.760  1.00  0.00            
ATOM   1580  HB2 GLU   111      74.880  68.120 103.340  1.00  0.00            
ATOM   1581  HB3 GLU   111      76.630  68.210 103.000  1.00  0.00            
ATOM   1582  CG  GLU   111      76.040  66.560 104.230  1.00  0.00            
ATOM   1583  HG2 GLU   111      76.970  66.590 104.800  1.00  0.00            
ATOM   1584  HG3 GLU   111      75.220  66.300 104.900  1.00  0.00            
ATOM   1585  CD  GLU   111      76.150  65.490 103.100  1.00  0.00            
ATOM   1586  OE1 GLU   111      77.230  64.860 103.020  1.00  0.00            
ATOM   1587  OE2 GLU   111      75.210  65.360 102.290  1.00  0.00            
ATOM   1588  C   GLU   111      75.790  70.520 104.500  1.00  0.00            
ATOM   1589  O   GLU   111      76.200  70.890 103.410  1.00  0.00            
ATOM   1590  N   THR   112      75.080  71.410 105.170  1.00  0.00            
ATOM   1591  H   THR   112      74.960  71.200 106.150  1.00  0.00            
ATOM   1592  CA  THR   112      74.510  72.700 104.640  1.00  0.00            
ATOM   1593  HA  THR   112      75.290  73.340 104.230  1.00  0.00            
ATOM   1594  CB  THR   112      73.440  72.430 103.530  1.00  0.00            
ATOM   1595  HB  THR   112      73.880  71.780 102.770  1.00  0.00            
ATOM   1596  CG2 THR   112      72.150  71.730 104.140  1.00  0.00            
ATOM   1597 HG21 THR   112      71.710  72.380 104.900  1.00  0.00            
ATOM   1598 HG22 THR   112      71.420  71.550 103.350  1.00  0.00            
ATOM   1599 HG23 THR   112      72.430  70.780 104.590  1.00  0.00            
ATOM   1600  OG1 THR   112      73.000  73.610 102.810  1.00  0.00            
ATOM   1601  HG1 THR   112      72.350  73.360 102.150  1.00  0.00            
ATOM   1602  C   THR   112      73.780  73.390 105.820  1.00  0.00            
ATOM   1603  O   THR   112      73.380  72.780 106.800  1.00  0.00            
ATOM   1604  N   TRP   113      73.700  74.690 105.720  1.00  0.00            
ATOM   1605  H   TRP   113      74.150  75.190 104.970  1.00  0.00            
ATOM   1606  CA  TRP   113      73.000  75.450 106.730  1.00  0.00            
ATOM   1607  HA  TRP   113      73.260  75.090 107.730  1.00  0.00            
ATOM   1608  CB  TRP   113      73.400  76.940 106.620  1.00  0.00            
ATOM   1609  HB2 TRP   113      74.450  76.940 106.900  1.00  0.00            
ATOM   1610  HB3 TRP   113      73.300  77.260 105.590  1.00  0.00            
ATOM   1611  CG  TRP   113      72.720  78.000 107.480  1.00  0.00            
ATOM   1612  CD1 TRP   113      71.800  78.830 106.890  1.00  0.00            
ATOM   1613  HD1 TRP   113      71.690  78.780 105.810  1.00  0.00            
ATOM   1614  NE1 TRP   113      71.210  79.560 107.830  1.00  0.00            
ATOM   1615  HE1 TRP   113      70.430  80.180 107.660  1.00  0.00            
ATOM   1616  CE2 TRP   113      71.840  79.360 109.070  1.00  0.00            
ATOM   1617  CZ2 TRP   113      71.660  79.890 110.300  1.00  0.00            
ATOM   1618  HZ2 TRP   113      70.880  80.640 110.410  1.00  0.00            
ATOM   1619  CH2 TRP   113      72.500  79.440 111.390  1.00  0.00            
ATOM   1620  HH2 TRP   113      72.340  79.750 112.420  1.00  0.00            
ATOM   1621  CZ3 TRP   113      73.560  78.570 111.100  1.00  0.00            
ATOM   1622  HZ3 TRP   113      74.260  78.280 111.880  1.00  0.00            
ATOM   1623  CE3 TRP   113      73.760  78.040 109.790  1.00  0.00            
ATOM   1624  HE3 TRP   113      74.610  77.380 109.610  1.00  0.00            
ATOM   1625  CD2 TRP   113      72.890  78.390 108.840  1.00  0.00            
ATOM   1626  C   TRP   113      71.430  75.320 106.630  1.00  0.00            
ATOM   1627  O   TRP   113      70.920  75.440 105.500  1.00  0.00            
ATOM   1628  N   PRO   114      70.630  75.060 107.680  1.00  0.00            
ATOM   1629  CD  PRO   114      71.120  74.460 108.950  1.00  0.00            
ATOM   1630  HD2 PRO   114      71.200  75.260 109.690  1.00  0.00            
ATOM   1631  HD3 PRO   114      72.110  74.050 108.760  1.00  0.00            
ATOM   1632  CG  PRO   114      70.090  73.370 109.360  1.00  0.00            
ATOM   1633  HG2 PRO   114      69.400  73.760 110.110  1.00  0.00            
ATOM   1634  HG3 PRO   114      70.600  72.500 109.770  1.00  0.00            
ATOM   1635  CB  PRO   114      69.360  73.020 108.030  1.00  0.00            
ATOM   1636  HB2 PRO   114      68.340  72.680 108.220  1.00  0.00            
ATOM   1637  HB3 PRO   114      69.870  72.310 107.370  1.00  0.00            
ATOM   1638  CA  PRO   114      69.330  74.440 107.370  1.00  0.00            
ATOM   1639  HA  PRO   114      69.230  74.300 106.290  1.00  0.00            
ATOM   1640  C   PRO   114      68.300  75.280 107.830  1.00  0.00            
ATOM   1641  O   PRO   114      67.170  74.890 107.750  1.00  0.00            
ATOM   1642  N   PHE   115      68.660  76.440 108.560  1.00  0.00            
ATOM   1643  H   PHE   115      69.630  76.680 108.450  1.00  0.00            
ATOM   1644  CA  PHE   115      67.860  77.260 109.410  1.00  0.00            
ATOM   1645  HA  PHE   115      66.970  76.710 109.740  1.00  0.00            
ATOM   1646  CB  PHE   115      68.680  77.670 110.670  1.00  0.00            
ATOM   1647  HB2 PHE   115      69.730  77.730 110.400  1.00  0.00            
ATOM   1648  HB3 PHE   115      68.380  78.590 111.180  1.00  0.00            
ATOM   1649  CG  PHE   115      68.550  76.560 111.680  1.00  0.00            
ATOM   1650  CD1 PHE   115      67.250  76.170 112.150  1.00  0.00            
ATOM   1651  HD1 PHE   115      66.340  76.650 111.780  1.00  0.00            
ATOM   1652  CE1 PHE   115      67.160  75.130 113.130  1.00  0.00            
ATOM   1653  HE1 PHE   115      66.190  74.780 113.490  1.00  0.00            
ATOM   1654  CZ  PHE   115      68.350  74.560 113.640  1.00  0.00            
ATOM   1655  HZ  PHE   115      68.270  73.820 114.440  1.00  0.00            
ATOM   1656  CE2 PHE   115      69.590  74.920 113.150  1.00  0.00            
ATOM   1657  HE2 PHE   115      70.470  74.370 113.490  1.00  0.00            
ATOM   1658  CD2 PHE   115      69.730  75.950 112.260  1.00  0.00            
ATOM   1659  HD2 PHE   115      70.720  76.310 111.990  1.00  0.00            
ATOM   1660  C   PHE   115      67.320  78.520 108.860  1.00  0.00            
ATOM   1661  O   PHE   115      66.490  79.150 109.510  1.00  0.00            
ATOM   1662  N   GLY   116      67.730  78.940 107.700  1.00  0.00            
ATOM   1663  H   GLY   116      68.450  78.400 107.240  1.00  0.00            
ATOM   1664  CA  GLY   116      67.220  80.140 107.020  1.00  0.00            
ATOM   1665  HA2 GLY   116      67.240  79.960 105.950  1.00  0.00            
ATOM   1666  HA3 GLY   116      66.190  80.310 107.340  1.00  0.00            
ATOM   1667  C   GLY   116      68.020  81.350 107.320  1.00  0.00            
ATOM   1668  O   GLY   116      68.860  81.410 108.210  1.00  0.00            
ATOM   1669  N   GLU   117      67.820  82.410 106.560  1.00  0.00            
ATOM   1670  H   GLU   117      67.140  82.310 105.820  1.00  0.00            
ATOM   1671  CA  GLU   117      68.540  83.660 106.670  1.00  0.00            
ATOM   1672  HA  GLU   117      69.610  83.490 106.760  1.00  0.00            
ATOM   1673  CB  GLU   117      68.270  84.490 105.340  1.00  0.00            
ATOM   1674  HB2 GLU   117      68.550  83.870 104.490  1.00  0.00            
ATOM   1675  HB3 GLU   117      67.200  84.710 105.290  1.00  0.00            
ATOM   1676  CG  GLU   117      69.060  85.790 105.300  1.00  0.00            
ATOM   1677  HG2 GLU   117      68.480  86.630 105.690  1.00  0.00            
ATOM   1678  HG3 GLU   117      69.940  85.630 105.930  1.00  0.00            
ATOM   1679  CD  GLU   117      69.500  86.090 103.890  1.00  0.00            
ATOM   1680  OE1 GLU   117      69.010  87.050 103.270  1.00  0.00            
ATOM   1681  OE2 GLU   117      70.410  85.410 103.360  1.00  0.00            
ATOM   1682  C   GLU   117      68.230  84.510 107.840  1.00  0.00            
ATOM   1683  O   GLU   117      69.170  85.200 108.360  1.00  0.00            
ATOM   1684  N   LEU   118      67.010  84.450 108.400  1.00  0.00            
ATOM   1685  H   LEU   118      66.330  83.840 107.970  1.00  0.00            
ATOM   1686  CA  LEU   118      66.650  85.130 109.630  1.00  0.00            
ATOM   1687  HA  LEU   118      66.650  86.210 109.480  1.00  0.00            
ATOM   1688  CB  LEU   118      65.220  84.690 110.060  1.00  0.00            
ATOM   1689  HB2 LEU   118      64.660  84.770 109.130  1.00  0.00            
ATOM   1690  HB3 LEU   118      65.330  83.640 110.330  1.00  0.00            
ATOM   1691  CG  LEU   118      64.460  85.440 111.190  1.00  0.00            
ATOM   1692  HG  LEU   118      64.810  85.070 112.150  1.00  0.00            
ATOM   1693  CD1 LEU   118      64.700  86.960 111.110  1.00  0.00            
ATOM   1694 HD11 LEU   118      64.350  87.330 110.150  1.00  0.00            
ATOM   1695 HD12 LEU   118      64.160  87.460 111.910  1.00  0.00            
ATOM   1696 HD13 LEU   118      65.760  87.170 111.210  1.00  0.00            
ATOM   1697  CD2 LEU   118      63.000  85.110 111.020  1.00  0.00            
ATOM   1698 HD21 LEU   118      62.860  84.030 111.110  1.00  0.00            
ATOM   1699 HD22 LEU   118      62.420  85.610 111.790  1.00  0.00            
ATOM   1700 HD23 LEU   118      62.660  85.440 110.040  1.00  0.00            
ATOM   1701  C   LEU   118      67.570  84.690 110.790  1.00  0.00            
ATOM   1702  O   LEU   118      68.110  85.470 111.560  1.00  0.00            
ATOM   1703  N   LEU   119      67.770  83.410 110.910  1.00  0.00            
ATOM   1704  H   LEU   119      67.290  82.710 110.360  1.00  0.00            
ATOM   1705  CA  LEU   119      68.630  82.960 112.000  1.00  0.00            
ATOM   1706  HA  LEU   119      68.390  83.440 112.950  1.00  0.00            
ATOM   1707  CB  LEU   119      68.350  81.410 112.140  1.00  0.00            
ATOM   1708  HB2 LEU   119      68.000  81.010 111.190  1.00  0.00            
ATOM   1709  HB3 LEU   119      69.300  80.950 112.400  1.00  0.00            
ATOM   1710  CG  LEU   119      67.290  81.090 113.260  1.00  0.00            
ATOM   1711  HG  LEU   119      66.360  81.620 113.040  1.00  0.00            
ATOM   1712  CD1 LEU   119      67.010  79.560 113.310  1.00  0.00            
ATOM   1713 HD11 LEU   119      67.930  79.030 113.530  1.00  0.00            
ATOM   1714 HD12 LEU   119      66.280  79.350 114.090  1.00  0.00            
ATOM   1715 HD13 LEU   119      66.620  79.230 112.350  1.00  0.00            
ATOM   1716  CD2 LEU   119      67.840  81.500 114.670  1.00  0.00            
ATOM   1717 HD21 LEU   119      68.050  82.570 114.680  1.00  0.00            
ATOM   1718 HD22 LEU   119      67.090  81.270 115.430  1.00  0.00            
ATOM   1719 HD23 LEU   119      68.750  80.940 114.880  1.00  0.00            
ATOM   1720  C   LEU   119      70.100  83.290 111.890  1.00  0.00            
ATOM   1721  O   LEU   119      70.790  83.520 112.860  1.00  0.00            
ATOM   1722  N   CYX   120      70.650  83.240 110.610  1.00  0.00            
ATOM   1723  H   CYX   120      70.040  82.900 109.880  1.00  0.00            
ATOM   1724  CA  CYX   120      72.010  83.610 110.260  1.00  0.00            
ATOM   1725  HA  CYX   120      72.720  83.000 110.820  1.00  0.00            
ATOM   1726  CB  CYX   120      72.250  83.370 108.720  1.00  0.00            
ATOM   1727  HB2 CYX   120      72.260  82.300 108.520  1.00  0.00            
ATOM   1728  HB3 CYX   120      71.450  83.840 108.150  1.00  0.00            
ATOM   1729  SG  CYX   120      73.840  83.940 108.020  1.00  0.00            
ATOM   1730  C   CYX   120      72.190  85.080 110.620  1.00  0.00            
ATOM   1731  O   CYX   120      73.060  85.360 111.430  1.00  0.00            
ATOM   1732  N   LYS   121      71.360  86.030 110.130  1.00  0.00            
ATOM   1733  H   LYS   121      70.740  85.810 109.370  1.00  0.00            
ATOM   1734  CA  LYS   121      71.340  87.380 110.660  1.00  0.00            
ATOM   1735  HA  LYS   121      72.290  87.890 110.480  1.00  0.00            
ATOM   1736  CB  LYS   121      70.230  88.150 109.950  1.00  0.00            
ATOM   1737  HB2 LYS   121      69.300  87.610 110.130  1.00  0.00            
ATOM   1738  HB3 LYS   121      70.170  89.130 110.420  1.00  0.00            
ATOM   1739  CG  LYS   121      70.440  88.310 108.460  1.00  0.00            
ATOM   1740  HG2 LYS   121      71.320  88.930 108.320  1.00  0.00            
ATOM   1741  HG3 LYS   121      70.630  87.320 108.050  1.00  0.00            
ATOM   1742  CD  LYS   121      69.250  88.940 107.730  1.00  0.00            
ATOM   1743  HD2 LYS   121      68.520  88.130 107.620  1.00  0.00            
ATOM   1744  HD3 LYS   121      68.860  89.690 108.420  1.00  0.00            
ATOM   1745  CE  LYS   121      69.500  89.570 106.400  1.00  0.00            
ATOM   1746  HE2 LYS   121      69.860  88.810 105.710  1.00  0.00            
ATOM   1747  HE3 LYS   121      68.570  89.990 106.030  1.00  0.00            
ATOM   1748  NZ  LYS   121      70.510  90.640 106.520  1.00  0.00            
ATOM   1749  HZ1 LYS   121      71.370  90.250 106.870  1.00  0.00            
ATOM   1750  HZ2 LYS   121      70.670  91.060 105.620  1.00  0.00            
ATOM   1751  HZ3 LYS   121      70.180  91.350 107.160  1.00  0.00            
ATOM   1752  C   LYS   121      71.100  87.600 112.160  1.00  0.00            
ATOM   1753  O   LYS   121      71.750  88.430 112.770  1.00  0.00            
ATOM   1754  N   ALA   122      70.090  86.920 112.850  1.00  0.00            
ATOM   1755  H   ALA   122      69.430  86.420 112.270  1.00  0.00            
ATOM   1756  CA  ALA   122      69.910  86.890 114.280  1.00  0.00            
ATOM   1757  HA  ALA   122      69.620  87.890 114.580  1.00  0.00            
ATOM   1758  CB  ALA   122      68.780  85.890 114.700  1.00  0.00            
ATOM   1759  HB1 ALA   122      69.060  84.880 114.410  1.00  0.00            
ATOM   1760  HB2 ALA   122      68.640  85.930 115.780  1.00  0.00            
ATOM   1761  HB3 ALA   122      67.850  86.160 114.200  1.00  0.00            
ATOM   1762  C   ALA   122      71.160  86.490 115.040  1.00  0.00            
ATOM   1763  O   ALA   122      71.750  87.190 115.800  1.00  0.00            
ATOM   1764  N   VAL   123      71.810  85.380 114.680  1.00  0.00            
ATOM   1765  H   VAL   123      71.420  84.740 114.000  1.00  0.00            
ATOM   1766  CA  VAL   123      73.060  84.990 115.370  1.00  0.00            
ATOM   1767  HA  VAL   123      72.990  85.000 116.460  1.00  0.00            
ATOM   1768  CB  VAL   123      73.370  83.480 114.890  1.00  0.00            
ATOM   1769  HB  VAL   123      73.210  83.440 113.810  1.00  0.00            
ATOM   1770  CG1 VAL   123      74.860  83.010 115.230  1.00  0.00            
ATOM   1771 HG11 VAL   123      75.020  83.050 116.310  1.00  0.00            
ATOM   1772 HG12 VAL   123      75.010  81.990 114.880  1.00  0.00            
ATOM   1773 HG13 VAL   123      75.570  83.670 114.730  1.00  0.00            
ATOM   1774  CG2 VAL   123      72.360  82.570 115.550  1.00  0.00            
ATOM   1775 HG21 VAL   123      71.350  82.860 115.250  1.00  0.00            
ATOM   1776 HG22 VAL   123      72.540  81.540 115.250  1.00  0.00            
ATOM   1777 HG23 VAL   123      72.450  82.650 116.630  1.00  0.00            
ATOM   1778  C   VAL   123      74.190  85.890 115.190  1.00  0.00            
ATOM   1779  O   VAL   123      74.840  86.300 116.170  1.00  0.00            
ATOM   1780  N   LEU   124      74.450  86.410 113.990  1.00  0.00            
ATOM   1781  H   LEU   124      73.980  86.070 113.160  1.00  0.00            
ATOM   1782  CA  LEU   124      75.510  87.410 113.830  1.00  0.00            
ATOM   1783  HA  LEU   124      76.410  87.040 114.320  1.00  0.00            
ATOM   1784  CB  LEU   124      75.850  87.720 112.350  1.00  0.00            
ATOM   1785  HB2 LEU   124      74.830  87.670 111.970  1.00  0.00            
ATOM   1786  HB3 LEU   124      76.250  88.720 112.190  1.00  0.00            
ATOM   1787  CG  LEU   124      76.730  86.690 111.600  1.00  0.00            
ATOM   1788  HG  LEU   124      76.590  85.780 112.180  1.00  0.00            
ATOM   1789  CD1 LEU   124      76.510  86.380 110.060  1.00  0.00            
ATOM   1790 HD11 LEU   124      76.650  87.290 109.480  1.00  0.00            
ATOM   1791 HD12 LEU   124      77.230  85.630 109.730  1.00  0.00            
ATOM   1792 HD13 LEU   124      75.500  86.000 109.910  1.00  0.00            
ATOM   1793  CD2 LEU   124      78.200  86.990 111.910  1.00  0.00            
ATOM   1794 HD21 LEU   124      78.370  86.910 112.990  1.00  0.00            
ATOM   1795 HD22 LEU   124      78.830  86.270 111.390  1.00  0.00            
ATOM   1796 HD23 LEU   124      78.440  88.000 111.580  1.00  0.00            
ATOM   1797  C   LEU   124      75.200  88.700 114.570  1.00  0.00            
ATOM   1798  O   LEU   124      76.080  89.210 115.210  1.00  0.00            
ATOM   1799  N   SER   125      73.980  89.310 114.530  1.00  0.00            
ATOM   1800  H   SER   125      73.340  89.120 113.770  1.00  0.00            
ATOM   1801  CA  SER   125      73.670  90.390 115.440  1.00  0.00            
ATOM   1802  HA  SER   125      74.450  91.150 115.400  1.00  0.00            
ATOM   1803  CB  SER   125      72.370  91.010 115.060  1.00  0.00            
ATOM   1804  HB2 SER   125      72.050  91.650 115.890  1.00  0.00            
ATOM   1805  HB3 SER   125      72.540  91.620 114.180  1.00  0.00            
ATOM   1806  OG  SER   125      71.340  90.040 114.780  1.00  0.00            
ATOM   1807  HG  SER   125      70.530  90.490 114.540  1.00  0.00            
ATOM   1808  C   SER   125      73.770  90.060 116.930  1.00  0.00            
ATOM   1809  O   SER   125      74.240  90.890 117.680  1.00  0.00            
ATOM   1810  N   ILE   126      73.370  88.890 117.450  1.00  0.00            
ATOM   1811  H   ILE   126      72.920  88.270 116.790  1.00  0.00            
ATOM   1812  CA  ILE   126      73.500  88.460 118.780  1.00  0.00            
ATOM   1813  HA  ILE   126      72.970  89.190 119.390  1.00  0.00            
ATOM   1814  CB  ILE   126      72.920  87.040 119.040  1.00  0.00            
ATOM   1815  HB  ILE   126      73.240  86.470 118.170  1.00  0.00            
ATOM   1816  CG2 ILE   126      73.280  86.250 120.340  1.00  0.00            
ATOM   1817 HG21 ILE   126      72.960  86.820 121.210  1.00  0.00            
ATOM   1818 HG22 ILE   126      72.770  85.280 120.330  1.00  0.00            
ATOM   1819 HG23 ILE   126      74.360  86.100 120.390  1.00  0.00            
ATOM   1820  CG1 ILE   126      71.360  87.240 119.090  1.00  0.00            
ATOM   1821 HG12 ILE   126      71.040  87.640 120.050  1.00  0.00            
ATOM   1822 HG13 ILE   126      71.020  87.900 118.290  1.00  0.00            
ATOM   1823  CD1 ILE   126      70.740  85.800 118.890  1.00  0.00            
ATOM   1824 HD11 ILE   126      71.080  85.140 119.690  1.00  0.00            
ATOM   1825 HD12 ILE   126      69.650  85.870 118.920  1.00  0.00            
ATOM   1826 HD13 ILE   126      71.060  85.400 117.930  1.00  0.00            
ATOM   1827  C   ILE   126      74.930  88.400 119.270  1.00  0.00            
ATOM   1828  O   ILE   126      75.270  88.860 120.340  1.00  0.00            
ATOM   1829  N   ASP   127      75.800  87.850 118.420  1.00  0.00            
ATOM   1830  H   ASP   127      75.400  87.370 117.630  1.00  0.00            
ATOM   1831  CA  ASP   127      77.240  87.670 118.690  1.00  0.00            
ATOM   1832  HA  ASP   127      77.390  87.100 119.610  1.00  0.00            
ATOM   1833  CB  ASP   127      77.910  86.860 117.480  1.00  0.00            
ATOM   1834  HB2 ASP   127      77.360  85.990 117.130  1.00  0.00            
ATOM   1835  HB3 ASP   127      77.960  87.600 116.680  1.00  0.00            
ATOM   1836  CG  ASP   127      79.330  86.440 117.880  1.00  0.00            
ATOM   1837  OD1 ASP   127      79.500  85.980 119.040  1.00  0.00            
ATOM   1838  OD2 ASP   127      80.210  86.430 117.030  1.00  0.00            
ATOM   1839  C   ASP   127      78.040  88.900 119.160  1.00  0.00            
ATOM   1840  O   ASP   127      78.690  88.970 120.230  1.00  0.00            
ATOM   1841  N   TYR   128      77.950  90.000 118.360  1.00  0.00            
ATOM   1842  H   TYR   128      77.650  89.910 117.400  1.00  0.00            
ATOM   1843  CA  TYR   128      78.350  91.330 118.850  1.00  0.00            
ATOM   1844  HA  TYR   128      79.380  91.330 119.210  1.00  0.00            
ATOM   1845  CB  TYR   128      78.240  92.310 117.640  1.00  0.00            
ATOM   1846  HB2 TYR   128      77.250  92.100 117.230  1.00  0.00            
ATOM   1847  HB3 TYR   128      78.270  93.340 117.990  1.00  0.00            
ATOM   1848  CG  TYR   128      79.280  92.110 116.580  1.00  0.00            
ATOM   1849  CD1 TYR   128      80.400  92.930 116.410  1.00  0.00            
ATOM   1850  HD1 TYR   128      80.600  93.760 117.080  1.00  0.00            
ATOM   1851  CE1 TYR   128      81.280  92.660 115.340  1.00  0.00            
ATOM   1852  HE1 TYR   128      82.030  93.430 115.150  1.00  0.00            
ATOM   1853  CZ  TYR   128      81.110  91.590 114.430  1.00  0.00            
ATOM   1854  OH  TYR   128      82.190  91.270 113.560  1.00  0.00            
ATOM   1855  HH  TYR   128      82.950  91.840 113.690  1.00  0.00            
ATOM   1856  CE2 TYR   128      79.970  90.810 114.630  1.00  0.00            
ATOM   1857  HE2 TYR   128      79.800  89.970 113.950  1.00  0.00            
ATOM   1858  CD2 TYR   128      79.060  91.070 115.650  1.00  0.00            
ATOM   1859  HD2 TYR   128      78.160  90.470 115.740  1.00  0.00            
ATOM   1860  C   TYR   128      77.510  91.850 120.060  1.00  0.00            
ATOM   1861  O   TYR   128      78.020  92.540 120.940  1.00  0.00            
ATOM   1862  N   TYR   129      76.260  91.630 120.010  1.00  0.00            
ATOM   1863  H   TYR   129      75.860  91.200 119.190  1.00  0.00            
ATOM   1864  CA  TYR   129      75.320  92.170 121.070  1.00  0.00            
ATOM   1865  HA  TYR   129      75.470  93.240 121.210  1.00  0.00            
ATOM   1866  CB  TYR   129      73.840  91.930 120.610  1.00  0.00            
ATOM   1867  HB2 TYR   129      73.700  92.490 119.690  1.00  0.00            
ATOM   1868  HB3 TYR   129      73.770  90.860 120.400  1.00  0.00            
ATOM   1869  CG  TYR   129      72.780  92.310 121.590  1.00  0.00            
ATOM   1870  CD1 TYR   129      72.380  93.640 121.750  1.00  0.00            
ATOM   1871  HD1 TYR   129      72.810  94.380 121.080  1.00  0.00            
ATOM   1872  CE1 TYR   129      71.490  94.020 122.690  1.00  0.00            
ATOM   1873  HE1 TYR   129      71.280  95.080 122.840  1.00  0.00            
ATOM   1874  CZ  TYR   129      70.780  93.070 123.410  1.00  0.00            
ATOM   1875  OH  TYR   129      69.800  93.480 124.310  1.00  0.00            
ATOM   1876  HH  TYR   129      69.700  94.430 124.350  1.00  0.00            
ATOM   1877  CE2 TYR   129      71.140  91.730 123.260  1.00  0.00            
ATOM   1878  HE2 TYR   129      70.610  91.000 123.870  1.00  0.00            
ATOM   1879  CD2 TYR   129      72.120  91.310 122.390  1.00  0.00            
ATOM   1880  HD2 TYR   129      72.370  90.250 122.330  1.00  0.00            
ATOM   1881  C   TYR   129      75.670  91.640 122.470  1.00  0.00            
ATOM   1882  O   TYR   129      75.890  92.410 123.440  1.00  0.00            
ATOM   1883  N   ASN   130      75.860  90.320 122.600  1.00  0.00            
ATOM   1884  H   ASN   130      75.620  89.710 121.830  1.00  0.00            
ATOM   1885  CA  ASN   130      76.260  89.720 123.840  1.00  0.00            
ATOM   1886  HA  ASN   130      75.570  90.080 124.600  1.00  0.00            
ATOM   1887  CB  ASN   130      76.280  88.120 123.890  1.00  0.00            
ATOM   1888  HB2 ASN   130      76.680  87.930 124.890  1.00  0.00            
ATOM   1889  HB3 ASN   130      75.260  87.730 123.830  1.00  0.00            
ATOM   1890  CG  ASN   130      77.150  87.380 122.870  1.00  0.00            
ATOM   1891  OD1 ASN   130      76.580  86.690 122.050  1.00  0.00            
ATOM   1892  ND2 ASN   130      78.510  87.410 122.960  1.00  0.00            
ATOM   1893 HD21 ASN   130      79.070  86.920 122.280  1.00  0.00            
ATOM   1894 HD22 ASN   130      78.950  87.930 123.710  1.00  0.00            
ATOM   1895  C   ASN   130      77.560  90.200 124.360  1.00  0.00            
ATOM   1896  O   ASN   130      77.730  90.490 125.590  1.00  0.00            
ATOM   1897  N   MET   131      78.550  90.340 123.400  1.00  0.00            
ATOM   1898  H   MET   131      78.270  90.000 122.490  1.00  0.00            
ATOM   1899  CA  MET   131      79.940  90.850 123.560  1.00  0.00            
ATOM   1900  HA  MET   131      80.470  90.230 124.290  1.00  0.00            
ATOM   1901  CB  MET   131      80.700  90.810 122.240  1.00  0.00            
ATOM   1902  HB2 MET   131      80.670  89.780 121.880  1.00  0.00            
ATOM   1903  HB3 MET   131      80.170  91.460 121.540  1.00  0.00            
ATOM   1904  CG  MET   131      82.210  91.280 122.360  1.00  0.00            
ATOM   1905  HG2 MET   131      82.210  92.250 122.860  1.00  0.00            
ATOM   1906  HG3 MET   131      82.730  90.550 122.990  1.00  0.00            
ATOM   1907  SD  MET   131      83.070  91.420 120.760  1.00  0.00            
ATOM   1908  CE  MET   131      81.990  92.660 120.040  1.00  0.00            
ATOM   1909  HE1 MET   131      82.000  93.560 120.660  1.00  0.00            
ATOM   1910  HE2 MET   131      82.330  92.900 119.040  1.00  0.00            
ATOM   1911  HE3 MET   131      80.970  92.270 119.990  1.00  0.00            
ATOM   1912  C   MET   131      79.870  92.240 124.120  1.00  0.00            
ATOM   1913  O   MET   131      80.150  92.410 125.300  1.00  0.00            
ATOM   1914  N   PHE   132      79.230  93.200 123.420  1.00  0.00            
ATOM   1915  H   PHE   132      79.100  92.960 122.450  1.00  0.00            
ATOM   1916  CA  PHE   132      78.930  94.610 123.850  1.00  0.00            
ATOM   1917  HA  PHE   132      79.840  95.110 124.180  1.00  0.00            
ATOM   1918  CB  PHE   132      78.340  95.390 122.650  1.00  0.00            
ATOM   1919  HB2 PHE   132      77.620  94.710 122.190  1.00  0.00            
ATOM   1920  HB3 PHE   132      77.850  96.330 122.910  1.00  0.00            
ATOM   1921  CG  PHE   132      79.410  95.740 121.530  1.00  0.00            
ATOM   1922  CD1 PHE   132      79.070  95.460 120.200  1.00  0.00            
ATOM   1923  HD1 PHE   132      78.060  95.150 119.920  1.00  0.00            
ATOM   1924  CE1 PHE   132      80.100  95.590 119.190  1.00  0.00            
ATOM   1925  HE1 PHE   132      79.850  95.280 118.180  1.00  0.00            
ATOM   1926  CZ  PHE   132      81.350  96.080 119.470  1.00  0.00            
ATOM   1927  HZ  PHE   132      82.070  96.240 118.670  1.00  0.00            
ATOM   1928  CE2 PHE   132      81.690  96.370 120.780  1.00  0.00            
ATOM   1929  HE2 PHE   132      82.690  96.720 121.020  1.00  0.00            
ATOM   1930  CD2 PHE   132      80.740  96.210 121.800  1.00  0.00            
ATOM   1931  HD2 PHE   132      81.000  96.440 122.830  1.00  0.00            
ATOM   1932  C   PHE   132      78.160  94.750 125.190  1.00  0.00            
ATOM   1933  O   PHE   132      78.560  95.560 126.000  1.00  0.00            
ATOM   1934  N   THR   133      77.000  94.020 125.380  1.00  0.00            
ATOM   1935  H   THR   133      76.620  93.490 124.610  1.00  0.00            
ATOM   1936  CA  THR   133      76.260  94.040 126.620  1.00  0.00            
ATOM   1937  HA  THR   133      76.080  95.100 126.790  1.00  0.00            
ATOM   1938  CB  THR   133      74.930  93.300 126.750  1.00  0.00            
ATOM   1939  HB  THR   133      74.590  93.340 127.790  1.00  0.00            
ATOM   1940  CG2 THR   133      73.870  93.980 125.830  1.00  0.00            
ATOM   1941 HG21 THR   133      74.210  93.940 124.800  1.00  0.00            
ATOM   1942 HG22 THR   133      72.920  93.450 125.920  1.00  0.00            
ATOM   1943 HG23 THR   133      73.740  95.020 126.130  1.00  0.00            
ATOM   1944  OG1 THR   133      75.040  91.980 126.340  1.00  0.00            
ATOM   1945  HG1 THR   133      74.190  91.540 126.440  1.00  0.00            
ATOM   1946  C   THR   133      77.040  93.540 127.820  1.00  0.00            
ATOM   1947  O   THR   133      76.850  94.050 128.920  1.00  0.00            
ATOM   1948  N   SER   134      77.850  92.440 127.710  1.00  0.00            
ATOM   1949  H   SER   134      77.980  91.960 126.830  1.00  0.00            
ATOM   1950  CA  SER   134      78.540  91.950 128.850  1.00  0.00            
ATOM   1951  HA  SER   134      77.840  91.750 129.660  1.00  0.00            
ATOM   1952  CB  SER   134      79.250  90.640 128.490  1.00  0.00            
ATOM   1953  HB2 SER   134      78.560  90.020 127.920  1.00  0.00            
ATOM   1954  HB3 SER   134      80.120  90.880 127.870  1.00  0.00            
ATOM   1955  OG  SER   134      79.670  89.940 129.640  1.00  0.00            
ATOM   1956  HG  SER   134      80.110  89.130 129.380  1.00  0.00            
ATOM   1957  C   SER   134      79.590  93.030 129.270  1.00  0.00            
ATOM   1958  O   SER   134      79.850  93.290 130.450  1.00  0.00            
ATOM   1959  N   ILE   135      80.340  93.610 128.330  1.00  0.00            
ATOM   1960  H   ILE   135      80.300  93.210 127.410  1.00  0.00            
ATOM   1961  CA  ILE   135      81.380  94.530 128.620  1.00  0.00            
ATOM   1962  HA  ILE   135      81.910  94.260 129.540  1.00  0.00            
ATOM   1963  CB  ILE   135      82.360  94.630 127.490  1.00  0.00            
ATOM   1964  HB  ILE   135      82.760  93.630 127.300  1.00  0.00            
ATOM   1965  CG2 ILE   135      81.700  95.190 126.180  1.00  0.00            
ATOM   1966 HG21 ILE   135      81.300  96.190 126.370  1.00  0.00            
ATOM   1967 HG22 ILE   135      82.450  95.240 125.390  1.00  0.00            
ATOM   1968 HG23 ILE   135      80.890  94.530 125.870  1.00  0.00            
ATOM   1969  CG1 ILE   135      83.580  95.500 127.910  1.00  0.00            
ATOM   1970 HG12 ILE   135      84.280  95.570 127.080  1.00  0.00            
ATOM   1971 HG13 ILE   135      83.240  96.500 128.180  1.00  0.00            
ATOM   1972  CD1 ILE   135      84.280  94.850 129.120  1.00  0.00            
ATOM   1973 HD11 ILE   135      84.620  93.850 128.850  1.00  0.00            
ATOM   1974 HD12 ILE   135      85.130  95.460 129.420  1.00  0.00            
ATOM   1975 HD13 ILE   135      83.580  94.780 129.950  1.00  0.00            
ATOM   1976  C   ILE   135      80.850  95.810 129.210  1.00  0.00            
ATOM   1977  O   ILE   135      81.470  96.400 130.120  1.00  0.00            
ATOM   1978  N   PHE   136      79.740  96.280 128.620  1.00  0.00            
ATOM   1979  H   PHE   136      79.380  95.900 127.760  1.00  0.00            
ATOM   1980  CA  PHE   136      79.010  97.440 129.240  1.00  0.00            
ATOM   1981  HA  PHE   136      79.690  98.270 129.400  1.00  0.00            
ATOM   1982  CB  PHE   136      77.850  97.910 128.280  1.00  0.00            
ATOM   1983  HB2 PHE   136      77.050  97.180 128.150  1.00  0.00            
ATOM   1984  HB3 PHE   136      77.460  98.780 128.800  1.00  0.00            
ATOM   1985  CG  PHE   136      78.260  98.390 126.850  1.00  0.00            
ATOM   1986  CD1 PHE   136      79.650  98.600 126.510  1.00  0.00            
ATOM   1987  HD1 PHE   136      80.430  98.510 127.260  1.00  0.00            
ATOM   1988  CE1 PHE   136      79.990  98.930 125.160  1.00  0.00            
ATOM   1989  HE1 PHE   136      81.020  99.020 124.830  1.00  0.00            
ATOM   1990  CZ  PHE   136      78.960  99.130 124.260  1.00  0.00            
ATOM   1991  HZ  PHE   136      79.260  99.530 123.290  1.00  0.00            
ATOM   1992  CE2 PHE   136      77.610  98.860 124.520  1.00  0.00            
ATOM   1993  HE2 PHE   136      76.820  98.940 123.780  1.00  0.00            
ATOM   1994  CD2 PHE   136      77.310  98.470 125.800  1.00  0.00            
ATOM   1995  HD2 PHE   136      76.290  98.200 126.060  1.00  0.00            
ATOM   1996  C   PHE   136      78.390  97.170 130.610  1.00  0.00            
ATOM   1997  O   PHE   136      78.570  97.940 131.530  1.00  0.00            
ATOM   1998  N   THR   137      77.740  96.030 130.830  1.00  0.00            
ATOM   1999  H   THR   137      77.640  95.400 130.050  1.00  0.00            
ATOM   2000  CA  THR   137      77.260  95.580 132.150  1.00  0.00            
ATOM   2001  HA  THR   137      76.530  96.260 132.590  1.00  0.00            
ATOM   2002  CB  THR   137      76.640  94.190 132.070  1.00  0.00            
ATOM   2003  HB  THR   137      77.360  93.500 131.620  1.00  0.00            
ATOM   2004  CG2 THR   137      76.270  93.690 133.480  1.00  0.00            
ATOM   2005 HG21 THR   137      75.550  94.370 133.930  1.00  0.00            
ATOM   2006 HG22 THR   137      75.830  92.700 133.410  1.00  0.00            
ATOM   2007 HG23 THR   137      77.170  93.640 134.100  1.00  0.00            
ATOM   2008  OG1 THR   137      75.520  94.180 131.210  1.00  0.00            
ATOM   2009  HG1 THR   137      75.150  93.290 131.180  1.00  0.00            
ATOM   2010  C   THR   137      78.460  95.420 133.080  1.00  0.00            
ATOM   2011  O   THR   137      78.520  95.960 134.140  1.00  0.00            
ATOM   2012  N   LEU   138      79.620  94.800 132.680  1.00  0.00            
ATOM   2013  H   LEU   138      79.580  94.340 131.780  1.00  0.00            
ATOM   2014  CA  LEU   138      80.770  94.660 133.440  1.00  0.00            
ATOM   2015  HA  LEU   138      80.550  94.250 134.430  1.00  0.00            
ATOM   2016  CB  LEU   138      81.730  93.650 132.670  1.00  0.00            
ATOM   2017  HB2 LEU   138      81.120  92.760 132.820  1.00  0.00            
ATOM   2018  HB3 LEU   138      81.740  93.910 131.610  1.00  0.00            
ATOM   2019  CG  LEU   138      83.130  93.380 133.130  1.00  0.00            
ATOM   2020  HG  LEU   138      83.690  94.320 133.080  1.00  0.00            
ATOM   2021  CD1 LEU   138      83.190  92.840 134.550  1.00  0.00            
ATOM   2022 HD11 LEU   138      82.630  91.900 134.610  1.00  0.00            
ATOM   2023 HD12 LEU   138      84.230  92.660 134.830  1.00  0.00            
ATOM   2024 HD13 LEU   138      82.750  93.560 135.240  1.00  0.00            
ATOM   2025  CD2 LEU   138      83.940  92.500 132.140  1.00  0.00            
ATOM   2026 HD21 LEU   138      84.000  93.000 131.180  1.00  0.00            
ATOM   2027 HD22 LEU   138      84.940  92.340 132.530  1.00  0.00            
ATOM   2028 HD23 LEU   138      83.440  91.540 132.020  1.00  0.00            
ATOM   2029  C   LEU   138      81.500  95.950 133.820  1.00  0.00            
ATOM   2030  O   LEU   138      81.960  96.060 134.950  1.00  0.00            
ATOM   2031  N   THR   139      81.430  96.960 132.890  1.00  0.00            
ATOM   2032  H   THR   139      81.030  96.750 131.990  1.00  0.00            
ATOM   2033  CA  THR   139      81.880  98.360 133.160  1.00  0.00            
ATOM   2034  HA  THR   139      82.900  98.230 133.510  1.00  0.00            
ATOM   2035  CB  THR   139      81.900  99.210 131.900  1.00  0.00            
ATOM   2036  HB  THR   139      80.870  99.360 131.580  1.00  0.00            
ATOM   2037  CG2 THR   139      82.560 100.560 132.110  1.00  0.00            
ATOM   2038 HG21 THR   139      83.590 100.410 132.430  1.00  0.00            
ATOM   2039 HG22 THR   139      82.540 101.120 131.180  1.00  0.00            
ATOM   2040 HG23 THR   139      82.020 101.110 132.880  1.00  0.00            
ATOM   2041  OG1 THR   139      82.770  98.600 130.930  1.00  0.00            
ATOM   2042  HG1 THR   139      82.780  99.130 130.130  1.00  0.00            
ATOM   2043  C   THR   139      81.020  99.140 134.100  1.00  0.00            
ATOM   2044  O   THR   139      81.600  99.630 135.060  1.00  0.00            
ATOM   2045  N   MET   140      79.700  99.180 133.930  1.00  0.00            
ATOM   2046  H   MET   140      79.320  98.830 133.060  1.00  0.00            
ATOM   2047  CA  MET   140      78.800  99.850 134.860  1.00  0.00            
ATOM   2048  HA  MET   140      79.240 100.810 135.140  1.00  0.00            
ATOM   2049  CB  MET   140      77.420 100.100 134.270  1.00  0.00            
ATOM   2050  HB2 MET   140      76.980  99.120 134.080  1.00  0.00            
ATOM   2051  HB3 MET   140      76.840 100.610 135.040  1.00  0.00            
ATOM   2052  CG  MET   140      77.410 100.930 132.980  1.00  0.00            
ATOM   2053  HG2 MET   140      77.930 100.320 132.250  1.00  0.00            
ATOM   2054  HG3 MET   140      76.360 101.010 132.710  1.00  0.00            
ATOM   2055  SD  MET   140      78.150 102.580 133.010  1.00  0.00            
ATOM   2056  CE  MET   140      77.330 103.250 134.400  1.00  0.00            
ATOM   2057  HE1 MET   140      77.550 102.650 135.280  1.00  0.00            
ATOM   2058  HE2 MET   140      77.670 104.270 134.570  1.00  0.00            
ATOM   2059  HE3 MET   140      76.250 103.250 134.220  1.00  0.00            
ATOM   2060  C   MET   140      78.740  99.110 136.220  1.00  0.00            
ATOM   2061  O   MET   140      78.710  99.760 137.250  1.00  0.00            
ATOM   2062  N   MET   141      78.840  97.730 136.310  1.00  0.00            
ATOM   2063  H   MET   141      78.470  97.260 135.500  1.00  0.00            
ATOM   2064  CA  MET   141      79.090  96.940 137.510  1.00  0.00            
ATOM   2065  HA  MET   141      78.450  97.330 138.310  1.00  0.00            
ATOM   2066  CB  MET   141      78.820  95.480 137.360  1.00  0.00            
ATOM   2067  HB2 MET   141      77.740  95.320 137.430  1.00  0.00            
ATOM   2068  HB3 MET   141      79.170  95.160 136.380  1.00  0.00            
ATOM   2069  CG  MET   141      79.540  94.660 138.460  1.00  0.00            
ATOM   2070  HG2 MET   141      80.620  94.730 138.320  1.00  0.00            
ATOM   2071  HG3 MET   141      79.280  95.060 139.440  1.00  0.00            
ATOM   2072  SD  MET   141      79.030  92.880 138.370  1.00  0.00            
ATOM   2073  CE  MET   141      79.980  92.350 136.930  1.00  0.00            
ATOM   2074  HE1 MET   141      81.040  92.500 137.120  1.00  0.00            
ATOM   2075  HE2 MET   141      79.790  91.290 136.740  1.00  0.00            
ATOM   2076  HE3 MET   141      79.680  92.940 136.060  1.00  0.00            
ATOM   2077  C   MET   141      80.410  97.380 138.190  1.00  0.00            
ATOM   2078  O   MET   141      80.430  97.530 139.450  1.00  0.00            
ATOM   2079  N   SER   142      81.500  97.670 137.450  1.00  0.00            
ATOM   2080  H   SER   142      81.450  97.530 136.450  1.00  0.00            
ATOM   2081  CA  SER   142      82.770  98.150 138.030  1.00  0.00            
ATOM   2082  HA  SER   142      82.960  97.530 138.910  1.00  0.00            
ATOM   2083  CB  SER   142      84.030  98.110 137.120  1.00  0.00            
ATOM   2084  HB2 SER   142      83.900  98.810 136.300  1.00  0.00            
ATOM   2085  HB3 SER   142      84.910  98.390 137.700  1.00  0.00            
ATOM   2086  OG  SER   142      84.200  96.810 136.610  1.00  0.00            
ATOM   2087  HG  SER   142      84.980  96.790 136.050  1.00  0.00            
ATOM   2088  C   SER   142      82.650  99.580 138.490  1.00  0.00            
ATOM   2089  O   SER   142      83.120  99.900 139.520  1.00  0.00            
ATOM   2090  N   VAL   143      81.900 100.470 137.790  1.00  0.00            
ATOM   2091  H   VAL   143      81.670 100.200 136.850  1.00  0.00            
ATOM   2092  CA  VAL   143      81.540 101.820 138.230  1.00  0.00            
ATOM   2093  HA  VAL   143      82.420 102.370 138.570  1.00  0.00            
ATOM   2094  CB  VAL   143      80.860 102.630 137.080  1.00  0.00            
ATOM   2095  HB  VAL   143      79.980 102.080 136.750  1.00  0.00            
ATOM   2096  CG1 VAL   143      80.440 104.050 137.530  1.00  0.00            
ATOM   2097 HG11 VAL   143      81.320 104.600 137.860  1.00  0.00            
ATOM   2098 HG12 VAL   143      79.970 104.570 136.700  1.00  0.00            
ATOM   2099 HG13 VAL   143      79.730 103.980 138.360  1.00  0.00            
ATOM   2100  CG2 VAL   143      81.900 102.650 135.980  1.00  0.00            
ATOM   2101 HG21 VAL   143      82.130 101.630 135.680  1.00  0.00            
ATOM   2102 HG22 VAL   143      81.510 103.200 135.120  1.00  0.00            
ATOM   2103 HG23 VAL   143      82.800 103.140 136.350  1.00  0.00            
ATOM   2104  C   VAL   143      80.700 101.880 139.540  1.00  0.00            
ATOM   2105  O   VAL   143      80.920 102.740 140.410  1.00  0.00            
ATOM   2106  N   ASP   144      79.730 101.020 139.670  1.00  0.00            
ATOM   2107  H   ASP   144      79.540 100.470 138.850  1.00  0.00            
ATOM   2108  CA  ASP   144      78.830 100.830 140.890  1.00  0.00            
ATOM   2109  HA  ASP   144      78.340 101.770 141.140  1.00  0.00            
ATOM   2110  CB  ASP   144      77.720  99.750 140.590  1.00  0.00            
ATOM   2111  HB2 ASP   144      77.260 100.030 139.650  1.00  0.00            
ATOM   2112  HB3 ASP   144      78.220  98.790 140.480  1.00  0.00            
ATOM   2113  CG  ASP   144      76.670  99.650 141.650  1.00  0.00            
ATOM   2114  OD1 ASP   144      76.420  98.470 142.130  1.00  0.00            
ATOM   2115  OD2 ASP   144      76.070 100.670 142.030  1.00  0.00            
ATOM   2116  C   ASP   144      79.660 100.450 142.110  1.00  0.00            
ATOM   2117  O   ASP   144      79.470 101.030 143.160  1.00  0.00            
ATOM   2118  N   ARG   145      80.570  99.440 141.980  1.00  0.00            
ATOM   2119  H   ARG   145      80.650  98.970 141.090  1.00  0.00            
ATOM   2120  CA  ARG   145      81.480  98.980 143.130  1.00  0.00            
ATOM   2121  HA  ARG   145      80.860  98.640 143.960  1.00  0.00            
ATOM   2122  CB  ARG   145      82.450  97.770 142.670  1.00  0.00            
ATOM   2123  HB2 ARG   145      82.840  98.080 141.700  1.00  0.00            
ATOM   2124  HB3 ARG   145      83.260  97.760 143.410  1.00  0.00            
ATOM   2125  CG  ARG   145      81.840  96.340 142.550  1.00  0.00            
ATOM   2126  HG2 ARG   145      81.560  96.270 141.500  1.00  0.00            
ATOM   2127  HG3 ARG   145      82.690  95.680 142.740  1.00  0.00            
ATOM   2128  CD  ARG   145      80.660  95.910 143.420  1.00  0.00            
ATOM   2129  HD2 ARG   145      79.900  96.690 143.450  1.00  0.00            
ATOM   2130  HD3 ARG   145      80.220  94.980 143.050  1.00  0.00            
ATOM   2131  NE  ARG   145      81.160  95.680 144.800  1.00  0.00            
ATOM   2132  HE  ARG   145      82.070  96.060 145.020  1.00  0.00            
ATOM   2133  CZ  ARG   145      80.510  94.970 145.750  1.00  0.00            
ATOM   2134  NH1 ARG   145      81.070  94.950 146.900  1.00  0.00            
ATOM   2135 HH11 ARG   145      81.940  95.440 147.050  1.00  0.00            
ATOM   2136 HH12 ARG   145      80.640  94.440 147.660  1.00  0.00            
ATOM   2137  NH2 ARG   145      79.420  94.340 145.450  1.00  0.00            
ATOM   2138 HH21 ARG   145      79.060  94.380 144.510  1.00  0.00            
ATOM   2139 HH22 ARG   145      78.930  93.810 146.160  1.00  0.00            
ATOM   2140  C   ARG   145      82.370 100.100 143.620  1.00  0.00            
ATOM   2141  O   ARG   145      82.690 100.320 144.770  1.00  0.00            
ATOM   2142  N   TYR   146      82.900 100.870 142.570  1.00  0.00            
ATOM   2143  H   TYR   146      82.590 100.630 141.640  1.00  0.00            
ATOM   2144  CA  TYR   146      83.770 101.970 142.720  1.00  0.00            
ATOM   2145  HA  TYR   146      84.700 101.660 143.190  1.00  0.00            
ATOM   2146  CB  TYR   146      84.090 102.550 141.320  1.00  0.00            
ATOM   2147  HB2 TYR   146      84.860 101.910 140.880  1.00  0.00            
ATOM   2148  HB3 TYR   146      83.170 102.460 140.740  1.00  0.00            
ATOM   2149  CG  TYR   146      84.560 103.990 141.310  1.00  0.00            
ATOM   2150  CD1 TYR   146      83.900 104.900 140.510  1.00  0.00            
ATOM   2151  HD1 TYR   146      83.060 104.570 139.900  1.00  0.00            
ATOM   2152  CE1 TYR   146      84.300 106.250 140.480  1.00  0.00            
ATOM   2153  HE1 TYR   146      83.760 106.980 139.880  1.00  0.00            
ATOM   2154  CZ  TYR   146      85.440 106.640 141.210  1.00  0.00            
ATOM   2155  OH  TYR   146      85.880 107.950 141.100  1.00  0.00            
ATOM   2156  HH  TYR   146      85.340 108.480 140.510  1.00  0.00            
ATOM   2157  CE2 TYR   146      86.050 105.780 142.020  1.00  0.00            
ATOM   2158  HE2 TYR   146      86.870 106.170 142.620  1.00  0.00            
ATOM   2159  CD2 TYR   146      85.680 104.420 142.130  1.00  0.00            
ATOM   2160  HD2 TYR   146      86.230 103.760 142.800  1.00  0.00            
ATOM   2161  C   TYR   146      83.050 103.100 143.540  1.00  0.00            
ATOM   2162  O   TYR   146      83.550 103.640 144.550  1.00  0.00            
ATOM   2163  N   ILE   147      81.830 103.480 143.130  1.00  0.00            
ATOM   2164  H   ILE   147      81.530 103.210 142.200  1.00  0.00            
ATOM   2165  CA  ILE   147      81.010 104.410 143.870  1.00  0.00            
ATOM   2166  HA  ILE   147      81.640 105.250 144.140  1.00  0.00            
ATOM   2167  CB  ILE   147      79.820 104.910 143.030  1.00  0.00            
ATOM   2168  HB  ILE   147      79.250 104.030 142.740  1.00  0.00            
ATOM   2169  CG2 ILE   147      78.910 105.890 143.750  1.00  0.00            
ATOM   2170 HG21 ILE   147      79.480 106.770 144.050  1.00  0.00            
ATOM   2171 HG22 ILE   147      78.100 106.190 143.090  1.00  0.00            
ATOM   2172 HG23 ILE   147      78.490 105.410 144.640  1.00  0.00            
ATOM   2173  CG1 ILE   147      80.360 105.680 141.760  1.00  0.00            
ATOM   2174 HG12 ILE   147      80.680 106.670 142.090  1.00  0.00            
ATOM   2175 HG13 ILE   147      81.220 105.120 141.380  1.00  0.00            
ATOM   2176  CD1 ILE   147      79.290 105.830 140.630  1.00  0.00            
ATOM   2177 HD11 ILE   147      78.430 106.380 141.010  1.00  0.00            
ATOM   2178 HD12 ILE   147      79.720 106.370 139.790  1.00  0.00            
ATOM   2179 HD13 ILE   147      78.970 104.840 140.300  1.00  0.00            
ATOM   2180  C   ILE   147      80.630 103.840 145.250  1.00  0.00            
ATOM   2181  O   ILE   147      80.690 104.560 146.220  1.00  0.00            
ATOM   2182  N   ALA   148      80.300 102.580 145.370  1.00  0.00            
ATOM   2183  H   ALA   148      80.170 102.070 144.510  1.00  0.00            
ATOM   2184  CA  ALA   148      79.910 101.910 146.670  1.00  0.00            
ATOM   2185  HA  ALA   148      79.060 102.530 146.960  1.00  0.00            
ATOM   2186  CB  ALA   148      79.410 100.510 146.400  1.00  0.00            
ATOM   2187  HB1 ALA   148      80.250  99.870 146.120  1.00  0.00            
ATOM   2188  HB2 ALA   148      78.940 100.110 147.300  1.00  0.00            
ATOM   2189  HB3 ALA   148      78.680 100.530 145.590  1.00  0.00            
ATOM   2190  C   ALA   148      80.930 101.920 147.870  1.00  0.00            
ATOM   2191  O   ALA   148      80.640 102.030 149.100  1.00  0.00            
ATOM   2192  N   VAL   149      82.250 101.690 147.470  1.00  0.00            
ATOM   2193  H   VAL   149      82.440 101.340 146.550  1.00  0.00            
ATOM   2194  CA  VAL   149      83.350 101.760 148.430  1.00  0.00            
ATOM   2195  HA  VAL   149      82.920 101.530 149.410  1.00  0.00            
ATOM   2196  CB  VAL   149      84.450 100.790 148.150  1.00  0.00            
ATOM   2197  HB  VAL   149      83.990  99.800 148.130  1.00  0.00            
ATOM   2198  CG1 VAL   149      85.210 101.030 146.850  1.00  0.00            
ATOM   2199 HG11 VAL   149      85.670 102.020 146.870  1.00  0.00            
ATOM   2200 HG12 VAL   149      85.990 100.270 146.740  1.00  0.00            
ATOM   2201 HG13 VAL   149      84.520 100.970 146.010  1.00  0.00            
ATOM   2202  CG2 VAL   149      85.500 100.950 149.310  1.00  0.00            
ATOM   2203 HG21 VAL   149      85.020 100.730 150.270  1.00  0.00            
ATOM   2204 HG22 VAL   149      86.330 100.260 149.150  1.00  0.00            
ATOM   2205 HG23 VAL   149      85.880 101.970 149.320  1.00  0.00            
ATOM   2206  C   VAL   149      83.760 103.180 148.530  1.00  0.00            
ATOM   2207  O   VAL   149      83.850 103.710 149.620  1.00  0.00            
ATOM   2208  N   CYS   150      84.020 103.950 147.400  1.00  0.00            
ATOM   2209  H   CYS   150      83.800 103.650 146.460  1.00  0.00            
ATOM   2210  CA  CYS   150      84.690 105.260 147.580  1.00  0.00            
ATOM   2211  HA  CYS   150      85.410 105.190 148.400  1.00  0.00            
ATOM   2212  CB  CYS   150      85.450 105.690 146.280  1.00  0.00            
ATOM   2213  HB2 CYS   150      84.760 105.650 145.440  1.00  0.00            
ATOM   2214  HB3 CYS   150      85.810 106.710 146.410  1.00  0.00            
ATOM   2215  SG  CYS   150      86.920 104.690 145.780  1.00  0.00            
ATOM   2216  HG  CYS   150      87.210 105.400 144.690  1.00  0.00            
ATOM   2217  C   CYS   150      83.750 106.400 147.950  1.00  0.00            
ATOM   2218  O   CYS   150      84.160 107.290 148.670  1.00  0.00            
ATOM   2219  N   HIE   151      82.500 106.390 147.550  1.00  0.00            
ATOM   2220  H   HIE   151      82.190 105.500 147.200  1.00  0.00            
ATOM   2221  CA  HIE   151      81.580 107.470 147.560  1.00  0.00            
ATOM   2222  HA  HIE   151      81.930 108.280 148.200  1.00  0.00            
ATOM   2223  CB  HIE   151      81.470 108.000 146.110  1.00  0.00            
ATOM   2224  HB2 HIE   151      81.100 107.200 145.470  1.00  0.00            
ATOM   2225  HB3 HIE   151      80.730 108.800 146.150  1.00  0.00            
ATOM   2226  CG  HIE   151      82.680 108.570 145.430  1.00  0.00            
ATOM   2227  ND1 HIE   151      83.390 108.020 144.360  1.00  0.00            
ATOM   2228  CE1 HIE   151      84.480 108.890 144.070  1.00  0.00            
ATOM   2229  HE1 HIE   151      85.140 108.660 143.240  1.00  0.00            
ATOM   2230  NE2 HIE   151      84.490 109.900 144.940  1.00  0.00            
ATOM   2231  HE2 HIE   151      85.150 110.660 145.030  1.00  0.00            
ATOM   2232  CD2 HIE   151      83.370 109.720 145.740  1.00  0.00            
ATOM   2233  HD2 HIE   151      83.130 110.450 146.510  1.00  0.00            
ATOM   2234  C   HIE   151      80.150 107.110 148.050  1.00  0.00            
ATOM   2235  O   HIE   151      79.190 107.120 147.240  1.00  0.00            
ATOM   2236  N   PRO   152      80.040 106.680 149.260  1.00  0.00            
ATOM   2237  CD  PRO   152      80.990 106.810 150.350  1.00  0.00            
ATOM   2238  HD2 PRO   152      81.260 107.860 150.460  1.00  0.00            
ATOM   2239  HD3 PRO   152      81.880 106.230 150.110  1.00  0.00            
ATOM   2240  CG  PRO   152      80.250 106.260 151.590  1.00  0.00            
ATOM   2241  HG2 PRO   152      79.660 107.040 152.070  1.00  0.00            
ATOM   2242  HG3 PRO   152      80.950 105.840 152.310  1.00  0.00            
ATOM   2243  CB  PRO   152      79.360 105.180 151.010  1.00  0.00            
ATOM   2244  HB2 PRO   152      78.460 105.130 151.620  1.00  0.00            
ATOM   2245  HB3 PRO   152      79.810 104.190 150.950  1.00  0.00            
ATOM   2246  CA  PRO   152      79.020 105.680 149.630  1.00  0.00            
ATOM   2247  HA  PRO   152      79.020 104.870 148.900  1.00  0.00            
ATOM   2248  C   PRO   152      77.630 106.340 149.660  1.00  0.00            
ATOM   2249  O   PRO   152      76.720 105.680 149.160  1.00  0.00            
ATOM   2250  N   VAL   153      77.530 107.590 150.060  1.00  0.00            
ATOM   2251  H   VAL   153      78.260 107.970 150.640  1.00  0.00            
ATOM   2252  CA  VAL   153      76.260 108.300 149.990  1.00  0.00            
ATOM   2253  HA  VAL   153      75.510 107.560 150.290  1.00  0.00            
ATOM   2254  CB  VAL   153      76.180 109.520 150.960  1.00  0.00            
ATOM   2255  HB  VAL   153      77.010 110.170 150.680  1.00  0.00            
ATOM   2256  CG1 VAL   153      74.930 110.300 150.960  1.00  0.00            
ATOM   2257 HG11 VAL   153      74.100 109.650 151.240  1.00  0.00            
ATOM   2258 HG12 VAL   153      75.010 111.120 151.680  1.00  0.00            
ATOM   2259 HG13 VAL   153      74.760 110.710 149.970  1.00  0.00            
ATOM   2260  CG2 VAL   153      76.250 109.000 152.510  1.00  0.00            
ATOM   2261 HG21 VAL   153      77.190 108.470 152.680  1.00  0.00            
ATOM   2262 HG22 VAL   153      76.190 109.850 153.190  1.00  0.00            
ATOM   2263 HG23 VAL   153      75.410 108.330 152.710  1.00  0.00            
ATOM   2264  C   VAL   153      75.720 108.550 148.590  1.00  0.00            
ATOM   2265  O   VAL   153      74.530 108.530 148.270  1.00  0.00            
ATOM   2266  N   LYS   154      76.620 108.780 147.610  1.00  0.00            
ATOM   2267  H   LYS   154      77.570 108.950 147.900  1.00  0.00            
ATOM   2268  CA  LYS   154      76.310 108.810 146.200  1.00  0.00            
ATOM   2269  HA  LYS   154      75.440 109.440 146.010  1.00  0.00            
ATOM   2270  CB  LYS   154      77.540 109.410 145.420  1.00  0.00            
ATOM   2271  HB2 LYS   154      78.410 108.810 145.680  1.00  0.00            
ATOM   2272  HB3 LYS   154      77.330 109.300 144.360  1.00  0.00            
ATOM   2273  CG  LYS   154      77.810 110.820 145.720  1.00  0.00            
ATOM   2274  HG2 LYS   154      77.990 110.870 146.790  1.00  0.00            
ATOM   2275  HG3 LYS   154      78.720 111.080 145.190  1.00  0.00            
ATOM   2276  CD  LYS   154      76.700 111.810 145.340  1.00  0.00            
ATOM   2277  HD2 LYS   154      76.500 111.720 144.270  1.00  0.00            
ATOM   2278  HD3 LYS   154      75.800 111.550 145.900  1.00  0.00            
ATOM   2279  CE  LYS   154      77.110 113.260 145.670  1.00  0.00            
ATOM   2280  HE2 LYS   154      77.240 113.340 146.750  1.00  0.00            
ATOM   2281  HE3 LYS   154      78.060 113.470 145.170  1.00  0.00            
ATOM   2282  NZ  LYS   154      76.120 114.220 145.240  1.00  0.00            
ATOM   2283  HZ1 LYS   154      75.240 114.030 145.700  1.00  0.00            
ATOM   2284  HZ2 LYS   154      76.430 115.150 145.480  1.00  0.00            
ATOM   2285  HZ3 LYS   154      75.990 114.150 144.240  1.00  0.00            
ATOM   2286  C   LYS   154      76.000 107.450 145.610  1.00  0.00            
ATOM   2287  O   LYS   154      75.180 107.330 144.660  1.00  0.00            
ATOM   2288  N   ALA   155      76.570 106.420 146.180  1.00  0.00            
ATOM   2289  H   ALA   155      77.370 106.560 146.790  1.00  0.00            
ATOM   2290  CA  ALA   155      76.160 105.050 145.890  1.00  0.00            
ATOM   2291  HA  ALA   155      76.310 104.940 144.820  1.00  0.00            
ATOM   2292  CB  ALA   155      77.020 103.990 146.620  1.00  0.00            
ATOM   2293  HB1 ALA   155      76.880 104.080 147.700  1.00  0.00            
ATOM   2294  HB2 ALA   155      76.720 102.990 146.300  1.00  0.00            
ATOM   2295  HB3 ALA   155      78.070 104.150 146.380  1.00  0.00            
ATOM   2296  C   ALA   155      74.670 104.800 146.190  1.00  0.00            
ATOM   2297  O   ALA   155      73.970 104.150 145.400  1.00  0.00            
ATOM   2298  N   LEU   156      74.200 105.250 147.340  1.00  0.00            
ATOM   2299  H   LEU   156      74.890 105.470 148.050  1.00  0.00            
ATOM   2300  CA  LEU   156      72.790 105.370 147.690  1.00  0.00            
ATOM   2301  HA  LEU   156      72.360 104.370 147.630  1.00  0.00            
ATOM   2302  CB  LEU   156      72.480 105.980 149.140  1.00  0.00            
ATOM   2303  HB2 LEU   156      72.860 107.000 149.040  1.00  0.00            
ATOM   2304  HB3 LEU   156      71.410 106.010 149.350  1.00  0.00            
ATOM   2305  CG  LEU   156      73.200 105.280 150.290  1.00  0.00            
ATOM   2306  HG  LEU   156      74.220 105.070 149.960  1.00  0.00            
ATOM   2307  CD1 LEU   156      73.240 106.130 151.590  1.00  0.00            
ATOM   2308 HD11 LEU   156      72.220 106.340 151.920  1.00  0.00            
ATOM   2309 HD12 LEU   156      73.760 105.580 152.370  1.00  0.00            
ATOM   2310 HD13 LEU   156      73.760 107.070 151.400  1.00  0.00            
ATOM   2311  CD2 LEU   156      72.620 103.900 150.540  1.00  0.00            
ATOM   2312 HD21 LEU   156      72.730 103.290 149.640  1.00  0.00            
ATOM   2313 HD22 LEU   156      73.150 103.420 151.370  1.00  0.00            
ATOM   2314 HD23 LEU   156      71.560 103.990 150.800  1.00  0.00            
ATOM   2315  C   LEU   156      71.930 106.180 146.710  1.00  0.00            
ATOM   2316  O   LEU   156      70.810 105.870 146.370  1.00  0.00            
ATOM   2317  N   ASP   157      72.440 107.360 146.250  1.00  0.00            
ATOM   2318  H   ASP   157      73.140 107.810 146.830  1.00  0.00            
ATOM   2319  CA  ASP   157      71.920 108.090 145.110  1.00  0.00            
ATOM   2320  HA  ASP   157      70.850 108.190 145.280  1.00  0.00            
ATOM   2321  CB  ASP   157      72.500 109.450 144.840  1.00  0.00            
ATOM   2322  HB2 ASP   157      73.580 109.410 144.740  1.00  0.00            
ATOM   2323  HB3 ASP   157      72.060 109.740 143.890  1.00  0.00            
ATOM   2324  CG  ASP   157      72.130 110.450 145.880  1.00  0.00            
ATOM   2325  OD1 ASP   157      73.070 111.150 146.320  1.00  0.00            
ATOM   2326  OD2 ASP   157      70.950 110.740 146.320  1.00  0.00            
ATOM   2327  C   ASP   157      71.900 107.290 143.780  1.00  0.00            
ATOM   2328  O   ASP   157      70.920 107.400 143.090  1.00  0.00            
ATOM   2329  N   PHE   158      72.870 106.370 143.560  1.00  0.00            
ATOM   2330  H   PHE   158      73.510 106.170 144.310  1.00  0.00            
ATOM   2331  CA  PHE   158      73.020 105.650 142.310  1.00  0.00            
ATOM   2332  HA  PHE   158      72.780 106.240 141.430  1.00  0.00            
ATOM   2333  CB  PHE   158      74.600 105.330 142.300  1.00  0.00            
ATOM   2334  HB2 PHE   158      75.160 106.210 142.620  1.00  0.00            
ATOM   2335  HB3 PHE   158      74.840 104.490 142.960  1.00  0.00            
ATOM   2336  CG  PHE   158      75.120 104.960 140.930  1.00  0.00            
ATOM   2337  CD1 PHE   158      75.210 105.960 139.960  1.00  0.00            
ATOM   2338  HD1 PHE   158      75.070 106.990 140.290  1.00  0.00            
ATOM   2339  CE1 PHE   158      75.460 105.690 138.650  1.00  0.00            
ATOM   2340  HE1 PHE   158      75.410 106.480 137.900  1.00  0.00            
ATOM   2341  CZ  PHE   158      75.790 104.360 138.270  1.00  0.00            
ATOM   2342  HZ  PHE   158      76.050 104.150 137.230  1.00  0.00            
ATOM   2343  CE2 PHE   158      75.780 103.360 139.180  1.00  0.00            
ATOM   2344  HE2 PHE   158      75.980 102.340 138.850  1.00  0.00            
ATOM   2345  CD2 PHE   158      75.510 103.630 140.570  1.00  0.00            
ATOM   2346  HD2 PHE   158      75.600 102.830 141.310  1.00  0.00            
ATOM   2347  C   PHE   158      72.250 104.380 142.180  1.00  0.00            
ATOM   2348  O   PHE   158      71.890 103.990 141.070  1.00  0.00            
ATOM   2349  N   ARG   159      71.900 103.760 143.300  1.00  0.00            
ATOM   2350  H   ARG   159      72.070 104.330 144.120  1.00  0.00            
ATOM   2351  CA  ARG   159      71.370 102.410 143.490  1.00  0.00            
ATOM   2352  HA  ARG   159      71.600 101.860 142.580  1.00  0.00            
ATOM   2353  CB  ARG   159      71.900 101.590 144.710  1.00  0.00            
ATOM   2354  HB2 ARG   159      71.460 100.600 144.590  1.00  0.00            
ATOM   2355  HB3 ARG   159      72.980 101.530 144.560  1.00  0.00            
ATOM   2356  CG  ARG   159      71.620 102.100 146.110  1.00  0.00            
ATOM   2357  HG2 ARG   159      71.960 103.130 146.150  1.00  0.00            
ATOM   2358  HG3 ARG   159      70.540 102.070 146.250  1.00  0.00            
ATOM   2359  CD  ARG   159      72.270 101.330 147.170  1.00  0.00            
ATOM   2360  HD2 ARG   159      71.940 101.670 148.150  1.00  0.00            
ATOM   2361  HD3 ARG   159      72.050 100.270 147.060  1.00  0.00            
ATOM   2362  NE  ARG   159      73.710 101.520 147.070  1.00  0.00            
ATOM   2363  HE  ARG   159      73.960 102.170 146.340  1.00  0.00            
ATOM   2364  CZ  ARG   159      74.680 101.090 147.920  1.00  0.00            
ATOM   2365  NH1 ARG   159      74.310 100.390 149.020  1.00  0.00            
ATOM   2366 HH11 ARG   159      73.330 100.200 149.190  1.00  0.00            
ATOM   2367 HH12 ARG   159      75.010 100.060 149.670  1.00  0.00            
ATOM   2368  NH2 ARG   159      75.960 101.130 147.670  1.00  0.00            
ATOM   2369 HH21 ARG   159      76.290 101.500 146.790  1.00  0.00            
ATOM   2370 HH22 ARG   159      76.620 100.790 148.360  1.00  0.00            
ATOM   2371  C   ARG   159      69.810 102.570 143.620  1.00  0.00            
ATOM   2372  O   ARG   159      69.160 101.610 143.980  1.00  0.00            
ATOM   2373  N   THR   160      69.260 103.720 143.260  1.00  0.00            
ATOM   2374  H   THR   160      69.820 104.540 143.050  1.00  0.00            
ATOM   2375  CA  THR   160      67.820 103.840 143.210  1.00  0.00            
ATOM   2376  HA  THR   160      67.450 103.500 144.180  1.00  0.00            
ATOM   2377  CB  THR   160      67.420 105.280 143.020  1.00  0.00            
ATOM   2378  HB  THR   160      66.330 105.310 143.010  1.00  0.00            
ATOM   2379  CG2 THR   160      67.940 106.230 144.090  1.00  0.00            
ATOM   2380 HG21 THR   160      69.030 106.200 144.100  1.00  0.00            
ATOM   2381 HG22 THR   160      67.600 107.240 143.870  1.00  0.00            
ATOM   2382 HG23 THR   160      67.560 105.920 145.070  1.00  0.00            
ATOM   2383  OG1 THR   160      67.980 105.880 141.800  1.00  0.00            
ATOM   2384  HG1 THR   160      67.690 106.790 141.730  1.00  0.00            
ATOM   2385  C   THR   160      67.210 102.990 142.100  1.00  0.00            
ATOM   2386  O   THR   160      67.780 103.030 141.040  1.00  0.00            
ATOM   2387  N   PRO   161      66.040 102.390 142.170  1.00  0.00            
ATOM   2388  CD  PRO   161      65.210 102.250 143.410  1.00  0.00            
ATOM   2389  HD2 PRO   161      64.510 103.090 143.450  1.00  0.00            
ATOM   2390  HD3 PRO   161      65.870 102.290 144.270  1.00  0.00            
ATOM   2391  CG  PRO   161      64.460 100.830 143.270  1.00  0.00            
ATOM   2392  HG2 PRO   161      63.490 100.830 143.770  1.00  0.00            
ATOM   2393  HG3 PRO   161      65.070 100.010 143.650  1.00  0.00            
ATOM   2394  CB  PRO   161      64.300 100.740 141.710  1.00  0.00            
ATOM   2395  HB2 PRO   161      63.380 101.220 141.360  1.00  0.00            
ATOM   2396  HB3 PRO   161      64.310  99.700 141.390  1.00  0.00            
ATOM   2397  CA  PRO   161      65.550 101.490 141.130  1.00  0.00            
ATOM   2398  HA  PRO   161      66.310 100.720 140.960  1.00  0.00            
ATOM   2399  C   PRO   161      65.260 102.240 139.800  1.00  0.00            
ATOM   2400  O   PRO   161      65.440 101.640 138.770  1.00  0.00            
ATOM   2401  N   ALA   162      64.770 103.540 139.790  1.00  0.00            
ATOM   2402  H   ALA   162      64.400 103.930 140.640  1.00  0.00            
ATOM   2403  CA  ALA   162      64.600 104.280 138.570  1.00  0.00            
ATOM   2404  HA  ALA   162      63.940 103.600 138.030  1.00  0.00            
ATOM   2405  CB  ALA   162      63.890 105.590 138.770  1.00  0.00            
ATOM   2406  HB1 ALA   162      64.540 106.280 139.310  1.00  0.00            
ATOM   2407  HB2 ALA   162      63.630 106.010 137.800  1.00  0.00            
ATOM   2408  HB3 ALA   162      62.980 105.430 139.350  1.00  0.00            
ATOM   2409  C   ALA   162      65.880 104.490 137.700  1.00  0.00            
ATOM   2410  O   ALA   162      65.770 104.500 136.470  1.00  0.00            
ATOM   2411  N   LYS   163      67.090 104.680 138.340  1.00  0.00            
ATOM   2412  H   LYS   163      67.140 104.740 139.350  1.00  0.00            
ATOM   2413  CA  LYS   163      68.300 104.820 137.590  1.00  0.00            
ATOM   2414  HA  LYS   163      68.130 105.410 136.690  1.00  0.00            
ATOM   2415  CB  LYS   163      69.320 105.550 138.470  1.00  0.00            
ATOM   2416  HB2 LYS   163      69.380 105.030 139.430  1.00  0.00            
ATOM   2417  HB3 LYS   163      70.290 105.510 137.980  1.00  0.00            
ATOM   2418  CG  LYS   163      68.920 107.000 138.700  1.00  0.00            
ATOM   2419  HG2 LYS   163      68.410 107.340 137.800  1.00  0.00            
ATOM   2420  HG3 LYS   163      68.210 107.010 139.530  1.00  0.00            
ATOM   2421  CD  LYS   163      70.110 107.960 139.020  1.00  0.00            
ATOM   2422  HD2 LYS   163      70.840 107.330 139.530  1.00  0.00            
ATOM   2423  HD3 LYS   163      70.500 108.240 138.040  1.00  0.00            
ATOM   2424  CE  LYS   163      69.860 109.200 139.840  1.00  0.00            
ATOM   2425  HE2 LYS   163      70.800 109.750 139.930  1.00  0.00            
ATOM   2426  HE3 LYS   163      69.130 109.820 139.320  1.00  0.00            
ATOM   2427  NZ  LYS   163      69.350 108.870 141.190  1.00  0.00            
ATOM   2428  HZ1 LYS   163      70.030 108.300 141.680  1.00  0.00            
ATOM   2429  HZ2 LYS   163      69.190 109.720 141.710  1.00  0.00            
ATOM   2430  HZ3 LYS   163      68.480 108.360 141.110  1.00  0.00            
ATOM   2431  C   LYS   163      68.840 103.520 137.170  1.00  0.00            
ATOM   2432  O   LYS   163      69.210 103.440 136.000  1.00  0.00            
ATOM   2433  N   ALA   164      68.830 102.420 138.060  1.00  0.00            
ATOM   2434  H   ALA   164      68.450 102.580 138.980  1.00  0.00            
ATOM   2435  CA  ALA   164      69.410 101.100 137.770  1.00  0.00            
ATOM   2436  HA  ALA   164      70.460 101.270 137.530  1.00  0.00            
ATOM   2437  CB  ALA   164      69.330 100.170 139.030  1.00  0.00            
ATOM   2438  HB1 ALA   164      68.280  99.990 139.280  1.00  0.00            
ATOM   2439  HB2 ALA   164      69.820  99.220 138.820  1.00  0.00            
ATOM   2440  HB3 ALA   164      69.820 100.650 139.870  1.00  0.00            
ATOM   2441  C   ALA   164      68.760 100.420 136.550  1.00  0.00            
ATOM   2442  O   ALA   164      69.390  99.800 135.650  1.00  0.00            
ATOM   2443  N   LYS   165      67.390 100.480 136.400  1.00  0.00            
ATOM   2444  H   LYS   165      66.810 100.640 137.220  1.00  0.00            
ATOM   2445  CA  LYS   165      66.720 100.150 135.120  1.00  0.00            
ATOM   2446  HA  LYS   165      67.090  99.190 134.750  1.00  0.00            
ATOM   2447  CB  LYS   165      65.150 100.050 135.310  1.00  0.00            
ATOM   2448  HB2 LYS   165      64.750  99.580 134.410  1.00  0.00            
ATOM   2449  HB3 LYS   165      64.980  99.400 136.170  1.00  0.00            
ATOM   2450  CG  LYS   165      64.440 101.390 135.540  1.00  0.00            
ATOM   2451  HG2 LYS   165      64.850 101.760 136.480  1.00  0.00            
ATOM   2452  HG3 LYS   165      64.770 102.020 134.720  1.00  0.00            
ATOM   2453  CD  LYS   165      62.890 101.410 135.610  1.00  0.00            
ATOM   2454  HD2 LYS   165      62.530 102.410 135.850  1.00  0.00            
ATOM   2455  HD3 LYS   165      62.450 101.080 134.670  1.00  0.00            
ATOM   2456  CE  LYS   165      62.490 100.450 136.710  1.00  0.00            
ATOM   2457  HE2 LYS   165      62.820  99.440 136.460  1.00  0.00            
ATOM   2458  HE3 LYS   165      62.950 100.750 137.650  1.00  0.00            
ATOM   2459  NZ  LYS   165      61.040 100.470 136.850  1.00  0.00            
ATOM   2460  HZ1 LYS   165      60.610 100.190 135.980  1.00  0.00            
ATOM   2461  HZ2 LYS   165      60.760  99.830 137.580  1.00  0.00            
ATOM   2462  HZ3 LYS   165      60.740 101.400 137.090  1.00  0.00            
ATOM   2463  C   LYS   165      67.100 101.070 133.970  1.00  0.00            
ATOM   2464  O   LYS   165      67.290 100.580 132.870  1.00  0.00            
ATOM   2465  N   LEU   166      67.260 102.340 134.180  1.00  0.00            
ATOM   2466  H   LEU   166      67.010 102.660 135.110  1.00  0.00            
ATOM   2467  CA  LEU   166      67.610 103.360 133.150  1.00  0.00            
ATOM   2468  HA  LEU   166      67.020 103.150 132.260  1.00  0.00            
ATOM   2469  CB  LEU   166      67.340 104.830 133.590  1.00  0.00            
ATOM   2470  HB2 LEU   166      66.260 104.870 133.710  1.00  0.00            
ATOM   2471  HB3 LEU   166      67.820 105.010 134.550  1.00  0.00            
ATOM   2472  CG  LEU   166      67.780 105.900 132.590  1.00  0.00            
ATOM   2473  HG  LEU   166      68.850 105.770 132.430  1.00  0.00            
ATOM   2474  CD1 LEU   166      67.050 105.840 131.240  1.00  0.00            
ATOM   2475 HD11 LEU   166      65.980 105.970 131.400  1.00  0.00            
ATOM   2476 HD12 LEU   166      67.420 106.630 130.590  1.00  0.00            
ATOM   2477 HD13 LEU   166      67.230 104.870 130.770  1.00  0.00            
ATOM   2478  CD2 LEU   166      67.550 107.250 133.340  1.00  0.00            
ATOM   2479 HD21 LEU   166      68.150 107.270 134.250  1.00  0.00            
ATOM   2480 HD22 LEU   166      67.840 108.080 132.700  1.00  0.00            
ATOM   2481 HD23 LEU   166      66.500 107.350 133.600  1.00  0.00            
ATOM   2482  C   LEU   166      69.030 103.160 132.640  1.00  0.00            
ATOM   2483  O   LEU   166      69.160 103.230 131.400  1.00  0.00            
ATOM   2484  N   ILE   167      70.050 102.910 133.430  1.00  0.00            
ATOM   2485  H   ILE   167      69.890 103.030 134.420  1.00  0.00            
ATOM   2486  CA  ILE   167      71.350 102.440 133.000  1.00  0.00            
ATOM   2487  HA  ILE   167      71.840 103.190 132.380  1.00  0.00            
ATOM   2488  CB  ILE   167      72.260 102.100 134.200  1.00  0.00            
ATOM   2489  HB  ILE   167      71.790 101.310 134.780  1.00  0.00            
ATOM   2490  CG2 ILE   167      73.630 101.640 133.740  1.00  0.00            
ATOM   2491 HG21 ILE   167      74.100 102.430 133.160  1.00  0.00            
ATOM   2492 HG22 ILE   167      74.250 101.410 134.610  1.00  0.00            
ATOM   2493 HG23 ILE   167      73.530 100.750 133.120  1.00  0.00            
ATOM   2494  CG1 ILE   167      72.440 103.300 135.180  1.00  0.00            
ATOM   2495 HG12 ILE   167      73.160 103.960 134.700  1.00  0.00            
ATOM   2496 HG13 ILE   167      71.470 103.790 135.210  1.00  0.00            
ATOM   2497  CD1 ILE   167      72.890 103.000 136.570  1.00  0.00            
ATOM   2498 HD11 ILE   167      73.860 102.510 136.540  1.00  0.00            
ATOM   2499 HD12 ILE   167      72.970 103.930 137.140  1.00  0.00            
ATOM   2500 HD13 ILE   167      72.170 102.340 137.050  1.00  0.00            
ATOM   2501  C   ILE   167      71.260 101.130 132.180  1.00  0.00            
ATOM   2502  O   ILE   167      71.860 101.010 131.110  1.00  0.00            
ATOM   2503  N   ASN   168      70.490 100.100 132.620  1.00  0.00            
ATOM   2504  H   ASN   168      70.020 100.250 133.500  1.00  0.00            
ATOM   2505  CA  ASN   168      70.390  98.790 132.000  1.00  0.00            
ATOM   2506  HA  ASN   168      71.380  98.450 131.700  1.00  0.00            
ATOM   2507  CB  ASN   168      69.770  97.720 133.000  1.00  0.00            
ATOM   2508  HB2 ASN   168      68.870  97.940 133.570  1.00  0.00            
ATOM   2509  HB3 ASN   168      69.570  96.910 132.300  1.00  0.00            
ATOM   2510  CG  ASN   168      70.880  97.250 133.990  1.00  0.00            
ATOM   2511  OD1 ASN   168      71.770  96.560 133.510  1.00  0.00            
ATOM   2512  ND2 ASN   168      71.040  97.770 135.250  1.00  0.00            
ATOM   2513 HD21 ASN   168      71.780  97.420 135.850  1.00  0.00            
ATOM   2514 HD22 ASN   168      70.420  98.500 135.580  1.00  0.00            
ATOM   2515  C   ASN   168      69.610  98.860 130.670  1.00  0.00            
ATOM   2516  O   ASN   168      69.980  98.210 129.690  1.00  0.00            
ATOM   2517  N   ILE   169      68.600  99.680 130.540  1.00  0.00            
ATOM   2518  H   ILE   169      68.350 100.230 131.350  1.00  0.00            
ATOM   2519  CA  ILE   169      67.900  99.940 129.290  1.00  0.00            
ATOM   2520  HA  ILE   169      67.540  98.970 128.960  1.00  0.00            
ATOM   2521  CB  ILE   169      66.710 100.970 129.300  1.00  0.00            
ATOM   2522  HB  ILE   169      67.090 101.880 129.770  1.00  0.00            
ATOM   2523  CG2 ILE   169      66.120 101.310 127.910  1.00  0.00            
ATOM   2524 HG21 ILE   169      65.740 100.400 127.450  1.00  0.00            
ATOM   2525 HG22 ILE   169      65.310 102.030 128.030  1.00  0.00            
ATOM   2526 HG23 ILE   169      66.900 101.740 127.280  1.00  0.00            
ATOM   2527  CG1 ILE   169      65.480 100.440 130.180  1.00  0.00            
ATOM   2528 HG12 ILE   169      65.720 100.600 131.230  1.00  0.00            
ATOM   2529 HG13 ILE   169      64.590 101.020 129.920  1.00  0.00            
ATOM   2530  CD1 ILE   169      65.210  98.940 129.930  1.00  0.00            
ATOM   2531 HD11 ILE   169      66.100  98.360 130.190  1.00  0.00            
ATOM   2532 HD12 ILE   169      64.370  98.610 130.540  1.00  0.00            
ATOM   2533 HD13 ILE   169      64.970  98.780 128.880  1.00  0.00            
ATOM   2534  C   ILE   169      68.900 100.630 128.320  1.00  0.00            
ATOM   2535  O   ILE   169      69.010 100.240 127.190  1.00  0.00            
ATOM   2536  N   CYS   170      69.720 101.570 128.770  1.00  0.00            
ATOM   2537  H   CYS   170      69.520 102.020 129.650  1.00  0.00            
ATOM   2538  CA  CYS   170      70.710 102.170 127.900  1.00  0.00            
ATOM   2539  HA  CYS   170      70.280 102.360 126.920  1.00  0.00            
ATOM   2540  CB  CYS   170      71.190 103.520 128.510  1.00  0.00            
ATOM   2541  HB2 CYS   170      71.580 103.430 129.520  1.00  0.00            
ATOM   2542  HB3 CYS   170      71.910 104.050 127.890  1.00  0.00            
ATOM   2543  SG  CYS   170      69.730 104.620 128.630  1.00  0.00            
ATOM   2544  HG  CYS   170      70.380 105.650 129.160  1.00  0.00            
ATOM   2545  C   CYS   170      71.820 101.240 127.360  1.00  0.00            
ATOM   2546  O   CYS   170      72.250 101.390 126.260  1.00  0.00            
ATOM   2547  N   ILE   171      72.220 100.230 128.210  1.00  0.00            
ATOM   2548  H   ILE   171      72.080 100.420 129.190  1.00  0.00            
ATOM   2549  CA  ILE   171      73.010  99.080 127.840  1.00  0.00            
ATOM   2550  HA  ILE   171      73.930  99.380 127.350  1.00  0.00            
ATOM   2551  CB  ILE   171      73.330  98.290 129.050  1.00  0.00            
ATOM   2552  HB  ILE   171      72.400  98.180 129.620  1.00  0.00            
ATOM   2553  CG2 ILE   171      73.920  96.890 128.760  1.00  0.00            
ATOM   2554 HG21 ILE   171      74.850  96.990 128.200  1.00  0.00            
ATOM   2555 HG22 ILE   171      74.120  96.380 129.700  1.00  0.00            
ATOM   2556 HG23 ILE   171      73.200  96.310 128.180  1.00  0.00            
ATOM   2557  CG1 ILE   171      74.310  99.040 129.930  1.00  0.00            
ATOM   2558 HG12 ILE   171      75.280  98.970 129.450  1.00  0.00            
ATOM   2559 HG13 ILE   171      73.990 100.080 129.950  1.00  0.00            
ATOM   2560  CD1 ILE   171      74.410  98.520 131.360  1.00  0.00            
ATOM   2561 HD11 ILE   171      74.730  97.480 131.350  1.00  0.00            
ATOM   2562 HD12 ILE   171      75.130  99.120 131.920  1.00  0.00            
ATOM   2563 HD13 ILE   171      73.430  98.590 131.840  1.00  0.00            
ATOM   2564  C   ILE   171      72.540  98.220 126.670  1.00  0.00            
ATOM   2565  O   ILE   171      73.230  98.000 125.620  1.00  0.00            
ATOM   2566  N   TRP   172      71.320  97.670 126.730  1.00  0.00            
ATOM   2567  H   TRP   172      70.940  97.660 127.670  1.00  0.00            
ATOM   2568  CA  TRP   172      70.580  97.060 125.700  1.00  0.00            
ATOM   2569  HA  TRP   172      71.120  96.230 125.240  1.00  0.00            
ATOM   2570  CB  TRP   172      69.300  96.500 126.360  1.00  0.00            
ATOM   2571  HB2 TRP   172      68.750  97.320 126.820  1.00  0.00            
ATOM   2572  HB3 TRP   172      68.660  95.980 125.650  1.00  0.00            
ATOM   2573  CG  TRP   172      69.590  95.530 127.450  1.00  0.00            
ATOM   2574  CD1 TRP   172      70.590  94.620 127.510  1.00  0.00            
ATOM   2575  HD1 TRP   172      71.350  94.560 126.730  1.00  0.00            
ATOM   2576  NE1 TRP   172      70.380  93.900 128.690  1.00  0.00            
ATOM   2577  HE1 TRP   172      70.760  92.970 128.790  1.00  0.00            
ATOM   2578  CE2 TRP   172      69.380  94.430 129.460  1.00  0.00            
ATOM   2579  CZ2 TRP   172      68.810  93.950 130.600  1.00  0.00            
ATOM   2580  HZ2 TRP   172      69.340  93.210 131.200  1.00  0.00            
ATOM   2581  CH2 TRP   172      67.530  94.460 130.930  1.00  0.00            
ATOM   2582  HH2 TRP   172      66.980  94.020 131.760  1.00  0.00            
ATOM   2583  CZ3 TRP   172      66.970  95.480 130.240  1.00  0.00            
ATOM   2584  HZ3 TRP   172      65.980  95.840 130.510  1.00  0.00            
ATOM   2585  CE3 TRP   172      67.630  96.110 129.170  1.00  0.00            
ATOM   2586  HE3 TRP   172      67.380  97.130 128.890  1.00  0.00            
ATOM   2587  CD2 TRP   172      68.750  95.410 128.640  1.00  0.00            
ATOM   2588  C   TRP   172      70.290  97.980 124.550  1.00  0.00            
ATOM   2589  O   TRP   172      70.540  97.690 123.350  1.00  0.00            
ATOM   2590  N   VAL   173      69.780  99.150 124.750  1.00  0.00            
ATOM   2591  H   VAL   173      69.250  99.320 125.590  1.00  0.00            
ATOM   2592  CA  VAL   173      69.690 100.130 123.660  1.00  0.00            
ATOM   2593  HA  VAL   173      69.250  99.630 122.800  1.00  0.00            
ATOM   2594  CB  VAL   173      68.870 101.300 124.000  1.00  0.00            
ATOM   2595  HB  VAL   173      69.060 101.520 125.050  1.00  0.00            
ATOM   2596  CG1 VAL   173      69.140 102.540 123.160  1.00  0.00            
ATOM   2597 HG11 VAL   173      68.950 102.320 122.110  1.00  0.00            
ATOM   2598 HG12 VAL   173      68.490 103.350 123.490  1.00  0.00            
ATOM   2599 HG13 VAL   173      70.180 102.840 123.280  1.00  0.00            
ATOM   2600  CG2 VAL   173      67.390 100.980 123.810  1.00  0.00            
ATOM   2601 HG21 VAL   173      67.110 100.150 124.460  1.00  0.00            
ATOM   2602 HG22 VAL   173      66.790 101.850 124.070  1.00  0.00            
ATOM   2603 HG23 VAL   173      67.210 100.710 122.770  1.00  0.00            
ATOM   2604  C   VAL   173      71.050 100.520 122.920  1.00  0.00            
ATOM   2605  O   VAL   173      71.100 100.480 121.660  1.00  0.00            
ATOM   2606  N   LEU   174      72.160 100.820 123.650  1.00  0.00            
ATOM   2607  H   LEU   174      72.110 100.990 124.650  1.00  0.00            
ATOM   2608  CA  LEU   174      73.440 101.090 122.950  1.00  0.00            
ATOM   2609  HA  LEU   174      73.260 101.790 122.130  1.00  0.00            
ATOM   2610  CB  LEU   174      74.490 101.700 123.900  1.00  0.00            
ATOM   2611  HB2 LEU   174      74.020 102.620 124.240  1.00  0.00            
ATOM   2612  HB3 LEU   174      74.530 100.990 124.720  1.00  0.00            
ATOM   2613  CG  LEU   174      75.910 102.000 123.420  1.00  0.00            
ATOM   2614  HG  LEU   174      76.350 101.070 123.070  1.00  0.00            
ATOM   2615  CD1 LEU   174      75.940 103.000 122.330  1.00  0.00            
ATOM   2616 HD11 LEU   174      75.500 103.930 122.680  1.00  0.00            
ATOM   2617 HD12 LEU   174      76.970 103.180 122.030  1.00  0.00            
ATOM   2618 HD13 LEU   174      75.370 102.630 121.480  1.00  0.00            
ATOM   2619  CD2 LEU   174      76.770 102.560 124.580  1.00  0.00            
ATOM   2620 HD21 LEU   174      76.820 101.830 125.390  1.00  0.00            
ATOM   2621 HD22 LEU   174      77.780 102.770 124.220  1.00  0.00            
ATOM   2622 HD23 LEU   174      76.320 103.480 124.960  1.00  0.00            
ATOM   2623  C   LEU   174      74.020  99.960 122.180  1.00  0.00            
ATOM   2624  O   LEU   174      74.520 100.150 121.080  1.00  0.00            
ATOM   2625  N   ALA   175      73.990  98.760 122.770  1.00  0.00            
ATOM   2626  H   ALA   175      73.690  98.740 123.740  1.00  0.00            
ATOM   2627  CA  ALA   175      74.460  97.500 122.150  1.00  0.00            
ATOM   2628  HA  ALA   175      75.420  97.740 121.690  1.00  0.00            
ATOM   2629  CB  ALA   175      74.680  96.420 123.200  1.00  0.00            
ATOM   2630  HB1 ALA   175      73.730  96.160 123.660  1.00  0.00            
ATOM   2631  HB2 ALA   175      75.110  95.540 122.730  1.00  0.00            
ATOM   2632  HB3 ALA   175      75.360  96.790 123.970  1.00  0.00            
ATOM   2633  C   ALA   175      73.560  97.000 121.060  1.00  0.00            
ATOM   2634  O   ALA   175      74.040  96.510 120.100  1.00  0.00            
ATOM   2635  N   SER   176      72.240  97.320 121.110  1.00  0.00            
ATOM   2636  H   SER   176      71.960  97.660 122.020  1.00  0.00            
ATOM   2637  CA  SER   176      71.140  97.080 120.050  1.00  0.00            
ATOM   2638  HA  SER   176      71.260  96.050 119.710  1.00  0.00            
ATOM   2639  CB  SER   176      69.660  97.280 120.510  1.00  0.00            
ATOM   2640  HB2 SER   176      69.580  98.300 120.890  1.00  0.00            
ATOM   2641  HB3 SER   176      69.030  97.170 119.630  1.00  0.00            
ATOM   2642  OG  SER   176      69.230  96.360 121.510  1.00  0.00            
ATOM   2643  HG  SER   176      68.320  96.540 121.740  1.00  0.00            
ATOM   2644  C   SER   176      71.450  97.870 118.830  1.00  0.00            
ATOM   2645  O   SER   176      71.260  97.450 117.660  1.00  0.00            
ATOM   2646  N   GLY   177      71.860  99.090 119.070  1.00  0.00            
ATOM   2647  H   GLY   177      71.970  99.350 120.040  1.00  0.00            
ATOM   2648  CA  GLY   177      72.170 100.090 118.040  1.00  0.00            
ATOM   2649  HA2 GLY   177      71.300 100.180 117.390  1.00  0.00            
ATOM   2650  HA3 GLY   177      72.360 101.040 118.540  1.00  0.00            
ATOM   2651  C   GLY   177      73.330  99.740 117.240  1.00  0.00            
ATOM   2652  O   GLY   177      73.450 100.110 116.070  1.00  0.00            
ATOM   2653  N   VAL   178      74.190  98.960 117.810  1.00  0.00            
ATOM   2654  H   VAL   178      74.090  98.750 118.790  1.00  0.00            
ATOM   2655  CA  VAL   178      75.340  98.410 117.090  1.00  0.00            
ATOM   2656  HA  VAL   178      75.640  99.100 116.300  1.00  0.00            
ATOM   2657  CB  VAL   178      76.520  98.330 118.170  1.00  0.00            
ATOM   2658  HB  VAL   178      76.260  97.590 118.930  1.00  0.00            
ATOM   2659  CG1 VAL   178      77.850  97.920 117.470  1.00  0.00            
ATOM   2660 HG11 VAL   178      78.100  98.660 116.710  1.00  0.00            
ATOM   2661 HG12 VAL   178      78.650  97.870 118.210  1.00  0.00            
ATOM   2662 HG13 VAL   178      77.730  96.940 117.000  1.00  0.00            
ATOM   2663  CG2 VAL   178      76.850  99.630 118.850  1.00  0.00            
ATOM   2664 HG21 VAL   178      75.970 100.000 119.380  1.00  0.00            
ATOM   2665 HG22 VAL   178      77.660  99.470 119.560  1.00  0.00            
ATOM   2666 HG23 VAL   178      77.160 100.360 118.110  1.00  0.00            
ATOM   2667  C   VAL   178      75.060  97.060 116.460  1.00  0.00            
ATOM   2668  O   VAL   178      75.700  96.700 115.480  1.00  0.00            
ATOM   2669  N   GLY   179      74.040  96.360 116.980  1.00  0.00            
ATOM   2670  H   GLY   179      73.540  96.760 117.770  1.00  0.00            
ATOM   2671  CA  GLY   179      73.600  95.040 116.470  1.00  0.00            
ATOM   2672  HA2 GLY   179      74.480  94.420 116.300  1.00  0.00            
ATOM   2673  HA3 GLY   179      72.960  94.570 117.220  1.00  0.00            
ATOM   2674  C   GLY   179      72.800  95.180 115.130  1.00  0.00            
ATOM   2675  O   GLY   179      72.910  94.410 114.210  1.00  0.00            
ATOM   2676  N   VAL   180      72.050  96.230 115.090  1.00  0.00            
ATOM   2677  H   VAL   180      71.920  96.630 116.010  1.00  0.00            
ATOM   2678  CA  VAL   180      71.180  96.670 114.020  1.00  0.00            
ATOM   2679  HA  VAL   180      70.630  95.870 113.520  1.00  0.00            
ATOM   2680  CB  VAL   180      70.180  97.700 114.540  1.00  0.00            
ATOM   2681  HB  VAL   180      70.670  98.350 115.260  1.00  0.00            
ATOM   2682  CG1 VAL   180      69.630  98.570 113.330  1.00  0.00            
ATOM   2683 HG11 VAL   180      69.140  97.920 112.610  1.00  0.00            
ATOM   2684 HG12 VAL   180      68.920  99.300 113.710  1.00  0.00            
ATOM   2685 HG13 VAL   180      70.460  99.080 112.850  1.00  0.00            
ATOM   2686  CG2 VAL   180      69.080  96.970 115.370  1.00  0.00            
ATOM   2687 HG21 VAL   180      69.540  96.450 116.210  1.00  0.00            
ATOM   2688 HG22 VAL   180      68.360  97.700 115.750  1.00  0.00            
ATOM   2689 HG23 VAL   180      68.570  96.250 114.740  1.00  0.00            
ATOM   2690  C   VAL   180      71.890  96.970 112.650  1.00  0.00            
ATOM   2691  O   VAL   180      71.320  96.510 111.620  1.00  0.00            
ATOM   2692  N   PRO   181      73.060  97.510 112.590  1.00  0.00            
ATOM   2693  CD  PRO   181      73.420  98.730 113.360  1.00  0.00            
ATOM   2694  HD2 PRO   181      73.720  98.430 114.370  1.00  0.00            
ATOM   2695  HD3 PRO   181      72.540  99.380 113.420  1.00  0.00            
ATOM   2696  CG  PRO   181      74.530  99.350 112.590  1.00  0.00            
ATOM   2697  HG2 PRO   181      75.230  99.850 113.260  1.00  0.00            
ATOM   2698  HG3 PRO   181      74.150 100.060 111.860  1.00  0.00            
ATOM   2699  CB  PRO   181      75.170  98.160 111.900  1.00  0.00            
ATOM   2700  HB2 PRO   181      75.680  97.580 112.670  1.00  0.00            
ATOM   2701  HB3 PRO   181      75.860  98.340 111.080  1.00  0.00            
ATOM   2702  CA  PRO   181      73.980  97.420 111.410  1.00  0.00            
ATOM   2703  HA  PRO   181      73.500  97.860 110.540  1.00  0.00            
ATOM   2704  C   PRO   181      74.290  95.970 111.130  1.00  0.00            
ATOM   2705  O   PRO   181      74.070  95.500 110.040  1.00  0.00            
ATOM   2706  N   ILE   182      74.770  95.130 112.090  1.00  0.00            
ATOM   2707  H   ILE   182      74.930  95.530 113.000  1.00  0.00            
ATOM   2708  CA  ILE   182      75.160  93.760 111.870  1.00  0.00            
ATOM   2709  HA  ILE   182      75.900  93.780 111.070  1.00  0.00            
ATOM   2710  CB  ILE   182      75.790  93.090 113.170  1.00  0.00            
ATOM   2711  HB  ILE   182      75.030  93.050 113.950  1.00  0.00            
ATOM   2712  CG2 ILE   182      76.300  91.590 112.840  1.00  0.00            
ATOM   2713 HG21 ILE   182      77.060  91.630 112.060  1.00  0.00            
ATOM   2714 HG22 ILE   182      76.730  91.140 113.740  1.00  0.00            
ATOM   2715 HG23 ILE   182      75.460  90.990 112.500  1.00  0.00            
ATOM   2716  CG1 ILE   182      77.050  93.780 113.780  1.00  0.00            
ATOM   2717 HG12 ILE   182      76.740  94.740 114.200  1.00  0.00            
ATOM   2718 HG13 ILE   182      77.420  93.140 114.580  1.00  0.00            
ATOM   2719  CD1 ILE   182      78.150  94.010 112.760  1.00  0.00            
ATOM   2720 HD11 ILE   182      77.780  94.650 111.960  1.00  0.00            
ATOM   2721 HD12 ILE   182      79.000  94.490 113.240  1.00  0.00            
ATOM   2722 HD13 ILE   182      78.460  93.050 112.340  1.00  0.00            
ATOM   2723  C   ILE   182      74.090  92.840 111.340  1.00  0.00            
ATOM   2724  O   ILE   182      74.390  92.090 110.410  1.00  0.00            
ATOM   2725  N   MET   183      72.800  92.910 111.770  1.00  0.00            
ATOM   2726  H   MET   183      72.580  93.630 112.440  1.00  0.00            
ATOM   2727  CA  MET   183      71.700  92.020 111.300  1.00  0.00            
ATOM   2728  HA  MET   183      72.010  90.980 111.440  1.00  0.00            
ATOM   2729  CB  MET   183      70.360  92.250 112.070  1.00  0.00            
ATOM   2730  HB2 MET   183      69.630  91.640 111.550  1.00  0.00            
ATOM   2731  HB3 MET   183      70.530  91.840 113.060  1.00  0.00            
ATOM   2732  CG  MET   183      69.830  93.670 112.200  1.00  0.00            
ATOM   2733  HG2 MET   183      70.600  94.260 112.690  1.00  0.00            
ATOM   2734  HG3 MET   183      69.670  94.050 111.190  1.00  0.00            
ATOM   2735  SD  MET   183      68.280  93.810 113.140  1.00  0.00            
ATOM   2736  CE  MET   183      67.300  94.950 112.150  1.00  0.00            
ATOM   2737  HE1 MET   183      67.150  94.530 111.160  1.00  0.00            
ATOM   2738  HE2 MET   183      66.330  95.110 112.630  1.00  0.00            
ATOM   2739  HE3 MET   183      67.820  95.900 112.070  1.00  0.00            
ATOM   2740  C   MET   183      71.420  92.310 109.820  1.00  0.00            
ATOM   2741  O   MET   183      71.090  91.410 109.010  1.00  0.00            
ATOM   2742  N   VAL   184      71.520  93.560 109.360  1.00  0.00            
ATOM   2743  H   VAL   184      71.360  94.220 110.110  1.00  0.00            
ATOM   2744  CA  VAL   184      71.510  94.060 107.980  1.00  0.00            
ATOM   2745  HA  VAL   184      70.850  93.440 107.380  1.00  0.00            
ATOM   2746  CB  VAL   184      71.010  95.500 107.920  1.00  0.00            
ATOM   2747  HB  VAL   184      71.710  96.190 108.400  1.00  0.00            
ATOM   2748  CG1 VAL   184      70.900  95.840 106.400  1.00  0.00            
ATOM   2749 HG11 VAL   184      70.200  95.150 105.930  1.00  0.00            
ATOM   2750 HG12 VAL   184      70.540  96.860 106.280  1.00  0.00            
ATOM   2751 HG13 VAL   184      71.880  95.740 105.930  1.00  0.00            
ATOM   2752  CG2 VAL   184      69.610  95.690 108.600  1.00  0.00            
ATOM   2753 HG21 VAL   184      69.670  95.400 109.650  1.00  0.00            
ATOM   2754 HG22 VAL   184      69.310  96.730 108.530  1.00  0.00            
ATOM   2755 HG23 VAL   184      68.870  95.060 108.100  1.00  0.00            
ATOM   2756  C   VAL   184      72.830  93.660 107.190  1.00  0.00            
ATOM   2757  O   VAL   184      72.650  93.190 106.030  1.00  0.00            
ATOM   2758  N   MET   185      74.030  93.730 107.780  1.00  0.00            
ATOM   2759  H   MET   185      74.080  94.160 108.700  1.00  0.00            
ATOM   2760  CA  MET   185      75.240  93.200 107.200  1.00  0.00            
ATOM   2761  HA  MET   185      75.430  93.630 106.220  1.00  0.00            
ATOM   2762  CB  MET   185      76.420  93.580 108.140  1.00  0.00            
ATOM   2763  HB2 MET   185      76.160  93.250 109.150  1.00  0.00            
ATOM   2764  HB3 MET   185      77.300  93.040 107.800  1.00  0.00            
ATOM   2765  CG  MET   185      76.730  95.170 108.160  1.00  0.00            
ATOM   2766  HG2 MET   185      77.130  95.410 107.180  1.00  0.00            
ATOM   2767  HG3 MET   185      75.760  95.660 108.290  1.00  0.00            
ATOM   2768  SD  MET   185      77.890  95.780 109.450  1.00  0.00            
ATOM   2769  CE  MET   185      78.090  97.490 108.820  1.00  0.00            
ATOM   2770  HE1 MET   185      77.120  97.990 108.800  1.00  0.00            
ATOM   2771  HE2 MET   185      78.770  98.040 109.470  1.00  0.00            
ATOM   2772  HE3 MET   185      78.500  97.460 107.810  1.00  0.00            
ATOM   2773  C   MET   185      75.390  91.690 107.010  1.00  0.00            
ATOM   2774  O   MET   185      75.830  91.340 105.950  1.00  0.00            
ATOM   2775  N   ALA   186      74.850  90.830 107.940  1.00  0.00            
ATOM   2776  H   ALA   186      74.640  91.210 108.850  1.00  0.00            
ATOM   2777  CA  ALA   186      74.760  89.450 107.760  1.00  0.00            
ATOM   2778  HA  ALA   186      75.800  89.240 107.530  1.00  0.00            
ATOM   2779  CB  ALA   186      74.420  88.820 109.110  1.00  0.00            
ATOM   2780  HB1 ALA   186      73.380  89.020 109.350  1.00  0.00            
ATOM   2781  HB2 ALA   186      74.580  87.740 109.060  1.00  0.00            
ATOM   2782  HB3 ALA   186      75.060  89.250 109.880  1.00  0.00            
ATOM   2783  C   ALA   186      73.910  88.830 106.650  1.00  0.00            
ATOM   2784  O   ALA   186      72.860  89.370 106.210  1.00  0.00            
ATOM   2785  N   VAL   187      74.350  87.690 106.080  1.00  0.00            
ATOM   2786  H   VAL   187      75.190  87.220 106.400  1.00  0.00            
ATOM   2787  CA  VAL   187      73.710  87.200 104.920  1.00  0.00            
ATOM   2788  HA  VAL   187      72.620  87.210 105.030  1.00  0.00            
ATOM   2789  CB  VAL   187      74.100  88.070 103.670  1.00  0.00            
ATOM   2790  HB  VAL   187      73.830  89.110 103.870  1.00  0.00            
ATOM   2791  CG1 VAL   187      75.680  87.970 103.360  1.00  0.00            
ATOM   2792 HG11 VAL   187      75.950  86.930 103.160  1.00  0.00            
ATOM   2793 HG12 VAL   187      75.920  88.580 102.490  1.00  0.00            
ATOM   2794 HG13 VAL   187      76.240  88.330 104.220  1.00  0.00            
ATOM   2795  CG2 VAL   187      73.300  87.620 102.440  1.00  0.00            
ATOM   2796 HG21 VAL   187      72.230  87.740 102.640  1.00  0.00            
ATOM   2797 HG22 VAL   187      73.580  88.230 101.580  1.00  0.00            
ATOM   2798 HG23 VAL   187      73.520  86.570 102.230  1.00  0.00            
ATOM   2799  C   VAL   187      74.020  85.700 104.770  1.00  0.00            
ATOM   2800  O   VAL   187      75.010  85.110 105.270  1.00  0.00            
ATOM   2801  N   THR   188      73.140  84.920 104.100  1.00  0.00            
ATOM   2802  H   THR   188      72.190  85.250 104.050  1.00  0.00            
ATOM   2803  CA  THR   188      73.450  83.590 103.540  1.00  0.00            
ATOM   2804  HA  THR   188      74.260  83.160 104.130  1.00  0.00            
ATOM   2805  CB  THR   188      72.250  82.640 103.590  1.00  0.00            
ATOM   2806  HB  THR   188      72.530  81.650 103.220  1.00  0.00            
ATOM   2807  CG2 THR   188      71.820  82.530 105.010  1.00  0.00            
ATOM   2808 HG21 THR   188      71.540  83.510 105.380  1.00  0.00            
ATOM   2809 HG22 THR   188      70.960  81.860 105.080  1.00  0.00            
ATOM   2810 HG23 THR   188      72.640  82.140 105.610  1.00  0.00            
ATOM   2811  OG1 THR   188      71.100  83.030 102.860  1.00  0.00            
ATOM   2812  HG1 THR   188      70.410  82.360 102.960  1.00  0.00            
ATOM   2813  C   THR   188      74.010  83.540 102.120  1.00  0.00            
ATOM   2814  O   THR   188      73.460  84.130 101.210  1.00  0.00            
ATOM   2815  N   ARG   189      75.070  82.730 101.830  1.00  0.00            
ATOM   2816  H   ARG   189      75.580  82.250 102.560  1.00  0.00            
ATOM   2817  CA  ARG   189      75.510  82.590 100.480  1.00  0.00            
ATOM   2818  HA  ARG   189      74.790  83.090  99.840  1.00  0.00            
ATOM   2819  CB  ARG   189      76.890  83.180 100.210  1.00  0.00            
ATOM   2820  HB2 ARG   189      77.550  82.710 100.940  1.00  0.00            
ATOM   2821  HB3 ARG   189      77.150  82.840  99.210  1.00  0.00            
ATOM   2822  CG  ARG   189      77.060  84.790 100.290  1.00  0.00            
ATOM   2823  HG2 ARG   189      76.900  85.030 101.340  1.00  0.00            
ATOM   2824  HG3 ARG   189      78.100  84.970 100.030  1.00  0.00            
ATOM   2825  CD  ARG   189      76.160  85.670  99.420  1.00  0.00            
ATOM   2826  HD2 ARG   189      76.240  85.390  98.370  1.00  0.00            
ATOM   2827  HD3 ARG   189      75.120  85.590  99.730  1.00  0.00            
ATOM   2828  NE  ARG   189      76.600  87.080  99.580  1.00  0.00            
ATOM   2829  HE  ARG   189      77.570  87.190  99.830  1.00  0.00            
ATOM   2830  CZ  ARG   189      75.910  88.170  99.190  1.00  0.00            
ATOM   2831  NH1 ARG   189      74.760  88.010  98.660  1.00  0.00            
ATOM   2832 HH11 ARG   189      74.390  87.080  98.540  1.00  0.00            
ATOM   2833 HH12 ARG   189      74.230  88.810  98.360  1.00  0.00            
ATOM   2834  NH2 ARG   189      76.310  89.330  99.610  1.00  0.00            
ATOM   2835 HH21 ARG   189      77.120  89.390 100.210  1.00  0.00            
ATOM   2836 HH22 ARG   189      75.810  90.160  99.330  1.00  0.00            
ATOM   2837  C   ARG   189      75.520  81.100 100.080  1.00  0.00            
ATOM   2838  O   ARG   189      75.680  80.200 100.940  1.00  0.00            
ATOM   2839  N   PRO   190      75.300  80.740  98.800  1.00  0.00            
ATOM   2840  CD  PRO   190      74.820  81.620  97.680  1.00  0.00            
ATOM   2841  HD2 PRO   190      75.360  82.560  97.710  1.00  0.00            
ATOM   2842  HD3 PRO   190      73.750  81.810  97.810  1.00  0.00            
ATOM   2843  CG  PRO   190      75.120  80.810  96.410  1.00  0.00            
ATOM   2844  HG2 PRO   190      76.060  81.120  95.960  1.00  0.00            
ATOM   2845  HG3 PRO   190      74.320  80.910  95.680  1.00  0.00            
ATOM   2846  CB  PRO   190      75.200  79.400  96.940  1.00  0.00            
ATOM   2847  HB2 PRO   190      75.820  78.780  96.300  1.00  0.00            
ATOM   2848  HB3 PRO   190      74.200  78.970  97.010  1.00  0.00            
ATOM   2849  CA  PRO   190      75.830  79.490  98.340  1.00  0.00            
ATOM   2850  HA  PRO   190      75.460  78.730  99.030  1.00  0.00            
ATOM   2851  C   PRO   190      77.340  79.390  98.250  1.00  0.00            
ATOM   2852  O   PRO   190      77.920  80.280  97.600  1.00  0.00            
ATOM   2853  N   ARG   191      77.980  78.360  98.900  1.00  0.00            
ATOM   2854  H   ARG   191      77.500  77.880  99.650  1.00  0.00            
ATOM   2855  CA  ARG   191      79.330  77.990  98.620  1.00  0.00            
ATOM   2856  HA  ARG   191      79.620  78.380  97.650  1.00  0.00            
ATOM   2857  CB  ARG   191      80.290  78.550  99.680  1.00  0.00            
ATOM   2858  HB2 ARG   191      79.970  78.110 100.620  1.00  0.00            
ATOM   2859  HB3 ARG   191      81.270  78.170  99.410  1.00  0.00            
ATOM   2860  CG  ARG   191      80.360  80.060  99.830  1.00  0.00            
ATOM   2861  HG2 ARG   191      79.330  80.410  99.900  1.00  0.00            
ATOM   2862  HG3 ARG   191      80.870  80.250 100.770  1.00  0.00            
ATOM   2863  CD  ARG   191      81.080  80.810  98.690  1.00  0.00            
ATOM   2864  HD2 ARG   191      82.120  80.500  98.590  1.00  0.00            
ATOM   2865  HD3 ARG   191      80.570  80.690  97.730  1.00  0.00            
ATOM   2866  NE  ARG   191      81.040  82.290  99.090  1.00  0.00            
ATOM   2867  HE  ARG   191      81.660  82.550  99.850  1.00  0.00            
ATOM   2868  CZ  ARG   191      80.240  83.210  98.590  1.00  0.00            
ATOM   2869  NH1 ARG   191      79.360  82.900  97.650  1.00  0.00            
ATOM   2870 HH11 ARG   191      79.300  81.950  97.310  1.00  0.00            
ATOM   2871 HH12 ARG   191      78.750  83.610  97.280  1.00  0.00            
ATOM   2872  NH2 ARG   191      80.370  84.450  98.970  1.00  0.00            
ATOM   2873 HH21 ARG   191      81.080  84.700  99.640  1.00  0.00            
ATOM   2874 HH22 ARG   191      79.760  85.160  98.590  1.00  0.00            
ATOM   2875  C   ARG   191      79.340  76.400  98.520  1.00  0.00            
ATOM   2876  O   ARG   191      79.010  75.640  99.460  1.00  0.00            
ATOM   2877  N   ASP   192      79.810  75.780  97.350  1.00  0.00            
ATOM   2878  H   ASP   192      79.670  76.290  96.490  1.00  0.00            
ATOM   2879  CA  ASP   192      80.170  74.400  97.260  1.00  0.00            
ATOM   2880  HA  ASP   192      80.310  74.060  96.240  1.00  0.00            
ATOM   2881  CB  ASP   192      81.560  74.340  98.010  1.00  0.00            
ATOM   2882  HB2 ASP   192      81.160  74.870  98.880  1.00  0.00            
ATOM   2883  HB3 ASP   192      81.880  73.340  98.320  1.00  0.00            
ATOM   2884  CG  ASP   192      82.770  75.120  97.430  1.00  0.00            
ATOM   2885  OD1 ASP   192      82.880  75.230  96.170  1.00  0.00            
ATOM   2886  OD2 ASP   192      83.770  75.370  98.170  1.00  0.00            
ATOM   2887  C   ASP   192      79.050  73.410  97.560  1.00  0.00            
ATOM   2888  O   ASP   192      79.140  72.520  98.390  1.00  0.00            
ATOM   2889  N   GLY   193      77.880  73.540  96.810  1.00  0.00            
ATOM   2890  H   GLY   193      77.770  74.310  96.170  1.00  0.00            
ATOM   2891  CA  GLY   193      76.780  72.580  96.930  1.00  0.00            
ATOM   2892  HA2 GLY   193      76.140  72.700  96.060  1.00  0.00            
ATOM   2893  HA3 GLY   193      77.210  71.580  96.930  1.00  0.00            
ATOM   2894  C   GLY   193      75.930  72.750  98.190  1.00  0.00            
ATOM   2895  O   GLY   193      75.020  71.940  98.350  1.00  0.00            
ATOM   2896  N   ALA   194      76.260  73.710  99.060  1.00  0.00            
ATOM   2897  H   ALA   194      76.960  74.390  98.780  1.00  0.00            
ATOM   2898  CA  ALA   194      75.570  73.910 100.320  1.00  0.00            
ATOM   2899  HA  ALA   194      74.620  73.410 100.520  1.00  0.00            
ATOM   2900  CB  ALA   194      76.600  73.470 101.400  1.00  0.00            
ATOM   2901  HB1 ALA   194      77.550  73.970 101.220  1.00  0.00            
ATOM   2902  HB2 ALA   194      76.230  73.750 102.390  1.00  0.00            
ATOM   2903  HB3 ALA   194      76.740  72.390 101.350  1.00  0.00            
ATOM   2904  C   ALA   194      75.380  75.400 100.460  1.00  0.00            
ATOM   2905  O   ALA   194      76.090  76.270  99.880  1.00  0.00            
ATOM   2906  N   VAL   195      74.410  75.740 101.310  1.00  0.00            
ATOM   2907  H   VAL   195      73.740  75.060 101.640  1.00  0.00            
ATOM   2908  CA  VAL   195      74.240  77.170 101.730  1.00  0.00            
ATOM   2909  HA  VAL   195      74.640  77.820 100.960  1.00  0.00            
ATOM   2910  CB  VAL   195      72.750  77.530 101.960  1.00  0.00            
ATOM   2911  HB  VAL   195      72.430  76.930 102.810  1.00  0.00            
ATOM   2912  CG1 VAL   195      72.420  79.020 102.230  1.00  0.00            
ATOM   2913 HG11 VAL   195      72.740  79.620 101.380  1.00  0.00            
ATOM   2914 HG12 VAL   195      71.350  79.130 102.370  1.00  0.00            
ATOM   2915 HG13 VAL   195      72.940  79.350 103.130  1.00  0.00            
ATOM   2916  CG2 VAL   195      71.990  77.100 100.660  1.00  0.00            
ATOM   2917 HG21 VAL   195      72.110  76.030 100.500  1.00  0.00            
ATOM   2918 HG22 VAL   195      70.930  77.330 100.770  1.00  0.00            
ATOM   2919 HG23 VAL   195      72.400  77.640  99.810  1.00  0.00            
ATOM   2920  C   VAL   195      75.130  77.330 103.000  1.00  0.00            
ATOM   2921  O   VAL   195      75.190  76.450 103.860  1.00  0.00            
ATOM   2922  N   VAL   196      75.730  78.540 103.150  1.00  0.00            
ATOM   2923  H   VAL   196      75.690  79.200 102.380  1.00  0.00            
ATOM   2924  CA  VAL   196      76.590  78.860 104.300  1.00  0.00            
ATOM   2925  HA  VAL   196      76.320  78.260 105.170  1.00  0.00            
ATOM   2926  CB  VAL   196      78.090  78.610 103.970  1.00  0.00            
ATOM   2927  HB  VAL   196      78.240  77.540 103.860  1.00  0.00            
ATOM   2928  CG1 VAL   196      78.520  79.310 102.700  1.00  0.00            
ATOM   2929 HG11 VAL   196      78.370  80.380 102.810  1.00  0.00            
ATOM   2930 HG12 VAL   196      79.570  79.110 102.510  1.00  0.00            
ATOM   2931 HG13 VAL   196      77.920  78.940 101.870  1.00  0.00            
ATOM   2932  CG2 VAL   196      78.990  79.070 105.120  1.00  0.00            
ATOM   2933 HG21 VAL   196      78.730  78.520 106.030  1.00  0.00            
ATOM   2934 HG22 VAL   196      80.030  78.880 104.860  1.00  0.00            
ATOM   2935 HG23 VAL   196      78.840  80.140 105.290  1.00  0.00            
ATOM   2936  C   VAL   196      76.310  80.230 104.860  1.00  0.00            
ATOM   2937  O   VAL   196      76.240  81.230 104.130  1.00  0.00            
ATOM   2938  N   CYX   197      76.230  80.400 106.200  1.00  0.00            
ATOM   2939  H   CYX   197      76.310  79.590 106.800  1.00  0.00            
ATOM   2940  CA  CYX   197      76.050  81.710 106.830  1.00  0.00            
ATOM   2941  HA  CYX   197      75.290  82.300 106.320  1.00  0.00            
ATOM   2942  CB  CYX   197      75.570  81.440 108.310  1.00  0.00            
ATOM   2943  HB2 CYX   197      74.700  80.790 108.300  1.00  0.00            
ATOM   2944  HB3 CYX   197      76.370  80.960 108.870  1.00  0.00            
ATOM   2945  SG  CYX   197      75.170  83.020 109.130  1.00  0.00            
ATOM   2946  C   CYX   197      77.340  82.570 106.890  1.00  0.00            
ATOM   2947  O   CYX   197      78.440  82.060 107.150  1.00  0.00            
ATOM   2948  N   MET   198      77.310  83.940 106.710  1.00  0.00            
ATOM   2949  H   MET   198      76.420  84.360 106.490  1.00  0.00            
ATOM   2950  CA  MET   198      78.520  84.800 106.710  1.00  0.00            
ATOM   2951  HA  MET   198      79.180  84.530 107.530  1.00  0.00            
ATOM   2952  CB  MET   198      79.290  84.600 105.360  1.00  0.00            
ATOM   2953  HB2 MET   198      80.150  85.260 105.460  1.00  0.00            
ATOM   2954  HB3 MET   198      79.620  83.560 105.410  1.00  0.00            
ATOM   2955  CG  MET   198      78.610  84.850 104.010  1.00  0.00            
ATOM   2956  HG2 MET   198      77.740  84.190 103.940  1.00  0.00            
ATOM   2957  HG3 MET   198      78.280  85.890 103.980  1.00  0.00            
ATOM   2958  SD  MET   198      79.710  84.540 102.630  1.00  0.00            
ATOM   2959  CE  MET   198      79.780  82.730 102.790  1.00  0.00            
ATOM   2960  HE1 MET   198      78.780  82.320 102.690  1.00  0.00            
ATOM   2961  HE2 MET   198      80.420  82.320 102.010  1.00  0.00            
ATOM   2962  HE3 MET   198      80.180  82.470 103.770  1.00  0.00            
ATOM   2963  C   MET   198      78.280  86.220 106.970  1.00  0.00            
ATOM   2964  O   MET   198      77.180  86.750 106.680  1.00  0.00            
ATOM   2965  N   LEU   199      79.220  87.040 107.480  1.00  0.00            
ATOM   2966  H   LEU   199      80.070  86.580 107.760  1.00  0.00            
ATOM   2967  CA  LEU   199      79.100  88.460 107.720  1.00  0.00            
ATOM   2968  HA  LEU   199      78.040  88.720 107.760  1.00  0.00            
ATOM   2969  CB  LEU   199      79.760  88.880 109.040  1.00  0.00            
ATOM   2970  HB2 LEU   199      79.350  88.230 109.820  1.00  0.00            
ATOM   2971  HB3 LEU   199      80.830  88.710 108.950  1.00  0.00            
ATOM   2972  CG  LEU   199      79.510  90.350 109.420  1.00  0.00            
ATOM   2973  HG  LEU   199      79.940  90.980 108.640  1.00  0.00            
ATOM   2974  CD1 LEU   199      78.020  90.650 109.560  1.00  0.00            
ATOM   2975 HD11 LEU   199      77.590  90.020 110.340  1.00  0.00            
ATOM   2976 HD12 LEU   199      77.880  91.700 109.830  1.00  0.00            
ATOM   2977 HD13 LEU   199      77.520  90.450 108.610  1.00  0.00            
ATOM   2978  CD2 LEU   199      80.200  90.710 110.760  1.00  0.00            
ATOM   2979 HD21 LEU   199      81.270  90.550 110.670  1.00  0.00            
ATOM   2980 HD22 LEU   199      80.000  91.750 111.000  1.00  0.00            
ATOM   2981 HD23 LEU   199      79.810  90.070 111.560  1.00  0.00            
ATOM   2982  C   LEU   199      79.680  89.190 106.570  1.00  0.00            
ATOM   2983  O   LEU   199      80.820  88.890 106.230  1.00  0.00            
ATOM   2984  N   GLN   200      78.990  90.190 105.930  1.00  0.00            
ATOM   2985  H   GLN   200      78.080  90.470 106.260  1.00  0.00            
ATOM   2986  CA  GLN   200      79.500  90.780 104.700  1.00  0.00            
ATOM   2987  HA  GLN   200      80.590  90.740 104.710  1.00  0.00            
ATOM   2988  CB  GLN   200      78.980  90.010 103.450  1.00  0.00            
ATOM   2989  HB2 GLN   200      77.890  90.000 103.490  1.00  0.00            
ATOM   2990  HB3 GLN   200      79.300  90.550 102.560  1.00  0.00            
ATOM   2991  CG  GLN   200      79.510  88.560 103.390  1.00  0.00            
ATOM   2992  HG2 GLN   200      80.540  88.470 103.730  1.00  0.00            
ATOM   2993  HG3 GLN   200      78.850  88.010 104.070  1.00  0.00            
ATOM   2994  CD  GLN   200      79.400  87.950 102.010  1.00  0.00            
ATOM   2995  OE1 GLN   200      78.290  87.600 101.600  1.00  0.00            
ATOM   2996  NE2 GLN   200      80.420  87.870 101.170  1.00  0.00            
ATOM   2997 HE21 GLN   200      80.290  87.450 100.260  1.00  0.00            
ATOM   2998 HE22 GLN   200      81.320  88.230 101.440  1.00  0.00            
ATOM   2999  C   GLN   200      79.180  92.230 104.640  1.00  0.00            
ATOM   3000  O   GLN   200      77.990  92.680 104.840  1.00  0.00            
ATOM   3001  N   PHE   201      80.200  93.000 104.390  1.00  0.00            
ATOM   3002  H   PHE   201      81.050  92.570 104.050  1.00  0.00            
ATOM   3003  CA  PHE   201      80.180  94.480 104.560  1.00  0.00            
ATOM   3004  HA  PHE   201      79.430  94.770 105.290  1.00  0.00            
ATOM   3005  CB  PHE   201      81.590  94.970 105.070  1.00  0.00            
ATOM   3006  HB2 PHE   201      82.390  94.580 104.450  1.00  0.00            
ATOM   3007  HB3 PHE   201      81.700  96.050 105.160  1.00  0.00            
ATOM   3008  CG  PHE   201      81.790  94.420 106.400  1.00  0.00            
ATOM   3009  CD1 PHE   201      82.780  93.440 106.490  1.00  0.00            
ATOM   3010  HD1 PHE   201      83.300  93.130 105.590  1.00  0.00            
ATOM   3011  CE1 PHE   201      83.110  92.840 107.740  1.00  0.00            
ATOM   3012  HE1 PHE   201      83.960  92.160 107.850  1.00  0.00            
ATOM   3013  CZ  PHE   201      82.320  93.140 108.840  1.00  0.00            
ATOM   3014  HZ  PHE   201      82.480  92.570 109.760  1.00  0.00            
ATOM   3015  CE2 PHE   201      81.310  94.170 108.790  1.00  0.00            
ATOM   3016  HE2 PHE   201      80.740  94.510 109.660  1.00  0.00            
ATOM   3017  CD2 PHE   201      81.080  94.740 107.530  1.00  0.00            
ATOM   3018  HD2 PHE   201      80.300  95.490 107.410  1.00  0.00            
ATOM   3019  C   PHE   201      79.900  95.280 103.310  1.00  0.00            
ATOM   3020  O   PHE   201      80.130  94.780 102.190  1.00  0.00            
ATOM   3021  N   PRO   202      79.360  96.460 103.460  1.00  0.00            
ATOM   3022  CD  PRO   202      78.740  97.030 104.680  1.00  0.00            
ATOM   3023  HD2 PRO   202      79.540  97.380 105.340  1.00  0.00            
ATOM   3024  HD3 PRO   202      78.180  96.240 105.180  1.00  0.00            
ATOM   3025  CG  PRO   202      77.850  98.150 104.210  1.00  0.00            
ATOM   3026  HG2 PRO   202      77.670  98.900 104.980  1.00  0.00            
ATOM   3027  HG3 PRO   202      76.890  97.800 103.820  1.00  0.00            
ATOM   3028  CB  PRO   202      78.730  98.690 103.090  1.00  0.00            
ATOM   3029  HB2 PRO   202      79.580  99.270 103.450  1.00  0.00            
ATOM   3030  HB3 PRO   202      78.130  99.300 102.410  1.00  0.00            
ATOM   3031  CA  PRO   202      79.240  97.410 102.350  1.00  0.00            
ATOM   3032  HA  PRO   202      78.490  96.990 101.690  1.00  0.00            
ATOM   3033  C   PRO   202      80.510  97.720 101.550  1.00  0.00            
ATOM   3034  O   PRO   202      81.600  97.610 102.130  1.00  0.00            
ATOM   3035  N   SER   203      80.400  98.140 100.260  1.00  0.00            
ATOM   3036  H   SER   203      79.450  98.190  99.920  1.00  0.00            
ATOM   3037  CA  SER   203      81.470  98.380  99.330  1.00  0.00            
ATOM   3038  HA  SER   203      82.290  97.680  99.510  1.00  0.00            
ATOM   3039  CB  SER   203      80.950  98.180  97.870  1.00  0.00            
ATOM   3040  HB2 SER   203      80.530  97.170  97.790  1.00  0.00            
ATOM   3041  HB3 SER   203      80.160  98.910  97.690  1.00  0.00            
ATOM   3042  OG  SER   203      81.970  98.340  96.920  1.00  0.00            
ATOM   3043  HG  SER   203      81.610  98.210  96.040  1.00  0.00            
ATOM   3044  C   SER   203      82.120  99.720  99.570  1.00  0.00            
ATOM   3045  O   SER   203      81.360 100.610  99.870  1.00  0.00            
ATOM   3046  N   PRO   204      83.460  99.880  99.470  1.00  0.00            
ATOM   3047  CD  PRO   204      83.960 101.220  99.310  1.00  0.00            
ATOM   3048  HD2 PRO   204      83.980 101.720 100.280  1.00  0.00            
ATOM   3049  HD3 PRO   204      83.310 101.770  98.630  1.00  0.00            
ATOM   3050  CG  PRO   204      85.320 101.000  98.750  1.00  0.00            
ATOM   3051  HG2 PRO   204      85.950 101.860  98.970  1.00  0.00            
ATOM   3052  HG3 PRO   204      85.250 100.870  97.670  1.00  0.00            
ATOM   3053  CB  PRO   204      85.850  99.720  99.430  1.00  0.00            
ATOM   3054  HB2 PRO   204      86.330  99.820 100.410  1.00  0.00            
ATOM   3055  HB3 PRO   204      86.510  99.180  98.760  1.00  0.00            
ATOM   3056  CA  PRO   204      84.500  98.950  99.580  1.00  0.00            
ATOM   3057  HA  PRO   204      84.410  98.290  98.720  1.00  0.00            
ATOM   3058  C   PRO   204      84.510  98.120 100.840  1.00  0.00            
ATOM   3059  O   PRO   204      84.400  98.660 101.900  1.00  0.00            
ATOM   3060  N   SER   205      84.640  96.800 100.730  1.00  0.00            
ATOM   3061  H   SER   205      84.970  96.350  99.890  1.00  0.00            
ATOM   3062  CA  SER   205      84.300  96.000 101.800  1.00  0.00            
ATOM   3063  HA  SER   205      83.560  96.460 102.460  1.00  0.00            
ATOM   3064  CB  SER   205      83.660  94.720 101.150  1.00  0.00            
ATOM   3065  HB2 SER   205      83.290  94.080 101.950  1.00  0.00            
ATOM   3066  HB3 SER   205      82.830  95.040 100.520  1.00  0.00            
ATOM   3067  OG  SER   205      84.590  94.000 100.370  1.00  0.00            
ATOM   3068  HG  SER   205      84.160  93.230  99.990  1.00  0.00            
ATOM   3069  C   SER   205      85.410  95.540 102.770  1.00  0.00            
ATOM   3070  O   SER   205      85.100  95.340 103.840  1.00  0.00            
ATOM   3071  N   TRP   206      86.640  95.430 102.330  1.00  0.00            
ATOM   3072  H   TRP   206      86.730  95.360 101.330  1.00  0.00            
ATOM   3073  CA  TRP   206      87.880  95.230 103.180  1.00  0.00            
ATOM   3074  HA  TRP   206      87.720  94.420 103.900  1.00  0.00            
ATOM   3075  CB  TRP   206      89.100  94.850 102.270  1.00  0.00            
ATOM   3076  HB2 TRP   206      88.930  93.780 102.130  1.00  0.00            
ATOM   3077  HB3 TRP   206      89.220  95.330 101.300  1.00  0.00            
ATOM   3078  CG  TRP   206      90.410  94.990 102.980  1.00  0.00            
ATOM   3079  CD1 TRP   206      91.310  95.930 102.650  1.00  0.00            
ATOM   3080  HD1 TRP   206      91.050  96.630 101.860  1.00  0.00            
ATOM   3081  NE1 TRP   206      92.380  95.780 103.410  1.00  0.00            
ATOM   3082  HE1 TRP   206      93.210  96.340 103.310  1.00  0.00            
ATOM   3083  CE2 TRP   206      92.260  94.740 104.180  1.00  0.00            
ATOM   3084  CZ2 TRP   206      93.120  94.120 105.050  1.00  0.00            
ATOM   3085  HZ2 TRP   206      94.090  94.580 105.230  1.00  0.00            
ATOM   3086  CH2 TRP   206      92.690  92.930 105.650  1.00  0.00            
ATOM   3087  HH2 TRP   206      93.330  92.500 106.420  1.00  0.00            
ATOM   3088  CZ3 TRP   206      91.530  92.290 105.320  1.00  0.00            
ATOM   3089  HZ3 TRP   206      91.270  91.310 105.730  1.00  0.00            
ATOM   3090  CE3 TRP   206      90.620  92.890 104.420  1.00  0.00            
ATOM   3091  HE3 TRP   206      89.680  92.390 104.160  1.00  0.00            
ATOM   3092  CD2 TRP   206      91.010  94.130 103.870  1.00  0.00            
ATOM   3093  C   TRP   206      88.110  96.460 104.110  1.00  0.00            
ATOM   3094  O   TRP   206      88.460  96.300 105.290  1.00  0.00            
ATOM   3095  N   TYR   207      87.960  97.710 103.660  1.00  0.00            
ATOM   3096  H   TYR   207      87.990  97.760 102.650  1.00  0.00            
ATOM   3097  CA  TYR   207      87.820  98.960 104.420  1.00  0.00            
ATOM   3098  HA  TYR   207      88.760  99.210 104.910  1.00  0.00            
ATOM   3099  CB  TYR   207      87.440 100.100 103.490  1.00  0.00            
ATOM   3100  HB2 TYR   207      87.970 100.050 102.540  1.00  0.00            
ATOM   3101  HB3 TYR   207      86.390  99.860 103.330  1.00  0.00            
ATOM   3102  CG  TYR   207      87.550 101.450 104.040  1.00  0.00            
ATOM   3103  CD1 TYR   207      86.380 101.990 104.510  1.00  0.00            
ATOM   3104  HD1 TYR   207      85.430 101.520 104.250  1.00  0.00            
ATOM   3105  CE1 TYR   207      86.400 103.170 105.340  1.00  0.00            
ATOM   3106  HE1 TYR   207      85.520 103.470 105.910  1.00  0.00            
ATOM   3107  CZ  TYR   207      87.540 103.940 105.390  1.00  0.00            
ATOM   3108  OH  TYR   207      87.540 105.240 105.980  1.00  0.00            
ATOM   3109  HH  TYR   207      86.680 105.500 106.320  1.00  0.00            
ATOM   3110  CE2 TYR   207      88.730 103.450 104.890  1.00  0.00            
ATOM   3111  HE2 TYR   207      89.640 104.050 104.970  1.00  0.00            
ATOM   3112  CD2 TYR   207      88.770 102.190 104.290  1.00  0.00            
ATOM   3113  HD2 TYR   207      89.730 101.750 104.010  1.00  0.00            
ATOM   3114  C   TYR   207      86.800  98.880 105.550  1.00  0.00            
ATOM   3115  O   TYR   207      87.120  98.870 106.740  1.00  0.00            
ATOM   3116  N   TRP   208      85.530  98.660 105.230  1.00  0.00            
ATOM   3117  H   TRP   208      85.230  98.980 104.320  1.00  0.00            
ATOM   3118  CA  TRP   208      84.530  98.370 106.210  1.00  0.00            
ATOM   3119  HA  TRP   208      84.590  99.080 107.030  1.00  0.00            
ATOM   3120  CB  TRP   208      83.140  98.470 105.580  1.00  0.00            
ATOM   3121  HB2 TRP   208      83.370  97.960 104.650  1.00  0.00            
ATOM   3122  HB3 TRP   208      82.270  98.000 106.050  1.00  0.00            
ATOM   3123  CG  TRP   208      82.720  99.880 105.210  1.00  0.00            
ATOM   3124  CD1 TRP   208      82.570 100.340 103.920  1.00  0.00            
ATOM   3125  HD1 TRP   208      82.570  99.580 103.140  1.00  0.00            
ATOM   3126  NE1 TRP   208      82.450 101.740 103.890  1.00  0.00            
ATOM   3127  HE1 TRP   208      82.400 102.310 103.060  1.00  0.00            
ATOM   3128  CE2 TRP   208      82.560 102.200 105.140  1.00  0.00            
ATOM   3129  CZ2 TRP   208      82.690 103.510 105.580  1.00  0.00            
ATOM   3130  HZ2 TRP   208      82.650 104.260 104.790  1.00  0.00            
ATOM   3131  CH2 TRP   208      82.850 103.800 106.880  1.00  0.00            
ATOM   3132  HH2 TRP   208      83.020 104.820 107.230  1.00  0.00            
ATOM   3133  CZ3 TRP   208      82.800 102.740 107.830  1.00  0.00            
ATOM   3134  HZ3 TRP   208      82.800 102.950 108.900  1.00  0.00            
ATOM   3135  CE3 TRP   208      82.750 101.410 107.430  1.00  0.00            
ATOM   3136  HE3 TRP   208      82.790 100.650 108.210  1.00  0.00            
ATOM   3137  CD2 TRP   208      82.680 101.090 106.040  1.00  0.00            
ATOM   3138  C   TRP   208      84.670  97.270 107.200  1.00  0.00            
ATOM   3139  O   TRP   208      84.290  97.340 108.350  1.00  0.00            
ATOM   3140  N   ASP   209      85.270  96.170 106.760  1.00  0.00            
ATOM   3141  H   ASP   209      85.360  96.070 105.760  1.00  0.00            
ATOM   3142  CA  ASP   209      85.730  95.030 107.630  1.00  0.00            
ATOM   3143  HA  ASP   209      84.900  94.680 108.250  1.00  0.00            
ATOM   3144  CB  ASP   209      86.250  93.800 106.720  1.00  0.00            
ATOM   3145  HB2 ASP   209      85.330  93.620 106.170  1.00  0.00            
ATOM   3146  HB3 ASP   209      87.040  94.090 106.030  1.00  0.00            
ATOM   3147  CG  ASP   209      86.650  92.540 107.440  1.00  0.00            
ATOM   3148  OD1 ASP   209      86.600  92.450 108.730  1.00  0.00            
ATOM   3149  OD2 ASP   209      87.230  91.630 106.750  1.00  0.00            
ATOM   3150  C   ASP   209      86.790  95.570 108.590  1.00  0.00            
ATOM   3151  O   ASP   209      86.740  95.300 109.790  1.00  0.00            
ATOM   3152  N   THR   210      87.780  96.320 108.110  1.00  0.00            
ATOM   3153  H   THR   210      87.770  96.420 107.110  1.00  0.00            
ATOM   3154  CA  THR   210      88.860  96.960 108.860  1.00  0.00            
ATOM   3155  HA  THR   210      89.400  96.130 109.320  1.00  0.00            
ATOM   3156  CB  THR   210      89.840  97.750 107.970  1.00  0.00            
ATOM   3157  HB  THR   210      89.310  98.570 107.480  1.00  0.00            
ATOM   3158  CG2 THR   210      90.980  98.330 108.860  1.00  0.00            
ATOM   3159 HG21 THR   210      91.510  97.510 109.350  1.00  0.00            
ATOM   3160 HG22 THR   210      91.680  98.890 108.240  1.00  0.00            
ATOM   3161 HG23 THR   210      90.550  98.990 109.610  1.00  0.00            
ATOM   3162  OG1 THR   210      90.510  96.910 107.050  1.00  0.00            
ATOM   3163  HG1 THR   210      91.110  97.430 106.520  1.00  0.00            
ATOM   3164  C   THR   210      88.330  97.920 109.920  1.00  0.00            
ATOM   3165  O   THR   210      88.650  97.790 111.070  1.00  0.00            
ATOM   3166  N   VAL   211      87.380  98.820 109.540  1.00  0.00            
ATOM   3167  H   VAL   211      87.090  98.950 108.580  1.00  0.00            
ATOM   3168  CA  VAL   211      86.810  99.670 110.540  1.00  0.00            
ATOM   3169  HA  VAL   211      87.610 100.130 111.120  1.00  0.00            
ATOM   3170  CB  VAL   211      85.890 100.800 109.970  1.00  0.00            
ATOM   3171  HB  VAL   211      85.100 100.300 109.420  1.00  0.00            
ATOM   3172  CG1 VAL   211      85.240 101.780 111.070  1.00  0.00            
ATOM   3173 HG11 VAL   211      86.030 102.280 111.630  1.00  0.00            
ATOM   3174 HG12 VAL   211      84.620 102.530 110.570  1.00  0.00            
ATOM   3175 HG13 VAL   211      84.620 101.200 111.760  1.00  0.00            
ATOM   3176  CG2 VAL   211      86.780 101.590 109.010  1.00  0.00            
ATOM   3177 HG21 VAL   211      87.140 100.930 108.220  1.00  0.00            
ATOM   3178 HG22 VAL   211      86.200 102.400 108.570  1.00  0.00            
ATOM   3179 HG23 VAL   211      87.630 102.000 109.560  1.00  0.00            
ATOM   3180  C   VAL   211      86.000  98.890 111.590  1.00  0.00            
ATOM   3181  O   VAL   211      85.890  99.270 112.740  1.00  0.00            
ATOM   3182  N   THR   212      85.260  97.780 111.140  1.00  0.00            
ATOM   3183  H   THR   212      85.240  97.600 110.150  1.00  0.00            
ATOM   3184  CA  THR   212      84.390  96.990 111.990  1.00  0.00            
ATOM   3185  HA  THR   212      83.730  97.700 112.480  1.00  0.00            
ATOM   3186  CB  THR   212      83.550  95.990 111.240  1.00  0.00            
ATOM   3187  HB  THR   212      84.200  95.380 110.620  1.00  0.00            
ATOM   3188  CG2 THR   212      82.740  95.040 112.260  1.00  0.00            
ATOM   3189 HG21 THR   212      82.090  95.650 112.880  1.00  0.00            
ATOM   3190 HG22 THR   212      82.140  94.330 111.700  1.00  0.00            
ATOM   3191 HG23 THR   212      83.440  94.500 112.890  1.00  0.00            
ATOM   3192  OG1 THR   212      82.530  96.630 110.430  1.00  0.00            
ATOM   3193  HG1 THR   212      82.020  95.960 109.970  1.00  0.00            
ATOM   3194  C   THR   212      85.200  96.390 113.100  1.00  0.00            
ATOM   3195  O   THR   212      84.750  96.330 114.220  1.00  0.00            
ATOM   3196  N   LYS   213      86.400  95.820 112.710  1.00  0.00            
ATOM   3197  H   LYS   213      86.580  95.690 111.730  1.00  0.00            
ATOM   3198  CA  LYS   213      87.310  95.230 113.650  1.00  0.00            
ATOM   3199  HA  LYS   213      86.760  94.600 114.350  1.00  0.00            
ATOM   3200  CB  LYS   213      88.330  94.370 112.930  1.00  0.00            
ATOM   3201  HB2 LYS   213      88.760  94.970 112.130  1.00  0.00            
ATOM   3202  HB3 LYS   213      89.110  94.110 113.650  1.00  0.00            
ATOM   3203  CG  LYS   213      87.720  93.070 112.330  1.00  0.00            
ATOM   3204  HG2 LYS   213      86.960  92.670 113.000  1.00  0.00            
ATOM   3205  HG3 LYS   213      87.270  93.290 111.360  1.00  0.00            
ATOM   3206  CD  LYS   213      88.870  92.000 112.150  1.00  0.00            
ATOM   3207  HD2 LYS   213      89.720  92.530 111.720  1.00  0.00            
ATOM   3208  HD3 LYS   213      89.130  91.650 113.150  1.00  0.00            
ATOM   3209  CE  LYS   213      88.520  90.790 111.260  1.00  0.00            
ATOM   3210  HE2 LYS   213      89.100  89.940 111.610  1.00  0.00            
ATOM   3211  HE3 LYS   213      87.460  90.580 111.390  1.00  0.00            
ATOM   3212  NZ  LYS   213      88.810  91.040 109.820  1.00  0.00            
ATOM   3213  HZ1 LYS   213      89.790  91.240 109.710  1.00  0.00            
ATOM   3214  HZ2 LYS   213      88.560  90.220 109.280  1.00  0.00            
ATOM   3215  HZ3 LYS   213      88.270  91.830 109.500  1.00  0.00            
ATOM   3216  C   LYS   213      87.920  96.290 114.630  1.00  0.00            
ATOM   3217  O   LYS   213      88.020  96.080 115.840  1.00  0.00            
ATOM   3218  N   ILE   214      88.380  97.460 114.100  1.00  0.00            
ATOM   3219  H   ILE   214      88.580  97.570 113.120  1.00  0.00            
ATOM   3220  CA  ILE   214      88.780  98.550 115.020  1.00  0.00            
ATOM   3221  HA  ILE   214      89.550  98.190 115.700  1.00  0.00            
ATOM   3222  CB  ILE   214      89.300  99.790 114.260  1.00  0.00            
ATOM   3223  HB  ILE   214      88.550 100.110 113.540  1.00  0.00            
ATOM   3224  CG2 ILE   214      89.580 100.910 115.220  1.00  0.00            
ATOM   3225 HG21 ILE   214      90.330 100.590 115.940  1.00  0.00            
ATOM   3226 HG22 ILE   214      89.950 101.780 114.670  1.00  0.00            
ATOM   3227 HG23 ILE   214      88.660 101.170 115.750  1.00  0.00            
ATOM   3228  CG1 ILE   214      90.630  99.390 113.450  1.00  0.00            
ATOM   3229 HG12 ILE   214      90.320  98.670 112.690  1.00  0.00            
ATOM   3230 HG13 ILE   214      90.970 100.300 112.970  1.00  0.00            
ATOM   3231  CD1 ILE   214      91.810  98.770 114.310  1.00  0.00            
ATOM   3232 HD11 ILE   214      91.470  97.860 114.800  1.00  0.00            
ATOM   3233 HD12 ILE   214      92.650  98.540 113.660  1.00  0.00            
ATOM   3234 HD13 ILE   214      92.120  99.490 115.070  1.00  0.00            
ATOM   3235  C   ILE   214      87.740  98.950 116.070  1.00  0.00            
ATOM   3236  O   ILE   214      88.010  99.170 117.230  1.00  0.00            
ATOM   3237  N   CYS   215      86.490  99.030 115.670  1.00  0.00            
ATOM   3238  H   CYS   215      86.260  98.900 114.700  1.00  0.00            
ATOM   3239  CA  CYS   215      85.410  99.310 116.600  1.00  0.00            
ATOM   3240  HA  CYS   215      85.640 100.240 117.130  1.00  0.00            
ATOM   3241  CB  CYS   215      83.990  99.470 115.870  1.00  0.00            
ATOM   3242  HB2 CYS   215      83.800  98.610 115.230  1.00  0.00            
ATOM   3243  HB3 CYS   215      83.190  99.550 116.610  1.00  0.00            
ATOM   3244  SG  CYS   215      83.830 101.020 114.750  1.00  0.00            
ATOM   3245  HG  CYS   215      82.580 100.780 114.360  1.00  0.00            
ATOM   3246  C   CYS   215      85.200  98.250 117.650  1.00  0.00            
ATOM   3247  O   CYS   215      85.020  98.600 118.800  1.00  0.00            
ATOM   3248  N   VAL   216      85.290  96.950 117.290  1.00  0.00            
ATOM   3249  H   VAL   216      85.110  96.810 116.310  1.00  0.00            
ATOM   3250  CA  VAL   216      85.400  95.790 118.140  1.00  0.00            
ATOM   3251  HA  VAL   216      84.590  95.800 118.870  1.00  0.00            
ATOM   3252  CB  VAL   216      85.290  94.460 117.280  1.00  0.00            
ATOM   3253  HB  VAL   216      85.970  94.490 116.430  1.00  0.00            
ATOM   3254  CG1 VAL   216      85.680  93.290 118.210  1.00  0.00            
ATOM   3255 HG11 VAL   216      85.000  93.260 119.060  1.00  0.00            
ATOM   3256 HG12 VAL   216      85.620  92.350 117.660  1.00  0.00            
ATOM   3257 HG13 VAL   216      86.700  93.430 118.570  1.00  0.00            
ATOM   3258  CG2 VAL   216      83.850  94.320 116.820  1.00  0.00            
ATOM   3259 HG21 VAL   216      83.580  95.180 116.220  1.00  0.00            
ATOM   3260 HG22 VAL   216      83.740  93.410 116.230  1.00  0.00            
ATOM   3261 HG23 VAL   216      83.190  94.260 117.690  1.00  0.00            
ATOM   3262  C   VAL   216      86.600  95.870 119.090  1.00  0.00            
ATOM   3263  O   VAL   216      86.470  95.760 120.310  1.00  0.00            
ATOM   3264  N   PHE   217      87.800  96.050 118.590  1.00  0.00            
ATOM   3265  H   PHE   217      87.950  95.920 117.600  1.00  0.00            
ATOM   3266  CA  PHE   217      88.950  96.270 119.440  1.00  0.00            
ATOM   3267  HA  PHE   217      89.130  95.420 120.100  1.00  0.00            
ATOM   3268  CB  PHE   217      90.180  96.450 118.520  1.00  0.00            
ATOM   3269  HB2 PHE   217      90.350  95.460 118.100  1.00  0.00            
ATOM   3270  HB3 PHE   217      89.990  97.160 117.720  1.00  0.00            
ATOM   3271  CG  PHE   217      91.560  96.890 119.210  1.00  0.00            
ATOM   3272  CD1 PHE   217      91.870  98.180 119.220  1.00  0.00            
ATOM   3273  HD1 PHE   217      91.140  98.910 118.870  1.00  0.00            
ATOM   3274  CE1 PHE   217      93.130  98.610 119.680  1.00  0.00            
ATOM   3275  HE1 PHE   217      93.430  99.660 119.620  1.00  0.00            
ATOM   3276  CZ  PHE   217      94.000  97.670 120.220  1.00  0.00            
ATOM   3277  HZ  PHE   217      94.990  97.980 120.560  1.00  0.00            
ATOM   3278  CE2 PHE   217      93.610  96.340 120.330  1.00  0.00            
ATOM   3279  HE2 PHE   217      94.180  95.610 120.900  1.00  0.00            
ATOM   3280  CD2 PHE   217      92.420  95.950 119.670  1.00  0.00            
ATOM   3281  HD2 PHE   217      92.190  94.890 119.530  1.00  0.00            
ATOM   3282  C   PHE   217      88.760  97.400 120.480  1.00  0.00            
ATOM   3283  O   PHE   217      89.100  97.330 121.670  1.00  0.00            
ATOM   3284  N   LEU   218      88.200  98.560 119.980  1.00  0.00            
ATOM   3285  H   LEU   218      87.840  98.640 119.040  1.00  0.00            
ATOM   3286  CA  LEU   218      88.080  99.750 120.890  1.00  0.00            
ATOM   3287  HA  LEU   218      89.020  99.960 121.400  1.00  0.00            
ATOM   3288  CB  LEU   218      87.710 100.970 120.010  1.00  0.00            
ATOM   3289  HB2 LEU   218      86.960 100.580 119.320  1.00  0.00            
ATOM   3290  HB3 LEU   218      87.280 101.790 120.590  1.00  0.00            
ATOM   3291  CG  LEU   218      88.990 101.520 119.170  1.00  0.00            
ATOM   3292  HG  LEU   218      89.310 100.750 118.470  1.00  0.00            
ATOM   3293  CD1 LEU   218      88.610 102.800 118.390  1.00  0.00            
ATOM   3294 HD11 LEU   218      88.290 103.570 119.090  1.00  0.00            
ATOM   3295 HD12 LEU   218      89.480 103.160 117.830  1.00  0.00            
ATOM   3296 HD13 LEU   218      87.800 102.580 117.700  1.00  0.00            
ATOM   3297  CD2 LEU   218      90.220 101.740 120.060  1.00  0.00            
ATOM   3298 HD21 LEU   218      90.500 100.800 120.530  1.00  0.00            
ATOM   3299 HD22 LEU   218      91.050 102.110 119.450  1.00  0.00            
ATOM   3300 HD23 LEU   218      89.980 102.470 120.830  1.00  0.00            
ATOM   3301  C   LEU   218      86.950  99.580 121.970  1.00  0.00            
ATOM   3302  O   LEU   218      87.170  99.870 123.120  1.00  0.00            
ATOM   3303  N   PHE   219      85.780  99.080 121.570  1.00  0.00            
ATOM   3304  H   PHE   219      85.680  98.770 120.610  1.00  0.00            
ATOM   3305  CA  PHE   219      84.610  99.150 122.380  1.00  0.00            
ATOM   3306  HA  PHE   219      84.840  99.730 123.280  1.00  0.00            
ATOM   3307  CB  PHE   219      83.410  99.830 121.640  1.00  0.00            
ATOM   3308  HB2 PHE   219      83.180  99.370 120.680  1.00  0.00            
ATOM   3309  HB3 PHE   219      82.510  99.840 122.260  1.00  0.00            
ATOM   3310  CG  PHE   219      83.770 101.300 121.350  1.00  0.00            
ATOM   3311  CD1 PHE   219      83.600 102.200 122.440  1.00  0.00            
ATOM   3312  HD1 PHE   219      83.090 101.930 123.370  1.00  0.00            
ATOM   3313  CE1 PHE   219      84.130 103.510 122.280  1.00  0.00            
ATOM   3314  HE1 PHE   219      84.110 104.220 123.110  1.00  0.00            
ATOM   3315  CZ  PHE   219      84.690 103.900 121.020  1.00  0.00            
ATOM   3316  HZ  PHE   219      85.050 104.920 120.900  1.00  0.00            
ATOM   3317  CE2 PHE   219      84.780 103.010 119.980  1.00  0.00            
ATOM   3318  HE2 PHE   219      85.270 103.310 119.060  1.00  0.00            
ATOM   3319  CD2 PHE   219      84.250 101.720 120.100  1.00  0.00            
ATOM   3320  HD2 PHE   219      84.220 101.060 119.230  1.00  0.00            
ATOM   3321  C   PHE   219      84.260  97.780 123.010  1.00  0.00            
ATOM   3322  O   PHE   219      83.400  97.640 123.880  1.00  0.00            
ATOM   3323  N   ALA   220      85.030  96.760 122.610  1.00  0.00            
ATOM   3324  H   ALA   220      85.630  96.850 121.800  1.00  0.00            
ATOM   3325  CA  ALA   220      85.010  95.510 123.300  1.00  0.00            
ATOM   3326  HA  ALA   220      84.350  95.670 124.150  1.00  0.00            
ATOM   3327  CB  ALA   220      84.480  94.320 122.480  1.00  0.00            
ATOM   3328  HB1 ALA   220      85.140  94.140 121.630  1.00  0.00            
ATOM   3329  HB2 ALA   220      84.450  93.430 123.110  1.00  0.00            
ATOM   3330  HB3 ALA   220      83.470  94.540 122.120  1.00  0.00            
ATOM   3331  C   ALA   220      86.390  95.080 123.790  1.00  0.00            
ATOM   3332  O   ALA   220      86.510  94.010 124.340  1.00  0.00            
ATOM   3333  N   PHE   221      87.360  96.020 123.810  1.00  0.00            
ATOM   3334  H   PHE   221      87.380  96.790 123.160  1.00  0.00            
ATOM   3335  CA  PHE   221      88.500  95.820 124.670  1.00  0.00            
ATOM   3336  HA  PHE   221      88.220  95.330 125.600  1.00  0.00            
ATOM   3337  CB  PHE   221      89.510  94.870 123.870  1.00  0.00            
ATOM   3338  HB2 PHE   221      89.140  93.850 123.730  1.00  0.00            
ATOM   3339  HB3 PHE   221      89.610  95.350 122.900  1.00  0.00            
ATOM   3340  CG  PHE   221      90.910  94.750 124.440  1.00  0.00            
ATOM   3341  CD1 PHE   221      91.040  93.950 125.560  1.00  0.00            
ATOM   3342  HD1 PHE   221      90.220  93.370 125.990  1.00  0.00            
ATOM   3343  CE1 PHE   221      92.340  93.900 126.160  1.00  0.00            
ATOM   3344  HE1 PHE   221      92.440  93.580 127.200  1.00  0.00            
ATOM   3345  CZ  PHE   221      93.460  94.260 125.430  1.00  0.00            
ATOM   3346  HZ  PHE   221      94.460  93.970 125.760  1.00  0.00            
ATOM   3347  CE2 PHE   221      93.290  95.030 124.210  1.00  0.00            
ATOM   3348  HE2 PHE   221      94.150  95.390 123.640  1.00  0.00            
ATOM   3349  CD2 PHE   221      91.990  95.310 123.770  1.00  0.00            
ATOM   3350  HD2 PHE   221      91.830  95.960 122.910  1.00  0.00            
ATOM   3351  C   PHE   221      89.010  97.190 125.130  1.00  0.00            
ATOM   3352  O   PHE   221      88.760  97.520 126.280  1.00  0.00            
ATOM   3353  N   VAL   222      89.700  98.020 124.300  1.00  0.00            
ATOM   3354  H   VAL   222      89.720  97.810 123.310  1.00  0.00            
ATOM   3355  CA  VAL   222      90.550  99.110 124.800  1.00  0.00            
ATOM   3356  HA  VAL   222      91.250  98.670 125.510  1.00  0.00            
ATOM   3357  CB  VAL   222      91.330  99.840 123.730  1.00  0.00            
ATOM   3358  HB  VAL   222      90.600  99.980 122.930  1.00  0.00            
ATOM   3359  CG1 VAL   222      92.040 101.220 124.040  1.00  0.00            
ATOM   3360 HG11 VAL   222      92.770 101.080 124.840  1.00  0.00            
ATOM   3361 HG12 VAL   222      92.540 101.580 123.140  1.00  0.00            
ATOM   3362 HG13 VAL   222      91.290 101.950 124.350  1.00  0.00            
ATOM   3363  CG2 VAL   222      92.440  98.800 123.370  1.00  0.00            
ATOM   3364 HG21 VAL   222      91.980  97.880 123.010  1.00  0.00            
ATOM   3365 HG22 VAL   222      93.080  99.210 122.590  1.00  0.00            
ATOM   3366 HG23 VAL   222      93.030  98.580 124.260  1.00  0.00            
ATOM   3367  C   VAL   222      90.010 100.170 125.660  1.00  0.00            
ATOM   3368  O   VAL   222      90.420 100.420 126.760  1.00  0.00            
ATOM   3369  N   VAL   223      88.900 100.840 125.220  1.00  0.00            
ATOM   3370  H   VAL   223      88.710 100.760 124.230  1.00  0.00            
ATOM   3371  CA  VAL   223      88.110 101.830 126.020  1.00  0.00            
ATOM   3372  HA  VAL   223      88.780 102.540 126.500  1.00  0.00            
ATOM   3373  CB  VAL   223      87.080 102.630 125.110  1.00  0.00            
ATOM   3374  HB  VAL   223      86.410 101.940 124.600  1.00  0.00            
ATOM   3375  CG1 VAL   223      86.260 103.540 126.020  1.00  0.00            
ATOM   3376 HG11 VAL   223      86.920 104.230 126.540  1.00  0.00            
ATOM   3377 HG12 VAL   223      85.540 104.100 125.420  1.00  0.00            
ATOM   3378 HG13 VAL   223      85.730 102.940 126.750  1.00  0.00            
ATOM   3379  CG2 VAL   223      87.810 103.450 124.050  1.00  0.00            
ATOM   3380 HG21 VAL   223      88.390 102.780 123.420  1.00  0.00            
ATOM   3381 HG22 VAL   223      87.080 103.990 123.440  1.00  0.00            
ATOM   3382 HG23 VAL   223      88.470 104.160 124.540  1.00  0.00            
ATOM   3383  C   VAL   223      87.500 101.310 127.260  1.00  0.00            
ATOM   3384  O   VAL   223      87.750 101.920 128.250  1.00  0.00            
ATOM   3385  N   PRO   224      86.730 100.170 127.380  1.00  0.00            
ATOM   3386  CD  PRO   224      85.900  99.570 126.290  1.00  0.00            
ATOM   3387  HD2 PRO   224      86.530  99.260 125.460  1.00  0.00            
ATOM   3388  HD3 PRO   224      85.150 100.280 125.940  1.00  0.00            
ATOM   3389  CG  PRO   224      85.290  98.410 127.000  1.00  0.00            
ATOM   3390  HG2 PRO   224      85.970  97.560 126.960  1.00  0.00            
ATOM   3391  HG3 PRO   224      84.350  98.140 126.520  1.00  0.00            
ATOM   3392  CB  PRO   224      85.050  98.870 128.450  1.00  0.00            
ATOM   3393  HB2 PRO   224      85.140  98.030 129.140  1.00  0.00            
ATOM   3394  HB3 PRO   224      84.090  99.360 128.610  1.00  0.00            
ATOM   3395  CA  PRO   224      86.180  99.850 128.680  1.00  0.00            
ATOM   3396  HA  PRO   224      85.760 100.750 129.120  1.00  0.00            
ATOM   3397  C   PRO   224      87.260  99.310 129.580  1.00  0.00            
ATOM   3398  O   PRO   224      87.270  99.640 130.710  1.00  0.00            
ATOM   3399  N   ILE   225      88.220  98.460 129.110  1.00  0.00            
ATOM   3400  H   ILE   225      88.130  98.070 128.180  1.00  0.00            
ATOM   3401  CA  ILE   225      89.220  97.910 129.990  1.00  0.00            
ATOM   3402  HA  ILE   225      88.730  97.580 130.910  1.00  0.00            
ATOM   3403  CB  ILE   225      90.100  96.760 129.430  1.00  0.00            
ATOM   3404  HB  ILE   225      90.720  97.130 128.610  1.00  0.00            
ATOM   3405  CG2 ILE   225      91.020  96.240 130.580  1.00  0.00            
ATOM   3406 HG21 ILE   225      90.400  95.870 131.400  1.00  0.00            
ATOM   3407 HG22 ILE   225      91.650  95.430 130.210  1.00  0.00            
ATOM   3408 HG23 ILE   225      91.650  97.050 130.940  1.00  0.00            
ATOM   3409  CG1 ILE   225      89.170  95.670 128.830  1.00  0.00            
ATOM   3410 HG12 ILE   225      88.630  96.130 128.010  1.00  0.00            
ATOM   3411 HG13 ILE   225      89.810  94.880 128.450  1.00  0.00            
ATOM   3412  CD1 ILE   225      88.160  95.070 129.840  1.00  0.00            
ATOM   3413 HD11 ILE   225      87.520  95.860 130.230  1.00  0.00            
ATOM   3414 HD12 ILE   225      87.550  94.320 129.340  1.00  0.00            
ATOM   3415 HD13 ILE   225      88.700  94.610 130.670  1.00  0.00            
ATOM   3416  C   ILE   225      90.060  99.050 130.670  1.00  0.00            
ATOM   3417  O   ILE   225      90.400  99.000 131.870  1.00  0.00            
ATOM   3418  N   LEU   226      90.350 100.180 129.910  1.00  0.00            
ATOM   3419  H   LEU   226      90.030 100.220 128.950  1.00  0.00            
ATOM   3420  CA  LEU   226      91.000 101.350 130.470  1.00  0.00            
ATOM   3421  HA  LEU   226      91.960 101.120 130.940  1.00  0.00            
ATOM   3422  CB  LEU   226      91.260 102.280 129.210  1.00  0.00            
ATOM   3423  HB2 LEU   226      91.880 101.590 128.640  1.00  0.00            
ATOM   3424  HB3 LEU   226      90.280 102.360 128.740  1.00  0.00            
ATOM   3425  CG  LEU   226      91.920 103.660 129.240  1.00  0.00            
ATOM   3426  HG  LEU   226      91.440 104.230 130.030  1.00  0.00            
ATOM   3427  CD1 LEU   226      93.450 103.610 129.490  1.00  0.00            
ATOM   3428 HD11 LEU   226      93.930 103.040 128.700  1.00  0.00            
ATOM   3429 HD12 LEU   226      93.850 104.620 129.500  1.00  0.00            
ATOM   3430 HD13 LEU   226      93.650 103.130 130.450  1.00  0.00            
ATOM   3431  CD2 LEU   226      91.600 104.380 127.930  1.00  0.00            
ATOM   3432 HD21 LEU   226      90.520 104.490 127.830  1.00  0.00            
ATOM   3433 HD22 LEU   226      92.060 105.370 127.940  1.00  0.00            
ATOM   3434 HD23 LEU   226      91.990 103.800 127.090  1.00  0.00            
ATOM   3435  C   LEU   226      90.020 102.110 131.420  1.00  0.00            
ATOM   3436  O   LEU   226      90.420 102.660 132.430  1.00  0.00            
ATOM   3437  N   ILE   227      88.660 102.170 131.180  1.00  0.00            
ATOM   3438  H   ILE   227      88.290 102.030 130.250  1.00  0.00            
ATOM   3439  CA  ILE   227      87.740 102.670 132.250  1.00  0.00            
ATOM   3440  HA  ILE   227      88.080 103.500 132.870  1.00  0.00            
ATOM   3441  CB  ILE   227      86.380 102.990 131.670  1.00  0.00            
ATOM   3442  HB  ILE   227      86.060 102.160 131.030  1.00  0.00            
ATOM   3443  CG2 ILE   227      85.320 103.200 132.830  1.00  0.00            
ATOM   3444 HG21 ILE   227      85.640 104.020 133.470  1.00  0.00            
ATOM   3445 HG22 ILE   227      84.350 103.430 132.400  1.00  0.00            
ATOM   3446 HG23 ILE   227      85.250 102.290 133.430  1.00  0.00            
ATOM   3447  CG1 ILE   227      86.440 104.120 130.580  1.00  0.00            
ATOM   3448 HG12 ILE   227      86.800 105.020 131.070  1.00  0.00            
ATOM   3449 HG13 ILE   227      87.160 103.800 129.820  1.00  0.00            
ATOM   3450  CD1 ILE   227      85.150 104.390 129.950  1.00  0.00            
ATOM   3451 HD11 ILE   227      84.430 104.710 130.710  1.00  0.00            
ATOM   3452 HD12 ILE   227      85.270 105.180 129.210  1.00  0.00            
ATOM   3453 HD13 ILE   227      84.790 103.480 129.460  1.00  0.00            
ATOM   3454  C   ILE   227      87.650 101.820 133.550  1.00  0.00            
ATOM   3455  O   ILE   227      87.790 102.350 134.610  1.00  0.00            
ATOM   3456  N   ILE   228      87.590 100.480 133.440  1.00  0.00            
ATOM   3457  H   ILE   228      87.340 100.100 132.540  1.00  0.00            
ATOM   3458  CA  ILE   228      87.730  99.570 134.540  1.00  0.00            
ATOM   3459  HA  ILE   228      87.110  99.880 135.380  1.00  0.00            
ATOM   3460  CB  ILE   228      87.420  98.160 134.200  1.00  0.00            
ATOM   3461  HB  ILE   228      88.110  97.810 133.440  1.00  0.00            
ATOM   3462  CG2 ILE   228      87.560  97.290 135.460  1.00  0.00            
ATOM   3463 HG21 ILE   228      86.870  97.640 136.230  1.00  0.00            
ATOM   3464 HG22 ILE   228      87.330  96.250 135.210  1.00  0.00            
ATOM   3465 HG23 ILE   228      88.580  97.360 135.840  1.00  0.00            
ATOM   3466  CG1 ILE   228      86.020  97.990 133.550  1.00  0.00            
ATOM   3467 HG12 ILE   228      85.290  97.980 134.360  1.00  0.00            
ATOM   3468 HG13 ILE   228      85.850  98.870 132.930  1.00  0.00            
ATOM   3469  CD1 ILE   228      85.870  96.780 132.740  1.00  0.00            
ATOM   3470 HD11 ILE   228      86.040  95.900 133.360  1.00  0.00            
ATOM   3471 HD12 ILE   228      84.860  96.740 132.330  1.00  0.00            
ATOM   3472 HD13 ILE   228      86.600  96.790 131.930  1.00  0.00            
ATOM   3473  C   ILE   228      89.030  99.590 135.240  1.00  0.00            
ATOM   3474  O   ILE   228      89.080  99.710 136.480  1.00  0.00            
ATOM   3475  N   THR   229      90.070  99.690 134.510  1.00  0.00            
ATOM   3476  H   THR   229      89.960  99.370 133.560  1.00  0.00            
ATOM   3477  CA  THR   229      91.420  99.980 134.990  1.00  0.00            
ATOM   3478  HA  THR   229      91.570  99.280 135.810  1.00  0.00            
ATOM   3479  CB  THR   229      92.520  99.780 133.980  1.00  0.00            
ATOM   3480  HB  THR   229      92.420 100.560 133.220  1.00  0.00            
ATOM   3481  CG2 THR   229      93.920  99.850 134.600  1.00  0.00            
ATOM   3482 HG21 THR   229      94.020  99.070 135.360  1.00  0.00            
ATOM   3483 HG22 THR   229      94.670  99.700 133.820  1.00  0.00            
ATOM   3484 HG23 THR   229      94.070 100.830 135.060  1.00  0.00            
ATOM   3485  OG1 THR   229      92.440  98.490 133.440  1.00  0.00            
ATOM   3486  HG1 THR   229      93.140  98.370 132.800  1.00  0.00            
ATOM   3487  C   THR   229      91.510 101.310 135.720  1.00  0.00            
ATOM   3488  O   THR   229      91.930 101.360 136.830  1.00  0.00            
ATOM   3489  N   VAL   230      90.980 102.440 135.150  1.00  0.00            
ATOM   3490  H   VAL   230      90.740 102.330 134.180  1.00  0.00            
ATOM   3491  CA  VAL   230      90.910 103.780 135.730  1.00  0.00            
ATOM   3492  HA  VAL   230      91.950 104.000 135.980  1.00  0.00            
ATOM   3493  CB  VAL   230      90.360 104.920 134.770  1.00  0.00            
ATOM   3494  HB  VAL   230      89.520 104.530 134.200  1.00  0.00            
ATOM   3495  CG1 VAL   230      89.890 106.160 135.620  1.00  0.00            
ATOM   3496 HG11 VAL   230      90.730 106.550 136.190  1.00  0.00            
ATOM   3497 HG12 VAL   230      89.510 106.940 134.960  1.00  0.00            
ATOM   3498 HG13 VAL   230      89.100 105.850 136.300  1.00  0.00            
ATOM   3499  CG2 VAL   230      91.510 105.490 133.840  1.00  0.00            
ATOM   3500 HG21 VAL   230      91.910 104.680 133.230  1.00  0.00            
ATOM   3501 HG22 VAL   230      91.100 106.270 133.200  1.00  0.00            
ATOM   3502 HG23 VAL   230      92.300 105.910 134.460  1.00  0.00            
ATOM   3503  C   VAL   230      90.180 103.670 137.060  1.00  0.00            
ATOM   3504  O   VAL   230      90.710 104.170 138.010  1.00  0.00            
ATOM   3505  N   CYS   231      88.990 102.990 137.120  1.00  0.00            
ATOM   3506  H   CYS   231      88.600 102.720 136.230  1.00  0.00            
ATOM   3507  CA  CYS   231      88.200 102.770 138.310  1.00  0.00            
ATOM   3508  HA  CYS   231      88.090 103.720 138.840  1.00  0.00            
ATOM   3509  CB  CYS   231      86.740 102.190 137.990  1.00  0.00            
ATOM   3510  HB2 CYS   231      86.800 101.200 137.530  1.00  0.00            
ATOM   3511  HB3 CYS   231      86.130 102.140 138.890  1.00  0.00            
ATOM   3512  SG  CYS   231      85.840 103.220 136.840  1.00  0.00            
ATOM   3513  HG  CYS   231      84.740 102.470 136.810  1.00  0.00            
ATOM   3514  C   CYS   231      88.840 101.950 139.360  1.00  0.00            
ATOM   3515  O   CYS   231      88.900 102.270 140.550  1.00  0.00            
ATOM   3516  N   TYR   232      89.490 100.880 138.910  1.00  0.00            
ATOM   3517  H   TYR   232      89.320 100.660 137.940  1.00  0.00            
ATOM   3518  CA  TYR   232      90.380  99.990 139.680  1.00  0.00            
ATOM   3519  HA  TYR   232      89.820  99.420 140.430  1.00  0.00            
ATOM   3520  CB  TYR   232      91.030  98.990 138.680  1.00  0.00            
ATOM   3521  HB2 TYR   232      90.290  98.490 138.060  1.00  0.00            
ATOM   3522  HB3 TYR   232      91.630  99.660 138.070  1.00  0.00            
ATOM   3523  CG  TYR   232      91.930  97.960 139.330  1.00  0.00            
ATOM   3524  CD1 TYR   232      93.320  98.160 139.400  1.00  0.00            
ATOM   3525  HD1 TYR   232      93.750  99.100 139.050  1.00  0.00            
ATOM   3526  CE1 TYR   232      94.130  97.190 139.900  1.00  0.00            
ATOM   3527  HE1 TYR   232      95.200  97.380 139.980  1.00  0.00            
ATOM   3528  CZ  TYR   232      93.570  96.150 140.580  1.00  0.00            
ATOM   3529  OH  TYR   232      94.380  95.100 141.050  1.00  0.00            
ATOM   3530  HH  TYR   232      95.310  95.220 140.840  1.00  0.00            
ATOM   3531  CE2 TYR   232      92.180  95.890 140.580  1.00  0.00            
ATOM   3532  HE2 TYR   232      91.790  94.970 141.010  1.00  0.00            
ATOM   3533  CD2 TYR   232      91.310  96.820 140.030  1.00  0.00            
ATOM   3534  HD2 TYR   232      90.230  96.680 140.130  1.00  0.00            
ATOM   3535  C   TYR   232      91.480 100.760 140.460  1.00  0.00            
ATOM   3536  O   TYR   232      91.580 100.610 141.680  1.00  0.00            
ATOM   3537  N   GLY   233      92.170 101.690 139.750  1.00  0.00            
ATOM   3538  H   GLY   233      91.990 101.770 138.760  1.00  0.00            
ATOM   3539  CA  GLY   233      93.170 102.590 140.350  1.00  0.00            
ATOM   3540  HA2 GLY   233      93.970 101.970 140.750  1.00  0.00            
ATOM   3541  HA3 GLY   233      93.560 103.220 139.550  1.00  0.00            
ATOM   3542  C   GLY   233      92.620 103.490 141.480  1.00  0.00            
ATOM   3543  O   GLY   233      93.260 103.680 142.540  1.00  0.00            
ATOM   3544  N   LEU   234      91.390 104.000 141.210  1.00  0.00            
ATOM   3545  H   LEU   234      91.000 103.740 140.320  1.00  0.00            
ATOM   3546  CA  LEU   234      90.670 104.960 142.020  1.00  0.00            
ATOM   3547  HA  LEU   234      91.380 105.640 142.490  1.00  0.00            
ATOM   3548  CB  LEU   234      89.640 105.820 141.160  1.00  0.00            
ATOM   3549  HB2 LEU   234      89.110 105.150 140.490  1.00  0.00            
ATOM   3550  HB3 LEU   234      88.950 106.200 141.910  1.00  0.00            
ATOM   3551  CG  LEU   234      90.220 106.980 140.370  1.00  0.00            
ATOM   3552  HG  LEU   234      91.120 106.660 139.850  1.00  0.00            
ATOM   3553  CD1 LEU   234      89.140 107.460 139.310  1.00  0.00            
ATOM   3554 HD11 LEU   234      88.240 107.780 139.830  1.00  0.00            
ATOM   3555 HD12 LEU   234      89.540 108.290 138.740  1.00  0.00            
ATOM   3556 HD13 LEU   234      88.900 106.640 138.640  1.00  0.00            
ATOM   3557  CD2 LEU   234      90.480 108.180 141.340  1.00  0.00            
ATOM   3558 HD21 LEU   234      91.180 107.880 142.120  1.00  0.00            
ATOM   3559 HD22 LEU   234      90.900 109.020 140.780  1.00  0.00            
ATOM   3560 HD23 LEU   234      89.540 108.480 141.800  1.00  0.00            
ATOM   3561  C   LEU   234      89.990 104.270 143.210  1.00  0.00            
ATOM   3562  O   LEU   234      89.870 104.950 144.250  1.00  0.00            
ATOM   3563  N   MET   235      89.770 102.900 143.100  1.00  0.00            
ATOM   3564  H   MET   235      89.610 102.550 142.170  1.00  0.00            
ATOM   3565  CA  MET   235      89.610 101.970 144.220  1.00  0.00            
ATOM   3566  HA  MET   235      89.000 102.460 144.980  1.00  0.00            
ATOM   3567  CB  MET   235      88.930 100.630 143.830  1.00  0.00            
ATOM   3568  HB2 MET   235      89.310 100.350 142.850  1.00  0.00            
ATOM   3569  HB3 MET   235      89.240  99.880 144.560  1.00  0.00            
ATOM   3570  CG  MET   235      87.390 100.700 143.790  1.00  0.00            
ATOM   3571  HG2 MET   235      87.070 101.120 144.750  1.00  0.00            
ATOM   3572  HG3 MET   235      87.130 101.390 142.990  1.00  0.00            
ATOM   3573  SD  MET   235      86.550  99.110 143.520  1.00  0.00            
ATOM   3574  CE  MET   235      86.790  98.930 141.750  1.00  0.00            
ATOM   3575  HE1 MET   235      87.860  98.910 141.530  1.00  0.00            
ATOM   3576  HE2 MET   235      86.330  98.000 141.420  1.00  0.00            
ATOM   3577  HE3 MET   235      86.330  99.770 141.230  1.00  0.00            
ATOM   3578  C   MET   235      90.910 101.660 145.030  1.00  0.00            
ATOM   3579  O   MET   235      90.850 101.610 146.250  1.00  0.00            
ATOM   3580  N   LEU   236      92.090 101.540 144.300  1.00  0.00            
ATOM   3581  H   LEU   236      92.130 101.640 143.300  1.00  0.00            
ATOM   3582  CA  LEU   236      93.380 101.260 145.040  1.00  0.00            
ATOM   3583  HA  LEU   236      93.220 100.440 145.740  1.00  0.00            
ATOM   3584  CB  LEU   236      94.550 100.860 144.040  1.00  0.00            
ATOM   3585  HB2 LEU   236      94.360 101.590 143.260  1.00  0.00            
ATOM   3586  HB3 LEU   236      95.540 101.030 144.470  1.00  0.00            
ATOM   3587  CG  LEU   236      94.490  99.470 143.450  1.00  0.00            
ATOM   3588  HG  LEU   236      93.470  99.300 143.100  1.00  0.00            
ATOM   3589  CD1 LEU   236      95.430  99.290 142.340  1.00  0.00            
ATOM   3590 HD11 LEU   236      96.450  99.460 142.690  1.00  0.00            
ATOM   3591 HD12 LEU   236      95.350  98.270 141.950  1.00  0.00            
ATOM   3592 HD13 LEU   236      95.200 100.000 141.550  1.00  0.00            
ATOM   3593  CD2 LEU   236      94.620  98.420 144.600  1.00  0.00            
ATOM   3594 HD21 LEU   236      93.800  98.550 145.310  1.00  0.00            
ATOM   3595 HD22 LEU   236      94.580  97.410 144.180  1.00  0.00            
ATOM   3596 HD23 LEU   236      95.570  98.560 145.120  1.00  0.00            
ATOM   3597  C   LEU   236      93.910 102.450 145.830  1.00  0.00            
ATOM   3598  O   LEU   236      94.480 102.310 146.940  1.00  0.00            
ATOM   3599  N   LEU   237      93.570 103.650 145.370  1.00  0.00            
ATOM   3600  H   LEU   237      93.220 103.660 144.420  1.00  0.00            
ATOM   3601  CA  LEU   237      93.800 104.910 146.030  1.00  0.00            
ATOM   3602  HA  LEU   237      94.840 104.990 146.350  1.00  0.00            
ATOM   3603  CB  LEU   237      93.490 106.080 145.020  1.00  0.00            
ATOM   3604  HB2 LEU   237      94.400 106.000 144.430  1.00  0.00            
ATOM   3605  HB3 LEU   237      92.630 105.820 144.400  1.00  0.00            
ATOM   3606  CG  LEU   237      93.330 107.570 145.550  1.00  0.00            
ATOM   3607  HG  LEU   237      92.630 107.550 146.390  1.00  0.00            
ATOM   3608  CD1 LEU   237      94.600 108.150 145.980  1.00  0.00            
ATOM   3609 HD11 LEU   237      95.300 108.160 145.140  1.00  0.00            
ATOM   3610 HD12 LEU   237      94.430 109.170 146.330  1.00  0.00            
ATOM   3611 HD13 LEU   237      95.020 107.550 146.790  1.00  0.00            
ATOM   3612  CD2 LEU   237      92.590 108.490 144.620  1.00  0.00            
ATOM   3613 HD21 LEU   237      91.580 108.100 144.450  1.00  0.00            
ATOM   3614 HD22 LEU   237      92.530 109.480 145.070  1.00  0.00            
ATOM   3615 HD23 LEU   237      93.120 108.550 143.670  1.00  0.00            
ATOM   3616  C   LEU   237      93.040 104.950 147.340  1.00  0.00            
ATOM   3617  O   LEU   237      93.520 105.390 148.390  1.00  0.00            
ATOM   3618  N   ARG   238      91.820 104.440 147.350  1.00  0.00            
ATOM   3619  H   ARG   238      91.320 104.640 146.500  1.00  0.00            
ATOM   3620  CA  ARG   238      91.060 104.030 148.500  1.00  0.00            
ATOM   3621  HA  ARG   238      91.230 104.710 149.330  1.00  0.00            
ATOM   3622  CB  ARG   238      89.500 104.050 148.140  1.00  0.00            
ATOM   3623  HB2 ARG   238      89.280 105.050 147.780  1.00  0.00            
ATOM   3624  HB3 ARG   238      89.360 103.330 147.330  1.00  0.00            
ATOM   3625  CG  ARG   238      88.510 103.690 149.340  1.00  0.00            
ATOM   3626  HG2 ARG   238      87.540 103.500 148.880  1.00  0.00            
ATOM   3627  HG3 ARG   238      88.890 102.770 149.780  1.00  0.00            
ATOM   3628  CD  ARG   238      88.350 104.810 150.490  1.00  0.00            
ATOM   3629  HD2 ARG   238      89.290 104.910 151.030  1.00  0.00            
ATOM   3630  HD3 ARG   238      88.080 105.760 150.030  1.00  0.00            
ATOM   3631  NE  ARG   238      87.330 104.450 151.420  1.00  0.00            
ATOM   3632  HE  ARG   238      87.190 103.450 151.520  1.00  0.00            
ATOM   3633  CZ  ARG   238      86.440 105.270 151.970  1.00  0.00            
ATOM   3634  NH1 ARG   238      86.490 106.610 151.930  1.00  0.00            
ATOM   3635 HH11 ARG   238      87.250 107.070 151.450  1.00  0.00            
ATOM   3636 HH12 ARG   238      85.770 107.150 152.380  1.00  0.00            
ATOM   3637  NH2 ARG   238      85.550 104.740 152.830  1.00  0.00            
ATOM   3638 HH21 ARG   238      85.580 103.750 153.040  1.00  0.00            
ATOM   3639 HH22 ARG   238      84.860 105.330 153.270  1.00  0.00            
ATOM   3640  C   ARG   238      91.630 102.910 149.330  1.00  0.00            
ATOM   3641  O   ARG   238      91.780 103.220 150.500  1.00  0.00            
ATOM   3642  N   LEU   239      92.070 101.720 148.820  1.00  0.00            
ATOM   3643  H   LEU   239      91.900 101.580 147.840  1.00  0.00            
ATOM   3644  CA  LEU   239      92.740 100.610 149.600  1.00  0.00            
ATOM   3645  HA  LEU   239      92.050 100.180 150.320  1.00  0.00            
ATOM   3646  CB  LEU   239      93.180  99.520 148.630  1.00  0.00            
ATOM   3647  HB2 LEU   239      92.280  99.400 148.030  1.00  0.00            
ATOM   3648  HB3 LEU   239      93.970  99.940 148.010  1.00  0.00            
ATOM   3649  CG  LEU   239      93.640  98.090 149.200  1.00  0.00            
ATOM   3650  HG  LEU   239      94.550  98.260 149.780  1.00  0.00            
ATOM   3651  CD1 LEU   239      92.590  97.380 150.090  1.00  0.00            
ATOM   3652 HD11 LEU   239      91.680  97.210 149.520  1.00  0.00            
ATOM   3653 HD12 LEU   239      92.990  96.420 150.430  1.00  0.00            
ATOM   3654 HD13 LEU   239      92.360  98.000 150.960  1.00  0.00            
ATOM   3655  CD2 LEU   239      94.040  97.190 148.030  1.00  0.00            
ATOM   3656 HD21 LEU   239      94.860  97.650 147.480  1.00  0.00            
ATOM   3657 HD22 LEU   239      94.350  96.220 148.410  1.00  0.00            
ATOM   3658 HD23 LEU   239      93.190  97.060 147.360  1.00  0.00            
ATOM   3659  C   LEU   239      93.970 101.070 150.420  1.00  0.00            
ATOM   3660  O   LEU   239      94.300 100.560 151.450  1.00  0.00            
ATOM   3661  N   ARG   240      94.680 102.080 149.830  1.00  0.00            
ATOM   3662  H   ARG   240      94.530 102.230 148.840  1.00  0.00            
ATOM   3663  CA  ARG   240      95.760 102.760 150.460  1.00  0.00            
ATOM   3664  HA  ARG   240      96.410 102.020 150.930  1.00  0.00            
ATOM   3665  CB  ARG   240      96.620 103.620 149.430  1.00  0.00            
ATOM   3666  HB2 ARG   240      95.940 104.160 148.770  1.00  0.00            
ATOM   3667  HB3 ARG   240      97.230 104.330 149.990  1.00  0.00            
ATOM   3668  CG  ARG   240      97.550 102.690 148.580  1.00  0.00            
ATOM   3669  HG2 ARG   240      98.440 102.480 149.180  1.00  0.00            
ATOM   3670  HG3 ARG   240      97.010 101.760 148.390  1.00  0.00            
ATOM   3671  CD  ARG   240      97.980 103.330 147.210  1.00  0.00            
ATOM   3672  HD2 ARG   240      97.160 103.260 146.500  1.00  0.00            
ATOM   3673  HD3 ARG   240      98.240 104.380 147.360  1.00  0.00            
ATOM   3674  NE  ARG   240      99.200 102.600 146.630  1.00  0.00            
ATOM   3675  HE  ARG   240      99.100 101.630 146.380  1.00  0.00            
ATOM   3676  CZ  ARG   240     100.340 103.220 146.330  1.00  0.00            
ATOM   3677  NH1 ARG   240     100.580 104.470 146.660  1.00  0.00            
ATOM   3678 HH11 ARG   240      99.880 105.000 147.160  1.00  0.00            
ATOM   3679 HH12 ARG   240     101.460 104.890 146.410  1.00  0.00            
ATOM   3680  NH2 ARG   240     101.250 102.450 145.800  1.00  0.00            
ATOM   3681 HH21 ARG   240     101.050 101.470 145.650  1.00  0.00            
ATOM   3682 HH22 ARG   240     102.150 102.840 145.540  1.00  0.00            
ATOM   3683  C   ARG   240      95.370 103.510 151.690  1.00  0.00            
ATOM   3684  O   ARG   240      95.930 103.280 152.740  1.00  0.00            
ATOM   3685  N   SER   241      94.290 104.380 151.610  1.00  0.00            
ATOM   3686  H   SER   241      93.890 104.530 150.700  1.00  0.00            
ATOM   3687  CA  SER   241      93.680 105.060 152.760  1.00  0.00            
ATOM   3688  HA  SER   241      94.420 105.700 153.240  1.00  0.00            
ATOM   3689  CB  SER   241      92.510 105.920 152.330  1.00  0.00            
ATOM   3690  HB2 SER   241      91.690 105.270 152.040  1.00  0.00            
ATOM   3691  HB3 SER   241      92.200 106.540 153.180  1.00  0.00            
ATOM   3692  OG  SER   241      92.870 106.780 151.200  1.00  0.00            
ATOM   3693  HG  SER   241      92.110 107.310 150.950  1.00  0.00            
ATOM   3694  C   SER   241      93.120 104.080 153.790  1.00  0.00            
ATOM   3695  O   SER   241      93.300 104.160 155.000  1.00  0.00            
ATOM   3696  N   VAL   242      92.510 103.030 153.260  1.00  0.00            
ATOM   3697  H   VAL   242      92.330 103.040 152.270  1.00  0.00            
ATOM   3698  CA  VAL   242      91.980 101.950 154.030  1.00  0.00            
ATOM   3699  HA  VAL   242      91.320 102.390 154.780  1.00  0.00            
ATOM   3700  CB  VAL   242      91.160 100.930 153.170  1.00  0.00            
ATOM   3701  HB  VAL   242      91.760 100.640 152.310  1.00  0.00            
ATOM   3702  CG1 VAL   242      90.790  99.660 153.990  1.00  0.00            
ATOM   3703 HG11 VAL   242      90.190  99.950 154.850  1.00  0.00            
ATOM   3704 HG12 VAL   242      90.220  98.970 153.360  1.00  0.00            
ATOM   3705 HG13 VAL   242      91.700  99.170 154.330  1.00  0.00            
ATOM   3706  CG2 VAL   242      89.880 101.610 152.770  1.00  0.00            
ATOM   3707 HG21 VAL   242      90.110 102.500 152.190  1.00  0.00            
ATOM   3708 HG22 VAL   242      89.280 100.930 152.170  1.00  0.00            
ATOM   3709 HG23 VAL   242      89.320 101.890 153.670  1.00  0.00            
ATOM   3710  C   VAL   242      93.130 101.270 154.830  1.00  0.00            
ATOM   3711  O   VAL   242      92.960 101.030 156.030  1.00  0.00            
ATOM   3712  N   ARG   243      94.290 100.910 154.210  1.00  0.00            
ATOM   3713  H   ARG   243      94.260 101.000 153.210  1.00  0.00            
ATOM   3714  CA  ARG   243      95.480 100.330 154.820  1.00  0.00            
ATOM   3715  HA  ARG   243      95.200  99.480 155.450  1.00  0.00            
ATOM   3716  CB  ARG   243      96.460  99.840 153.740  1.00  0.00            
ATOM   3717  HB2 ARG   243      95.930  99.020 153.260  1.00  0.00            
ATOM   3718  HB3 ARG   243      96.530 100.680 153.050  1.00  0.00            
ATOM   3719  CG  ARG   243      97.920  99.360 154.150  1.00  0.00            
ATOM   3720  HG2 ARG   243      98.500  99.150 153.250  1.00  0.00            
ATOM   3721  HG3 ARG   243      98.410 100.140 154.720  1.00  0.00            
ATOM   3722  CD  ARG   243      97.820  98.100 155.000  1.00  0.00            
ATOM   3723  HD2 ARG   243      98.820  97.730 155.250  1.00  0.00            
ATOM   3724  HD3 ARG   243      97.270  98.310 155.920  1.00  0.00            
ATOM   3725  NE  ARG   243      97.080  97.030 154.230  1.00  0.00            
ATOM   3726  HE  ARG   243      96.470  97.400 153.510  1.00  0.00            
ATOM   3727  CZ  ARG   243      97.080  95.710 154.450  1.00  0.00            
ATOM   3728  NH1 ARG   243      96.580  95.040 153.440  1.00  0.00            
ATOM   3729 HH11 ARG   243      96.250  95.530 152.620  1.00  0.00            
ATOM   3730 HH12 ARG   243      96.520  94.030 153.490  1.00  0.00            
ATOM   3731  NH2 ARG   243      97.460  95.250 155.620  1.00  0.00            
ATOM   3732 HH21 ARG   243      97.750  95.890 156.340  1.00  0.00            
ATOM   3733 HH22 ARG   243      97.460  94.250 155.790  1.00  0.00            
ATOM   3734  C   ARG   243      96.120 101.370 155.820  1.00  0.00            
ATOM   3735  O   ARG   243      96.310 101.000 156.980  1.00  0.00            
ATOM   3736  N   LEU   244      96.370 102.590 155.320  1.00  0.00            
ATOM   3737  H   LEU   244      96.310 102.700 154.320  1.00  0.00            
ATOM   3738  CA  LEU   244      96.910 103.700 156.110  1.00  0.00            
ATOM   3739  HA  LEU   244      97.810 103.340 156.620  1.00  0.00            
ATOM   3740  CB  LEU   244      97.280 104.960 155.270  1.00  0.00            
ATOM   3741  HB2 LEU   244      96.410 105.230 154.670  1.00  0.00            
ATOM   3742  HB3 LEU   244      97.430 105.710 156.050  1.00  0.00            
ATOM   3743  CG  LEU   244      98.580 104.900 154.330  1.00  0.00            
ATOM   3744  HG  LEU   244      98.540 103.990 153.740  1.00  0.00            
ATOM   3745  CD1 LEU   244      98.650 106.100 153.410  1.00  0.00            
ATOM   3746 HD11 LEU   244      98.690 107.010 154.010  1.00  0.00            
ATOM   3747 HD12 LEU   244      99.540 106.030 152.790  1.00  0.00            
ATOM   3748 HD13 LEU   244      97.760 106.120 152.780  1.00  0.00            
ATOM   3749  CD2 LEU   244      99.780 104.990 155.300  1.00  0.00            
ATOM   3750 HD21 LEU   244      99.750 104.150 156.000  1.00  0.00            
ATOM   3751 HD22 LEU   244     100.710 104.950 154.730  1.00  0.00            
ATOM   3752 HD23 LEU   244      99.730 105.930 155.860  1.00  0.00            
ATOM   3753  C   LEU   244      96.110 104.150 157.380  1.00  0.00            
ATOM   3754  O   LEU   244      96.710 104.400 158.400  1.00  0.00            
ATOM   3755  N   LEU   245      94.790 104.180 157.270  1.00  0.00            
ATOM   3756  H   LEU   245      94.260 103.890 156.460  1.00  0.00            
ATOM   3757  CA  LEU   245      94.060 104.760 158.410  1.00  0.00            
ATOM   3758  HA  LEU   245      94.760 105.170 159.130  1.00  0.00            
ATOM   3759  CB  LEU   245      93.100 105.930 157.910  1.00  0.00            
ATOM   3760  HB2 LEU   245      92.420 105.420 157.230  1.00  0.00            
ATOM   3761  HB3 LEU   245      92.530 106.410 158.710  1.00  0.00            
ATOM   3762  CG  LEU   245      93.930 107.050 157.100  1.00  0.00            
ATOM   3763  HG  LEU   245      94.490 106.590 156.290  1.00  0.00            
ATOM   3764  CD1 LEU   245      92.910 108.050 156.520  1.00  0.00            
ATOM   3765 HD11 LEU   245      92.350 108.510 157.330  1.00  0.00            
ATOM   3766 HD12 LEU   245      93.440 108.820 155.960  1.00  0.00            
ATOM   3767 HD13 LEU   245      92.220 107.530 155.850  1.00  0.00            
ATOM   3768  CD2 LEU   245      95.030 107.680 157.980  1.00  0.00            
ATOM   3769 HD21 LEU   245      95.720 106.900 158.310  1.00  0.00            
ATOM   3770 HD22 LEU   245      95.570 108.430 157.410  1.00  0.00            
ATOM   3771 HD23 LEU   245      94.570 108.150 158.850  1.00  0.00            
ATOM   3772  C   LEU   245      93.250 103.710 159.190  1.00  0.00            
ATOM   3773  O   LEU   245      92.660 104.030 160.210  1.00  0.00            
ATOM   3774  N   SER   246      93.350 102.460 158.730  1.00  0.00            
ATOM   3775  H   SER   246      93.700 102.370 157.790  1.00  0.00            
ATOM   3776  CA  SER   246      92.700 101.340 159.310  1.00  0.00            
ATOM   3777  HA  SER   246      92.860 100.520 158.620  1.00  0.00            
ATOM   3778  CB  SER   246      93.130 100.880 160.740  1.00  0.00            
ATOM   3779  HB2 SER   246      93.030 101.730 161.420  1.00  0.00            
ATOM   3780  HB3 SER   246      92.460 100.080 161.060  1.00  0.00            
ATOM   3781  OG  SER   246      94.470 100.410 160.770  1.00  0.00            
ATOM   3782  HG  SER   246      94.690 100.140 161.660  1.00  0.00            
ATOM   3783  C   SER   246      91.190 101.220 159.160  1.00  0.00            
ATOM   3784  O   SER   246      90.460 100.800 160.020  1.00  0.00            
ATOM   3785  N   GLY   247      90.700 101.270 157.900  1.00  0.00            
ATOM   3786  H   GLY   247      91.300 101.340 157.090  1.00  0.00            
ATOM   3787  CA  GLY   247      89.290 101.220 157.690  1.00  0.00            
ATOM   3788  HA2 GLY   247      89.000 102.250 157.920  1.00  0.00            
ATOM   3789  HA3 GLY   247      89.230 101.050 156.620  1.00  0.00            
ATOM   3790  C   GLY   247      88.340 100.280 158.380  1.00  0.00            
ATOM   3791  O   GLY   247      88.590  99.060 158.400  1.00  0.00            
ATOM   3792  N   SER   248      87.160 100.820 158.910  1.00  0.00            
ATOM   3793  H   SER   248      86.950 101.800 158.840  1.00  0.00            
ATOM   3794  CA  SER   248      86.230  99.960 159.650  1.00  0.00            
ATOM   3795  HA  SER   248      86.600  98.940 159.690  1.00  0.00            
ATOM   3796  CB  SER   248      86.090 100.490 161.100  1.00  0.00            
ATOM   3797  HB2 SER   248      85.810 101.540 161.060  1.00  0.00            
ATOM   3798  HB3 SER   248      85.300  99.920 161.600  1.00  0.00            
ATOM   3799  OG  SER   248      87.270 100.360 161.810  1.00  0.00            
ATOM   3800  HG  SER   248      87.150 100.700 162.700  1.00  0.00            
ATOM   3801  C   SER   248      84.830  99.790 159.080  1.00  0.00            
ATOM   3802  O   SER   248      83.940  99.320 159.800  1.00  0.00            
ATOM   3803  N   LYS   249      84.610 100.300 157.840  1.00  0.00            
ATOM   3804  H   LYS   249      85.210 100.990 157.420  1.00  0.00            
ATOM   3805  CA  LYS   249      83.370 100.000 157.190  1.00  0.00            
ATOM   3806  HA  LYS   249      82.600  99.900 157.960  1.00  0.00            
ATOM   3807  CB  LYS   249      82.890 101.110 156.130  1.00  0.00            
ATOM   3808  HB2 LYS   249      83.660 101.170 155.360  1.00  0.00            
ATOM   3809  HB3 LYS   249      81.960 100.740 155.690  1.00  0.00            
ATOM   3810  CG  LYS   249      82.650 102.520 156.730  1.00  0.00            
ATOM   3811  HG2 LYS   249      83.530 102.770 157.320  1.00  0.00            
ATOM   3812  HG3 LYS   249      82.570 103.210 155.890  1.00  0.00            
ATOM   3813  CD  LYS   249      81.380 102.640 157.620  1.00  0.00            
ATOM   3814  HD2 LYS   249      80.580 102.080 157.130  1.00  0.00            
ATOM   3815  HD3 LYS   249      81.610 102.180 158.590  1.00  0.00            
ATOM   3816  CE  LYS   249      80.940 104.060 157.830  1.00  0.00            
ATOM   3817  HE2 LYS   249      81.820 104.700 157.730  1.00  0.00            
ATOM   3818  HE3 LYS   249      80.230 104.300 157.040  1.00  0.00            
ATOM   3819  NZ  LYS   249      80.300 104.290 159.180  1.00  0.00            
ATOM   3820  HZ1 LYS   249      80.960 104.060 159.910  1.00  0.00            
ATOM   3821  HZ2 LYS   249      80.030 105.260 159.260  1.00  0.00            
ATOM   3822  HZ3 LYS   249      79.480 103.700 159.270  1.00  0.00            
ATOM   3823  C   LYS   249      83.260  98.630 156.580  1.00  0.00            
ATOM   3824  O   LYS   249      84.230  97.990 156.310  1.00  0.00            
ATOM   3825  N   GLU   250      82.040  98.140 156.320  1.00  0.00            
ATOM   3826  H   GLU   250      81.200  98.660 156.540  1.00  0.00            
ATOM   3827  CA  GLU   250      81.900  96.850 155.720  1.00  0.00            
ATOM   3828  HA  GLU   250      82.330  96.050 156.320  1.00  0.00            
ATOM   3829  CB  GLU   250      80.380  96.650 155.660  1.00  0.00            
ATOM   3830  HB2 GLU   250      79.940  97.550 155.220  1.00  0.00            
ATOM   3831  HB3 GLU   250      80.180  95.800 155.010  1.00  0.00            
ATOM   3832  CG  GLU   250      79.760  96.400 157.030  1.00  0.00            
ATOM   3833  HG2 GLU   250      80.200  95.590 157.620  1.00  0.00            
ATOM   3834  HG3 GLU   250      79.840  97.340 157.580  1.00  0.00            
ATOM   3835  CD  GLU   250      78.230  96.080 156.750  1.00  0.00            
ATOM   3836  OE1 GLU   250      77.780  94.960 157.150  1.00  0.00            
ATOM   3837  OE2 GLU   250      77.450  96.910 156.260  1.00  0.00            
ATOM   3838  C   GLU   250      82.510  96.760 154.320  1.00  0.00            
ATOM   3839  O   GLU   250      83.230  95.850 153.890  1.00  0.00            
ATOM   3840  N   LYS   251      82.320  97.840 153.470  1.00  0.00            
ATOM   3841  H   LYS   251      81.510  98.420 153.630  1.00  0.00            
ATOM   3842  CA  LYS   251      83.070  98.030 152.250  1.00  0.00            
ATOM   3843  HA  LYS   251      83.120  97.100 151.690  1.00  0.00            
ATOM   3844  CB  LYS   251      82.340  99.130 151.340  1.00  0.00            
ATOM   3845  HB2 LYS   251      81.990  99.910 152.020  1.00  0.00            
ATOM   3846  HB3 LYS   251      83.110  99.540 150.680  1.00  0.00            
ATOM   3847  CG  LYS   251      81.110  98.600 150.460  1.00  0.00            
ATOM   3848  HG2 LYS   251      80.490  99.470 150.230  1.00  0.00            
ATOM   3849  HG3 LYS   251      81.540  98.200 149.540  1.00  0.00            
ATOM   3850  CD  LYS   251      80.250  97.530 151.120  1.00  0.00            
ATOM   3851  HD2 LYS   251      80.870  96.680 151.400  1.00  0.00            
ATOM   3852  HD3 LYS   251      79.770  97.940 152.010  1.00  0.00            
ATOM   3853  CE  LYS   251      79.160  97.060 150.120  1.00  0.00            
ATOM   3854  HE2 LYS   251      78.710  97.910 149.610  1.00  0.00            
ATOM   3855  HE3 LYS   251      79.580  96.370 149.390  1.00  0.00            
ATOM   3856  NZ  LYS   251      78.150  96.380 150.890  1.00  0.00            
ATOM   3857  HZ1 LYS   251      77.760  97.020 151.570  1.00  0.00            
ATOM   3858  HZ2 LYS   251      77.420  96.060 150.280  1.00  0.00            
ATOM   3859  HZ3 LYS   251      78.560  95.590 151.370  1.00  0.00            
ATOM   3860  C   LYS   251      84.570  98.240 152.240  1.00  0.00            
ATOM   3861  O   LYS   251      85.340  97.650 151.430  1.00  0.00            
ATOM   3862  N   ASP   252      85.060  98.970 153.220  1.00  0.00            
ATOM   3863  H   ASP   252      84.400  99.440 153.830  1.00  0.00            
ATOM   3864  CA  ASP   252      86.500  99.190 153.440  1.00  0.00            
ATOM   3865  HA  ASP   252      86.950  99.560 152.520  1.00  0.00            
ATOM   3866  CB  ASP   252      86.750 100.180 154.530  1.00  0.00            
ATOM   3867  HB2 ASP   252      86.350  99.890 155.510  1.00  0.00            
ATOM   3868  HB3 ASP   252      87.840 100.160 154.560  1.00  0.00            
ATOM   3869  CG  ASP   252      86.260 101.640 154.170  1.00  0.00            
ATOM   3870  OD1 ASP   252      85.710 101.890 153.030  1.00  0.00            
ATOM   3871  OD2 ASP   252      86.260 102.480 155.070  1.00  0.00            
ATOM   3872  C   ASP   252      87.060  97.780 153.740  1.00  0.00            
ATOM   3873  O   ASP   252      88.090  97.430 153.200  1.00  0.00            
ATOM   3874  N   ARG   253      86.400  96.990 154.610  1.00  0.00            
ATOM   3875  H   ARG   253      85.510  97.340 154.930  1.00  0.00            
ATOM   3876  CA  ARG   253      86.910  95.670 155.180  1.00  0.00            
ATOM   3877  HA  ARG   253      87.930  95.780 155.560  1.00  0.00            
ATOM   3878  CB  ARG   253      85.950  95.240 156.400  1.00  0.00            
ATOM   3879  HB2 ARG   253      84.920  95.380 156.070  1.00  0.00            
ATOM   3880  HB3 ARG   253      86.130  94.180 156.590  1.00  0.00            
ATOM   3881  CG  ARG   253      86.180  96.020 157.660  1.00  0.00            
ATOM   3882  HG2 ARG   253      87.210  95.830 157.950  1.00  0.00            
ATOM   3883  HG3 ARG   253      86.070  97.070 157.390  1.00  0.00            
ATOM   3884  CD  ARG   253      85.260  95.700 158.820  1.00  0.00            
ATOM   3885  HD2 ARG   253      84.240  96.050 158.660  1.00  0.00            
ATOM   3886  HD3 ARG   253      85.240  94.640 159.070  1.00  0.00            
ATOM   3887  NE  ARG   253      85.850  96.450 159.970  1.00  0.00            
ATOM   3888  HE  ARG   253      86.750  96.900 159.860  1.00  0.00            
ATOM   3889  CZ  ARG   253      85.200  96.610 161.130  1.00  0.00            
ATOM   3890  NH1 ARG   253      83.920  96.300 161.320  1.00  0.00            
ATOM   3891 HH11 ARG   253      83.380  95.920 160.560  1.00  0.00            
ATOM   3892 HH12 ARG   253      83.500  96.450 162.230  1.00  0.00            
ATOM   3893  NH2 ARG   253      85.810  97.040 162.230  1.00  0.00            
ATOM   3894 HH21 ARG   253      86.800  97.260 162.210  1.00  0.00            
ATOM   3895 HH22 ARG   253      85.280  97.150 163.090  1.00  0.00            
ATOM   3896  C   ARG   253      86.970  94.540 154.100  1.00  0.00            
ATOM   3897  O   ARG   253      87.770  93.640 154.160  1.00  0.00            
ATOM   3898  N   SER   254      86.120  94.610 153.040  1.00  0.00            
ATOM   3899  H   SER   254      85.440  95.360 152.980  1.00  0.00            
ATOM   3900  CA  SER   254      86.190  93.670 151.960  1.00  0.00            
ATOM   3901  HA  SER   254      86.770  92.810 152.280  1.00  0.00            
ATOM   3902  CB  SER   254      84.780  93.180 151.520  1.00  0.00            
ATOM   3903  HB2 SER   254      84.830  92.910 150.470  1.00  0.00            
ATOM   3904  HB3 SER   254      84.530  92.300 152.110  1.00  0.00            
ATOM   3905  OG  SER   254      83.810  94.150 151.710  1.00  0.00            
ATOM   3906  HG  SER   254      82.960  93.810 151.430  1.00  0.00            
ATOM   3907  C   SER   254      86.800  94.260 150.690  1.00  0.00            
ATOM   3908  O   SER   254      86.780  93.640 149.640  1.00  0.00            
ATOM   3909  N   LEU   255      87.390  95.460 150.640  1.00  0.00            
ATOM   3910  H   LEU   255      87.540  95.940 151.520  1.00  0.00            
ATOM   3911  CA  LEU   255      87.890  96.090 149.420  1.00  0.00            
ATOM   3912  HA  LEU   255      87.070  96.180 148.710  1.00  0.00            
ATOM   3913  CB  LEU   255      88.490  97.550 149.710  1.00  0.00            
ATOM   3914  HB2 LEU   255      87.660  98.010 150.240  1.00  0.00            
ATOM   3915  HB3 LEU   255      89.340  97.440 150.390  1.00  0.00            
ATOM   3916  CG  LEU   255      88.880  98.410 148.560  1.00  0.00            
ATOM   3917  HG  LEU   255      89.820  98.050 148.150  1.00  0.00            
ATOM   3918  CD1 LEU   255      87.760  98.350 147.450  1.00  0.00            
ATOM   3919 HD11 LEU   255      86.820  98.710 147.870  1.00  0.00            
ATOM   3920 HD12 LEU   255      88.050  98.980 146.610  1.00  0.00            
ATOM   3921 HD13 LEU   255      87.640  97.320 147.110  1.00  0.00            
ATOM   3922  CD2 LEU   255      89.170  99.810 149.010  1.00  0.00            
ATOM   3923 HD21 LEU   255      89.990  99.800 149.730  1.00  0.00            
ATOM   3924 HD22 LEU   255      89.450 100.420 148.150  1.00  0.00            
ATOM   3925 HD23 LEU   255      88.280 100.230 149.480  1.00  0.00            
ATOM   3926  C   LEU   255      89.030  95.350 148.800  1.00  0.00            
ATOM   3927  O   LEU   255      89.140  95.340 147.550  1.00  0.00            
ATOM   3928  N   ARG   256      89.980  94.820 149.630  1.00  0.00            
ATOM   3929  H   ARG   256      89.930  95.000 150.620  1.00  0.00            
ATOM   3930  CA  ARG   256      91.060  93.980 149.130  1.00  0.00            
ATOM   3931  HA  ARG   256      91.740  94.540 148.490  1.00  0.00            
ATOM   3932  CB  ARG   256      91.830  93.480 150.330  1.00  0.00            
ATOM   3933  HB2 ARG   256      92.270  94.350 150.820  1.00  0.00            
ATOM   3934  HB3 ARG   256      91.110  93.000 151.000  1.00  0.00            
ATOM   3935  CG  ARG   256      92.920  92.500 149.980  1.00  0.00            
ATOM   3936  HG2 ARG   256      93.510  92.380 150.890  1.00  0.00            
ATOM   3937  HG3 ARG   256      92.410  91.560 149.750  1.00  0.00            
ATOM   3938  CD  ARG   256      93.830  92.880 148.830  1.00  0.00            
ATOM   3939  HD2 ARG   256      93.380  92.650 147.870  1.00  0.00            
ATOM   3940  HD3 ARG   256      94.110  93.930 148.860  1.00  0.00            
ATOM   3941  NE  ARG   256      95.030  92.080 148.980  1.00  0.00            
ATOM   3942  HE  ARG   256      95.110  91.470 149.780  1.00  0.00            
ATOM   3943  CZ  ARG   256      96.090  92.200 148.140  1.00  0.00            
ATOM   3944  NH1 ARG   256      97.250  91.610 148.500  1.00  0.00            
ATOM   3945 HH11 ARG   256      97.300  91.100 149.370  1.00  0.00            
ATOM   3946 HH12 ARG   256      98.060  91.680 147.900  1.00  0.00            
ATOM   3947  NH2 ARG   256      96.010  92.950 147.070  1.00  0.00            
ATOM   3948 HH21 ARG   256      95.150  93.440 146.870  1.00  0.00            
ATOM   3949 HH22 ARG   256      96.810  93.030 146.450  1.00  0.00            
ATOM   3950  C   ARG   256      90.550  92.740 148.330  1.00  0.00            
ATOM   3951  O   ARG   256      91.060  92.320 147.300  1.00  0.00            
ATOM   3952  N   ARG   257      89.540  92.010 148.920  1.00  0.00            
ATOM   3953  H   ARG   257      89.390  92.190 149.900  1.00  0.00            
ATOM   3954  CA  ARG   257      88.890  90.890 148.340  1.00  0.00            
ATOM   3955  HA  ARG   257      89.650  90.240 147.910  1.00  0.00            
ATOM   3956  CB  ARG   257      88.030  90.050 149.360  1.00  0.00            
ATOM   3957  HB2 ARG   257      88.600  90.060 150.290  1.00  0.00            
ATOM   3958  HB3 ARG   257      87.110  90.610 149.490  1.00  0.00            
ATOM   3959  CG  ARG   257      87.690  88.590 148.980  1.00  0.00            
ATOM   3960  HG2 ARG   257      87.580  88.070 149.930  1.00  0.00            
ATOM   3961  HG3 ARG   257      86.720  88.640 148.480  1.00  0.00            
ATOM   3962  CD  ARG   257      88.730  87.790 148.050  1.00  0.00            
ATOM   3963  HD2 ARG   257      88.510  86.720 148.030  1.00  0.00            
ATOM   3964  HD3 ARG   257      88.730  88.180 147.030  1.00  0.00            
ATOM   3965  NE  ARG   257      90.070  87.980 148.630  1.00  0.00            
ATOM   3966  HE  ARG   257      90.080  87.970 149.640  1.00  0.00            
ATOM   3967  CZ  ARG   257      91.240  87.820 147.970  1.00  0.00            
ATOM   3968  NH1 ARG   257      91.220  87.600 146.700  1.00  0.00            
ATOM   3969 HH11 ARG   257      90.340  87.550 146.210  1.00  0.00            
ATOM   3970 HH12 ARG   257      92.090  87.480 146.200  1.00  0.00            
ATOM   3971  NH2 ARG   257      92.420  88.200 148.410  1.00  0.00            
ATOM   3972 HH21 ARG   257      92.500  88.650 149.310  1.00  0.00            
ATOM   3973 HH22 ARG   257      93.240  88.040 147.850  1.00  0.00            
ATOM   3974  C   ARG   257      88.190  91.340 147.030  1.00  0.00            
ATOM   3975  O   ARG   257      88.310  90.700 145.950  1.00  0.00            
ATOM   3976  N   ILE   258      87.510  92.430 146.970  1.00  0.00            
ATOM   3977  H   ILE   258      87.300  92.900 147.840  1.00  0.00            
ATOM   3978  CA  ILE   258      86.900  92.960 145.730  1.00  0.00            
ATOM   3979  HA  ILE   258      86.480  92.220 145.040  1.00  0.00            
ATOM   3980  CB  ILE   258      85.890  94.060 145.960  1.00  0.00            
ATOM   3981  HB  ILE   258      86.330  94.750 146.680  1.00  0.00            
ATOM   3982  CG2 ILE   258      85.490  94.840 144.670  1.00  0.00            
ATOM   3983 HG21 ILE   258      85.050  94.150 143.950  1.00  0.00            
ATOM   3984 HG22 ILE   258      84.760  95.610 144.920  1.00  0.00            
ATOM   3985 HG23 ILE   258      86.380  95.300 144.240  1.00  0.00            
ATOM   3986  CG1 ILE   258      84.690  93.520 146.840  1.00  0.00            
ATOM   3987 HG12 ILE   258      85.150  92.940 147.650  1.00  0.00            
ATOM   3988 HG13 ILE   258      84.200  94.400 147.260  1.00  0.00            
ATOM   3989  CD1 ILE   258      83.630  92.640 146.110  1.00  0.00            
ATOM   3990 HD11 ILE   258      84.110  91.760 145.700  1.00  0.00            
ATOM   3991 HD12 ILE   258      82.860  92.330 146.820  1.00  0.00            
ATOM   3992 HD13 ILE   258      83.170  93.210 145.310  1.00  0.00            
ATOM   3993  C   ILE   258      87.950  93.410 144.700  1.00  0.00            
ATOM   3994  O   ILE   258      87.840  93.100 143.500  1.00  0.00            
ATOM   3995  N   THR   259      89.010  94.120 145.090  1.00  0.00            
ATOM   3996  H   THR   259      88.930  94.610 145.970  1.00  0.00            
ATOM   3997  CA  THR   259      90.100  94.520 144.150  1.00  0.00            
ATOM   3998  HA  THR   259      89.560  94.760 143.230  1.00  0.00            
ATOM   3999  CB  THR   259      90.930  95.660 144.510  1.00  0.00            
ATOM   4000  HB  THR   259      91.830  95.690 143.900  1.00  0.00            
ATOM   4001  CG2 THR   259      90.060  96.960 144.250  1.00  0.00            
ATOM   4002 HG21 THR   259      89.160  96.930 144.870  1.00  0.00            
ATOM   4003 HG22 THR   259      90.640  97.840 144.510  1.00  0.00            
ATOM   4004 HG23 THR   259      89.780  97.000 143.200  1.00  0.00            
ATOM   4005  OG1 THR   259      91.290  95.720 145.850  1.00  0.00            
ATOM   4006  HG1 THR   259      91.830  96.500 146.000  1.00  0.00            
ATOM   4007  C   THR   259      90.870  93.380 143.580  1.00  0.00            
ATOM   4008  O   THR   259      91.100  93.310 142.400  1.00  0.00            
ATOM   4009  N   ARG   260      91.190  92.350 144.400  1.00  0.00            
ATOM   4010  H   ARG   260      91.130  92.370 145.410  1.00  0.00            
ATOM   4011  CA  ARG   260      91.710  91.180 143.780  1.00  0.00            
ATOM   4012  HA  ARG   260      92.590  91.420 143.190  1.00  0.00            
ATOM   4013  CB  ARG   260      92.120  90.130 144.900  1.00  0.00            
ATOM   4014  HB2 ARG   260      91.320  90.100 145.640  1.00  0.00            
ATOM   4015  HB3 ARG   260      92.210  89.150 144.430  1.00  0.00            
ATOM   4016  CG  ARG   260      93.430  90.480 145.580  1.00  0.00            
ATOM   4017  HG2 ARG   260      93.300  91.460 146.050  1.00  0.00            
ATOM   4018  HG3 ARG   260      93.600  89.730 146.360  1.00  0.00            
ATOM   4019  CD  ARG   260      94.600  90.520 144.670  1.00  0.00            
ATOM   4020  HD2 ARG   260      94.510  91.330 143.940  1.00  0.00            
ATOM   4021  HD3 ARG   260      95.530  90.620 145.220  1.00  0.00            
ATOM   4022  NE  ARG   260      94.620  89.240 143.950  1.00  0.00            
ATOM   4023  HE  ARG   260      93.860  88.610 144.170  1.00  0.00            
ATOM   4024  CZ  ARG   260      95.530  88.850 143.090  1.00  0.00            
ATOM   4025  NH1 ARG   260      95.660  87.600 142.680  1.00  0.00            
ATOM   4026 HH11 ARG   260      95.040  86.890 143.040  1.00  0.00            
ATOM   4027 HH12 ARG   260      96.380  87.360 142.020  1.00  0.00            
ATOM   4028  NH2 ARG   260      96.350  89.800 142.670  1.00  0.00            
ATOM   4029 HH21 ARG   260      96.240  90.740 143.020  1.00  0.00            
ATOM   4030 HH22 ARG   260      97.080  89.580 142.010  1.00  0.00            
ATOM   4031  C   ARG   260      90.680  90.530 142.760  1.00  0.00            
ATOM   4032  O   ARG   260      91.130  90.160 141.610  1.00  0.00            
ATOM   4033  N   MET   261      89.320  90.480 143.080  1.00  0.00            
ATOM   4034  H   MET   261      89.140  90.720 144.050  1.00  0.00            
ATOM   4035  CA  MET   261      88.230  90.000 142.280  1.00  0.00            
ATOM   4036  HA  MET   261      88.440  89.000 141.900  1.00  0.00            
ATOM   4037  CB  MET   261      86.930  89.930 143.190  1.00  0.00            
ATOM   4038  HB2 MET   261      87.160  89.240 144.000  1.00  0.00            
ATOM   4039  HB3 MET   261      86.780  90.930 143.590  1.00  0.00            
ATOM   4040  CG  MET   261      85.670  89.480 142.500  1.00  0.00            
ATOM   4041  HG2 MET   261      84.890  89.390 143.260  1.00  0.00            
ATOM   4042  HG3 MET   261      85.390  90.250 141.780  1.00  0.00            
ATOM   4043  SD  MET   261      85.840  87.890 141.630  1.00  0.00            
ATOM   4044  CE  MET   261      84.060  87.760 141.130  1.00  0.00            
ATOM   4045  HE1 MET   261      83.790  88.610 140.510  1.00  0.00            
ATOM   4046  HE2 MET   261      83.910  86.840 140.570  1.00  0.00            
ATOM   4047  HE3 MET   261      83.430  87.750 142.020  1.00  0.00            
ATOM   4048  C   MET   261      88.050  90.810 140.940  1.00  0.00            
ATOM   4049  O   MET   261      87.840  90.160 139.940  1.00  0.00            
ATOM   4050  N   VAL   262      88.150  92.160 140.940  1.00  0.00            
ATOM   4051  H   VAL   262      88.380  92.670 141.780  1.00  0.00            
ATOM   4052  CA  VAL   262      87.950  92.950 139.650  1.00  0.00            
ATOM   4053  HA  VAL   262      86.950  92.740 139.270  1.00  0.00            
ATOM   4054  CB  VAL   262      88.100  94.550 139.850  1.00  0.00            
ATOM   4055  HB  VAL   262      89.080  94.780 140.260  1.00  0.00            
ATOM   4056  CG1 VAL   262      87.940  95.240 138.470  1.00  0.00            
ATOM   4057 HG11 VAL   262      86.960  95.010 138.060  1.00  0.00            
ATOM   4058 HG12 VAL   262      88.040  96.320 138.590  1.00  0.00            
ATOM   4059 HG13 VAL   262      88.710  94.880 137.790  1.00  0.00            
ATOM   4060  CG2 VAL   262      87.030  95.130 140.810  1.00  0.00            
ATOM   4061 HG21 VAL   262      87.120  94.660 141.790  1.00  0.00            
ATOM   4062 HG22 VAL   262      87.170  96.210 140.910  1.00  0.00            
ATOM   4063 HG23 VAL   262      86.040  94.930 140.410  1.00  0.00            
ATOM   4064  C   VAL   262      89.020  92.540 138.650  1.00  0.00            
ATOM   4065  O   VAL   262      88.730  92.280 137.520  1.00  0.00            
ATOM   4066  N   LEU   263      90.260  92.310 139.210  1.00  0.00            
ATOM   4067  H   LEU   263      90.410  92.630 140.160  1.00  0.00            
ATOM   4068  CA  LEU   263      91.420  91.810 138.450  1.00  0.00            
ATOM   4069  HA  LEU   263      91.560  92.350 137.510  1.00  0.00            
ATOM   4070  CB  LEU   263      92.670  92.060 139.360  1.00  0.00            
ATOM   4071  HB2 LEU   263      92.690  93.150 139.450  1.00  0.00            
ATOM   4072  HB3 LEU   263      92.530  91.620 140.350  1.00  0.00            
ATOM   4073  CG  LEU   263      94.000  91.570 138.770  1.00  0.00            
ATOM   4074  HG  LEU   263      93.910  90.560 138.370  1.00  0.00            
ATOM   4075  CD1 LEU   263      94.330  92.550 137.630  1.00  0.00            
ATOM   4076 HD11 LEU   263      94.420  93.560 138.030  1.00  0.00            
ATOM   4077 HD12 LEU   263      95.270  92.260 137.160  1.00  0.00            
ATOM   4078 HD13 LEU   263      93.530  92.530 136.890  1.00  0.00            
ATOM   4079  CD2 LEU   263      95.120  91.430 139.830  1.00  0.00            
ATOM   4080 HD21 LEU   263      94.810  90.710 140.590  1.00  0.00            
ATOM   4081 HD22 LEU   263      96.030  91.080 139.350  1.00  0.00            
ATOM   4082 HD23 LEU   263      95.300  92.400 140.300  1.00  0.00            
ATOM   4083  C   LEU   263      91.360  90.390 137.860  1.00  0.00            
ATOM   4084  O   LEU   263      91.680  90.120 136.720  1.00  0.00            
ATOM   4085  N   VAL   264      90.730  89.430 138.630  1.00  0.00            
ATOM   4086  H   VAL   264      90.650  89.700 139.600  1.00  0.00            
ATOM   4087  CA  VAL   264      90.360  88.080 138.260  1.00  0.00            
ATOM   4088  HA  VAL   264      91.000  87.540 137.560  1.00  0.00            
ATOM   4089  CB  VAL   264      90.030  87.150 139.430  1.00  0.00            
ATOM   4090  HB  VAL   264      89.610  87.780 140.220  1.00  0.00            
ATOM   4091  CG1 VAL   264      89.080  86.040 139.110  1.00  0.00            
ATOM   4092 HG11 VAL   264      89.500  85.410 138.330  1.00  0.00            
ATOM   4093 HG12 VAL   264      88.910  85.440 140.000  1.00  0.00            
ATOM   4094 HG13 VAL   264      88.130  86.460 138.770  1.00  0.00            
ATOM   4095  CG2 VAL   264      91.280  86.720 140.240  1.00  0.00            
ATOM   4096 HG21 VAL   264      91.770  87.600 140.650  1.00  0.00            
ATOM   4097 HG22 VAL   264      90.980  86.060 141.060  1.00  0.00            
ATOM   4098 HG23 VAL   264      91.970  86.190 139.590  1.00  0.00            
ATOM   4099  C   VAL   264      89.300  88.080 137.210  1.00  0.00            
ATOM   4100  O   VAL   264      89.350  87.300 136.300  1.00  0.00            
ATOM   4101  N   VAL   265      88.310  89.020 137.370  1.00  0.00            
ATOM   4102  H   VAL   265      88.360  89.610 138.190  1.00  0.00            
ATOM   4103  CA  VAL   265      87.220  89.200 136.480  1.00  0.00            
ATOM   4104  HA  VAL   265      86.780  88.210 136.320  1.00  0.00            
ATOM   4105  CB  VAL   265      86.100  90.170 136.990  1.00  0.00            
ATOM   4106  HB  VAL   265      86.600  91.050 137.400  1.00  0.00            
ATOM   4107  CG1 VAL   265      85.120  90.600 135.940  1.00  0.00            
ATOM   4108 HG11 VAL   265      84.620  89.720 135.530  1.00  0.00            
ATOM   4109 HG12 VAL   265      84.380  91.270 136.380  1.00  0.00            
ATOM   4110 HG13 VAL   265      85.650  91.120 135.140  1.00  0.00            
ATOM   4111  CG2 VAL   265      85.440  89.300 138.020  1.00  0.00            
ATOM   4112 HG21 VAL   265      86.170  89.030 138.790  1.00  0.00            
ATOM   4113 HG22 VAL   265      84.620  89.840 138.480  1.00  0.00            
ATOM   4114 HG23 VAL   265      85.060  88.400 137.540  1.00  0.00            
ATOM   4115  C   VAL   265      87.680  89.750 135.150  1.00  0.00            
ATOM   4116  O   VAL   265      87.180  89.340 134.060  1.00  0.00            
ATOM   4117  N   VAL   266      88.520  90.840 135.310  1.00  0.00            
ATOM   4118  H   VAL   266      88.600  91.270 136.220  1.00  0.00            
ATOM   4119  CA  VAL   266      89.120  91.510 134.190  1.00  0.00            
ATOM   4120  HA  VAL   266      88.420  91.740 133.380  1.00  0.00            
ATOM   4121  CB  VAL   266      89.790  92.760 134.610  1.00  0.00            
ATOM   4122  HB  VAL   266      90.140  92.580 135.630  1.00  0.00            
ATOM   4123  CG1 VAL   266      90.980  93.260 133.740  1.00  0.00            
ATOM   4124 HG11 VAL   266      90.630  93.440 132.720  1.00  0.00            
ATOM   4125 HG12 VAL   266      91.380  94.180 134.160  1.00  0.00            
ATOM   4126 HG13 VAL   266      91.760  92.500 133.730  1.00  0.00            
ATOM   4127  CG2 VAL   266      88.730  93.860 134.750  1.00  0.00            
ATOM   4128 HG21 VAL   266      87.990  93.560 135.500  1.00  0.00            
ATOM   4129 HG22 VAL   266      89.210  94.790 135.060  1.00  0.00            
ATOM   4130 HG23 VAL   266      88.230  94.010 133.790  1.00  0.00            
ATOM   4131  C   VAL   266      90.010  90.550 133.340  1.00  0.00            
ATOM   4132  O   VAL   266      89.870  90.450 132.140  1.00  0.00            
ATOM   4133  N   GLY   267      90.880  89.730 134.010  1.00  0.00            
ATOM   4134  H   GLY   267      90.900  89.760 135.020  1.00  0.00            
ATOM   4135  CA  GLY   267      91.760  88.830 133.340  1.00  0.00            
ATOM   4136  HA2 GLY   267      92.290  89.350 132.550  1.00  0.00            
ATOM   4137  HA3 GLY   267      92.480  88.420 134.050  1.00  0.00            
ATOM   4138  C   GLY   267      90.950  87.670 132.720  1.00  0.00            
ATOM   4139  O   GLY   267      91.160  87.300 131.550  1.00  0.00            
ATOM   4140  N   ALA   268      89.960  87.080 133.420  1.00  0.00            
ATOM   4141  H   ALA   268      89.950  87.260 134.420  1.00  0.00            
ATOM   4142  CA  ALA   268      89.080  86.120 132.910  1.00  0.00            
ATOM   4143  HA  ALA   268      89.760  85.340 132.570  1.00  0.00            
ATOM   4144  CB  ALA   268      88.200  85.550 134.060  1.00  0.00            
ATOM   4145  HB1 ALA   268      87.510  86.320 134.410  1.00  0.00            
ATOM   4146  HB2 ALA   268      87.630  84.690 133.700  1.00  0.00            
ATOM   4147  HB3 ALA   268      88.840  85.240 134.890  1.00  0.00            
ATOM   4148  C   ALA   268      88.280  86.520 131.740  1.00  0.00            
ATOM   4149  O   ALA   268      88.220  85.770 130.820  1.00  0.00            
ATOM   4150  N   PHE   269      87.820  87.790 131.700  1.00  0.00            
ATOM   4151  H   PHE   269      87.720  88.270 132.580  1.00  0.00            
ATOM   4152  CA  PHE   269      87.250  88.430 130.470  1.00  0.00            
ATOM   4153  HA  PHE   269      86.520  87.770 130.000  1.00  0.00            
ATOM   4154  CB  PHE   269      86.520  89.790 130.880  1.00  0.00            
ATOM   4155  HB2 PHE   269      85.680  89.600 131.550  1.00  0.00            
ATOM   4156  HB3 PHE   269      87.190  90.520 131.340  1.00  0.00            
ATOM   4157  CG  PHE   269      85.950  90.440 129.650  1.00  0.00            
ATOM   4158  CD1 PHE   269      84.600  90.140 129.380  1.00  0.00            
ATOM   4159  HD1 PHE   269      83.980  89.590 130.090  1.00  0.00            
ATOM   4160  CE1 PHE   269      84.080  90.550 128.200  1.00  0.00            
ATOM   4161  HE1 PHE   269      83.050  90.250 128.000  1.00  0.00            
ATOM   4162  CZ  PHE   269      84.800  91.340 127.240  1.00  0.00            
ATOM   4163  HZ  PHE   269      84.410  91.680 126.280  1.00  0.00            
ATOM   4164  CE2 PHE   269      86.070  91.660 127.610  1.00  0.00            
ATOM   4165  HE2 PHE   269      86.610  92.270 126.890  1.00  0.00            
ATOM   4166  CD2 PHE   269      86.690  91.270 128.800  1.00  0.00            
ATOM   4167  HD2 PHE   269      87.700  91.610 129.030  1.00  0.00            
ATOM   4168  C   PHE   269      88.260  88.520 129.350  1.00  0.00            
ATOM   4169  O   PHE   269      87.880  88.190 128.210  1.00  0.00            
ATOM   4170  N   VAL   270      89.480  89.020 129.600  1.00  0.00            
ATOM   4171  H   VAL   270      89.710  89.280 130.550  1.00  0.00            
ATOM   4172  CA  VAL   270      90.490  89.250 128.550  1.00  0.00            
ATOM   4173  HA  VAL   270      90.060  90.000 127.890  1.00  0.00            
ATOM   4174  CB  VAL   270      91.800  89.830 129.180  1.00  0.00            
ATOM   4175  HB  VAL   270      92.050  89.230 130.060  1.00  0.00            
ATOM   4176  CG1 VAL   270      93.010  89.800 128.160  1.00  0.00            
ATOM   4177 HG11 VAL   270      92.760  90.400 127.280  1.00  0.00            
ATOM   4178 HG12 VAL   270      93.900  90.210 128.640  1.00  0.00            
ATOM   4179 HG13 VAL   270      93.200  88.770 127.860  1.00  0.00            
ATOM   4180  CG2 VAL   270      91.490  91.300 129.430  1.00  0.00            
ATOM   4181 HG21 VAL   270      90.640  91.380 130.110  1.00  0.00            
ATOM   4182 HG22 VAL   270      92.360  91.780 129.870  1.00  0.00            
ATOM   4183 HG23 VAL   270      91.240  91.790 128.490  1.00  0.00            
ATOM   4184  C   VAL   270      90.790  87.970 127.820  1.00  0.00            
ATOM   4185  O   VAL   270      90.920  87.820 126.610  1.00  0.00            
ATOM   4186  N   VAL   271      91.060  86.890 128.620  1.00  0.00            
ATOM   4187  H   VAL   271      91.020  87.080 129.610  1.00  0.00            
ATOM   4188  CA  VAL   271      91.650  85.630 128.190  1.00  0.00            
ATOM   4189  HA  VAL   271      92.360  85.710 127.370  1.00  0.00            
ATOM   4190  CB  VAL   271      92.240  84.740 129.250  1.00  0.00            
ATOM   4191  HB  VAL   271      92.540  83.810 128.780  1.00  0.00            
ATOM   4192  CG1 VAL   271      93.450  85.370 129.940  1.00  0.00            
ATOM   4193 HG11 VAL   271      93.150  86.300 130.420  1.00  0.00            
ATOM   4194 HG12 VAL   271      93.840  84.680 130.700  1.00  0.00            
ATOM   4195 HG13 VAL   271      94.230  85.570 129.200  1.00  0.00            
ATOM   4196  CG2 VAL   271      91.110  84.250 130.080  1.00  0.00            
ATOM   4197 HG21 VAL   271      90.410  83.690 129.450  1.00  0.00            
ATOM   4198 HG22 VAL   271      91.490  83.600 130.870  1.00  0.00            
ATOM   4199 HG23 VAL   271      90.590  85.100 130.530  1.00  0.00            
ATOM   4200  C   VAL   271      90.840  84.890 127.260  1.00  0.00            
ATOM   4201  O   VAL   271      91.260  84.060 126.430  1.00  0.00            
ATOM   4202  N   CYS   272      89.530  85.070 127.270  1.00  0.00            
ATOM   4203  H   CYS   272      89.210  85.800 127.890  1.00  0.00            
ATOM   4204  CA  CYS   272      88.600  84.460 126.450  1.00  0.00            
ATOM   4205  HA  CYS   272      88.970  83.500 126.090  1.00  0.00            
ATOM   4206  CB  CYS   272      87.320  84.210 127.270  1.00  0.00            
ATOM   4207  HB2 CYS   272      86.930  85.120 127.720  1.00  0.00            
ATOM   4208  HB3 CYS   272      86.540  83.740 126.680  1.00  0.00            
ATOM   4209  SG  CYS   272      87.680  83.040 128.690  1.00  0.00            
ATOM   4210  HG  CYS   272      86.440  83.030 129.180  1.00  0.00            
ATOM   4211  C   CYS   272      88.170  85.410 125.370  1.00  0.00            
ATOM   4212  O   CYS   272      87.270  85.060 124.560  1.00  0.00            
ATOM   4213  N   TRP   273      88.890  86.540 125.220  1.00  0.00            
ATOM   4214  H   TRP   273      89.540  86.830 125.940  1.00  0.00            
ATOM   4215  CA  TRP   273      88.680  87.430 124.070  1.00  0.00            
ATOM   4216  HA  TRP   273      87.940  87.000 123.400  1.00  0.00            
ATOM   4217  CB  TRP   273      88.160  88.860 124.550  1.00  0.00            
ATOM   4218  HB2 TRP   273      87.250  88.830 125.150  1.00  0.00            
ATOM   4219  HB3 TRP   273      88.980  89.220 125.170  1.00  0.00            
ATOM   4220  CG  TRP   273      87.940  89.910 123.460  1.00  0.00            
ATOM   4221  CD1 TRP   273      86.710  90.420 123.120  1.00  0.00            
ATOM   4222  HD1 TRP   273      85.830  89.950 123.560  1.00  0.00            
ATOM   4223  NE1 TRP   273      86.880  91.470 122.250  1.00  0.00            
ATOM   4224  HE1 TRP   273      86.120  91.890 121.740  1.00  0.00            
ATOM   4225  CE2 TRP   273      88.180  91.700 122.030  1.00  0.00            
ATOM   4226  CZ2 TRP   273      88.720  92.600 121.160  1.00  0.00            
ATOM   4227  HZ2 TRP   273      88.080  93.320 120.650  1.00  0.00            
ATOM   4228  CH2 TRP   273      90.090  92.520 120.990  1.00  0.00            
ATOM   4229  HH2 TRP   273      90.580  93.100 120.210  1.00  0.00            
ATOM   4230  CZ3 TRP   273      90.850  91.710 121.800  1.00  0.00            
ATOM   4231  HZ3 TRP   273      91.940  91.750 121.780  1.00  0.00            
ATOM   4232  CE3 TRP   273      90.250  90.810 122.670  1.00  0.00            
ATOM   4233  HE3 TRP   273      90.890  90.440 123.470  1.00  0.00            
ATOM   4234  CD2 TRP   273      88.870  90.680 122.690  1.00  0.00            
ATOM   4235  C   TRP   273      89.910  87.580 123.190  1.00  0.00            
ATOM   4236  O   TRP   273      89.790  87.590 121.910  1.00  0.00            
ATOM   4237  N   ALA   274      91.190  87.550 123.710  1.00  0.00            
ATOM   4238  H   ALA   274      91.270  87.590 124.720  1.00  0.00            
ATOM   4239  CA  ALA   274      92.370  87.700 122.940  1.00  0.00            
ATOM   4240  HA  ALA   274      92.010  88.530 122.330  1.00  0.00            
ATOM   4241  CB  ALA   274      93.620  88.210 123.820  1.00  0.00            
ATOM   4242  HB1 ALA   274      93.990  87.390 124.430  1.00  0.00            
ATOM   4243  HB2 ALA   274      94.410  88.560 123.160  1.00  0.00            
ATOM   4244  HB3 ALA   274      93.300  89.030 124.470  1.00  0.00            
ATOM   4245  C   ALA   274      92.820  86.610 122.020  1.00  0.00            
ATOM   4246  O   ALA   274      93.270  86.910 120.900  1.00  0.00            
ATOM   4247  N   PRO   275      92.820  85.280 122.340  1.00  0.00            
ATOM   4248  CD  PRO   275      92.400  84.740 123.630  1.00  0.00            
ATOM   4249  HD2 PRO   275      91.530  85.280 124.000  1.00  0.00            
ATOM   4250  HD3 PRO   275      93.210  84.820 124.360  1.00  0.00            
ATOM   4251  CG  PRO   275      92.080  83.290 123.270  1.00  0.00            
ATOM   4252  HG2 PRO   275      91.020  83.210 123.030  1.00  0.00            
ATOM   4253  HG3 PRO   275      92.300  82.660 124.130  1.00  0.00            
ATOM   4254  CB  PRO   275      92.960  82.910 122.060  1.00  0.00            
ATOM   4255  HB2 PRO   275      92.480  82.150 121.440  1.00  0.00            
ATOM   4256  HB3 PRO   275      93.950  82.570 122.350  1.00  0.00            
ATOM   4257  CA  PRO   275      93.060  84.220 121.290  1.00  0.00            
ATOM   4258  HA  PRO   275      94.070  84.370 120.900  1.00  0.00            
ATOM   4259  C   PRO   275      92.060  84.270 120.140  1.00  0.00            
ATOM   4260  O   PRO   275      92.540  84.150 119.000  1.00  0.00            
ATOM   4261  N   ILE   276      90.770  84.370 120.400  1.00  0.00            
ATOM   4262  H   ILE   276      90.590  84.280 121.390  1.00  0.00            
ATOM   4263  CA  ILE   276      89.620  84.480 119.490  1.00  0.00            
ATOM   4264  HA  ILE   276      89.630  83.580 118.880  1.00  0.00            
ATOM   4265  CB  ILE   276      88.220  84.650 120.130  1.00  0.00            
ATOM   4266  HB  ILE   276      87.970  85.700 120.240  1.00  0.00            
ATOM   4267  CG2 ILE   276      87.160  83.940 119.130  1.00  0.00            
ATOM   4268 HG21 ILE   276      87.410  82.880 119.020  1.00  0.00            
ATOM   4269 HG22 ILE   276      86.150  84.030 119.540  1.00  0.00            
ATOM   4270 HG23 ILE   276      87.200  84.420 118.160  1.00  0.00            
ATOM   4271  CG1 ILE   276      88.100  84.010 121.570  1.00  0.00            
ATOM   4272 HG12 ILE   276      88.750  84.590 122.230  1.00  0.00            
ATOM   4273 HG13 ILE   276      87.060  84.120 121.890  1.00  0.00            
ATOM   4274  CD1 ILE   276      88.480  82.580 121.630  1.00  0.00            
ATOM   4275 HD11 ILE   276      89.520  82.460 121.320  1.00  0.00            
ATOM   4276 HD12 ILE   276      88.370  82.220 122.650  1.00  0.00            
ATOM   4277 HD13 ILE   276      87.830  82.000 120.970  1.00  0.00            
ATOM   4278  C   ILE   276      89.870  85.590 118.520  1.00  0.00            
ATOM   4279  O   ILE   276      89.790  85.320 117.320  1.00  0.00            
ATOM   4280  N   HIE   277      90.260  86.820 118.940  1.00  0.00            
ATOM   4281  H   HIE   277      90.370  86.880 119.940  1.00  0.00            
ATOM   4282  CA  HIE   277      90.440  88.020 118.160  1.00  0.00            
ATOM   4283  HA  HIE   277      89.520  88.250 117.630  1.00  0.00            
ATOM   4284  CB  HIE   277      90.780  89.160 119.030  1.00  0.00            
ATOM   4285  HB2 HIE   277      90.290  89.240 120.000  1.00  0.00            
ATOM   4286  HB3 HIE   277      91.860  89.060 119.180  1.00  0.00            
ATOM   4287  CG  HIE   277      90.550  90.510 118.300  1.00  0.00            
ATOM   4288  ND1 HIE   277      89.320  91.080 118.370  1.00  0.00            
ATOM   4289  CE1 HIE   277      89.310  92.140 117.580  1.00  0.00            
ATOM   4290  HE1 HIE   277      88.400  92.730 117.530  1.00  0.00            
ATOM   4291  NE2 HIE   277      90.460  92.280 116.980  1.00  0.00            
ATOM   4292  HE2 HIE   277      90.730  92.990 116.320  1.00  0.00            
ATOM   4293  CD2 HIE   277      91.310  91.210 117.440  1.00  0.00            
ATOM   4294  HD2 HIE   277      92.330  91.130 117.070  1.00  0.00            
ATOM   4295  C   HIE   277      91.500  87.840 117.050  1.00  0.00            
ATOM   4296  O   HIE   277      91.240  88.180 115.870  1.00  0.00            
ATOM   4297  N   ILE   278      92.620  87.200 117.420  1.00  0.00            
ATOM   4298  H   ILE   278      92.740  86.870 118.370  1.00  0.00            
ATOM   4299  CA  ILE   278      93.730  87.110 116.530  1.00  0.00            
ATOM   4300  HA  ILE   278      93.720  87.960 115.850  1.00  0.00            
ATOM   4301  CB  ILE   278      95.060  87.080 117.280  1.00  0.00            
ATOM   4302  HB  ILE   278      95.070  86.270 118.010  1.00  0.00            
ATOM   4303  CG2 ILE   278      96.220  86.840 116.200  1.00  0.00            
ATOM   4304 HG21 ILE   278      96.210  87.650 115.470  1.00  0.00            
ATOM   4305 HG22 ILE   278      97.190  86.810 116.710  1.00  0.00            
ATOM   4306 HG23 ILE   278      96.050  85.890 115.690  1.00  0.00            
ATOM   4307  CG1 ILE   278      95.180  88.430 118.010  1.00  0.00            
ATOM   4308 HG12 ILE   278      95.120  89.220 117.270  1.00  0.00            
ATOM   4309 HG13 ILE   278      94.340  88.520 118.700  1.00  0.00            
ATOM   4310  CD1 ILE   278      96.470  88.550 118.770  1.00  0.00            
ATOM   4311 HD11 ILE   278      97.310  88.460 118.080  1.00  0.00            
ATOM   4312 HD12 ILE   278      96.510  89.520 119.270  1.00  0.00            
ATOM   4313 HD13 ILE   278      96.530  87.760 119.520  1.00  0.00            
ATOM   4314  C   ILE   278      93.570  85.960 115.590  1.00  0.00            
ATOM   4315  O   ILE   278      93.810  86.110 114.380  1.00  0.00            
ATOM   4316  N   PHE   279      93.120  84.770 116.120  1.00  0.00            
ATOM   4317  H   PHE   279      93.010  84.670 117.120  1.00  0.00            
ATOM   4318  CA  PHE   279      92.960  83.600 115.290  1.00  0.00            
ATOM   4319  HA  PHE   279      93.840  83.470 114.660  1.00  0.00            
ATOM   4320  CB  PHE   279      92.790  82.310 116.190  1.00  0.00            
ATOM   4321  HB2 PHE   279      93.730  82.260 116.750  1.00  0.00            
ATOM   4322  HB3 PHE   279      91.960  82.370 116.890  1.00  0.00            
ATOM   4323  CG  PHE   279      92.650  81.010 115.460  1.00  0.00            
ATOM   4324  CD1 PHE   279      91.420  80.470 114.980  1.00  0.00            
ATOM   4325  HD1 PHE   279      90.520  81.060 115.160  1.00  0.00            
ATOM   4326  CE1 PHE   279      91.330  79.210 114.290  1.00  0.00            
ATOM   4327  HE1 PHE   279      90.380  78.760 113.980  1.00  0.00            
ATOM   4328  CZ  PHE   279      92.560  78.540 114.010  1.00  0.00            
ATOM   4329  HZ  PHE   279      92.520  77.620 113.420  1.00  0.00            
ATOM   4330  CE2 PHE   279      93.770  79.020 114.460  1.00  0.00            
ATOM   4331  HE2 PHE   279      94.710  78.550 114.170  1.00  0.00            
ATOM   4332  CD2 PHE   279      93.780  80.140 115.320  1.00  0.00            
ATOM   4333  HD2 PHE   279      94.670  80.370 115.910  1.00  0.00            
ATOM   4334  C   PHE   279      91.830  83.820 114.250  1.00  0.00            
ATOM   4335  O   PHE   279      91.970  83.390 113.070  1.00  0.00            
ATOM   4336  N   VAL   280      90.770  84.590 114.590  1.00  0.00            
ATOM   4337  H   VAL   280      90.540  84.740 115.560  1.00  0.00            
ATOM   4338  CA  VAL   280      89.840  85.120 113.550  1.00  0.00            
ATOM   4339  HA  VAL   280      89.350  84.260 113.090  1.00  0.00            
ATOM   4340  CB  VAL   280      88.820  85.910 114.280  1.00  0.00            
ATOM   4341  HB  VAL   280      89.320  86.570 114.990  1.00  0.00            
ATOM   4342  CG1 VAL   280      87.990  86.740 113.300  1.00  0.00            
ATOM   4343 HG11 VAL   280      87.490  86.080 112.600  1.00  0.00            
ATOM   4344 HG12 VAL   280      87.240  87.310 113.850  1.00  0.00            
ATOM   4345 HG13 VAL   280      88.640  87.420 112.760  1.00  0.00            
ATOM   4346  CG2 VAL   280      87.830  84.930 114.920  1.00  0.00            
ATOM   4347 HG21 VAL   280      88.360  84.270 115.610  1.00  0.00            
ATOM   4348 HG22 VAL   280      87.070  85.490 115.470  1.00  0.00            
ATOM   4349 HG23 VAL   280      87.360  84.330 114.140  1.00  0.00            
ATOM   4350  C   VAL   280      90.510  85.910 112.380  1.00  0.00            
ATOM   4351  O   VAL   280      90.310  85.580 111.210  1.00  0.00            
ATOM   4352  N   ILE   281      91.420  86.880 112.660  1.00  0.00            
ATOM   4353  H   ILE   281      91.500  87.180 113.620  1.00  0.00            
ATOM   4354  CA  ILE   281      92.310  87.580 111.600  1.00  0.00            
ATOM   4355  HA  ILE   281      91.670  88.050 110.860  1.00  0.00            
ATOM   4356  CB  ILE   281      93.120  88.640 112.320  1.00  0.00            
ATOM   4357  HB  ILE   281      93.740  88.150 113.070  1.00  0.00            
ATOM   4358  CG2 ILE   281      94.020  89.420 111.330  1.00  0.00            
ATOM   4359 HG21 ILE   281      93.400  89.910 110.580  1.00  0.00            
ATOM   4360 HG22 ILE   281      94.590  90.170 111.870  1.00  0.00            
ATOM   4361 HG23 ILE   281      94.710  88.730 110.840  1.00  0.00            
ATOM   4362  CG1 ILE   281      92.350  89.760 113.040  1.00  0.00            
ATOM   4363 HG12 ILE   281      92.060  90.460 112.260  1.00  0.00            
ATOM   4364 HG13 ILE   281      91.460  89.280 113.450  1.00  0.00            
ATOM   4365  CD1 ILE   281      93.080  90.510 114.160  1.00  0.00            
ATOM   4366 HD11 ILE   281      93.970  90.990 113.760  1.00  0.00            
ATOM   4367 HD12 ILE   281      92.420  91.270 114.580  1.00  0.00            
ATOM   4368 HD13 ILE   281      93.370  89.810 114.940  1.00  0.00            
ATOM   4369  C   ILE   281      93.200  86.560 110.910  1.00  0.00            
ATOM   4370  O   ILE   281      93.290  86.530 109.660  1.00  0.00            
ATOM   4371  N   VAL   282      93.870  85.650 111.630  1.00  0.00            
ATOM   4372  H   VAL   282      93.730  85.630 112.630  1.00  0.00            
ATOM   4373  CA  VAL   282      94.800  84.690 111.040  1.00  0.00            
ATOM   4374  HA  VAL   282      95.500  85.160 110.350  1.00  0.00            
ATOM   4375  CB  VAL   282      95.610  83.940 112.130  1.00  0.00            
ATOM   4376  HB  VAL   282      94.880  83.570 112.850  1.00  0.00            
ATOM   4377  CG1 VAL   282      96.450  82.810 111.660  1.00  0.00            
ATOM   4378 HG11 VAL   282      97.180  83.180 110.940  1.00  0.00            
ATOM   4379 HG12 VAL   282      96.970  82.360 112.510  1.00  0.00            
ATOM   4380 HG13 VAL   282      95.820  82.060 111.190  1.00  0.00            
ATOM   4381  CG2 VAL   282      96.550  84.930 112.940  1.00  0.00            
ATOM   4382 HG21 VAL   282      95.940  85.690 113.430  1.00  0.00            
ATOM   4383 HG22 VAL   282      97.100  84.370 113.700  1.00  0.00            
ATOM   4384 HG23 VAL   282      97.250  85.410 112.260  1.00  0.00            
ATOM   4385  C   VAL   282      94.100  83.590 110.170  1.00  0.00            
ATOM   4386  O   VAL   282      94.530  83.260 109.090  1.00  0.00            
ATOM   4387  N   TRP   283      93.030  83.010 110.630  1.00  0.00            
ATOM   4388  H   TRP   283      92.790  83.240 111.580  1.00  0.00            
ATOM   4389  CA  TRP   283      92.160  82.100 109.900  1.00  0.00            
ATOM   4390  HA  TRP   283      92.670  81.160 109.700  1.00  0.00            
ATOM   4391  CB  TRP   283      90.930  81.820 110.760  1.00  0.00            
ATOM   4392  HB2 TRP   283      91.150  81.460 111.770  1.00  0.00            
ATOM   4393  HB3 TRP   283      90.340  82.730 110.820  1.00  0.00            
ATOM   4394  CG  TRP   283      90.030  80.750 110.100  1.00  0.00            
ATOM   4395  CD1 TRP   283      88.950  80.810 109.270  1.00  0.00            
ATOM   4396  HD1 TRP   283      88.570  81.800 109.020  1.00  0.00            
ATOM   4397  NE1 TRP   283      88.550  79.500 108.900  1.00  0.00            
ATOM   4398  HE1 TRP   283      87.880  79.280 108.180  1.00  0.00            
ATOM   4399  CE2 TRP   283      89.390  78.590 109.510  1.00  0.00            
ATOM   4400  CZ2 TRP   283      89.570  77.250 109.370  1.00  0.00            
ATOM   4401  HZ2 TRP   283      88.870  76.690 108.760  1.00  0.00            
ATOM   4402  CH2 TRP   283      90.670  76.670 110.040  1.00  0.00            
ATOM   4403  HH2 TRP   283      90.850  75.600 109.910  1.00  0.00            
ATOM   4404  CZ3 TRP   283      91.510  77.390 110.840  1.00  0.00            
ATOM   4405  HZ3 TRP   283      92.360  76.950 111.370  1.00  0.00            
ATOM   4406  CE3 TRP   283      91.270  78.760 111.000  1.00  0.00            
ATOM   4407  HE3 TRP   283      91.860  79.270 111.770  1.00  0.00            
ATOM   4408  CD2 TRP   283      90.310  79.390 110.250  1.00  0.00            
ATOM   4409  C   TRP   283      91.680  82.720 108.580  1.00  0.00            
ATOM   4410  O   TRP   283      91.650  81.980 107.610  1.00  0.00            
ATOM   4411  N   THR   284      91.380  84.090 108.440  1.00  0.00            
ATOM   4412  H   THR   284      91.670  84.680 109.200  1.00  0.00            
ATOM   4413  CA  THR   284      90.680  84.680 107.360  1.00  0.00            
ATOM   4414  HA  THR   284      90.130  84.000 106.710  1.00  0.00            
ATOM   4415  CB  THR   284      89.690  85.760 107.910  1.00  0.00            
ATOM   4416  HB  THR   284      89.350  86.380 107.080  1.00  0.00            
ATOM   4417  CG2 THR   284      88.460  85.110 108.600  1.00  0.00            
ATOM   4418 HG21 THR   284      88.790  84.490 109.440  1.00  0.00            
ATOM   4419 HG22 THR   284      87.790  85.890 108.970  1.00  0.00            
ATOM   4420 HG23 THR   284      87.930  84.490 107.880  1.00  0.00            
ATOM   4421  OG1 THR   284      90.320  86.680 108.700  1.00  0.00            
ATOM   4422  HG1 THR   284      89.680  87.320 109.020  1.00  0.00            
ATOM   4423  C   THR   284      91.570  85.330 106.310  1.00  0.00            
ATOM   4424  O   THR   284      91.130  86.060 105.380  1.00  0.00            
ATOM   4425  N   LEU   285      92.860  85.090 106.540  1.00  0.00            
ATOM   4426  H   LEU   285      93.190  84.730 107.420  1.00  0.00            
ATOM   4427  CA  LEU   285      93.850  85.530 105.560  1.00  0.00            
ATOM   4428  HA  LEU   285      93.690  86.580 105.340  1.00  0.00            
ATOM   4429  CB  LEU   285      95.290  85.350 106.080  1.00  0.00            
ATOM   4430  HB2 LEU   285      95.310  84.260 106.130  1.00  0.00            
ATOM   4431  HB3 LEU   285      96.000  85.690 105.330  1.00  0.00            
ATOM   4432  CG  LEU   285      95.660  85.910 107.420  1.00  0.00            
ATOM   4433  HG  LEU   285      94.860  85.680 108.120  1.00  0.00            
ATOM   4434  CD1 LEU   285      96.960  85.340 107.940  1.00  0.00            
ATOM   4435 HD11 LEU   285      97.760  85.570 107.240  1.00  0.00            
ATOM   4436 HD12 LEU   285      97.180  85.780 108.910  1.00  0.00            
ATOM   4437 HD13 LEU   285      96.870  84.260 108.040  1.00  0.00            
ATOM   4438  CD2 LEU   285      95.660  87.440 107.500  1.00  0.00            
ATOM   4439 HD21 LEU   285      94.660  87.820 107.270  1.00  0.00            
ATOM   4440 HD22 LEU   285      95.940  87.750 108.510  1.00  0.00            
ATOM   4441 HD23 LEU   285      96.380  87.840 106.790  1.00  0.00            
ATOM   4442  C   LEU   285      93.660  84.930 104.220  1.00  0.00            
ATOM   4443  O   LEU   285      93.740  85.580 103.190  1.00  0.00            
ATOM   4444  N   VAL   286      93.260  83.630 104.210  1.00  0.00            
ATOM   4445  H   VAL   286      93.280  83.150 105.100  1.00  0.00            
ATOM   4446  CA  VAL   286      92.860  82.880 103.030  1.00  0.00            
ATOM   4447  HA  VAL   286      93.350  83.390 102.200  1.00  0.00            
ATOM   4448  CB  VAL   286      93.330  81.460 103.060  1.00  0.00            
ATOM   4449  HB  VAL   286      92.940  80.950 102.180  1.00  0.00            
ATOM   4450  CG1 VAL   286      94.860  81.370 103.070  1.00  0.00            
ATOM   4451 HG11 VAL   286      95.250  81.880 103.950  1.00  0.00            
ATOM   4452 HG12 VAL   286      95.160  80.320 103.090  1.00  0.00            
ATOM   4453 HG13 VAL   286      95.260  81.840 102.170  1.00  0.00            
ATOM   4454  CG2 VAL   286      92.970  80.680 104.330  1.00  0.00            
ATOM   4455 HG21 VAL   286      91.890  80.650 104.450  1.00  0.00            
ATOM   4456 HG22 VAL   286      93.350  79.660 104.260  1.00  0.00            
ATOM   4457 HG23 VAL   286      93.410  81.170 105.200  1.00  0.00            
ATOM   4458  C   VAL   286      91.270  82.950 102.930  1.00  0.00            
ATOM   4459  O   VAL   286      90.580  83.060 103.940  1.00  0.00            
ATOM   4460  N   ASP   287      90.780  82.890 101.630  1.00  0.00            
ATOM   4461  H   ASP   287      91.430  82.900 100.860  1.00  0.00            
ATOM   4462  CA  ASP   287      89.360  82.890 101.340  1.00  0.00            
ATOM   4463  HA  ASP   287      88.840  83.370 102.170  1.00  0.00            
ATOM   4464  CB  ASP   287      89.010  83.610 100.080  1.00  0.00            
ATOM   4465  HB2 ASP   287      89.680  83.160  99.340  1.00  0.00            
ATOM   4466  HB3 ASP   287      87.980  83.390  99.820  1.00  0.00            
ATOM   4467  CG  ASP   287      89.210  85.100 100.100  1.00  0.00            
ATOM   4468  OD1 ASP   287      89.260  85.830  99.060  1.00  0.00            
ATOM   4469  OD2 ASP   287      89.400  85.600 101.210  1.00  0.00            
ATOM   4470  C   ASP   287      88.800  81.570 101.270  1.00  0.00            
ATOM   4471  O   ASP   287      87.570  81.490 101.030  1.00  0.00            
ATOM   4472  N   ILE   288      89.600  80.510 101.440  1.00  0.00            
ATOM   4473  H   ILE   288      90.600  80.630 101.350  1.00  0.00            
ATOM   4474  CA  ILE   288      89.090  79.170 101.640  1.00  0.00            
ATOM   4475  HA  ILE   288      88.020  79.190 101.850  1.00  0.00            
ATOM   4476  CB  ILE   288      89.360  78.200 100.530  1.00  0.00            
ATOM   4477  HB  ILE   288      90.420  78.230 100.270  1.00  0.00            
ATOM   4478  CG2 ILE   288      88.990  76.780 101.000  1.00  0.00            
ATOM   4479 HG21 ILE   288      87.930  76.750 101.270  1.00  0.00            
ATOM   4480 HG22 ILE   288      89.180  76.070 100.200  1.00  0.00            
ATOM   4481 HG23 ILE   288      89.590  76.520 101.870  1.00  0.00            
ATOM   4482  CG1 ILE   288      88.660  78.560  99.180  1.00  0.00            
ATOM   4483 HG12 ILE   288      87.590  78.400  99.350  1.00  0.00            
ATOM   4484 HG13 ILE   288      88.850  79.620  99.030  1.00  0.00            
ATOM   4485  CD1 ILE   288      89.110  77.760  97.910  1.00  0.00            
ATOM   4486 HD11 ILE   288      88.920  76.700  98.060  1.00  0.00            
ATOM   4487 HD12 ILE   288      88.550  78.110  97.040  1.00  0.00            
ATOM   4488 HD13 ILE   288      90.170  77.920  97.740  1.00  0.00            
ATOM   4489  C   ILE   288      89.610  78.610 102.970  1.00  0.00            
ATOM   4490  O   ILE   288      90.840  78.360 103.150  1.00  0.00            
ATOM   4491  N   ASP   289      88.780  78.260 103.970  1.00  0.00            
ATOM   4492  H   ASP   289      87.940  78.810 103.890  1.00  0.00            
ATOM   4493  CA  ASP   289      88.970  77.480 105.150  1.00  0.00            
ATOM   4494  HA  ASP   289      89.560  78.030 105.890  1.00  0.00            
ATOM   4495  CB  ASP   289      87.610  77.170 105.750  1.00  0.00            
ATOM   4496  HB2 ASP   289      87.110  76.850 104.840  1.00  0.00            
ATOM   4497  HB3 ASP   289      87.580  76.360 106.480  1.00  0.00            
ATOM   4498  CG  ASP   289      86.920  78.350 106.300  1.00  0.00            
ATOM   4499  OD1 ASP   289      87.490  79.440 106.610  1.00  0.00            
ATOM   4500  OD2 ASP   289      85.760  78.040 106.630  1.00  0.00            
ATOM   4501  C   ASP   289      89.940  76.310 105.000  1.00  0.00            
ATOM   4502  O   ASP   289      89.800  75.470 104.110  1.00  0.00            
ATOM   4503  N   ARG   290      90.940  76.300 105.860  1.00  0.00            
ATOM   4504  H   ARG   290      91.000  77.140 106.420  1.00  0.00            
ATOM   4505  CA  ARG   290      91.960  75.300 106.020  1.00  0.00            
ATOM   4506  HA  ARG   290      92.370  75.020 105.050  1.00  0.00            
ATOM   4507  CB  ARG   290      93.130  75.880 106.910  1.00  0.00            
ATOM   4508  HB2 ARG   290      92.740  76.370 107.800  1.00  0.00            
ATOM   4509  HB3 ARG   290      93.830  75.100 107.200  1.00  0.00            
ATOM   4510  CG  ARG   290      93.870  76.930 106.020  1.00  0.00            
ATOM   4511  HG2 ARG   290      94.310  76.420 105.170  1.00  0.00            
ATOM   4512  HG3 ARG   290      93.150  77.670 105.670  1.00  0.00            
ATOM   4513  CD  ARG   290      95.000  77.650 106.840  1.00  0.00            
ATOM   4514  HD2 ARG   290      94.570  78.090 107.740  1.00  0.00            
ATOM   4515  HD3 ARG   290      95.770  76.920 107.120  1.00  0.00            
ATOM   4516  NE  ARG   290      95.620  78.710 106.060  1.00  0.00            
ATOM   4517  HE  ARG   290      95.310  79.610 106.400  1.00  0.00            
ATOM   4518  CZ  ARG   290      96.640  78.670 105.210  1.00  0.00            
ATOM   4519  NH1 ARG   290      97.300  79.700 104.810  1.00  0.00            
ATOM   4520 HH11 ARG   290      97.050  80.620 105.150  1.00  0.00            
ATOM   4521 HH12 ARG   290      98.060  79.580 104.160  1.00  0.00            
ATOM   4522  NH2 ARG   290      97.170  77.530 104.980  1.00  0.00            
ATOM   4523 HH21 ARG   290      96.810  76.710 105.440  1.00  0.00            
ATOM   4524 HH22 ARG   290      97.950  77.460 104.340  1.00  0.00            
ATOM   4525  C   ARG   290      91.410  74.020 106.600  1.00  0.00            
ATOM   4526  O   ARG   290      90.790  74.020 107.670  1.00  0.00            
ATOM   4527  N   ARG   291      91.690  72.880 106.000  1.00  0.00            
ATOM   4528  H   ARG   291      92.320  72.880 105.210  1.00  0.00            
ATOM   4529  CA  ARG   291      91.170  71.610 106.470  1.00  0.00            
ATOM   4530  HA  ARG   291      90.400  71.720 107.230  1.00  0.00            
ATOM   4531  CB  ARG   291      90.520  70.960 105.190  1.00  0.00            
ATOM   4532  HB2 ARG   291      91.270  70.870 104.410  1.00  0.00            
ATOM   4533  HB3 ARG   291      90.140  69.970 105.440  1.00  0.00            
ATOM   4534  CG  ARG   291      89.390  71.830 104.710  1.00  0.00            
ATOM   4535  HG2 ARG   291      89.780  72.850 104.660  1.00  0.00            
ATOM   4536  HG3 ARG   291      89.140  71.490 103.710  1.00  0.00            
ATOM   4537  CD  ARG   291      88.090  71.810 105.620  1.00  0.00            
ATOM   4538  HD2 ARG   291      87.620  70.830 105.670  1.00  0.00            
ATOM   4539  HD3 ARG   291      88.270  72.180 106.630  1.00  0.00            
ATOM   4540  NE  ARG   291      87.160  72.760 104.920  1.00  0.00            
ATOM   4541  HE  ARG   291      87.340  73.010 103.960  1.00  0.00            
ATOM   4542  CZ  ARG   291      86.110  73.240 105.490  1.00  0.00            
ATOM   4543  NH1 ARG   291      85.280  74.020 104.800  1.00  0.00            
ATOM   4544 HH11 ARG   291      85.480  74.230 103.830  1.00  0.00            
ATOM   4545 HH12 ARG   291      84.460  74.400 105.250  1.00  0.00            
ATOM   4546  NH2 ARG   291      85.710  73.000 106.750  1.00  0.00            
ATOM   4547 HH21 ARG   291      86.260  72.390 107.340  1.00  0.00            
ATOM   4548 HH22 ARG   291      84.870  73.430 107.100  1.00  0.00            
ATOM   4549  C   ARG   291      92.210  70.560 107.030  1.00  0.00            
ATOM   4550  O   ARG   291      91.880  69.410 107.330  1.00  0.00            
ATOM   4551  N   ASP   292      93.480  71.000 107.200  1.00  0.00            
ATOM   4552  H   ASP   292      93.640  71.960 106.920  1.00  0.00            
ATOM   4553  CA  ASP   292      94.560  70.280 107.800  1.00  0.00            
ATOM   4554  HA  ASP   292      94.760  69.370 107.240  1.00  0.00            
ATOM   4555  CB  ASP   292      95.810  71.130 107.810  1.00  0.00            
ATOM   4556  HB2 ASP   292      95.590  71.990 108.440  1.00  0.00            
ATOM   4557  HB3 ASP   292      96.530  70.480 108.310  1.00  0.00            
ATOM   4558  CG  ASP   292      96.380  71.600 106.510  1.00  0.00            
ATOM   4559  OD1 ASP   292      95.950  71.150 105.420  1.00  0.00            
ATOM   4560  OD2 ASP   292      97.260  72.490 106.560  1.00  0.00            
ATOM   4561  C   ASP   292      94.270  69.970 109.330  1.00  0.00            
ATOM   4562  O   ASP   292      94.040  70.900 110.070  1.00  0.00            
ATOM   4563  N   PRO   293      94.300  68.710 109.860  1.00  0.00            
ATOM   4564  CD  PRO   293      94.580  67.530 109.010  1.00  0.00            
ATOM   4565  HD2 PRO   293      95.600  67.590 108.630  1.00  0.00            
ATOM   4566  HD3 PRO   293      93.880  67.510 108.170  1.00  0.00            
ATOM   4567  CG  PRO   293      94.370  66.320 110.000  1.00  0.00            
ATOM   4568  HG2 PRO   293      95.030  65.500 109.710  1.00  0.00            
ATOM   4569  HG3 PRO   293      93.330  65.990 109.950  1.00  0.00            
ATOM   4570  CB  PRO   293      94.710  66.840 111.400  1.00  0.00            
ATOM   4571  HB2 PRO   293      95.680  66.810 111.910  1.00  0.00            
ATOM   4572  HB3 PRO   293      94.000  66.220 111.950  1.00  0.00            
ATOM   4573  CA  PRO   293      94.190  68.320 111.320  1.00  0.00            
ATOM   4574  HA  PRO   293      93.120  68.110 111.400  1.00  0.00            
ATOM   4575  C   PRO   293      94.620  69.160 112.480  1.00  0.00            
ATOM   4576  O   PRO   293      93.810  69.480 113.350  1.00  0.00            
ATOM   4577  N   LEU   294      95.950  69.460 112.630  1.00  0.00            
ATOM   4578  H   LEU   294      96.620  69.060 111.990  1.00  0.00            
ATOM   4579  CA  LEU   294      96.450  70.350 113.710  1.00  0.00            
ATOM   4580  HA  LEU   294      96.180  69.940 114.680  1.00  0.00            
ATOM   4581  CB  LEU   294      97.990  70.480 113.630  1.00  0.00            
ATOM   4582  HB2 LEU   294      98.370  69.500 113.320  1.00  0.00            
ATOM   4583  HB3 LEU   294      98.210  71.220 112.860  1.00  0.00            
ATOM   4584  CG  LEU   294      98.670  70.900 114.960  1.00  0.00            
ATOM   4585  HG  LEU   294      98.400  71.930 115.190  1.00  0.00            
ATOM   4586  CD1 LEU   294      98.220  69.990 116.100  1.00  0.00            
ATOM   4587 HD11 LEU   294      98.490  68.960 115.870  1.00  0.00            
ATOM   4588 HD12 LEU   294      98.710  70.300 117.030  1.00  0.00            
ATOM   4589 HD13 LEU   294      97.140  70.060 116.220  1.00  0.00            
ATOM   4590  CD2 LEU   294     100.200  70.790 114.750  1.00  0.00            
ATOM   4591 HD21 LEU   294     100.500  71.450 113.940  1.00  0.00            
ATOM   4592 HD22 LEU   294     100.710  71.080 115.670  1.00  0.00            
ATOM   4593 HD23 LEU   294     100.460  69.760 114.500  1.00  0.00            
ATOM   4594  C   LEU   294      95.840  71.750 113.600  1.00  0.00            
ATOM   4595  O   LEU   294      95.640  72.430 114.650  1.00  0.00            
ATOM   4596  N   VAL   295      95.580  72.330 112.400  1.00  0.00            
ATOM   4597  H   VAL   295      95.880  71.790 111.600  1.00  0.00            
ATOM   4598  CA  VAL   295      94.960  73.670 112.160  1.00  0.00            
ATOM   4599  HA  VAL   295      95.460  74.410 112.790  1.00  0.00            
ATOM   4600  CB  VAL   295      95.260  74.010 110.640  1.00  0.00            
ATOM   4601  HB  VAL   295      94.940  73.200 109.990  1.00  0.00            
ATOM   4602  CG1 VAL   295      94.500  75.200 110.330  1.00  0.00            
ATOM   4603 HG11 VAL   295      94.820  76.010 110.980  1.00  0.00            
ATOM   4604 HG12 VAL   295      94.670  75.480 109.290  1.00  0.00            
ATOM   4605 HG13 VAL   295      93.440  75.000 110.490  1.00  0.00            
ATOM   4606  CG2 VAL   295      96.730  74.320 110.650  1.00  0.00            
ATOM   4607 HG21 VAL   295      97.280  73.450 111.000  1.00  0.00            
ATOM   4608 HG22 VAL   295      97.050  74.570 109.640  1.00  0.00            
ATOM   4609 HG23 VAL   295      96.920  75.160 111.320  1.00  0.00            
ATOM   4610  C   VAL   295      93.430  73.660 112.490  1.00  0.00            
ATOM   4611  O   VAL   295      92.830  74.540 113.140  1.00  0.00            
ATOM   4612  N   VAL   296      92.760  72.550 112.120  1.00  0.00            
ATOM   4613  H   VAL   296      93.200  71.920 111.470  1.00  0.00            
ATOM   4614  CA  VAL   296      91.380  72.280 112.520  1.00  0.00            
ATOM   4615  HA  VAL   296      90.790  73.170 112.320  1.00  0.00            
ATOM   4616  CB  VAL   296      90.790  71.100 111.690  1.00  0.00            
ATOM   4617  HB  VAL   296      91.380  70.200 111.870  1.00  0.00            
ATOM   4618  CG1 VAL   296      89.350  70.860 112.110  1.00  0.00            
ATOM   4619 HG11 VAL   296      88.760  71.760 111.930  1.00  0.00            
ATOM   4620 HG12 VAL   296      88.930  70.030 111.530  1.00  0.00            
ATOM   4621 HG13 VAL   296      89.320  70.610 113.170  1.00  0.00            
ATOM   4622  CG2 VAL   296      90.800  71.510 110.180  1.00  0.00            
ATOM   4623 HG21 VAL   296      91.820  71.710 109.870  1.00  0.00            
ATOM   4624 HG22 VAL   296      90.390  70.700 109.580  1.00  0.00            
ATOM   4625 HG23 VAL   296      90.190  72.400 110.040  1.00  0.00            
ATOM   4626  C   VAL   296      91.160  72.030 113.980  1.00  0.00            
ATOM   4627  O   VAL   296      90.160  72.310 114.670  1.00  0.00            
ATOM   4628  N   ALA   297      92.140  71.410 114.630  1.00  0.00            
ATOM   4629  H   ALA   297      92.880  70.990 114.090  1.00  0.00            
ATOM   4630  CA  ALA   297      92.210  71.320 116.070  1.00  0.00            
ATOM   4631  HA  ALA   297      91.260  70.880 116.390  1.00  0.00            
ATOM   4632  CB  ALA   297      93.380  70.460 116.660  1.00  0.00            
ATOM   4633  HB1 ALA   297      94.330  70.890 116.360  1.00  0.00            
ATOM   4634  HB2 ALA   297      93.310  70.450 117.750  1.00  0.00            
ATOM   4635  HB3 ALA   297      93.310  69.440 116.280  1.00  0.00            
ATOM   4636  C   ALA   297      92.400  72.720 116.720  1.00  0.00            
ATOM   4637  O   ALA   297      91.670  73.020 117.660  1.00  0.00            
ATOM   4638  N   ALA   298      93.230  73.560 116.060  1.00  0.00            
ATOM   4639  H   ALA   298      93.980  73.200 115.480  1.00  0.00            
ATOM   4640  CA  ALA   298      93.250  74.950 116.410  1.00  0.00            
ATOM   4641  HA  ALA   298      93.430  74.810 117.480  1.00  0.00            
ATOM   4642  CB  ALA   298      94.450  75.780 115.800  1.00  0.00            
ATOM   4643  HB1 ALA   298      94.280  75.940 114.740  1.00  0.00            
ATOM   4644  HB2 ALA   298      94.520  76.740 116.310  1.00  0.00            
ATOM   4645  HB3 ALA   298      95.380  75.230 115.940  1.00  0.00            
ATOM   4646  C   ALA   298      91.960  75.670 116.290  1.00  0.00            
ATOM   4647  O   ALA   298      91.540  76.490 117.110  1.00  0.00            
ATOM   4648  N   LEU   299      91.250  75.380 115.240  1.00  0.00            
ATOM   4649  H   LEU   299      91.730  74.920 114.480  1.00  0.00            
ATOM   4650  CA  LEU   299      89.880  75.840 115.020  1.00  0.00            
ATOM   4651  HA  LEU   299      89.860  76.920 115.130  1.00  0.00            
ATOM   4652  CB  LEU   299      89.300  75.460 113.570  1.00  0.00            
ATOM   4653  HB2 LEU   299      89.910  75.980 112.840  1.00  0.00            
ATOM   4654  HB3 LEU   299      89.450  74.380 113.460  1.00  0.00            
ATOM   4655  CG  LEU   299      87.860  75.790 113.350  1.00  0.00            
ATOM   4656  HG  LEU   299      87.300  75.310 114.150  1.00  0.00            
ATOM   4657  CD1 LEU   299      87.550  77.270 113.340  1.00  0.00            
ATOM   4658 HD11 LEU   299      88.110  77.750 112.540  1.00  0.00            
ATOM   4659 HD12 LEU   299      86.480  77.420 113.180  1.00  0.00            
ATOM   4660 HD13 LEU   299      87.830  77.710 114.300  1.00  0.00            
ATOM   4661  CD2 LEU   299      87.530  75.220 112.000  1.00  0.00            
ATOM   4662 HD21 LEU   299      87.700  74.140 112.010  1.00  0.00            
ATOM   4663 HD22 LEU   299      86.480  75.420 111.770  1.00  0.00            
ATOM   4664 HD23 LEU   299      88.170  75.680 111.250  1.00  0.00            
ATOM   4665  C   LEU   299      88.890  75.460 116.120  1.00  0.00            
ATOM   4666  O   LEU   299      88.250  76.280 116.750  1.00  0.00            
ATOM   4667  N   HIE   300      88.800  74.170 116.540  1.00  0.00            
ATOM   4668  H   HIE   300      89.300  73.480 116.000  1.00  0.00            
ATOM   4669  CA  HIE   300      87.950  73.700 117.620  1.00  0.00            
ATOM   4670  HA  HIE   300      87.000  74.230 117.590  1.00  0.00            
ATOM   4671  CB  HIE   300      87.670  72.200 117.510  1.00  0.00            
ATOM   4672  HB2 HIE   300      88.670  71.930 117.190  1.00  0.00            
ATOM   4673  HB3 HIE   300      87.360  71.530 118.310  1.00  0.00            
ATOM   4674  CG  HIE   300      86.750  71.930 116.340  1.00  0.00            
ATOM   4675  ND1 HIE   300      87.120  72.070 114.980  1.00  0.00            
ATOM   4676  CE1 HIE   300      86.160  71.520 114.230  1.00  0.00            
ATOM   4677  HE1 HIE   300      86.260  71.620 113.150  1.00  0.00            
ATOM   4678  NE2 HIE   300      85.250  70.950 114.950  1.00  0.00            
ATOM   4679  HE2 HIE   300      84.440  70.410 114.660  1.00  0.00            
ATOM   4680  CD2 HIE   300      85.580  71.210 116.220  1.00  0.00            
ATOM   4681  HD2 HIE   300      84.940  70.860 117.030  1.00  0.00            
ATOM   4682  C   HIE   300      88.490  74.050 119.010  1.00  0.00            
ATOM   4683  O   HIE   300      87.720  74.140 119.960  1.00  0.00            
ATOM   4684  N   LEU   301      89.820  74.240 119.210  1.00  0.00            
ATOM   4685  H   LEU   301      90.390  73.640 118.620  1.00  0.00            
ATOM   4686  CA  LEU   301      90.450  74.910 120.300  1.00  0.00            
ATOM   4687  HA  LEU   301      89.930  74.630 121.220  1.00  0.00            
ATOM   4688  CB  LEU   301      92.010  74.560 120.470  1.00  0.00            
ATOM   4689  HB2 LEU   301      92.040  73.510 120.750  1.00  0.00            
ATOM   4690  HB3 LEU   301      92.510  74.700 119.510  1.00  0.00            
ATOM   4691  CG  LEU   301      92.730  75.410 121.560  1.00  0.00            
ATOM   4692  HG  LEU   301      92.440  76.450 121.420  1.00  0.00            
ATOM   4693  CD1 LEU   301      92.370  74.960 123.040  1.00  0.00            
ATOM   4694 HD11 LEU   301      92.660  73.920 123.190  1.00  0.00            
ATOM   4695 HD12 LEU   301      92.900  75.590 123.750  1.00  0.00            
ATOM   4696 HD13 LEU   301      91.300  75.060 123.200  1.00  0.00            
ATOM   4697  CD2 LEU   301      94.220  75.330 121.370  1.00  0.00            
ATOM   4698 HD21 LEU   301      94.480  75.710 120.390  1.00  0.00            
ATOM   4699 HD22 LEU   301      94.720  75.930 122.140  1.00  0.00            
ATOM   4700 HD23 LEU   301      94.540  74.290 121.450  1.00  0.00            
ATOM   4701  C   LEU   301      90.150  76.380 120.500  1.00  0.00            
ATOM   4702  O   LEU   301      89.850  76.780 121.590  1.00  0.00            
ATOM   4703  N   CYS   302      90.040  77.180 119.390  1.00  0.00            
ATOM   4704  H   CYS   302      90.550  76.900 118.570  1.00  0.00            
ATOM   4705  CA  CYS   302      89.490  78.460 119.420  1.00  0.00            
ATOM   4706  HA  CYS   302      89.950  79.020 120.230  1.00  0.00            
ATOM   4707  CB  CYS   302      89.720  79.230 118.080  1.00  0.00            
ATOM   4708  HB2 CYS   302      90.780  79.180 117.830  1.00  0.00            
ATOM   4709  HB3 CYS   302      89.130  78.750 117.300  1.00  0.00            
ATOM   4710  SG  CYS   302      89.280  80.990 118.030  1.00  0.00            
ATOM   4711  HG  CYS   302      89.630  81.190 116.760  1.00  0.00            
ATOM   4712  C   CYS   302      88.080  78.510 119.950  1.00  0.00            
ATOM   4713  O   CYS   302      87.700  79.380 120.760  1.00  0.00            
ATOM   4714  N   ILE   303      87.300  77.560 119.400  1.00  0.00            
ATOM   4715  H   ILE   303      87.650  76.970 118.660  1.00  0.00            
ATOM   4716  CA  ILE   303      85.890  77.450 119.760  1.00  0.00            
ATOM   4717  HA  ILE   303      85.470  78.450 119.710  1.00  0.00            
ATOM   4718  CB  ILE   303      85.020  76.490 118.950  1.00  0.00            
ATOM   4719  HB  ILE   303      85.560  75.550 118.810  1.00  0.00            
ATOM   4720  CG2 ILE   303      83.700  76.220 119.690  1.00  0.00            
ATOM   4721 HG21 ILE   303      83.160  77.160 119.830  1.00  0.00            
ATOM   4722 HG22 ILE   303      83.090  75.530 119.110  1.00  0.00            
ATOM   4723 HG23 ILE   303      83.910  75.780 120.660  1.00  0.00            
ATOM   4724  CG1 ILE   303      84.720  77.040 117.500  1.00  0.00            
ATOM   4725 HG12 ILE   303      83.940  77.800 117.620  1.00  0.00            
ATOM   4726 HG13 ILE   303      85.640  77.510 117.160  1.00  0.00            
ATOM   4727  CD1 ILE   303      84.270  76.000 116.480  1.00  0.00            
ATOM   4728 HD11 ILE   303      83.350  75.530 116.830  1.00  0.00            
ATOM   4729 HD12 ILE   303      84.090  76.480 115.520  1.00  0.00            
ATOM   4730 HD13 ILE   303      85.050  75.240 116.370  1.00  0.00            
ATOM   4731  C   ILE   303      85.810  77.130 121.280  1.00  0.00            
ATOM   4732  O   ILE   303      84.990  77.630 122.020  1.00  0.00            
ATOM   4733  N   ALA   304      86.710  76.260 121.800  1.00  0.00            
ATOM   4734  H   ALA   304      87.370  75.730 121.250  1.00  0.00            
ATOM   4735  CA  ALA   304      86.680  76.050 123.240  1.00  0.00            
ATOM   4736  HA  ALA   304      85.690  75.670 123.510  1.00  0.00            
ATOM   4737  CB  ALA   304      87.710  74.940 123.490  1.00  0.00            
ATOM   4738  HB1 ALA   304      88.710  75.300 123.240  1.00  0.00            
ATOM   4739  HB2 ALA   304      87.690  74.650 124.540  1.00  0.00            
ATOM   4740  HB3 ALA   304      87.470  74.070 122.870  1.00  0.00            
ATOM   4741  C   ALA   304      86.980  77.230 124.130  1.00  0.00            
ATOM   4742  O   ALA   304      86.380  77.340 125.190  1.00  0.00            
ATOM   4743  N   LEU   305      87.980  78.070 123.690  1.00  0.00            
ATOM   4744  H   LEU   305      88.550  77.840 122.890  1.00  0.00            
ATOM   4745  CA  LEU   305      88.230  79.310 124.370  1.00  0.00            
ATOM   4746  HA  LEU   305      88.330  79.160 125.450  1.00  0.00            
ATOM   4747  CB  LEU   305      89.530  79.850 123.840  1.00  0.00            
ATOM   4748  HB2 LEU   305      89.380  79.670 122.780  1.00  0.00            
ATOM   4749  HB3 LEU   305      89.700  80.910 124.010  1.00  0.00            
ATOM   4750  CG  LEU   305      90.760  79.050 124.340  1.00  0.00            
ATOM   4751  HG  LEU   305      90.440  78.010 124.430  1.00  0.00            
ATOM   4752  CD1 LEU   305      92.010  79.130 123.440  1.00  0.00            
ATOM   4753 HD11 LEU   305      92.330  80.170 123.360  1.00  0.00            
ATOM   4754 HD12 LEU   305      92.810  78.540 123.880  1.00  0.00            
ATOM   4755 HD13 LEU   305      91.770  78.740 122.450  1.00  0.00            
ATOM   4756  CD2 LEU   305      91.060  79.350 125.760  1.00  0.00            
ATOM   4757 HD21 LEU   305      90.200  79.080 126.380  1.00  0.00            
ATOM   4758 HD22 LEU   305      91.930  78.770 126.080  1.00  0.00            
ATOM   4759 HD23 LEU   305      91.270  80.410 125.870  1.00  0.00            
ATOM   4760  C   LEU   305      87.180  80.460 124.200  1.00  0.00            
ATOM   4761  O   LEU   305      87.030  81.330 125.080  1.00  0.00            
ATOM   4762  N   GLY   306      86.380  80.490 123.050  1.00  0.00            
ATOM   4763  H   GLY   306      86.450  79.710 122.410  1.00  0.00            
ATOM   4764  CA  GLY   306      85.440  81.590 122.720  1.00  0.00            
ATOM   4765  HA2 GLY   306      85.900  82.550 122.950  1.00  0.00            
ATOM   4766  HA3 GLY   306      85.180  81.550 121.660  1.00  0.00            
ATOM   4767  C   GLY   306      84.170  81.440 123.540  1.00  0.00            
ATOM   4768  O   GLY   306      83.460  82.430 123.670  1.00  0.00            
ATOM   4769  N   TYR   307      83.810  80.210 124.070  1.00  0.00            
ATOM   4770  H   TYR   307      84.460  79.450 123.930  1.00  0.00            
ATOM   4771  CA  TYR   307      82.580  79.940 124.790  1.00  0.00            
ATOM   4772  HA  TYR   307      81.890  80.780 124.720  1.00  0.00            
ATOM   4773  CB  TYR   307      81.910  78.710 124.160  1.00  0.00            
ATOM   4774  HB2 TYR   307      82.720  78.010 123.950  1.00  0.00            
ATOM   4775  HB3 TYR   307      81.200  78.250 124.850  1.00  0.00            
ATOM   4776  CG  TYR   307      81.180  79.090 122.820  1.00  0.00            
ATOM   4777  CD1 TYR   307      81.710  78.830 121.580  1.00  0.00            
ATOM   4778  HD1 TYR   307      82.680  78.350 121.500  1.00  0.00            
ATOM   4779  CE1 TYR   307      81.010  79.180 120.430  1.00  0.00            
ATOM   4780  HE1 TYR   307      81.480  79.000 119.460  1.00  0.00            
ATOM   4781  CZ  TYR   307      79.810  79.800 120.500  1.00  0.00            
ATOM   4782  OH  TYR   307      79.090  79.960 119.270  1.00  0.00            
ATOM   4783  HH  TYR   307      79.560  79.600 118.510  1.00  0.00            
ATOM   4784  CE2 TYR   307      79.310  80.170 121.790  1.00  0.00            
ATOM   4785  HE2 TYR   307      78.400  80.760 121.860  1.00  0.00            
ATOM   4786  CD2 TYR   307      79.950  79.800 122.910  1.00  0.00            
ATOM   4787  HD2 TYR   307      79.530  80.040 123.890  1.00  0.00            
ATOM   4788  C   TYR   307      82.800  79.670 126.270  1.00  0.00            
ATOM   4789  O   TYR   307      81.840  79.520 127.080  1.00  0.00            
ATOM   4790  N   ALA   308      84.090  79.750 126.700  1.00  0.00            
ATOM   4791  H   ALA   308      84.710  79.910 125.920  1.00  0.00            
ATOM   4792  CA  ALA   308      84.660  79.510 127.990  1.00  0.00            
ATOM   4793  HA  ALA   308      84.400  78.480 128.220  1.00  0.00            
ATOM   4794  CB  ALA   308      86.220  79.640 127.950  1.00  0.00            
ATOM   4795  HB1 ALA   308      86.490  80.670 127.730  1.00  0.00            
ATOM   4796  HB2 ALA   308      86.630  79.350 128.920  1.00  0.00            
ATOM   4797  HB3 ALA   308      86.620  78.980 127.180  1.00  0.00            
ATOM   4798  C   ALA   308      84.020  80.370 129.090  1.00  0.00            
ATOM   4799  O   ALA   308      83.460  79.910 130.070  1.00  0.00            
ATOM   4800  N   ASN   309      84.150  81.690 128.880  1.00  0.00            
ATOM   4801  H   ASN   309      84.580  82.020 128.030  1.00  0.00            
ATOM   4802  CA  ASN   309      83.720  82.650 129.840  1.00  0.00            
ATOM   4803  HA  ASN   309      84.210  82.510 130.800  1.00  0.00            
ATOM   4804  CB  ASN   309      84.120  84.070 129.270  1.00  0.00            
ATOM   4805  HB2 ASN   309      85.020  83.860 128.700  1.00  0.00            
ATOM   4806  HB3 ASN   309      83.330  84.400 128.590  1.00  0.00            
ATOM   4807  CG  ASN   309      84.430  85.240 130.290  1.00  0.00            
ATOM   4808  OD1 ASN   309      84.320  86.380 129.810  1.00  0.00            
ATOM   4809  ND2 ASN   309      84.850  84.990 131.540  1.00  0.00            
ATOM   4810 HD21 ASN   309      85.040  85.760 132.170  1.00  0.00            
ATOM   4811 HD22 ASN   309      84.970  84.040 131.850  1.00  0.00            
ATOM   4812  C   ASN   309      82.220  82.550 130.060  1.00  0.00            
ATOM   4813  O   ASN   309      81.780  82.860 131.170  1.00  0.00            
ATOM   4814  N   SER   310      81.460  82.100 129.030  1.00  0.00            
ATOM   4815  H   SER   310      81.890  81.820 128.160  1.00  0.00            
ATOM   4816  CA  SER   310      80.050  82.000 129.150  1.00  0.00            
ATOM   4817  HA  SER   310      79.650  82.850 129.700  1.00  0.00            
ATOM   4818  CB  SER   310      79.400  81.980 127.700  1.00  0.00            
ATOM   4819  HB2 SER   310      79.730  81.090 127.170  1.00  0.00            
ATOM   4820  HB3 SER   310      78.310  81.970 127.790  1.00  0.00            
ATOM   4821  OG  SER   310      79.800  83.120 126.990  1.00  0.00            
ATOM   4822  HG  SER   310      79.410  83.110 126.120  1.00  0.00            
ATOM   4823  C   SER   310      79.530  80.760 129.850  1.00  0.00            
ATOM   4824  O   SER   310      78.360  80.670 130.270  1.00  0.00            
ATOM   4825  N   SER   311      80.440  79.710 129.890  1.00  0.00            
ATOM   4826  H   SER   311      81.320  79.830 129.410  1.00  0.00            
ATOM   4827  CA  SER   311      80.190  78.470 130.540  1.00  0.00            
ATOM   4828  HA  SER   311      79.120  78.280 130.510  1.00  0.00            
ATOM   4829  CB  SER   311      80.950  77.240 129.880  1.00  0.00            
ATOM   4830  HB2 SER   311      82.020  77.400 129.980  1.00  0.00            
ATOM   4831  HB3 SER   311      80.670  76.330 130.410  1.00  0.00            
ATOM   4832  OG  SER   311      80.600  77.110 128.460  1.00  0.00            
ATOM   4833  HG  SER   311      81.070  76.360 128.080  1.00  0.00            
ATOM   4834  C   SER   311      80.600  78.600 131.960  1.00  0.00            
ATOM   4835  O   SER   311      79.960  77.970 132.790  1.00  0.00            
ATOM   4836  N   LEU   312      81.630  79.340 132.300  1.00  0.00            
ATOM   4837  H   LEU   312      82.290  79.610 131.590  1.00  0.00            
ATOM   4838  CA  LEU   312      81.920  79.680 133.670  1.00  0.00            
ATOM   4839  HA  LEU   312      81.030  79.610 134.300  1.00  0.00            
ATOM   4840  CB  LEU   312      82.940  78.670 134.150  1.00  0.00            
ATOM   4841  HB2 LEU   312      82.340  77.760 134.230  1.00  0.00            
ATOM   4842  HB3 LEU   312      83.680  78.550 133.360  1.00  0.00            
ATOM   4843  CG  LEU   312      83.680  78.940 135.520  1.00  0.00            
ATOM   4844  HG  LEU   312      84.280  79.840 135.380  1.00  0.00            
ATOM   4845  CD1 LEU   312      82.800  79.120 136.670  1.00  0.00            
ATOM   4846 HD11 LEU   312      82.200  78.220 136.810  1.00  0.00            
ATOM   4847 HD12 LEU   312      83.400  79.300 137.560  1.00  0.00            
ATOM   4848 HD13 LEU   312      82.140  79.970 136.500  1.00  0.00            
ATOM   4849  CD2 LEU   312      84.640  77.770 135.750  1.00  0.00            
ATOM   4850 HD21 LEU   312      85.360  77.720 134.930  1.00  0.00            
ATOM   4851 HD22 LEU   312      85.170  77.920 136.690  1.00  0.00            
ATOM   4852 HD23 LEU   312      84.070  76.840 135.800  1.00  0.00            
ATOM   4853  C   LEU   312      82.370  81.160 133.870  1.00  0.00            
ATOM   4854  O   LEU   312      83.450  81.560 133.510  1.00  0.00            
ATOM   4855  N   ASN   313      81.500  81.960 134.520  1.00  0.00            
ATOM   4856  H   ASN   313      80.650  81.510 134.820  1.00  0.00            
ATOM   4857  CA  ASN   313      81.660  83.380 134.800  1.00  0.00            
ATOM   4858  HA  ASN   313      82.470  83.830 134.230  1.00  0.00            
ATOM   4859  CB  ASN   313      80.330  84.030 134.360  1.00  0.00            
ATOM   4860  HB2 ASN   313      80.120  83.740 133.330  1.00  0.00            
ATOM   4861  HB3 ASN   313      79.550  83.630 135.010  1.00  0.00            
ATOM   4862  CG  ASN   313      80.310  85.600 134.450  1.00  0.00            
ATOM   4863  OD1 ASN   313      80.970  86.200 135.310  1.00  0.00            
ATOM   4864  ND2 ASN   313      79.540  86.150 133.500  1.00  0.00            
ATOM   4865 HD21 ASN   313      79.440  87.150 133.450  1.00  0.00            
ATOM   4866 HD22 ASN   313      79.060  85.560 132.840  1.00  0.00            
ATOM   4867  C   ASN   313      81.950  83.580 136.270  1.00  0.00            
ATOM   4868  O   ASN   313      81.090  83.480 137.170  1.00  0.00            
ATOM   4869  N   PRO   314      83.210  83.890 136.730  1.00  0.00            
ATOM   4870  CD  PRO   314      84.440  83.860 135.880  1.00  0.00            
ATOM   4871  HD2 PRO   314      84.310  84.550 135.050  1.00  0.00            
ATOM   4872  HD3 PRO   314      84.580  82.850 135.500  1.00  0.00            
ATOM   4873  CG  PRO   314      85.550  84.280 136.820  1.00  0.00            
ATOM   4874  HG2 PRO   314      86.240  84.910 136.270  1.00  0.00            
ATOM   4875  HG3 PRO   314      86.070  83.380 137.160  1.00  0.00            
ATOM   4876  CB  PRO   314      84.940  85.020 137.980  1.00  0.00            
ATOM   4877  HB2 PRO   314      84.780  86.100 137.950  1.00  0.00            
ATOM   4878  HB3 PRO   314      85.560  84.770 138.840  1.00  0.00            
ATOM   4879  CA  PRO   314      83.550  84.280 138.080  1.00  0.00            
ATOM   4880  HA  PRO   314      83.770  83.330 138.580  1.00  0.00            
ATOM   4881  C   PRO   314      82.570  85.070 138.920  1.00  0.00            
ATOM   4882  O   PRO   314      82.500  84.730 140.100  1.00  0.00            
ATOM   4883  N   VAL   315      81.950  86.200 138.380  1.00  0.00            
ATOM   4884  H   VAL   315      82.180  86.590 137.480  1.00  0.00            
ATOM   4885  CA  VAL   315      80.920  86.870 139.190  1.00  0.00            
ATOM   4886  HA  VAL   315      81.140  87.160 140.220  1.00  0.00            
ATOM   4887  CB  VAL   315      80.560  88.140 138.390  1.00  0.00            
ATOM   4888  HB  VAL   315      80.480  87.870 137.340  1.00  0.00            
ATOM   4889  CG1 VAL   315      79.210  88.780 138.870  1.00  0.00            
ATOM   4890 HG11 VAL   315      79.290  89.050 139.920  1.00  0.00            
ATOM   4891 HG12 VAL   315      79.000  89.670 138.280  1.00  0.00            
ATOM   4892 HG13 VAL   315      78.400  88.060 138.750  1.00  0.00            
ATOM   4893  CG2 VAL   315      81.700  89.150 138.340  1.00  0.00            
ATOM   4894 HG21 VAL   315      82.570  88.690 137.870  1.00  0.00            
ATOM   4895 HG22 VAL   315      81.390  90.020 137.770  1.00  0.00            
ATOM   4896 HG23 VAL   315      81.960  89.460 139.350  1.00  0.00            
ATOM   4897  C   VAL   315      79.600  86.010 139.480  1.00  0.00            
ATOM   4898  O   VAL   315      79.180  85.880 140.610  1.00  0.00            
ATOM   4899  N   LEU   316      79.010  85.350 138.460  1.00  0.00            
ATOM   4900  H   LEU   316      79.270  85.630 137.530  1.00  0.00            
ATOM   4901  CA  LEU   316      77.860  84.480 138.620  1.00  0.00            
ATOM   4902  HA  LEU   316      77.090  85.000 139.190  1.00  0.00            
ATOM   4903  CB  LEU   316      77.260  84.070 137.210  1.00  0.00            
ATOM   4904  HB2 LEU   316      78.040  83.510 136.700  1.00  0.00            
ATOM   4905  HB3 LEU   316      76.440  83.400 137.460  1.00  0.00            
ATOM   4906  CG  LEU   316      76.730  85.230 136.270  1.00  0.00            
ATOM   4907  HG  LEU   316      77.540  85.900 135.990  1.00  0.00            
ATOM   4908  CD1 LEU   316      76.160  84.540 135.000  1.00  0.00            
ATOM   4909 HD11 LEU   316      75.350  83.870 135.290  1.00  0.00            
ATOM   4910 HD12 LEU   316      75.780  85.300 134.320  1.00  0.00            
ATOM   4911 HD13 LEU   316      76.950  83.970 134.510  1.00  0.00            
ATOM   4912  CD2 LEU   316      75.590  86.110 136.850  1.00  0.00            
ATOM   4913 HD21 LEU   316      75.930  86.590 137.770  1.00  0.00            
ATOM   4914 HD22 LEU   316      75.310  86.870 136.120  1.00  0.00            
ATOM   4915 HD23 LEU   316      74.730  85.480 137.080  1.00  0.00            
ATOM   4916  C   LEU   316      78.060  83.320 139.610  1.00  0.00            
ATOM   4917  O   LEU   316      77.300  83.100 140.580  1.00  0.00            
ATOM   4918  N   TYR   317      79.330  82.790 139.510  1.00  0.00            
ATOM   4919  H   TYR   317      79.910  83.150 138.770  1.00  0.00            
ATOM   4920  CA  TYR   317      79.850  81.750 140.330  1.00  0.00            
ATOM   4921  HA  TYR   317      79.170  80.900 140.440  1.00  0.00            
ATOM   4922  CB  TYR   317      81.070  81.300 139.550  1.00  0.00            
ATOM   4923  HB2 TYR   317      80.780  80.970 138.550  1.00  0.00            
ATOM   4924  HB3 TYR   317      81.710  82.180 139.470  1.00  0.00            
ATOM   4925  CG  TYR   317      81.820  80.200 140.240  1.00  0.00            
ATOM   4926  CD1 TYR   317      83.150  80.360 140.770  1.00  0.00            
ATOM   4927  HD1 TYR   317      83.590  81.350 140.830  1.00  0.00            
ATOM   4928  CE1 TYR   317      83.880  79.240 141.210  1.00  0.00            
ATOM   4929  HE1 TYR   317      84.950  79.320 141.380  1.00  0.00            
ATOM   4930  CZ  TYR   317      83.250  78.030 141.350  1.00  0.00            
ATOM   4931  OH  TYR   317      83.860  76.840 141.900  1.00  0.00            
ATOM   4932  HH  TYR   317      84.770  76.970 142.170  1.00  0.00            
ATOM   4933  CE2 TYR   317      81.890  77.850 141.030  1.00  0.00            
ATOM   4934  HE2 TYR   317      81.360  76.910 141.210  1.00  0.00            
ATOM   4935  CD2 TYR   317      81.190  78.980 140.440  1.00  0.00            
ATOM   4936  HD2 TYR   317      80.150  78.880 140.140  1.00  0.00            
ATOM   4937  C   TYR   317      80.210  82.080 141.780  1.00  0.00            
ATOM   4938  O   TYR   317      79.850  81.410 142.700  1.00  0.00            
ATOM   4939  N   ALA   318      80.780  83.300 141.990  1.00  0.00            
ATOM   4940  H   ALA   318      81.220  83.810 141.240  1.00  0.00            
ATOM   4941  CA  ALA   318      80.730  83.920 143.300  1.00  0.00            
ATOM   4942  HA  ALA   318      81.310  83.370 144.040  1.00  0.00            
ATOM   4943  CB  ALA   318      81.400  85.310 143.070  1.00  0.00            
ATOM   4944  HB1 ALA   318      80.820  85.880 142.340  1.00  0.00            
ATOM   4945  HB2 ALA   318      81.430  85.860 144.010  1.00  0.00            
ATOM   4946  HB3 ALA   318      82.410  85.170 142.700  1.00  0.00            
ATOM   4947  C   ALA   318      79.340  84.140 143.860  1.00  0.00            
ATOM   4948  O   ALA   318      79.210  84.200 145.080  1.00  0.00            
ATOM   4949  N   PHE   319      78.360  84.550 143.020  1.00  0.00            
ATOM   4950  H   PHE   319      78.640  84.760 142.070  1.00  0.00            
ATOM   4951  CA  PHE   319      76.990  84.810 143.410  1.00  0.00            
ATOM   4952  HA  PHE   319      76.990  85.410 144.320  1.00  0.00            
ATOM   4953  CB  PHE   319      76.200  85.560 142.330  1.00  0.00            
ATOM   4954  HB2 PHE   319      76.610  86.570 142.350  1.00  0.00            
ATOM   4955  HB3 PHE   319      76.370  85.120 141.350  1.00  0.00            
ATOM   4956  CG  PHE   319      74.670  85.700 142.490  1.00  0.00            
ATOM   4957  CD1 PHE   319      73.770  84.660 142.130  1.00  0.00            
ATOM   4958  HD1 PHE   319      74.050  83.630 141.920  1.00  0.00            
ATOM   4959  CE1 PHE   319      72.410  85.050 142.060  1.00  0.00            
ATOM   4960  HE1 PHE   319      71.730  84.330 141.610  1.00  0.00            
ATOM   4961  CZ  PHE   319      71.920  86.290 142.540  1.00  0.00            
ATOM   4962  HZ  PHE   319      70.860  86.540 142.560  1.00  0.00            
ATOM   4963  CE2 PHE   319      72.870  87.220 143.010  1.00  0.00            
ATOM   4964  HE2 PHE   319      72.510  88.150 143.450  1.00  0.00            
ATOM   4965  CD2 PHE   319      74.210  86.970 142.930  1.00  0.00            
ATOM   4966  HD2 PHE   319      74.930  87.740 143.210  1.00  0.00            
ATOM   4967  C   PHE   319      76.230  83.510 143.840  1.00  0.00            
ATOM   4968  O   PHE   319      75.540  83.490 144.820  1.00  0.00            
ATOM   4969  N   LEU   320      76.440  82.410 143.090  1.00  0.00            
ATOM   4970  H   LEU   320      76.880  82.450 142.180  1.00  0.00            
ATOM   4971  CA  LEU   320      75.870  81.180 143.510  1.00  0.00            
ATOM   4972  HA  LEU   320      74.850  81.360 143.860  1.00  0.00            
ATOM   4973  CB  LEU   320      75.820  80.150 142.350  1.00  0.00            
ATOM   4974  HB2 LEU   320      76.880  80.020 142.120  1.00  0.00            
ATOM   4975  HB3 LEU   320      75.410  79.220 142.740  1.00  0.00            
ATOM   4976  CG  LEU   320      75.060  80.540 141.080  1.00  0.00            
ATOM   4977  HG  LEU   320      75.210  81.600 140.890  1.00  0.00            
ATOM   4978  CD1 LEU   320      75.590  79.710 139.860  1.00  0.00            
ATOM   4979 HD11 LEU   320      75.440  78.650 140.050  1.00  0.00            
ATOM   4980 HD12 LEU   320      75.040  79.990 138.960  1.00  0.00            
ATOM   4981 HD13 LEU   320      76.650  79.910 139.720  1.00  0.00            
ATOM   4982  CD2 LEU   320      73.560  80.400 141.160  1.00  0.00            
ATOM   4983 HD21 LEU   320      73.180  81.040 141.960  1.00  0.00            
ATOM   4984 HD22 LEU   320      73.110  80.700 140.210  1.00  0.00            
ATOM   4985 HD23 LEU   320      73.300  79.360 141.370  1.00  0.00            
ATOM   4986  C   LEU   320      76.530  80.650 144.750  1.00  0.00            
ATOM   4987  O   LEU   320      77.750  80.420 144.770  1.00  0.00            
ATOM   4988  N   ASP   321      75.670  80.270 145.750  1.00  0.00            
ATOM   4989  H   ASP   321      74.690  80.520 145.710  1.00  0.00            
ATOM   4990  CA  ASP   321      76.180  79.640 146.990  1.00  0.00            
ATOM   4991  HA  ASP   321      76.960  80.280 147.390  1.00  0.00            
ATOM   4992  CB  ASP   321      75.080  79.410 148.120  1.00  0.00            
ATOM   4993  HB2 ASP   321      74.340  78.940 147.480  1.00  0.00            
ATOM   4994  HB3 ASP   321      75.240  78.790 149.000  1.00  0.00            
ATOM   4995  CG  ASP   321      74.580  80.770 148.550  1.00  0.00            
ATOM   4996  OD1 ASP   321      75.360  81.750 148.410  1.00  0.00            
ATOM   4997  OD2 ASP   321      73.570  80.850 149.300  1.00  0.00            
ATOM   4998  C   ASP   321      76.940  78.370 146.620  1.00  0.00            
ATOM   4999  O   ASP   321      78.080  78.180 147.000  1.00  0.00            
ATOM   5000  N   GLU   322      76.260  77.610 145.770  1.00  0.00            
ATOM   5001  H   GLU   322      75.290  77.810 145.600  1.00  0.00            
ATOM   5002  CA  GLU   322      76.840  76.390 145.170  1.00  0.00            
ATOM   5003  HA  GLU   322      77.910  76.530 145.060  1.00  0.00            
ATOM   5004  CB  GLU   322      76.600  75.180 146.010  1.00  0.00            
ATOM   5005  HB2 GLU   322      77.200  74.380 145.590  1.00  0.00            
ATOM   5006  HB3 GLU   322      76.960  75.420 147.010  1.00  0.00            
ATOM   5007  CG  GLU   322      75.040  74.700 146.090  1.00  0.00            
ATOM   5008  HG2 GLU   322      74.480  75.410 146.700  1.00  0.00            
ATOM   5009  HG3 GLU   322      74.640  74.700 145.080  1.00  0.00            
ATOM   5010  CD  GLU   322      74.900  73.350 146.670  1.00  0.00            
ATOM   5011  OE1 GLU   322      74.300  73.220 147.770  1.00  0.00            
ATOM   5012  OE2 GLU   322      75.350  72.360 146.080  1.00  0.00            
ATOM   5013  C   GLU   322      76.320  76.260 143.770  1.00  0.00            
ATOM   5014  O   GLU   322      75.340  76.790 143.360  1.00  0.00            
ATOM   5015  N   ASN   323      77.060  75.470 142.980  1.00  0.00            
ATOM   5016  H   ASN   323      77.930  75.080 143.320  1.00  0.00            
ATOM   5017  CA  ASN   323      76.740  75.300 141.610  1.00  0.00            
ATOM   5018  HA  ASN   323      75.660  75.280 141.430  1.00  0.00            
ATOM   5019  CB  ASN   323      77.320  76.500 140.930  1.00  0.00            
ATOM   5020  HB2 ASN   323      76.840  77.400 141.320  1.00  0.00            
ATOM   5021  HB3 ASN   323      78.390  76.550 141.120  1.00  0.00            
ATOM   5022  CG  ASN   323      77.100  76.440 139.440  1.00  0.00            
ATOM   5023  OD1 ASN   323      78.080  76.640 138.730  1.00  0.00            
ATOM   5024  ND2 ASN   323      75.850  76.180 138.980  1.00  0.00            
ATOM   5025 HD21 ASN   323      75.680  76.130 137.990  1.00  0.00            
ATOM   5026 HD22 ASN   323      75.090  76.030 139.640  1.00  0.00            
ATOM   5027  C   ASN   323      77.190  73.900 141.100  1.00  0.00            
ATOM   5028  O   ASN   323      78.180  73.420 141.720  1.00  0.00            
ATOM   5029  N   PHE   324      76.380  73.250 140.160  1.00  0.00            
ATOM   5030  H   PHE   324      75.470  73.630 139.940  1.00  0.00            
ATOM   5031  CA  PHE   324      76.680  71.900 139.730  1.00  0.00            
ATOM   5032  HA  PHE   324      76.380  71.220 140.530  1.00  0.00            
ATOM   5033  CB  PHE   324      75.920  71.460 138.360  1.00  0.00            
ATOM   5034  HB2 PHE   324      76.460  70.670 137.830  1.00  0.00            
ATOM   5035  HB3 PHE   324      74.900  71.130 138.560  1.00  0.00            
ATOM   5036  CG  PHE   324      75.820  72.670 137.380  1.00  0.00            
ATOM   5037  CD1 PHE   324      74.590  73.080 136.830  1.00  0.00            
ATOM   5038  HD1 PHE   324      73.730  72.440 137.010  1.00  0.00            
ATOM   5039  CE1 PHE   324      74.440  74.270 136.070  1.00  0.00            
ATOM   5040  HE1 PHE   324      73.470  74.680 135.790  1.00  0.00            
ATOM   5041  CZ  PHE   324      75.590  74.910 135.690  1.00  0.00            
ATOM   5042  HZ  PHE   324      75.480  75.740 134.990  1.00  0.00            
ATOM   5043  CE2 PHE   324      76.840  74.550 136.150  1.00  0.00            
ATOM   5044  HE2 PHE   324      77.730  75.120 135.870  1.00  0.00            
ATOM   5045  CD2 PHE   324      76.960  73.440 136.980  1.00  0.00            
ATOM   5046  HD2 PHE   324      77.940  73.130 137.350  1.00  0.00            
ATOM   5047  C   PHE   324      78.130  71.380 139.700  1.00  0.00            
ATOM   5048  O   PHE   324      78.960  72.040 139.130  1.00  0.00            
ATOM   5049  N   LYS   325      78.320  70.170 140.240  1.00  0.00            
ATOM   5050  H   LYS   325      77.630  69.590 140.690  1.00  0.00            
ATOM   5051  CA  LYS   325      79.720  69.670 140.170  1.00  0.00            
ATOM   5052  HA  LYS   325      80.150  69.960 139.210  1.00  0.00            
ATOM   5053  CB  LYS   325      80.580  70.220 141.270  1.00  0.00            
ATOM   5054  HB2 LYS   325      81.610  69.970 141.020  1.00  0.00            
ATOM   5055  HB3 LYS   325      80.460  71.300 141.260  1.00  0.00            
ATOM   5056  CG  LYS   325      80.240  69.680 142.680  1.00  0.00            
ATOM   5057  HG2 LYS   325      79.240  70.030 142.950  1.00  0.00            
ATOM   5058  HG3 LYS   325      80.240  68.590 142.640  1.00  0.00            
ATOM   5059  CD  LYS   325      81.250  70.150 143.730  1.00  0.00            
ATOM   5060  HD2 LYS   325      82.150  69.550 143.610  1.00  0.00            
ATOM   5061  HD3 LYS   325      81.480  71.200 143.530  1.00  0.00
[truncated: 6,256,733 more chars]
