# Supplementary material for: Descriptive molecular pharmacology of the δ opioid receptor (DOR): A computational study with structural approach
Source: PLoS One. 2024 Jul 11;19(7):e0304068. doi: 10.1371/journal.pone.0304068 (PMC11239112; doi:10.1371/journal.pone.0304068)
Supplement: S1 File — (ZIP) [file pone.0304068.s025.zip › DORKGCHM07_cMD_0.pdb]

TITLE     Title
REMARK    THIS IS A SIMULATION BOX
CRYST1   82.546   82.546  120.654  90.00  90.00  90.00 P 1           1
MODEL        1
ATOM      1  N   GLU A   2      73.480  49.310  46.940  1.00  0.00           N
ATOM      2  HT1 GLU A   2      74.280  48.940  47.490  1.00  0.00           H
ATOM      3  HT2 GLU A   2      72.900  50.030  47.430  1.00  0.00           H
ATOM      4  HT3 GLU A   2      73.960  49.750  46.130  1.00  0.00           H
ATOM      5  CA  GLU A   2      72.530  48.230  46.430  1.00  0.00           C
ATOM      6  HA  GLU A   2      71.640  48.300  47.030  1.00  0.00           H
ATOM      7  CB  GLU A   2      72.020  48.560  44.960  1.00  0.00           C
ATOM      8  HB1 GLU A   2      71.260  47.790  44.700  1.00  0.00           H
ATOM      9  HB2 GLU A   2      72.890  48.600  44.270  1.00  0.00           H
ATOM     10  CG  GLU A   2      71.370  49.910  44.980  1.00  0.00           C
ATOM     11  HG1 GLU A   2      72.120  50.730  44.910  1.00  0.00           H
ATOM     12  HG2 GLU A   2      70.750  50.080  45.880  1.00  0.00           H
ATOM     13  CD  GLU A   2      70.570  49.990  43.650  1.00  0.00           C
ATOM     14  OE1 GLU A   2      69.620  50.760  43.660  1.00  0.00           O
ATOM     15  OE2 GLU A   2      70.790  49.140  42.700  1.00  0.00           O
ATOM     16  C   GLU A   2      72.850  46.730  46.480  1.00  0.00           C
ATOM     17  O   GLU A   2      71.960  45.920  46.800  1.00  0.00           O
ATOM     18  N   PRO A   3      74.170  46.320  46.120  1.00  0.00           N
ATOM     19  CD  PRO A   3      75.180  47.070  45.350  1.00  0.00           C
ATOM     20  HD1 PRO A   3      75.950  47.430  46.070  1.00  0.00           H
ATOM     21  HD2 PRO A   3      74.690  47.860  44.740  1.00  0.00           H
ATOM     22  CA  PRO A   3      74.380  44.910  46.010  1.00  0.00           C
ATOM     23  HA  PRO A   3      73.510  44.630  45.440  1.00  0.00           H
ATOM     24  CB  PRO A   3      75.710  44.760  45.190  1.00  0.00           C
ATOM     25  HB1 PRO A   3      75.680  43.840  44.570  1.00  0.00           H
ATOM     26  HB2 PRO A   3      76.640  44.850  45.790  1.00  0.00           H
ATOM     27  CG  PRO A   3      75.640  46.060  44.380  1.00  0.00           C
ATOM     28  HG1 PRO A   3      76.650  46.240  43.940  1.00  0.00           H
ATOM     29  HG2 PRO A   3      74.840  46.100  43.610  1.00  0.00           H
ATOM     30  C   PRO A   3      74.360  44.130  47.290  1.00  0.00           C
ATOM     31  O   PRO A   3      73.800  43.050  47.370  1.00  0.00           O
ATOM     32  N   ALA A   4      74.960  44.660  48.320  1.00  0.00           N
ATOM     33  HN  ALA A   4      75.520  45.480  48.240  1.00  0.00           H
ATOM     34  CA  ALA A   4      74.920  44.100  49.610  1.00  0.00           C
ATOM     35  HA  ALA A   4      75.300  43.110  49.410  1.00  0.00           H
ATOM     36  CB  ALA A   4      75.920  44.800  50.570  1.00  0.00           C
ATOM     37  HB1 ALA A   4      75.790  44.390  51.590  1.00  0.00           H
ATOM     38  HB2 ALA A   4      75.740  45.890  50.500  1.00  0.00           H
ATOM     39  HB3 ALA A   4      76.940  44.490  50.250  1.00  0.00           H
ATOM     40  C   ALA A   4      73.520  44.010  50.270  1.00  0.00           C
ATOM     41  O   ALA A   4      73.140  42.960  50.690  1.00  0.00           O
ATOM     42  N   PRO A   5      72.680  45.030  50.330  1.00  0.00           N
ATOM     43  CD  PRO A   5      72.920  46.510  50.280  1.00  0.00           C
ATOM     44  HD1 PRO A   5      73.130  46.850  49.250  1.00  0.00           H
ATOM     45  HD2 PRO A   5      73.750  46.790  50.970  1.00  0.00           H
ATOM     46  CA  PRO A   5      71.250  44.810  50.660  1.00  0.00           C
ATOM     47  HA  PRO A   5      71.260  44.520  51.700  1.00  0.00           H
ATOM     48  CB  PRO A   5      70.540  46.210  50.480  1.00  0.00           C
ATOM     49  HB1 PRO A   5      69.660  46.260  51.160  1.00  0.00           H
ATOM     50  HB2 PRO A   5      70.320  46.430  49.420  1.00  0.00           H
ATOM     51  CG  PRO A   5      71.630  47.190  50.770  1.00  0.00           C
ATOM     52  HG1 PRO A   5      71.380  48.210  50.400  1.00  0.00           H
ATOM     53  HG2 PRO A   5      71.720  47.240  51.870  1.00  0.00           H
ATOM     54  C   PRO A   5      70.510  43.740  49.800  1.00  0.00           C
ATOM     55  O   PRO A   5      69.770  42.920  50.330  1.00  0.00           O
ATOM     56  N   SER A   6      70.680  43.760  48.440  1.00  0.00           N
ATOM     57  HN  SER A   6      71.100  44.540  47.970  1.00  0.00           H
ATOM     58  CA  SER A   6      70.120  42.770  47.560  1.00  0.00           C
ATOM     59  HA  SER A   6      69.040  42.840  47.620  1.00  0.00           H
ATOM     60  CB  SER A   6      70.540  43.110  46.120  1.00  0.00           C
ATOM     61  HB1 SER A   6      70.350  42.300  45.380  1.00  0.00           H
ATOM     62  HB2 SER A   6      71.630  43.320  46.100  1.00  0.00           H
ATOM     63  OG  SER A   6      69.950  44.270  45.570  1.00  0.00           O
ATOM     64  HG1 SER A   6      69.100  43.980  45.220  1.00  0.00           H
ATOM     65  C   SER A   6      70.490  41.380  47.690  1.00  0.00           C
ATOM     66  O   SER A   6      69.580  40.630  47.630  1.00  0.00           O
ATOM     67  N   ALA A   7      71.780  41.060  47.900  1.00  0.00           N
ATOM     68  HN  ALA A   7      72.510  41.730  47.810  1.00  0.00           H
ATOM     69  CA  ALA A   7      72.260  39.770  48.300  1.00  0.00           C
ATOM     70  HA  ALA A   7      71.990  38.980  47.600  1.00  0.00           H
ATOM     71  CB  ALA A   7      73.830  39.880  48.420  1.00  0.00           C
ATOM     72  HB1 ALA A   7      74.200  40.440  49.300  1.00  0.00           H
ATOM     73  HB2 ALA A   7      74.330  40.470  47.630  1.00  0.00           H
ATOM     74  HB3 ALA A   7      74.190  38.830  48.440  1.00  0.00           H
ATOM     75  C   ALA A   7      71.670  39.240  49.660  1.00  0.00           C
ATOM     76  O   ALA A   7      71.360  38.060  49.700  1.00  0.00           O
ATOM     77  N   GLY A   8      71.520  40.150  50.670  1.00  0.00           N
ATOM     78  HN  GLY A   8      71.900  41.060  50.550  1.00  0.00           H
ATOM     79  CA  GLY A   8      70.760  40.020  51.890  1.00  0.00           C
ATOM     80  HA1 GLY A   8      70.750  41.060  52.190  1.00  0.00           H
ATOM     81  HA2 GLY A   8      71.320  39.430  52.600  1.00  0.00           H
ATOM     82  C   GLY A   8      69.280  39.480  51.790  1.00  0.00           C
ATOM     83  O   GLY A   8      68.900  38.500  52.440  1.00  0.00           O
ATOM     84  N   ALA A   9      68.430  40.150  51.000  1.00  0.00           N
ATOM     85  HN  ALA A   9      68.690  40.960  50.490  1.00  0.00           H
ATOM     86  CA  ALA A   9      67.040  39.930  50.760  1.00  0.00           C
ATOM     87  HA  ALA A   9      66.600  39.910  51.750  1.00  0.00           H
ATOM     88  CB  ALA A   9      66.560  41.100  49.950  1.00  0.00           C
ATOM     89  HB1 ALA A   9      67.010  41.220  48.940  1.00  0.00           H
ATOM     90  HB2 ALA A   9      66.850  42.080  50.390  1.00  0.00           H
ATOM     91  HB3 ALA A   9      65.460  41.110  49.830  1.00  0.00           H
ATOM     92  C   ALA A   9      66.710  38.640  50.070  1.00  0.00           C
ATOM     93  O   ALA A   9      65.680  38.020  50.310  1.00  0.00           O
ATOM     94  N   GLU A  10      67.670  38.200  49.170  1.00  0.00           N
ATOM     95  HN  GLU A  10      68.470  38.730  48.880  1.00  0.00           H
ATOM     96  CA  GLU A  10      67.490  36.980  48.400  1.00  0.00           C
ATOM     97  HA  GLU A  10      66.460  36.650  48.450  1.00  0.00           H
ATOM     98  CB  GLU A  10      67.960  37.250  46.870  1.00  0.00           C
ATOM     99  HB1 GLU A  10      68.120  36.330  46.250  1.00  0.00           H
ATOM    100  HB2 GLU A  10      69.000  37.630  46.820  1.00  0.00           H
ATOM    101  CG  GLU A  10      67.050  38.250  46.210  1.00  0.00           C
ATOM    102  HG1 GLU A  10      67.320  39.270  46.580  1.00  0.00           H
ATOM    103  HG2 GLU A  10      66.020  38.040  46.590  1.00  0.00           H
ATOM    104  CD  GLU A  10      67.000  38.270  44.680  1.00  0.00           C
ATOM    105  OE1 GLU A  10      66.210  37.480  44.050  1.00  0.00           O
ATOM    106  OE2 GLU A  10      67.630  39.180  44.100  1.00  0.00           O
ATOM    107  C   GLU A  10      68.290  35.820  49.010  1.00  0.00           C
ATOM    108  O   GLU A  10      68.200  34.770  48.450  1.00  0.00           O
ATOM    109  N   LEU A  11      69.100  35.970  50.120  1.00  0.00           N
ATOM    110  HN  LEU A  11      69.320  36.880  50.460  1.00  0.00           H
ATOM    111  CA  LEU A  11      69.860  34.930  50.720  1.00  0.00           C
ATOM    112  HA  LEU A  11      70.410  35.330  51.560  1.00  0.00           H
ATOM    113  CB  LEU A  11      68.920  33.770  51.210  1.00  0.00           C
ATOM    114  HB1 LEU A  11      69.510  33.100  51.860  1.00  0.00           H
ATOM    115  HB2 LEU A  11      68.570  33.150  50.360  1.00  0.00           H
ATOM    116  CG  LEU A  11      67.770  34.260  52.150  1.00  0.00           C
ATOM    117  HG  LEU A  11      67.160  34.960  51.540  1.00  0.00           H
ATOM    118  CD1 LEU A  11      66.830  33.100  52.590  1.00  0.00           C
ATOM    119 HD11 LEU A  11      66.000  33.540  53.180  1.00  0.00           H
ATOM    120 HD12 LEU A  11      67.410  32.330  53.130  1.00  0.00           H
ATOM    121 HD13 LEU A  11      66.480  32.660  51.630  1.00  0.00           H
ATOM    122  CD2 LEU A  11      68.230  34.970  53.400  1.00  0.00           C
ATOM    123 HD21 LEU A  11      68.870  35.840  53.170  1.00  0.00           H
ATOM    124 HD22 LEU A  11      68.890  34.340  54.040  1.00  0.00           H
ATOM    125 HD23 LEU A  11      67.400  35.440  53.980  1.00  0.00           H
ATOM    126  C   LEU A  11      70.950  34.400  49.820  1.00  0.00           C
ATOM    127  O   LEU A  11      71.120  33.210  49.560  1.00  0.00           O
ATOM    128  N   GLN A  12      71.770  35.300  49.190  1.00  0.00           N
ATOM    129  HN  GLN A  12      71.520  36.250  49.330  1.00  0.00           H
ATOM    130  CA  GLN A  12      72.580  34.980  48.010  1.00  0.00           C
ATOM    131  HA  GLN A  12      72.380  33.990  47.610  1.00  0.00           H
ATOM    132  CB  GLN A  12      72.280  35.940  46.840  1.00  0.00           C
ATOM    133  HB1 GLN A  12      73.000  35.870  45.990  1.00  0.00           H
ATOM    134  HB2 GLN A  12      72.220  37.000  47.160  1.00  0.00           H
ATOM    135  CG  GLN A  12      70.930  35.540  46.210  1.00  0.00           C
ATOM    136  HG1 GLN A  12      70.440  36.400  45.700  1.00  0.00           H
ATOM    137  HG2 GLN A  12      70.240  35.250  47.030  1.00  0.00           H
ATOM    138  CD  GLN A  12      71.150  34.360  45.240  1.00  0.00           C
ATOM    139  OE1 GLN A  12      71.280  33.210  45.650  1.00  0.00           O
ATOM    140  NE2 GLN A  12      70.990  34.620  43.930  1.00  0.00           N
ATOM    141 HE21 GLN A  12      71.160  33.850  43.320  1.00  0.00           H
ATOM    142 HE22 GLN A  12      70.710  35.490  43.520  1.00  0.00           H
ATOM    143  C   GLN A  12      74.090  34.950  48.300  1.00  0.00           C
ATOM    144  O   GLN A  12      74.740  36.030  48.190  1.00  0.00           O
ATOM    145  N   PRO A  13      74.740  33.710  48.520  1.00  0.00           N
ATOM    146  CD  PRO A  13      73.960  32.570  48.890  1.00  0.00           C
ATOM    147  HD1 PRO A  13      73.260  32.080  48.190  1.00  0.00           H
ATOM    148  HD2 PRO A  13      73.540  32.810  49.890  1.00  0.00           H
ATOM    149  CA  PRO A  13      76.130  33.620  48.900  1.00  0.00           C
ATOM    150  HA  PRO A  13      76.340  34.410  49.600  1.00  0.00           H
ATOM    151  CB  PRO A  13      76.220  32.210  49.390  1.00  0.00           C
ATOM    152  HB1 PRO A  13      76.430  32.260  50.480  1.00  0.00           H
ATOM    153  HB2 PRO A  13      77.080  31.650  48.980  1.00  0.00           H
ATOM    154  CG  PRO A  13      74.890  31.460  49.110  1.00  0.00           C
ATOM    155  HG1 PRO A  13      75.030  30.800  48.220  1.00  0.00           H
ATOM    156  HG2 PRO A  13      74.440  30.960  50.000  1.00  0.00           H
ATOM    157  C   PRO A  13      77.130  34.010  47.840  1.00  0.00           C
ATOM    158  O   PRO A  13      78.100  34.590  48.250  1.00  0.00           O
ATOM    159  N   PRO A  14      77.100  33.830  46.560  1.00  0.00           N
ATOM    160  CD  PRO A  14      78.070  34.510  45.630  1.00  0.00           C
ATOM    161  HD1 PRO A  14      79.130  34.190  45.780  1.00  0.00           H
ATOM    162  HD2 PRO A  14      78.070  35.620  45.620  1.00  0.00           H
ATOM    163  CA  PRO A  14      76.220  32.830  45.790  1.00  0.00           C
ATOM    164  HA  PRO A  14      75.230  32.940  46.210  1.00  0.00           H
ATOM    165  CB  PRO A  14      76.160  33.530  44.470  1.00  0.00           C
ATOM    166  HB1 PRO A  14      75.420  34.340  44.590  1.00  0.00           H
ATOM    167  HB2 PRO A  14      75.780  32.850  43.680  1.00  0.00           H
ATOM    168  CG  PRO A  14      77.560  34.080  44.270  1.00  0.00           C
ATOM    169  HG1 PRO A  14      78.240  33.280  43.920  1.00  0.00           H
ATOM    170  HG2 PRO A  14      77.590  34.840  43.460  1.00  0.00           H
ATOM    171  C   PRO A  14      76.750  31.380  45.660  1.00  0.00           C
ATOM    172  O   PRO A  14      75.980  30.550  45.200  1.00  0.00           O
ATOM    173  N   LEU A  15      78.020  31.060  46.160  1.00  0.00           N
ATOM    174  HN  LEU A  15      78.490  31.690  46.760  1.00  0.00           H
ATOM    175  CA  LEU A  15      78.700  29.780  46.120  1.00  0.00           C
ATOM    176  HA  LEU A  15      78.920  29.600  45.070  1.00  0.00           H
ATOM    177  CB  LEU A  15      79.940  29.950  47.050  1.00  0.00           C
ATOM    178  HB1 LEU A  15      79.680  30.210  48.100  1.00  0.00           H
ATOM    179  HB2 LEU A  15      80.600  30.730  46.620  1.00  0.00           H
ATOM    180  CG  LEU A  15      80.810  28.720  47.140  1.00  0.00           C
ATOM    181  HG  LEU A  15      80.270  27.990  47.790  1.00  0.00           H
ATOM    182  CD1 LEU A  15      81.070  28.110  45.740  1.00  0.00           C
ATOM    183 HD11 LEU A  15      80.200  27.580  45.280  1.00  0.00           H
ATOM    184 HD12 LEU A  15      81.940  27.420  45.700  1.00  0.00           H
ATOM    185 HD13 LEU A  15      81.290  29.000  45.110  1.00  0.00           H
ATOM    186  CD2 LEU A  15      82.130  28.980  47.820  1.00  0.00           C
ATOM    187 HD21 LEU A  15       0.160  28.090  48.150  1.00  0.00           H
ATOM    188 HD22 LEU A  15      81.790  29.390  48.790  1.00  0.00           H
ATOM    189 HD23 LEU A  15       0.260  29.640  47.230  1.00  0.00           H
ATOM    190  C   LEU A  15      77.810  28.670  46.530  1.00  0.00           C
ATOM    191  O   LEU A  15      77.700  27.710  45.770  1.00  0.00           O
ATOM    192  N   PHE A  16      77.180  28.670  47.740  1.00  0.00           N
ATOM    193  HN  PHE A  16      77.090  29.550  48.200  1.00  0.00           H
ATOM    194  CA  PHE A  16      76.500  27.520  48.310  1.00  0.00           C
ATOM    195  HA  PHE A  16      77.010  26.570  48.190  1.00  0.00           H
ATOM    196  CB  PHE A  16      76.090  27.660  49.840  1.00  0.00           C
ATOM    197  HB1 PHE A  16      75.760  26.720  50.330  1.00  0.00           H
ATOM    198  HB2 PHE A  16      75.240  28.360  49.940  1.00  0.00           H
ATOM    199  CG  PHE A  16      77.340  28.160  50.620  1.00  0.00           C
ATOM    200  CD1 PHE A  16      78.610  27.650  50.460  1.00  0.00           C
ATOM    201  HD1 PHE A  16      78.720  26.780  49.830  1.00  0.00           H
ATOM    202  CE1 PHE A  16      79.760  28.200  51.100  1.00  0.00           C
ATOM    203  HE1 PHE A  16      80.670  27.660  50.900  1.00  0.00           H
ATOM    204  CZ  PHE A  16      79.650  29.180  52.120  1.00  0.00           C
ATOM    205  HZ  PHE A  16      80.510  29.630  52.590  1.00  0.00           H
ATOM    206  CD2 PHE A  16      77.200  29.280  51.500  1.00  0.00           C
ATOM    207  HD2 PHE A  16      76.280  29.850  51.490  1.00  0.00           H
ATOM    208  CE2 PHE A  16      78.350  29.780  52.260  1.00  0.00           C
ATOM    209  HE2 PHE A  16      78.290  30.480  53.070  1.00  0.00           H
ATOM    210  C   PHE A  16      75.220  27.290  47.500  1.00  0.00           C
ATOM    211  O   PHE A  16      74.820  26.170  47.470  1.00  0.00           O
ATOM    212  N   ALA A  17      74.630  28.370  46.870  1.00  0.00           N
ATOM    213  HN  ALA A  17      75.180  29.210  46.770  1.00  0.00           H
ATOM    214  CA  ALA A  17      73.580  28.200  45.900  1.00  0.00           C
ATOM    215  HA  ALA A  17      72.700  27.810  46.380  1.00  0.00           H
ATOM    216  CB  ALA A  17      73.150  29.590  45.450  1.00  0.00           C
ATOM    217  HB1 ALA A  17      73.430  30.400  46.160  1.00  0.00           H
ATOM    218  HB2 ALA A  17      72.040  29.520  45.460  1.00  0.00           H
ATOM    219  HB3 ALA A  17      73.460  29.840  44.410  1.00  0.00           H
ATOM    220  C   ALA A  17      73.990  27.340  44.700  1.00  0.00           C
ATOM    221  O   ALA A  17      73.200  26.460  44.190  1.00  0.00           O
ATOM    222  N   ASN A  18      75.210  27.610  44.170  1.00  0.00           N
ATOM    223  HN  ASN A  18      75.760  28.370  44.510  1.00  0.00           H
ATOM    224  CA  ASN A  18      75.710  26.960  42.960  1.00  0.00           C
ATOM    225  HA  ASN A  18      74.880  26.930  42.270  1.00  0.00           H
ATOM    226  CB  ASN A  18      76.920  27.700  42.450  1.00  0.00           C
ATOM    227  HB1 ASN A  18      77.330  27.100  41.610  1.00  0.00           H
ATOM    228  HB2 ASN A  18      77.700  27.800  43.230  1.00  0.00           H
ATOM    229  CG  ASN A  18      76.520  29.070  41.980  1.00  0.00           C
ATOM    230  OD1 ASN A  18      76.950  29.970  42.670  1.00  0.00           O
ATOM    231  ND2 ASN A  18      75.790  29.260  40.930  1.00  0.00           N
ATOM    232 HD22 ASN A  18      75.540  28.540  40.290  1.00  0.00           H
ATOM    233  C   ASN A  18      76.140  25.520  43.200  1.00  0.00           C
ATOM    234  O   ASN A  18      75.890  24.650  42.420  1.00  0.00           O
ATOM    235  N   ALA A  19      76.680  25.280  44.370  1.00  0.00           N
ATOM    236  HN  ALA A  19      77.010  26.000  44.970  1.00  0.00           H
ATOM    237  CA  ALA A  19      76.900  23.990  44.950  1.00  0.00           C
ATOM    238  HA  ALA A  19      77.470  23.420  44.240  1.00  0.00           H
ATOM    239  CB  ALA A  19      77.710  24.140  46.280  1.00  0.00           C
ATOM    240  HB1 ALA A  19      77.840  23.230  46.900  1.00  0.00           H
ATOM    241  HB2 ALA A  19      77.230  24.860  46.990  1.00  0.00           H
ATOM    242  HB3 ALA A  19      78.750  24.490  46.100  1.00  0.00           H
ATOM    243  C   ALA A  19      75.620  23.180  45.140  1.00  0.00           C
ATOM    244  O   ALA A  19      75.510  22.030  44.820  1.00  0.00           O
ATOM    245  N   SER A  20      74.550  23.890  45.540  1.00  0.00           N
ATOM    246  HN  SER A  20      74.720  24.810  45.890  1.00  0.00           H
ATOM    247  CA  SER A  20      73.170  23.380  45.600  1.00  0.00           C
ATOM    248  HA  SER A  20      73.150  22.410  46.080  1.00  0.00           H
ATOM    249  CB  SER A  20      72.330  24.290  46.660  1.00  0.00           C
ATOM    250  HB1 SER A  20      71.240  24.100  46.600  1.00  0.00           H
ATOM    251  HB2 SER A  20      72.460  25.340  46.330  1.00  0.00           H
ATOM    252  OG  SER A  20      72.820  24.280  48.040  1.00  0.00           O
ATOM    253  HG1 SER A  20      73.590  24.850  48.000  1.00  0.00           H
ATOM    254  C   SER A  20      72.470  23.140  44.250  1.00  0.00           C
ATOM    255  O   SER A  20      71.720  22.170  44.100  1.00  0.00           O
ATOM    256  N   ASP A  21      72.840  23.910  43.220  1.00  0.00           N
ATOM    257  HN  ASP A  21      73.470  24.670  43.340  1.00  0.00           H
ATOM    258  CA  ASP A  21      72.450  23.540  41.890  1.00  0.00           C
ATOM    259  HA  ASP A  21      71.440  23.200  42.010  1.00  0.00           H
ATOM    260  CB  ASP A  21      72.520  24.830  40.960  1.00  0.00           C
ATOM    261  HB1 ASP A  21      72.310  24.670  39.880  1.00  0.00           H
ATOM    262  HB2 ASP A  21      73.530  25.260  41.090  1.00  0.00           H
ATOM    263  CG  ASP A  21      71.610  25.920  41.410  1.00  0.00           C
ATOM    264  OD1 ASP A  21      71.730  27.080  41.060  1.00  0.00           O
ATOM    265  OD2 ASP A  21      70.540  25.510  41.940  1.00  0.00           O
ATOM    266  C   ASP A  21      73.230  22.360  41.290  1.00  0.00           C
ATOM    267  O   ASP A  21      73.020  21.970  40.120  1.00  0.00           O
ATOM    268  N   ALA A  22      74.320  21.780  41.930  1.00  0.00           N
ATOM    269  HN  ALA A  22      74.580  22.130  42.830  1.00  0.00           H
ATOM    270  CA  ALA A  22      75.110  20.680  41.270  1.00  0.00           C
ATOM    271  HA  ALA A  22      75.350  21.040  40.280  1.00  0.00           H
ATOM    272  CB  ALA A  22      76.360  20.430  42.040  1.00  0.00           C
ATOM    273  HB1 ALA A  22      75.960  20.030  42.990  1.00  0.00           H
ATOM    274  HB2 ALA A  22      77.050  21.300  42.130  1.00  0.00           H
ATOM    275  HB3 ALA A  22      77.010  19.660  41.580  1.00  0.00           H
ATOM    276  C   ALA A  22      74.320  19.400  41.100  1.00  0.00           C
ATOM    277  O   ALA A  22      74.330  18.790  40.030  1.00  0.00           O
ATOM    278  N   TYR A  23      73.680  19.020  42.210  1.00  0.00           N
ATOM    279  HN  TYR A  23      73.860  19.630  42.980  1.00  0.00           H
ATOM    280  CA  TYR A  23      72.800  17.830  42.330  1.00  0.00           C
ATOM    281  HA  TYR A  23      73.410  17.000  42.020  1.00  0.00           H
ATOM    282  CB  TYR A  23      72.570  17.560  43.840  1.00  0.00           C
ATOM    283  HB1 TYR A  23      72.440  18.550  44.310  1.00  0.00           H
ATOM    284  HB2 TYR A  23      73.490  17.170  44.320  1.00  0.00           H
ATOM    285  CG  TYR A  23      71.430  16.550  44.100  1.00  0.00           C
ATOM    286  CD1 TYR A  23      70.190  17.030  44.610  1.00  0.00           C
ATOM    287  HD1 TYR A  23      70.050  18.070  44.860  1.00  0.00           H
ATOM    288  CE1 TYR A  23      69.120  16.160  44.730  1.00  0.00           C
ATOM    289  HE1 TYR A  23      68.100  16.450  44.920  1.00  0.00           H
ATOM    290  CZ  TYR A  23      69.210  14.810  44.400  1.00  0.00           C
ATOM    291  OH  TYR A  23      68.150  13.890  44.470  1.00  0.00           O
ATOM    292  HH  TYR A  23      68.420  13.120  43.960  1.00  0.00           H
ATOM    293  CD2 TYR A  23      71.590  15.180  44.000  1.00  0.00           C
ATOM    294  HD2 TYR A  23      72.480  14.680  43.660  1.00  0.00           H
ATOM    295  CE2 TYR A  23      70.460  14.280  44.150  1.00  0.00           C
ATOM    296  HE2 TYR A  23      70.590  13.220  43.980  1.00  0.00           H
ATOM    297  C   TYR A  23      71.590  17.810  41.440  1.00  0.00           C
ATOM    298  O   TYR A  23      71.300  16.740  40.930  1.00  0.00           O
ATOM    299  N   PRO A  24      70.700  18.830  41.180  1.00  0.00           N
ATOM    300  CD  PRO A  24      70.480  19.910  42.180  1.00  0.00           C
ATOM    301  HD1 PRO A  24      70.980  20.840  41.860  1.00  0.00           H
ATOM    302  HD2 PRO A  24      70.780  19.600  43.210  1.00  0.00           H
ATOM    303  CA  PRO A  24      69.380  18.600  40.470  1.00  0.00           C
ATOM    304  HA  PRO A  24      69.310  17.600  40.070  1.00  0.00           H
ATOM    305  CB  PRO A  24      68.330  18.900  41.620  1.00  0.00           C
ATOM    306  HB1 PRO A  24      68.460  18.050  42.340  1.00  0.00           H
ATOM    307  HB2 PRO A  24      67.360  19.110  41.140  1.00  0.00           H
ATOM    308  CG  PRO A  24      68.950  20.170  42.250  1.00  0.00           C
ATOM    309  HG1 PRO A  24      68.710  21.070  41.640  1.00  0.00           H
ATOM    310  HG2 PRO A  24      68.700  20.380  43.310  1.00  0.00           H
ATOM    311  C   PRO A  24      69.370  19.540  39.190  1.00  0.00           C
ATOM    312  O   PRO A  24      68.550  19.110  38.430  1.00  0.00           O
ATOM    313  N   SER A  25      70.190  20.560  38.980  1.00  0.00           N
ATOM    314  HN  SER A  25      70.930  20.700  39.640  1.00  0.00           H
ATOM    315  CA  SER A  25      69.800  21.540  37.880  1.00  0.00           C
ATOM    316  HA  SER A  25      68.830  21.960  38.090  1.00  0.00           H
ATOM    317  CB  SER A  25      70.820  22.760  37.710  1.00  0.00           C
ATOM    318  HB1 SER A  25      70.690  23.490  38.540  1.00  0.00           H
ATOM    319  HB2 SER A  25      70.450  23.290  36.810  1.00  0.00           H
ATOM    320  OG  SER A  25      72.200  22.510  37.490  1.00  0.00           O
ATOM    321  HG1 SER A  25      72.600  21.990  38.200  1.00  0.00           H
ATOM    322  C   SER A  25      69.550  20.990  36.530  1.00  0.00           C
ATOM    323  O   SER A  25      68.580  21.230  35.800  1.00  0.00           O
ATOM    324  N   ALA A  26      70.420  20.120  36.100  1.00  0.00           N
ATOM    325  HN  ALA A  26      71.140  19.700  36.640  1.00  0.00           H
ATOM    326  CA  ALA A  26      70.410  19.540  34.760  1.00  0.00           C
ATOM    327  HA  ALA A  26      69.920  20.220  34.080  1.00  0.00           H
ATOM    328  CB  ALA A  26      71.810  19.200  34.420  1.00  0.00           C
ATOM    329  HB1 ALA A  26      72.500  20.030  34.680  1.00  0.00           H
ATOM    330  HB2 ALA A  26      71.890  18.820  33.380  1.00  0.00           H
ATOM    331  HB3 ALA A  26      72.180  18.280  34.930  1.00  0.00           H
ATOM    332  C   ALA A  26      69.650  18.230  34.770  1.00  0.00           C
ATOM    333  O   ALA A  26      69.450  17.620  33.740  1.00  0.00           O
ATOM    334  N   CYS A  27      69.260  17.700  35.940  1.00  0.00           N
ATOM    335  HN  CYS A  27      69.350  18.170  36.820  1.00  0.00           H
ATOM    336  CA  CYS A  27      68.540  16.430  35.870  1.00  0.00           C
ATOM    337  HA  CYS A  27      69.100  15.770  35.220  1.00  0.00           H
ATOM    338  CB  CYS A  27      68.470  15.750  37.260  1.00  0.00           C
ATOM    339  HB1 CYS A  27      67.950  14.770  37.160  1.00  0.00           H
ATOM    340  HB2 CYS A  27      67.830  16.340  37.950  1.00  0.00           H
ATOM    341  SG  CYS A  27      70.070  15.460  38.060  1.00  0.00           S
ATOM    342  HG1 CYS A  27      70.200  14.440  37.220  1.00  0.00           H
ATOM    343  C   CYS A  27      67.150  16.470  35.230  1.00  0.00           C
ATOM    344  O   CYS A  27      66.860  15.710  34.310  1.00  0.00           O
ATOM    345  N   PRO A  28      66.130  17.340  35.490  1.00  0.00           N
ATOM    346  CD  PRO A  28      66.140  18.450  36.440  1.00  0.00           C
ATOM    347  HD1 PRO A  28      67.000  19.140  36.280  1.00  0.00           H
ATOM    348  HD2 PRO A  28      66.280  17.920  37.400  1.00  0.00           H
ATOM    349  CA  PRO A  28      64.840  17.210  34.800  1.00  0.00           C
ATOM    350  HA  PRO A  28      64.610  16.200  34.490  1.00  0.00           H
ATOM    351  CB  PRO A  28      63.840  17.870  35.780  1.00  0.00           C
ATOM    352  HB1 PRO A  28      63.720  17.160  36.630  1.00  0.00           H
ATOM    353  HB2 PRO A  28      62.940  18.180  35.220  1.00  0.00           H
ATOM    354  CG  PRO A  28      64.740  19.050  36.220  1.00  0.00           C
ATOM    355  HG1 PRO A  28      64.660  19.870  35.480  1.00  0.00           H
ATOM    356  HG2 PRO A  28      64.420  19.430  37.220  1.00  0.00           H
ATOM    357  C   PRO A  28      64.800  17.930  33.420  1.00  0.00           C
ATOM    358  O   PRO A  28      63.780  18.490  33.060  1.00  0.00           O
ATOM    359  N   SER A  29      65.960  17.880  32.640  1.00  0.00           N
ATOM    360  HN  SER A  29      66.730  17.430  33.080  1.00  0.00           H
ATOM    361  CA  SER A  29      66.150  18.340  31.230  1.00  0.00           C
ATOM    362  HA  SER A  29      66.060  19.410  31.290  1.00  0.00           H
ATOM    363  CB  SER A  29      67.510  17.940  30.670  1.00  0.00           C
ATOM    364  HB1 SER A  29      67.540  17.990  29.560  1.00  0.00           H
ATOM    365  HB2 SER A  29      67.750  16.910  31.000  1.00  0.00           H
ATOM    366  OG  SER A  29      68.520  18.810  31.210  1.00  0.00           O
ATOM    367  HG1 SER A  29      69.090  18.240  31.730  1.00  0.00           H
ATOM    368  C   SER A  29      65.090  18.030  30.270  1.00  0.00           C
ATOM    369  O   SER A  29      64.590  16.930  30.210  1.00  0.00           O
ATOM    370  N   ALA A  30      64.670  19.030  29.490  1.00  0.00           N
ATOM    371  HN  ALA A  30      65.020  19.970  29.530  1.00  0.00           H
ATOM    372  CA  ALA A  30      63.790  19.050  28.410  1.00  0.00           C
ATOM    373  HA  ALA A  30      63.560  20.090  28.240  1.00  0.00           H
ATOM    374  CB  ALA A  30      64.580  18.710  27.080  1.00  0.00           C
ATOM    375  HB1 ALA A  30      63.880  18.900  26.240  1.00  0.00           H
ATOM    376  HB2 ALA A  30      64.910  17.650  27.170  1.00  0.00           H
ATOM    377  HB3 ALA A  30      65.430  19.410  26.950  1.00  0.00           H
ATOM    378  C   ALA A  30      62.510  18.250  28.560  1.00  0.00           C
ATOM    379  O   ALA A  30      62.330  17.190  27.980  1.00  0.00           O
ATOM    380  N   GLY A  31      61.660  18.690  29.520  1.00  0.00           N
ATOM    381  HN  GLY A  31      62.040  19.310  30.200  1.00  0.00           H
ATOM    382  CA  GLY A  31      60.320  18.180  29.860  1.00  0.00           C
ATOM    383  HA1 GLY A  31      59.810  19.060  30.240  1.00  0.00           H
ATOM    384  HA2 GLY A  31      60.420  17.460  30.660  1.00  0.00           H
ATOM    385  C   GLY A  31      59.480  17.770  28.790  1.00  0.00           C
ATOM    386  O   GLY A  31      59.340  18.390  27.740  1.00  0.00           O
ATOM    387  N   ALA A  32      58.780  16.660  29.040  1.00  0.00           N
ATOM    388  HN  ALA A  32      58.970  16.060  29.810  1.00  0.00           H
ATOM    389  CA  ALA A  32      58.030  15.970  27.970  1.00  0.00           C
ATOM    390  HA  ALA A  32      58.740  15.760  27.180  1.00  0.00           H
ATOM    391  CB  ALA A  32      57.360  14.730  28.660  1.00  0.00           C
ATOM    392  HB1 ALA A  32      56.800  14.120  27.920  1.00  0.00           H
ATOM    393  HB2 ALA A  32      56.590  15.010  29.400  1.00  0.00           H
ATOM    394  HB3 ALA A  32      58.040  14.020  29.160  1.00  0.00           H
ATOM    395  C   ALA A  32      56.830  16.640  27.350  1.00  0.00           C
ATOM    396  O   ALA A  32      56.540  16.500  26.160  1.00  0.00           O
ATOM    397  N   ASN A  33      56.130  17.410  28.120  1.00  0.00           N
ATOM    398  HN  ASN A  33      56.370  17.200  29.070  1.00  0.00           H
ATOM    399  CA  ASN A  33      55.080  18.320  27.870  1.00  0.00           C
ATOM    400  HA  ASN A  33      54.760  18.240  26.850  1.00  0.00           H
ATOM    401  CB  ASN A  33      53.910  18.260  28.860  1.00  0.00           C
ATOM    402  HB1 ASN A  33      53.040  18.900  28.610  1.00  0.00           H
ATOM    403  HB2 ASN A  33      54.210  18.530  29.900  1.00  0.00           H
ATOM    404  CG  ASN A  33      53.240  16.910  29.120  1.00  0.00           C
ATOM    405  OD1 ASN A  33      52.430  16.800  29.990  1.00  0.00           O
ATOM    406  ND2 ASN A  33      53.560  15.860  28.370  1.00  0.00           N
ATOM    407 HD22 ASN A  33      54.250  16.010  27.660  1.00  0.00           H
ATOM    408  C   ASN A  33      55.670  19.730  27.910  1.00  0.00           C
ATOM    409  O   ASN A  33      54.940  20.600  27.440  1.00  0.00           O
ATOM    410  N   ALA A  34      56.960  19.930  28.400  1.00  0.00           N
ATOM    411  HN  ALA A  34      57.460  19.180  28.830  1.00  0.00           H
ATOM    412  CA  ALA A  34      57.660  21.190  28.410  1.00  0.00           C
ATOM    413  HA  ALA A  34      58.640  20.820  28.690  1.00  0.00           H
ATOM    414  CB  ALA A  34      57.880  21.590  26.900  1.00  0.00           C
ATOM    415  HB1 ALA A  34      58.170  20.730  26.260  1.00  0.00           H
ATOM    416  HB2 ALA A  34      58.680  22.350  26.790  1.00  0.00           H
ATOM    417  HB3 ALA A  34      57.000  22.120  26.460  1.00  0.00           H
ATOM    418  C   ALA A  34      57.290  22.170  29.370  1.00  0.00           C
ATOM    419  O   ALA A  34      58.150  22.600  30.110  1.00  0.00           O
ATOM    420  N   SER A  35      56.010  22.540  29.490  1.00  0.00           N
ATOM    421  HN  SER A  35      55.390  22.060  28.870  1.00  0.00           H
ATOM    422  CA  SER A  35      55.510  23.440  30.500  1.00  0.00           C
ATOM    423  HA  SER A  35      56.120  23.440  31.390  1.00  0.00           H
ATOM    424  CB  SER A  35      55.550  24.850  29.820  1.00  0.00           C
ATOM    425  HB1 SER A  35      54.760  25.020  29.060  1.00  0.00           H
ATOM    426  HB2 SER A  35      56.530  24.980  29.330  1.00  0.00           H
ATOM    427  OG  SER A  35      55.340  25.850  30.800  1.00  0.00           O
ATOM    428  HG1 SER A  35      56.100  25.910  31.370  1.00  0.00           H
ATOM    429  C   SER A  35      54.150  22.950  30.870  1.00  0.00           C
ATOM    430  O   SER A  35      53.240  23.780  31.020  1.00  0.00           O
ATOM    431  N   GLY A  36      53.990  21.610  31.110  1.00  0.00           N
ATOM    432  HN  GLY A  36      54.800  21.030  31.180  1.00  0.00           H
ATOM    433  CA  GLY A  36      52.630  21.050  31.370  1.00  0.00           C
ATOM    434  HA1 GLY A  36      52.150  21.700  32.090  1.00  0.00           H
ATOM    435  HA2 GLY A  36      52.900  20.100  31.810  1.00  0.00           H
ATOM    436  C   GLY A  36      51.720  20.980  30.210  1.00  0.00           C
ATOM    437  O   GLY A  36      52.070  21.370  29.110  1.00  0.00           O
ATOM    438  N   PRO A  37      50.560  20.360  30.380  1.00  0.00           N
ATOM    439  CD  PRO A  37      50.120  19.710  31.620  1.00  0.00           C
ATOM    440  HD1 PRO A  37      50.340  20.390  32.470  1.00  0.00           H
ATOM    441  HD2 PRO A  37      50.490  18.660  31.610  1.00  0.00           H
ATOM    442  CA  PRO A  37      49.440  20.330  29.370  1.00  0.00           C
ATOM    443  HA  PRO A  37      49.880  19.870  28.500  1.00  0.00           H
ATOM    444  CB  PRO A  37      48.320  19.450  29.990  1.00  0.00           C
ATOM    445  HB1 PRO A  37      48.500  18.390  29.700  1.00  0.00           H
ATOM    446  HB2 PRO A  37      47.320  19.780  29.650  1.00  0.00           H
ATOM    447  CG  PRO A  37      48.560  19.640  31.450  1.00  0.00           C
ATOM    448  HG1 PRO A  37      48.090  20.590  31.790  1.00  0.00           H
ATOM    449  HG2 PRO A  37      48.240  18.860  32.180  1.00  0.00           H
ATOM    450  C   PRO A  37      49.040  21.740  29.100  1.00  0.00           C
ATOM    451  O   PRO A  37      49.220  22.560  30.000  1.00  0.00           O
ATOM    452  N   PRO A  38      48.410  22.140  27.990  1.00  0.00           N
ATOM    453  CD  PRO A  38      48.360  21.270  26.770  1.00  0.00           C
ATOM    454  HD1 PRO A  38      48.060  20.220  26.960  1.00  0.00           H
ATOM    455  HD2 PRO A  38      49.290  21.430  26.170  1.00  0.00           H
ATOM    456  CA  PRO A  38      47.720  23.410  27.850  1.00  0.00           C
ATOM    457  HA  PRO A  38      48.440  24.210  27.940  1.00  0.00           H
ATOM    458  CB  PRO A  38      47.050  23.360  26.450  1.00  0.00           C
ATOM    459  HB1 PRO A  38      47.440  24.070  25.690  1.00  0.00           H
ATOM    460  HB2 PRO A  38      45.950  23.530  26.450  1.00  0.00           H
ATOM    461  CG  PRO A  38      47.180  21.880  25.940  1.00  0.00           C
ATOM    462  HG1 PRO A  38      46.320  21.260  26.260  1.00  0.00           H
ATOM    463  HG2 PRO A  38      47.360  21.850  24.850  1.00  0.00           H
ATOM    464  C   PRO A  38      46.740  23.600  28.960  1.00  0.00           C
ATOM    465  O   PRO A  38      46.100  22.630  29.360  1.00  0.00           O
ATOM    466  N   GLY A  39      46.620  24.890  29.430  1.00  0.00           N
ATOM    467  HN  GLY A  39      47.250  25.620  29.170  1.00  0.00           H
ATOM    468  CA  GLY A  39      45.730  25.280  30.450  1.00  0.00           C
ATOM    469  HA1 GLY A  39      44.760  24.830  30.260  1.00  0.00           H
ATOM    470  HA2 GLY A  39      45.680  26.350  30.550  1.00  0.00           H
ATOM    471  C   GLY A  39      45.910  24.770  31.840  1.00  0.00           C
ATOM    472  O   GLY A  39      44.990  24.690  32.590  1.00  0.00           O
ATOM    473  N   ALA A  40      47.160  24.560  32.240  1.00  0.00           N
ATOM    474  HN  ALA A  40      47.980  24.560  31.670  1.00  0.00           H
ATOM    475  CA  ALA A  40      47.460  23.880  33.480  1.00  0.00           C
ATOM    476  HA  ALA A  40      46.750  23.120  33.770  1.00  0.00           H
ATOM    477  CB  ALA A  40      48.940  23.280  33.490  1.00  0.00           C
ATOM    478  HB1 ALA A  40      48.960  22.570  32.640  1.00  0.00           H
ATOM    479  HB2 ALA A  40      49.180  22.810  34.460  1.00  0.00           H
ATOM    480  HB3 ALA A  40      49.760  23.990  33.270  1.00  0.00           H
ATOM    481  C   ALA A  40      47.410  24.840  34.740  1.00  0.00           C
ATOM    482  O   ALA A  40      46.980  24.360  35.800  1.00  0.00           O
ATOM    483  N   ARG A  41      47.750  26.090  34.570  1.00  0.00           N
ATOM    484  HN  ARG A  41      48.170  26.360  33.710  1.00  0.00           H
ATOM    485  CA  ARG A  41      47.590  27.040  35.630  1.00  0.00           C
ATOM    486  HA  ARG A  41      48.030  26.530  36.480  1.00  0.00           H
ATOM    487  CB  ARG A  41      48.290  28.370  35.370  1.00  0.00           C
ATOM    488  HB1 ARG A  41      47.720  29.300  35.590  1.00  0.00           H
ATOM    489  HB2 ARG A  41      48.380  28.370  34.270  1.00  0.00           H
ATOM    490  CG  ARG A  41      49.710  28.330  35.910  1.00  0.00           C
ATOM    491  HG1 ARG A  41      50.060  27.280  35.810  1.00  0.00           H
ATOM    492  HG2 ARG A  41      49.710  28.770  36.930  1.00  0.00           H
ATOM    493  CD  ARG A  41      50.740  29.130  35.050  1.00  0.00           C
ATOM    494  HD1 ARG A  41      50.490  28.790  34.020  1.00  0.00           H
ATOM    495  HD2 ARG A  41      51.800  29.010  35.370  1.00  0.00           H
ATOM    496  NE  ARG A  41      50.540  30.590  35.200  1.00  0.00           N
ATOM    497  HE  ARG A  41      50.730  31.080  36.050  1.00  0.00           H
ATOM    498  CZ  ARG A  41      49.680  31.260  34.390  1.00  0.00           C
ATOM    499  NH1 ARG A  41      49.360  32.510  34.630  1.00  0.00           N
ATOM    500 HH11 ARG A  41      49.610  32.920  35.510  1.00  0.00           H
ATOM    501 HH12 ARG A  41      48.860  32.990  33.910  1.00  0.00           H
ATOM    502  NH2 ARG A  41      49.410  30.820  33.170  1.00  0.00           N
ATOM    503 HH21 ARG A  41      49.850  30.000  32.810  1.00  0.00           H
ATOM    504 HH22 ARG A  41      48.750  31.410  32.700  1.00  0.00           H
ATOM    505  C   ARG A  41      46.160  27.320  36.010  1.00  0.00           C
ATOM    506  O   ARG A  41      45.720  27.320  37.130  1.00  0.00           O
ATOM    507  N   SER A  42      45.370  27.490  34.880  1.00  0.00           N
ATOM    508  HN  SER A  42      45.760  27.290  33.980  1.00  0.00           H
ATOM    509  CA  SER A  42      43.980  27.620  34.790  1.00  0.00           C
ATOM    510  HA  SER A  42      43.760  28.550  35.290  1.00  0.00           H
ATOM    511  CB  SER A  42      43.420  27.670  33.340  1.00  0.00           C
ATOM    512  HB1 SER A  42      42.310  27.710  33.410  1.00  0.00           H
ATOM    513  HB2 SER A  42      43.570  26.700  32.820  1.00  0.00           H
ATOM    514  OG  SER A  42      43.940  28.760  32.560  1.00  0.00           O
ATOM    515  HG1 SER A  42      43.380  29.530  32.450  1.00  0.00           H
ATOM    516  C   SER A  42      43.330  26.520  35.520  1.00  0.00           C
ATOM    517  O   SER A  42      42.410  26.780  36.220  1.00  0.00           O
ATOM    518  N   ALA A  43      43.810  25.330  35.250  1.00  0.00           N
ATOM    519  HN  ALA A  43      44.480  25.060  34.560  1.00  0.00           H
ATOM    520  CA  ALA A  43      43.320  24.120  35.900  1.00  0.00           C
ATOM    521  HA  ALA A  43      42.260  23.950  35.770  1.00  0.00           H
ATOM    522  CB  ALA A  43      43.860  22.910  35.000  1.00  0.00           C
ATOM    523  HB1 ALA A  43      44.960  22.970  35.110  1.00  0.00           H
ATOM    524  HB2 ALA A  43      43.540  23.100  33.950  1.00  0.00           H
ATOM    525  HB3 ALA A  43      43.410  21.930  35.250  1.00  0.00           H
ATOM    526  C   ALA A  43      43.660  24.080  37.360  1.00  0.00           C
ATOM    527  O   ALA A  43      42.820  23.750  38.170  1.00  0.00           O
ATOM    528  N   SER A  44      44.900  24.380  37.720  1.00  0.00           N
ATOM    529  HN  SER A  44      45.640  24.570  37.080  1.00  0.00           H
ATOM    530  CA  SER A  44      45.340  24.430  39.130  1.00  0.00           C
ATOM    531  HA  SER A  44      45.110  23.450  39.510  1.00  0.00           H
ATOM    532  CB  SER A  44      46.870  24.780  39.280  1.00  0.00           C
ATOM    533  HB1 SER A  44      47.280  25.040  40.280  1.00  0.00           H
ATOM    534  HB2 SER A  44      46.870  25.710  38.670  1.00  0.00           H
ATOM    535  OG  SER A  44      47.740  23.890  38.620  1.00  0.00           O
ATOM    536  HG1 SER A  44      48.020  23.200  39.230  1.00  0.00           H
ATOM    537  C   SER A  44      44.610  25.400  40.010  1.00  0.00           C
ATOM    538  O   SER A  44      44.020  24.990  41.020  1.00  0.00           O
ATOM    539  N   SER A  45      44.530  26.700  39.670  1.00  0.00           N
ATOM    540  HN  SER A  45      45.070  26.970  38.870  1.00  0.00           H
ATOM    541  CA  SER A  45      43.810  27.740  40.390  1.00  0.00           C
ATOM    542  HA  SER A  45      43.970  27.580  41.450  1.00  0.00           H
ATOM    543  CB  SER A  45      44.250  29.220  40.180  1.00  0.00           C
ATOM    544  HB1 SER A  45      45.310  29.310  40.470  1.00  0.00           H
ATOM    545  HB2 SER A  45      43.600  29.870  40.810  1.00  0.00           H
ATOM    546  OG  SER A  45      44.120  29.580  38.790  1.00  0.00           O
ATOM    547  HG1 SER A  45      44.790  29.200  38.230  1.00  0.00           H
ATOM    548  C   SER A  45      42.290  27.630  40.270  1.00  0.00           C
ATOM    549  O   SER A  45      41.500  28.050  41.100  1.00  0.00           O
ATOM    550  N   LEU A  46      41.800  27.030  39.120  1.00  0.00           N
ATOM    551  HN  LEU A  46      42.240  26.760  38.270  1.00  0.00           H
ATOM    552  CA  LEU A  46      40.400  26.580  39.190  1.00  0.00           C
ATOM    553  HA  LEU A  46      39.770  27.430  39.410  1.00  0.00           H
ATOM    554  CB  LEU A  46      39.970  26.030  37.840  1.00  0.00           C
ATOM    555  HB1 LEU A  46      40.660  25.170  37.680  1.00  0.00           H
ATOM    556  HB2 LEU A  46      39.980  26.730  36.990  1.00  0.00           H
ATOM    557  CG  LEU A  46      38.530  25.350  37.770  1.00  0.00           C
ATOM    558  HG  LEU A  46      38.460  24.490  38.470  1.00  0.00           H
ATOM    559  CD1 LEU A  46      37.390  26.330  38.060  1.00  0.00           C
ATOM    560 HD11 LEU A  46      37.620  26.790  39.050  1.00  0.00           H
ATOM    561 HD12 LEU A  46      36.440  25.750  38.050  1.00  0.00           H
ATOM    562 HD13 LEU A  46      37.580  27.210  37.410  1.00  0.00           H
ATOM    563  CD2 LEU A  46      38.370  24.740  36.400  1.00  0.00           C
ATOM    564 HD21 LEU A  46      39.240  24.150  36.040  1.00  0.00           H
ATOM    565 HD22 LEU A  46      38.110  25.640  35.810  1.00  0.00           H
ATOM    566 HD23 LEU A  46      37.510  24.040  36.440  1.00  0.00           H
ATOM    567  C   LEU A  46      40.010  25.610  40.300  1.00  0.00           C
ATOM    568  O   LEU A  46      38.940  25.820  40.860  1.00  0.00           O
ATOM    569  N   ALA A  47      40.890  24.610  40.540  1.00  0.00           N
ATOM    570  HN  ALA A  47      41.600  24.360  39.890  1.00  0.00           H
ATOM    571  CA  ALA A  47      40.770  23.780  41.710  1.00  0.00           C
ATOM    572  HA  ALA A  47      39.730  23.500  41.820  1.00  0.00           H
ATOM    573  CB  ALA A  47      41.620  22.510  41.460  1.00  0.00           C
ATOM    574  HB1 ALA A  47      41.290  21.770  42.210  1.00  0.00           H
ATOM    575  HB2 ALA A  47      42.670  22.770  41.720  1.00  0.00           H
ATOM    576  HB3 ALA A  47      41.500  22.120  40.420  1.00  0.00           H
ATOM    577  C   ALA A  47      41.010  24.490  43.060  1.00  0.00           C
ATOM    578  O   ALA A  47      40.310  24.280  44.090  1.00  0.00           O
ATOM    579  N   LEU A  48      41.990  25.420  43.020  1.00  0.00           N
ATOM    580  HN  LEU A  48      42.490  25.660  42.200  1.00  0.00           H
ATOM    581  CA  LEU A  48      42.460  26.110  44.200  1.00  0.00           C
ATOM    582  HA  LEU A  48      42.700  25.390  44.970  1.00  0.00           H
ATOM    583  CB  LEU A  48      43.760  26.860  43.880  1.00  0.00           C
ATOM    584  HB1 LEU A  48      43.510  27.860  43.460  1.00  0.00           H
ATOM    585  HB2 LEU A  48      44.460  26.240  43.290  1.00  0.00           H
ATOM    586  CG  LEU A  48      44.720  27.270  45.040  1.00  0.00           C
ATOM    587  HG  LEU A  48      44.220  27.970  45.740  1.00  0.00           H
ATOM    588  CD1 LEU A  48      45.290  26.200  45.910  1.00  0.00           C
ATOM    589 HD11 LEU A  48      45.920  26.590  46.740  1.00  0.00           H
ATOM    590 HD12 LEU A  48      45.880  25.380  45.440  1.00  0.00           H
ATOM    591 HD13 LEU A  48      44.420  25.660  46.350  1.00  0.00           H
ATOM    592  CD2 LEU A  48      45.820  28.050  44.440  1.00  0.00           C
ATOM    593 HD21 LEU A  48      46.280  27.470  43.620  1.00  0.00           H
ATOM    594 HD22 LEU A  48      46.680  28.270  45.110  1.00  0.00           H
ATOM    595 HD23 LEU A  48      45.390  28.980  44.020  1.00  0.00           H
ATOM    596  C   LEU A  48      41.410  26.980  44.850  1.00  0.00           C
ATOM    597  O   LEU A  48      41.290  27.080  46.010  1.00  0.00           O
ATOM    598  N   ALA A  49      40.590  27.570  44.000  1.00  0.00           N
ATOM    599  HN  ALA A  49      40.810  27.520  43.030  1.00  0.00           H
ATOM    600  CA  ALA A  49      39.420  28.310  44.480  1.00  0.00           C
ATOM    601  HA  ALA A  49      39.750  29.120  45.110  1.00  0.00           H
ATOM    602  CB  ALA A  49      38.680  28.870  43.190  1.00  0.00           C
ATOM    603  HB1 ALA A  49      38.260  28.070  42.540  1.00  0.00           H
ATOM    604  HB2 ALA A  49      39.420  29.410  42.540  1.00  0.00           H
ATOM    605  HB3 ALA A  49      37.910  29.610  43.490  1.00  0.00           H
ATOM    606  C   ALA A  49      38.370  27.620  45.290  1.00  0.00           C
ATOM    607  O   ALA A  49      37.690  28.170  46.130  1.00  0.00           O
ATOM    608  N   ILE A  50      38.120  26.340  45.030  1.00  0.00           N
ATOM    609  HN  ILE A  50      38.620  25.960  44.260  1.00  0.00           H
ATOM    610  CA  ILE A  50      37.470  25.320  45.890  1.00  0.00           C
ATOM    611  HA  ILE A  50      36.490  25.730  46.110  1.00  0.00           H
ATOM    612  CB  ILE A  50      37.350  23.940  45.120  1.00  0.00           C
ATOM    613  HB  ILE A  50      38.330  23.420  45.230  1.00  0.00           H
ATOM    614  CG2 ILE A  50      36.310  23.160  45.920  1.00  0.00           C
ATOM    615 HG21 ILE A  50      36.870  22.640  46.730  1.00  0.00           H
ATOM    616 HG22 ILE A  50      35.770  22.420  45.290  1.00  0.00           H
ATOM    617 HG23 ILE A  50      35.570  23.850  46.380  1.00  0.00           H
ATOM    618  CG1 ILE A  50      36.990  23.920  43.630  1.00  0.00           C
ATOM    619 HG11 ILE A  50      37.160  22.930  43.170  1.00  0.00           H
ATOM    620 HG12 ILE A  50      37.720  24.580  43.110  1.00  0.00           H
ATOM    621  CD  ILE A  50      35.620  24.440  43.440  1.00  0.00           C
ATOM    622  HD1 ILE A  50      34.790  23.790  43.780  1.00  0.00           H
ATOM    623  HD2 ILE A  50      35.430  24.660  42.360  1.00  0.00           H
ATOM    624  HD3 ILE A  50      35.480  25.460  43.850  1.00  0.00           H
ATOM    625  C   ILE A  50      38.080  25.170  47.280  1.00  0.00           C
ATOM    626  O   ILE A  50      37.360  25.280  48.310  1.00  0.00           O
ATOM    627  N   ALA A  51      39.410  25.110  47.400  1.00  0.00           N
ATOM    628  HN  ALA A  51      39.970  25.070  46.580  1.00  0.00           H
ATOM    629  CA  ALA A  51      40.150  25.190  48.670  1.00  0.00           C
ATOM    630  HA  ALA A  51      39.870  24.440  49.400  1.00  0.00           H
ATOM    631  CB  ALA A  51      41.580  24.990  48.370  1.00  0.00           C
ATOM    632  HB1 ALA A  51      42.110  25.790  47.800  1.00  0.00           H
ATOM    633  HB2 ALA A  51      41.760  24.040  47.820  1.00  0.00           H
ATOM    634  HB3 ALA A  51      42.180  24.770  49.280  1.00  0.00           H
ATOM    635  C   ALA A  51      39.990  26.550  49.340  1.00  0.00           C
ATOM    636  O   ALA A  51      39.840  26.590  50.530  1.00  0.00           O
ATOM    637  N   ILE A  52      40.040  27.630  48.520  1.00  0.00           N
ATOM    638  HN  ILE A  52      40.280  27.520  47.560  1.00  0.00           H
ATOM    639  CA  ILE A  52      39.730  28.940  49.010  1.00  0.00           C
ATOM    640  HA  ILE A  52      40.430  29.050  49.830  1.00  0.00           H
ATOM    641  CB  ILE A  52      39.850  30.140  47.990  1.00  0.00           C
ATOM    642  HB  ILE A  52      39.290  30.080  47.040  1.00  0.00           H
ATOM    643  CG2 ILE A  52      39.440  31.440  48.690  1.00  0.00           C
ATOM    644 HG21 ILE A  52      39.830  31.430  49.730  1.00  0.00           H
ATOM    645 HG22 ILE A  52      38.360  31.600  48.860  1.00  0.00           H
ATOM    646 HG23 ILE A  52      39.860  32.300  48.120  1.00  0.00           H
ATOM    647  CG1 ILE A  52      41.330  30.170  47.460  1.00  0.00           C
ATOM    648 HG11 ILE A  52      41.560  29.140  47.100  1.00  0.00           H
ATOM    649 HG12 ILE A  52      41.970  30.420  48.330  1.00  0.00           H
ATOM    650  CD  ILE A  52      41.710  31.160  46.350  1.00  0.00           C
ATOM    651  HD1 ILE A  52      42.790  31.090  46.120  1.00  0.00           H
ATOM    652  HD2 ILE A  52      41.360  32.180  46.610  1.00  0.00           H
ATOM    653  HD3 ILE A  52      41.110  30.800  45.480  1.00  0.00           H
ATOM    654  C   ILE A  52      38.370  29.050  49.650  1.00  0.00           C
ATOM    655  O   ILE A  52      38.210  29.450  50.820  1.00  0.00           O
ATOM    656  N   THR A  53      37.310  28.600  48.870  1.00  0.00           N
ATOM    657  HN  THR A  53      37.520  28.360  47.930  1.00  0.00           H
ATOM    658  CA  THR A  53      35.900  28.530  49.320  1.00  0.00           C
ATOM    659  HA  THR A  53      35.590  29.550  49.510  1.00  0.00           H
ATOM    660  CB  THR A  53      34.930  28.080  48.260  1.00  0.00           C
ATOM    661  HB  THR A  53      35.190  27.010  48.110  1.00  0.00           H
ATOM    662  OG1 THR A  53      34.930  28.860  47.060  1.00  0.00           O
ATOM    663  HG1 THR A  53      35.650  28.420  46.600  1.00  0.00           H
ATOM    664  CG2 THR A  53      33.480  28.050  48.770  1.00  0.00           C
ATOM    665 HG21 THR A  53      33.090  29.050  49.070  1.00  0.00           H
ATOM    666 HG22 THR A  53      33.210  27.410  49.630  1.00  0.00           H
ATOM    667 HG23 THR A  53      32.800  27.740  47.940  1.00  0.00           H
ATOM    668  C   THR A  53      35.760  27.730  50.620  1.00  0.00           C
ATOM    669  O   THR A  53      34.980  28.150  51.480  1.00  0.00           O
ATOM    670  N   ALA A  54      36.370  26.510  50.640  1.00  0.00           N
ATOM    671  HN  ALA A  54      36.910  26.150  49.880  1.00  0.00           H
ATOM    672  CA  ALA A  54      36.370  25.800  51.840  1.00  0.00           C
ATOM    673  HA  ALA A  54      35.380  25.700  52.250  1.00  0.00           H
ATOM    674  CB  ALA A  54      37.140  24.540  51.470  1.00  0.00           C
ATOM    675  HB1 ALA A  54      38.220  24.770  51.340  1.00  0.00           H
ATOM    676  HB2 ALA A  54      36.920  24.090  50.480  1.00  0.00           H
ATOM    677  HB3 ALA A  54      37.060  23.740  52.240  1.00  0.00           H
ATOM    678  C   ALA A  54      37.010  26.340  53.140  1.00  0.00           C
ATOM    679  O   ALA A  54      36.460  26.470  54.230  1.00  0.00           O
ATOM    680  N   LEU A  55      38.260  26.920  53.020  1.00  0.00           N
ATOM    681  HN  LEU A  55      38.750  27.130  52.180  1.00  0.00           H
ATOM    682  CA  LEU A  55      38.890  27.630  54.150  1.00  0.00           C
ATOM    683  HA  LEU A  55      38.810  26.940  54.970  1.00  0.00           H
ATOM    684  CB  LEU A  55      40.340  27.980  53.710  1.00  0.00           C
ATOM    685  HB1 LEU A  55      40.310  28.700  52.860  1.00  0.00           H
ATOM    686  HB2 LEU A  55      40.950  27.150  53.290  1.00  0.00           H
ATOM    687  CG  LEU A  55      41.190  28.610  54.750  1.00  0.00           C
ATOM    688  HG  LEU A  55      40.650  29.400  55.300  1.00  0.00           H
ATOM    689  CD1 LEU A  55      41.650  27.570  55.780  1.00  0.00           C
ATOM    690 HD11 LEU A  55      42.370  28.030  56.490  1.00  0.00           H
ATOM    691 HD12 LEU A  55      42.150  26.740  55.230  1.00  0.00           H
ATOM    692 HD13 LEU A  55      40.740  27.240  56.320  1.00  0.00           H
ATOM    693  CD2 LEU A  55      42.360  29.250  53.980  1.00  0.00           C
ATOM    694 HD21 LEU A  55      42.030  30.130  53.390  1.00  0.00           H
ATOM    695 HD22 LEU A  55      42.750  28.510  53.260  1.00  0.00           H
ATOM    696 HD23 LEU A  55      43.120  29.530  54.740  1.00  0.00           H
ATOM    697  C   LEU A  55      38.130  28.860  54.730  1.00  0.00           C
ATOM    698  O   LEU A  55      37.990  28.970  55.920  1.00  0.00           O
ATOM    699  N   TYR A  56      37.590  29.660  53.830  1.00  0.00           N
ATOM    700  HN  TYR A  56      37.950  29.710  52.900  1.00  0.00           H
ATOM    701  CA  TYR A  56      36.810  30.810  54.140  1.00  0.00           C
ATOM    702  HA  TYR A  56      37.280  31.260  55.000  1.00  0.00           H
ATOM    703  CB  TYR A  56      36.760  31.850  52.850  1.00  0.00           C
ATOM    704  HB1 TYR A  56      36.060  32.690  53.030  1.00  0.00           H
ATOM    705  HB2 TYR A  56      36.300  31.390  51.940  1.00  0.00           H
ATOM    706  CG  TYR A  56      38.080  32.570  52.430  1.00  0.00           C
ATOM    707  CD1 TYR A  56      39.270  32.360  53.090  1.00  0.00           C
ATOM    708  HD1 TYR A  56      39.270  31.640  53.900  1.00  0.00           H
ATOM    709  CE1 TYR A  56      40.500  32.760  52.520  1.00  0.00           C
ATOM    710  HE1 TYR A  56      41.410  32.580  53.090  1.00  0.00           H
ATOM    711  CZ  TYR A  56      40.510  33.500  51.370  1.00  0.00           C
ATOM    712  OH  TYR A  56      41.690  34.090  50.840  1.00  0.00           O
ATOM    713  HH  TYR A  56      41.550  34.400  49.940  1.00  0.00           H
ATOM    714  CD2 TYR A  56      38.090  33.410  51.310  1.00  0.00           C
ATOM    715  HD2 TYR A  56      37.170  33.550  50.750  1.00  0.00           H
ATOM    716  CE2 TYR A  56      39.310  33.880  50.750  1.00  0.00           C
ATOM    717  HE2 TYR A  56      39.280  34.420  49.810  1.00  0.00           H
ATOM    718  C   TYR A  56      35.450  30.450  54.710  1.00  0.00           C
ATOM    719  O   TYR A  56      35.020  30.900  55.740  1.00  0.00           O
ATOM    720  N   SER A  57      34.710  29.500  54.150  1.00  0.00           N
ATOM    721  HN  SER A  57      35.030  29.050  53.330  1.00  0.00           H
ATOM    722  CA  SER A  57      33.430  29.030  54.680  1.00  0.00           C
ATOM    723  HA  SER A  57      32.770  29.890  54.750  1.00  0.00           H
ATOM    724  CB  SER A  57      32.640  28.060  53.770  1.00  0.00           C
ATOM    725  HB1 SER A  57      32.410  28.510  52.780  1.00  0.00           H
ATOM    726  HB2 SER A  57      31.700  27.810  54.310  1.00  0.00           H
ATOM    727  OG  SER A  57      33.420  26.920  53.500  1.00  0.00           O
ATOM    728  HG1 SER A  57      34.210  27.230  53.050  1.00  0.00           H
ATOM    729  C   SER A  57      33.490  28.400  56.140  1.00  0.00           C
ATOM    730  O   SER A  57      32.620  28.590  56.990  1.00  0.00           O
ATOM    731  N   ALA A  58      34.590  27.660  56.370  1.00  0.00           N
ATOM    732  HN  ALA A  58      35.310  27.650  55.690  1.00  0.00           H
ATOM    733  CA  ALA A  58      34.800  27.030  57.690  1.00  0.00           C
ATOM    734  HA  ALA A  58      33.900  26.530  58.010  1.00  0.00           H
ATOM    735  CB  ALA A  58      35.930  26.020  57.620  1.00  0.00           C
ATOM    736  HB1 ALA A  58      36.130  25.560  58.610  1.00  0.00           H
ATOM    737  HB2 ALA A  58      36.770  26.630  57.220  1.00  0.00           H
ATOM    738  HB3 ALA A  58      35.570  25.350  56.820  1.00  0.00           H
ATOM    739  C   ALA A  58      35.060  28.020  58.800  1.00  0.00           C
ATOM    740  O   ALA A  58      34.370  28.060  59.850  1.00  0.00           O
ATOM    741  N   VAL A  59      36.010  28.940  58.610  1.00  0.00           N
ATOM    742  HN  VAL A  59      36.620  28.980  57.820  1.00  0.00           H
ATOM    743  CA  VAL A  59      36.180  29.950  59.700  1.00  0.00           C
ATOM    744  HA  VAL A  59      36.300  29.360  60.600  1.00  0.00           H
ATOM    745  CB  VAL A  59      37.470  30.840  59.620  1.00  0.00           C
ATOM    746  HB  VAL A  59      37.400  31.430  60.550  1.00  0.00           H
ATOM    747  CG1 VAL A  59      38.740  29.940  59.740  1.00  0.00           C
ATOM    748 HG11 VAL A  59      39.600  30.540  59.390  1.00  0.00           H
ATOM    749 HG12 VAL A  59      38.650  28.980  59.190  1.00  0.00           H
ATOM    750 HG13 VAL A  59      38.890  29.530  60.760  1.00  0.00           H
ATOM    751  CG2 VAL A  59      37.500  31.610  58.330  1.00  0.00           C
ATOM    752 HG21 VAL A  59      37.720  30.900  57.500  1.00  0.00           H
ATOM    753 HG22 VAL A  59      38.300  32.360  58.490  1.00  0.00           H
ATOM    754 HG23 VAL A  59      36.540  32.160  58.300  1.00  0.00           H
ATOM    755  C   VAL A  59      34.950  30.930  59.880  1.00  0.00           C
ATOM    756  O   VAL A  59      34.670  31.380  60.970  1.00  0.00           O
ATOM    757  N   CYS A  60      34.120  31.130  58.800  1.00  0.00           N
ATOM    758  HN  CYS A  60      34.290  30.740  57.900  1.00  0.00           H
ATOM    759  CA  CYS A  60      32.980  32.010  58.870  1.00  0.00           C
ATOM    760  HA  CYS A  60      33.220  32.940  59.370  1.00  0.00           H
ATOM    761  CB  CYS A  60      32.510  32.210  57.370  1.00  0.00           C
ATOM    762  HB1 CYS A  60      32.440  31.250  56.830  1.00  0.00           H
ATOM    763  HB2 CYS A  60      33.300  32.780  56.840  1.00  0.00           H
ATOM    764  SG  CYS A  60      30.930  33.180  57.360  1.00  0.00           S
ATOM    765  HG1 CYS A  60      31.600  34.300  57.610  1.00  0.00           H
ATOM    766  C   CYS A  60      31.820  31.350  59.700  1.00  0.00           C
ATOM    767  O   CYS A  60      31.120  31.990  60.500  1.00  0.00           O
ATOM    768  N   ALA A  61      31.630  30.090  59.590  1.00  0.00           N
ATOM    769  HN  ALA A  61      32.280  29.600  59.000  1.00  0.00           H
ATOM    770  CA  ALA A  61      30.670  29.270  60.340  1.00  0.00           C
ATOM    771  HA  ALA A  61      29.680  29.610  60.090  1.00  0.00           H
ATOM    772  CB  ALA A  61      30.820  27.840  59.730  1.00  0.00           C
ATOM    773  HB1 ALA A  61      31.690  27.300  60.160  1.00  0.00           H
ATOM    774  HB2 ALA A  61      30.950  27.880  58.630  1.00  0.00           H
ATOM    775  HB3 ALA A  61      29.860  27.290  59.770  1.00  0.00           H
ATOM    776  C   ALA A  61      30.780  29.290  61.900  1.00  0.00           C
ATOM    777  O   ALA A  61      30.010  29.870  62.650  1.00  0.00           O
ATOM    778  N   VAL A  62      31.930  28.740  62.390  1.00  0.00           N
ATOM    779  HN  VAL A  62      32.580  28.460  61.690  1.00  0.00           H
ATOM    780  CA  VAL A  62      32.370  28.630  63.730  1.00  0.00           C
ATOM    781  HA  VAL A  62      31.630  28.290  64.430  1.00  0.00           H
ATOM    782  CB  VAL A  62      33.570  27.720  63.880  1.00  0.00           C
ATOM    783  HB  VAL A  62      33.180  26.720  63.600  1.00  0.00           H
ATOM    784  CG1 VAL A  62      34.740  28.270  63.040  1.00  0.00           C
ATOM    785 HG11 VAL A  62      34.310  28.660  62.090  1.00  0.00           H
ATOM    786 HG12 VAL A  62      35.450  27.450  62.800  1.00  0.00           H
ATOM    787 HG13 VAL A  62      35.260  29.130  63.510  1.00  0.00           H
ATOM    788  CG2 VAL A  62      34.010  27.570  65.320  1.00  0.00           C
ATOM    789 HG21 VAL A  62      34.790  26.780  65.380  1.00  0.00           H
ATOM    790 HG22 VAL A  62      33.300  27.240  66.100  1.00  0.00           H
ATOM    791 HG23 VAL A  62      34.440  28.540  65.660  1.00  0.00           H
ATOM    792  C   VAL A  62      32.650  29.960  64.310  1.00  0.00           C
ATOM    793  O   VAL A  62      32.340  30.110  65.480  1.00  0.00           O
ATOM    794  N   GLY A  63      33.070  30.990  63.520  1.00  0.00           N
ATOM    795  HN  GLY A  63      33.260  30.900  62.540  1.00  0.00           H
ATOM    796  CA  GLY A  63      33.310  32.340  63.990  1.00  0.00           C
ATOM    797  HA1 GLY A  63      33.900  32.730  63.170  1.00  0.00           H
ATOM    798  HA2 GLY A  63      33.800  32.330  64.950  1.00  0.00           H
ATOM    799  C   GLY A  63      32.080  33.160  64.160  1.00  0.00           C
ATOM    800  O   GLY A  63      31.870  33.700  65.250  1.00  0.00           O
ATOM    801  N   LEU A  64      31.220  33.210  63.120  1.00  0.00           N
ATOM    802  HN  LEU A  64      31.390  32.830  62.220  1.00  0.00           H
ATOM    803  CA  LEU A  64      30.070  34.110  63.120  1.00  0.00           C
ATOM    804  HA  LEU A  64      30.440  35.100  63.360  1.00  0.00           H
ATOM    805  CB  LEU A  64      29.510  34.250  61.730  1.00  0.00           C
ATOM    806  HB1 LEU A  64      29.220  33.200  61.500  1.00  0.00           H
ATOM    807  HB2 LEU A  64      30.350  34.600  61.110  1.00  0.00           H
ATOM    808  CG  LEU A  64      28.340  35.260  61.470  1.00  0.00           C
ATOM    809  HG  LEU A  64      27.540  35.110  62.230  1.00  0.00           H
ATOM    810  CD1 LEU A  64      28.800  36.700  61.650  1.00  0.00           C
ATOM    811 HD11 LEU A  64      27.920  37.350  61.470  1.00  0.00           H
ATOM    812 HD12 LEU A  64      29.650  36.980  60.990  1.00  0.00           H
ATOM    813 HD13 LEU A  64      29.090  36.910  62.700  1.00  0.00           H
ATOM    814  CD2 LEU A  64      27.670  35.030  60.120  1.00  0.00           C
ATOM    815 HD21 LEU A  64      28.320  35.280  59.260  1.00  0.00           H
ATOM    816 HD22 LEU A  64      26.680  35.550  60.130  1.00  0.00           H
ATOM    817 HD23 LEU A  64      27.450  33.950  60.050  1.00  0.00           H
ATOM    818  C   LEU A  64      29.080  33.740  64.220  1.00  0.00           C
ATOM    819  O   LEU A  64      28.630  34.640  64.920  1.00  0.00           O
ATOM    820  N   LEU A  65      28.880  32.420  64.430  1.00  0.00           N
ATOM    821  HN  LEU A  65      29.290  31.680  63.890  1.00  0.00           H
ATOM    822  CA  LEU A  65      28.160  31.870  65.640  1.00  0.00           C
ATOM    823  HA  LEU A  65      27.320  32.550  65.710  1.00  0.00           H
ATOM    824  CB  LEU A  65      27.580  30.480  65.460  1.00  0.00           C
ATOM    825  HB1 LEU A  65      27.120  30.090  66.400  1.00  0.00           H
ATOM    826  HB2 LEU A  65      28.440  29.840  65.170  1.00  0.00           H
ATOM    827  CG  LEU A  65      26.460  30.520  64.370  1.00  0.00           C
ATOM    828  HG  LEU A  65      26.880  31.020  63.470  1.00  0.00           H
ATOM    829  CD1 LEU A  65      26.140  29.010  64.030  1.00  0.00           C
ATOM    830 HD11 LEU A  65      26.940  28.640  63.350  1.00  0.00           H
ATOM    831 HD12 LEU A  65      25.250  28.900  63.370  1.00  0.00           H
ATOM    832 HD13 LEU A  65      25.840  28.500  64.970  1.00  0.00           H
ATOM    833  CD2 LEU A  65      25.190  31.180  64.850  1.00  0.00           C
ATOM    834 HD21 LEU A  65      25.340  32.260  65.100  1.00  0.00           H
ATOM    835 HD22 LEU A  65      24.800  30.600  65.710  1.00  0.00           H
ATOM    836 HD23 LEU A  65      24.370  31.130  64.100  1.00  0.00           H
ATOM    837  C   LEU A  65      28.860  32.000  66.920  1.00  0.00           C
ATOM    838  O   LEU A  65      28.250  32.140  67.950  1.00  0.00           O
ATOM    839  N   GLY A  66      30.240  32.120  67.000  1.00  0.00           N
ATOM    840  HN  GLY A  66      30.880  32.060  66.240  1.00  0.00           H
ATOM    841  CA  GLY A  66      30.940  32.430  68.260  1.00  0.00           C
ATOM    842  HA1 GLY A  66      31.960  32.120  68.070  1.00  0.00           H
ATOM    843  HA2 GLY A  66      30.480  31.860  69.060  1.00  0.00           H
ATOM    844  C   GLY A  66      31.010  33.850  68.580  1.00  0.00           C
ATOM    845  O   GLY A  66      30.940  34.210  69.750  1.00  0.00           O
ATOM    846  N   ASN A  67      31.100  34.730  67.580  1.00  0.00           N
ATOM    847  HN  ASN A  67      31.190  34.420  66.640  1.00  0.00           H
ATOM    848  CA  ASN A  67      30.860  36.200  67.800  1.00  0.00           C
ATOM    849  HA  ASN A  67      31.630  36.570  68.450  1.00  0.00           H
ATOM    850  CB  ASN A  67      31.200  37.040  66.420  1.00  0.00           C
ATOM    851  HB1 ASN A  67      31.240  38.110  66.710  1.00  0.00           H
ATOM    852  HB2 ASN A  67      30.460  36.880  65.610  1.00  0.00           H
ATOM    853  CG  ASN A  67      32.590  36.700  65.850  1.00  0.00           C
ATOM    854  OD1 ASN A  67      32.760  36.660  64.630  1.00  0.00           O
ATOM    855  ND2 ASN A  67      33.580  36.380  66.680  1.00  0.00           N
ATOM    856 HD21 ASN A  67      34.500  36.440  66.290  1.00  0.00           H
ATOM    857 HD22 ASN A  67      33.320  36.030  67.590  1.00  0.00           H
ATOM    858  C   ASN A  67      29.500  36.490  68.400  1.00  0.00           C
ATOM    859  O   ASN A  67      29.300  37.160  69.400  1.00  0.00           O
ATOM    860  N   VAL A  68      28.530  35.870  67.740  1.00  0.00           N
ATOM    861  HN  VAL A  68      28.710  35.310  66.940  1.00  0.00           H
ATOM    862  CA  VAL A  68      27.100  35.980  68.020  1.00  0.00           C
ATOM    863  HA  VAL A  68      26.830  37.020  68.120  1.00  0.00           H
ATOM    864  CB  VAL A  68      26.180  35.470  66.870  1.00  0.00           C
ATOM    865  HB  VAL A  68      26.570  34.480  66.560  1.00  0.00           H
ATOM    866  CG1 VAL A  68      24.770  35.230  67.390  1.00  0.00           C
ATOM    867 HG11 VAL A  68      24.370  36.070  67.980  1.00  0.00           H
ATOM    868 HG12 VAL A  68      24.780  34.390  68.120  1.00  0.00           H
ATOM    869 HG13 VAL A  68      24.100  35.050  66.520  1.00  0.00           H
ATOM    870  CG2 VAL A  68      26.360  36.480  65.710  1.00  0.00           C
ATOM    871 HG21 VAL A  68      25.710  36.210  64.850  1.00  0.00           H
ATOM    872 HG22 VAL A  68      27.430  36.580  65.450  1.00  0.00           H
ATOM    873 HG23 VAL A  68      25.930  37.410  66.150  1.00  0.00           H
ATOM    874  C   VAL A  68      26.760  35.400  69.400  1.00  0.00           C
ATOM    875  O   VAL A  68      26.050  35.920  70.210  1.00  0.00           O
ATOM    876  N   LEU A  69      27.460  34.280  69.800  1.00  0.00           N
ATOM    877  HN  LEU A  69      28.080  33.820  69.180  1.00  0.00           H
ATOM    878  CA  LEU A  69      27.280  33.710  71.100  1.00  0.00           C
ATOM    879  HA  LEU A  69      26.230  33.600  71.340  1.00  0.00           H
ATOM    880  CB  LEU A  69      27.830  32.320  71.280  1.00  0.00           C
ATOM    881  HB1 LEU A  69      28.870  32.410  70.890  1.00  0.00           H
ATOM    882  HB2 LEU A  69      27.260  31.780  70.500  1.00  0.00           H
ATOM    883  CG  LEU A  69      27.690  31.510  72.570  1.00  0.00           C
ATOM    884  HG  LEU A  69      28.140  31.940  73.490  1.00  0.00           H
ATOM    885  CD1 LEU A  69      26.220  31.290  73.020  1.00  0.00           C
ATOM    886 HD11 LEU A  69      26.150  30.760  74.000  1.00  0.00           H
ATOM    887 HD12 LEU A  69      25.680  30.630  72.310  1.00  0.00           H
ATOM    888 HD13 LEU A  69      25.680  32.260  73.010  1.00  0.00           H
ATOM    889  CD2 LEU A  69      28.450  30.230  72.320  1.00  0.00           C
ATOM    890 HD21 LEU A  69      29.540  30.430  72.220  1.00  0.00           H
ATOM    891 HD22 LEU A  69      28.100  29.670  71.420  1.00  0.00           H
ATOM    892 HD23 LEU A  69      28.610  29.550  73.180  1.00  0.00           H
ATOM    893  C   LEU A  69      27.780  34.690  72.230  1.00  0.00           C
ATOM    894  O   LEU A  69      27.210  34.740  73.310  1.00  0.00           O
ATOM    895  N   VAL A  70      28.940  35.350  72.040  1.00  0.00           N
ATOM    896  HN  VAL A  70      29.310  35.340  71.120  1.00  0.00           H
ATOM    897  CA  VAL A  70      29.590  36.310  72.870  1.00  0.00           C
ATOM    898  HA  VAL A  70      29.590  35.830  73.840  1.00  0.00           H
ATOM    899  CB  VAL A  70      31.060  36.670  72.390  1.00  0.00           C
ATOM    900  HB  VAL A  70      31.060  36.910  71.310  1.00  0.00           H
ATOM    901  CG1 VAL A  70      31.680  37.750  73.190  1.00  0.00           C
ATOM    902 HG11 VAL A  70      31.160  38.700  72.960  1.00  0.00           H
ATOM    903 HG12 VAL A  70      32.750  37.830  72.900  1.00  0.00           H
ATOM    904 HG13 VAL A  70      31.570  37.350  74.220  1.00  0.00           H
ATOM    905  CG2 VAL A  70      31.950  35.430  72.590  1.00  0.00           C
ATOM    906 HG21 VAL A  70      31.480  34.630  71.970  1.00  0.00           H
ATOM    907 HG22 VAL A  70      31.960  35.200  73.680  1.00  0.00           H
ATOM    908 HG23 VAL A  70      32.990  35.600  72.220  1.00  0.00           H
ATOM    909  C   VAL A  70      28.660  37.460  73.080  1.00  0.00           C
ATOM    910  O   VAL A  70      28.210  37.740  74.160  1.00  0.00           O
ATOM    911  N   MET A  71      28.170  38.050  71.970  1.00  0.00           N
ATOM    912  HN  MET A  71      28.450  37.760  71.060  1.00  0.00           H
ATOM    913  CA  MET A  71      27.180  39.140  71.950  1.00  0.00           C
ATOM    914  HA  MET A  71      27.680  39.920  72.500  1.00  0.00           H
ATOM    915  CB  MET A  71      26.930  39.700  70.510  1.00  0.00           C
ATOM    916  HB1 MET A  71      26.110  40.440  70.530  1.00  0.00           H
ATOM    917  HB2 MET A  71      26.510  38.890  69.880  1.00  0.00           H
ATOM    918  CG  MET A  71      28.130  40.450  69.930  1.00  0.00           C
ATOM    919  HG1 MET A  71      29.030  39.800  69.890  1.00  0.00           H
ATOM    920  HG2 MET A  71      28.300  41.370  70.550  1.00  0.00           H
ATOM    921  SD  MET A  71      27.610  41.060  68.230  1.00  0.00           S
ATOM    922  CE  MET A  71      28.540  39.810  67.260  1.00  0.00           C
ATOM    923  HE1 MET A  71      28.470  38.730  67.500  1.00  0.00           H
ATOM    924  HE2 MET A  71      29.620  39.950  67.480  1.00  0.00           H
ATOM    925  HE3 MET A  71      28.340  39.850  66.170  1.00  0.00           H
ATOM    926  C   MET A  71      25.930  38.890  72.650  1.00  0.00           C
ATOM    927  O   MET A  71      25.370  39.760  73.340  1.00  0.00           O
ATOM    928  N   PHE A  72      25.390  37.650  72.440  1.00  0.00           N
ATOM    929  HN  PHE A  72      25.830  36.990  71.850  1.00  0.00           H
ATOM    930  CA  PHE A  72      24.190  37.110  73.050  1.00  0.00           C
ATOM    931  HA  PHE A  72      23.360  37.780  72.860  1.00  0.00           H
ATOM    932  CB  PHE A  72      23.830  35.730  72.410  1.00  0.00           C
ATOM    933  HB1 PHE A  72      24.750  35.120  72.400  1.00  0.00           H
ATOM    934  HB2 PHE A  72      23.580  35.850  71.330  1.00  0.00           H
ATOM    935  CG  PHE A  72      22.790  35.010  73.130  1.00  0.00           C
ATOM    936  CD1 PHE A  72      21.550  35.640  73.350  1.00  0.00           C
ATOM    937  HD1 PHE A  72      21.490  36.690  73.100  1.00  0.00           H
ATOM    938  CE1 PHE A  72      20.480  34.950  73.910  1.00  0.00           C
ATOM    939  HE1 PHE A  72      19.610  35.500  74.250  1.00  0.00           H
ATOM    940  CZ  PHE A  72      20.570  33.550  74.160  1.00  0.00           C
ATOM    941  HZ  PHE A  72      19.690  33.030  74.500  1.00  0.00           H
ATOM    942  CD2 PHE A  72      22.840  33.630  73.230  1.00  0.00           C
ATOM    943  HD2 PHE A  72      23.750  33.080  73.050  1.00  0.00           H
ATOM    944  CE2 PHE A  72      21.730  32.920  73.800  1.00  0.00           C
ATOM    945  HE2 PHE A  72      22.010  31.930  74.110  1.00  0.00           H
ATOM    946  C   PHE A  72      24.420  36.990  74.590  1.00  0.00           C
ATOM    947  O   PHE A  72      23.560  37.480  75.350  1.00  0.00           O
ATOM    948  N   GLY A  73      25.540  36.530  75.010  1.00  0.00           N
ATOM    949  HN  GLY A  73      26.110  36.110  74.320  1.00  0.00           H
ATOM    950  CA  GLY A  73      25.760  36.090  76.360  1.00  0.00           C
ATOM    951  HA1 GLY A  73      26.620  35.450  76.420  1.00  0.00           H
ATOM    952  HA2 GLY A  73      24.880  35.610  76.770  1.00  0.00           H
ATOM    953  C   GLY A  73      25.950  37.230  77.310  1.00  0.00           C
ATOM    954  O   GLY A  73      25.390  37.330  78.470  1.00  0.00           O
ATOM    955  N   ILE A  74      26.670  38.210  76.850  1.00  0.00           N
ATOM    956  HN  ILE A  74      27.140  38.080  75.980  1.00  0.00           H
ATOM    957  CA  ILE A  74      26.900  39.390  77.520  1.00  0.00           C
ATOM    958  HA  ILE A  74      27.320  39.170  78.490  1.00  0.00           H
ATOM    959  CB  ILE A  74      27.930  40.280  76.730  1.00  0.00           C
ATOM    960  HB  ILE A  74      27.610  40.270  75.670  1.00  0.00           H
ATOM    961  CG2 ILE A  74      27.920  41.770  77.190  1.00  0.00           C
ATOM    962 HG21 ILE A  74      26.900  42.220  77.170  1.00  0.00           H
ATOM    963 HG22 ILE A  74      28.680  42.400  76.680  1.00  0.00           H
ATOM    964 HG23 ILE A  74      28.230  41.810  78.260  1.00  0.00           H
ATOM    965  CG1 ILE A  74      29.370  39.690  76.870  1.00  0.00           C
ATOM    966 HG11 ILE A  74      29.270  38.600  76.670  1.00  0.00           H
ATOM    967 HG12 ILE A  74      29.700  39.700  77.930  1.00  0.00           H
ATOM    968  CD  ILE A  74      30.460  40.260  75.940  1.00  0.00           C
ATOM    969  HD1 ILE A  74      31.260  39.520  75.710  1.00  0.00           H
ATOM    970  HD2 ILE A  74      30.900  41.200  76.340  1.00  0.00           H
ATOM    971  HD3 ILE A  74      30.040  40.600  74.960  1.00  0.00           H
ATOM    972  C   ILE A  74      25.580  40.150  77.830  1.00  0.00           C
ATOM    973  O   ILE A  74      25.390  40.800  78.850  1.00  0.00           O
ATOM    974  N   VAL A  75      24.600  40.130  76.940  1.00  0.00           N
ATOM    975  HN  VAL A  75      24.850  39.590  76.140  1.00  0.00           H
ATOM    976  CA  VAL A  75      23.380  40.790  77.280  1.00  0.00           C
ATOM    977  HA  VAL A  75      23.570  41.710  77.810  1.00  0.00           H
ATOM    978  CB  VAL A  75      22.770  41.180  75.890  1.00  0.00           C
ATOM    979  HB  VAL A  75      22.730  40.220  75.330  1.00  0.00           H
ATOM    980  CG1 VAL A  75      21.310  41.640  76.030  1.00  0.00           C
ATOM    981 HG11 VAL A  75      20.830  41.600  75.030  1.00  0.00           H
ATOM    982 HG12 VAL A  75      21.200  42.660  76.450  1.00  0.00           H
ATOM    983 HG13 VAL A  75      20.710  40.950  76.660  1.00  0.00           H
ATOM    984  CG2 VAL A  75      23.700  42.190  75.200  1.00  0.00           C
ATOM    985 HG21 VAL A  75      23.640  43.170  75.710  1.00  0.00           H
ATOM    986 HG22 VAL A  75      23.290  42.310  74.170  1.00  0.00           H
ATOM    987 HG23 VAL A  75      24.750  41.800  75.160  1.00  0.00           H
ATOM    988  C   VAL A  75      22.440  39.890  78.060  1.00  0.00           C
ATOM    989  O   VAL A  75      22.030  40.340  79.110  1.00  0.00           O
ATOM    990  N   ARG A  76      22.230  38.630  77.540  1.00  0.00           N
ATOM    991  HN  ARG A  76      22.590  38.380  76.640  1.00  0.00           H
ATOM    992  CA  ARG A  76      21.320  37.740  78.180  1.00  0.00           C
ATOM    993  HA  ARG A  76      20.390  38.300  78.160  1.00  0.00           H
ATOM    994  CB  ARG A  76      21.280  36.470  77.340  1.00  0.00           C
ATOM    995  HB1 ARG A  76      22.290  36.010  77.440  1.00  0.00           H
ATOM    996  HB2 ARG A  76      21.120  36.610  76.250  1.00  0.00           H
ATOM    997  CG  ARG A  76      20.180  35.390  77.680  1.00  0.00           C
ATOM    998  HG1 ARG A  76      20.400  35.020  78.710  1.00  0.00           H
ATOM    999  HG2 ARG A  76      20.240  34.490  77.030  1.00  0.00           H
ATOM   1000  CD  ARG A  76      18.680  35.990  77.760  1.00  0.00           C
ATOM   1001  HD1 ARG A  76      18.500  36.430  76.760  1.00  0.00           H
ATOM   1002  HD2 ARG A  76      18.760  36.810  78.510  1.00  0.00           H
ATOM   1003  NE  ARG A  76      17.680  34.970  78.230  1.00  0.00           N
ATOM   1004  HE  ARG A  76      18.040  34.080  78.520  1.00  0.00           H
ATOM   1005  CZ  ARG A  76      16.360  35.110  78.130  1.00  0.00           C
ATOM   1006  NH1 ARG A  76      15.610  34.130  78.520  1.00  0.00           N
ATOM   1007 HH11 ARG A  76      15.870  33.200  78.780  1.00  0.00           H
ATOM   1008 HH12 ARG A  76      14.620  34.250  78.380  1.00  0.00           H
ATOM   1009  NH2 ARG A  76      15.810  36.250  77.750  1.00  0.00           N
ATOM   1010 HH21 ARG A  76      16.280  37.110  77.590  1.00  0.00           H
ATOM   1011 HH22 ARG A  76      14.840  36.450  77.900  1.00  0.00           H
ATOM   1012  C   ARG A  76      21.630  37.370  79.590  1.00  0.00           C
ATOM   1013  O   ARG A  76      20.770  37.260  80.480  1.00  0.00           O
ATOM   1014  N   TYR A  77      22.890  37.100  79.870  1.00  0.00           N
ATOM   1015  HN  TYR A  77      23.540  37.100  79.110  1.00  0.00           H
ATOM   1016  CA  TYR A  77      23.360  36.680  81.230  1.00  0.00           C
ATOM   1017  HA  TYR A  77      22.460  36.340  81.730  1.00  0.00           H
ATOM   1018  CB  TYR A  77      24.320  35.490  81.290  1.00  0.00           C
ATOM   1019  HB1 TYR A  77      24.420  35.030  82.300  1.00  0.00           H
ATOM   1020  HB2 TYR A  77      25.370  35.780  81.060  1.00  0.00           H
ATOM   1021  CG  TYR A  77      23.960  34.350  80.280  1.00  0.00           C
ATOM   1022  CD1 TYR A  77      22.660  33.790  80.100  1.00  0.00           C
ATOM   1023  HD1 TYR A  77      21.810  33.980  80.730  1.00  0.00           H
ATOM   1024  CE1 TYR A  77      22.380  32.900  79.090  1.00  0.00           C
ATOM   1025  HE1 TYR A  77      21.330  32.680  79.020  1.00  0.00           H
ATOM   1026  CZ  TYR A  77      23.320  32.520  78.130  1.00  0.00           C
ATOM   1027  OH  TYR A  77      22.880  31.760  77.020  1.00  0.00           O
ATOM   1028  HH  TYR A  77      21.920  31.780  77.030  1.00  0.00           H
ATOM   1029  CD2 TYR A  77      24.960  34.010  79.350  1.00  0.00           C
ATOM   1030  HD2 TYR A  77      25.960  34.410  79.440  1.00  0.00           H
ATOM   1031  CE2 TYR A  77      24.640  33.020  78.340  1.00  0.00           C
ATOM   1032  HE2 TYR A  77      25.470  32.760  77.700  1.00  0.00           H
ATOM   1033  C   TYR A  77      23.850  37.930  81.890  1.00  0.00           C
ATOM   1034  O   TYR A  77      24.400  37.850  83.010  1.00  0.00           O
ATOM   1035  N   THR A  78      23.560  39.130  81.350  1.00  0.00           N
ATOM   1036  HN  THR A  78      23.080  39.080  80.480  1.00  0.00           H
ATOM   1037  CA  THR A  78      23.800  40.430  81.990  1.00  0.00           C
ATOM   1038  HA  THR A  78      23.700  41.040  81.100  1.00  0.00           H
ATOM   1039  CB  THR A  78      22.790  40.940  83.090  1.00  0.00           C
ATOM   1040  HB  THR A  78      23.130  41.920  83.480  1.00  0.00           H
ATOM   1041  OG1 THR A  78      22.630  40.010  84.130  1.00  0.00           O
ATOM   1042  HG1 THR A  78      23.540  39.810  84.370  1.00  0.00           H
ATOM   1043  CG2 THR A  78      21.410  41.240  82.490  1.00  0.00           C
ATOM   1044 HG21 THR A  78      21.520  41.980  81.670  1.00  0.00           H
ATOM   1045 HG22 THR A  78      20.740  41.710  83.250  1.00  0.00           H
ATOM   1046 HG23 THR A  78      21.100  40.280  82.020  1.00  0.00           H
ATOM   1047  C   THR A  78      25.270  40.640  82.510  1.00  0.00           C
ATOM   1048  O   THR A  78      25.520  40.940  83.660  1.00  0.00           O
ATOM   1049  N   LYS A  79      26.180  40.420  81.580  1.00  0.00           N
ATOM   1050  HN  LYS A  79      25.820  40.080  80.720  1.00  0.00           H
ATOM   1051  CA  LYS A  79      27.560  40.620  81.770  1.00  0.00           C
ATOM   1052  HA  LYS A  79      27.790  40.650  82.830  1.00  0.00           H
ATOM   1053  CB  LYS A  79      28.530  39.530  81.140  1.00  0.00           C
ATOM   1054  HB1 LYS A  79      29.560  39.730  81.500  1.00  0.00           H
ATOM   1055  HB2 LYS A  79      28.390  39.670  80.050  1.00  0.00           H
ATOM   1056  CG  LYS A  79      28.050  38.080  81.390  1.00  0.00           C
ATOM   1057  HG1 LYS A  79      26.950  38.010  81.260  1.00  0.00           H
ATOM   1058  HG2 LYS A  79      28.000  38.000  82.500  1.00  0.00           H
ATOM   1059  CD  LYS A  79      28.870  36.940  80.780  1.00  0.00           C
ATOM   1060  HD1 LYS A  79      29.980  36.980  80.830  1.00  0.00           H
ATOM   1061  HD2 LYS A  79      28.530  36.980  79.720  1.00  0.00           H
ATOM   1062  CE  LYS A  79      28.530  35.550  81.470  1.00  0.00           C
ATOM   1063  HE1 LYS A  79      29.110  34.720  81.020  1.00  0.00           H
ATOM   1064  HE2 LYS A  79      27.450  35.310  81.390  1.00  0.00           H
ATOM   1065  NZ  LYS A  79      29.090  35.560  82.880  1.00  0.00           N
ATOM   1066  HZ1 LYS A  79      29.350  34.640  83.270  1.00  0.00           H
ATOM   1067  HZ2 LYS A  79      28.420  36.050  83.520  1.00  0.00           H
ATOM   1068  HZ3 LYS A  79      29.960  36.120  82.850  1.00  0.00           H
ATOM   1069  C   LYS A  79      28.110  41.970  81.370  1.00  0.00           C
ATOM   1070  O   LYS A  79      29.300  42.310  81.390  1.00  0.00           O
ATOM   1071  N   MET A  80      27.250  42.900  80.930  1.00  0.00           N
ATOM   1072  HN  MET A  80      26.250  42.800  80.960  1.00  0.00           H
ATOM   1073  CA  MET A  80      27.710  44.150  80.470  1.00  0.00           C
ATOM   1074  HA  MET A  80      28.660  44.080  79.970  1.00  0.00           H
ATOM   1075  CB  MET A  80      26.630  44.650  79.440  1.00  0.00           C
ATOM   1076  HB1 MET A  80      26.500  43.760  78.780  1.00  0.00           H
ATOM   1077  HB2 MET A  80      27.090  45.480  78.860  1.00  0.00           H
ATOM   1078  CG  MET A  80      25.290  45.020  80.020  1.00  0.00           C
ATOM   1079  HG1 MET A  80      24.810  45.800  79.380  1.00  0.00           H
ATOM   1080  HG2 MET A  80      25.380  45.630  80.950  1.00  0.00           H
ATOM   1081  SD  MET A  80      23.980  43.880  80.460  1.00  0.00           S
ATOM   1082  CE  MET A  80      22.910  44.060  78.990  1.00  0.00           C
ATOM   1083  HE1 MET A  80      23.440  44.150  78.020  1.00  0.00           H
ATOM   1084  HE2 MET A  80      22.280  44.980  79.080  1.00  0.00           H
ATOM   1085  HE3 MET A  80      22.210  43.210  78.890  1.00  0.00           H
ATOM   1086  C   MET A  80      27.950  45.180  81.570  1.00  0.00           C
ATOM   1087  O   MET A  80      28.370  46.310  81.310  1.00  0.00           O
ATOM   1088  N   LYS A  81      27.830  44.740  82.870  1.00  0.00           N
ATOM   1089  HN  LYS A  81      27.530  43.790  82.820  1.00  0.00           H
ATOM   1090  CA  LYS A  81      27.820  45.530  84.100  1.00  0.00           C
ATOM   1091  HA  LYS A  81      27.400  46.510  83.920  1.00  0.00           H
ATOM   1092  CB  LYS A  81      27.100  44.880  85.280  1.00  0.00           C
ATOM   1093  HB1 LYS A  81      27.090  45.450  86.240  1.00  0.00           H
ATOM   1094  HB2 LYS A  81      27.560  43.920  85.590  1.00  0.00           H
ATOM   1095  CG  LYS A  81      25.610  44.560  85.010  1.00  0.00           C
ATOM   1096  HG1 LYS A  81      25.530  43.920  84.110  1.00  0.00           H
ATOM   1097  HG2 LYS A  81      25.110  45.480  84.650  1.00  0.00           H
ATOM   1098  CD  LYS A  81      24.840  43.890  86.170  1.00  0.00           C
ATOM   1099  HD1 LYS A  81      25.240  42.860  86.180  1.00  0.00           H
ATOM   1100  HD2 LYS A  81      23.770  43.830  85.880  1.00  0.00           H
ATOM   1101  CE  LYS A  81      24.860  44.380  87.660  1.00  0.00           C
ATOM   1102  HE1 LYS A  81      24.380  45.380  87.740  1.00  0.00           H
ATOM   1103  HE2 LYS A  81      25.880  44.520  88.070  1.00  0.00           H
ATOM   1104  NZ  LYS A  81      24.130  43.410  88.520  1.00  0.00           N
ATOM   1105  HZ1 LYS A  81      23.350  42.920  88.030  1.00  0.00           H
ATOM   1106  HZ2 LYS A  81      23.870  43.970  89.350  1.00  0.00           H
ATOM   1107  HZ3 LYS A  81      24.800  42.640  88.730  1.00  0.00           H
ATOM   1108  C   LYS A  81      29.210  45.800  84.560  1.00  0.00           C
ATOM   1109  O   LYS A  81      29.440  46.280  85.710  1.00  0.00           O
ATOM   1110  N   THR A  82      30.240  45.470  83.750  1.00  0.00           N
ATOM   1111  HN  THR A  82      30.080  45.290  82.790  1.00  0.00           H
ATOM   1112  CA  THR A  82      31.590  45.700  84.190  1.00  0.00           C
ATOM   1113  HA  THR A  82      31.710  46.560  84.840  1.00  0.00           H
ATOM   1114  CB  THR A  82      32.100  44.430  84.880  1.00  0.00           C
ATOM   1115  HB  THR A  82      31.370  44.170  85.680  1.00  0.00           H
ATOM   1116  OG1 THR A  82      33.400  44.740  85.470  1.00  0.00           O
ATOM   1117  HG1 THR A  82      33.270  45.110  86.350  1.00  0.00           H
ATOM   1118  CG2 THR A  82      32.250  43.270  83.860  1.00  0.00           C
ATOM   1119 HG21 THR A  82      32.400  42.300  84.380  1.00  0.00           H
ATOM   1120 HG22 THR A  82      33.180  43.410  83.270  1.00  0.00           H
ATOM   1121 HG23 THR A  82      31.400  43.020  83.190  1.00  0.00           H
ATOM   1122  C   THR A  82      32.380  46.060  82.950  1.00  0.00           C
ATOM   1123  O   THR A  82      32.090  45.570  81.860  1.00  0.00           O
ATOM   1124  N   ALA A  83      33.370  47.000  83.160  1.00  0.00           N
ATOM   1125  HN  ALA A  83      33.650  47.210  84.090  1.00  0.00           H
ATOM   1126  CA  ALA A  83      34.080  47.730  82.170  1.00  0.00           C
ATOM   1127  HA  ALA A  83      33.330  48.290  81.640  1.00  0.00           H
ATOM   1128  CB  ALA A  83      35.040  48.640  82.870  1.00  0.00           C
ATOM   1129  HB1 ALA A  83      34.470  49.280  83.580  1.00  0.00           H
ATOM   1130  HB2 ALA A  83      35.510  49.360  82.160  1.00  0.00           H
ATOM   1131  HB3 ALA A  83      35.870  48.070  83.340  1.00  0.00           H
ATOM   1132  C   ALA A  83      34.800  46.900  81.160  1.00  0.00           C
ATOM   1133  O   ALA A  83      34.860  47.310  80.020  1.00  0.00           O
ATOM   1134  N   THR A  84      35.340  45.720  81.500  1.00  0.00           N
ATOM   1135  HN  THR A  84      35.350  45.370  82.440  1.00  0.00           H
ATOM   1136  CA  THR A  84      36.010  44.910  80.500  1.00  0.00           C
ATOM   1137  HA  THR A  84      36.750  45.520  80.010  1.00  0.00           H
ATOM   1138  CB  THR A  84      36.660  43.660  81.200  1.00  0.00           C
ATOM   1139  HB  THR A  84      35.970  43.200  81.950  1.00  0.00           H
ATOM   1140  OG1 THR A  84      37.830  44.140  81.830  1.00  0.00           O
ATOM   1141  HG1 THR A  84      37.650  45.010  82.180  1.00  0.00           H
ATOM   1142  CG2 THR A  84      37.020  42.480  80.290  1.00  0.00           C
ATOM   1143 HG21 THR A  84      36.080  41.950  80.010  1.00  0.00           H
ATOM   1144 HG22 THR A  84      37.680  41.850  80.930  1.00  0.00           H
ATOM   1145 HG23 THR A  84      37.640  42.820  79.430  1.00  0.00           H
ATOM   1146  C   THR A  84      35.100  44.370  79.370  1.00  0.00           C
ATOM   1147  O   THR A  84      35.460  44.400  78.170  1.00  0.00           O
ATOM   1148  N   ASN A  85      33.950  43.920  79.780  1.00  0.00           N
ATOM   1149  HN  ASN A  85      33.690  43.920  80.740  1.00  0.00           H
ATOM   1150  CA  ASN A  85      32.940  43.270  78.900  1.00  0.00           C
ATOM   1151  HA  ASN A  85      33.460  42.550  78.280  1.00  0.00           H
ATOM   1152  CB  ASN A  85      31.830  42.520  79.710  1.00  0.00           C
ATOM   1153  HB1 ASN A  85      31.220  42.000  78.940  1.00  0.00           H
ATOM   1154  HB2 ASN A  85      31.190  43.240  80.260  1.00  0.00           H
ATOM   1155  CG  ASN A  85      32.460  41.520  80.660  1.00  0.00           C
ATOM   1156  OD1 ASN A  85      33.640  41.150  80.450  1.00  0.00           O
ATOM   1157  ND2 ASN A  85      31.760  41.160  81.710  1.00  0.00           N
ATOM   1158 HD21 ASN A  85      32.200  40.490  82.320  1.00  0.00           H
ATOM   1159 HD22 ASN A  85      30.790  41.340  81.840  1.00  0.00           H
ATOM   1160  C   ASN A  85      32.370  44.200  77.870  1.00  0.00           C
ATOM   1161  O   ASN A  85      31.910  43.820  76.840  1.00  0.00           O
ATOM   1162  N   ILE A  86      32.360  45.500  78.250  1.00  0.00           N
ATOM   1163  HN  ILE A  86      32.590  45.740  79.190  1.00  0.00           H
ATOM   1164  CA  ILE A  86      32.000  46.530  77.300  1.00  0.00           C
ATOM   1165  HA  ILE A  86      31.060  46.210  76.870  1.00  0.00           H
ATOM   1166  CB  ILE A  86      31.820  47.840  78.030  1.00  0.00           C
ATOM   1167  HB  ILE A  86      32.770  48.020  78.590  1.00  0.00           H
ATOM   1168  CG2 ILE A  86      31.640  49.000  77.010  1.00  0.00           C
ATOM   1169 HG21 ILE A  86      30.850  48.740  76.270  1.00  0.00           H
ATOM   1170 HG22 ILE A  86      32.530  49.190  76.380  1.00  0.00           H
ATOM   1171 HG23 ILE A  86      31.310  49.970  77.450  1.00  0.00           H
ATOM   1172  CG1 ILE A  86      30.660  47.750  78.970  1.00  0.00           C
ATOM   1173 HG11 ILE A  86      30.620  46.810  79.560  1.00  0.00           H
ATOM   1174 HG12 ILE A  86      29.730  47.810  78.380  1.00  0.00           H
ATOM   1175  CD  ILE A  86      30.630  48.950  80.040  1.00  0.00           C
ATOM   1176  HD1 ILE A  86      30.480  49.910  79.500  1.00  0.00           H
ATOM   1177  HD2 ILE A  86      31.550  49.050  80.670  1.00  0.00           H
ATOM   1178  HD3 ILE A  86      29.770  48.740  80.710  1.00  0.00           H
ATOM   1179  C   ILE A  86      32.950  46.610  76.110  1.00  0.00           C
ATOM   1180  O   ILE A  86      32.560  46.760  74.940  1.00  0.00           O
ATOM   1181  N   TYR A  87      34.270  46.410  76.330  1.00  0.00           N
ATOM   1182  HN  TYR A  87      34.800  46.460  77.170  1.00  0.00           H
ATOM   1183  CA  TYR A  87      35.220  46.250  75.250  1.00  0.00           C
ATOM   1184  HA  TYR A  87      35.040  46.930  74.440  1.00  0.00           H
ATOM   1185  CB  TYR A  87      36.670  46.360  75.780  1.00  0.00           C
ATOM   1186  HB1 TYR A  87      37.380  46.430  74.930  1.00  0.00           H
ATOM   1187  HB2 TYR A  87      37.010  45.450  76.330  1.00  0.00           H
ATOM   1188  CG  TYR A  87      36.920  47.610  76.690  1.00  0.00           C
ATOM   1189  CD1 TYR A  87      36.390  48.860  76.360  1.00  0.00           C
ATOM   1190  HD1 TYR A  87      35.680  48.900  75.540  1.00  0.00           H
ATOM   1191  CE1 TYR A  87      36.470  49.940  77.230  1.00  0.00           C
ATOM   1192  HE1 TYR A  87      35.920  50.850  77.020  1.00  0.00           H
ATOM   1193  CZ  TYR A  87      37.240  49.830  78.390  1.00  0.00           C
ATOM   1194  OH  TYR A  87      37.330  50.940  79.260  1.00  0.00           O
ATOM   1195  HH  TYR A  87      37.620  50.580  80.100  1.00  0.00           H
ATOM   1196  CD2 TYR A  87      37.710  47.440  77.830  1.00  0.00           C
ATOM   1197  HD2 TYR A  87      38.200  46.490  77.980  1.00  0.00           H
ATOM   1198  CE2 TYR A  87      37.860  48.540  78.710  1.00  0.00           C
ATOM   1199  HE2 TYR A  87      38.450  48.430  79.610  1.00  0.00           H
ATOM   1200  C   TYR A  87      35.070  44.910  74.570  1.00  0.00           C
ATOM   1201  O   TYR A  87      35.120  44.810  73.360  1.00  0.00           O
ATOM   1202  N   ILE A  88      34.810  43.770  75.310  1.00  0.00           N
ATOM   1203  HN  ILE A  88      34.910  43.730  76.300  1.00  0.00           H
ATOM   1204  CA  ILE A  88      34.560  42.460  74.710  1.00  0.00           C
ATOM   1205  HA  ILE A  88      35.400  42.400  74.050  1.00  0.00           H
ATOM   1206  CB  ILE A  88      34.510  41.310  75.710  1.00  0.00           C
ATOM   1207  HB  ILE A  88      33.780  41.440  76.540  1.00  0.00           H
ATOM   1208  CG2 ILE A  88      34.410  39.940  75.000  1.00  0.00           C
ATOM   1209 HG21 ILE A  88      35.350  39.760  74.440  1.00  0.00           H
ATOM   1210 HG22 ILE A  88      33.520  39.800  74.350  1.00  0.00           H
ATOM   1211 HG23 ILE A  88      34.220  39.200  75.810  1.00  0.00           H
ATOM   1212  CG1 ILE A  88      35.880  41.230  76.430  1.00  0.00           C
ATOM   1213 HG11 ILE A  88      36.180  42.240  76.780  1.00  0.00           H
ATOM   1214 HG12 ILE A  88      36.640  40.970  75.660  1.00  0.00           H
ATOM   1215  CD  ILE A  88      35.820  40.390  77.660  1.00  0.00           C
ATOM   1216  HD1 ILE A  88      35.000  40.660  78.350  1.00  0.00           H
ATOM   1217  HD2 ILE A  88      36.770  40.350  78.230  1.00  0.00           H
ATOM   1218  HD3 ILE A  88      35.530  39.330  77.480  1.00  0.00           H
ATOM   1219  C   ILE A  88      33.400  42.470  73.760  1.00  0.00           C
ATOM   1220  O   ILE A  88      33.580  41.950  72.630  1.00  0.00           O
ATOM   1221  N   PHE A  89      32.230  42.980  74.140  1.00  0.00           N
ATOM   1222  HN  PHE A  89      32.120  43.280  75.090  1.00  0.00           H
ATOM   1223  CA  PHE A  89      31.090  43.090  73.170  1.00  0.00           C
ATOM   1224  HA  PHE A  89      30.890  42.090  72.830  1.00  0.00           H
ATOM   1225  CB  PHE A  89      29.840  43.560  73.930  1.00  0.00           C
ATOM   1226  HB1 PHE A  89      30.180  44.540  74.320  1.00  0.00           H
ATOM   1227  HB2 PHE A  89      29.580  42.900  74.780  1.00  0.00           H
ATOM   1228  CG  PHE A  89      28.720  43.710  73.100  1.00  0.00           C
ATOM   1229  CD1 PHE A  89      27.810  42.670  73.160  1.00  0.00           C
ATOM   1230  HD1 PHE A  89      27.910  41.870  73.880  1.00  0.00           H
ATOM   1231  CE1 PHE A  89      26.570  42.760  72.470  1.00  0.00           C
ATOM   1232  HE1 PHE A  89      25.870  41.940  72.390  1.00  0.00           H
ATOM   1233  CZ  PHE A  89      26.230  43.930  71.820  1.00  0.00           C
ATOM   1234  HZ  PHE A  89      25.240  44.080  71.420  1.00  0.00           H
ATOM   1235  CD2 PHE A  89      28.320  44.920  72.510  1.00  0.00           C
ATOM   1236  HD2 PHE A  89      29.040  45.730  72.620  1.00  0.00           H
ATOM   1237  CE2 PHE A  89      27.120  45.020  71.830  1.00  0.00           C
ATOM   1238  HE2 PHE A  89      26.760  45.910  71.340  1.00  0.00           H
ATOM   1239  C   PHE A  89      31.430  43.840  71.870  1.00  0.00           C
ATOM   1240  O   PHE A  89      31.080  43.330  70.890  1.00  0.00           O
ATOM   1241  N   ASN A  90      32.220  44.960  71.960  1.00  0.00           N
ATOM   1242  HN  ASN A  90      32.520  45.280  72.850  1.00  0.00           H
ATOM   1243  CA  ASN A  90      32.610  45.670  70.700  1.00  0.00           C
ATOM   1244  HA  ASN A  90      31.690  45.740  70.140  1.00  0.00           H
ATOM   1245  CB  ASN A  90      33.190  47.030  71.110  1.00  0.00           C
ATOM   1246  HB1 ASN A  90      34.180  46.880  71.600  1.00  0.00           H
ATOM   1247  HB2 ASN A  90      32.510  47.520  71.840  1.00  0.00           H
ATOM   1248  CG  ASN A  90      33.400  47.930  69.920  1.00  0.00           C
ATOM   1249  OD1 ASN A  90      33.120  47.620  68.780  1.00  0.00           O
ATOM   1250  ND2 ASN A  90      33.950  49.110  70.260  1.00  0.00           N
ATOM   1251 HD21 ASN A  90      34.320  49.700  69.540  1.00  0.00           H
ATOM   1252 HD22 ASN A  90      34.260  49.310  71.180  1.00  0.00           H
ATOM   1253  C   ASN A  90      33.550  44.860  69.800  1.00  0.00           C
ATOM   1254  O   ASN A  90      33.290  44.820  68.590  1.00  0.00           O
ATOM   1255  N   LEU A  91      34.580  44.130  70.460  1.00  0.00           N
ATOM   1256  HN  LEU A  91      34.720  44.300  71.430  1.00  0.00           H
ATOM   1257  CA  LEU A  91      35.560  43.280  69.730  1.00  0.00           C
ATOM   1258  HA  LEU A  91      35.970  43.900  68.950  1.00  0.00           H
ATOM   1259  CB  LEU A  91      36.530  42.700  70.720  1.00  0.00           C
ATOM   1260  HB1 LEU A  91      35.980  42.220  71.560  1.00  0.00           H
ATOM   1261  HB2 LEU A  91      37.010  43.510  71.310  1.00  0.00           H
ATOM   1262  CG  LEU A  91      37.500  41.620  70.160  1.00  0.00           C
ATOM   1263  HG  LEU A  91      36.980  40.720  69.790  1.00  0.00           H
ATOM   1264  CD1 LEU A  91      38.470  42.030  69.080  1.00  0.00           C
ATOM   1265 HD11 LEU A  91      39.390  41.410  69.080  1.00  0.00           H
ATOM   1266 HD12 LEU A  91      38.620  43.090  69.370  1.00  0.00           H
ATOM   1267 HD13 LEU A  91      37.960  41.910  68.100  1.00  0.00           H
ATOM   1268  CD2 LEU A  91      38.380  41.160  71.410  1.00  0.00           C
ATOM   1269 HD21 LEU A  91      39.130  40.410  71.070  1.00  0.00           H
ATOM   1270 HD22 LEU A  91      37.750  40.820  72.260  1.00  0.00           H
ATOM   1271 HD23 LEU A  91      38.950  42.080  71.660  1.00  0.00           H
ATOM   1272  C   LEU A  91      34.830  42.150  69.010  1.00  0.00           C
ATOM   1273  O   LEU A  91      35.100  41.940  67.820  1.00  0.00           O
ATOM   1274  N   ALA A  92      33.830  41.470  69.600  1.00  0.00           N
ATOM   1275  HN  ALA A  92      33.620  41.620  70.570  1.00  0.00           H
ATOM   1276  CA  ALA A  92      33.010  40.480  68.870  1.00  0.00           C
ATOM   1277  HA  ALA A  92      33.610  39.700  68.420  1.00  0.00           H
ATOM   1278  CB  ALA A  92      32.140  39.800  69.950  1.00  0.00           C
ATOM   1279  HB1 ALA A  92      31.350  40.470  70.350  1.00  0.00           H
ATOM   1280  HB2 ALA A  92      32.730  39.510  70.840  1.00  0.00           H
ATOM   1281  HB3 ALA A  92      31.610  38.940  69.480  1.00  0.00           H
ATOM   1282  C   ALA A  92      32.120  41.100  67.790  1.00  0.00           C
ATOM   1283  O   ALA A  92      31.980  40.520  66.730  1.00  0.00           O
ATOM   1284  N   LEU A  93      31.540  42.280  68.000  1.00  0.00           N
ATOM   1285  HN  LEU A  93      31.680  42.720  68.880  1.00  0.00           H
ATOM   1286  CA  LEU A  93      30.920  42.950  66.800  1.00  0.00           C
ATOM   1287  HA  LEU A  93      30.210  42.240  66.420  1.00  0.00           H
ATOM   1288  CB  LEU A  93      30.280  44.230  67.330  1.00  0.00           C
ATOM   1289  HB1 LEU A  93      31.000  44.900  67.850  1.00  0.00           H
ATOM   1290  HB2 LEU A  93      29.610  43.880  68.140  1.00  0.00           H
ATOM   1291  CG  LEU A  93      29.650  45.300  66.350  1.00  0.00           C
ATOM   1292  HG  LEU A  93      30.360  45.500  65.520  1.00  0.00           H
ATOM   1293  CD1 LEU A  93      28.410  44.570  65.710  1.00  0.00           C
ATOM   1294 HD11 LEU A  93      28.770  43.590  65.320  1.00  0.00           H
ATOM   1295 HD12 LEU A  93      27.930  45.020  64.810  1.00  0.00           H
ATOM   1296 HD13 LEU A  93      27.620  44.240  66.420  1.00  0.00           H
ATOM   1297  CD2 LEU A  93      29.230  46.610  67.100  1.00  0.00           C
ATOM   1298 HD21 LEU A  93      28.800  47.370  66.420  1.00  0.00           H
ATOM   1299 HD22 LEU A  93      30.140  46.980  67.610  1.00  0.00           H
ATOM   1300 HD23 LEU A  93      28.410  46.370  67.810  1.00  0.00           H
ATOM   1301  C   LEU A  93      31.830  43.320  65.640  1.00  0.00           C
ATOM   1302  O   LEU A  93      31.360  43.200  64.490  1.00  0.00           O
ATOM   1303  N   ALA A  94      33.070  43.810  65.870  1.00  0.00           N
ATOM   1304  HN  ALA A  94      33.250  44.060  66.820  1.00  0.00           H
ATOM   1305  CA  ALA A  94      34.010  43.940  64.800  1.00  0.00           C
ATOM   1306  HA  ALA A  94      33.660  44.660  64.070  1.00  0.00           H
ATOM   1307  CB  ALA A  94      35.230  44.520  65.310  1.00  0.00           C
ATOM   1308  HB1 ALA A  94      36.030  44.630  64.540  1.00  0.00           H
ATOM   1309  HB2 ALA A  94      35.650  43.820  66.070  1.00  0.00           H
ATOM   1310  HB3 ALA A  94      35.030  45.460  65.860  1.00  0.00           H
ATOM   1311  C   ALA A  94      34.370  42.690  64.140  1.00  0.00           C
ATOM   1312  O   ALA A  94      34.420  42.580  62.920  1.00  0.00           O
ATOM   1313  N   ASP A  95      34.590  41.560  64.910  1.00  0.00           N
ATOM   1314  HN  ASP A  95      34.710  41.720  65.890  1.00  0.00           H
ATOM   1315  CA  ASP A  95      34.900  40.220  64.400  1.00  0.00           C
ATOM   1316  HA  ASP A  95      35.710  40.400  63.700  1.00  0.00           H
ATOM   1317  CB  ASP A  95      35.350  39.320  65.600  1.00  0.00           C
ATOM   1318  HB1 ASP A  95      35.390  38.260  65.270  1.00  0.00           H
ATOM   1319  HB2 ASP A  95      34.610  39.440  66.420  1.00  0.00           H
ATOM   1320  CG  ASP A  95      36.630  39.820  66.200  1.00  0.00           C
ATOM   1321  OD1 ASP A  95      37.290  40.740  65.670  1.00  0.00           O
ATOM   1322  OD2 ASP A  95      37.050  39.210  67.230  1.00  0.00           O
ATOM   1323  C   ASP A  95      33.770  39.580  63.670  1.00  0.00           C
ATOM   1324  O   ASP A  95      34.040  38.850  62.670  1.00  0.00           O
ATOM   1325  N   ALA A  96      32.460  39.800  64.100  1.00  0.00           N
ATOM   1326  HN  ALA A  96      32.350  40.350  64.920  1.00  0.00           H
ATOM   1327  CA  ALA A  96      31.320  39.440  63.300  1.00  0.00           C
ATOM   1328  HA  ALA A  96      31.330  38.370  63.190  1.00  0.00           H
ATOM   1329  CB  ALA A  96      30.080  39.900  64.130  1.00  0.00           C
ATOM   1330  HB1 ALA A  96      29.200  39.650  63.520  1.00  0.00           H
ATOM   1331  HB2 ALA A  96      30.170  41.010  64.150  1.00  0.00           H
ATOM   1332  HB3 ALA A  96      30.060  39.600  65.200  1.00  0.00           H
ATOM   1333  C   ALA A  96      31.220  40.090  61.880  1.00  0.00           C
ATOM   1334  O   ALA A  96      30.810  39.340  60.920  1.00  0.00           O
ATOM   1335  N   LEU A  97      31.750  41.290  61.630  1.00  0.00           N
ATOM   1336  HN  LEU A  97      31.970  41.880  62.400  1.00  0.00           H
ATOM   1337  CA  LEU A  97      31.780  42.040  60.370  1.00  0.00           C
ATOM   1338  HA  LEU A  97      30.850  41.940  59.830  1.00  0.00           H
ATOM   1339  CB  LEU A  97      32.060  43.500  60.530  1.00  0.00           C
ATOM   1340  HB1 LEU A  97      32.410  43.960  59.580  1.00  0.00           H
ATOM   1341  HB2 LEU A  97      32.890  43.680  61.240  1.00  0.00           H
ATOM   1342  CG  LEU A  97      30.890  44.290  61.220  1.00  0.00           C
ATOM   1343  HG  LEU A  97      30.540  43.870  62.190  1.00  0.00           H
ATOM   1344  CD1 LEU A  97      31.420  45.700  61.390  1.00  0.00           C
ATOM   1345 HD11 LEU A  97      31.480  46.260  60.440  1.00  0.00           H
ATOM   1346 HD12 LEU A  97      32.340  45.710  62.010  1.00  0.00           H
ATOM   1347 HD13 LEU A  97      30.610  46.220  61.940  1.00  0.00           H
ATOM   1348  CD2 LEU A  97      29.760  44.320  60.200  1.00  0.00           C
ATOM   1349 HD21 LEU A  97      28.980  44.990  60.610  1.00  0.00           H
ATOM   1350 HD22 LEU A  97      29.340  43.300  60.110  1.00  0.00           H
ATOM   1351 HD23 LEU A  97      29.960  44.800  59.210  1.00  0.00           H
ATOM   1352  C   LEU A  97      32.910  41.470  59.500  1.00  0.00           C
ATOM   1353  O   LEU A  97      32.760  41.380  58.260  1.00  0.00           O
ATOM   1354  N   ALA A  98      34.040  41.020  60.180  1.00  0.00           N
ATOM   1355  HN  ALA A  98      34.070  41.220  61.160  1.00  0.00           H
ATOM   1356  CA  ALA A  98      35.050  40.200  59.520  1.00  0.00           C
ATOM   1357  HA  ALA A  98      35.370  40.740  58.640  1.00  0.00           H
ATOM   1358  CB  ALA A  98      36.270  39.960  60.420  1.00  0.00           C
ATOM   1359  HB1 ALA A  98      36.950  40.830  60.380  1.00  0.00           H
ATOM   1360  HB2 ALA A  98      36.950  39.120  60.160  1.00  0.00           H
ATOM   1361  HB3 ALA A  98      35.970  39.790  61.470  1.00  0.00           H
ATOM   1362  C   ALA A  98      34.530  38.830  58.850  1.00  0.00           C
ATOM   1363  O   ALA A  98      34.680  38.700  57.620  1.00  0.00           O
ATOM   1364  N   THR A  99      33.910  37.980  59.640  1.00  0.00           N
ATOM   1365  HN  THR A  99      33.730  38.170  60.600  1.00  0.00           H
ATOM   1366  CA  THR A  99      33.430  36.660  59.190  1.00  0.00           C
ATOM   1367  HA  THR A  99      34.250  36.100  58.760  1.00  0.00           H
ATOM   1368  CB  THR A  99      32.920  36.000  60.460  1.00  0.00           C
ATOM   1369  HB  THR A  99      32.430  35.060  60.130  1.00  0.00           H
ATOM   1370  OG1 THR A  99      32.060  36.740  61.230  1.00  0.00           O
ATOM   1371  HG1 THR A  99      32.570  37.050  61.990  1.00  0.00           H
ATOM   1372  CG2 THR A  99      34.070  35.620  61.320  1.00  0.00           C
ATOM   1373 HG21 THR A  99      34.510  34.840  60.660  1.00  0.00           H
ATOM   1374 HG22 THR A  99      33.910  35.140  62.310  1.00  0.00           H
ATOM   1375 HG23 THR A  99      34.830  36.390  61.580  1.00  0.00           H
ATOM   1376  C   THR A  99      32.390  36.740  58.180  1.00  0.00           C
ATOM   1377  O   THR A  99      32.460  36.040  57.190  1.00  0.00           O
ATOM   1378  N   SER A 100      31.480  37.720  58.270  1.00  0.00           N
ATOM   1379  HN  SER A 100      31.450  38.290  59.090  1.00  0.00           H
ATOM   1380  CA  SER A 100      30.340  37.930  57.380  1.00  0.00           C
ATOM   1381  HA  SER A 100      29.910  37.010  57.010  1.00  0.00           H
ATOM   1382  CB  SER A 100      29.270  38.890  57.940  1.00  0.00           C
ATOM   1383  HB1 SER A 100      28.840  38.400  58.840  1.00  0.00           H
ATOM   1384  HB2 SER A 100      28.440  38.940  57.200  1.00  0.00           H
ATOM   1385  OG  SER A 100      29.830  40.190  58.290  1.00  0.00           O
ATOM   1386  HG1 SER A 100      30.070  40.110  59.220  1.00  0.00           H
ATOM   1387  C   SER A 100      30.770  38.460  56.070  1.00  0.00           C
ATOM   1388  O   SER A 100      30.070  38.460  55.050  1.00  0.00           O
ATOM   1389  N   THR A 101      32.000  38.960  55.990  1.00  0.00           N
ATOM   1390  HN  THR A 101      32.650  39.020  56.740  1.00  0.00           H
ATOM   1391  CA  THR A 101      32.570  39.360  54.660  1.00  0.00           C
ATOM   1392  HA  THR A 101      31.780  39.760  54.040  1.00  0.00           H
ATOM   1393  CB  THR A 101      33.640  40.340  54.750  1.00  0.00           C
ATOM   1394  HB  THR A 101      34.510  40.070  55.380  1.00  0.00           H
ATOM   1395  OG1 THR A 101      33.070  41.550  55.400  1.00  0.00           O
ATOM   1396  HG1 THR A 101      32.530  41.340  56.160  1.00  0.00           H
ATOM   1397  CG2 THR A 101      34.300  40.770  53.490  1.00  0.00           C
ATOM   1398 HG21 THR A 101      34.680  39.860  52.980  1.00  0.00           H
ATOM   1399 HG22 THR A 101      35.190  41.390  53.730  1.00  0.00           H
ATOM   1400 HG23 THR A 101      33.540  41.250  52.850  1.00  0.00           H
ATOM   1401  C   THR A 101      32.980  38.150  53.730  1.00  0.00           C
ATOM   1402  O   THR A 101      32.960  38.220  52.490  1.00  0.00           O
ATOM   1403  N   LEU A 102      33.210  36.980  54.330  1.00  0.00           N
ATOM   1404  HN  LEU A 102      33.030  36.960  55.310  1.00  0.00           H
ATOM   1405  CA  LEU A 102      33.760  35.830  53.730  1.00  0.00           C
ATOM   1406  HA  LEU A 102      34.650  36.130  53.200  1.00  0.00           H
ATOM   1407  CB  LEU A 102      34.360  34.920  54.790  1.00  0.00           C
ATOM   1408  HB1 LEU A 102      34.580  33.920  54.370  1.00  0.00           H
ATOM   1409  HB2 LEU A 102      33.570  34.750  55.560  1.00  0.00           H
ATOM   1410  CG  LEU A 102      35.610  35.450  55.510  1.00  0.00           C
ATOM   1411  HG  LEU A 102      35.320  36.430  55.960  1.00  0.00           H
ATOM   1412  CD1 LEU A 102      35.880  34.660  56.700  1.00  0.00           C
ATOM   1413 HD11 LEU A 102      34.990  34.550  57.360  1.00  0.00           H
ATOM   1414 HD12 LEU A 102      36.690  35.090  57.340  1.00  0.00           H
ATOM   1415 HD13 LEU A 102      36.320  33.700  56.350  1.00  0.00           H
ATOM   1416  CD2 LEU A 102      36.860  35.630  54.620  1.00  0.00           C
ATOM   1417 HD21 LEU A 102      37.780  35.710  55.230  1.00  0.00           H
ATOM   1418 HD22 LEU A 102      36.680  36.470  53.920  1.00  0.00           H
ATOM   1419 HD23 LEU A 102      37.020  34.690  54.050  1.00  0.00           H
ATOM   1420  C   LEU A 102      32.820  35.160  52.700  1.00  0.00           C
ATOM   1421  O   LEU A 102      33.380  34.490  51.840  1.00  0.00           O
ATOM   1422  N   PRO A 103      31.480  35.290  52.690  1.00  0.00           N
ATOM   1423  CD  PRO A 103      30.720  35.470  53.930  1.00  0.00           C
ATOM   1424  HD1 PRO A 103      30.390  36.530  53.890  1.00  0.00           H
ATOM   1425  HD2 PRO A 103      31.330  35.370  54.850  1.00  0.00           H
ATOM   1426  CA  PRO A 103      30.720  34.410  51.750  1.00  0.00           C
ATOM   1427  HA  PRO A 103      31.060  33.380  51.700  1.00  0.00           H
ATOM   1428  CB  PRO A 103      29.270  34.550  52.350  1.00  0.00           C
ATOM   1429  HB1 PRO A 103      28.630  33.680  52.070  1.00  0.00           H
ATOM   1430  HB2 PRO A 103      28.850  35.460  51.890  1.00  0.00           H
ATOM   1431  CG  PRO A 103      29.540  34.620  53.830  1.00  0.00           C
ATOM   1432  HG1 PRO A 103      28.710  35.160  54.320  1.00  0.00           H
ATOM   1433  HG2 PRO A 103      29.680  33.590  54.210  1.00  0.00           H
ATOM   1434  C   PRO A 103      30.760  34.900  50.340  1.00  0.00           C
ATOM   1435  O   PRO A 103      31.100  34.150  49.430  1.00  0.00           O
ATOM   1436  N   PHE A 104      30.600  36.260  50.190  1.00  0.00           N
ATOM   1437  HN  PHE A 104      30.390  36.780  51.010  1.00  0.00           H
ATOM   1438  CA  PHE A 104      30.780  37.100  49.080  1.00  0.00           C
ATOM   1439  HA  PHE A 104      30.060  36.700  48.380  1.00  0.00           H
ATOM   1440  CB  PHE A 104      30.520  38.610  49.450  1.00  0.00           C
ATOM   1441  HB1 PHE A 104      30.330  39.220  48.540  1.00  0.00           H
ATOM   1442  HB2 PHE A 104      31.380  39.080  49.980  1.00  0.00           H
ATOM   1443  CG  PHE A 104      29.290  38.700  50.300  1.00  0.00           C
ATOM   1444  CD1 PHE A 104      28.030  38.690  49.610  1.00  0.00           C
ATOM   1445  HD1 PHE A 104      28.050  38.520  48.540  1.00  0.00           H
ATOM   1446  CE1 PHE A 104      26.850  38.710  50.330  1.00  0.00           C
ATOM   1447  HE1 PHE A 104      25.940  38.560  49.770  1.00  0.00           H
ATOM   1448  CZ  PHE A 104      26.850  38.780  51.730  1.00  0.00           C
ATOM   1449  HZ  PHE A 104      25.870  38.790  52.180  1.00  0.00           H
ATOM   1450  CD2 PHE A 104      29.260  38.900  51.750  1.00  0.00           C
ATOM   1451  HD2 PHE A 104      30.240  39.040  52.170  1.00  0.00           H
ATOM   1452  CE2 PHE A 104      28.020  39.000  52.420  1.00  0.00           C
ATOM   1453  HE2 PHE A 104      27.990  39.050  53.500  1.00  0.00           H
ATOM   1454  C   PHE A 104      32.160  36.970  48.490  1.00  0.00           C
ATOM   1455  O   PHE A 104      32.270  36.980  47.270  1.00  0.00           O
ATOM   1456  N   GLN A 105      33.240  36.930  49.290  1.00  0.00           N
ATOM   1457  HN  GLN A 105      33.090  36.870  50.270  1.00  0.00           H
ATOM   1458  CA  GLN A 105      34.670  36.770  48.890  1.00  0.00           C
ATOM   1459  HA  GLN A 105      34.780  37.470  48.070  1.00  0.00           H
ATOM   1460  CB  GLN A 105      35.540  37.130  50.080  1.00  0.00           C
ATOM   1461  HB1 GLN A 105      35.110  36.640  50.980  1.00  0.00           H
ATOM   1462  HB2 GLN A 105      35.560  38.210  50.340  1.00  0.00           H
ATOM   1463  CG  GLN A 105      37.010  36.730  49.860  1.00  0.00           C
ATOM   1464  HG1 GLN A 105      37.210  36.670  48.770  1.00  0.00           H
ATOM   1465  HG2 GLN A 105      37.130  35.710  50.300  1.00  0.00           H
ATOM   1466  CD  GLN A 105      38.040  37.620  50.520  1.00  0.00           C
ATOM   1467  OE1 GLN A 105      38.900  38.150  49.830  1.00  0.00           O
ATOM   1468  NE2 GLN A 105      38.120  37.650  51.830  1.00  0.00           N
ATOM   1469 HE21 GLN A 105      37.220  37.630  52.260  1.00  0.00           H
ATOM   1470 HE22 GLN A 105      38.820  38.270  52.180  1.00  0.00           H
ATOM   1471  C   GLN A 105      34.930  35.380  48.320  1.00  0.00           C
ATOM   1472  O   GLN A 105      35.600  35.210  47.350  1.00  0.00           O
ATOM   1473  N   SER A 106      34.320  34.380  48.920  1.00  0.00           N
ATOM   1474  HN  SER A 106      33.800  34.580  49.750  1.00  0.00           H
ATOM   1475  CA  SER A 106      34.390  33.030  48.390  1.00  0.00           C
ATOM   1476  HA  SER A 106      35.450  32.930  48.170  1.00  0.00           H
ATOM   1477  CB  SER A 106      33.810  31.990  49.340  1.00  0.00           C
ATOM   1478  HB1 SER A 106      34.190  30.990  49.030  1.00  0.00           H
ATOM   1479  HB2 SER A 106      32.700  32.070  49.360  1.00  0.00           H
ATOM   1480  OG  SER A 106      34.330  32.140  50.640  1.00  0.00           O
ATOM   1481  HG1 SER A 106      33.960  32.880  51.120  1.00  0.00           H
ATOM   1482  C   SER A 106      33.770  32.940  47.040  1.00  0.00           C
ATOM   1483  O   SER A 106      34.360  32.470  46.040  1.00  0.00           O
ATOM   1484  N   ALA A 107      32.500  33.510  46.840  1.00  0.00           N
ATOM   1485  HN  ALA A 107      32.020  33.840  47.650  1.00  0.00           H
ATOM   1486  CA  ALA A 107      31.810  33.570  45.570  1.00  0.00           C
ATOM   1487  HA  ALA A 107      31.610  32.580  45.180  1.00  0.00           H
ATOM   1488  CB  ALA A 107      30.510  34.330  45.830  1.00  0.00           C
ATOM   1489  HB1 ALA A 107      29.990  33.990  46.740  1.00  0.00           H
ATOM   1490  HB2 ALA A 107      29.830  34.280  44.950  1.00  0.00           H
ATOM   1491  HB3 ALA A 107      30.790  35.400  45.970  1.00  0.00           H
ATOM   1492  C   ALA A 107      32.580  34.340  44.430  1.00  0.00           C
ATOM   1493  O   ALA A 107      32.610  34.010  43.280  1.00  0.00           O
ATOM   1494  N   LYS A 108      33.270  35.480  44.800  1.00  0.00           N
ATOM   1495  HN  LYS A 108      33.070  35.800  45.720  1.00  0.00           H
ATOM   1496  CA  LYS A 108      34.010  36.310  43.940  1.00  0.00           C
ATOM   1497  HA  LYS A 108      33.450  36.710  43.120  1.00  0.00           H
ATOM   1498  CB  LYS A 108      34.480  37.600  44.760  1.00  0.00           C
ATOM   1499  HB1 LYS A 108      34.960  37.240  45.700  1.00  0.00           H
ATOM   1500  HB2 LYS A 108      33.580  38.200  45.020  1.00  0.00           H
ATOM   1501  CG  LYS A 108      35.520  38.660  44.200  1.00  0.00           C
ATOM   1502  HG1 LYS A 108      35.200  39.600  44.700  1.00  0.00           H
ATOM   1503  HG2 LYS A 108      35.480  38.910  43.120  1.00  0.00           H
ATOM   1504  CD  LYS A 108      36.980  38.450  44.410  1.00  0.00           C
ATOM   1505  HD1 LYS A 108      37.340  37.580  43.830  1.00  0.00           H
ATOM   1506  HD2 LYS A 108      37.270  38.190  45.450  1.00  0.00           H
ATOM   1507  CE  LYS A 108      37.880  39.640  44.020  1.00  0.00           C
ATOM   1508  HE1 LYS A 108      38.830  39.530  44.570  1.00  0.00           H
ATOM   1509  HE2 LYS A 108      37.310  40.550  44.320  1.00  0.00           H
ATOM   1510  NZ  LYS A 108      38.100  39.770  42.560  1.00  0.00           N
ATOM   1511  HZ1 LYS A 108      37.190  39.920  42.080  1.00  0.00           H
ATOM   1512  HZ2 LYS A 108      38.470  38.910  42.110  1.00  0.00           H
ATOM   1513  HZ3 LYS A 108      38.710  40.540  42.200  1.00  0.00           H
ATOM   1514  C   LYS A 108      35.120  35.570  43.290  1.00  0.00           C
ATOM   1515  O   LYS A 108      35.180  35.600  42.070  1.00  0.00           O
ATOM   1516  N   TYR A 109      35.990  34.920  44.080  1.00  0.00           N
ATOM   1517  HN  TYR A 109      35.810  34.930  45.060  1.00  0.00           H
ATOM   1518  CA  TYR A 109      37.070  34.130  43.580  1.00  0.00           C
ATOM   1519  HA  TYR A 109      37.720  34.680  42.910  1.00  0.00           H
ATOM   1520  CB  TYR A 109      37.980  33.770  44.750  1.00  0.00           C
ATOM   1521  HB1 TYR A 109      37.550  32.900  45.300  1.00  0.00           H
ATOM   1522  HB2 TYR A 109      37.920  34.620  45.460  1.00  0.00           H
ATOM   1523  CG  TYR A 109      39.390  33.480  44.460  1.00  0.00           C
ATOM   1524  CD1 TYR A 109      40.470  34.380  44.740  1.00  0.00           C
ATOM   1525  HD1 TYR A 109      40.320  35.250  45.360  1.00  0.00           H
ATOM   1526  CE1 TYR A 109      41.790  34.130  44.370  1.00  0.00           C
ATOM   1527  HE1 TYR A 109      42.580  34.750  44.750  1.00  0.00           H
ATOM   1528  CZ  TYR A 109      42.120  33.110  43.470  1.00  0.00           C
ATOM   1529  OH  TYR A 109      43.380  32.970  42.830  1.00  0.00           O
ATOM   1530  HH  TYR A 109      43.990  33.560  43.280  1.00  0.00           H
ATOM   1531  CD2 TYR A 109      39.740  32.400  43.600  1.00  0.00           C
ATOM   1532  HD2 TYR A 109      39.000  31.640  43.380  1.00  0.00           H
ATOM   1533  CE2 TYR A 109      41.110  32.150  43.130  1.00  0.00           C
ATOM   1534  HE2 TYR A 109      41.320  31.410  42.370  1.00  0.00           H
ATOM   1535  C   TYR A 109      36.650  32.930  42.800  1.00  0.00           C
ATOM   1536  O   TYR A 109      37.260  32.600  41.750  1.00  0.00           O
ATOM   1537  N   LEU A 110      35.610  32.200  43.190  1.00  0.00           N
ATOM   1538  HN  LEU A 110      35.250  32.460  44.080  1.00  0.00           H
ATOM   1539  CA  LEU A 110      35.020  31.090  42.430  1.00  0.00           C
ATOM   1540  HA  LEU A 110      35.900  30.550  42.150  1.00  0.00           H
ATOM   1541  CB  LEU A 110      33.860  30.410  43.230  1.00  0.00           C
ATOM   1542  HB1 LEU A 110      33.020  31.140  43.280  1.00  0.00           H
ATOM   1543  HB2 LEU A 110      34.220  30.220  44.260  1.00  0.00           H
ATOM   1544  CG  LEU A 110      33.320  29.140  42.580  1.00  0.00           C
ATOM   1545  HG  LEU A 110      33.110  29.300  41.500  1.00  0.00           H
ATOM   1546  CD1 LEU A 110      34.250  27.990  42.930  1.00  0.00           C
ATOM   1547 HD11 LEU A 110      35.280  28.110  42.540  1.00  0.00           H
ATOM   1548 HD12 LEU A 110      33.860  27.060  42.440  1.00  0.00           H
ATOM   1549 HD13 LEU A 110      34.400  27.870  44.020  1.00  0.00           H
ATOM   1550  CD2 LEU A 110      31.920  28.860  43.230  1.00  0.00           C
ATOM   1551 HD21 LEU A 110      31.520  27.850  43.030  1.00  0.00           H
ATOM   1552 HD22 LEU A 110      31.210  29.620  42.840  1.00  0.00           H
ATOM   1553 HD23 LEU A 110      31.890  28.790  44.340  1.00  0.00           H
ATOM   1554  C   LEU A 110      34.350  31.570  41.110  1.00  0.00           C
ATOM   1555  O   LEU A 110      34.450  30.930  40.030  1.00  0.00           O
ATOM   1556  N   MET A 111      33.690  32.740  41.100  1.00  0.00           N
ATOM   1557  HN  MET A 111      33.400  33.230  41.910  1.00  0.00           H
ATOM   1558  CA  MET A 111      33.100  33.330  39.920  1.00  0.00           C
ATOM   1559  HA  MET A 111      32.780  32.550  39.250  1.00  0.00           H
ATOM   1560  CB  MET A 111      31.870  34.150  40.200  1.00  0.00           C
ATOM   1561  HB1 MET A 111      31.480  34.560  39.240  1.00  0.00           H
ATOM   1562  HB2 MET A 111      32.130  34.970  40.900  1.00  0.00           H
ATOM   1563  CG  MET A 111      30.640  33.450  40.780  1.00  0.00           C
ATOM   1564  HG1 MET A 111      30.870  33.000  41.770  1.00  0.00           H
ATOM   1565  HG2 MET A 111      30.450  32.540  40.180  1.00  0.00           H
ATOM   1566  SD  MET A 111      29.030  34.320  40.780  1.00  0.00           S
ATOM   1567  CE  MET A 111      29.010  35.070  39.150  1.00  0.00           C
ATOM   1568  HE1 MET A 111      29.560  34.420  38.420  1.00  0.00           H
ATOM   1569  HE2 MET A 111      29.560  36.030  39.140  1.00  0.00           H
ATOM   1570  HE3 MET A 111      28.000  35.160  38.700  1.00  0.00           H
ATOM   1571  C   MET A 111      34.030  34.110  39.050  1.00  0.00           C
ATOM   1572  O   MET A 111      33.690  34.240  37.860  1.00  0.00           O
ATOM   1573  N   GLU A 112      35.170  34.560  39.600  1.00  0.00           N
ATOM   1574  HN  GLU A 112      35.350  34.490  40.580  1.00  0.00           H
ATOM   1575  CA  GLU A 112      36.090  35.380  38.800  1.00  0.00           C
ATOM   1576  HA  GLU A 112      36.830  35.630  39.540  1.00  0.00           H
ATOM   1577  CB  GLU A 112      36.750  34.630  37.640  1.00  0.00           C
ATOM   1578  HB1 GLU A 112      37.530  35.320  37.250  1.00  0.00           H
ATOM   1579  HB2 GLU A 112      36.020  34.570  36.800  1.00  0.00           H
ATOM   1580  CG  GLU A 112      37.430  33.260  37.940  1.00  0.00           C
ATOM   1581  HG1 GLU A 112      36.710  32.480  38.260  1.00  0.00           H
ATOM   1582  HG2 GLU A 112      37.970  33.460  38.890  1.00  0.00           H
ATOM   1583  CD  GLU A 112      38.270  32.710  36.850  1.00  0.00           C
ATOM   1584  OE1 GLU A 112      37.830  31.760  36.150  1.00  0.00           O
ATOM   1585  OE2 GLU A 112      39.340  33.300  36.570  1.00  0.00           O
ATOM   1586  C   GLU A 112      35.600  36.760  38.340  1.00  0.00           C
ATOM   1587  O   GLU A 112      36.070  37.380  37.360  1.00  0.00           O
ATOM   1588  N   THR A 113      34.530  37.260  38.960  1.00  0.00           N
ATOM   1589  HN  THR A 113      34.220  36.820  39.800  1.00  0.00           H
ATOM   1590  CA  THR A 113      33.830  38.410  38.550  1.00  0.00           C
ATOM   1591  HA  THR A 113      34.550  39.140  38.190  1.00  0.00           H
ATOM   1592  CB  THR A 113      32.890  38.070  37.320  1.00  0.00           C
ATOM   1593  HB  THR A 113      33.470  37.670  36.470  1.00  0.00           H
ATOM   1594  OG1 THR A 113      32.340  39.310  36.880  1.00  0.00           O
ATOM   1595  HG1 THR A 113      32.210  39.300  35.930  1.00  0.00           H
ATOM   1596  CG2 THR A 113      31.740  37.130  37.680  1.00  0.00           C
ATOM   1597 HG21 THR A 113      32.150  36.140  37.950  1.00  0.00           H
ATOM   1598 HG22 THR A 113      31.080  36.970  36.800  1.00  0.00           H
ATOM   1599 HG23 THR A 113      31.120  37.550  38.500  1.00  0.00           H
ATOM   1600  C   THR A 113      33.080  38.920  39.800  1.00  0.00           C
ATOM   1601  O   THR A 113      33.220  38.360  40.850  1.00  0.00           O
ATOM   1602  N   TRP A 114      32.270  40.030  39.720  1.00  0.00           N
ATOM   1603  HN  TRP A 114      32.180  40.420  38.800  1.00  0.00           H
ATOM   1604  CA  TRP A 114      31.580  40.600  40.830  1.00  0.00           C
ATOM   1605  HA  TRP A 114      31.580  39.890  41.650  1.00  0.00           H
ATOM   1606  CB  TRP A 114      32.280  41.910  41.150  1.00  0.00           C
ATOM   1607  HB1 TRP A 114      32.320  42.650  40.310  1.00  0.00           H
ATOM   1608  HB2 TRP A 114      33.320  41.720  41.490  1.00  0.00           H
ATOM   1609  CG  TRP A 114      31.640  42.520  42.340  1.00  0.00           C
ATOM   1610  CD1 TRP A 114      30.570  43.400  42.250  1.00  0.00           C
ATOM   1611  HD1 TRP A 114      30.040  43.680  41.350  1.00  0.00           H
ATOM   1612  NE1 TRP A 114      30.140  43.650  43.500  1.00  0.00           N
ATOM   1613  HE1 TRP A 114      29.250  44.000  43.700  1.00  0.00           H
ATOM   1614  CE2 TRP A 114      30.700  42.890  44.420  1.00  0.00           C
ATOM   1615  CD2 TRP A 114      31.770  42.240  43.790  1.00  0.00           C
ATOM   1616  CE3 TRP A 114      32.630  41.430  44.520  1.00  0.00           C
ATOM   1617  HE3 TRP A 114      33.510  41.040  44.040  1.00  0.00           H
ATOM   1618  CZ3 TRP A 114      32.530  41.410  45.900  1.00  0.00           C
ATOM   1619  HZ3 TRP A 114      33.270  40.840  46.430  1.00  0.00           H
ATOM   1620  CZ2 TRP A 114      30.580  42.900  45.770  1.00  0.00           C
ATOM   1621  HZ2 TRP A 114      29.890  43.500  46.340  1.00  0.00           H
ATOM   1622  CH2 TRP A 114      31.540  42.160  46.540  1.00  0.00           C
ATOM   1623  HH2 TRP A 114      31.440  42.090  47.610  1.00  0.00           H
ATOM   1624  C   TRP A 114      30.090  40.790  40.380  1.00  0.00           C
ATOM   1625  O   TRP A 114      29.800  41.660  39.560  1.00  0.00           O
ATOM   1626  N   PRO A 115      29.110  40.110  40.990  1.00  0.00           N
ATOM   1627  CD  PRO A 115      29.370  38.860  41.750  1.00  0.00           C
ATOM   1628  HD1 PRO A 115      29.570  39.140  42.810  1.00  0.00           H
ATOM   1629  HD2 PRO A 115      30.180  38.310  41.220  1.00  0.00           H
ATOM   1630  CA  PRO A 115      27.790  40.050  40.390  1.00  0.00           C
ATOM   1631  HA  PRO A 115      27.830  40.470  39.400  1.00  0.00           H
ATOM   1632  CB  PRO A 115      27.380  38.570  40.510  1.00  0.00           C
ATOM   1633  HB1 PRO A 115      27.780  38.100  39.580  1.00  0.00           H
ATOM   1634  HB2 PRO A 115      26.280  38.520  40.670  1.00  0.00           H
ATOM   1635  CG  PRO A 115      28.110  38.100  41.770  1.00  0.00           C
ATOM   1636  HG1 PRO A 115      27.350  38.400  42.530  1.00  0.00           H
ATOM   1637  HG2 PRO A 115      28.110  36.990  41.800  1.00  0.00           H
ATOM   1638  C   PRO A 115      26.830  40.910  41.320  1.00  0.00           C
ATOM   1639  O   PRO A 115      25.670  41.150  41.030  1.00  0.00           O
ATOM   1640  N   PHE A 116      27.340  41.290  42.510  1.00  0.00           N
ATOM   1641  HN  PHE A 116      28.270  41.130  42.840  1.00  0.00           H
ATOM   1642  CA  PHE A 116      26.560  41.790  43.670  1.00  0.00           C
ATOM   1643  HA  PHE A 116      25.580  41.350  43.690  1.00  0.00           H
ATOM   1644  CB  PHE A 116      27.120  41.410  45.050  1.00  0.00           C
ATOM   1645  HB1 PHE A 116      26.350  41.710  45.790  1.00  0.00           H
ATOM   1646  HB2 PHE A 116      27.960  42.090  45.320  1.00  0.00           H
ATOM   1647  CG  PHE A 116      27.450  39.930  45.260  1.00  0.00           C
ATOM   1648  CD1 PHE A 116      26.340  39.150  45.500  1.00  0.00           C
ATOM   1649  HD1 PHE A 116      25.350  39.570  45.610  1.00  0.00           H
ATOM   1650  CE1 PHE A 116      26.440  37.820  45.920  1.00  0.00           C
ATOM   1651  HE1 PHE A 116      25.530  37.260  46.110  1.00  0.00           H
ATOM   1652  CZ  PHE A 116      27.690  37.260  46.060  1.00  0.00           C
ATOM   1653  HZ  PHE A 116      27.760  36.240  46.410  1.00  0.00           H
ATOM   1654  CD2 PHE A 116      28.730  39.330  45.460  1.00  0.00           C
ATOM   1655  HD2 PHE A 116      29.610  39.930  45.280  1.00  0.00           H
ATOM   1656  CE2 PHE A 116      28.840  38.000  45.840  1.00  0.00           C
ATOM   1657  HE2 PHE A 116      29.800  37.510  45.900  1.00  0.00           H
ATOM   1658  C   PHE A 116      26.340  43.270  43.660  1.00  0.00           C
ATOM   1659  O   PHE A 116      25.780  43.770  44.600  1.00  0.00           O
ATOM   1660  N   GLY A 117      26.740  44.070  42.680  1.00  0.00           N
ATOM   1661  HN  GLY A 117      27.280  43.650  41.950  1.00  0.00           H
ATOM   1662  CA  GLY A 117      26.310  45.420  42.440  1.00  0.00           C
ATOM   1663  HA1 GLY A 117      25.330  45.460  42.880  1.00  0.00           H
ATOM   1664  HA2 GLY A 117      26.330  45.630  41.390  1.00  0.00           H
ATOM   1665  C   GLY A 117      27.210  46.350  43.190  1.00  0.00           C
ATOM   1666  O   GLY A 117      27.920  45.940  44.110  1.00  0.00           O
ATOM   1667  N   GLU A 118      27.140  47.650  42.900  1.00  0.00           N
ATOM   1668  HN  GLU A 118      26.450  48.110  42.350  1.00  0.00           H
ATOM   1669  CA  GLU A 118      28.020  48.560  43.500  1.00  0.00           C
ATOM   1670  HA  GLU A 118      29.000  48.110  43.560  1.00  0.00           H
ATOM   1671  CB  GLU A 118      28.320  49.770  42.570  1.00  0.00           C
ATOM   1672  HB1 GLU A 118      27.330  50.280  42.460  1.00  0.00           H
ATOM   1673  HB2 GLU A 118      28.580  49.350  41.570  1.00  0.00           H
ATOM   1674  CG  GLU A 118      29.520  50.610  42.990  1.00  0.00           C
ATOM   1675  HG1 GLU A 118      30.350  49.940  43.300  1.00  0.00           H
ATOM   1676  HG2 GLU A 118      29.190  51.170  43.890  1.00  0.00           H
ATOM   1677  CD  GLU A 118      29.880  51.580  41.900  1.00  0.00           C
ATOM   1678  OE1 GLU A 118      29.440  52.740  41.820  1.00  0.00           O
ATOM   1679  OE2 GLU A 118      30.710  51.180  40.990  1.00  0.00           O
ATOM   1680  C   GLU A 118      27.640  49.040  44.890  1.00  0.00           C
ATOM   1681  O   GLU A 118      28.540  49.240  45.650  1.00  0.00           O
ATOM   1682  N   LEU A 119      26.380  49.150  45.250  1.00  0.00           N
ATOM   1683  HN  LEU A 119      25.630  49.060  44.600  1.00  0.00           H
ATOM   1684  CA  LEU A 119      26.030  49.360  46.610  1.00  0.00           C
ATOM   1685  HA  LEU A 119      26.320  50.380  46.830  1.00  0.00           H
ATOM   1686  CB  LEU A 119      24.530  49.500  46.830  1.00  0.00           C
ATOM   1687  HB1 LEU A 119      24.330  49.840  47.870  1.00  0.00           H
ATOM   1688  HB2 LEU A 119      24.020  48.560  46.510  1.00  0.00           H
ATOM   1689  CG  LEU A 119      23.820  50.520  45.880  1.00  0.00           C
ATOM   1690  HG  LEU A 119      24.500  51.340  45.590  1.00  0.00           H
ATOM   1691  CD1 LEU A 119      23.370  49.820  44.610  1.00  0.00           C
ATOM   1692 HD11 LEU A 119      24.230  49.320  44.090  1.00  0.00           H
ATOM   1693 HD12 LEU A 119      22.870  50.420  43.820  1.00  0.00           H
ATOM   1694 HD13 LEU A 119      22.660  49.020  44.890  1.00  0.00           H
ATOM   1695  CD2 LEU A 119      22.670  51.220  46.600  1.00  0.00           C
ATOM   1696 HD21 LEU A 119      23.000  51.900  47.410  1.00  0.00           H
ATOM   1697 HD22 LEU A 119      21.940  50.500  47.030  1.00  0.00           H
ATOM   1698 HD23 LEU A 119      22.070  51.810  45.880  1.00  0.00           H
ATOM   1699  C   LEU A 119      26.600  48.310  47.630  1.00  0.00           C
ATOM   1700  O   LEU A 119      27.060  48.620  48.740  1.00  0.00           O
ATOM   1701  N   LEU A 120      26.660  46.980  47.290  1.00  0.00           N
ATOM   1702  HN  LEU A 120      26.260  46.640  46.440  1.00  0.00           H
ATOM   1703  CA  LEU A 120      27.400  45.980  48.120  1.00  0.00           C
ATOM   1704  HA  LEU A 120      27.250  46.070  49.190  1.00  0.00           H
ATOM   1705  CB  LEU A 120      26.780  44.610  47.800  1.00  0.00           C
ATOM   1706  HB1 LEU A 120      27.140  44.270  46.800  1.00  0.00           H
ATOM   1707  HB2 LEU A 120      25.750  44.920  47.520  1.00  0.00           H
ATOM   1708  CG  LEU A 120      26.650  43.500  48.870  1.00  0.00           C
ATOM   1709  HG  LEU A 120      26.560  44.040  49.840  1.00  0.00           H
ATOM   1710  CD1 LEU A 120      25.260  42.800  48.690  1.00  0.00           C
ATOM   1711 HD11 LEU A 120      25.030  42.030  49.460  1.00  0.00           H
ATOM   1712 HD12 LEU A 120      25.280  42.320  47.680  1.00  0.00           H
ATOM   1713 HD13 LEU A 120      24.440  43.550  48.720  1.00  0.00           H
ATOM   1714  CD2 LEU A 120      27.780  42.450  48.830  1.00  0.00           C
ATOM   1715 HD21 LEU A 120      28.710  43.050  48.740  1.00  0.00           H
ATOM   1716 HD22 LEU A 120      27.680  41.820  47.920  1.00  0.00           H
ATOM   1717 HD23 LEU A 120      27.800  41.900  49.800  1.00  0.00           H
ATOM   1718  C   LEU A 120      28.890  45.970  48.000  1.00  0.00           C
ATOM   1719  O   LEU A 120      29.550  45.620  48.950  1.00  0.00           O
ATOM   1720  N   CYS A 121      29.450  46.360  46.820  1.00  0.00           N
ATOM   1721  HN  CYS A 121      28.770  46.560  46.110  1.00  0.00           H
ATOM   1722  CA  CYS A 121      30.890  46.530  46.680  1.00  0.00           C
ATOM   1723  HA  CYS A 121      31.360  45.610  46.990  1.00  0.00           H
ATOM   1724  CB  CYS A 121      31.160  47.010  45.220  1.00  0.00           C
ATOM   1725  HB1 CYS A 121      30.620  47.970  45.140  1.00  0.00           H
ATOM   1726  HB2 CYS A 121      30.810  46.200  44.530  1.00  0.00           H
ATOM   1727  SG  CYS A 121      32.960  47.360  45.000  1.00  0.00           S
ATOM   1728  C   CYS A 121      31.360  47.600  47.650  1.00  0.00           C
ATOM   1729  O   CYS A 121      32.340  47.460  48.440  1.00  0.00           O
ATOM   1730  N   LYS A 122      30.660  48.730  47.780  1.00  0.00           N
ATOM   1731  HN  LYS A 122      29.850  48.890  47.220  1.00  0.00           H
ATOM   1732  CA  LYS A 122      30.990  49.770  48.730  1.00  0.00           C
ATOM   1733  HA  LYS A 122      32.040  49.940  48.530  1.00  0.00           H
ATOM   1734  CB  LYS A 122      30.150  51.040  48.530  1.00  0.00           C
ATOM   1735  HB1 LYS A 122      30.370  51.710  49.390  1.00  0.00           H
ATOM   1736  HB2 LYS A 122      29.070  50.800  48.600  1.00  0.00           H
ATOM   1737  CG  LYS A 122      30.580  51.710  47.150  1.00  0.00           C
ATOM   1738  HG1 LYS A 122      30.310  50.980  46.360  1.00  0.00           H
ATOM   1739  HG2 LYS A 122      31.670  51.890  47.200  1.00  0.00           H
ATOM   1740  CD  LYS A 122      29.820  53.020  47.020  1.00  0.00           C
ATOM   1741  HD1 LYS A 122      30.000  53.690  47.880  1.00  0.00           H
ATOM   1742  HD2 LYS A 122      28.730  52.800  47.080  1.00  0.00           H
ATOM   1743  CE  LYS A 122      30.100  53.860  45.740  1.00  0.00           C
ATOM   1744  HE1 LYS A 122      29.370  54.690  45.590  1.00  0.00           H
ATOM   1745  HE2 LYS A 122      30.020  53.200  44.840  1.00  0.00           H
ATOM   1746  NZ  LYS A 122      31.410  54.470  45.880  1.00  0.00           N
ATOM   1747  HZ1 LYS A 122      32.130  53.860  45.450  1.00  0.00           H
ATOM   1748  HZ2 LYS A 122      31.690  54.530  46.880  1.00  0.00           H
ATOM   1749  HZ3 LYS A 122      31.490  55.450  45.540  1.00  0.00           H
ATOM   1750  C   LYS A 122      30.900  49.300  50.150  1.00  0.00           C
ATOM   1751  O   LYS A 122      31.780  49.580  51.040  1.00  0.00           O
ATOM   1752  N   ALA A 123      29.910  48.540  50.570  1.00  0.00           N
ATOM   1753  HN  ALA A 123      29.110  48.470  49.980  1.00  0.00           H
ATOM   1754  CA  ALA A 123      29.770  47.830  51.810  1.00  0.00           C
ATOM   1755  HA  ALA A 123      29.870  48.560  52.590  1.00  0.00           H
ATOM   1756  CB  ALA A 123      28.520  46.970  51.760  1.00  0.00           C
ATOM   1757  HB1 ALA A 123      28.400  46.530  50.750  1.00  0.00           H
ATOM   1758  HB2 ALA A 123      27.620  47.610  51.850  1.00  0.00           H
ATOM   1759  HB3 ALA A 123      28.390  46.140  52.470  1.00  0.00           H
ATOM   1760  C   ALA A 123      30.900  46.880  52.100  1.00  0.00           C
ATOM   1761  O   ALA A 123      31.580  46.990  53.130  1.00  0.00           O
ATOM   1762  N   VAL A 124      31.220  45.980  51.210  1.00  0.00           N
ATOM   1763  HN  VAL A 124      30.690  46.010  50.370  1.00  0.00           H
ATOM   1764  CA  VAL A 124      32.290  45.080  51.340  1.00  0.00           C
ATOM   1765  HA  VAL A 124      32.020  44.540  52.240  1.00  0.00           H
ATOM   1766  CB  VAL A 124      32.410  44.040  50.230  1.00  0.00           C
ATOM   1767  HB  VAL A 124      32.290  44.500  49.230  1.00  0.00           H
ATOM   1768  CG1 VAL A 124      33.730  43.230  50.330  1.00  0.00           C
ATOM   1769 HG11 VAL A 124      34.590  43.860  50.010  1.00  0.00           H
ATOM   1770 HG12 VAL A 124      33.750  42.400  49.590  1.00  0.00           H
ATOM   1771 HG13 VAL A 124      33.950  42.830  51.340  1.00  0.00           H
ATOM   1772  CG2 VAL A 124      31.260  43.130  50.580  1.00  0.00           C
ATOM   1773 HG21 VAL A 124      30.280  43.640  50.690  1.00  0.00           H
ATOM   1774 HG22 VAL A 124      31.560  42.670  51.540  1.00  0.00           H
ATOM   1775 HG23 VAL A 124      31.160  42.360  49.780  1.00  0.00           H
ATOM   1776  C   VAL A 124      33.650  45.690  51.600  1.00  0.00           C
ATOM   1777  O   VAL A 124      34.300  45.340  52.550  1.00  0.00           O
ATOM   1778  N   LEU A 125      34.020  46.630  50.790  1.00  0.00           N
ATOM   1779  HN  LEU A 125      33.470  46.840  49.980  1.00  0.00           H
ATOM   1780  CA  LEU A 125      35.210  47.400  51.010  1.00  0.00           C
ATOM   1781  HA  LEU A 125      35.980  46.650  51.130  1.00  0.00           H
ATOM   1782  CB  LEU A 125      35.570  48.180  49.740  1.00  0.00           C
ATOM   1783  HB1 LEU A 125      36.150  49.120  49.910  1.00  0.00           H
ATOM   1784  HB2 LEU A 125      34.630  48.380  49.180  1.00  0.00           H
ATOM   1785  CG  LEU A 125      36.430  47.290  48.790  1.00  0.00           C
ATOM   1786  HG  LEU A 125      36.190  46.200  48.820  1.00  0.00           H
ATOM   1787  CD1 LEU A 125      36.440  47.760  47.320  1.00  0.00           C
ATOM   1788 HD11 LEU A 125      36.840  48.800  47.350  1.00  0.00           H
ATOM   1789 HD12 LEU A 125      35.400  47.550  47.000  1.00  0.00           H
ATOM   1790 HD13 LEU A 125      37.100  47.050  46.780  1.00  0.00           H
ATOM   1791  CD2 LEU A 125      37.900  47.210  49.240  1.00  0.00           C
ATOM   1792 HD21 LEU A 125      38.350  48.200  49.490  1.00  0.00           H
ATOM   1793 HD22 LEU A 125      38.450  46.750  48.400  1.00  0.00           H
ATOM   1794 HD23 LEU A 125      38.020  46.460  50.050  1.00  0.00           H
ATOM   1795  C   LEU A 125      35.320  48.340  52.240  1.00  0.00           C
ATOM   1796  O   LEU A 125      36.360  48.340  52.890  1.00  0.00           O
ATOM   1797  N   SER A 126      34.270  49.130  52.630  1.00  0.00           N
ATOM   1798  HN  SER A 126      33.470  49.090  52.040  1.00  0.00           H
ATOM   1799  CA  SER A 126      34.250  49.970  53.840  1.00  0.00           C
ATOM   1800  HA  SER A 126      35.160  50.560  53.770  1.00  0.00           H
ATOM   1801  CB  SER A 126      33.060  50.990  54.010  1.00  0.00           C
ATOM   1802  HB1 SER A 126      33.260  51.820  53.310  1.00  0.00           H
ATOM   1803  HB2 SER A 126      33.190  51.460  55.010  1.00  0.00           H
ATOM   1804  OG  SER A 126      31.750  50.370  53.760  1.00  0.00           O
ATOM   1805  HG1 SER A 126      31.680  50.100  52.840  1.00  0.00           H
ATOM   1806  C   SER A 126      34.390  49.130  55.020  1.00  0.00           C
ATOM   1807  O   SER A 126      35.150  49.460  55.900  1.00  0.00           O
ATOM   1808  N   ILE A 127      33.660  48.050  55.080  1.00  0.00           N
ATOM   1809  HN  ILE A 127      32.970  47.930  54.370  1.00  0.00           H
ATOM   1810  CA  ILE A 127      33.680  47.020  56.170  1.00  0.00           C
ATOM   1811  HA  ILE A 127      33.670  47.580  57.090  1.00  0.00           H
ATOM   1812  CB  ILE A 127      32.490  46.080  56.110  1.00  0.00           C
ATOM   1813  HB  ILE A 127      32.390  45.600  55.120  1.00  0.00           H
ATOM   1814  CG2 ILE A 127      32.680  44.900  57.080  1.00  0.00           C
ATOM   1815 HG21 ILE A 127      33.470  44.150  56.850  1.00  0.00           H
ATOM   1816 HG22 ILE A 127      31.740  44.360  57.330  1.00  0.00           H
ATOM   1817 HG23 ILE A 127      32.960  45.360  58.050  1.00  0.00           H
ATOM   1818  CG1 ILE A 127      31.180  46.890  56.400  1.00  0.00           C
ATOM   1819 HG11 ILE A 127      31.200  47.910  55.960  1.00  0.00           H
ATOM   1820 HG12 ILE A 127      31.140  47.070  57.500  1.00  0.00           H
ATOM   1821  CD  ILE A 127      29.980  46.090  56.040  1.00  0.00           C
ATOM   1822  HD1 ILE A 127      30.170  45.630  55.040  1.00  0.00           H
ATOM   1823  HD2 ILE A 127      29.090  46.760  55.970  1.00  0.00           H
ATOM   1824  HD3 ILE A 127      29.690  45.290  56.750  1.00  0.00           H
ATOM   1825  C   ILE A 127      35.020  46.310  56.220  1.00  0.00           C
ATOM   1826  O   ILE A 127      35.440  46.070  57.330  1.00  0.00           O
ATOM   1827  N   ASP A 128      35.760  46.030  55.180  1.00  0.00           N
ATOM   1828  HN  ASP A 128      35.400  46.370  54.320  1.00  0.00           H
ATOM   1829  CA  ASP A 128      37.070  45.360  55.190  1.00  0.00           C
ATOM   1830  HA  ASP A 128      36.890  44.450  55.740  1.00  0.00           H
ATOM   1831  CB  ASP A 128      37.530  44.950  53.750  1.00  0.00           C
ATOM   1832  HB1 ASP A 128      38.120  45.840  53.430  1.00  0.00           H
ATOM   1833  HB2 ASP A 128      36.710  44.730  53.030  1.00  0.00           H
ATOM   1834  CG  ASP A 128      38.510  43.770  53.810  1.00  0.00           C
ATOM   1835  OD1 ASP A 128      38.420  42.780  54.600  1.00  0.00           O
ATOM   1836  OD2 ASP A 128      39.510  43.860  53.060  1.00  0.00           O
ATOM   1837  C   ASP A 128      38.090  46.150  55.960  1.00  0.00           C
ATOM   1838  O   ASP A 128      38.950  45.660  56.710  1.00  0.00           O
ATOM   1839  N   TYR A 129      38.180  47.510  55.750  1.00  0.00           N
ATOM   1840  HN  TYR A 129      37.630  47.920  55.020  1.00  0.00           H
ATOM   1841  CA  TYR A 129      38.940  48.400  56.580  1.00  0.00           C
ATOM   1842  HA  TYR A 129      39.960  48.050  56.520  1.00  0.00           H
ATOM   1843  CB  TYR A 129      39.000  49.930  55.970  1.00  0.00           C
ATOM   1844  HB1 TYR A 129      39.380  50.560  56.800  1.00  0.00           H
ATOM   1845  HB2 TYR A 129      38.020  50.330  55.650  1.00  0.00           H
ATOM   1846  CG  TYR A 129      39.960  49.970  54.810  1.00  0.00           C
ATOM   1847  CD1 TYR A 129      39.510  49.320  53.640  1.00  0.00           C
ATOM   1848  HD1 TYR A 129      38.490  48.990  53.560  1.00  0.00           H
ATOM   1849  CE1 TYR A 129      40.440  49.160  52.560  1.00  0.00           C
ATOM   1850  HE1 TYR A 129      40.100  48.570  51.730  1.00  0.00           H
ATOM   1851  CZ  TYR A 129      41.710  49.570  52.700  1.00  0.00           C
ATOM   1852  OH  TYR A 129      42.540  49.210  51.600  1.00  0.00           O
ATOM   1853  HH  TYR A 129      42.110  48.760  50.870  1.00  0.00           H
ATOM   1854  CD2 TYR A 129      41.250  50.460  54.830  1.00  0.00           C
ATOM   1855  HD2 TYR A 129      41.670  50.900  55.730  1.00  0.00           H
ATOM   1856  CE2 TYR A 129      42.150  50.180  53.820  1.00  0.00           C
ATOM   1857  HE2 TYR A 129      43.180  50.480  53.870  1.00  0.00           H
ATOM   1858  C   TYR A 129      38.400  48.530  57.980  1.00  0.00           C
ATOM   1859  O   TYR A 129      39.120  48.520  58.980  1.00  0.00           O
ATOM   1860  N   TYR A 130      37.100  48.850  58.140  1.00  0.00           N
ATOM   1861  HN  TYR A 130      36.470  49.050  57.390  1.00  0.00           H
ATOM   1862  CA  TYR A 130      36.450  49.010  59.490  1.00  0.00           C
ATOM   1863  HA  TYR A 130      37.010  49.780  59.990  1.00  0.00           H
ATOM   1864  CB  TYR A 130      35.020  49.440  59.250  1.00  0.00           C
ATOM   1865  HB1 TYR A 130      34.510  48.640  58.670  1.00  0.00           H
ATOM   1866  HB2 TYR A 130      35.000  50.350  58.610  1.00  0.00           H
ATOM   1867  CG  TYR A 130      34.220  49.620  60.520  1.00  0.00           C
ATOM   1868  CD1 TYR A 130      33.980  50.880  60.960  1.00  0.00           C
ATOM   1869  HD1 TYR A 130      34.270  51.800  60.480  1.00  0.00           H
ATOM   1870  CE1 TYR A 130      33.290  51.040  62.150  1.00  0.00           C
ATOM   1871  HE1 TYR A 130      33.160  52.040  62.540  1.00  0.00           H
ATOM   1872  CZ  TYR A 130      32.850  49.990  62.930  1.00  0.00           C
ATOM   1873  OH  TYR A 130      32.280  50.200  64.130  1.00  0.00           O
ATOM   1874  HH  TYR A 130      32.260  49.440  64.710  1.00  0.00           H
ATOM   1875  CD2 TYR A 130      33.690  48.530  61.210  1.00  0.00           C
ATOM   1876  HD2 TYR A 130      33.960  47.560  60.820  1.00  0.00           H
ATOM   1877  CE2 TYR A 130      33.120  48.680  62.460  1.00  0.00           C
ATOM   1878  HE2 TYR A 130      33.010  47.810  63.080  1.00  0.00           H
ATOM   1879  C   TYR A 130      36.640  47.810  60.460  1.00  0.00           C
ATOM   1880  O   TYR A 130      37.050  48.010  61.620  1.00  0.00           O
ATOM   1881  N   ASN A 131      36.310  46.580  59.980  1.00  0.00           N
ATOM   1882  HN  ASN A 131      35.970  46.540  59.050  1.00  0.00           H
ATOM   1883  CA  ASN A 131      36.350  45.330  60.680  1.00  0.00           C
ATOM   1884  HA  ASN A 131      35.860  45.540  61.620  1.00  0.00           H
ATOM   1885  CB  ASN A 131      35.730  44.150  59.810  1.00  0.00           C
ATOM   1886  HB1 ASN A 131      34.690  44.420  59.560  1.00  0.00           H
ATOM   1887  HB2 ASN A 131      35.600  43.260  60.460  1.00  0.00           H
ATOM   1888  CG  ASN A 131      36.540  43.520  58.650  1.00  0.00           C
ATOM   1889  OD1 ASN A 131      37.790  43.480  58.630  1.00  0.00           O
ATOM   1890  ND2 ASN A 131      35.800  43.070  57.630  1.00  0.00           N
ATOM   1891 HD21 ASN A 131      36.360  42.570  56.960  1.00  0.00           H
ATOM   1892 HD22 ASN A 131      34.840  42.940  57.840  1.00  0.00           H
ATOM   1893  C   ASN A 131      37.800  45.120  61.090  1.00  0.00           C
ATOM   1894  O   ASN A 131      37.970  44.710  62.230  1.00  0.00           O
ATOM   1895  N   MET A 132      38.810  45.430  60.270  1.00  0.00           N
ATOM   1896  HN  MET A 132      38.570  45.710  59.350  1.00  0.00           H
ATOM   1897  CA  MET A 132      40.160  45.520  60.730  1.00  0.00           C
ATOM   1898  HA  MET A 132      40.340  44.530  61.130  1.00  0.00           H
ATOM   1899  CB  MET A 132      41.150  45.780  59.540  1.00  0.00           C
ATOM   1900  HB1 MET A 132      40.720  46.670  59.040  1.00  0.00           H
ATOM   1901  HB2 MET A 132      41.160  44.840  58.960  1.00  0.00           H
ATOM   1902  CG  MET A 132      42.620  46.120  59.890  1.00  0.00           C
ATOM   1903  HG1 MET A 132      43.160  45.230  60.300  1.00  0.00           H
ATOM   1904  HG2 MET A 132      42.580  46.890  60.680  1.00  0.00           H
ATOM   1905  SD  MET A 132      43.720  46.920  58.680  1.00  0.00           S
ATOM   1906  CE  MET A 132      44.890  45.640  58.720  1.00  0.00           C
ATOM   1907  HE1 MET A 132      45.300  45.390  59.720  1.00  0.00           H
ATOM   1908  HE2 MET A 132      45.750  45.910  58.070  1.00  0.00           H
ATOM   1909  HE3 MET A 132      44.380  44.720  58.370  1.00  0.00           H
ATOM   1910  C   MET A 132      40.440  46.550  61.800  1.00  0.00           C
ATOM   1911  O   MET A 132      40.840  46.260  62.910  1.00  0.00           O
ATOM   1912  N   PHE A 133      40.250  47.850  61.500  1.00  0.00           N
ATOM   1913  HN  PHE A 133      39.880  48.050  60.600  1.00  0.00           H
ATOM   1914  CA  PHE A 133      40.500  48.910  62.410  1.00  0.00           C
ATOM   1915  HA  PHE A 133      41.550  48.900  62.670  1.00  0.00           H
ATOM   1916  CB  PHE A 133      40.380  50.240  61.690  1.00  0.00           C
ATOM   1917  HB1 PHE A 133      40.230  51.050  62.430  1.00  0.00           H
ATOM   1918  HB2 PHE A 133      39.480  50.180  61.040  1.00  0.00           H
ATOM   1919  CG  PHE A 133      41.560  50.710  60.880  1.00  0.00           C
ATOM   1920  CD1 PHE A 133      42.730  51.030  61.580  1.00  0.00           C
ATOM   1921  HD1 PHE A 133      42.720  50.610  62.570  1.00  0.00           H
ATOM   1922  CE1 PHE A 133      43.860  51.430  60.840  1.00  0.00           C
ATOM   1923  HE1 PHE A 133      44.810  51.460  61.350  1.00  0.00           H
ATOM   1924  CZ  PHE A 133      43.820  51.710  59.470  1.00  0.00           C
ATOM   1925  HZ  PHE A 133      44.710  51.990  58.920  1.00  0.00           H
ATOM   1926  CD2 PHE A 133      41.480  51.040  59.500  1.00  0.00           C
ATOM   1927  HD2 PHE A 133      40.580  50.790  58.950  1.00  0.00           H
ATOM   1928  CE2 PHE A 133      42.620  51.490  58.810  1.00  0.00           C
ATOM   1929  HE2 PHE A 133      42.510  51.740  57.770  1.00  0.00           H
ATOM   1930  C   PHE A 133      39.850  48.850  63.800  1.00  0.00           C
ATOM   1931  O   PHE A 133      40.470  48.960  64.810  1.00  0.00           O
ATOM   1932  N   THR A 134      38.590  48.490  63.780  1.00  0.00           N
ATOM   1933  HN  THR A 134      38.050  48.260  62.970  1.00  0.00           H
ATOM   1934  CA  THR A 134      37.950  48.250  65.020  1.00  0.00           C
ATOM   1935  HA  THR A 134      38.120  49.100  65.670  1.00  0.00           H
ATOM   1936  CB  THR A 134      36.430  48.110  65.060  1.00  0.00           C
ATOM   1937  HB  THR A 134      36.180  47.830  66.110  1.00  0.00           H
ATOM   1938  OG1 THR A 134      35.860  47.060  64.200  1.00  0.00           O
ATOM   1939  HG1 THR A 134      36.250  47.320  63.360  1.00  0.00           H
ATOM   1940  CG2 THR A 134      35.850  49.460  64.690  1.00  0.00           C
ATOM   1941 HG21 THR A 134      34.760  49.430  64.880  1.00  0.00           H
ATOM   1942 HG22 THR A 134      35.990  49.590  63.600  1.00  0.00           H
ATOM   1943 HG23 THR A 134      36.180  50.390  65.210  1.00  0.00           H
ATOM   1944  C   THR A 134      38.580  47.160  65.840  1.00  0.00           C
ATOM   1945  O   THR A 134      38.950  47.370  67.000  1.00  0.00           O
ATOM   1946  N   SER A 135      38.790  45.920  65.230  1.00  0.00           N
ATOM   1947  HN  SER A 135      38.580  45.800  64.260  1.00  0.00           H
ATOM   1948  CA  SER A 135      39.100  44.700  65.950  1.00  0.00           C
ATOM   1949  HA  SER A 135      38.340  44.490  66.680  1.00  0.00           H
ATOM   1950  CB  SER A 135      39.160  43.510  64.930  1.00  0.00           C
ATOM   1951  HB1 SER A 135      39.930  43.630  64.130  1.00  0.00           H
ATOM   1952  HB2 SER A 135      38.100  43.470  64.590  1.00  0.00           H
ATOM   1953  OG  SER A 135      39.360  42.280  65.640  1.00  0.00           O
ATOM   1954  HG1 SER A 135      38.480  41.900  65.720  1.00  0.00           H
ATOM   1955  C   SER A 135      40.460  44.950  66.600  1.00  0.00           C
ATOM   1956  O   SER A 135      40.610  44.790  67.860  1.00  0.00           O
ATOM   1957  N   ILE A 136      41.410  45.500  65.830  1.00  0.00           N
ATOM   1958  HN  ILE A 136      41.140  45.630  64.870  1.00  0.00           H
ATOM   1959  CA  ILE A 136      42.720  45.910  66.270  1.00  0.00           C
ATOM   1960  HA  ILE A 136      43.180  45.050  66.730  1.00  0.00           H
ATOM   1961  CB  ILE A 136      43.530  46.220  65.020  1.00  0.00           C
ATOM   1962  HB  ILE A 136      43.060  46.980  64.370  1.00  0.00           H
ATOM   1963  CG2 ILE A 136      44.850  46.980  65.340  1.00  0.00           C
ATOM   1964 HG21 ILE A 136      44.730  48.010  65.730  1.00  0.00           H
ATOM   1965 HG22 ILE A 136      45.150  47.250  64.310  1.00  0.00           H
ATOM   1966 HG23 ILE A 136      45.620  46.460  65.960  1.00  0.00           H
ATOM   1967  CG1 ILE A 136      43.740  44.850  64.250  1.00  0.00           C
ATOM   1968 HG11 ILE A 136      42.780  44.430  63.880  1.00  0.00           H
ATOM   1969 HG12 ILE A 136      44.240  44.220  65.010  1.00  0.00           H
ATOM   1970  CD  ILE A 136      44.720  44.930  63.080  1.00  0.00           C
ATOM   1971  HD1 ILE A 136      44.600  44.160  62.290  1.00  0.00           H
ATOM   1972  HD2 ILE A 136      45.760  44.980  63.460  1.00  0.00           H
ATOM   1973  HD3 ILE A 136      44.630  45.850  62.460  1.00  0.00           H
ATOM   1974  C   ILE A 136      42.850  46.980  67.340  1.00  0.00           C
ATOM   1975  O   ILE A 136      43.670  46.920  68.170  1.00  0.00           O
ATOM   1976  N   PHE A 137      41.970  48.020  67.370  1.00  0.00           N
ATOM   1977  HN  PHE A 137      41.240  48.120  66.690  1.00  0.00           H
ATOM   1978  CA  PHE A 137      41.880  48.980  68.460  1.00  0.00           C
ATOM   1979  HA  PHE A 137      42.920  49.240  68.650  1.00  0.00           H
ATOM   1980  CB  PHE A 137      41.070  50.220  68.100  1.00  0.00           C
ATOM   1981  HB1 PHE A 137      41.120  50.930  68.950  1.00  0.00           H
ATOM   1982  HB2 PHE A 137      40.010  49.970  67.880  1.00  0.00           H
ATOM   1983  CG  PHE A 137      41.690  50.970  67.000  1.00  0.00           C
ATOM   1984  CD1 PHE A 137      43.060  50.950  66.770  1.00  0.00           C
ATOM   1985  HD1 PHE A 137      43.770  50.460  67.420  1.00  0.00           H
ATOM   1986  CE1 PHE A 137      43.610  51.670  65.710  1.00  0.00           C
ATOM   1987  HE1 PHE A 137      44.690  51.630  65.580  1.00  0.00           H
ATOM   1988  CZ  PHE A 137      42.800  52.360  64.800  1.00  0.00           C
ATOM   1989  HZ  PHE A 137      43.120  52.750  63.850  1.00  0.00           H
ATOM   1990  CD2 PHE A 137      40.850  51.680  66.060  1.00  0.00           C
ATOM   1991  HD2 PHE A 137      39.780  51.650  66.230  1.00  0.00           H
ATOM   1992  CE2 PHE A 137      41.390  52.400  65.030  1.00  0.00           C
ATOM   1993  HE2 PHE A 137      40.830  52.840  64.210  1.00  0.00           H
ATOM   1994  C   PHE A 137      41.260  48.350  69.670  1.00  0.00           C
ATOM   1995  O   PHE A 137      41.820  48.390  70.770  1.00  0.00           O
ATOM   1996  N   THR A 138      40.160  47.560  69.470  1.00  0.00           N
ATOM   1997  HN  THR A 138      39.800  47.470  68.550  1.00  0.00           H
ATOM   1998  CA  THR A 138      39.360  46.920  70.560  1.00  0.00           C
ATOM   1999  HA  THR A 138      39.040  47.680  71.260  1.00  0.00           H
ATOM   2000  CB  THR A 138      38.060  46.340  70.070  1.00  0.00           C
ATOM   2001  HB  THR A 138      38.200  45.450  69.410  1.00  0.00           H
ATOM   2002  OG1 THR A 138      37.390  47.270  69.200  1.00  0.00           O
ATOM   2003  HG1 THR A 138      37.970  47.340  68.440  1.00  0.00           H
ATOM   2004  CG2 THR A 138      37.050  46.140  71.280  1.00  0.00           C
ATOM   2005 HG21 THR A 138      37.510  45.420  71.990  1.00  0.00           H
ATOM   2006 HG22 THR A 138      36.080  45.880  70.800  1.00  0.00           H
ATOM   2007 HG23 THR A 138      36.900  47.130  71.760  1.00  0.00           H
ATOM   2008  C   THR A 138      40.170  45.880  71.330  1.00  0.00           C
ATOM   2009  O   THR A 138      40.340  45.970  72.570  1.00  0.00           O
ATOM   2010  N   LEU A 139      40.940  45.040  70.640  1.00  0.00           N
ATOM   2011  HN  LEU A 139      40.850  45.010  69.650  1.00  0.00           H
ATOM   2012  CA  LEU A 139      41.960  44.210  71.160  1.00  0.00           C
ATOM   2013  HA  LEU A 139      41.510  43.620  71.950  1.00  0.00           H
ATOM   2014  CB  LEU A 139      42.470  43.310  70.030  1.00  0.00           C
ATOM   2015  HB1 LEU A 139      42.970  43.920  69.240  1.00  0.00           H
ATOM   2016  HB2 LEU A 139      41.640  42.710  69.600  1.00  0.00           H
ATOM   2017  CG  LEU A 139      43.500  42.240  70.410  1.00  0.00           C
ATOM   2018  HG  LEU A 139      44.420  42.720  70.810  1.00  0.00           H
ATOM   2019  CD1 LEU A 139      43.070  41.360  71.520  1.00  0.00           C
ATOM   2020 HD11 LEU A 139      42.950  41.930  72.470  1.00  0.00           H
ATOM   2021 HD12 LEU A 139      43.770  40.520  71.710  1.00  0.00           H
ATOM   2022 HD13 LEU A 139      42.180  40.730  71.300  1.00  0.00           H
ATOM   2023  CD2 LEU A 139      43.710  41.270  69.300  1.00  0.00           C
ATOM   2024 HD21 LEU A 139      44.530  40.540  69.480  1.00  0.00           H
ATOM   2025 HD22 LEU A 139      44.040  41.890  68.430  1.00  0.00           H
ATOM   2026 HD23 LEU A 139      42.870  40.750  68.800  1.00  0.00           H
ATOM   2027  C   LEU A 139      43.140  44.940  71.820  1.00  0.00           C
ATOM   2028  O   LEU A 139      43.760  44.440  72.830  1.00  0.00           O
ATOM   2029  N   THR A 140      43.470  46.120  71.320  1.00  0.00           N
ATOM   2030  HN  THR A 140      43.100  46.560  70.510  1.00  0.00           H
ATOM   2031  CA  THR A 140      44.640  46.830  71.890  1.00  0.00           C
ATOM   2032  HA  THR A 140      45.470  46.240  72.250  1.00  0.00           H
ATOM   2033  CB  THR A 140      45.240  47.720  70.820  1.00  0.00           C
ATOM   2034  HB  THR A 140      44.500  48.480  70.480  1.00  0.00           H
ATOM   2035  OG1 THR A 140      45.860  47.090  69.680  1.00  0.00           O
ATOM   2036  HG1 THR A 140      45.190  46.530  69.290  1.00  0.00           H
ATOM   2037  CG2 THR A 140      46.380  48.600  71.390  1.00  0.00           C
ATOM   2038 HG21 THR A 140      45.970  49.360  72.090  1.00  0.00           H
ATOM   2039 HG22 THR A 140      46.980  49.170  70.650  1.00  0.00           H
ATOM   2040 HG23 THR A 140      47.070  47.890  71.900  1.00  0.00           H
ATOM   2041  C   THR A 140      44.320  47.680  73.080  1.00  0.00           C
ATOM   2042  O   THR A 140      45.010  47.730  74.090  1.00  0.00           O
ATOM   2043  N   MET A 141      43.210  48.490  73.100  1.00  0.00           N
ATOM   2044  HN  MET A 141      42.740  48.610  72.230  1.00  0.00           H
ATOM   2045  CA  MET A 141      42.880  49.360  74.160  1.00  0.00           C
ATOM   2046  HA  MET A 141      43.720  49.910  74.540  1.00  0.00           H
ATOM   2047  CB  MET A 141      41.640  50.150  73.650  1.00  0.00           C
ATOM   2048  HB1 MET A 141      40.770  49.460  73.490  1.00  0.00           H
ATOM   2049  HB2 MET A 141      41.890  50.480  72.620  1.00  0.00           H
ATOM   2050  CG  MET A 141      41.310  51.410  74.580  1.00  0.00           C
ATOM   2051  HG1 MET A 141      41.030  51.090  75.600  1.00  0.00           H
ATOM   2052  HG2 MET A 141      40.530  51.980  74.040  1.00  0.00           H
ATOM   2053  SD  MET A 141      42.800  52.430  74.750  1.00  0.00           S
ATOM   2054  CE  MET A 141      42.490  52.850  76.520  1.00  0.00           C
ATOM   2055  HE1 MET A 141      42.560  51.910  77.110  1.00  0.00           H
ATOM   2056  HE2 MET A 141      41.510  53.310  76.750  1.00  0.00           H
ATOM   2057  HE3 MET A 141      43.290  53.490  76.940  1.00  0.00           H
ATOM   2058  C   MET A 141      42.470  48.530  75.370  1.00  0.00           C
ATOM   2059  O   MET A 141      42.730  48.950  76.490  1.00  0.00           O
ATOM   2060  N   MET A 142      41.900  47.280  75.230  1.00  0.00           N
ATOM   2061  HN  MET A 142      41.480  46.990  74.370  1.00  0.00           H
ATOM   2062  CA  MET A 142      41.660  46.310  76.280  1.00  0.00           C
ATOM   2063  HA  MET A 142      41.150  46.780  77.100  1.00  0.00           H
ATOM   2064  CB  MET A 142      40.730  45.250  75.780  1.00  0.00           C
ATOM   2065  HB1 MET A 142      41.140  44.940  74.800  1.00  0.00           H
ATOM   2066  HB2 MET A 142      39.730  45.690  75.580  1.00  0.00           H
ATOM   2067  CG  MET A 142      40.720  44.040  76.800  1.00  0.00           C
ATOM   2068  HG1 MET A 142      40.640  44.560  77.780  1.00  0.00           H
ATOM   2069  HG2 MET A 142      41.610  43.370  76.750  1.00  0.00           H
ATOM   2070  SD  MET A 142      39.250  42.980  76.840  1.00  0.00           S
ATOM   2071  CE  MET A 142      38.820  43.050  75.100  1.00  0.00           C
ATOM   2072  HE1 MET A 142      38.460  44.060  74.820  1.00  0.00           H
ATOM   2073  HE2 MET A 142      38.020  42.350  74.800  1.00  0.00           H
ATOM   2074  HE3 MET A 142      39.760  42.820  74.550  1.00  0.00           H
ATOM   2075  C   MET A 142      42.980  45.880  76.910  1.00  0.00           C
ATOM   2076  O   MET A 142      43.090  45.750  78.140  1.00  0.00           O
ATOM   2077  N   SER A 143      44.030  45.620  76.080  1.00  0.00           N
ATOM   2078  HN  SER A 143      43.850  45.620  75.100  1.00  0.00           H
ATOM   2079  CA  SER A 143      45.420  45.490  76.550  1.00  0.00           C
ATOM   2080  HA  SER A 143      45.430  44.630  77.200  1.00  0.00           H
ATOM   2081  CB  SER A 143      46.360  45.030  75.350  1.00  0.00           C
ATOM   2082  HB1 SER A 143      47.430  44.970  75.670  1.00  0.00           H
ATOM   2083  HB2 SER A 143      46.450  45.830  74.580  1.00  0.00           H
ATOM   2084  OG  SER A 143      45.990  43.790  74.820  1.00  0.00           O
ATOM   2085  HG1 SER A 143      45.570  44.040  73.990  1.00  0.00           H
ATOM   2086  C   SER A 143      45.980  46.720  77.340  1.00  0.00           C
ATOM   2087  O   SER A 143      46.570  46.430  78.360  1.00  0.00           O
ATOM   2088  N   VAL A 144      45.750  47.940  76.900  1.00  0.00           N
ATOM   2089  HN  VAL A 144      45.200  47.990  76.070  1.00  0.00           H
ATOM   2090  CA  VAL A 144      46.150  49.210  77.540  1.00  0.00           C
ATOM   2091  HA  VAL A 144      47.200  49.250  77.800  1.00  0.00           H
ATOM   2092  CB  VAL A 144      45.950  50.430  76.590  1.00  0.00           C
ATOM   2093  HB  VAL A 144      44.900  50.470  76.230  1.00  0.00           H
ATOM   2094  CG1 VAL A 144      46.340  51.720  77.350  1.00  0.00           C
ATOM   2095 HG11 VAL A 144      46.290  52.650  76.740  1.00  0.00           H
ATOM   2096 HG12 VAL A 144      47.320  51.690  77.870  1.00  0.00           H
ATOM   2097 HG13 VAL A 144      45.580  51.870  78.150  1.00  0.00           H
ATOM   2098  CG2 VAL A 144      46.850  50.360  75.360  1.00  0.00           C
ATOM   2099 HG21 VAL A 144      46.630  51.110  74.570  1.00  0.00           H
ATOM   2100 HG22 VAL A 144      46.880  49.360  74.890  1.00  0.00           H
ATOM   2101 HG23 VAL A 144      47.860  50.480  75.800  1.00  0.00           H
ATOM   2102  C   VAL A 144      45.410  49.330  78.850  1.00  0.00           C
ATOM   2103  O   VAL A 144      45.970  49.680  79.910  1.00  0.00           O
ATOM   2104  N   ASP A 145      44.080  49.020  78.910  1.00  0.00           N
ATOM   2105  HN  ASP A 145      43.610  48.890  78.040  1.00  0.00           H
ATOM   2106  CA  ASP A 145      43.250  49.000  80.110  1.00  0.00           C
ATOM   2107  HA  ASP A 145      43.310  49.990  80.550  1.00  0.00           H
ATOM   2108  CB  ASP A 145      41.770  48.770  79.780  1.00  0.00           C
ATOM   2109  HB1 ASP A 145      41.670  48.050  78.930  1.00  0.00           H
ATOM   2110  HB2 ASP A 145      41.200  49.670  79.480  1.00  0.00           H
ATOM   2111  CG  ASP A 145      40.920  48.200  80.990  1.00  0.00           C
ATOM   2112  OD1 ASP A 145      40.540  49.040  81.870  1.00  0.00           O
ATOM   2113  OD2 ASP A 145      40.790  46.920  81.110  1.00  0.00           O
ATOM   2114  C   ASP A 145      43.860  48.010  81.140  1.00  0.00           C
ATOM   2115  O   ASP A 145      43.970  48.330  82.320  1.00  0.00           O
ATOM   2116  N   ARG A 146      44.330  46.830  80.690  1.00  0.00           N
ATOM   2117  HN  ARG A 146      44.200  46.680  79.710  1.00  0.00           H
ATOM   2118  CA  ARG A 146      44.920  45.770  81.500  1.00  0.00           C
ATOM   2119  HA  ARG A 146      44.230  45.640  82.320  1.00  0.00           H
ATOM   2120  CB  ARG A 146      45.030  44.390  80.780  1.00  0.00           C
ATOM   2121  HB1 ARG A 146      45.570  43.740  81.500  1.00  0.00           H
ATOM   2122  HB2 ARG A 146      45.600  44.440  79.830  1.00  0.00           H
ATOM   2123  CG  ARG A 146      43.600  43.780  80.680  1.00  0.00           C
ATOM   2124  HG1 ARG A 146      42.920  44.590  80.340  1.00  0.00           H
ATOM   2125  HG2 ARG A 146      43.210  43.580  81.700  1.00  0.00           H
ATOM   2126  CD  ARG A 146      43.530  42.800  79.540  1.00  0.00           C
ATOM   2127  HD1 ARG A 146      44.180  41.910  79.680  1.00  0.00           H
ATOM   2128  HD2 ARG A 146      43.760  43.360  78.610  1.00  0.00           H
ATOM   2129  NE  ARG A 146      42.140  42.280  79.460  1.00  0.00           N
ATOM   2130  HE  ARG A 146      41.390  42.800  79.890  1.00  0.00           H
ATOM   2131  CZ  ARG A 146      41.790  41.220  78.740  1.00  0.00           C
ATOM   2132  NH1 ARG A 146      40.540  40.770  78.870  1.00  0.00           N
ATOM   2133 HH11 ARG A 146      40.200  40.880  79.800  1.00  0.00           H
ATOM   2134 HH12 ARG A 146      40.360  39.880  78.450  1.00  0.00           H
ATOM   2135  NH2 ARG A 146      42.650  40.660  77.910  1.00  0.00           N
ATOM   2136 HH21 ARG A 146      43.530  41.130  77.840  1.00  0.00           H
ATOM   2137 HH22 ARG A 146      42.470  39.730  77.600  1.00  0.00           H
ATOM   2138  C   ARG A 146      46.300  46.180  81.930  1.00  0.00           C
ATOM   2139  O   ARG A 146      46.810  45.720  82.960  1.00  0.00           O
ATOM   2140  N   TYR A 147      47.000  47.040  81.190  1.00  0.00           N
ATOM   2141  HN  TYR A 147      46.640  47.470  80.370  1.00  0.00           H
ATOM   2142  CA  TYR A 147      48.220  47.660  81.700  1.00  0.00           C
ATOM   2143  HA  TYR A 147      48.870  46.850  82.010  1.00  0.00           H
ATOM   2144  CB  TYR A 147      48.990  48.310  80.510  1.00  0.00           C
ATOM   2145  HB1 TYR A 147      48.330  48.480  79.630  1.00  0.00           H
ATOM   2146  HB2 TYR A 147      49.800  47.660  80.100  1.00  0.00           H
ATOM   2147  CG  TYR A 147      49.650  49.650  80.780  1.00  0.00           C
ATOM   2148  CD1 TYR A 147      49.160  50.920  80.310  1.00  0.00           C
ATOM   2149  HD1 TYR A 147      48.280  50.900  79.690  1.00  0.00           H
ATOM   2150  CE1 TYR A 147      49.840  52.100  80.710  1.00  0.00           C
ATOM   2151  HE1 TYR A 147      49.370  53.040  80.490  1.00  0.00           H
ATOM   2152  CZ  TYR A 147      50.820  52.110  81.620  1.00  0.00           C
ATOM   2153  OH  TYR A 147      51.420  53.240  82.110  1.00  0.00           O
ATOM   2154  HH  TYR A 147      51.840  53.070  82.960  1.00  0.00           H
ATOM   2155  CD2 TYR A 147      50.800  49.650  81.630  1.00  0.00           C
ATOM   2156  HD2 TYR A 147      51.220  48.730  82.000  1.00  0.00           H
ATOM   2157  CE2 TYR A 147      51.340  50.850  82.050  1.00  0.00           C
ATOM   2158  HE2 TYR A 147      52.200  50.760  82.690  1.00  0.00           H
ATOM   2159  C   TYR A 147      47.970  48.550  82.870  1.00  0.00           C
ATOM   2160  O   TYR A 147      48.710  48.510  83.880  1.00  0.00           O
ATOM   2161  N   ILE A 148      46.880  49.370  82.830  1.00  0.00           N
ATOM   2162  HN  ILE A 148      46.260  49.320  82.050  1.00  0.00           H
ATOM   2163  CA  ILE A 148      46.380  50.250  83.940  1.00  0.00           C
ATOM   2164  HA  ILE A 148      47.170  50.910  84.260  1.00  0.00           H
ATOM   2165  CB  ILE A 148      45.250  51.250  83.450  1.00  0.00           C
ATOM   2166  HB  ILE A 148      44.360  50.780  82.980  1.00  0.00           H
ATOM   2167  CG2 ILE A 148      44.670  51.950  84.650  1.00  0.00           C
ATOM   2168 HG21 ILE A 148      44.260  51.230  85.390  1.00  0.00           H
ATOM   2169 HG22 ILE A 148      43.800  52.620  84.450  1.00  0.00           H
ATOM   2170 HG23 ILE A 148      45.500  52.520  85.140  1.00  0.00           H
ATOM   2171  CG1 ILE A 148      45.880  52.210  82.480  1.00  0.00           C
ATOM   2172 HG11 ILE A 148      46.370  51.740  81.600  1.00  0.00           H
ATOM   2173 HG12 ILE A 148      46.630  52.850  83.000  1.00  0.00           H
ATOM   2174  CD  ILE A 148      44.900  53.390  82.030  1.00  0.00           C
ATOM   2175  HD1 ILE A 148      44.600  54.080  82.840  1.00  0.00           H
ATOM   2176  HD2 ILE A 148      44.070  52.930  81.450  1.00  0.00           H
ATOM   2177  HD3 ILE A 148      45.500  54.090  81.420  1.00  0.00           H
ATOM   2178  C   ILE A 148      45.980  49.470  85.160  1.00  0.00           C
ATOM   2179  O   ILE A 148      46.390  49.730  86.310  1.00  0.00           O
ATOM   2180  N   ALA A 149      45.280  48.360  84.970  1.00  0.00           N
ATOM   2181  HN  ALA A 149      44.940  48.340  84.040  1.00  0.00           H
ATOM   2182  CA  ALA A 149      44.870  47.430  86.070  1.00  0.00           C
ATOM   2183  HA  ALA A 149      44.160  47.800  86.790  1.00  0.00           H
ATOM   2184  CB  ALA A 149      44.260  46.140  85.400  1.00  0.00           C
ATOM   2185  HB1 ALA A 149      44.930  45.690  84.630  1.00  0.00           H
ATOM   2186  HB2 ALA A 149      43.360  46.380  84.800  1.00  0.00           H
ATOM   2187  HB3 ALA A 149      44.100  45.330  86.140  1.00  0.00           H
ATOM   2188  C   ALA A 149      46.070  46.880  86.800  1.00  0.00           C
ATOM   2189  O   ALA A 149      45.990  46.840  88.020  1.00  0.00           O
ATOM   2190  N   VAL A 150      47.130  46.480  86.060  1.00  0.00           N
ATOM   2191  HN  VAL A 150      47.180  46.520  85.070  1.00  0.00           H
ATOM   2192  CA  VAL A 150      48.310  45.920  86.760  1.00  0.00           C
ATOM   2193  HA  VAL A 150      48.050  45.290  87.600  1.00  0.00           H
ATOM   2194  CB  VAL A 150      49.110  45.200  85.760  1.00  0.00           C
ATOM   2195  HB  VAL A 150      49.120  45.770  84.800  1.00  0.00           H
ATOM   2196  CG1 VAL A 150      50.560  44.930  86.160  1.00  0.00           C
ATOM   2197 HG11 VAL A 150      51.120  45.890  86.140  1.00  0.00           H
ATOM   2198 HG12 VAL A 150      50.970  44.310  85.330  1.00  0.00           H
ATOM   2199 HG13 VAL A 150      50.700  44.440  87.140  1.00  0.00           H
ATOM   2200  CG2 VAL A 150      48.350  43.890  85.550  1.00  0.00           C
ATOM   2201 HG21 VAL A 150      48.860  43.240  84.820  1.00  0.00           H
ATOM   2202 HG22 VAL A 150      47.330  44.200  85.220  1.00  0.00           H
ATOM   2203 HG23 VAL A 150      48.260  43.410  86.550  1.00  0.00           H
ATOM   2204  C   VAL A 150      49.150  46.980  87.380  1.00  0.00           C
ATOM   2205  O   VAL A 150      49.710  46.770  88.500  1.00  0.00           O
ATOM   2206  N   CYS A 151      49.460  48.090  86.650  1.00  0.00           N
ATOM   2207  HN  CYS A 151      48.990  48.180  85.770  1.00  0.00           H
ATOM   2208  CA  CYS A 151      50.390  49.050  87.160  1.00  0.00           C
ATOM   2209  HA  CYS A 151      51.080  48.450  87.750  1.00  0.00           H
ATOM   2210  CB  CYS A 151      51.310  49.580  85.990  1.00  0.00           C
ATOM   2211  HB1 CYS A 151      52.140  50.190  86.380  1.00  0.00           H
ATOM   2212  HB2 CYS A 151      50.630  50.320  85.510  1.00  0.00           H
ATOM   2213  SG  CYS A 151      51.970  48.260  84.900  1.00  0.00           S
ATOM   2214  HG1 CYS A 151      50.770  48.040  84.390  1.00  0.00           H
ATOM   2215  C   CYS A 151      49.910  50.160  88.060  1.00  0.00           C
ATOM   2216  O   CYS A 151      50.660  50.630  88.920  1.00  0.00           O
ATOM   2217  N   HSD A 152      48.660  50.610  87.970  1.00  0.00           N
ATOM   2218  HN  HSD A 152      48.000  50.160  87.380  1.00  0.00           H
ATOM   2219  CA  HSD A 152      48.100  51.790  88.740  1.00  0.00           C
ATOM   2220  HA  HSD A 152      48.730  52.150  89.540  1.00  0.00           H
ATOM   2221  CB  HSD A 152      48.030  52.950  87.720  1.00  0.00           C
ATOM   2222  HB1 HSD A 152      47.820  53.900  88.260  1.00  0.00           H
ATOM   2223  HB2 HSD A 152      47.220  52.850  86.970  1.00  0.00           H
ATOM   2224  ND1 HSD A 152      50.550  53.300  87.320  1.00  0.00           N
ATOM   2225  HD1 HSD A 152      50.800  53.110  88.270  1.00  0.00           H
ATOM   2226  CG  HSD A 152      49.270  53.100  86.850  1.00  0.00           C
ATOM   2227  CE1 HSD A 152      51.350  53.440  86.230  1.00  0.00           C
ATOM   2228  HE1 HSD A 152      52.430  53.580  86.330  1.00  0.00           H
ATOM   2229  NE2 HSD A 152      50.700  53.320  85.070  1.00  0.00           N
ATOM   2230  CD2 HSD A 152      49.360  53.220  85.450  1.00  0.00           C
ATOM   2231  HD2 HSD A 152      48.560  53.010  84.760  1.00  0.00           H
ATOM   2232  C   HSD A 152      46.740  51.490  89.380  1.00  0.00           C
ATOM   2233  O   HSD A 152      45.710  52.020  89.040  1.00  0.00           O
ATOM   2234  N   PRO A 153      46.600  50.660  90.440  1.00  0.00           N
ATOM   2235  CD  PRO A 153      47.760  50.180  91.260  1.00  0.00           C
ATOM   2236  HD1 PRO A 153      48.360  51.060  91.590  1.00  0.00           H
ATOM   2237  HD2 PRO A 153      48.340  49.420  90.700  1.00  0.00           H
ATOM   2238  CA  PRO A 153      45.320  50.100  90.830  1.00  0.00           C
ATOM   2239  HA  PRO A 153      44.940  49.760  89.880  1.00  0.00           H
ATOM   2240  CB  PRO A 153      45.710  48.970  91.790  1.00  0.00           C
ATOM   2241  HB1 PRO A 153      45.790  48.030  91.210  1.00  0.00           H
ATOM   2242  HB2 PRO A 153      44.940  48.940  92.600  1.00  0.00           H
ATOM   2243  CG  PRO A 153      47.110  49.400  92.410  1.00  0.00           C
ATOM   2244  HG1 PRO A 153      46.930  50.090  93.260  1.00  0.00           H
ATOM   2245  HG2 PRO A 153      47.660  48.490  92.750  1.00  0.00           H
ATOM   2246  C   PRO A 153      44.340  51.080  91.510  1.00  0.00           C
ATOM   2247  O   PRO A 153      43.100  50.950  91.410  1.00  0.00           O
ATOM   2248  N   VAL A 154      44.820  52.110  92.230  1.00  0.00           N
ATOM   2249  HN  VAL A 154      45.790  52.300  92.120  1.00  0.00           H
ATOM   2250  CA  VAL A 154      43.990  53.220  92.810  1.00  0.00           C
ATOM   2251  HA  VAL A 154      43.180  52.720  93.330  1.00  0.00           H
ATOM   2252  CB  VAL A 154      44.630  54.020  93.970  1.00  0.00           C
ATOM   2253  HB  VAL A 154      45.440  54.670  93.570  1.00  0.00           H
ATOM   2254  CG1 VAL A 154      43.690  54.780  94.860  1.00  0.00           C
ATOM   2255 HG11 VAL A 154      44.250  55.260  95.690  1.00  0.00           H
ATOM   2256 HG12 VAL A 154      43.070  54.010  95.360  1.00  0.00           H
ATOM   2257 HG13 VAL A 154      43.040  55.540  94.360  1.00  0.00           H
ATOM   2258  CG2 VAL A 154      45.540  53.050  94.760  1.00  0.00           C
ATOM   2259 HG21 VAL A 154      46.160  53.610  95.490  1.00  0.00           H
ATOM   2260 HG22 VAL A 154      46.400  52.560  94.260  1.00  0.00           H
ATOM   2261 HG23 VAL A 154      44.850  52.260  95.150  1.00  0.00           H
ATOM   2262  C   VAL A 154      43.360  54.100  91.750  1.00  0.00           C
ATOM   2263  O   VAL A 154      42.240  54.570  91.860  1.00  0.00           O
ATOM   2264  N   LYS A 155      44.090  54.330  90.630  1.00  0.00           N
ATOM   2265  HN  LYS A 155      44.990  53.950  90.460  1.00  0.00           H
ATOM   2266  CA  LYS A 155      43.480  55.070  89.510  1.00  0.00           C
ATOM   2267  HA  LYS A 155      42.800  55.740  90.010  1.00  0.00           H
ATOM   2268  CB  LYS A 155      44.500  55.870  88.700  1.00  0.00           C
ATOM   2269  HB1 LYS A 155      44.080  56.190  87.720  1.00  0.00           H
ATOM   2270  HB2 LYS A 155      45.380  55.260  88.430  1.00  0.00           H
ATOM   2271  CG  LYS A 155      44.920  57.220  89.310  1.00  0.00           C
ATOM   2272  HG1 LYS A 155      43.980  57.630  89.740  1.00  0.00           H
ATOM   2273  HG2 LYS A 155      45.420  57.860  88.560  1.00  0.00           H
ATOM   2274  CD  LYS A 155      45.960  57.020  90.480  1.00  0.00           C
ATOM   2275  HD1 LYS A 155      46.670  56.210  90.190  1.00  0.00           H
ATOM   2276  HD2 LYS A 155      45.440  56.650  91.390  1.00  0.00           H
ATOM   2277  CE  LYS A 155      46.760  58.250  90.860  1.00  0.00           C
ATOM   2278  HE1 LYS A 155      47.370  58.720  90.060  1.00  0.00           H
ATOM   2279  HE2 LYS A 155      47.560  57.990  91.590  1.00  0.00           H
ATOM   2280  NZ  LYS A 155      45.830  59.240  91.480  1.00  0.00           N
ATOM   2281  HZ1 LYS A 155      46.420  59.940  91.980  1.00  0.00           H
ATOM   2282  HZ2 LYS A 155      45.100  58.870  92.110  1.00  0.00           H
ATOM   2283  HZ3 LYS A 155      45.350  59.740  90.710  1.00  0.00           H
ATOM   2284  C   LYS A 155      42.610  54.120  88.620  1.00  0.00           C
ATOM   2285  O   LYS A 155      41.610  54.490  88.030  1.00  0.00           O
ATOM   2286  N   ALA A 156      42.920  52.790  88.600  1.00  0.00           N
ATOM   2287  HN  ALA A 156      43.670  52.470  89.180  1.00  0.00           H
ATOM   2288  CA  ALA A 156      42.270  51.850  87.720  1.00  0.00           C
ATOM   2289  HA  ALA A 156      42.280  52.170  86.690  1.00  0.00           H
ATOM   2290  CB  ALA A 156      42.920  50.440  87.710  1.00  0.00           C
ATOM   2291  HB1 ALA A 156      44.010  50.480  87.500  1.00  0.00           H
ATOM   2292  HB2 ALA A 156      42.390  49.890  86.900  1.00  0.00           H
ATOM   2293  HB3 ALA A 156      42.870  49.990  88.720  1.00  0.00           H
ATOM   2294  C   ALA A 156      40.770  51.680  87.990  1.00  0.00           C
ATOM   2295  O   ALA A 156      39.880  51.630  87.090  1.00  0.00           O
ATOM   2296  N   LEU A 157      40.410  51.700  89.310  1.00  0.00           N
ATOM   2297  HN  LEU A 157      41.130  51.730  90.000  1.00  0.00           H
ATOM   2298  CA  LEU A 157      39.060  51.770  89.860  1.00  0.00           C
ATOM   2299  HA  LEU A 157      38.510  50.900  89.540  1.00  0.00           H
ATOM   2300  CB  LEU A 157      39.160  52.020  91.330  1.00  0.00           C
ATOM   2301  HB1 LEU A 157      38.110  52.100  91.700  1.00  0.00           H
ATOM   2302  HB2 LEU A 157      39.570  52.990  91.690  1.00  0.00           H
ATOM   2303  CG  LEU A 157      39.830  50.890  92.170  1.00  0.00           C
ATOM   2304  HG  LEU A 157      40.840  50.680  91.770  1.00  0.00           H
ATOM   2305  CD1 LEU A 157      40.030  51.470  93.550  1.00  0.00           C
ATOM   2306 HD11 LEU A 157      40.910  52.130  93.400  1.00  0.00           H
ATOM   2307 HD12 LEU A 157      40.310  50.650  94.230  1.00  0.00           H
ATOM   2308 HD13 LEU A 157      39.170  52.060  93.960  1.00  0.00           H
ATOM   2309  CD2 LEU A 157      39.150  49.520  92.120  1.00  0.00           C
ATOM   2310 HD21 LEU A 157      38.060  49.660  91.920  1.00  0.00           H
ATOM   2311 HD22 LEU A 157      39.090  49.020  93.110  1.00  0.00           H
ATOM   2312 HD23 LEU A 157      39.620  48.880  91.340  1.00  0.00           H
ATOM   2313  C   LEU A 157      38.260  52.980  89.280  1.00  0.00           C
ATOM   2314  O   LEU A 157      37.160  52.770  88.740  1.00  0.00           O
ATOM   2315  N   ASP A 158      38.830  54.190  89.250  1.00  0.00           N
ATOM   2316  HN  ASP A 158      39.770  54.270  89.570  1.00  0.00           H
ATOM   2317  CA  ASP A 158      38.080  55.250  88.590  1.00  0.00           C
ATOM   2318  HA  ASP A 158      37.080  55.340  88.970  1.00  0.00           H
ATOM   2319  CB  ASP A 158      38.720  56.590  89.020  1.00  0.00           C
ATOM   2320  HB1 ASP A 158      38.050  57.420  88.720  1.00  0.00           H
ATOM   2321  HB2 ASP A 158      39.680  56.670  88.460  1.00  0.00           H
ATOM   2322  CG  ASP A 158      38.970  56.860  90.480  1.00  0.00           C
ATOM   2323  OD1 ASP A 158      38.280  56.200  91.350  1.00  0.00           O
ATOM   2324  OD2 ASP A 158      39.710  57.770  90.850  1.00  0.00           O
ATOM   2325  C   ASP A 158      37.940  55.150  87.100  1.00  0.00           C
ATOM   2326  O   ASP A 158      36.990  55.720  86.530  1.00  0.00           O
ATOM   2327  N   PHE A 159      38.820  54.330  86.410  1.00  0.00           N
ATOM   2328  HN  PHE A 159      39.500  53.840  86.940  1.00  0.00           H
ATOM   2329  CA  PHE A 159      38.780  54.060  85.030  1.00  0.00           C
ATOM   2330  HA  PHE A 159      38.500  55.000  84.580  1.00  0.00           H
ATOM   2331  CB  PHE A 159      40.190  53.910  84.470  1.00  0.00           C
ATOM   2332  HB1 PHE A 159      40.620  52.950  84.840  1.00  0.00           H
ATOM   2333  HB2 PHE A 159      40.860  54.710  84.830  1.00  0.00           H
ATOM   2334  CG  PHE A 159      40.330  53.820  83.010  1.00  0.00           C
ATOM   2335  CD1 PHE A 159      40.450  52.600  82.370  1.00  0.00           C
ATOM   2336  HD1 PHE A 159      40.410  51.700  82.970  1.00  0.00           H
ATOM   2337  CE1 PHE A 159      40.580  52.560  80.970  1.00  0.00           C
ATOM   2338  HE1 PHE A 159      40.580  51.620  80.450  1.00  0.00           H
ATOM   2339  CZ  PHE A 159      40.480  53.750  80.190  1.00  0.00           C
ATOM   2340  HZ  PHE A 159      40.560  53.720  79.120  1.00  0.00           H
ATOM   2341  CD2 PHE A 159      40.330  55.030  82.260  1.00  0.00           C
ATOM   2342  HD2 PHE A 159      40.290  56.000  82.750  1.00  0.00           H
ATOM   2343  CE2 PHE A 159      40.510  55.020  80.900  1.00  0.00           C
ATOM   2344  HE2 PHE A 159      40.610  55.900  80.300  1.00  0.00           H
ATOM   2345  C   PHE A 159      37.780  52.980  84.590  1.00  0.00           C
ATOM   2346  O   PHE A 159      37.120  53.010  83.520  1.00  0.00           O
ATOM   2347  N   ARG A 160      37.640  51.960  85.470  1.00  0.00           N
ATOM   2348  HN  ARG A 160      38.210  51.970  86.290  1.00  0.00           H
ATOM   2349  CA  ARG A 160      36.600  50.900  85.310  1.00  0.00           C
ATOM   2350  HA  ARG A 160      36.690  50.560  84.290  1.00  0.00           H
ATOM   2351  CB  ARG A 160      37.020  49.550  86.040  1.00  0.00           C
ATOM   2352  HB1 ARG A 160      36.110  48.910  86.010  1.00  0.00           H
ATOM   2353  HB2 ARG A 160      37.270  49.710  87.110  1.00  0.00           H
ATOM   2354  CG  ARG A 160      38.060  48.770  85.230  1.00  0.00           C
ATOM   2355  HG1 ARG A 160      37.680  48.680  84.190  1.00  0.00           H
ATOM   2356  HG2 ARG A 160      38.070  47.800  85.760  1.00  0.00           H
ATOM   2357  CD  ARG A 160      39.460  49.310  85.330  1.00  0.00           C
ATOM   2358  HD1 ARG A 160      39.820  49.270  86.380  1.00  0.00           H
ATOM   2359  HD2 ARG A 160      39.520  50.330  84.910  1.00  0.00           H
ATOM   2360  NE  ARG A 160      40.240  48.390  84.500  1.00  0.00           N
ATOM   2361  HE  ARG A 160      40.410  48.570  83.530  1.00  0.00           H
ATOM   2362  CZ  ARG A 160      40.470  47.120  84.830  1.00  0.00           C
ATOM   2363  NH1 ARG A 160      40.280  46.600  86.010  1.00  0.00           N
ATOM   2364 HH11 ARG A 160      39.950  47.150  86.780  1.00  0.00           H
ATOM   2365 HH12 ARG A 160      40.240  45.610  86.130  1.00  0.00           H
ATOM   2366  NH2 ARG A 160      40.980  46.340  83.890  1.00  0.00           N
ATOM   2367 HH21 ARG A 160      41.130  46.590  82.930  1.00  0.00           H
ATOM   2368 HH22 ARG A 160      41.210  45.370  84.040  1.00  0.00           H
ATOM   2369  C   ARG A 160      35.140  51.280  85.640  1.00  0.00           C
ATOM   2370  O   ARG A 160      34.560  50.850  86.610  1.00  0.00           O
ATOM   2371  N   THR A 161      34.560  52.190  84.780  1.00  0.00           N
ATOM   2372  HN  THR A 161      35.140  52.500  84.030  1.00  0.00           H
ATOM   2373  CA  THR A 161      33.140  52.500  84.870  1.00  0.00           C
ATOM   2374  HA  THR A 161      32.580  51.800  85.470  1.00  0.00           H
ATOM   2375  CB  THR A 161      32.980  53.880  85.480  1.00  0.00           C
ATOM   2376  HB  THR A 161      33.340  53.880  86.530  1.00  0.00           H
ATOM   2377  OG1 THR A 161      31.610  54.180  85.570  1.00  0.00           O
ATOM   2378  HG1 THR A 161      31.590  55.130  85.650  1.00  0.00           H
ATOM   2379  CG2 THR A 161      33.770  54.950  84.740  1.00  0.00           C
ATOM   2380 HG21 THR A 161      34.850  54.710  84.770  1.00  0.00           H
ATOM   2381 HG22 THR A 161      33.710  55.970  85.180  1.00  0.00           H
ATOM   2382 HG23 THR A 161      33.290  55.010  83.740  1.00  0.00           H
ATOM   2383  C   THR A 161      32.570  52.430  83.490  1.00  0.00           C
ATOM   2384  O   THR A 161      33.230  52.770  82.540  1.00  0.00           O
ATOM   2385  N   PRO A 162      31.260  52.030  83.330  1.00  0.00           N
ATOM   2386  CD  PRO A 162      30.450  51.360  84.430  1.00  0.00           C
ATOM   2387  HD1 PRO A 162      30.110  52.150  85.130  1.00  0.00           H
ATOM   2388  HD2 PRO A 162      30.990  50.500  84.870  1.00  0.00           H
ATOM   2389  CA  PRO A 162      30.520  52.010  82.080  1.00  0.00           C
ATOM   2390  HA  PRO A 162      31.060  51.240  81.540  1.00  0.00           H
ATOM   2391  CB  PRO A 162      29.070  51.730  82.550  1.00  0.00           C
ATOM   2392  HB1 PRO A 162      28.470  51.570  81.630  1.00  0.00           H
ATOM   2393  HB2 PRO A 162      28.850  52.730  82.980  1.00  0.00           H
ATOM   2394  CG  PRO A 162      29.190  50.780  83.670  1.00  0.00           C
ATOM   2395  HG1 PRO A 162      28.310  50.860  84.350  1.00  0.00           H
ATOM   2396  HG2 PRO A 162      29.330  49.710  83.390  1.00  0.00           H
ATOM   2397  C   PRO A 162      30.590  53.220  81.190  1.00  0.00           C
ATOM   2398  O   PRO A 162      30.700  53.000  79.970  1.00  0.00           O
ATOM   2399  N   ALA A 163      30.560  54.400  81.740  1.00  0.00           N
ATOM   2400  HN  ALA A 163      30.530  54.530  82.730  1.00  0.00           H
ATOM   2401  CA  ALA A 163      30.770  55.620  81.040  1.00  0.00           C
ATOM   2402  HA  ALA A 163      30.160  55.500  80.160  1.00  0.00           H
ATOM   2403  CB  ALA A 163      30.310  56.850  81.800  1.00  0.00           C
ATOM   2404  HB1 ALA A 163      29.340  56.670  82.300  1.00  0.00           H
ATOM   2405  HB2 ALA A 163      30.230  57.720  81.110  1.00  0.00           H
ATOM   2406  HB3 ALA A 163      31.040  57.170  82.580  1.00  0.00           H
ATOM   2407  C   ALA A 163      32.170  55.800  80.410  1.00  0.00           C
ATOM   2408  O   ALA A 163      32.340  56.130  79.230  1.00  0.00           O
ATOM   2409  N   LYS A 164      33.250  55.520  81.060  1.00  0.00           N
ATOM   2410  HN  LYS A 164      33.120  55.110  81.960  1.00  0.00           H
ATOM   2411  CA  LYS A 164      34.550  55.600  80.490  1.00  0.00           C
ATOM   2412  HA  LYS A 164      34.520  56.580  80.030  1.00  0.00           H
ATOM   2413  CB  LYS A 164      35.650  55.570  81.550  1.00  0.00           C
ATOM   2414  HB1 LYS A 164      36.640  55.390  81.060  1.00  0.00           H
ATOM   2415  HB2 LYS A 164      35.490  54.680  82.180  1.00  0.00           H
ATOM   2416  CG  LYS A 164      35.890  56.830  82.380  1.00  0.00           C
ATOM   2417  HG1 LYS A 164      34.970  57.030  82.950  1.00  0.00           H
ATOM   2418  HG2 LYS A 164      36.150  57.600  81.620  1.00  0.00           H
ATOM   2419  CD  LYS A 164      37.050  56.780  83.400  1.00  0.00           C
ATOM   2420  HD1 LYS A 164      38.010  56.470  82.930  1.00  0.00           H
ATOM   2421  HD2 LYS A 164      36.820  56.020  84.190  1.00  0.00           H
ATOM   2422  CE  LYS A 164      37.230  58.000  84.250  1.00  0.00           C
ATOM   2423  HE1 LYS A 164      38.090  57.960  84.950  1.00  0.00           H
ATOM   2424  HE2 LYS A 164      36.350  58.130  84.900  1.00  0.00           H
ATOM   2425  NZ  LYS A 164      37.350  59.180  83.430  1.00  0.00           N
ATOM   2426  HZ1 LYS A 164      36.450  59.690  83.260  1.00  0.00           H
ATOM   2427  HZ2 LYS A 164      37.670  59.050  82.450  1.00  0.00           H
ATOM   2428  HZ3 LYS A 164      37.950  59.890  83.900  1.00  0.00           H
ATOM   2429  C   LYS A 164      34.770  54.650  79.400  1.00  0.00           C
ATOM   2430  O   LYS A 164      35.230  54.900  78.310  1.00  0.00           O
ATOM   2431  N   ALA A 165      34.180  53.430  79.670  1.00  0.00           N
ATOM   2432  HN  ALA A 165      33.870  53.220  80.600  1.00  0.00           H
ATOM   2433  CA  ALA A 165      34.050  52.310  78.730  1.00  0.00           C
ATOM   2434  HA  ALA A 165      35.070  52.040  78.480  1.00  0.00           H
ATOM   2435  CB  ALA A 165      33.520  51.070  79.520  1.00  0.00           C
ATOM   2436  HB1 ALA A 165      34.210  50.850  80.360  1.00  0.00           H
ATOM   2437  HB2 ALA A 165      33.660  50.170  78.880  1.00  0.00           H
ATOM   2438  HB3 ALA A 165      32.480  51.170  79.900  1.00  0.00           H
ATOM   2439  C   ALA A 165      33.250  52.640  77.470  1.00  0.00           C
ATOM   2440  O   ALA A 165      33.620  52.290  76.340  1.00  0.00           O
ATOM   2441  N   LYS A 166      32.140  53.380  77.630  1.00  0.00           N
ATOM   2442  HN  LYS A 166      31.920  53.740  78.530  1.00  0.00           H
ATOM   2443  CA  LYS A 166      31.380  53.760  76.470  1.00  0.00           C
ATOM   2444  HA  LYS A 166      31.430  52.920  75.800  1.00  0.00           H
ATOM   2445  CB  LYS A 166      29.870  54.010  76.860  1.00  0.00           C
ATOM   2446  HB1 LYS A 166      29.240  54.600  76.150  1.00  0.00           H
ATOM   2447  HB2 LYS A 166      29.840  54.570  77.820  1.00  0.00           H
ATOM   2448  CG  LYS A 166      29.040  52.730  76.960  1.00  0.00           C
ATOM   2449  HG1 LYS A 166      29.470  52.010  77.690  1.00  0.00           H
ATOM   2450  HG2 LYS A 166      29.020  52.330  75.920  1.00  0.00           H
ATOM   2451  CD  LYS A 166      27.570  53.020  77.370  1.00  0.00           C
ATOM   2452  HD1 LYS A 166      26.940  52.270  76.860  1.00  0.00           H
ATOM   2453  HD2 LYS A 166      27.210  53.970  76.920  1.00  0.00           H
ATOM   2454  CE  LYS A 166      27.380  53.010  78.870  1.00  0.00           C
ATOM   2455  HE1 LYS A 166      27.890  53.920  79.240  1.00  0.00           H
ATOM   2456  HE2 LYS A 166      27.800  52.080  79.330  1.00  0.00           H
ATOM   2457  NZ  LYS A 166      25.940  52.980  79.210  1.00  0.00           N
ATOM   2458  HZ1 LYS A 166      25.580  52.000  79.150  1.00  0.00           H
ATOM   2459  HZ2 LYS A 166      25.390  53.480  78.490  1.00  0.00           H
ATOM   2460  HZ3 LYS A 166      25.750  53.520  80.080  1.00  0.00           H
ATOM   2461  C   LYS A 166      32.110  54.800  75.660  1.00  0.00           C
ATOM   2462  O   LYS A 166      32.060  54.820  74.380  1.00  0.00           O
ATOM   2463  N   LEU A 167      32.970  55.720  76.220  1.00  0.00           N
ATOM   2464  HN  LEU A 167      33.070  55.720  77.210  1.00  0.00           H
ATOM   2465  CA  LEU A 167      33.890  56.620  75.620  1.00  0.00           C
ATOM   2466  HA  LEU A 167      33.410  57.170  74.820  1.00  0.00           H
ATOM   2467  CB  LEU A 167      34.370  57.620  76.720  1.00  0.00           C
ATOM   2468  HB1 LEU A 167      34.920  56.990  77.450  1.00  0.00           H
ATOM   2469  HB2 LEU A 167      33.480  58.080  77.200  1.00  0.00           H
ATOM   2470  CG  LEU A 167      35.230  58.820  76.180  1.00  0.00           C
ATOM   2471  HG  LEU A 167      34.880  59.030  75.150  1.00  0.00           H
ATOM   2472  CD1 LEU A 167      35.080  60.060  77.110  1.00  0.00           C
ATOM   2473 HD11 LEU A 167      34.030  60.420  77.180  1.00  0.00           H
ATOM   2474 HD12 LEU A 167      35.860  60.810  76.840  1.00  0.00           H
ATOM   2475 HD13 LEU A 167      35.290  59.890  78.190  1.00  0.00           H
ATOM   2476  CD2 LEU A 167      36.760  58.540  76.020  1.00  0.00           C
ATOM   2477 HD21 LEU A 167      37.060  57.950  76.910  1.00  0.00           H
ATOM   2478 HD22 LEU A 167      37.320  59.500  76.070  1.00  0.00           H
ATOM   2479 HD23 LEU A 167      36.930  57.910  75.130  1.00  0.00           H
ATOM   2480  C   LEU A 167      35.040  56.000  74.780  1.00  0.00           C
ATOM   2481  O   LEU A 167      35.260  56.460  73.660  1.00  0.00           O
ATOM   2482  N   ILE A 168      35.760  54.940  75.250  1.00  0.00           N
ATOM   2483  HN  ILE A 168      35.520  54.630  76.160  1.00  0.00           H
ATOM   2484  CA  ILE A 168      36.720  54.150  74.460  1.00  0.00           C
ATOM   2485  HA  ILE A 168      37.440  54.870  74.090  1.00  0.00           H
ATOM   2486  CB  ILE A 168      37.480  53.120  75.330  1.00  0.00           C
ATOM   2487  HB  ILE A 168      36.840  52.730  76.140  1.00  0.00           H
ATOM   2488  CG2 ILE A 168      37.870  51.870  74.540  1.00  0.00           C
ATOM   2489 HG21 ILE A 168      38.490  51.140  75.100  1.00  0.00           H
ATOM   2490 HG22 ILE A 168      38.440  52.260  73.670  1.00  0.00           H
ATOM   2491 HG23 ILE A 168      36.960  51.350  74.180  1.00  0.00           H
ATOM   2492  CG1 ILE A 168      38.680  53.780  75.850  1.00  0.00           C
ATOM   2493 HG11 ILE A 168      39.270  54.330  75.080  1.00  0.00           H
ATOM   2494 HG12 ILE A 168      39.380  52.990  76.190  1.00  0.00           H
ATOM   2495  CD  ILE A 168      38.400  54.510  77.150  1.00  0.00           C
ATOM   2496  HD1 ILE A 168      37.880  53.950  77.960  1.00  0.00           H
ATOM   2497  HD2 ILE A 168      37.850  55.450  76.940  1.00  0.00           H
ATOM   2498  HD3 ILE A 168      39.330  54.760  77.690  1.00  0.00           H
ATOM   2499  C   ILE A 168      36.070  53.520  73.280  1.00  0.00           C
ATOM   2500  O   ILE A 168      36.470  53.650  72.140  1.00  0.00           O
ATOM   2501  N   ASN A 169      34.860  52.860  73.470  1.00  0.00           N
ATOM   2502  HN  ASN A 169      34.490  52.790  74.390  1.00  0.00           H
ATOM   2503  CA  ASN A 169      34.070  52.230  72.390  1.00  0.00           C
ATOM   2504  HA  ASN A 169      34.790  51.600  71.890  1.00  0.00           H
ATOM   2505  CB  ASN A 169      32.870  51.430  72.910  1.00  0.00           C
ATOM   2506  HB1 ASN A 169      32.210  51.230  72.030  1.00  0.00           H
ATOM   2507  HB2 ASN A 169      32.300  52.080  73.610  1.00  0.00           H
ATOM   2508  CG  ASN A 169      33.200  50.080  73.540  1.00  0.00           C
ATOM   2509  OD1 ASN A 169      34.350  49.650  73.710  1.00  0.00           O
ATOM   2510  ND2 ASN A 169      32.180  49.230  73.750  1.00  0.00           N
ATOM   2511 HD21 ASN A 169      32.400  48.300  74.050  1.00  0.00           H
ATOM   2512 HD22 ASN A 169      31.220  49.500  73.720  1.00  0.00           H
ATOM   2513  C   ASN A 169      33.670  53.250  71.300  1.00  0.00           C
ATOM   2514  O   ASN A 169      33.860  53.010  70.090  1.00  0.00           O
ATOM   2515  N   ILE A 170      33.130  54.450  71.690  1.00  0.00           N
ATOM   2516  HN  ILE A 170      32.750  54.470  72.620  1.00  0.00           H
ATOM   2517  CA  ILE A 170      32.770  55.480  70.710  1.00  0.00           C
ATOM   2518  HA  ILE A 170      32.420  54.980  69.820  1.00  0.00           H
ATOM   2519  CB  ILE A 170      31.670  56.510  71.240  1.00  0.00           C
ATOM   2520  HB  ILE A 170      32.040  56.930  72.200  1.00  0.00           H
ATOM   2521  CG2 ILE A 170      31.510  57.680  70.270  1.00  0.00           C
ATOM   2522 HG21 ILE A 170      30.650  58.290  70.620  1.00  0.00           H
ATOM   2523 HG22 ILE A 170      31.190  57.260  69.290  1.00  0.00           H
ATOM   2524 HG23 ILE A 170      32.400  58.290  70.020  1.00  0.00           H
ATOM   2525  CG1 ILE A 170      30.360  55.830  71.650  1.00  0.00           C
ATOM   2526 HG11 ILE A 170      30.490  54.790  72.040  1.00  0.00           H
ATOM   2527 HG12 ILE A 170      29.710  55.650  70.770  1.00  0.00           H
ATOM   2528  CD  ILE A 170      29.530  56.650  72.720  1.00  0.00           C
ATOM   2529  HD1 ILE A 170      28.510  56.210  72.750  1.00  0.00           H
ATOM   2530  HD2 ILE A 170      29.480  57.740  72.500  1.00  0.00           H
ATOM   2531  HD3 ILE A 170      30.090  56.660  73.680  1.00  0.00           H
ATOM   2532  C   ILE A 170      33.960  56.130  70.040  1.00  0.00           C
ATOM   2533  O   ILE A 170      33.950  56.450  68.840  1.00  0.00           O
ATOM   2534  N   CYS A 171      35.120  56.290  70.710  1.00  0.00           N
ATOM   2535  HN  CYS A 171      35.200  56.120  71.690  1.00  0.00           H
ATOM   2536  CA  CYS A 171      36.320  56.790  70.120  1.00  0.00           C
ATOM   2537  HA  CYS A 171      36.110  57.720  69.610  1.00  0.00           H
ATOM   2538  CB  CYS A 171      37.500  56.980  71.100  1.00  0.00           C
ATOM   2539  HB1 CYS A 171      38.440  57.180  70.540  1.00  0.00           H
ATOM   2540  HB2 CYS A 171      37.610  56.120  71.800  1.00  0.00           H
ATOM   2541  SG  CYS A 171      37.300  58.490  71.990  1.00  0.00           S
ATOM   2542  HG1 CYS A 171      36.200  58.130  72.620  1.00  0.00           H
ATOM   2543  C   CYS A 171      36.830  55.770  69.000  1.00  0.00           C
ATOM   2544  O   CYS A 171      37.180  56.150  67.890  1.00  0.00           O
ATOM   2545  N   ILE A 172      36.820  54.460  69.310  1.00  0.00           N
ATOM   2546  HN  ILE A 172      36.360  54.160  70.140  1.00  0.00           H
ATOM   2547  CA  ILE A 172      37.130  53.380  68.320  1.00  0.00           C
ATOM   2548  HA  ILE A 172      38.090  53.580  67.870  1.00  0.00           H
ATOM   2549  CB  ILE A 172      37.210  52.030  69.020  1.00  0.00           C
ATOM   2550  HB  ILE A 172      36.350  51.920  69.720  1.00  0.00           H
ATOM   2551  CG2 ILE A 172      37.170  50.830  67.960  1.00  0.00           C
ATOM   2552 HG21 ILE A 172      37.590  49.930  68.450  1.00  0.00           H
ATOM   2553 HG22 ILE A 172      37.760  51.020  67.040  1.00  0.00           H
ATOM   2554 HG23 ILE A 172      36.100  50.600  67.750  1.00  0.00           H
ATOM   2555  CG1 ILE A 172      38.510  51.850  69.870  1.00  0.00           C
ATOM   2556 HG11 ILE A 172      38.500  52.780  70.480  1.00  0.00           H
ATOM   2557 HG12 ILE A 172      39.430  51.920  69.240  1.00  0.00           H
ATOM   2558  CD  ILE A 172      38.600  50.710  70.890  1.00  0.00           C
ATOM   2559  HD1 ILE A 172      39.520  50.710  71.510  1.00  0.00           H
ATOM   2560  HD2 ILE A 172      38.430  49.710  70.430  1.00  0.00           H
ATOM   2561  HD3 ILE A 172      37.720  50.840  71.550  1.00  0.00           H
ATOM   2562  C   ILE A 172      36.170  53.330  67.120  1.00  0.00           C
ATOM   2563  O   ILE A 172      36.610  53.290  66.010  1.00  0.00           O
ATOM   2564  N   TRP A 173      34.890  53.530  67.340  1.00  0.00           N
ATOM   2565  HN  TRP A 173      34.610  53.730  68.270  1.00  0.00           H
ATOM   2566  CA  TRP A 173      33.910  53.580  66.300  1.00  0.00           C
ATOM   2567  HA  TRP A 173      34.000  52.870  65.500  1.00  0.00           H
ATOM   2568  CB  TRP A 173      32.540  53.670  66.950  1.00  0.00           C
ATOM   2569  HB1 TRP A 173      31.700  54.000  66.300  1.00  0.00           H
ATOM   2570  HB2 TRP A 173      32.700  54.470  67.700  1.00  0.00           H
ATOM   2571  CG  TRP A 173      32.010  52.400  67.480  1.00  0.00           C
ATOM   2572  CD1 TRP A 173      32.390  51.180  66.950  1.00  0.00           C
ATOM   2573  HD1 TRP A 173      33.120  51.020  66.170  1.00  0.00           H
ATOM   2574  NE1 TRP A 173      31.820  50.180  67.650  1.00  0.00           N
ATOM   2575  HE1 TRP A 173      31.920  49.240  67.420  1.00  0.00           H
ATOM   2576  CE2 TRP A 173      31.010  50.670  68.650  1.00  0.00           C
ATOM   2577  CD2 TRP A 173      31.140  52.120  68.610  1.00  0.00           C
ATOM   2578  CE3 TRP A 173      30.450  52.900  69.520  1.00  0.00           C
ATOM   2579  HE3 TRP A 173      30.480  53.980  69.500  1.00  0.00           H
ATOM   2580  CZ3 TRP A 173      29.660  52.270  70.490  1.00  0.00           C
ATOM   2581  HZ3 TRP A 173      29.130  52.910  71.180  1.00  0.00           H
ATOM   2582  CZ2 TRP A 173      30.180  50.010  69.620  1.00  0.00           C
ATOM   2583  HZ2 TRP A 173      30.110  48.940  69.750  1.00  0.00           H
ATOM   2584  CH2 TRP A 173      29.600  50.890  70.610  1.00  0.00           C
ATOM   2585  HH2 TRP A 173      29.160  50.540  71.530  1.00  0.00           H
ATOM   2586  C   TRP A 173      34.120  54.850  65.440  1.00  0.00           C
ATOM   2587  O   TRP A 173      33.980  54.820  64.220  1.00  0.00           O
ATOM   2588  N   VAL A 174      34.390  56.040  66.030  1.00  0.00           N
ATOM   2589  HN  VAL A 174      34.320  56.150  67.020  1.00  0.00           H
ATOM   2590  CA  VAL A 174      34.600  57.210  65.300  1.00  0.00           C
ATOM   2591  HA  VAL A 174      33.760  57.240  64.620  1.00  0.00           H
ATOM   2592  CB  VAL A 174      34.570  58.400  66.240  1.00  0.00           C
ATOM   2593  HB  VAL A 174      35.190  58.340  67.160  1.00  0.00           H
ATOM   2594  CG1 VAL A 174      35.010  59.680  65.490  1.00  0.00           C
ATOM   2595 HG11 VAL A 174      34.650  60.510  66.140  1.00  0.00           H
ATOM   2596 HG12 VAL A 174      34.590  59.720  64.460  1.00  0.00           H
ATOM   2597 HG13 VAL A 174      36.110  59.800  65.420  1.00  0.00           H
ATOM   2598  CG2 VAL A 174      33.100  58.510  66.700  1.00  0.00           C
ATOM   2599 HG21 VAL A 174      32.810  57.620  67.300  1.00  0.00           H
ATOM   2600 HG22 VAL A 174      32.360  58.550  65.880  1.00  0.00           H
ATOM   2601 HG23 VAL A 174      33.040  59.450  67.280  1.00  0.00           H
ATOM   2602  C   VAL A 174      35.760  57.140  64.450  1.00  0.00           C
ATOM   2603  O   VAL A 174      35.650  57.460  63.280  1.00  0.00           O
ATOM   2604  N   LEU A 175      36.980  56.640  64.900  1.00  0.00           N
ATOM   2605  HN  LEU A 175      37.100  56.510  65.880  1.00  0.00           H
ATOM   2606  CA  LEU A 175      38.160  56.450  64.040  1.00  0.00           C
ATOM   2607  HA  LEU A 175      38.450  57.440  63.690  1.00  0.00           H
ATOM   2608  CB  LEU A 175      39.340  55.940  64.980  1.00  0.00           C
ATOM   2609  HB1 LEU A 175      39.970  55.200  64.420  1.00  0.00           H
ATOM   2610  HB2 LEU A 175      38.770  55.480  65.810  1.00  0.00           H
ATOM   2611  CG  LEU A 175      40.110  57.140  65.670  1.00  0.00           C
ATOM   2612  HG  LEU A 175      39.380  57.900  66.020  1.00  0.00           H
ATOM   2613  CD1 LEU A 175      40.840  56.650  66.930  1.00  0.00           C
ATOM   2614 HD11 LEU A 175      40.260  56.030  67.640  1.00  0.00           H
ATOM   2615 HD12 LEU A 175      41.330  57.500  67.460  1.00  0.00           H
ATOM   2616 HD13 LEU A 175      41.600  55.980  66.490  1.00  0.00           H
ATOM   2617  CD2 LEU A 175      41.000  57.780  64.620  1.00  0.00           C
ATOM   2618 HD21 LEU A 175      41.540  57.060  63.970  1.00  0.00           H
ATOM   2619 HD22 LEU A 175      41.730  58.550  64.910  1.00  0.00           H
ATOM   2620 HD23 LEU A 175      40.350  58.370  63.940  1.00  0.00           H
ATOM   2621  C   LEU A 175      37.840  55.480  62.940  1.00  0.00           C
ATOM   2622  O   LEU A 175      38.080  55.830  61.790  1.00  0.00           O
ATOM   2623  N   ALA A 176      37.250  54.380  63.150  1.00  0.00           N
ATOM   2624  HN  ALA A 176      37.090  54.220  64.120  1.00  0.00           H
ATOM   2625  CA  ALA A 176      37.070  53.290  62.140  1.00  0.00           C
ATOM   2626  HA  ALA A 176      37.970  53.150  61.560  1.00  0.00           H
ATOM   2627  CB  ALA A 176      36.720  52.010  62.950  1.00  0.00           C
ATOM   2628  HB1 ALA A 176      35.750  52.110  63.490  1.00  0.00           H
ATOM   2629  HB2 ALA A 176      37.580  51.770  63.620  1.00  0.00           H
ATOM   2630  HB3 ALA A 176      36.380  51.170  62.310  1.00  0.00           H
ATOM   2631  C   ALA A 176      36.090  53.690  61.130  1.00  0.00           C
ATOM   2632  O   ALA A 176      36.240  53.300  59.940  1.00  0.00           O
ATOM   2633  N   SER A 177      34.970  54.420  61.510  1.00  0.00           N
ATOM   2634  HN  SER A 177      34.900  54.550  62.490  1.00  0.00           H
ATOM   2635  CA  SER A 177      33.940  54.960  60.660  1.00  0.00           C
ATOM   2636  HA  SER A 177      33.720  54.260  59.870  1.00  0.00           H
ATOM   2637  CB  SER A 177      32.530  55.320  61.300  1.00  0.00           C
ATOM   2638  HB1 SER A 177      32.090  54.420  61.770  1.00  0.00           H
ATOM   2639  HB2 SER A 177      31.830  55.700  60.530  1.00  0.00           H
ATOM   2640  OG  SER A 177      32.520  56.410  62.190  1.00  0.00           O
ATOM   2641  HG1 SER A 177      32.850  56.110  63.040  1.00  0.00           H
ATOM   2642  C   SER A 177      34.450  56.120  59.890  1.00  0.00           C
ATOM   2643  O   SER A 177      34.140  56.270  58.730  1.00  0.00           O
ATOM   2644  N   GLY A 178      35.380  56.900  60.510  1.00  0.00           N
ATOM   2645  HN  GLY A 178      35.690  56.800  61.460  1.00  0.00           H
ATOM   2646  CA  GLY A 178      36.160  57.970  59.840  1.00  0.00           C
ATOM   2647  HA1 GLY A 178      36.780  58.380  60.620  1.00  0.00           H
ATOM   2648  HA2 GLY A 178      35.400  58.590  59.370  1.00  0.00           H
ATOM   2649  C   GLY A 178      37.130  57.490  58.780  1.00  0.00           C
ATOM   2650  O   GLY A 178      37.300  58.200  57.750  1.00  0.00           O
ATOM   2651  N   VAL A 179      37.830  56.330  58.940  1.00  0.00           N
ATOM   2652  HN  VAL A 179      37.940  55.800  59.780  1.00  0.00           H
ATOM   2653  CA  VAL A 179      38.410  55.670  57.790  1.00  0.00           C
ATOM   2654  HA  VAL A 179      39.170  56.290  57.360  1.00  0.00           H
ATOM   2655  CB  VAL A 179      39.170  54.440  58.300  1.00  0.00           C
ATOM   2656  HB  VAL A 179      38.550  53.800  58.960  1.00  0.00           H
ATOM   2657  CG1 VAL A 179      39.650  53.590  57.120  1.00  0.00           C
ATOM   2658 HG11 VAL A 179      40.290  52.790  57.530  1.00  0.00           H
ATOM   2659 HG12 VAL A 179      40.040  54.350  56.400  1.00  0.00           H
ATOM   2660 HG13 VAL A 179      38.820  52.950  56.740  1.00  0.00           H
ATOM   2661  CG2 VAL A 179      40.300  54.990  59.160  1.00  0.00           C
ATOM   2662 HG21 VAL A 179      40.850  54.230  59.750  1.00  0.00           H
ATOM   2663 HG22 VAL A 179      39.910  55.840  59.770  1.00  0.00           H
ATOM   2664 HG23 VAL A 179      41.030  55.560  58.550  1.00  0.00           H
ATOM   2665  C   VAL A 179      37.440  55.200  56.770  1.00  0.00           C
ATOM   2666  O   VAL A 179      37.650  55.400  55.590  1.00  0.00           O
ATOM   2667  N   GLY A 180      36.330  54.580  57.220  1.00  0.00           N
ATOM   2668  HN  GLY A 180      36.320  54.450  58.210  1.00  0.00           H
ATOM   2669  CA  GLY A 180      35.290  54.000  56.270  1.00  0.00           C
ATOM   2670  HA1 GLY A 180      34.400  53.580  56.700  1.00  0.00           H
ATOM   2671  HA2 GLY A 180      35.840  53.190  55.810  1.00  0.00           H
ATOM   2672  C   GLY A 180      34.730  54.950  55.250  1.00  0.00           C
ATOM   2673  O   GLY A 180      34.500  54.550  54.130  1.00  0.00           O
ATOM   2674  N   VAL A 181      34.430  56.210  55.650  1.00  0.00           N
ATOM   2675  HN  VAL A 181      34.630  56.420  56.610  1.00  0.00           H
ATOM   2676  CA  VAL A 181      33.720  57.160  54.820  1.00  0.00           C
ATOM   2677  HA  VAL A 181      32.810  56.630  54.550  1.00  0.00           H
ATOM   2678  CB  VAL A 181      33.090  58.380  55.490  1.00  0.00           C
ATOM   2679  HB  VAL A 181      33.900  58.740  56.160  1.00  0.00           H
ATOM   2680  CG1 VAL A 181      32.630  59.460  54.460  1.00  0.00           C
ATOM   2681 HG11 VAL A 181      33.470  60.140  54.190  1.00  0.00           H
ATOM   2682 HG12 VAL A 181      31.730  60.070  54.650  1.00  0.00           H
ATOM   2683 HG13 VAL A 181      32.220  58.900  53.590  1.00  0.00           H
ATOM   2684  CG2 VAL A 181      31.970  57.960  56.410  1.00  0.00           C
ATOM   2685 HG21 VAL A 181      32.120  57.020  56.990  1.00  0.00           H
ATOM   2686 HG22 VAL A 181      31.040  57.830  55.820  1.00  0.00           H
ATOM   2687 HG23 VAL A 181      31.810  58.780  57.140  1.00  0.00           H
ATOM   2688  C   VAL A 181      34.490  57.520  53.450  1.00  0.00           C
ATOM   2689  O   VAL A 181      33.830  57.350  52.430  1.00  0.00           O
ATOM   2690  N   PRO A 182      35.780  57.890  53.370  1.00  0.00           N
ATOM   2691  CD  PRO A 182      36.620  58.330  54.440  1.00  0.00           C
ATOM   2692  HD1 PRO A 182      36.540  57.610  55.290  1.00  0.00           H
ATOM   2693  HD2 PRO A 182      36.310  59.340  54.790  1.00  0.00           H
ATOM   2694  CA  PRO A 182      36.470  57.810  52.120  1.00  0.00           C
ATOM   2695  HA  PRO A 182      35.900  58.430  51.440  1.00  0.00           H
ATOM   2696  CB  PRO A 182      37.910  58.410  52.390  1.00  0.00           C
ATOM   2697  HB1 PRO A 182      37.920  59.450  52.000  1.00  0.00           H
ATOM   2698  HB2 PRO A 182      38.720  57.850  51.870  1.00  0.00           H
ATOM   2699  CG  PRO A 182      38.070  58.300  53.890  1.00  0.00           C
ATOM   2700  HG1 PRO A 182      38.460  57.260  53.990  1.00  0.00           H
ATOM   2701  HG2 PRO A 182      38.850  58.940  54.350  1.00  0.00           H
ATOM   2702  C   PRO A 182      36.510  56.510  51.310  1.00  0.00           C
ATOM   2703  O   PRO A 182      36.460  56.580  50.110  1.00  0.00           O
ATOM   2704  N   ILE A 183      36.700  55.410  51.940  1.00  0.00           N
ATOM   2705  HN  ILE A 183      36.840  55.580  52.910  1.00  0.00           H
ATOM   2706  CA  ILE A 183      36.820  54.100  51.350  1.00  0.00           C
ATOM   2707  HA  ILE A 183      37.670  54.190  50.690  1.00  0.00           H
ATOM   2708  CB  ILE A 183      37.080  53.020  52.380  1.00  0.00           C
ATOM   2709  HB  ILE A 183      36.490  53.210  53.300  1.00  0.00           H
ATOM   2710  CG2 ILE A 183      36.810  51.550  51.960  1.00  0.00           C
ATOM   2711 HG21 ILE A 183      37.540  51.200  51.200  1.00  0.00           H
ATOM   2712 HG22 ILE A 183      35.750  51.370  51.660  1.00  0.00           H
ATOM   2713 HG23 ILE A 183      37.060  50.840  52.780  1.00  0.00           H
ATOM   2714  CG1 ILE A 183      38.580  53.150  52.940  1.00  0.00           C
ATOM   2715 HG11 ILE A 183      38.680  52.410  53.760  1.00  0.00           H
ATOM   2716 HG12 ILE A 183      38.760  54.160  53.380  1.00  0.00           H
ATOM   2717  CD  ILE A 183      39.640  52.860  51.850  1.00  0.00           C
ATOM   2718  HD1 ILE A 183      40.600  53.310  52.180  1.00  0.00           H
ATOM   2719  HD2 ILE A 183      39.240  53.240  50.880  1.00  0.00           H
ATOM   2720  HD3 ILE A 183      39.890  51.800  51.660  1.00  0.00           H
ATOM   2721  C   ILE A 183      35.550  53.670  50.530  1.00  0.00           C
ATOM   2722  O   ILE A 183      35.630  53.160  49.430  1.00  0.00           O
ATOM   2723  N   MET A 184      34.430  54.010  51.110  1.00  0.00           N
ATOM   2724  HN  MET A 184      34.330  54.300  52.060  1.00  0.00           H
ATOM   2725  CA  MET A 184      33.130  53.990  50.510  1.00  0.00           C
ATOM   2726  HA  MET A 184      32.900  52.980  50.180  1.00  0.00           H
ATOM   2727  CB  MET A 184      32.070  54.180  51.630  1.00  0.00           C
ATOM   2728  HB1 MET A 184      32.470  54.880  52.390  1.00  0.00           H
ATOM   2729  HB2 MET A 184      31.910  53.250  52.220  1.00  0.00           H
ATOM   2730  CG  MET A 184      30.690  54.660  51.270  1.00  0.00           C
ATOM   2731  HG1 MET A 184      30.330  53.940  50.500  1.00  0.00           H
ATOM   2732  HG2 MET A 184      30.880  55.680  50.890  1.00  0.00           H
ATOM   2733  SD  MET A 184      29.410  54.790  52.600  1.00  0.00           S
ATOM   2734  CE  MET A 184      30.010  56.080  53.780  1.00  0.00           C
ATOM   2735  HE1 MET A 184      29.320  56.450  54.560  1.00  0.00           H
ATOM   2736  HE2 MET A 184      30.350  56.960  53.200  1.00  0.00           H
ATOM   2737  HE3 MET A 184      30.950  55.720  54.260  1.00  0.00           H
ATOM   2738  C   MET A 184      32.860  54.790  49.320  1.00  0.00           C
ATOM   2739  O   MET A 184      32.430  54.200  48.310  1.00  0.00           O
ATOM   2740  N   VAL A 185      33.300  56.010  49.390  1.00  0.00           N
ATOM   2741  HN  VAL A 185      33.480  56.420  50.280  1.00  0.00           H
ATOM   2742  CA  VAL A 185      33.470  56.860  48.150  1.00  0.00           C
ATOM   2743  HA  VAL A 185      32.500  56.920  47.700  1.00  0.00           H
ATOM   2744  CB  VAL A 185      33.930  58.230  48.490  1.00  0.00           C
ATOM   2745  HB  VAL A 185      34.990  58.250  48.840  1.00  0.00           H
ATOM   2746  CG1 VAL A 185      33.910  59.130  47.200  1.00  0.00           C
ATOM   2747 HG11 VAL A 185      33.910  60.200  47.490  1.00  0.00           H
ATOM   2748 HG12 VAL A 185      33.020  58.960  46.560  1.00  0.00           H
ATOM   2749 HG13 VAL A 185      34.810  58.840  46.600  1.00  0.00           H
ATOM   2750  CG2 VAL A 185      33.080  58.920  49.630  1.00  0.00           C
ATOM   2751 HG21 VAL A 185      33.040  58.190  50.470  1.00  0.00           H
ATOM   2752 HG22 VAL A 185      32.070  59.130  49.230  1.00  0.00           H
ATOM   2753 HG23 VAL A 185      33.450  59.900  49.990  1.00  0.00           H
ATOM   2754  C   VAL A 185      34.390  56.250  47.080  1.00  0.00           C
ATOM   2755  O   VAL A 185      34.020  56.360  45.890  1.00  0.00           O
ATOM   2756  N   MET A 186      35.540  55.780  47.490  1.00  0.00           N
ATOM   2757  HN  MET A 186      35.790  55.840  48.460  1.00  0.00           H
ATOM   2758  CA  MET A 186      36.520  55.170  46.580  1.00  0.00           C
ATOM   2759  HA  MET A 186      36.510  55.890  45.770  1.00  0.00           H
ATOM   2760  CB  MET A 186      37.950  55.200  47.100  1.00  0.00           C
ATOM   2761  HB1 MET A 186      38.680  54.910  46.320  1.00  0.00           H
ATOM   2762  HB2 MET A 186      38.180  54.490  47.920  1.00  0.00           H
ATOM   2763  CG  MET A 186      38.380  56.690  47.350  1.00  0.00           C
ATOM   2764  HG1 MET A 186      37.750  57.060  48.200  1.00  0.00           H
ATOM   2765  HG2 MET A 186      38.150  57.420  46.540  1.00  0.00           H
ATOM   2766  SD  MET A 186      40.140  56.910  47.780  1.00  0.00           S
ATOM   2767  CE  MET A 186      39.920  56.370  49.460  1.00  0.00           C
ATOM   2768  HE1 MET A 186      40.880  56.450  50.010  1.00  0.00           H
ATOM   2769  HE2 MET A 186      39.480  55.350  49.480  1.00  0.00           H
ATOM   2770  HE3 MET A 186      39.180  56.980  50.010  1.00  0.00           H
ATOM   2771  C   MET A 186      36.330  53.780  45.950  1.00  0.00           C
ATOM   2772  O   MET A 186      36.890  53.550  44.880  1.00  0.00           O
ATOM   2773  N   ALA A 187      35.530  52.890  46.570  1.00  0.00           N
ATOM   2774  HN  ALA A 187      35.220  53.080  47.490  1.00  0.00           H
ATOM   2775  CA  ALA A 187      35.070  51.600  46.040  1.00  0.00           C
ATOM   2776  HA  ALA A 187      35.960  51.070  45.720  1.00  0.00           H
ATOM   2777  CB  ALA A 187      34.480  50.820  47.210  1.00  0.00           C
ATOM   2778  HB1 ALA A 187      35.240  50.710  48.010  1.00  0.00           H
ATOM   2779  HB2 ALA A 187      34.260  49.810  46.800  1.00  0.00           H
ATOM   2780  HB3 ALA A 187      33.580  51.260  47.670  1.00  0.00           H
ATOM   2781  C   ALA A 187      34.110  51.670  44.860  1.00  0.00           C
ATOM   2782  O   ALA A 187      32.960  52.180  45.030  1.00  0.00           O
ATOM   2783  N   VAL A 188      34.530  51.270  43.610  1.00  0.00           N
ATOM   2784  HN  VAL A 188      35.460  50.970  43.440  1.00  0.00           H
ATOM   2785  CA  VAL A 188      33.780  51.300  42.370  1.00  0.00           C
ATOM   2786  HA  VAL A 188      32.760  51.520  42.640  1.00  0.00           H
ATOM   2787  CB  VAL A 188      34.080  52.570  41.630  1.00  0.00           C
ATOM   2788  HB  VAL A 188      33.440  52.580  40.720  1.00  0.00           H
ATOM   2789  CG1 VAL A 188      33.690  53.860  42.360  1.00  0.00           C
ATOM   2790 HG11 VAL A 188      33.880  54.810  41.830  1.00  0.00           H
ATOM   2791 HG12 VAL A 188      34.210  54.080  43.320  1.00  0.00           H
ATOM   2792 HG13 VAL A 188      32.580  53.850  42.500  1.00  0.00           H
ATOM   2793  CG2 VAL A 188      35.570  52.630  41.230  1.00  0.00           C
ATOM   2794 HG21 VAL A 188      35.830  53.510  40.620  1.00  0.00           H
ATOM   2795 HG22 VAL A 188      35.820  51.720  40.650  1.00  0.00           H
ATOM   2796 HG23 VAL A 188      36.160  52.700  42.170  1.00  0.00           H
ATOM   2797  C   VAL A 188      33.930  49.980  41.640  1.00  0.00           C
ATOM   2798  O   VAL A 188      34.800  49.180  41.980  1.00  0.00           O
ATOM   2799  N   THR A 189      33.120  49.720  40.640  1.00  0.00           N
ATOM   2800  HN  THR A 189      32.490  50.440  40.380  1.00  0.00           H
ATOM   2801  CA  THR A 189      32.890  48.420  39.840  1.00  0.00           C
ATOM   2802  HA  THR A 189      33.610  47.660  40.110  1.00  0.00           H
ATOM   2803  CB  THR A 189      31.520  47.840  40.220  1.00  0.00           C
ATOM   2804  HB  THR A 189      31.330  46.870  39.730  1.00  0.00           H
ATOM   2805  OG1 THR A 189      30.450  48.740  39.990  1.00  0.00           O
ATOM   2806  HG1 THR A 189      30.740  49.610  40.260  1.00  0.00           H
ATOM   2807  CG2 THR A 189      31.470  47.530  41.740  1.00  0.00           C
ATOM   2808 HG21 THR A 189      32.290  46.790  41.870  1.00  0.00           H
ATOM   2809 HG22 THR A 189      30.490  47.040  41.950  1.00  0.00           H
ATOM   2810 HG23 THR A 189      31.700  48.460  42.310  1.00  0.00           H
ATOM   2811  C   THR A 189      33.120  48.680  38.410  1.00  0.00           C
ATOM   2812  O   THR A 189      32.610  49.690  37.880  1.00  0.00           O
ATOM   2813  N   ARG A 190      34.020  47.930  37.760  1.00  0.00           N
ATOM   2814  HN  ARG A 190      34.570  47.320  38.330  1.00  0.00           H
ATOM   2815  CA  ARG A 190      34.400  48.160  36.390  1.00  0.00           C
ATOM   2816  HA  ARG A 190      33.470  48.330  35.870  1.00  0.00           H
ATOM   2817  CB  ARG A 190      35.250  49.410  35.980  1.00  0.00           C
ATOM   2818  HB1 ARG A 190      34.590  50.290  36.150  1.00  0.00           H
ATOM   2819  HB2 ARG A 190      35.650  49.330  34.950  1.00  0.00           H
ATOM   2820  CG  ARG A 190      36.480  49.770  37.000  1.00  0.00           C
ATOM   2821  HG1 ARG A 190      37.160  48.910  36.830  1.00  0.00           H
ATOM   2822  HG2 ARG A 190      36.160  49.830  38.060  1.00  0.00           H
ATOM   2823  CD  ARG A 190      37.060  51.110  36.610  1.00  0.00           C
ATOM   2824  HD1 ARG A 190      37.050  51.200  35.500  1.00  0.00           H
ATOM   2825  HD2 ARG A 190      38.080  51.190  37.030  1.00  0.00           H
ATOM   2826  NE  ARG A 190      36.170  52.150  37.190  1.00  0.00           N
ATOM   2827  HE  ARG A 190      35.190  51.940  37.190  1.00  0.00           H
ATOM   2828  CZ  ARG A 190      36.430  53.370  37.000  1.00  0.00           C
ATOM   2829  NH1 ARG A 190      37.660  53.770  36.570  1.00  0.00           N
ATOM   2830 HH11 ARG A 190      38.390  53.140  36.320  1.00  0.00           H
ATOM   2831 HH12 ARG A 190      37.870  54.750  36.520  1.00  0.00           H
ATOM   2832  NH2 ARG A 190      35.530  54.290  37.230  1.00  0.00           N
ATOM   2833 HH21 ARG A 190      34.610  54.000  37.500  1.00  0.00           H
ATOM   2834 HH22 ARG A 190      35.880  55.220  37.160  1.00  0.00           H
ATOM   2835  C   ARG A 190      35.000  46.890  35.800  1.00  0.00           C
ATOM   2836  O   ARG A 190      35.470  46.040  36.550  1.00  0.00           O
ATOM   2837  N   PRO A 191      34.960  46.620  34.550  1.00  0.00           N
ATOM   2838  CD  PRO A 191      34.300  47.410  33.530  1.00  0.00           C
ATOM   2839  HD1 PRO A 191      34.830  48.280  33.110  1.00  0.00           H
ATOM   2840  HD2 PRO A 191      33.310  47.770  33.900  1.00  0.00           H
ATOM   2841  CA  PRO A 191      35.560  45.470  33.970  1.00  0.00           C
ATOM   2842  HA  PRO A 191      35.310  44.560  34.500  1.00  0.00           H
ATOM   2843  CB  PRO A 191      35.050  45.360  32.510  1.00  0.00           C
ATOM   2844  HB1 PRO A 191      34.610  44.350  32.400  1.00  0.00           H
ATOM   2845  HB2 PRO A 191      35.810  45.440  31.700  1.00  0.00           H
ATOM   2846  CG  PRO A 191      33.960  46.480  32.350  1.00  0.00           C
ATOM   2847  HG1 PRO A 191      34.060  46.970  31.360  1.00  0.00           H
ATOM   2848  HG2 PRO A 191      32.910  46.130  32.450  1.00  0.00           H
ATOM   2849  C   PRO A 191      37.080  45.580  33.920  1.00  0.00           C
ATOM   2850  O   PRO A 191      37.660  46.580  33.410  1.00  0.00           O
ATOM   2851  N   ARG A 192      37.740  44.550  34.450  1.00  0.00           N
ATOM   2852  HN  ARG A 192      37.290  43.790  34.910  1.00  0.00           H
ATOM   2853  CA  ARG A 192      39.150  44.440  34.270  1.00  0.00           C
ATOM   2854  HA  ARG A 192      39.520  45.070  33.470  1.00  0.00           H
ATOM   2855  CB  ARG A 192      39.910  44.670  35.580  1.00  0.00           C
ATOM   2856  HB1 ARG A 192      40.980  44.500  35.360  1.00  0.00           H
ATOM   2857  HB2 ARG A 192      39.680  43.790  36.220  1.00  0.00           H
ATOM   2858  CG  ARG A 192      39.720  45.970  36.390  1.00  0.00           C
ATOM   2859  HG1 ARG A 192      40.360  46.020  37.300  1.00  0.00           H
ATOM   2860  HG2 ARG A 192      38.620  45.970  36.600  1.00  0.00           H
ATOM   2861  CD  ARG A 192      40.060  47.290  35.610  1.00  0.00           C
ATOM   2862  HD1 ARG A 192      39.680  48.190  36.150  1.00  0.00           H
ATOM   2863  HD2 ARG A 192      39.640  47.340  34.580  1.00  0.00           H
ATOM   2864  NE  ARG A 192      41.570  47.400  35.540  1.00  0.00           N
ATOM   2865  HE  ARG A 192      42.130  46.680  35.960  1.00  0.00           H
ATOM   2866  CZ  ARG A 192      42.210  48.330  34.890  1.00  0.00           C
ATOM   2867  NH1 ARG A 192      41.630  49.240  34.150  1.00  0.00           N
ATOM   2868 HH11 ARG A 192      40.710  49.490  34.460  1.00  0.00           H
ATOM   2869 HH12 ARG A 192      42.150  49.950  33.680  1.00  0.00           H
ATOM   2870  NH2 ARG A 192      43.520  48.120  34.750  1.00  0.00           N
ATOM   2871 HH21 ARG A 192      43.970  47.580  35.460  1.00  0.00           H
ATOM   2872 HH22 ARG A 192      44.020  48.650  34.070  1.00  0.00           H
ATOM   2873  C   ARG A 192      39.410  42.950  33.790  1.00  0.00           C
ATOM   2874  O   ARG A 192      38.950  41.960  34.280  1.00  0.00           O
ATOM   2875  N   ASP A 193      40.180  42.910  32.650  1.00  0.00           N
ATOM   2876  HN  ASP A 193      40.410  43.770  32.200  1.00  0.00           H
ATOM   2877  CA  ASP A 193      40.480  41.720  31.810  1.00  0.00           C
ATOM   2878  HA  ASP A 193      40.660  42.070  30.800  1.00  0.00           H
ATOM   2879  CB  ASP A 193      41.610  40.880  32.360  1.00  0.00           C
ATOM   2880  HB1 ASP A 193      41.690  39.930  31.790  1.00  0.00           H
ATOM   2881  HB2 ASP A 193      41.420  40.470  33.370  1.00  0.00           H
ATOM   2882  CG  ASP A 193      43.010  41.520  32.240  1.00  0.00           C
ATOM   2883  OD1 ASP A 193      43.190  42.750  31.960  1.00  0.00           O
ATOM   2884  OD2 ASP A 193      43.940  40.710  32.420  1.00  0.00           O
ATOM   2885  C   ASP A 193      39.290  40.820  31.550  1.00  0.00           C
ATOM   2886  O   ASP A 193      39.270  39.610  31.720  1.00  0.00           O
ATOM   2887  N   GLY A 194      38.160  41.480  31.110  1.00  0.00           N
ATOM   2888  HN  GLY A 194      38.180  42.480  31.080  1.00  0.00           H
ATOM   2889  CA  GLY A 194      36.950  40.850  30.660  1.00  0.00           C
ATOM   2890  HA1 GLY A 194      37.190  39.880  30.240  1.00  0.00           H
ATOM   2891  HA2 GLY A 194      36.520  41.470  29.890  1.00  0.00           H
ATOM   2892  C   GLY A 194      35.890  40.590  31.690  1.00  0.00           C
ATOM   2893  O   GLY A 194      34.800  40.120  31.350  1.00  0.00           O
ATOM   2894  N   ALA A 195      36.070  40.860  32.950  1.00  0.00           N
ATOM   2895  HN  ALA A 195      36.880  41.310  33.310  1.00  0.00           H
ATOM   2896  CA  ALA A 195      35.120  40.510  33.960  1.00  0.00           C
ATOM   2897  HA  ALA A 195      34.120  40.490  33.550  1.00  0.00           H
ATOM   2898  CB  ALA A 195      35.580  39.130  34.630  1.00  0.00           C
ATOM   2899  HB1 ALA A 195      36.610  39.180  35.030  1.00  0.00           H
ATOM   2900  HB2 ALA A 195      35.420  38.250  33.960  1.00  0.00           H
ATOM   2901  HB3 ALA A 195      34.940  39.090  35.540  1.00  0.00           H
ATOM   2902  C   ALA A 195      35.060  41.610  35.100  1.00  0.00           C
ATOM   2903  O   ALA A 195      36.050  42.330  35.210  1.00  0.00           O
ATOM   2904  N   VAL A 196      34.030  41.730  35.900  1.00  0.00           N
ATOM   2905  HN  VAL A 196      33.220  41.160  35.850  1.00  0.00           H
ATOM   2906  CA  VAL A 196      33.840  42.880  36.850  1.00  0.00           C
ATOM   2907  HA  VAL A 196      34.170  43.780  36.350  1.00  0.00           H
ATOM   2908  CB  VAL A 196      32.380  43.070  37.280  1.00  0.00           C
ATOM   2909  HB  VAL A 196      32.090  42.260  37.990  1.00  0.00           H
ATOM   2910  CG1 VAL A 196      32.120  44.500  37.770  1.00  0.00           C
ATOM   2911 HG11 VAL A 196      31.080  44.560  38.170  1.00  0.00           H
ATOM   2912 HG12 VAL A 196      32.340  45.200  36.940  1.00  0.00           H
ATOM   2913 HG13 VAL A 196      32.760  44.830  38.610  1.00  0.00           H
ATOM   2914  CG2 VAL A 196      31.490  42.760  36.030  1.00  0.00           C
ATOM   2915 HG21 VAL A 196      30.430  43.040  36.190  1.00  0.00           H
ATOM   2916 HG22 VAL A 196      31.460  41.670  35.840  1.00  0.00           H
ATOM   2917 HG23 VAL A 196      31.820  43.360  35.150  1.00  0.00           H
ATOM   2918  C   VAL A 196      34.690  42.710  38.060  1.00  0.00           C
ATOM   2919  O   VAL A 196      34.790  41.660  38.650  1.00  0.00           O
ATOM   2920  N   VAL A 197      35.210  43.830  38.500  1.00  0.00           N
ATOM   2921  HN  VAL A 197      35.180  44.670  37.970  1.00  0.00           H
ATOM   2922  CA  VAL A 197      35.900  43.810  39.800  1.00  0.00           C
ATOM   2923  HA  VAL A 197      35.800  42.830  40.250  1.00  0.00           H
ATOM   2924  CB  VAL A 197      37.450  43.980  39.700  1.00  0.00           C
ATOM   2925  HB  VAL A 197      37.930  43.840  40.690  1.00  0.00           H
ATOM   2926  CG1 VAL A 197      38.040  42.810  38.940  1.00  0.00           C
ATOM   2927 HG11 VAL A 197      37.930  41.920  39.600  1.00  0.00           H
ATOM   2928 HG12 VAL A 197      39.100  43.000  38.650  1.00  0.00           H
ATOM   2929 HG13 VAL A 197      37.520  42.640  37.980  1.00  0.00           H
ATOM   2930  CG2 VAL A 197      37.720  45.350  39.050  1.00  0.00           C
ATOM   2931 HG21 VAL A 197      38.820  45.510  39.010  1.00  0.00           H
ATOM   2932 HG22 VAL A 197      37.250  46.210  39.560  1.00  0.00           H
ATOM   2933 HG23 VAL A 197      37.350  45.390  38.000  1.00  0.00           H
ATOM   2934  C   VAL A 197      35.250  44.860  40.730  1.00  0.00           C
ATOM   2935  O   VAL A 197      34.530  45.740  40.300  1.00  0.00           O
ATOM   2936  N   CYS A 198      35.600  44.720  42.050  1.00  0.00           N
ATOM   2937  HN  CYS A 198      36.220  44.030  42.400  1.00  0.00           H
ATOM   2938  CA  CYS A 198      35.350  45.720  43.050  1.00  0.00           C
ATOM   2939  HA  CYS A 198      34.710  46.430  42.550  1.00  0.00           H
ATOM   2940  CB  CYS A 198      34.410  44.970  44.090  1.00  0.00           C
ATOM   2941  HB1 CYS A 198      35.060  44.150  44.480  1.00  0.00           H
ATOM   2942  HB2 CYS A 198      33.570  44.510  43.520  1.00  0.00           H
ATOM   2943  SG  CYS A 198      33.930  45.730  45.620  1.00  0.00           S
ATOM   2944  C   CYS A 198      36.670  46.300  43.500  1.00  0.00           C
ATOM   2945  O   CYS A 198      37.430  45.610  44.140  1.00  0.00           O
ATOM   2946  N   MET A 199      37.000  47.570  43.240  1.00  0.00           N
ATOM   2947  HN  MET A 199      36.330  48.230  42.920  1.00  0.00           H
ATOM   2948  CA  MET A 199      38.310  48.170  43.440  1.00  0.00           C
ATOM   2949  HA  MET A 199      38.930  47.500  44.010  1.00  0.00           H
ATOM   2950  CB  MET A 199      39.030  48.290  42.050  1.00  0.00           C
ATOM   2951  HB1 MET A 199      39.370  47.300  41.680  1.00  0.00           H
ATOM   2952  HB2 MET A 199      39.980  48.860  42.100  1.00  0.00           H
ATOM   2953  CG  MET A 199      38.160  48.770  40.940  1.00  0.00           C
ATOM   2954  HG1 MET A 199      37.590  49.580  41.430  1.00  0.00           H
ATOM   2955  HG2 MET A 199      37.350  48.060  40.670  1.00  0.00           H
ATOM   2956  SD  MET A 199      39.040  49.160  39.400  1.00  0.00           S
ATOM   2957  CE  MET A 199      39.440  50.920  39.600  1.00  0.00           C
ATOM   2958  HE1 MET A 199      38.490  51.490  39.610  1.00  0.00           H
ATOM   2959  HE2 MET A 199      40.100  51.420  38.860  1.00  0.00           H
ATOM   2960  HE3 MET A 199      39.730  51.210  40.640  1.00  0.00           H
ATOM   2961  C   MET A 199      38.180  49.580  44.030  1.00  0.00           C
ATOM   2962  O   MET A 199      37.220  50.330  43.980  1.00  0.00           O
ATOM   2963  N   LEU A 200      39.260  50.010  44.690  1.00  0.00           N
ATOM   2964  HN  LEU A 200      40.000  49.350  44.780  1.00  0.00           H
ATOM   2965  CA  LEU A 200      39.540  51.370  45.220  1.00  0.00           C
ATOM   2966  HA  LEU A 200      38.640  51.920  45.440  1.00  0.00           H
ATOM   2967  CB  LEU A 200      40.480  51.240  46.450  1.00  0.00           C
ATOM   2968  HB1 LEU A 200      40.530  52.270  46.870  1.00  0.00           H
ATOM   2969  HB2 LEU A 200      41.500  50.920  46.130  1.00  0.00           H
ATOM   2970  CG  LEU A 200      39.850  50.400  47.550  1.00  0.00           C
ATOM   2971  HG  LEU A 200      39.650  49.380  47.170  1.00  0.00           H
ATOM   2972  CD1 LEU A 200      40.810  50.290  48.700  1.00  0.00           C
ATOM   2973 HD11 LEU A 200      41.750  49.770  48.400  1.00  0.00           H
ATOM   2974 HD12 LEU A 200      40.180  49.820  49.490  1.00  0.00           H
ATOM   2975 HD13 LEU A 200      41.090  51.320  49.020  1.00  0.00           H
ATOM   2976  CD2 LEU A 200      38.630  51.080  48.190  1.00  0.00           C
ATOM   2977 HD21 LEU A 200      38.410  50.750  49.220  1.00  0.00           H
ATOM   2978 HD22 LEU A 200      37.760  50.870  47.530  1.00  0.00           H
ATOM   2979 HD23 LEU A 200      38.680  52.190  48.280  1.00  0.00           H
ATOM   2980  C   LEU A 200      40.150  52.320  44.090  1.00  0.00           C
ATOM   2981  O   LEU A 200      41.140  51.970  43.450  1.00  0.00           O
ATOM   2982  N   GLN A 201      39.430  53.450  43.830  1.00  0.00           N
ATOM   2983  HN  GLN A 201      38.610  53.670  44.340  1.00  0.00           H
ATOM   2984  CA  GLN A 201      39.850  54.400  42.870  1.00  0.00           C
ATOM   2985  HA  GLN A 201      40.620  53.960  42.250  1.00  0.00           H
ATOM   2986  CB  GLN A 201      38.690  54.830  42.010  1.00  0.00           C
ATOM   2987  HB1 GLN A 201      37.850  55.190  42.650  1.00  0.00           H
ATOM   2988  HB2 GLN A 201      38.280  54.020  41.370  1.00  0.00           H
ATOM   2989  CG  GLN A 201      39.190  55.870  40.930  1.00  0.00           C
ATOM   2990  HG1 GLN A 201      39.750  56.690  41.430  1.00  0.00           H
ATOM   2991  HG2 GLN A 201      38.310  56.340  40.440  1.00  0.00           H
ATOM   2992  CD  GLN A 201      40.100  55.170  39.920  1.00  0.00           C
ATOM   2993  OE1 GLN A 201      41.220  54.920  40.220  1.00  0.00           O
ATOM   2994  NE2 GLN A 201      39.600  54.820  38.720  1.00  0.00           N
ATOM   2995 HE21 GLN A 201      40.280  54.570  38.040  1.00  0.00           H
ATOM   2996 HE22 GLN A 201      38.730  55.170  38.380  1.00  0.00           H
ATOM   2997  C   GLN A 201      40.480  55.560  43.680  1.00  0.00           C
ATOM   2998  O   GLN A 201      39.790  56.270  44.310  1.00  0.00           O
ATOM   2999  N   PHE A 202      41.780  55.670  43.740  1.00  0.00           N
ATOM   3000  HN  PHE A 202      42.280  54.980  43.220  1.00  0.00           H
ATOM   3001  CA  PHE A 202      42.630  56.670  44.450  1.00  0.00           C
ATOM   3002  HA  PHE A 202      42.020  56.930  45.300  1.00  0.00           H
ATOM   3003  CB  PHE A 202      43.990  56.080  44.900  1.00  0.00           C
ATOM   3004  HB1 PHE A 202      44.540  56.940  45.350  1.00  0.00           H
ATOM   3005  HB2 PHE A 202      44.660  55.700  44.090  1.00  0.00           H
ATOM   3006  CG  PHE A 202      43.830  54.990  46.020  1.00  0.00           C
ATOM   3007  CD1 PHE A 202      43.480  55.490  47.290  1.00  0.00           C
ATOM   3008  HD1 PHE A 202      43.290  56.550  47.380  1.00  0.00           H
ATOM   3009  CE1 PHE A 202      43.200  54.570  48.320  1.00  0.00           C
ATOM   3010  HE1 PHE A 202      43.030  54.990  49.300  1.00  0.00           H
ATOM   3011  CZ  PHE A 202      43.410  53.240  48.210  1.00  0.00           C
ATOM   3012  HZ  PHE A 202      43.370  52.530  49.030  1.00  0.00           H
ATOM   3013  CD2 PHE A 202      44.030  53.620  45.820  1.00  0.00           C
ATOM   3014  HD2 PHE A 202      44.240  53.190  44.840  1.00  0.00           H
ATOM   3015  CE2 PHE A 202      43.930  52.760  46.960  1.00  0.00           C
ATOM   3016  HE2 PHE A 202      44.150  51.710  46.780  1.00  0.00           H
ATOM   3017  C   PHE A 202      42.770  57.980  43.700  1.00  0.00           C
ATOM   3018  O   PHE A 202      42.670  57.970  42.460  1.00  0.00           O
ATOM   3019  N   PRO A 203      42.910  59.150  44.360  1.00  0.00           N
ATOM   3020  CD  PRO A 203      42.720  59.290  45.810  1.00  0.00           C
ATOM   3021  HD1 PRO A 203      43.540  58.740  46.310  1.00  0.00           H
ATOM   3022  HD2 PRO A 203      41.700  58.950  46.100  1.00  0.00           H
ATOM   3023  CA  PRO A 203      43.440  60.350  43.730  1.00  0.00           C
ATOM   3024  HA  PRO A 203      42.680  60.730  43.060  1.00  0.00           H
ATOM   3025  CB  PRO A 203      43.860  61.190  44.940  1.00  0.00           C
ATOM   3026  HB1 PRO A 203      43.940  62.280  44.740  1.00  0.00           H
ATOM   3027  HB2 PRO A 203      44.860  60.830  45.250  1.00  0.00           H
ATOM   3028  CG  PRO A 203      42.900  60.790  46.080  1.00  0.00           C
ATOM   3029  HG1 PRO A 203      43.420  60.910  47.050  1.00  0.00           H
ATOM   3030  HG2 PRO A 203      41.930  61.320  46.170  1.00  0.00           H
ATOM   3031  C   PRO A 203      44.600  60.150  42.830  1.00  0.00           C
ATOM   3032  O   PRO A 203      45.410  59.280  43.100  1.00  0.00           O
ATOM   3033  N   SER A 204      44.710  60.920  41.720  1.00  0.00           N
ATOM   3034  HN  SER A 204      43.980  61.570  41.500  1.00  0.00           H
ATOM   3035  CA  SER A 204      45.870  60.900  40.810  1.00  0.00           C
ATOM   3036  HA  SER A 204      46.130  59.880  40.560  1.00  0.00           H
ATOM   3037  CB  SER A 204      45.470  61.550  39.520  1.00  0.00           C
ATOM   3038  HB1 SER A 204      45.220  62.590  39.820  1.00  0.00           H
ATOM   3039  HB2 SER A 204      44.540  61.090  39.130  1.00  0.00           H
ATOM   3040  OG  SER A 204      46.430  61.410  38.500  1.00  0.00           O
ATOM   3041  HG1 SER A 204      46.210  60.600  38.040  1.00  0.00           H
ATOM   3042  C   SER A 204      47.210  61.550  41.460  1.00  0.00           C
ATOM   3043  O   SER A 204      47.100  62.510  42.210  1.00  0.00           O
ATOM   3044  N   PRO A 205      48.460  61.150  41.190  1.00  0.00           N
ATOM   3045  CD  PRO A 205      49.700  61.840  41.450  1.00  0.00           C
ATOM   3046  HD1 PRO A 205      49.890  61.580  42.510  1.00  0.00           H
ATOM   3047  HD2 PRO A 205      49.590  62.950  41.450  1.00  0.00           H
ATOM   3048  CA  PRO A 205      48.870  59.800  40.560  1.00  0.00           C
ATOM   3049  HA  PRO A 205      48.370  59.810  39.600  1.00  0.00           H
ATOM   3050  CB  PRO A 205      50.370  59.770  40.300  1.00  0.00           C
ATOM   3051  HB1 PRO A 205      50.790  59.340  39.360  1.00  0.00           H
ATOM   3052  HB2 PRO A 205      50.780  59.260  41.200  1.00  0.00           H
ATOM   3053  CG  PRO A 205      50.650  61.320  40.380  1.00  0.00           C
ATOM   3054  HG1 PRO A 205      51.740  61.500  40.520  1.00  0.00           H
ATOM   3055  HG2 PRO A 205      50.430  61.660  39.340  1.00  0.00           H
ATOM   3056  C   PRO A 205      48.340  58.610  41.290  1.00  0.00           C
ATOM   3057  O   PRO A 205      48.460  58.480  42.490  1.00  0.00           O
ATOM   3058  N   SER A 206      47.750  57.710  40.520  1.00  0.00           N
ATOM   3059  HN  SER A 206      47.730  57.820  39.530  1.00  0.00           H
ATOM   3060  CA  SER A 206      47.050  56.540  40.950  1.00  0.00           C
ATOM   3061  HA  SER A 206      46.320  56.810  41.710  1.00  0.00           H
ATOM   3062  CB  SER A 206      46.240  55.890  39.810  1.00  0.00           C
ATOM   3063  HB1 SER A 206      45.440  56.580  39.500  1.00  0.00           H
ATOM   3064  HB2 SER A 206      45.900  54.870  40.090  1.00  0.00           H
ATOM   3065  OG  SER A 206      47.140  55.740  38.670  1.00  0.00           O
ATOM   3066  HG1 SER A 206      47.950  55.250  38.870  1.00  0.00           H
ATOM   3067  C   SER A 206      47.930  55.590  41.850  1.00  0.00           C
ATOM   3068  O   SER A 206      47.550  55.040  42.870  1.00  0.00           O
ATOM   3069  N   TRP A 207      49.180  55.330  41.450  1.00  0.00           N
ATOM   3070  HN  TRP A 207      49.470  55.720  40.570  1.00  0.00           H
ATOM   3071  CA  TRP A 207      50.070  54.380  42.120  1.00  0.00           C
ATOM   3072  HA  TRP A 207      49.540  53.500  42.430  1.00  0.00           H
ATOM   3073  CB  TRP A 207      51.200  54.010  41.160  1.00  0.00           C
ATOM   3074  HB1 TRP A 207      51.740  54.880  40.730  1.00  0.00           H
ATOM   3075  HB2 TRP A 207      50.710  53.540  40.270  1.00  0.00           H
ATOM   3076  CG  TRP A 207      52.190  53.050  41.710  1.00  0.00           C
ATOM   3077  CD1 TRP A 207      52.010  51.720  41.820  1.00  0.00           C
ATOM   3078  HD1 TRP A 207      51.240  51.090  41.400  1.00  0.00           H
ATOM   3079  NE1 TRP A 207      52.980  51.190  42.660  1.00  0.00           N
ATOM   3080  HE1 TRP A 207      53.190  50.280  42.950  1.00  0.00           H
ATOM   3081  CE2 TRP A 207      53.840  52.180  42.970  1.00  0.00           C
ATOM   3082  CD2 TRP A 207      53.330  53.380  42.520  1.00  0.00           C
ATOM   3083  CE3 TRP A 207      54.050  54.600  42.810  1.00  0.00           C
ATOM   3084  HE3 TRP A 207      53.620  55.560  42.550  1.00  0.00           H
ATOM   3085  CZ3 TRP A 207      55.090  54.530  43.680  1.00  0.00           C
ATOM   3086  HZ3 TRP A 207      55.720  55.380  43.920  1.00  0.00           H
ATOM   3087  CZ2 TRP A 207      54.860  52.100  43.830  1.00  0.00           C
ATOM   3088  HZ2 TRP A 207      55.110  51.210  44.390  1.00  0.00           H
ATOM   3089  CH2 TRP A 207      55.490  53.310  44.170  1.00  0.00           C
ATOM   3090  HH2 TRP A 207      56.280  53.330  44.900  1.00  0.00           H
ATOM   3091  C   TRP A 207      50.610  55.040  43.430  1.00  0.00           C
ATOM   3092  O   TRP A 207      50.910  54.400  44.490  1.00  0.00           O
ATOM   3093  N   TYR A 208      50.850  56.400  43.430  1.00  0.00           N
ATOM   3094  HN  TYR A 208      50.730  56.970  42.620  1.00  0.00           H
ATOM   3095  CA  TYR A 208      51.380  57.140  44.550  1.00  0.00           C
ATOM   3096  HA  TYR A 208      52.210  56.550  44.910  1.00  0.00           H
ATOM   3097  CB  TYR A 208      51.810  58.530  44.000  1.00  0.00           C
ATOM   3098  HB1 TYR A 208      50.920  59.020  43.550  1.00  0.00           H
ATOM   3099  HB2 TYR A 208      52.620  58.410  43.250  1.00  0.00           H
ATOM   3100  CG  TYR A 208      52.330  59.460  45.030  1.00  0.00           C
ATOM   3101  CD1 TYR A 208      51.600  60.560  45.450  1.00  0.00           C
ATOM   3102  HD1 TYR A 208      50.640  60.740  44.980  1.00  0.00           H
ATOM   3103  CE1 TYR A 208      52.060  61.320  46.580  1.00  0.00           C
ATOM   3104  HE1 TYR A 208      51.480  62.170  46.910  1.00  0.00           H
ATOM   3105  CZ  TYR A 208      53.330  61.010  47.090  1.00  0.00           C
ATOM   3106  OH  TYR A 208      53.810  61.660  48.260  1.00  0.00           O
ATOM   3107  HH  TYR A 208      53.220  62.400  48.420  1.00  0.00           H
ATOM   3108  CD2 TYR A 208      53.620  59.220  45.580  1.00  0.00           C
ATOM   3109  HD2 TYR A 208      54.100  58.310  45.240  1.00  0.00           H
ATOM   3110  CE2 TYR A 208      54.130  60.010  46.640  1.00  0.00           C
ATOM   3111  HE2 TYR A 208      54.980  59.570  47.140  1.00  0.00           H
ATOM   3112  C   TYR A 208      50.420  57.050  45.750  1.00  0.00           C
ATOM   3113  O   TYR A 208      50.840  56.590  46.870  1.00  0.00           O
ATOM   3114  N   TRP A 209      49.140  57.400  45.500  1.00  0.00           N
ATOM   3115  HN  TRP A 209      48.850  57.620  44.580  1.00  0.00           H
ATOM   3116  CA  TRP A 209      48.140  57.280  46.650  1.00  0.00           C
ATOM   3117  HA  TRP A 209      48.720  57.720  47.450  1.00  0.00           H
ATOM   3118  CB  TRP A 209      46.860  58.120  46.460  1.00  0.00           C
ATOM   3119  HB1 TRP A 209      45.980  57.600  46.900  1.00  0.00           H
ATOM   3120  HB2 TRP A 209      46.740  58.400  45.390  1.00  0.00           H
ATOM   3121  CG  TRP A 209      47.020  59.400  47.200  1.00  0.00           C
ATOM   3122  CD1 TRP A 209      46.860  59.630  48.570  1.00  0.00           C
ATOM   3123  HD1 TRP A 209      46.530  58.930  49.330  1.00  0.00           H
ATOM   3124  NE1 TRP A 209      47.360  60.860  48.900  1.00  0.00           N
ATOM   3125  HE1 TRP A 209      47.840  61.110  49.720  1.00  0.00           H
ATOM   3126  CE2 TRP A 209      47.760  61.480  47.780  1.00  0.00           C
ATOM   3127  CD2 TRP A 209      47.500  60.600  46.650  1.00  0.00           C
ATOM   3128  CE3 TRP A 209      47.650  61.000  45.320  1.00  0.00           C
ATOM   3129  HE3 TRP A 209      47.430  60.340  44.490  1.00  0.00           H
ATOM   3130  CZ3 TRP A 209      48.250  62.250  45.110  1.00  0.00           C
ATOM   3131  HZ3 TRP A 209      48.600  62.400  44.100  1.00  0.00           H
ATOM   3132  CZ2 TRP A 209      48.390  62.690  47.490  1.00  0.00           C
ATOM   3133  HZ2 TRP A 209      48.540  63.430  48.260  1.00  0.00           H
ATOM   3134  CH2 TRP A 209      48.690  63.080  46.180  1.00  0.00           C
ATOM   3135  HH2 TRP A 209      49.150  64.020  45.930  1.00  0.00           H
ATOM   3136  C   TRP A 209      47.950  55.900  47.170  1.00  0.00           C
ATOM   3137  O   TRP A 209      47.820  55.720  48.380  1.00  0.00           O
ATOM   3138  N   ASP A 210      47.830  54.860  46.260  1.00  0.00           N
ATOM   3139  HN  ASP A 210      47.860  55.000  45.280  1.00  0.00           H
ATOM   3140  CA  ASP A 210      47.680  53.470  46.690  1.00  0.00           C
ATOM   3141  HA  ASP A 210      46.740  53.340  47.220  1.00  0.00           H
ATOM   3142  CB  ASP A 210      47.450  52.650  45.410  1.00  0.00           C
ATOM   3143  HB1 ASP A 210      48.310  52.510  44.720  1.00  0.00           H
ATOM   3144  HB2 ASP A 210      46.560  53.090  44.900  1.00  0.00           H
ATOM   3145  CG  ASP A 210      47.010  51.190  45.730  1.00  0.00           C
ATOM   3146  OD1 ASP A 210      46.350  50.790  46.720  1.00  0.00           O
ATOM   3147  OD2 ASP A 210      47.200  50.430  44.750  1.00  0.00           O
ATOM   3148  C   ASP A 210      48.890  53.040  47.580  1.00  0.00           C
ATOM   3149  O   ASP A 210      48.720  52.470  48.680  1.00  0.00           O
ATOM   3150  N   THR A 211      50.150  53.290  47.150  1.00  0.00           N
ATOM   3151  HN  THR A 211      50.150  53.640  46.220  1.00  0.00           H
ATOM   3152  CA  THR A 211      51.450  53.130  47.830  1.00  0.00           C
ATOM   3153  HA  THR A 211      51.530  52.070  48.020  1.00  0.00           H
ATOM   3154  CB  THR A 211      52.680  53.630  47.000  1.00  0.00           C
ATOM   3155  HB  THR A 211      52.500  54.620  46.540  1.00  0.00           H
ATOM   3156  OG1 THR A 211      52.870  52.560  46.070  1.00  0.00           O
ATOM   3157  HG1 THR A 211      53.440  52.910  45.390  1.00  0.00           H
ATOM   3158  CG2 THR A 211      53.970  53.660  47.810  1.00  0.00           C
ATOM   3159 HG21 THR A 211      53.990  54.520  48.510  1.00  0.00           H
ATOM   3160 HG22 THR A 211      54.850  53.750  47.130  1.00  0.00           H
ATOM   3161 HG23 THR A 211      53.970  52.720  48.390  1.00  0.00           H
ATOM   3162  C   THR A 211      51.510  53.800  49.130  1.00  0.00           C
ATOM   3163  O   THR A 211      51.870  53.180  50.160  1.00  0.00           O
ATOM   3164  N   VAL A 212      51.270  55.130  49.120  1.00  0.00           N
ATOM   3165  HN  VAL A 212      51.190  55.590  48.240  1.00  0.00           H
ATOM   3166  CA  VAL A 212      51.100  55.900  50.440  1.00  0.00           C
ATOM   3167  HA  VAL A 212      52.010  55.850  51.010  1.00  0.00           H
ATOM   3168  CB  VAL A 212      50.800  57.390  50.200  1.00  0.00           C
ATOM   3169  HB  VAL A 212      49.950  57.480  49.490  1.00  0.00           H
ATOM   3170  CG1 VAL A 212      50.450  58.170  51.450  1.00  0.00           C
ATOM   3171 HG11 VAL A 212      49.600  57.660  51.970  1.00  0.00           H
ATOM   3172 HG12 VAL A 212      50.150  59.230  51.310  1.00  0.00           H
ATOM   3173 HG13 VAL A 212      51.350  58.150  52.090  1.00  0.00           H
ATOM   3174  CG2 VAL A 212      52.040  58.140  49.630  1.00  0.00           C
ATOM   3175 HG21 VAL A 212      51.860  59.230  49.700  1.00  0.00           H
ATOM   3176 HG22 VAL A 212      52.140  57.940  48.540  1.00  0.00           H
ATOM   3177 HG23 VAL A 212      52.990  57.920  50.160  1.00  0.00           H
ATOM   3178  C   VAL A 212      50.050  55.280  51.400  1.00  0.00           C
ATOM   3179  O   VAL A 212      50.160  55.250  52.600  1.00  0.00           O
ATOM   3180  N   THR A 213      48.990  54.810  50.810  1.00  0.00           N
ATOM   3181  HN  THR A 213      48.910  54.940  49.830  1.00  0.00           H
ATOM   3182  CA  THR A 213      47.940  54.120  51.510  1.00  0.00           C
ATOM   3183  HA  THR A 213      47.640  54.750  52.330  1.00  0.00           H
ATOM   3184  CB  THR A 213      46.600  53.940  50.760  1.00  0.00           C
ATOM   3185  HB  THR A 213      46.710  53.410  49.780  1.00  0.00           H
ATOM   3186  OG1 THR A 213      45.990  55.230  50.580  1.00  0.00           O
ATOM   3187  HG1 THR A 213      46.420  55.620  49.810  1.00  0.00           H
ATOM   3188  CG2 THR A 213      45.650  53.110  51.670  1.00  0.00           C
ATOM   3189 HG21 THR A 213      45.610  53.560  52.680  1.00  0.00           H
ATOM   3190 HG22 THR A 213      45.980  52.050  51.770  1.00  0.00           H
ATOM   3191 HG23 THR A 213      44.640  53.140  51.210  1.00  0.00           H
ATOM   3192  C   THR A 213      48.370  52.800  52.170  1.00  0.00           C
ATOM   3193  O   THR A 213      48.120  52.620  53.370  1.00  0.00           O
ATOM   3194  N   LYS A 214      49.110  51.980  51.480  1.00  0.00           N
ATOM   3195  HN  LYS A 214      49.300  52.290  50.550  1.00  0.00           H
ATOM   3196  CA  LYS A 214      49.750  50.810  52.100  1.00  0.00           C
ATOM   3197  HA  LYS A 214      48.990  50.170  52.530  1.00  0.00           H
ATOM   3198  CB  LYS A 214      50.500  50.020  51.000  1.00  0.00           C
ATOM   3199  HB1 LYS A 214      51.080  49.250  51.540  1.00  0.00           H
ATOM   3200  HB2 LYS A 214      51.200  50.780  50.580  1.00  0.00           H
ATOM   3201  CG  LYS A 214      49.460  49.460  49.920  1.00  0.00           C
ATOM   3202  HG1 LYS A 214      48.760  50.260  49.600  1.00  0.00           H
ATOM   3203  HG2 LYS A 214      48.790  48.740  50.430  1.00  0.00           H
ATOM   3204  CD  LYS A 214      50.220  48.810  48.820  1.00  0.00           C
ATOM   3205  HD1 LYS A 214      50.480  47.820  49.250  1.00  0.00           H
ATOM   3206  HD2 LYS A 214      51.140  49.430  48.690  1.00  0.00           H
ATOM   3207  CE  LYS A 214      49.420  48.580  47.570  1.00  0.00           C
ATOM   3208  HE1 LYS A 214      48.850  49.480  47.260  1.00  0.00           H
ATOM   3209  HE2 LYS A 214      48.720  47.720  47.690  1.00  0.00           H
ATOM   3210  NZ  LYS A 214      50.200  48.340  46.370  1.00  0.00           N
ATOM   3211  HZ1 LYS A 214      49.630  47.940  45.600  1.00  0.00           H
ATOM   3212  HZ2 LYS A 214      50.990  47.680  46.530  1.00  0.00           H
ATOM   3213  HZ3 LYS A 214      50.590  49.260  46.090  1.00  0.00           H
ATOM   3214  C   LYS A 214      50.650  51.100  53.300  1.00  0.00           C
ATOM   3215  O   LYS A 214      50.800  50.330  54.230  1.00  0.00           O
ATOM   3216  N   ILE A 215      51.360  52.290  53.220  1.00  0.00           N
ATOM   3217  HN  ILE A 215      51.250  52.930  52.470  1.00  0.00           H
ATOM   3218  CA  ILE A 215      52.160  52.750  54.370  1.00  0.00           C
ATOM   3219  HA  ILE A 215      52.880  51.980  54.630  1.00  0.00           H
ATOM   3220  CB  ILE A 215      53.130  53.920  54.010  1.00  0.00           C
ATOM   3221  HB  ILE A 215      52.420  54.730  53.750  1.00  0.00           H
ATOM   3222  CG2 ILE A 215      54.080  54.350  55.180  1.00  0.00           C
ATOM   3223 HG21 ILE A 215      53.540  54.670  56.090  1.00  0.00           H
ATOM   3224 HG22 ILE A 215      54.570  55.300  54.880  1.00  0.00           H
ATOM   3225 HG23 ILE A 215      54.810  53.530  55.330  1.00  0.00           H
ATOM   3226  CG1 ILE A 215      53.970  53.460  52.810  1.00  0.00           C
ATOM   3227 HG11 ILE A 215      53.380  52.920  52.040  1.00  0.00           H
ATOM   3228 HG12 ILE A 215      54.770  52.780  53.160  1.00  0.00           H
ATOM   3229  CD  ILE A 215      54.670  54.690  52.150  1.00  0.00           C
ATOM   3230  HD1 ILE A 215      55.170  54.420  51.190  1.00  0.00           H
ATOM   3231  HD2 ILE A 215      55.480  55.120  52.770  1.00  0.00           H
ATOM   3232  HD3 ILE A 215      53.940  55.510  51.960  1.00  0.00           H
ATOM   3233  C   ILE A 215      51.390  53.040  55.660  1.00  0.00           C
ATOM   3234  O   ILE A 215      51.780  52.830  56.800  1.00  0.00           O
ATOM   3235  N   CYS A 216      50.210  53.600  55.480  1.00  0.00           N
ATOM   3236  HN  CYS A 216      49.930  53.790  54.540  1.00  0.00           H
ATOM   3237  CA  CYS A 216      49.250  53.840  56.500  1.00  0.00           C
ATOM   3238  HA  CYS A 216      49.850  54.400  57.200  1.00  0.00           H
ATOM   3239  CB  CYS A 216      48.010  54.610  56.010  1.00  0.00           C
ATOM   3240  HB1 CYS A 216      47.350  54.890  56.860  1.00  0.00           H
ATOM   3241  HB2 CYS A 216      47.440  54.040  55.250  1.00  0.00           H
ATOM   3242  SG  CYS A 216      48.610  56.150  55.320  1.00  0.00           S
ATOM   3243  HG1 CYS A 216      49.080  55.450  54.300  1.00  0.00           H
ATOM   3244  C   CYS A 216      48.770  52.590  57.320  1.00  0.00           C
ATOM   3245  O   CYS A 216      48.800  52.530  58.510  1.00  0.00           O
ATOM   3246  N   VAL A 217      48.420  51.520  56.640  1.00  0.00           N
ATOM   3247  HN  VAL A 217      48.340  51.500  55.650  1.00  0.00           H
ATOM   3248  CA  VAL A 217      48.080  50.220  57.300  1.00  0.00           C
ATOM   3249  HA  VAL A 217      47.420  50.490  58.120  1.00  0.00           H
ATOM   3250  CB  VAL A 217      47.070  49.320  56.570  1.00  0.00           C
ATOM   3251  HB  VAL A 217      46.870  48.410  57.180  1.00  0.00           H
ATOM   3252  CG1 VAL A 217      45.720  50.100  56.290  1.00  0.00           C
ATOM   3253 HG11 VAL A 217      45.090  49.470  55.630  1.00  0.00           H
ATOM   3254 HG12 VAL A 217      45.890  51.140  55.940  1.00  0.00           H
ATOM   3255 HG13 VAL A 217      45.160  50.350  57.220  1.00  0.00           H
ATOM   3256  CG2 VAL A 217      47.720  48.900  55.260  1.00  0.00           C
ATOM   3257 HG21 VAL A 217      48.100  49.770  54.680  1.00  0.00           H
ATOM   3258 HG22 VAL A 217      46.960  48.350  54.670  1.00  0.00           H
ATOM   3259 HG23 VAL A 217      48.530  48.140  55.330  1.00  0.00           H
ATOM   3260  C   VAL A 217      49.240  49.570  57.900  1.00  0.00           C
ATOM   3261  O   VAL A 217      49.170  49.330  59.100  1.00  0.00           O
ATOM   3262  N   PHE A 218      50.420  49.450  57.200  1.00  0.00           N
ATOM   3263  HN  PHE A 218      50.450  49.760  56.260  1.00  0.00           H
ATOM   3264  CA  PHE A 218      51.650  48.970  57.730  1.00  0.00           C
ATOM   3265  HA  PHE A 218      51.510  47.900  57.780  1.00  0.00           H
ATOM   3266  CB  PHE A 218      52.840  49.220  56.740  1.00  0.00           C
ATOM   3267  HB1 PHE A 218      53.110  50.290  56.640  1.00  0.00           H
ATOM   3268  HB2 PHE A 218      52.420  48.870  55.770  1.00  0.00           H
ATOM   3269  CG  PHE A 218      54.000  48.320  57.020  1.00  0.00           C
ATOM   3270  CD1 PHE A 218      54.280  47.150  56.320  1.00  0.00           C
ATOM   3271  HD1 PHE A 218      53.590  46.670  55.650  1.00  0.00           H
ATOM   3272  CE1 PHE A 218      55.450  46.520  56.550  1.00  0.00           C
ATOM   3273  HE1 PHE A 218      55.630  45.610  56.000  1.00  0.00           H
ATOM   3274  CZ  PHE A 218      56.470  47.050  57.350  1.00  0.00           C
ATOM   3275  HZ  PHE A 218      57.420  46.570  57.530  1.00  0.00           H
ATOM   3276  CD2 PHE A 218      54.970  48.840  57.880  1.00  0.00           C
ATOM   3277  HD2 PHE A 218      54.710  49.670  58.520  1.00  0.00           H
ATOM   3278  CE2 PHE A 218      56.220  48.250  58.070  1.00  0.00           C
ATOM   3279  HE2 PHE A 218      56.880  48.650  58.830  1.00  0.00           H
ATOM   3280  C   PHE A 218      52.050  49.540  59.130  1.00  0.00           C
ATOM   3281  O   PHE A 218      52.520  48.830  60.000  1.00  0.00           O
ATOM   3282  N   LEU A 219      51.900  50.850  59.200  1.00  0.00           N
ATOM   3283  HN  LEU A 219      51.670  51.430  58.430  1.00  0.00           H
ATOM   3284  CA  LEU A 219      52.060  51.580  60.430  1.00  0.00           C
ATOM   3285  HA  LEU A 219      52.940  51.220  60.950  1.00  0.00           H
ATOM   3286  CB  LEU A 219      52.380  53.040  60.140  1.00  0.00           C
ATOM   3287  HB1 LEU A 219      52.240  53.700  61.020  1.00  0.00           H
ATOM   3288  HB2 LEU A 219      51.620  53.350  59.400  1.00  0.00           H
ATOM   3289  CG  LEU A 219      53.770  53.160  59.490  1.00  0.00           C
ATOM   3290  HG  LEU A 219      53.890  52.520  58.590  1.00  0.00           H
ATOM   3291  CD1 LEU A 219      54.050  54.650  59.170  1.00  0.00           C
ATOM   3292 HD11 LEU A 219      54.780  54.500  58.340  1.00  0.00           H
ATOM   3293 HD12 LEU A 219      54.460  55.190  60.050  1.00  0.00           H
ATOM   3294 HD13 LEU A 219      53.140  55.200  58.860  1.00  0.00           H
ATOM   3295  CD2 LEU A 219      54.980  52.650  60.300  1.00  0.00           C
ATOM   3296 HD21 LEU A 219      54.960  53.070  61.330  1.00  0.00           H
ATOM   3297 HD22 LEU A 219      56.030  52.840  59.990  1.00  0.00           H
ATOM   3298 HD23 LEU A 219      54.830  51.570  60.480  1.00  0.00           H
ATOM   3299  C   LEU A 219      50.890  51.380  61.480  1.00  0.00           C
ATOM   3300  O   LEU A 219      51.000  50.610  62.400  1.00  0.00           O
ATOM   3301  N   PHE A 220      49.700  51.990  61.230  1.00  0.00           N
ATOM   3302  HN  PHE A 220      49.570  52.250  60.280  1.00  0.00           H
ATOM   3303  CA  PHE A 220      48.570  52.070  62.220  1.00  0.00           C
ATOM   3304  HA  PHE A 220      48.970  52.320  63.200  1.00  0.00           H
ATOM   3305  CB  PHE A 220      47.660  53.250  61.880  1.00  0.00           C
ATOM   3306  HB1 PHE A 220      46.770  53.240  62.550  1.00  0.00           H
ATOM   3307  HB2 PHE A 220      47.240  52.970  60.890  1.00  0.00           H
ATOM   3308  CG  PHE A 220      48.390  54.550  61.880  1.00  0.00           C
ATOM   3309  CD1 PHE A 220      48.970  55.170  62.990  1.00  0.00           C
ATOM   3310  HD1 PHE A 220      48.930  54.700  63.960  1.00  0.00           H
ATOM   3311  CE1 PHE A 220      49.520  56.460  62.840  1.00  0.00           C
ATOM   3312  HE1 PHE A 220      49.660  57.100  63.700  1.00  0.00           H
ATOM   3313  CZ  PHE A 220      49.590  57.070  61.620  1.00  0.00           C
ATOM   3314  HZ  PHE A 220      50.000  58.060  61.490  1.00  0.00           H
ATOM   3315  CD2 PHE A 220      48.610  55.160  60.590  1.00  0.00           C
ATOM   3316  HD2 PHE A 220      48.260  54.580  59.750  1.00  0.00           H
ATOM   3317  CE2 PHE A 220      49.170  56.410  60.450  1.00  0.00           C
ATOM   3318  HE2 PHE A 220      49.150  56.920  59.500  1.00  0.00           H
ATOM   3319  C   PHE A 220      47.850  50.760  62.450  1.00  0.00           C
ATOM   3320  O   PHE A 220      47.360  50.580  63.600  1.00  0.00           O
ATOM   3321  N   ALA A 221      47.840  49.710  61.560  1.00  0.00           N
ATOM   3322  HN  ALA A 221      48.180  49.710  60.620  1.00  0.00           H
ATOM   3323  CA  ALA A 221      47.250  48.430  61.810  1.00  0.00           C
ATOM   3324  HA  ALA A 221      46.720  48.440  62.750  1.00  0.00           H
ATOM   3325  CB  ALA A 221      46.140  48.170  60.780  1.00  0.00           C
ATOM   3326  HB1 ALA A 221      45.480  49.030  60.570  1.00  0.00           H
ATOM   3327  HB2 ALA A 221      45.470  47.370  61.160  1.00  0.00           H
ATOM   3328  HB3 ALA A 221      46.620  47.900  59.810  1.00  0.00           H
ATOM   3329  C   ALA A 221      48.160  47.180  61.840  1.00  0.00           C
ATOM   3330  O   ALA A 221      47.690  46.080  61.990  1.00  0.00           O
ATOM   3331  N   PHE A 222      49.470  47.530  61.740  1.00  0.00           N
ATOM   3332  HN  PHE A 222      49.740  48.450  61.470  1.00  0.00           H
ATOM   3333  CA  PHE A 222      50.510  46.470  61.840  1.00  0.00           C
ATOM   3334  HA  PHE A 222      50.060  45.640  62.360  1.00  0.00           H
ATOM   3335  CB  PHE A 222      51.090  45.930  60.460  1.00  0.00           C
ATOM   3336  HB1 PHE A 222      51.280  46.730  59.720  1.00  0.00           H
ATOM   3337  HB2 PHE A 222      50.360  45.170  60.110  1.00  0.00           H
ATOM   3338  CG  PHE A 222      52.330  45.100  60.440  1.00  0.00           C
ATOM   3339  CD1 PHE A 222      52.540  43.990  61.330  1.00  0.00           C
ATOM   3340  HD1 PHE A 222      51.760  43.740  62.030  1.00  0.00           H
ATOM   3341  CE1 PHE A 222      53.810  43.470  61.500  1.00  0.00           C
ATOM   3342  HE1 PHE A 222      53.980  42.780  62.310  1.00  0.00           H
ATOM   3343  CZ  PHE A 222      54.880  43.780  60.600  1.00  0.00           C
ATOM   3344  HZ  PHE A 222      55.840  43.320  60.760  1.00  0.00           H
ATOM   3345  CD2 PHE A 222      53.430  45.470  59.600  1.00  0.00           C
ATOM   3346  HD2 PHE A 222      53.500  46.370  59.010  1.00  0.00           H
ATOM   3347  CE2 PHE A 222      54.680  44.760  59.650  1.00  0.00           C
ATOM   3348  HE2 PHE A 222      55.500  45.190  59.090  1.00  0.00           H
ATOM   3349  C   PHE A 222      51.600  46.740  62.900  1.00  0.00           C
ATOM   3350  O   PHE A 222      51.470  46.150  64.080  1.00  0.00           O
ATOM   3351  N   VAL A 223      52.550  47.650  62.640  1.00  0.00           N
ATOM   3352  HN  VAL A 223      52.480  48.030  61.720  1.00  0.00           H
ATOM   3353  CA  VAL A 223      53.640  48.030  63.550  1.00  0.00           C
ATOM   3354  HA  VAL A 223      54.120  47.100  63.790  1.00  0.00           H
ATOM   3355  CB  VAL A 223      54.550  48.930  62.760  1.00  0.00           C
ATOM   3356  HB  VAL A 223      54.040  49.620  62.060  1.00  0.00           H
ATOM   3357  CG1 VAL A 223      55.630  49.560  63.610  1.00  0.00           C
ATOM   3358 HG11 VAL A 223      56.420  49.930  62.920  1.00  0.00           H
ATOM   3359 HG12 VAL A 223      56.060  48.820  64.320  1.00  0.00           H
ATOM   3360 HG13 VAL A 223      55.330  50.290  64.390  1.00  0.00           H
ATOM   3361  CG2 VAL A 223      55.400  48.020  61.840  1.00  0.00           C
ATOM   3362 HG21 VAL A 223      54.650  47.490  61.210  1.00  0.00           H
ATOM   3363 HG22 VAL A 223      55.880  47.200  62.420  1.00  0.00           H
ATOM   3364 HG23 VAL A 223      56.120  48.630  61.260  1.00  0.00           H
ATOM   3365  C   VAL A 223      53.200  48.740  64.840  1.00  0.00           C
ATOM   3366  O   VAL A 223      53.740  48.460  65.890  1.00  0.00           O
ATOM   3367  N   VAL A 224      52.240  49.710  64.700  1.00  0.00           N
ATOM   3368  HN  VAL A 224      51.800  50.050  63.880  1.00  0.00           H
ATOM   3369  CA  VAL A 224      51.720  50.350  65.940  1.00  0.00           C
ATOM   3370  HA  VAL A 224      52.510  50.770  66.530  1.00  0.00           H
ATOM   3371  CB  VAL A 224      50.930  51.640  65.500  1.00  0.00           C
ATOM   3372  HB  VAL A 224      50.190  51.290  64.740  1.00  0.00           H
ATOM   3373  CG1 VAL A 224      50.060  52.250  66.660  1.00  0.00           C
ATOM   3374 HG11 VAL A 224      49.250  51.610  67.070  1.00  0.00           H
ATOM   3375 HG12 VAL A 224      49.520  53.170  66.360  1.00  0.00           H
ATOM   3376 HG13 VAL A 224      50.670  52.420  67.570  1.00  0.00           H
ATOM   3377  CG2 VAL A 224      51.910  52.740  64.970  1.00  0.00           C
ATOM   3378 HG21 VAL A 224      52.570  53.130  65.780  1.00  0.00           H
ATOM   3379 HG22 VAL A 224      51.220  53.580  64.760  1.00  0.00           H
ATOM   3380 HG23 VAL A 224      52.470  52.360  64.090  1.00  0.00           H
ATOM   3381  C   VAL A 224      50.970  49.430  66.970  1.00  0.00           C
ATOM   3382  O   VAL A 224      51.370  49.570  68.100  1.00  0.00           O
ATOM   3383  N   PRO A 225      50.050  48.530  66.650  1.00  0.00           N
ATOM   3384  CD  PRO A 225      49.210  48.480  65.480  1.00  0.00           C
ATOM   3385  HD1 PRO A 225      49.820  48.510  64.550  1.00  0.00           H
ATOM   3386  HD2 PRO A 225      48.440  49.270  65.570  1.00  0.00           H
ATOM   3387  CA  PRO A 225      49.430  47.730  67.720  1.00  0.00           C
ATOM   3388  HA  PRO A 225      49.060  48.420  68.470  1.00  0.00           H
ATOM   3389  CB  PRO A 225      48.260  46.980  67.020  1.00  0.00           C
ATOM   3390  HB1 PRO A 225      47.280  47.440  67.260  1.00  0.00           H
ATOM   3391  HB2 PRO A 225      48.130  45.890  67.110  1.00  0.00           H
ATOM   3392  CG  PRO A 225      48.460  47.140  65.530  1.00  0.00           C
ATOM   3393  HG1 PRO A 225      49.170  46.380  65.130  1.00  0.00           H
ATOM   3394  HG2 PRO A 225      47.500  47.120  64.980  1.00  0.00           H
ATOM   3395  C   PRO A 225      50.390  46.700  68.410  1.00  0.00           C
ATOM   3396  O   PRO A 225      50.360  46.590  69.620  1.00  0.00           O
ATOM   3397  N   ILE A 226      51.240  46.030  67.610  1.00  0.00           N
ATOM   3398  HN  ILE A 226      51.130  45.960  66.620  1.00  0.00           H
ATOM   3399  CA  ILE A 226      52.360  45.150  68.080  1.00  0.00           C
ATOM   3400  HA  ILE A 226      51.960  44.350  68.680  1.00  0.00           H
ATOM   3401  CB  ILE A 226      53.090  44.570  66.880  1.00  0.00           C
ATOM   3402  HB  ILE A 226      53.500  45.410  66.290  1.00  0.00           H
ATOM   3403  CG2 ILE A 226      54.220  43.690  67.360  1.00  0.00           C
ATOM   3404 HG21 ILE A 226      55.200  44.200  67.540  1.00  0.00           H
ATOM   3405 HG22 ILE A 226      54.600  43.120  66.490  1.00  0.00           H
ATOM   3406 HG23 ILE A 226      53.980  43.030  68.220  1.00  0.00           H
ATOM   3407  CG1 ILE A 226      52.070  43.720  66.040  1.00  0.00           C
ATOM   3408 HG11 ILE A 226      51.160  44.350  65.920  1.00  0.00           H
ATOM   3409 HG12 ILE A 226      51.920  42.800  66.630  1.00  0.00           H
ATOM   3410  CD  ILE A 226      52.700  43.330  64.670  1.00  0.00           C
ATOM   3411  HD1 ILE A 226      53.580  42.670  64.710  1.00  0.00           H
ATOM   3412  HD2 ILE A 226      52.990  44.280  64.170  1.00  0.00           H
ATOM   3413  HD3 ILE A 226      51.820  42.900  64.140  1.00  0.00           H
ATOM   3414  C   ILE A 226      53.360  45.790  68.960  1.00  0.00           C
ATOM   3415  O   ILE A 226      53.830  45.200  69.910  1.00  0.00           O
ATOM   3416  N   LEU A 227      53.710  47.050  68.570  1.00  0.00           N
ATOM   3417  HN  LEU A 227      53.460  47.510  67.720  1.00  0.00           H
ATOM   3418  CA  LEU A 227      54.420  47.900  69.520  1.00  0.00           C
ATOM   3419  HA  LEU A 227      55.280  47.290  69.780  1.00  0.00           H
ATOM   3420  CB  LEU A 227      54.890  49.200  68.810  1.00  0.00           C
ATOM   3421  HB1 LEU A 227      53.980  49.640  68.340  1.00  0.00           H
ATOM   3422  HB2 LEU A 227      55.620  49.010  67.990  1.00  0.00           H
ATOM   3423  CG  LEU A 227      55.590  50.250  69.750  1.00  0.00           C
ATOM   3424  HG  LEU A 227      54.940  50.370  70.650  1.00  0.00           H
ATOM   3425  CD1 LEU A 227      56.990  49.910  70.210  1.00  0.00           C
ATOM   3426 HD11 LEU A 227      57.080  49.120  70.980  1.00  0.00           H
ATOM   3427 HD12 LEU A 227      57.400  50.820  70.670  1.00  0.00           H
ATOM   3428 HD13 LEU A 227      57.650  49.550  69.390  1.00  0.00           H
ATOM   3429  CD2 LEU A 227      55.590  51.670  69.110  1.00  0.00           C
ATOM   3430 HD21 LEU A 227      54.570  52.030  68.860  1.00  0.00           H
ATOM   3431 HD22 LEU A 227      56.200  51.770  68.190  1.00  0.00           H
ATOM   3432 HD23 LEU A 227      56.040  52.300  69.900  1.00  0.00           H
ATOM   3433  C   LEU A 227      53.670  48.270  70.790  1.00  0.00           C
ATOM   3434  O   LEU A 227      54.210  47.980  71.840  1.00  0.00           O
ATOM   3435  N   ILE A 228      52.400  48.780  70.770  1.00  0.00           N
ATOM   3436  HN  ILE A 228      51.980  48.830  69.860  1.00  0.00           H
ATOM   3437  CA  ILE A 228      51.710  49.180  71.930  1.00  0.00           C
ATOM   3438  HA  ILE A 228      52.390  49.800  72.510  1.00  0.00           H
ATOM   3439  CB  ILE A 228      50.480  50.050  71.620  1.00  0.00           C
ATOM   3440  HB  ILE A 228      49.770  49.480  70.980  1.00  0.00           H
ATOM   3441  CG2 ILE A 228      49.600  50.190  72.930  1.00  0.00           C
ATOM   3442 HG21 ILE A 228      50.150  50.750  73.720  1.00  0.00           H
ATOM   3443 HG22 ILE A 228      49.290  49.150  73.170  1.00  0.00           H
ATOM   3444 HG23 ILE A 228      48.650  50.720  72.720  1.00  0.00           H
ATOM   3445  CG1 ILE A 228      50.980  51.440  71.050  1.00  0.00           C
ATOM   3446 HG11 ILE A 228      50.190  51.860  70.390  1.00  0.00           H
ATOM   3447 HG12 ILE A 228      51.840  51.210  70.380  1.00  0.00           H
ATOM   3448  CD  ILE A 228      51.440  52.420  72.070  1.00  0.00           C
ATOM   3449  HD1 ILE A 228      51.810  53.340  71.570  1.00  0.00           H
ATOM   3450  HD2 ILE A 228      52.280  52.080  72.720  1.00  0.00           H
ATOM   3451  HD3 ILE A 228      50.530  52.700  72.640  1.00  0.00           H
ATOM   3452  C   ILE A 228      51.470  48.020  72.860  1.00  0.00           C
ATOM   3453  O   ILE A 228      51.760  48.120  74.080  1.00  0.00           O
ATOM   3454  N   ILE A 229      51.020  46.850  72.330  1.00  0.00           N
ATOM   3455  HN  ILE A 229      50.800  46.840  71.360  1.00  0.00           H
ATOM   3456  CA  ILE A 229      50.770  45.630  73.090  1.00  0.00           C
ATOM   3457  HA  ILE A 229      50.210  45.990  73.940  1.00  0.00           H
ATOM   3458  CB  ILE A 229      49.860  44.630  72.330  1.00  0.00           C
ATOM   3459  HB  ILE A 229      50.200  44.640  71.270  1.00  0.00           H
ATOM   3460  CG2 ILE A 229      50.140  43.130  72.740  1.00  0.00           C
ATOM   3461 HG21 ILE A 229      49.610  42.530  71.970  1.00  0.00           H
ATOM   3462 HG22 ILE A 229      49.580  42.870  73.660  1.00  0.00           H
ATOM   3463 HG23 ILE A 229      51.210  42.860  72.790  1.00  0.00           H
ATOM   3464  CG1 ILE A 229      48.420  45.100  72.240  1.00  0.00           C
ATOM   3465 HG11 ILE A 229      48.450  45.940  71.510  1.00  0.00           H
ATOM   3466 HG12 ILE A 229      47.920  45.560  73.120  1.00  0.00           H
ATOM   3467  CD  ILE A 229      47.620  43.940  71.620  1.00  0.00           C
ATOM   3468  HD1 ILE A 229      47.460  43.080  72.300  1.00  0.00           H
ATOM   3469  HD2 ILE A 229      48.110  43.610  70.680  1.00  0.00           H
ATOM   3470  HD3 ILE A 229      46.600  44.310  71.390  1.00  0.00           H
ATOM   3471  C   ILE A 229      51.980  45.030  73.720  1.00  0.00           C
ATOM   3472  O   ILE A 229      52.040  44.720  74.910  1.00  0.00           O
ATOM   3473  N   THR A 230      53.220  45.030  73.060  1.00  0.00           N
ATOM   3474  HN  THR A 230      53.190  45.250  72.090  1.00  0.00           H
ATOM   3475  CA  THR A 230      54.460  44.660  73.680  1.00  0.00           C
ATOM   3476  HA  THR A 230      54.240  43.670  74.070  1.00  0.00           H
ATOM   3477  CB  THR A 230      55.580  44.410  72.730  1.00  0.00           C
ATOM   3478  HB  THR A 230      55.770  45.370  72.200  1.00  0.00           H
ATOM   3479  OG1 THR A 230      55.200  43.350  71.800  1.00  0.00           O
ATOM   3480  HG1 THR A 230      54.980  43.870  71.030  1.00  0.00           H
ATOM   3481  CG2 THR A 230      56.820  43.800  73.390  1.00  0.00           C
ATOM   3482 HG21 THR A 230      57.130  44.350  74.300  1.00  0.00           H
ATOM   3483 HG22 THR A 230      57.620  43.830  72.620  1.00  0.00           H
ATOM   3484 HG23 THR A 230      56.690  42.750  73.730  1.00  0.00           H
ATOM   3485  C   THR A 230      54.910  45.700  74.730  1.00  0.00           C
ATOM   3486  O   THR A 230      55.540  45.340  75.680  1.00  0.00           O
ATOM   3487  N   VAL A 231      54.720  47.050  74.580  1.00  0.00           N
ATOM   3488  HN  VAL A 231      54.160  47.430  73.850  1.00  0.00           H
ATOM   3489  CA  VAL A 231      55.020  48.010  75.600  1.00  0.00           C
ATOM   3490  HA  VAL A 231      56.040  47.840  75.920  1.00  0.00           H
ATOM   3491  CB  VAL A 231      54.900  49.410  74.980  1.00  0.00           C
ATOM   3492  HB  VAL A 231      54.000  49.600  74.350  1.00  0.00           H
ATOM   3493  CG1 VAL A 231      54.860  50.450  76.140  1.00  0.00           C
ATOM   3494 HG11 VAL A 231      55.780  50.370  76.760  1.00  0.00           H
ATOM   3495 HG12 VAL A 231      53.960  50.360  76.790  1.00  0.00           H
ATOM   3496 HG13 VAL A 231      54.850  51.450  75.670  1.00  0.00           H
ATOM   3497  CG2 VAL A 231      55.990  49.710  73.930  1.00  0.00           C
ATOM   3498 HG21 VAL A 231      56.210  50.800  73.870  1.00  0.00           H
ATOM   3499 HG22 VAL A 231      55.820  49.330  72.900  1.00  0.00           H
ATOM   3500 HG23 VAL A 231      56.910  49.150  74.210  1.00  0.00           H
ATOM   3501  C   VAL A 231      54.140  47.840  76.840  1.00  0.00           C
ATOM   3502  O   VAL A 231      54.630  47.960  77.990  1.00  0.00           O
ATOM   3503  N   CYS A 232      52.830  47.510  76.590  1.00  0.00           N
ATOM   3504  HN  CYS A 232      52.470  47.730  75.690  1.00  0.00           H
ATOM   3505  CA  CYS A 232      51.940  47.150  77.720  1.00  0.00           C
ATOM   3506  HA  CYS A 232      52.040  48.020  78.350  1.00  0.00           H
ATOM   3507  CB  CYS A 232      50.470  47.270  77.110  1.00  0.00           C
ATOM   3508  HB1 CYS A 232      49.770  46.910  77.900  1.00  0.00           H
ATOM   3509  HB2 CYS A 232      50.330  46.500  76.330  1.00  0.00           H
ATOM   3510  SG  CYS A 232      50.070  49.020  76.740  1.00  0.00           S
ATOM   3511  HG1 CYS A 232      50.900  49.220  75.720  1.00  0.00           H
ATOM   3512  C   CYS A 232      52.200  45.910  78.480  1.00  0.00           C
ATOM   3513  O   CYS A 232      52.200  45.860  79.720  1.00  0.00           O
ATOM   3514  N   TYR A 233      52.520  44.800  77.800  1.00  0.00           N
ATOM   3515  HN  TYR A 233      52.650  44.860  76.820  1.00  0.00           H
ATOM   3516  CA  TYR A 233      53.050  43.610  78.400  1.00  0.00           C
ATOM   3517  HA  TYR A 233      52.290  43.320  79.120  1.00  0.00           H
ATOM   3518  CB  TYR A 233      53.210  42.480  77.280  1.00  0.00           C
ATOM   3519  HB1 TYR A 233      53.560  42.910  76.320  1.00  0.00           H
ATOM   3520  HB2 TYR A 233      52.190  42.060  77.090  1.00  0.00           H
ATOM   3521  CG  TYR A 233      54.020  41.360  77.680  1.00  0.00           C
ATOM   3522  CD1 TYR A 233      53.860  40.630  78.910  1.00  0.00           C
ATOM   3523  HD1 TYR A 233      53.100  40.990  79.580  1.00  0.00           H
ATOM   3524  CE1 TYR A 233      54.640  39.550  79.190  1.00  0.00           C
ATOM   3525  HE1 TYR A 233      54.550  39.030  80.130  1.00  0.00           H
ATOM   3526  CZ  TYR A 233      55.720  39.280  78.300  1.00  0.00           C
ATOM   3527  OH  TYR A 233      56.640  38.290  78.550  1.00  0.00           O
ATOM   3528  HH  TYR A 233      57.400  38.470  78.000  1.00  0.00           H
ATOM   3529  CD2 TYR A 233      54.990  41.030  76.700  1.00  0.00           C
ATOM   3530  HD2 TYR A 233      55.080  41.610  75.800  1.00  0.00           H
ATOM   3531  CE2 TYR A 233      55.870  39.960  77.070  1.00  0.00           C
ATOM   3532  HE2 TYR A 233      56.700  39.750  76.410  1.00  0.00           H
ATOM   3533  C   TYR A 233      54.350  43.860  79.140  1.00  0.00           C
ATOM   3534  O   TYR A 233      54.530  43.300  80.250  1.00  0.00           O
ATOM   3535  N   GLY A 234      55.240  44.730  78.620  1.00  0.00           N
ATOM   3536  HN  GLY A 234      55.080  45.140  77.730  1.00  0.00           H
ATOM   3537  CA  GLY A 234      56.460  45.200  79.190  1.00  0.00           C
ATOM   3538  HA1 GLY A 234      56.730  45.970  78.480  1.00  0.00           H
ATOM   3539  HA2 GLY A 234      57.040  44.300  79.360  1.00  0.00           H
ATOM   3540  C   GLY A 234      56.270  45.840  80.550  1.00  0.00           C
ATOM   3541  O   GLY A 234      56.800  45.250  81.480  1.00  0.00           O
ATOM   3542  N   LEU A 235      55.540  46.890  80.660  1.00  0.00           N
ATOM   3543  HN  LEU A 235      55.100  47.410  79.930  1.00  0.00           H
ATOM   3544  CA  LEU A 235      55.340  47.660  81.870  1.00  0.00           C
ATOM   3545  HA  LEU A 235      56.260  47.970  82.340  1.00  0.00           H
ATOM   3546  CB  LEU A 235      54.550  48.900  81.490  1.00  0.00           C
ATOM   3547  HB1 LEU A 235      54.260  49.450  82.420  1.00  0.00           H
ATOM   3548  HB2 LEU A 235      53.680  48.620  80.870  1.00  0.00           H
ATOM   3549  CG  LEU A 235      55.280  49.920  80.590  1.00  0.00           C
ATOM   3550  HG  LEU A 235      55.830  49.350  79.800  1.00  0.00           H
ATOM   3551  CD1 LEU A 235      54.330  50.800  79.810  1.00  0.00           C
ATOM   3552 HD11 LEU A 235      53.790  50.170  79.070  1.00  0.00           H
ATOM   3553 HD12 LEU A 235      55.020  51.400  79.170  1.00  0.00           H
ATOM   3554 HD13 LEU A 235      53.630  51.370  80.460  1.00  0.00           H
ATOM   3555  CD2 LEU A 235      56.320  50.670  81.450  1.00  0.00           C
ATOM   3556 HD21 LEU A 235      57.060  50.060  82.010  1.00  0.00           H
ATOM   3557 HD22 LEU A 235      55.860  51.220  82.300  1.00  0.00           H
ATOM   3558 HD23 LEU A 235      56.950  51.340  80.830  1.00  0.00           H
ATOM   3559  C   LEU A 235      54.650  46.740  82.910  1.00  0.00           C
ATOM   3560  O   LEU A 235      55.070  46.720  84.110  1.00  0.00           O
ATOM   3561  N   MET A 236      53.700  45.890  82.520  1.00  0.00           N
ATOM   3562  HN  MET A 236      53.370  46.000  81.580  1.00  0.00           H
ATOM   3563  CA  MET A 236      53.080  44.860  83.290  1.00  0.00           C
ATOM   3564  HA  MET A 236      52.690  45.460  84.100  1.00  0.00           H
ATOM   3565  CB  MET A 236      51.960  44.040  82.500  1.00  0.00           C
ATOM   3566  HB1 MET A 236      51.780  43.240  83.250  1.00  0.00           H
ATOM   3567  HB2 MET A 236      52.360  43.450  81.650  1.00  0.00           H
ATOM   3568  CG  MET A 236      50.650  44.720  82.250  1.00  0.00           C
ATOM   3569  HG1 MET A 236      50.910  45.750  81.920  1.00  0.00           H
ATOM   3570  HG2 MET A 236      50.070  44.690  83.200  1.00  0.00           H
ATOM   3571  SD  MET A 236      49.610  44.020  80.850  1.00  0.00           S
ATOM   3572  CE  MET A 236      48.920  42.530  81.670  1.00  0.00           C
ATOM   3573  HE1 MET A 236      49.670  41.710  81.660  1.00  0.00           H
ATOM   3574  HE2 MET A 236      48.010  42.170  81.140  1.00  0.00           H
ATOM   3575  HE3 MET A 236      48.730  42.830  82.720  1.00  0.00           H
ATOM   3576  C   MET A 236      54.090  43.900  83.970  1.00  0.00           C
ATOM   3577  O   MET A 236      54.090  43.740  85.160  1.00  0.00           O
ATOM   3578  N   LEU A 237      54.890  43.320  83.150  1.00  0.00           N
ATOM   3579  HN  LEU A 237      54.920  43.530  82.180  1.00  0.00           H
ATOM   3580  CA  LEU A 237      55.780  42.260  83.550  1.00  0.00           C
ATOM   3581  HA  LEU A 237      55.120  41.500  83.930  1.00  0.00           H
ATOM   3582  CB  LEU A 237      56.340  41.710  82.260  1.00  0.00           C
ATOM   3583  HB1 LEU A 237      56.970  42.550  81.900  1.00  0.00           H
ATOM   3584  HB2 LEU A 237      55.530  41.550  81.510  1.00  0.00           H
ATOM   3585  CG  LEU A 237      57.320  40.500  82.490  1.00  0.00           C
ATOM   3586  HG  LEU A 237      58.160  40.790  83.150  1.00  0.00           H
ATOM   3587  CD1 LEU A 237      56.510  39.340  83.130  1.00  0.00           C
ATOM   3588 HD11 LEU A 237      57.020  38.350  83.190  1.00  0.00           H
ATOM   3589 HD12 LEU A 237      55.630  39.150  82.490  1.00  0.00           H
ATOM   3590 HD13 LEU A 237      56.190  39.560  84.170  1.00  0.00           H
ATOM   3591  CD2 LEU A 237      58.010  40.040  81.200  1.00  0.00           C
ATOM   3592 HD21 LEU A 237      58.800  40.690  80.770  1.00  0.00           H
ATOM   3593 HD22 LEU A 237      57.270  40.040  80.370  1.00  0.00           H
ATOM   3594 HD23 LEU A 237      58.550  39.080  81.340  1.00  0.00           H
ATOM   3595  C   LEU A 237      56.900  42.640  84.530  1.00  0.00           C
ATOM   3596  O   LEU A 237      57.190  41.990  85.460  1.00  0.00           O
ATOM   3597  N   LEU A 238      57.420  43.850  84.350  1.00  0.00           N
ATOM   3598  HN  LEU A 238      57.230  44.320  83.490  1.00  0.00           H
ATOM   3599  CA  LEU A 238      58.200  44.640  85.220  1.00  0.00           C
ATOM   3600  HA  LEU A 238      59.150  44.240  85.530  1.00  0.00           H
ATOM   3601  CB  LEU A 238      58.630  45.920  84.470  1.00  0.00           C
ATOM   3602  HB1 LEU A 238      57.830  46.320  83.810  1.00  0.00           H
ATOM   3603  HB2 LEU A 238      59.450  45.740  83.750  1.00  0.00           H
ATOM   3604  CG  LEU A 238      59.220  47.100  85.330  1.00  0.00           C
ATOM   3605  HG  LEU A 238      58.510  47.330  86.160  1.00  0.00           H
ATOM   3606  CD1 LEU A 238      60.570  46.730  85.900  1.00  0.00           C
ATOM   3607 HD11 LEU A 238      61.300  46.890  85.070  1.00  0.00           H
ATOM   3608 HD12 LEU A 238      60.520  45.690  86.280  1.00  0.00           H
ATOM   3609 HD13 LEU A 238      60.810  47.490  86.680  1.00  0.00           H
ATOM   3610  CD2 LEU A 238      59.320  48.480  84.620  1.00  0.00           C
ATOM   3611 HD21 LEU A 238      59.910  48.430  83.680  1.00  0.00           H
ATOM   3612 HD22 LEU A 238      59.800  49.150  85.360  1.00  0.00           H
ATOM   3613 HD23 LEU A 238      58.310  48.900  84.420  1.00  0.00           H
ATOM   3614  C   LEU A 238      57.550  44.920  86.570  1.00  0.00           C
ATOM   3615  O   LEU A 238      58.070  44.650  87.620  1.00  0.00           O
ATOM   3616  N   ARG A 239      56.360  45.450  86.600  1.00  0.00           N
ATOM   3617  HN  ARG A 239      55.910  45.500  85.710  1.00  0.00           H
ATOM   3618  CA  ARG A 239      55.610  45.710  87.770  1.00  0.00           C
ATOM   3619  HA  ARG A 239      56.270  46.350  88.350  1.00  0.00           H
ATOM   3620  CB  ARG A 239      54.300  46.360  87.300  1.00  0.00           C
ATOM   3621  HB1 ARG A 239      53.950  45.750  86.430  1.00  0.00           H
ATOM   3622  HB2 ARG A 239      54.490  47.400  86.960  1.00  0.00           H
ATOM   3623  CG  ARG A 239      53.010  46.380  88.290  1.00  0.00           C
ATOM   3624  HG1 ARG A 239      52.820  45.290  88.430  1.00  0.00           H
ATOM   3625  HG2 ARG A 239      52.230  46.810  87.630  1.00  0.00           H
ATOM   3626  CD  ARG A 239      53.100  47.170  89.500  1.00  0.00           C
ATOM   3627  HD1 ARG A 239      53.420  48.190  89.200  1.00  0.00           H
ATOM   3628  HD2 ARG A 239      53.850  46.660  90.140  1.00  0.00           H
ATOM   3629  NE  ARG A 239      51.770  47.120  90.160  1.00  0.00           N
ATOM   3630  HE  ARG A 239      50.930  46.950  89.650  1.00  0.00           H
ATOM   3631  CZ  ARG A 239      51.530  47.780  91.270  1.00  0.00           C
ATOM   3632  NH1 ARG A 239      52.390  48.260  92.130  1.00  0.00           N
ATOM   3633 HH11 ARG A 239      53.390  48.230  92.030  1.00  0.00           H
ATOM   3634 HH12 ARG A 239      52.020  48.860  92.840  1.00  0.00           H
ATOM   3635  NH2 ARG A 239      50.260  47.910  91.600  1.00  0.00           N
ATOM   3636 HH21 ARG A 239      49.660  47.140  91.380  1.00  0.00           H
ATOM   3637 HH22 ARG A 239      50.080  48.250  92.520  1.00  0.00           H
ATOM   3638  C   ARG A 239      55.180  44.510  88.550  1.00  0.00           C
ATOM   3639  O   ARG A 239      55.180  44.500  89.780  1.00  0.00           O
ATOM   3640  N   LEU A 240      54.830  43.390  87.890  1.00  0.00           N
ATOM   3641  HN  LEU A 240      54.630  43.480  86.920  1.00  0.00           H
ATOM   3642  CA  LEU A 240      54.570  42.120  88.570  1.00  0.00           C
ATOM   3643  HA  LEU A 240      53.790  42.330  89.290  1.00  0.00           H
ATOM   3644  CB  LEU A 240      53.970  41.120  87.560  1.00  0.00           C
ATOM   3645  HB1 LEU A 240      54.730  40.830  86.800  1.00  0.00           H
ATOM   3646  HB2 LEU A 240      53.210  41.690  87.000  1.00  0.00           H
ATOM   3647  CG  LEU A 240      53.360  39.840  88.040  1.00  0.00           C
ATOM   3648  HG  LEU A 240      54.050  39.350  88.760  1.00  0.00           H
ATOM   3649  CD1 LEU A 240      52.060  40.210  88.870  1.00  0.00           C
ATOM   3650 HD11 LEU A 240      52.300  40.930  89.690  1.00  0.00           H
ATOM   3651 HD12 LEU A 240      51.510  39.280  89.100  1.00  0.00           H
ATOM   3652 HD13 LEU A 240      51.450  40.770  88.120  1.00  0.00           H
ATOM   3653  CD2 LEU A 240      53.150  38.820  86.960  1.00  0.00           C
ATOM   3654 HD21 LEU A 240      52.290  39.160  86.350  1.00  0.00           H
ATOM   3655 HD22 LEU A 240      52.970  37.830  87.440  1.00  0.00           H
ATOM   3656 HD23 LEU A 240      54.090  38.590  86.410  1.00  0.00           H
ATOM   3657  C   LEU A 240      55.840  41.570  89.270  1.00  0.00           C
ATOM   3658  O   LEU A 240      55.700  40.950  90.300  1.00  0.00           O
ATOM   3659  N   ARG A 241      57.070  41.820  88.770  1.00  0.00           N
ATOM   3660  HN  ARG A 241      57.300  42.410  88.000  1.00  0.00           H
ATOM   3661  CA  ARG A 241      58.280  41.430  89.380  1.00  0.00           C
ATOM   3662  HA  ARG A 241      58.180  40.360  89.440  1.00  0.00           H
ATOM   3663  CB  ARG A 241      59.470  41.730  88.520  1.00  0.00           C
ATOM   3664  HB1 ARG A 241      59.610  42.830  88.400  1.00  0.00           H
ATOM   3665  HB2 ARG A 241      59.340  41.300  87.500  1.00  0.00           H
ATOM   3666  CG  ARG A 241      60.830  41.180  89.050  1.00  0.00           C
ATOM   3667  HG1 ARG A 241      61.080  41.740  89.980  1.00  0.00           H
ATOM   3668  HG2 ARG A 241      61.580  41.460  88.280  1.00  0.00           H
ATOM   3669  CD  ARG A 241      60.900  39.680  89.380  1.00  0.00           C
ATOM   3670  HD1 ARG A 241      60.750  39.050  88.480  1.00  0.00           H
ATOM   3671  HD2 ARG A 241      60.130  39.490  90.160  1.00  0.00           H
ATOM   3672  NE  ARG A 241      62.330  39.390  89.810  1.00  0.00           N
ATOM   3673  HE  ARG A 241      63.000  40.130  89.910  1.00  0.00           H
ATOM   3674  CZ  ARG A 241      62.880  38.210  89.590  1.00  0.00           C
ATOM   3675  NH1 ARG A 241      62.170  37.160  89.230  1.00  0.00           N
ATOM   3676 HH11 ARG A 241      61.210  37.190  88.940  1.00  0.00           H
ATOM   3677 HH12 ARG A 241      62.600  36.260  89.170  1.00  0.00           H
ATOM   3678  NH2 ARG A 241      64.150  38.050  89.880  1.00  0.00           N
ATOM   3679 HH21 ARG A 241      64.700  38.870  90.040  1.00  0.00           H
ATOM   3680 HH22 ARG A 241      64.530  37.130  89.990  1.00  0.00           H
ATOM   3681  C   ARG A 241      58.470  42.100  90.760  1.00  0.00           C
ATOM   3682  O   ARG A 241      58.830  41.450  91.710  1.00  0.00           O
ATOM   3683  N   SER A 242      58.170  43.410  90.850  1.00  0.00           N
ATOM   3684  HN  SER A 242      57.660  43.880  90.140  1.00  0.00           H
ATOM   3685  CA  SER A 242      58.110  44.170  92.110  1.00  0.00           C
ATOM   3686  HA  SER A 242      58.970  44.000  92.730  1.00  0.00           H
ATOM   3687  CB  SER A 242      58.000  45.720  91.940  1.00  0.00           C
ATOM   3688  HB1 SER A 242      57.490  46.190  92.800  1.00  0.00           H
ATOM   3689  HB2 SER A 242      57.320  45.960  91.100  1.00  0.00           H
ATOM   3690  OG  SER A 242      59.300  46.270  91.770  1.00  0.00           O
ATOM   3691  HG1 SER A 242      59.550  46.000  90.880  1.00  0.00           H
ATOM   3692  C   SER A 242      56.930  43.710  93.010  1.00  0.00           C
ATOM   3693  O   SER A 242      57.100  43.400  94.160  1.00  0.00           O
ATOM   3694  N   VAL A 243      55.670  43.500  92.420  1.00  0.00           N
ATOM   3695  HN  VAL A 243      55.530  43.670  91.440  1.00  0.00           H
ATOM   3696  CA  VAL A 243      54.520  42.990  93.220  1.00  0.00           C
ATOM   3697  HA  VAL A 243      54.330  43.670  94.040  1.00  0.00           H
ATOM   3698  CB  VAL A 243      53.200  42.930  92.380  1.00  0.00           C
ATOM   3699  HB  VAL A 243      53.380  42.550  91.360  1.00  0.00           H
ATOM   3700  CG1 VAL A 243      52.190  41.980  93.070  1.00  0.00           C
ATOM   3701 HG11 VAL A 243      52.500  40.920  93.000  1.00  0.00           H
ATOM   3702 HG12 VAL A 243      51.220  42.180  92.560  1.00  0.00           H
ATOM   3703 HG13 VAL A 243      52.040  42.330  94.120  1.00  0.00           H
ATOM   3704  CG2 VAL A 243      52.630  44.400  92.290  1.00  0.00           C
ATOM   3705 HG21 VAL A 243      51.750  44.470  91.610  1.00  0.00           H
ATOM   3706 HG22 VAL A 243      53.380  45.110  91.880  1.00  0.00           H
ATOM   3707 HG23 VAL A 243      52.330  44.740  93.300  1.00  0.00           H
ATOM   3708  C   VAL A 243      54.860  41.660  93.770  1.00  0.00           C
ATOM   3709  O   VAL A 243      54.700  41.510  94.970  1.00  0.00           O
ATOM   3710  N   ARG A 244      55.450  40.710  93.060  1.00  0.00           N
ATOM   3711  HN  ARG A 244      55.460  40.850  92.070  1.00  0.00           H
ATOM   3712  CA  ARG A 244      56.000  39.510  93.670  1.00  0.00           C
ATOM   3713  HA  ARG A 244      55.190  38.950  94.100  1.00  0.00           H
ATOM   3714  CB  ARG A 244      56.690  38.640  92.550  1.00  0.00           C
ATOM   3715  HB1 ARG A 244      57.160  39.390  91.890  1.00  0.00           H
ATOM   3716  HB2 ARG A 244      55.880  38.190  91.950  1.00  0.00           H
ATOM   3717  CG  ARG A 244      57.700  37.490  93.060  1.00  0.00           C
ATOM   3718  HG1 ARG A 244      57.230  36.910  93.880  1.00  0.00           H
ATOM   3719  HG2 ARG A 244      58.670  37.900  93.410  1.00  0.00           H
ATOM   3720  CD  ARG A 244      57.970  36.590  91.870  1.00  0.00           C
ATOM   3721  HD1 ARG A 244      58.680  37.180  91.260  1.00  0.00           H
ATOM   3722  HD2 ARG A 244      57.120  36.250  91.240  1.00  0.00           H
ATOM   3723  NE  ARG A 244      58.570  35.390  92.510  1.00  0.00           N
ATOM   3724  HE  ARG A 244      58.340  35.290  93.480  1.00  0.00           H
ATOM   3725  CZ  ARG A 244      59.520  34.700  91.940  1.00  0.00           C
ATOM   3726  NH1 ARG A 244      60.210  33.870  92.670  1.00  0.00           N
ATOM   3727 HH11 ARG A 244      59.890  33.720  93.610  1.00  0.00           H
ATOM   3728 HH12 ARG A 244      60.810  33.200  92.240  1.00  0.00           H
ATOM   3729  NH2 ARG A 244      59.840  34.730  90.640  1.00  0.00           N
ATOM   3730 HH21 ARG A 244      59.520  35.430  90.000  1.00  0.00           H
ATOM   3731 HH22 ARG A 244      60.640  34.210  90.360  1.00  0.00           H
ATOM   3732  C   ARG A 244      56.950  39.630  94.790  1.00  0.00           C
ATOM   3733  O   ARG A 244      56.760  39.060  95.850  1.00  0.00           O
ATOM   3734  N   LEU A 245      58.030  40.420  94.640  1.00  0.00           N
ATOM   3735  HN  LEU A 245      58.120  41.020  93.850  1.00  0.00           H
ATOM   3736  CA  LEU A 245      59.100  40.490  95.620  1.00  0.00           C
ATOM   3737  HA  LEU A 245      59.230  39.520  96.070  1.00  0.00           H
ATOM   3738  CB  LEU A 245      60.360  41.120  94.920  1.00  0.00           C
ATOM   3739  HB1 LEU A 245      61.170  41.160  95.680  1.00  0.00           H
ATOM   3740  HB2 LEU A 245      60.130  42.120  94.510  1.00  0.00           H
ATOM   3741  CG  LEU A 245      61.120  40.190  93.860  1.00  0.00           C
ATOM   3742  HG  LEU A 245      60.440  39.940  93.020  1.00  0.00           H
ATOM   3743  CD1 LEU A 245      62.300  40.850  93.180  1.00  0.00           C
ATOM   3744 HD11 LEU A 245      61.980  41.730  92.600  1.00  0.00           H
ATOM   3745 HD12 LEU A 245      62.810  40.160  92.480  1.00  0.00           H
ATOM   3746 HD13 LEU A 245      62.980  41.320  93.930  1.00  0.00           H
ATOM   3747  CD2 LEU A 245      61.460  38.800  94.590  1.00  0.00           C
ATOM   3748 HD21 LEU A 245      61.930  39.080  95.560  1.00  0.00           H
ATOM   3749 HD22 LEU A 245      62.190  38.220  94.000  1.00  0.00           H
ATOM   3750 HD23 LEU A 245      60.570  38.210  94.880  1.00  0.00           H
ATOM   3751  C   LEU A 245      58.770  41.410  96.790  1.00  0.00           C
ATOM   3752  O   LEU A 245      59.200  41.180  97.940  1.00  0.00           O
ATOM   3753  N   LEU A 246      57.850  42.400  96.580  1.00  0.00           N
ATOM   3754  HN  LEU A 246      57.380  42.560  95.710  1.00  0.00           H
ATOM   3755  CA  LEU A 246      57.620  43.430  97.580  1.00  0.00           C
ATOM   3756  HA  LEU A 246      58.410  43.330  98.310  1.00  0.00           H
ATOM   3757  CB  LEU A 246      57.850  44.840  96.930  1.00  0.00           C
ATOM   3758  HB1 LEU A 246      57.680  45.640  97.680  1.00  0.00           H
ATOM   3759  HB2 LEU A 246      57.070  45.000  96.150  1.00  0.00           H
ATOM   3760  CG  LEU A 246      59.250  45.200  96.360  1.00  0.00           C
ATOM   3761  HG  LEU A 246      59.410  44.430  95.580  1.00  0.00           H
ATOM   3762  CD1 LEU A 246      59.270  46.480  95.620  1.00  0.00           C
ATOM   3763 HD11 LEU A 246      60.320  46.700  95.330  1.00  0.00           H
ATOM   3764 HD12 LEU A 246      58.890  47.270  96.300  1.00  0.00           H
ATOM   3765 HD13 LEU A 246      58.570  46.410  94.760  1.00  0.00           H
ATOM   3766  CD2 LEU A 246      60.370  45.210  97.430  1.00  0.00           C
ATOM   3767 HD21 LEU A 246      60.190  46.010  98.180  1.00  0.00           H
ATOM   3768 HD22 LEU A 246      61.440  45.290  97.160  1.00  0.00           H
ATOM   3769 HD23 LEU A 246      60.290  44.240  97.960  1.00  0.00           H
ATOM   3770  C   LEU A 246      56.270  43.370  98.250  1.00  0.00           C
ATOM   3771  O   LEU A 246      56.130  44.160  99.190  1.00  0.00           O
ATOM   3772  N   SER A 247      55.420  42.340  98.000  1.00  0.00           N
ATOM   3773  HN  SER A 247      55.520  41.680  97.260  1.00  0.00           H
ATOM   3774  CA  SER A 247      54.070  42.360  98.570  1.00  0.00           C
ATOM   3775  HA  SER A 247      53.870  43.270  99.110  1.00  0.00           H
ATOM   3776  CB  SER A 247      53.020  42.290  97.460  1.00  0.00           C
ATOM   3777  HB1 SER A 247      52.050  42.430  97.970  1.00  0.00           H
ATOM   3778  HB2 SER A 247      52.970  41.240  97.090  1.00  0.00           H
ATOM   3779  OG  SER A 247      53.310  43.230  96.410  1.00  0.00           O
ATOM   3780  HG1 SER A 247      54.090  42.940  95.940  1.00  0.00           H
ATOM   3781  C   SER A 247      53.810  41.230  99.470  1.00  0.00           C
ATOM   3782  O   SER A 247      52.650  41.090  99.880  1.00  0.00           O
ATOM   3783  N   GLY A 248      54.760  40.330  99.930  1.00  0.00           N
ATOM   3784  HN  GLY A 248      55.720  40.420  99.680  1.00  0.00           H
ATOM   3785  CA  GLY A 248      54.330  39.090 100.620  1.00  0.00           C
ATOM   3786  HA1 GLY A 248      53.460  39.190 101.250  1.00  0.00           H
ATOM   3787  HA2 GLY A 248      55.230  38.840 101.150  1.00  0.00           H
ATOM   3788  C   GLY A 248      54.020  37.910  99.690  1.00  0.00           C
ATOM   3789  O   GLY A 248      54.610  37.880  98.600  1.00  0.00           O
ATOM   3790  N   SER A 249      53.140  36.970 100.020  1.00  0.00           N
ATOM   3791  HN  SER A 249      52.740  36.940 100.930  1.00  0.00           H
ATOM   3792  CA  SER A 249      52.710  35.970  98.980  1.00  0.00           C
ATOM   3793  HA  SER A 249      52.800  36.350  97.980  1.00  0.00           H
ATOM   3794  CB  SER A 249      53.480  34.610  99.210  1.00  0.00           C
ATOM   3795  HB1 SER A 249      53.090  33.750  98.620  1.00  0.00           H
ATOM   3796  HB2 SER A 249      53.410  34.400 100.300  1.00  0.00           H
ATOM   3797  OG  SER A 249      54.850  34.810  98.960  1.00  0.00           O
ATOM   3798  HG1 SER A 249      55.210  35.240  99.740  1.00  0.00           H
ATOM   3799  C   SER A 249      51.240  35.600  99.110  1.00  0.00           C
ATOM   3800  O   SER A 249      50.890  34.490  99.520  1.00  0.00           O
ATOM   3801  N   LYS A 250      50.240  36.550  98.780  1.00  0.00           N
ATOM   3802  HN  LYS A 250      50.540  37.480  98.560  1.00  0.00           H
ATOM   3803  CA  LYS A 250      48.790  36.330  98.640  1.00  0.00           C
ATOM   3804  HA  LYS A 250      48.640  35.400  99.150  1.00  0.00           H
ATOM   3805  CB  LYS A 250      47.850  37.490  99.080  1.00  0.00           C
ATOM   3806  HB1 LYS A 250      48.100  37.690 100.150  1.00  0.00           H
ATOM   3807  HB2 LYS A 250      46.820  37.060  99.110  1.00  0.00           H
ATOM   3808  CG  LYS A 250      47.900  38.770  98.300  1.00  0.00           C
ATOM   3809  HG1 LYS A 250      47.490  38.680  97.270  1.00  0.00           H
ATOM   3810  HG2 LYS A 250      48.960  39.040  98.130  1.00  0.00           H
ATOM   3811  CD  LYS A 250      47.270  39.870  99.050  1.00  0.00           C
ATOM   3812  HD1 LYS A 250      47.940  40.060  99.920  1.00  0.00           H
ATOM   3813  HD2 LYS A 250      46.320  39.510  99.500  1.00  0.00           H
ATOM   3814  CE  LYS A 250      47.000  41.240  98.330  1.00  0.00           C
ATOM   3815  HE1 LYS A 250      46.520  41.850  99.120  1.00  0.00           H
ATOM   3816  HE2 LYS A 250      46.330  41.240  97.440  1.00  0.00           H
ATOM   3817  NZ  LYS A 250      48.340  41.840  98.130  1.00  0.00           N
ATOM   3818  HZ1 LYS A 250      48.980  41.880  98.940  1.00  0.00           H
ATOM   3819  HZ2 LYS A 250      48.230  42.800  97.750  1.00  0.00           H
ATOM   3820  HZ3 LYS A 250      48.830  41.300  97.390  1.00  0.00           H
ATOM   3821  C   LYS A 250      48.550  35.980  97.210  1.00  0.00           C
ATOM   3822  O   LYS A 250      49.110  36.580  96.270  1.00  0.00           O
ATOM   3823  N   GLU A 251      47.610  35.010  96.960  1.00  0.00           N
ATOM   3824  HN  GLU A 251      47.180  34.620  97.770  1.00  0.00           H
ATOM   3825  CA  GLU A 251      47.250  34.410  95.700  1.00  0.00           C
ATOM   3826  HA  GLU A 251      48.170  34.000  95.300  1.00  0.00           H
ATOM   3827  CB  GLU A 251      46.360  33.220  95.770  1.00  0.00           C
ATOM   3828  HB1 GLU A 251      45.650  33.430  96.590  1.00  0.00           H
ATOM   3829  HB2 GLU A 251      46.990  32.380  96.150  1.00  0.00           H
ATOM   3830  CG  GLU A 251      45.590  32.780  94.460  1.00  0.00           C
ATOM   3831  HG1 GLU A 251      46.270  32.730  93.580  1.00  0.00           H
ATOM   3832  HG2 GLU A 251      44.770  33.460  94.150  1.00  0.00           H
ATOM   3833  CD  GLU A 251      45.010  31.380  94.730  1.00  0.00           C
ATOM   3834  OE1 GLU A 251      45.370  30.480  94.000  1.00  0.00           O
ATOM   3835  OE2 GLU A 251      44.210  31.190  95.660  1.00  0.00           O
ATOM   3836  C   GLU A 251      46.730  35.300  94.640  1.00  0.00           C
ATOM   3837  O   GLU A 251      46.980  35.030  93.430  1.00  0.00           O
ATOM   3838  N   LYS A 252      45.910  36.350  95.020  1.00  0.00           N
ATOM   3839  HN  LYS A 252      45.780  36.490  96.000  1.00  0.00           H
ATOM   3840  CA  LYS A 252      45.370  37.300  94.100  1.00  0.00           C
ATOM   3841  HA  LYS A 252      44.990  36.610  93.360  1.00  0.00           H
ATOM   3842  CB  LYS A 252      44.170  38.110  94.740  1.00  0.00           C
ATOM   3843  HB1 LYS A 252      43.960  39.020  94.120  1.00  0.00           H
ATOM   3844  HB2 LYS A 252      44.530  38.420  95.740  1.00  0.00           H
ATOM   3845  CG  LYS A 252      42.930  37.280  94.890  1.00  0.00           C
ATOM   3846  HG1 LYS A 252      42.090  37.930  95.200  1.00  0.00           H
ATOM   3847  HG2 LYS A 252      43.170  36.450  95.590  1.00  0.00           H
ATOM   3848  CD  LYS A 252      42.370  36.680  93.560  1.00  0.00           C
ATOM   3849  HD1 LYS A 252      43.080  35.940  93.140  1.00  0.00           H
ATOM   3850  HD2 LYS A 252      42.460  37.540  92.860  1.00  0.00           H
ATOM   3851  CE  LYS A 252      40.920  36.260  93.530  1.00  0.00           C
ATOM   3852  HE1 LYS A 252      40.680  36.070  92.470  1.00  0.00           H
ATOM   3853  HE2 LYS A 252      40.200  36.980  93.980  1.00  0.00           H
ATOM   3854  NZ  LYS A 252      40.630  34.980  94.240  1.00  0.00           N
ATOM   3855  HZ1 LYS A 252      39.810  34.550  93.760  1.00  0.00           H
ATOM   3856  HZ2 LYS A 252      40.340  35.270  95.200  1.00  0.00           H
ATOM   3857  HZ3 LYS A 252      41.420  34.330  94.450  1.00  0.00           H
ATOM   3858  C   LYS A 252      46.360  38.210  93.380  1.00  0.00           C
ATOM   3859  O   LYS A 252      46.330  38.480  92.170  1.00  0.00           O
ATOM   3860  N   ASP A 253      47.500  38.700  94.040  1.00  0.00           N
ATOM   3861  HN  ASP A 253      47.610  38.460  95.000  1.00  0.00           H
ATOM   3862  CA  ASP A 253      48.680  39.150  93.360  1.00  0.00           C
ATOM   3863  HA  ASP A 253      48.450  39.940  92.650  1.00  0.00           H
ATOM   3864  CB  ASP A 253      49.680  39.640  94.420  1.00  0.00           C
ATOM   3865  HB1 ASP A 253      50.680  40.000  94.090  1.00  0.00           H
ATOM   3866  HB2 ASP A 253      49.790  38.730  95.050  1.00  0.00           H
ATOM   3867  CG  ASP A 253      49.130  40.800  95.160  1.00  0.00           C
ATOM   3868  OD1 ASP A 253      49.800  41.090  96.170  1.00  0.00           O
ATOM   3869  OD2 ASP A 253      48.100  41.430  94.910  1.00  0.00           O
ATOM   3870  C   ASP A 253      49.390  38.160  92.450  1.00  0.00           C
ATOM   3871  O   ASP A 253      49.870  38.540  91.340  1.00  0.00           O
ATOM   3872  N   ARG A 254      49.580  36.870  92.900  1.00  0.00           N
ATOM   3873  HN  ARG A 254      49.140  36.590  93.740  1.00  0.00           H
ATOM   3874  CA  ARG A 254      50.210  35.890  91.970  1.00  0.00           C
ATOM   3875  HA  ARG A 254      51.130  36.390  91.690  1.00  0.00           H
ATOM   3876  CB  ARG A 254      50.550  34.550  92.630  1.00  0.00           C
ATOM   3877  HB1 ARG A 254      49.640  34.030  93.000  1.00  0.00           H
ATOM   3878  HB2 ARG A 254      51.090  34.810  93.570  1.00  0.00           H
ATOM   3879  CG  ARG A 254      51.410  33.590  91.850  1.00  0.00           C
ATOM   3880  HG1 ARG A 254      50.790  33.340  90.960  1.00  0.00           H
ATOM   3881  HG2 ARG A 254      51.480  32.650  92.430  1.00  0.00           H
ATOM   3882  CD  ARG A 254      52.820  34.080  91.620  1.00  0.00           C
ATOM   3883  HD1 ARG A 254      53.530  34.280  92.450  1.00  0.00           H
ATOM   3884  HD2 ARG A 254      52.810  34.990  90.980  1.00  0.00           H
ATOM   3885  NE  ARG A 254      53.430  32.980  90.750  1.00  0.00           N
ATOM   3886  HE  ARG A 254      52.910  32.130  90.670  1.00  0.00           H
ATOM   3887  CZ  ARG A 254      54.540  32.970  90.000  1.00  0.00           C
ATOM   3888  NH1 ARG A 254      55.220  34.040  89.770  1.00  0.00           N
ATOM   3889 HH11 ARG A 254      54.950  34.960  90.070  1.00  0.00           H
ATOM   3890 HH12 ARG A 254      56.020  34.040  89.180  1.00  0.00           H
ATOM   3891  NH2 ARG A 254      54.940  31.850  89.430  1.00  0.00           N
ATOM   3892 HH21 ARG A 254      54.520  30.970  89.680  1.00  0.00           H
ATOM   3893 HH22 ARG A 254      55.870  31.730  89.080  1.00  0.00           H
ATOM   3894  C   ARG A 254      49.350  35.640  90.740  1.00  0.00           C
ATOM   3895  O   ARG A 254      49.790  35.350  89.650  1.00  0.00           O
ATOM   3896  N   SER A 255      48.010  35.700  90.870  1.00  0.00           N
ATOM   3897  HN  SER A 255      47.590  35.950  91.740  1.00  0.00           H
ATOM   3898  CA  SER A 255      47.050  35.370  89.780  1.00  0.00           C
ATOM   3899  HA  SER A 255      47.230  34.380  89.390  1.00  0.00           H
ATOM   3900  CB  SER A 255      45.600  35.430  90.270  1.00  0.00           C
ATOM   3901  HB1 SER A 255      44.940  35.170  89.420  1.00  0.00           H
ATOM   3902  HB2 SER A 255      45.350  36.410  90.720  1.00  0.00           H
ATOM   3903  OG  SER A 255      45.370  34.460  91.290  1.00  0.00           O
ATOM   3904  HG1 SER A 255      45.900  34.510  92.090  1.00  0.00           H
ATOM   3905  C   SER A 255      47.130  36.350  88.660  1.00  0.00           C
ATOM   3906  O   SER A 255      46.850  36.000  87.540  1.00  0.00           O
ATOM   3907  N   LEU A 256      47.650  37.620  88.870  1.00  0.00           N
ATOM   3908  HN  LEU A 256      47.850  38.030  89.750  1.00  0.00           H
ATOM   3909  CA  LEU A 256      47.920  38.610  87.810  1.00  0.00           C
ATOM   3910  HA  LEU A 256      46.960  38.730  87.340  1.00  0.00           H
ATOM   3911  CB  LEU A 256      48.460  39.990  88.350  1.00  0.00           C
ATOM   3912  HB1 LEU A 256      48.780  40.630  87.500  1.00  0.00           H
ATOM   3913  HB2 LEU A 256      49.320  39.690  88.990  1.00  0.00           H
ATOM   3914  CG  LEU A 256      47.450  40.810  89.170  1.00  0.00           C
ATOM   3915  HG  LEU A 256      47.140  40.110  89.980  1.00  0.00           H
ATOM   3916  CD1 LEU A 256      48.110  42.140  89.660  1.00  0.00           C
ATOM   3917 HD11 LEU A 256      47.360  42.840  90.090  1.00  0.00           H
ATOM   3918 HD12 LEU A 256      48.630  42.650  88.820  1.00  0.00           H
ATOM   3919 HD13 LEU A 256      48.750  41.770  90.480  1.00  0.00           H
ATOM   3920  CD2 LEU A 256      46.180  41.150  88.450  1.00  0.00           C
ATOM   3921 HD21 LEU A 256      45.470  41.740  89.080  1.00  0.00           H
ATOM   3922 HD22 LEU A 256      45.560  40.290  88.110  1.00  0.00           H
ATOM   3923 HD23 LEU A 256      46.400  41.720  87.520  1.00  0.00           H
ATOM   3924  C   LEU A 256      48.800  38.210  86.620  1.00  0.00           C
ATOM   3925  O   LEU A 256      48.840  38.740  85.490  1.00  0.00           O
ATOM   3926  N   ARG A 257      49.630  37.160  86.880  1.00  0.00           N
ATOM   3927  HN  ARG A 257      49.750  36.820  87.810  1.00  0.00           H
ATOM   3928  CA  ARG A 257      50.560  36.590  85.890  1.00  0.00           C
ATOM   3929  HA  ARG A 257      51.220  37.350  85.500  1.00  0.00           H
ATOM   3930  CB  ARG A 257      51.420  35.620  86.620  1.00  0.00           C
ATOM   3931  HB1 ARG A 257      50.850  34.710  86.920  1.00  0.00           H
ATOM   3932  HB2 ARG A 257      51.710  36.130  87.570  1.00  0.00           H
ATOM   3933  CG  ARG A 257      52.630  35.190  85.740  1.00  0.00           C
ATOM   3934  HG1 ARG A 257      53.020  36.040  85.140  1.00  0.00           H
ATOM   3935  HG2 ARG A 257      52.270  34.440  85.000  1.00  0.00           H
ATOM   3936  CD  ARG A 257      53.790  34.560  86.590  1.00  0.00           C
ATOM   3937  HD1 ARG A 257      53.390  33.840  87.330  1.00  0.00           H
ATOM   3938  HD2 ARG A 257      54.320  35.370  87.120  1.00  0.00           H
ATOM   3939  NE  ARG A 257      54.750  33.930  85.610  1.00  0.00           N
ATOM   3940  HE  ARG A 257      55.490  34.550  85.360  1.00  0.00           H
ATOM   3941  CZ  ARG A 257      54.690  32.650  85.160  1.00  0.00           C
ATOM   3942  NH1 ARG A 257      55.680  32.230  84.370  1.00  0.00           N
ATOM   3943 HH11 ARG A 257      56.530  32.660  84.060  1.00  0.00           H
ATOM   3944 HH12 ARG A 257      55.550  31.250  84.170  1.00  0.00           H
ATOM   3945  NH2 ARG A 257      53.670  31.880  85.460  1.00  0.00           N
ATOM   3946 HH21 ARG A 257      52.960  32.160  86.100  1.00  0.00           H
ATOM   3947 HH22 ARG A 257      53.660  30.910  85.230  1.00  0.00           H
ATOM   3948  C   ARG A 257      49.770  35.830  84.810  1.00  0.00           C
ATOM   3949  O   ARG A 257      50.360  35.480  83.760  1.00  0.00           O
ATOM   3950  N   ARG A 258      48.450  35.540  85.050  1.00  0.00           N
ATOM   3951  HN  ARG A 258      47.970  35.660  85.920  1.00  0.00           H
ATOM   3952  CA  ARG A 258      47.670  34.960  83.990  1.00  0.00           C
ATOM   3953  HA  ARG A 258      48.190  34.080  83.640  1.00  0.00           H
ATOM   3954  CB  ARG A 258      46.180  34.470  84.500  1.00  0.00           C
ATOM   3955  HB1 ARG A 258      46.400  33.830  85.380  1.00  0.00           H
ATOM   3956  HB2 ARG A 258      45.820  33.790  83.700  1.00  0.00           H
ATOM   3957  CG  ARG A 258      45.090  35.520  84.800  1.00  0.00           C
ATOM   3958  HG1 ARG A 258      44.800  36.050  83.870  1.00  0.00           H
ATOM   3959  HG2 ARG A 258      45.310  36.310  85.540  1.00  0.00           H
ATOM   3960  CD  ARG A 258      43.890  34.940  85.630  1.00  0.00           C
ATOM   3961  HD1 ARG A 258      44.200  34.760  86.680  1.00  0.00           H
ATOM   3962  HD2 ARG A 258      43.620  34.030  85.050  1.00  0.00           H
ATOM   3963  NE  ARG A 258      42.820  36.020  85.540  1.00  0.00           N
ATOM   3964  HE  ARG A 258      42.960  36.900  85.090  1.00  0.00           H
ATOM   3965  CZ  ARG A 258      41.540  35.680  85.780  1.00  0.00           C
ATOM   3966  NH1 ARG A 258      41.260  34.480  86.130  1.00  0.00           N
ATOM   3967 HH11 ARG A 258      41.980  33.800  86.020  1.00  0.00           H
ATOM   3968 HH12 ARG A 258      40.300  34.230  86.190  1.00  0.00           H
ATOM   3969  NH2 ARG A 258      40.610  36.580  85.620  1.00  0.00           N
ATOM   3970 HH21 ARG A 258      40.890  37.530  85.470  1.00  0.00           H
ATOM   3971 HH22 ARG A 258      39.700  36.320  85.960  1.00  0.00           H
ATOM   3972  C   ARG A 258      47.440  35.890  82.850  1.00  0.00           C
ATOM   3973  O   ARG A 258      47.470  35.490  81.670  1.00  0.00           O
ATOM   3974  N   ILE A 259      47.230  37.210  83.210  1.00  0.00           N
ATOM   3975  HN  ILE A 259      47.300  37.550  84.140  1.00  0.00           H
ATOM   3976  CA  ILE A 259      46.930  38.280  82.240  1.00  0.00           C
ATOM   3977  HA  ILE A 259      46.190  38.010  81.510  1.00  0.00           H
ATOM   3978  CB  ILE A 259      46.420  39.620  82.800  1.00  0.00           C
ATOM   3979  HB  ILE A 259      47.320  40.230  83.000  1.00  0.00           H
ATOM   3980  CG2 ILE A 259      45.760  40.430  81.750  1.00  0.00           C
ATOM   3981 HG21 ILE A 259      44.940  39.920  81.190  1.00  0.00           H
ATOM   3982 HG22 ILE A 259      46.480  40.720  80.950  1.00  0.00           H
ATOM   3983 HG23 ILE A 259      45.410  41.380  82.210  1.00  0.00           H
ATOM   3984  CG1 ILE A 259      45.620  39.280  84.040  1.00  0.00           C
ATOM   3985 HG11 ILE A 259      46.310  38.880  84.800  1.00  0.00           H
ATOM   3986 HG12 ILE A 259      44.800  38.640  83.650  1.00  0.00           H
ATOM   3987  CD  ILE A 259      45.130  40.560  84.720  1.00  0.00           C
ATOM   3988  HD1 ILE A 259      44.510  40.230  85.580  1.00  0.00           H
ATOM   3989  HD2 ILE A 259      44.310  41.020  84.130  1.00  0.00           H
ATOM   3990  HD3 ILE A 259      45.880  41.310  85.050  1.00  0.00           H
ATOM   3991  C   ILE A 259      48.300  38.500  81.470  1.00  0.00           C
ATOM   3992  O   ILE A 259      48.250  38.710  80.280  1.00  0.00           O
ATOM   3993  N   THR A 260      49.440  38.470  82.200  1.00  0.00           N
ATOM   3994  HN  THR A 260      49.520  38.370  83.190  1.00  0.00           H
ATOM   3995  CA  THR A 260      50.780  38.750  81.660  1.00  0.00           C
ATOM   3996  HA  THR A 260      50.700  39.630  81.040  1.00  0.00           H
ATOM   3997  CB  THR A 260      51.890  38.970  82.580  1.00  0.00           C
ATOM   3998  HB  THR A 260      52.780  39.230  81.980  1.00  0.00           H
ATOM   3999  OG1 THR A 260      52.150  37.860  83.390  1.00  0.00           O
ATOM   4000  HG1 THR A 260      52.940  37.430  83.050  1.00  0.00           H
ATOM   4001  CG2 THR A 260      51.710  40.190  83.510  1.00  0.00           C
ATOM   4002 HG21 THR A 260      51.330  41.020  82.870  1.00  0.00           H
ATOM   4003 HG22 THR A 260      52.720  40.510  83.860  1.00  0.00           H
ATOM   4004 HG23 THR A 260      51.060  39.980  84.380  1.00  0.00           H
ATOM   4005  C   THR A 260      51.050  37.730  80.570  1.00  0.00           C
ATOM   4006  O   THR A 260      51.450  37.960  79.400  1.00  0.00           O
ATOM   4007  N   ARG A 261      50.760  36.460  80.930  1.00  0.00           N
ATOM   4008  HN  ARG A 261      50.490  36.290  81.870  1.00  0.00           H
ATOM   4009  CA  ARG A 261      50.840  35.360  79.920  1.00  0.00           C
ATOM   4010  HA  ARG A 261      51.830  35.350  79.490  1.00  0.00           H
ATOM   4011  CB  ARG A 261      50.790  34.000  80.610  1.00  0.00           C
ATOM   4012  HB1 ARG A 261      50.960  33.180  79.870  1.00  0.00           H
ATOM   4013  HB2 ARG A 261      49.800  33.780  81.050  1.00  0.00           H
ATOM   4014  CG  ARG A 261      51.900  33.830  81.640  1.00  0.00           C
ATOM   4015  HG1 ARG A 261      52.080  34.780  82.190  1.00  0.00           H
ATOM   4016  HG2 ARG A 261      52.880  33.630  81.160  1.00  0.00           H
ATOM   4017  CD  ARG A 261      51.620  32.720  82.640  1.00  0.00           C
ATOM   4018  HD1 ARG A 261      50.610  32.830  83.090  1.00  0.00           H
ATOM   4019  HD2 ARG A 261      52.220  32.910  83.560  1.00  0.00           H
ATOM   4020  NE  ARG A 261      51.900  31.360  82.110  1.00  0.00           N
ATOM   4021  HE  ARG A 261      52.410  31.170  81.270  1.00  0.00           H
ATOM   4022  CZ  ARG A 261      51.400  30.240  82.640  1.00  0.00           C
ATOM   4023  NH1 ARG A 261      51.630  29.100  82.060  1.00  0.00           N
ATOM   4024 HH11 ARG A 261      52.020  29.040  81.140  1.00  0.00           H
ATOM   4025 HH12 ARG A 261      51.070  28.360  82.430  1.00  0.00           H
ATOM   4026  NH2 ARG A 261      50.720  30.100  83.740  1.00  0.00           N
ATOM   4027 HH21 ARG A 261      50.430  30.880  84.290  1.00  0.00           H
ATOM   4028 HH22 ARG A 261      50.290  29.220  83.930  1.00  0.00           H
ATOM   4029  C   ARG A 261      49.860  35.430  78.830  1.00  0.00           C
ATOM   4030  O   ARG A 261      50.290  35.280  77.700  1.00  0.00           O
ATOM   4031  N   MET A 262      48.620  35.810  79.100  1.00  0.00           N
ATOM   4032  HN  MET A 262      48.460  35.760  80.080  1.00  0.00           H
ATOM   4033  CA  MET A 262      47.580  36.050  78.130  1.00  0.00           C
ATOM   4034  HA  MET A 262      47.700  35.180  77.510  1.00  0.00           H
ATOM   4035  CB  MET A 262      46.100  36.100  78.750  1.00  0.00           C
ATOM   4036  HB1 MET A 262      46.120  36.650  79.720  1.00  0.00           H
ATOM   4037  HB2 MET A 262      45.800  35.080  79.050  1.00  0.00           H
ATOM   4038  CG  MET A 262      44.910  36.710  77.990  1.00  0.00           C
ATOM   4039  HG1 MET A 262      45.210  37.780  77.930  1.00  0.00           H
ATOM   4040  HG2 MET A 262      43.950  36.610  78.540  1.00  0.00           H
ATOM   4041  SD  MET A 262      44.660  36.100  76.290  1.00  0.00           S
ATOM   4042  CE  MET A 262      44.670  34.320  76.570  1.00  0.00           C
ATOM   4043  HE1 MET A 262      45.700  34.140  76.940  1.00  0.00           H
ATOM   4044  HE2 MET A 262      44.460  33.860  75.570  1.00  0.00           H
ATOM   4045  HE3 MET A 262      43.920  33.990  77.320  1.00  0.00           H
ATOM   4046  C   MET A 262      47.900  37.230  77.160  1.00  0.00           C
ATOM   4047  O   MET A 262      47.680  37.060  75.980  1.00  0.00           O
ATOM   4048  N   VAL A 263      48.430  38.320  77.610  1.00  0.00           N
ATOM   4049  HN  VAL A 263      48.540  38.540  78.580  1.00  0.00           H
ATOM   4050  CA  VAL A 263      48.870  39.350  76.690  1.00  0.00           C
ATOM   4051  HA  VAL A 263      48.060  39.560  76.000  1.00  0.00           H
ATOM   4052  CB  VAL A 263      49.050  40.740  77.310  1.00  0.00           C
ATOM   4053  HB  VAL A 263      48.100  40.960  77.840  1.00  0.00           H
ATOM   4054  CG1 VAL A 263      50.210  41.010  78.310  1.00  0.00           C
ATOM   4055 HG11 VAL A 263      49.960  40.460  79.240  1.00  0.00           H
ATOM   4056 HG12 VAL A 263      50.490  41.990  78.730  1.00  0.00           H
ATOM   4057 HG13 VAL A 263      51.170  40.580  77.940  1.00  0.00           H
ATOM   4058  CG2 VAL A 263      49.070  41.810  76.170  1.00  0.00           C
ATOM   4059 HG21 VAL A 263      48.940  42.730  76.770  1.00  0.00           H
ATOM   4060 HG22 VAL A 263      48.250  41.660  75.430  1.00  0.00           H
ATOM   4061 HG23 VAL A 263      50.050  42.050  75.720  1.00  0.00           H
ATOM   4062  C   VAL A 263      50.120  39.040  75.820  1.00  0.00           C
ATOM   4063  O   VAL A 263      50.130  39.460  74.650  1.00  0.00           O
ATOM   4064  N   LEU A 264      51.100  38.240  76.350  1.00  0.00           N
ATOM   4065  HN  LEU A 264      51.170  38.000  77.310  1.00  0.00           H
ATOM   4066  CA  LEU A 264      52.160  37.540  75.470  1.00  0.00           C
ATOM   4067  HA  LEU A 264      52.690  38.220  74.830  1.00  0.00           H
ATOM   4068  CB  LEU A 264      53.310  36.800  76.250  1.00  0.00           C
ATOM   4069  HB1 LEU A 264      52.880  35.990  76.870  1.00  0.00           H
ATOM   4070  HB2 LEU A 264      53.920  37.470  76.880  1.00  0.00           H
ATOM   4071  CG  LEU A 264      54.410  36.140  75.430  1.00  0.00           C
ATOM   4072  HG  LEU A 264      53.860  35.430  74.770  1.00  0.00           H
ATOM   4073  CD1 LEU A 264      55.290  37.080  74.610  1.00  0.00           C
ATOM   4074 HD11 LEU A 264      54.640  37.770  74.030  1.00  0.00           H
ATOM   4075 HD12 LEU A 264      55.830  36.510  73.820  1.00  0.00           H
ATOM   4076 HD13 LEU A 264      55.980  37.620  75.290  1.00  0.00           H
ATOM   4077  CD2 LEU A 264      55.320  35.150  76.210  1.00  0.00           C
ATOM   4078 HD21 LEU A 264      56.050  35.690  76.850  1.00  0.00           H
ATOM   4079 HD22 LEU A 264      55.790  34.410  75.510  1.00  0.00           H
ATOM   4080 HD23 LEU A 264      54.750  34.560  76.950  1.00  0.00           H
ATOM   4081  C   LEU A 264      51.440  36.660  74.410  1.00  0.00           C
ATOM   4082  O   LEU A 264      51.860  36.550  73.250  1.00  0.00           O
ATOM   4083  N   VAL A 265      50.290  36.020  74.810  1.00  0.00           N
ATOM   4084  HN  VAL A 265      49.970  36.040  75.750  1.00  0.00           H
ATOM   4085  CA  VAL A 265      49.460  35.240  73.940  1.00  0.00           C
ATOM   4086  HA  VAL A 265      50.150  34.510  73.540  1.00  0.00           H
ATOM   4087  CB  VAL A 265      48.380  34.340  74.570  1.00  0.00           C
ATOM   4088  HB  VAL A 265      47.920  34.880  75.420  1.00  0.00           H
ATOM   4089  CG1 VAL A 265      47.210  33.920  73.690  1.00  0.00           C
ATOM   4090 HG11 VAL A 265      47.540  33.290  72.840  1.00  0.00           H
ATOM   4091 HG12 VAL A 265      46.680  34.770  73.200  1.00  0.00           H
ATOM   4092 HG13 VAL A 265      46.390  33.400  74.230  1.00  0.00           H
ATOM   4093  CG2 VAL A 265      49.040  33.020  75.110  1.00  0.00           C
ATOM   4094 HG21 VAL A 265      49.760  32.490  74.450  1.00  0.00           H
ATOM   4095 HG22 VAL A 265      48.160  32.380  75.320  1.00  0.00           H
ATOM   4096 HG23 VAL A 265      49.490  33.200  76.110  1.00  0.00           H
ATOM   4097  C   VAL A 265      48.840  36.020  72.820  1.00  0.00           C
ATOM   4098  O   VAL A 265      48.840  35.590  71.630  1.00  0.00           O
ATOM   4099  N   VAL A 266      48.230  37.170  73.160  1.00  0.00           N
ATOM   4100  HN  VAL A 266      48.330  37.470  74.100  1.00  0.00           H
ATOM   4101  CA  VAL A 266      47.690  38.160  72.120  1.00  0.00           C
ATOM   4102  HA  VAL A 266      46.930  37.680  71.520  1.00  0.00           H
ATOM   4103  CB  VAL A 266      47.040  39.300  72.970  1.00  0.00           C
ATOM   4104  HB  VAL A 266      47.830  39.730  73.630  1.00  0.00           H
ATOM   4105  CG1 VAL A 266      46.510  40.450  72.040  1.00  0.00           C
ATOM   4106 HG11 VAL A 266      45.690  40.080  71.390  1.00  0.00           H
ATOM   4107 HG12 VAL A 266      47.320  40.840  71.380  1.00  0.00           H
ATOM   4108 HG13 VAL A 266      46.140  41.320  72.620  1.00  0.00           H
ATOM   4109  CG2 VAL A 266      45.880  38.720  73.750  1.00  0.00           C
ATOM   4110 HG21 VAL A 266      46.170  37.810  74.320  1.00  0.00           H
ATOM   4111 HG22 VAL A 266      45.130  38.270  73.060  1.00  0.00           H
ATOM   4112 HG23 VAL A 266      45.410  39.430  74.460  1.00  0.00           H
ATOM   4113  C   VAL A 266      48.690  38.710  71.140  1.00  0.00           C
ATOM   4114  O   VAL A 266      48.470  38.750  69.950  1.00  0.00           O
ATOM   4115  N   VAL A 267      49.900  39.090  71.630  1.00  0.00           N
ATOM   4116  HN  VAL A 267      50.060  38.910  72.600  1.00  0.00           H
ATOM   4117  CA  VAL A 267      50.960  39.510  70.810  1.00  0.00           C
ATOM   4118  HA  VAL A 267      50.570  40.270  70.150  1.00  0.00           H
ATOM   4119  CB  VAL A 267      52.080  40.300  71.520  1.00  0.00           C
ATOM   4120  HB  VAL A 267      51.640  40.750  72.440  1.00  0.00           H
ATOM   4121  CG1 VAL A 267      53.280  39.490  72.030  1.00  0.00           C
ATOM   4122 HG11 VAL A 267      53.790  39.090  71.130  1.00  0.00           H
ATOM   4123 HG12 VAL A 267      52.920  38.700  72.720  1.00  0.00           H
ATOM   4124 HG13 VAL A 267      53.990  40.160  72.570  1.00  0.00           H
ATOM   4125  CG2 VAL A 267      52.450  41.400  70.490  1.00  0.00           C
ATOM   4126 HG21 VAL A 267      52.810  40.950  69.540  1.00  0.00           H
ATOM   4127 HG22 VAL A 267      53.300  41.990  70.900  1.00  0.00           H
ATOM   4128 HG23 VAL A 267      51.590  42.080  70.320  1.00  0.00           H
ATOM   4129  C   VAL A 267      51.470  38.350  69.950  1.00  0.00           C
ATOM   4130  O   VAL A 267      51.900  38.550  68.810  1.00  0.00           O
ATOM   4131  N   GLY A 268      51.630  37.150  70.530  1.00  0.00           N
ATOM   4132  HN  GLY A 268      51.450  36.960  71.490  1.00  0.00           H
ATOM   4133  CA  GLY A 268      51.930  35.910  69.730  1.00  0.00           C
ATOM   4134  HA1 GLY A 268      51.800  35.110  70.440  1.00  0.00           H
ATOM   4135  HA2 GLY A 268      52.850  36.000  69.180  1.00  0.00           H
ATOM   4136  C   GLY A 268      50.950  35.610  68.600  1.00  0.00           C
ATOM   4137  O   GLY A 268      51.360  35.380  67.450  1.00  0.00           O
ATOM   4138  N   ALA A 269      49.620  35.710  68.770  1.00  0.00           N
ATOM   4139  HN  ALA A 269      49.290  35.700  69.710  1.00  0.00           H
ATOM   4140  CA  ALA A 269      48.680  35.520  67.660  1.00  0.00           C
ATOM   4141  HA  ALA A 269      48.870  34.630  67.090  1.00  0.00           H
ATOM   4142  CB  ALA A 269      47.300  35.370  68.340  1.00  0.00           C
ATOM   4143  HB1 ALA A 269      47.020  36.160  69.060  1.00  0.00           H
ATOM   4144  HB2 ALA A 269      47.250  34.570  69.120  1.00  0.00           H
ATOM   4145  HB3 ALA A 269      46.510  35.330  67.570  1.00  0.00           H
ATOM   4146  C   ALA A 269      48.730  36.630  66.570  1.00  0.00           C
ATOM   4147  O   ALA A 269      48.740  36.410  65.390  1.00  0.00           O
ATOM   4148  N   PHE A 270      48.860  37.870  67.020  1.00  0.00           N
ATOM   4149  HN  PHE A 270      49.050  38.030  67.980  1.00  0.00           H
ATOM   4150  CA  PHE A 270      49.010  39.130  66.210  1.00  0.00           C
ATOM   4151  HA  PHE A 270      48.120  39.250  65.610  1.00  0.00           H
ATOM   4152  CB  PHE A 270      49.110  40.400  67.090  1.00  0.00           C
ATOM   4153  HB1 PHE A 270      50.150  40.760  67.250  1.00  0.00           H
ATOM   4154  HB2 PHE A 270      48.570  40.160  68.030  1.00  0.00           H
ATOM   4155  CG  PHE A 270      48.350  41.680  66.620  1.00  0.00           C
ATOM   4156  CD1 PHE A 270      48.950  42.400  65.590  1.00  0.00           C
ATOM   4157  HD1 PHE A 270      49.910  42.030  65.250  1.00  0.00           H
ATOM   4158  CE1 PHE A 270      48.190  43.410  64.970  1.00  0.00           C
ATOM   4159  HE1 PHE A 270      48.730  43.860  64.160  1.00  0.00           H
ATOM   4160  CZ  PHE A 270      47.020  43.830  65.590  1.00  0.00           C
ATOM   4161  HZ  PHE A 270      46.430  44.630  65.160  1.00  0.00           H
ATOM   4162  CD2 PHE A 270      47.130  42.030  67.170  1.00  0.00           C
ATOM   4163  HD2 PHE A 270      46.650  41.400  67.920  1.00  0.00           H
ATOM   4164  CE2 PHE A 270      46.510  43.150  66.660  1.00  0.00           C
ATOM   4165  HE2 PHE A 270      45.570  43.540  67.000  1.00  0.00           H
ATOM   4166  C   PHE A 270      50.250  39.050  65.310  1.00  0.00           C
ATOM   4167  O   PHE A 270      50.080  39.380  64.130  1.00  0.00           O
ATOM   4168  N   VAL A 271      51.430  38.510  65.730  1.00  0.00           N
ATOM   4169  HN  VAL A 271      51.500  38.340  66.710  1.00  0.00           H
ATOM   4170  CA  VAL A 271      52.590  38.310  64.910  1.00  0.00           C
ATOM   4171  HA  VAL A 271      52.610  39.150  64.230  1.00  0.00           H
ATOM   4172  CB  VAL A 271      53.780  38.300  65.860  1.00  0.00           C
ATOM   4173  HB  VAL A 271      53.480  37.670  66.730  1.00  0.00           H
ATOM   4174  CG1 VAL A 271      55.010  37.620  65.190  1.00  0.00           C
ATOM   4175 HG11 VAL A 271      55.140  38.160  64.230  1.00  0.00           H
ATOM   4176 HG12 VAL A 271      54.770  36.550  65.060  1.00  0.00           H
ATOM   4177 HG13 VAL A 271      55.920  37.710  65.820  1.00  0.00           H
ATOM   4178  CG2 VAL A 271      53.990  39.770  66.470  1.00  0.00           C
ATOM   4179 HG21 VAL A 271      54.270  40.580  65.760  1.00  0.00           H
ATOM   4180 HG22 VAL A 271      54.860  39.720  67.160  1.00  0.00           H
ATOM   4181 HG23 VAL A 271      53.060  40.190  66.910  1.00  0.00           H
ATOM   4182  C   VAL A 271      52.520  37.120  63.940  1.00  0.00           C
ATOM   4183  O   VAL A 271      53.000  37.160  62.850  1.00  0.00           O
ATOM   4184  N   VAL A 272      51.690  36.100  64.300  1.00  0.00           N
ATOM   4185  HN  VAL A 272      51.200  36.100  65.170  1.00  0.00           H
ATOM   4186  CA  VAL A 272      51.330  34.970  63.500  1.00  0.00           C
ATOM   4187  HA  VAL A 272      52.260  34.720  63.000  1.00  0.00           H
ATOM   4188  CB  VAL A 272      50.940  33.750  64.420  1.00  0.00           C
ATOM   4189  HB  VAL A 272      50.190  34.150  65.140  1.00  0.00           H
ATOM   4190  CG1 VAL A 272      50.270  32.650  63.620  1.00  0.00           C
ATOM   4191 HG11 VAL A 272      50.010  31.780  64.250  1.00  0.00           H
ATOM   4192 HG12 VAL A 272      50.900  32.330  62.770  1.00  0.00           H
ATOM   4193 HG13 VAL A 272      49.300  32.970  63.160  1.00  0.00           H
ATOM   4194  CG2 VAL A 272      52.180  33.260  65.220  1.00  0.00           C
ATOM   4195 HG21 VAL A 272      52.960  32.860  64.540  1.00  0.00           H
ATOM   4196 HG22 VAL A 272      51.810  32.490  65.920  1.00  0.00           H
ATOM   4197 HG23 VAL A 272      52.780  34.060  65.700  1.00  0.00           H
ATOM   4198  C   VAL A 272      50.300  35.320  62.420  1.00  0.00           C
ATOM   4199  O   VAL A 272      50.260  34.710  61.340  1.00  0.00           O
ATOM   4200  N   CYS A 273      49.510  36.360  62.620  1.00  0.00           N
ATOM   4201  HN  CYS A 273      49.490  36.700  63.560  1.00  0.00           H
ATOM   4202  CA  CYS A 273      48.310  36.620  61.830  1.00  0.00           C
ATOM   4203  HA  CYS A 273      48.080  35.790  61.170  1.00  0.00           H
ATOM   4204  CB  CYS A 273      47.090  36.770  62.830  1.00  0.00           C
ATOM   4205  HB1 CYS A 273      46.180  37.090  62.280  1.00  0.00           H
ATOM   4206  HB2 CYS A 273      47.420  37.490  63.610  1.00  0.00           H
ATOM   4207  SG  CYS A 273      46.710  35.100  63.570  1.00  0.00           S
ATOM   4208  HG1 CYS A 273      47.770  35.180  64.350  1.00  0.00           H
ATOM   4209  C   CYS A 273      48.400  37.860  60.950  1.00  0.00           C
ATOM   4210  O   CYS A 273      48.570  37.780  59.770  1.00  0.00           O
ATOM   4211  N   TRP A 274      48.200  38.970  61.590  1.00  0.00           N
ATOM   4212  HN  TRP A 274      48.050  38.930  62.580  1.00  0.00           H
ATOM   4213  CA  TRP A 274      48.150  40.220  60.840  1.00  0.00           C
ATOM   4214  HA  TRP A 274      47.660  40.040  59.890  1.00  0.00           H
ATOM   4215  CB  TRP A 274      47.430  41.430  61.560  1.00  0.00           C
ATOM   4216  HB1 TRP A 274      47.550  42.430  61.090  1.00  0.00           H
ATOM   4217  HB2 TRP A 274      47.940  41.460  62.550  1.00  0.00           H
ATOM   4218  CG  TRP A 274      45.990  41.300  61.890  1.00  0.00           C
ATOM   4219  CD1 TRP A 274      45.450  41.270  63.140  1.00  0.00           C
ATOM   4220  HD1 TRP A 274      46.100  41.300  64.000  1.00  0.00           H
ATOM   4221  NE1 TRP A 274      44.130  41.430  63.040  1.00  0.00           N
ATOM   4222  HE1 TRP A 274      43.440  41.570  63.710  1.00  0.00           H
ATOM   4223  CE2 TRP A 274      43.740  41.300  61.750  1.00  0.00           C
ATOM   4224  CD2 TRP A 274      44.910  41.270  60.970  1.00  0.00           C
ATOM   4225  CE3 TRP A 274      44.840  41.240  59.590  1.00  0.00           C
ATOM   4226  HE3 TRP A 274      45.710  41.100  58.970  1.00  0.00           H
ATOM   4227  CZ3 TRP A 274      43.580  41.490  58.950  1.00  0.00           C
ATOM   4228  HZ3 TRP A 274      43.450  41.450  57.880  1.00  0.00           H
ATOM   4229  CZ2 TRP A 274      42.500  41.380  61.140  1.00  0.00           C
ATOM   4230  HZ2 TRP A 274      41.590  41.220  61.700  1.00  0.00           H
ATOM   4231  CH2 TRP A 274      42.460  41.520  59.790  1.00  0.00           C
ATOM   4232  HH2 TRP A 274      41.460  41.500  59.390  1.00  0.00           H
ATOM   4233  C   TRP A 274      49.450  40.810  60.320  1.00  0.00           C
ATOM   4234  O   TRP A 274      49.510  41.560  59.320  1.00  0.00           O
ATOM   4235  N   ALA A 275      50.640  40.400  60.930  1.00  0.00           N
ATOM   4236  HN  ALA A 275      50.620  39.810  61.730  1.00  0.00           H
ATOM   4237  CA  ALA A 275      51.940  40.550  60.320  1.00  0.00           C
ATOM   4238  HA  ALA A 275      52.060  41.620  60.240  1.00  0.00           H
ATOM   4239  CB  ALA A 275      52.990  40.240  61.390  1.00  0.00           C
ATOM   4240  HB1 ALA A 275      53.930  40.730  61.060  1.00  0.00           H
ATOM   4241  HB2 ALA A 275      53.070  39.150  61.540  1.00  0.00           H
ATOM   4242  HB3 ALA A 275      52.730  40.740  62.350  1.00  0.00           H
ATOM   4243  C   ALA A 275      52.250  39.900  58.980  1.00  0.00           C
ATOM   4244  O   ALA A 275      52.650  40.620  58.120  1.00  0.00           O
ATOM   4245  N   PRO A 276      52.000  38.580  58.610  1.00  0.00           N
ATOM   4246  CD  PRO A 276      51.810  37.490  59.550  1.00  0.00           C
ATOM   4247  HD1 PRO A 276      50.850  37.670  60.090  1.00  0.00           H
ATOM   4248  HD2 PRO A 276      52.650  37.420  60.270  1.00  0.00           H
ATOM   4249  CA  PRO A 276      52.400  38.070  57.270  1.00  0.00           C
ATOM   4250  HA  PRO A 276      53.410  38.410  57.070  1.00  0.00           H
ATOM   4251  CB  PRO A 276      52.450  36.560  57.440  1.00  0.00           C
ATOM   4252  HB1 PRO A 276      53.540  36.340  57.460  1.00  0.00           H
ATOM   4253  HB2 PRO A 276      52.020  35.960  56.610  1.00  0.00           H
ATOM   4254  CG  PRO A 276      51.890  36.200  58.790  1.00  0.00           C
ATOM   4255  HG1 PRO A 276      50.840  35.870  58.690  1.00  0.00           H
ATOM   4256  HG2 PRO A 276      52.450  35.450  59.380  1.00  0.00           H
ATOM   4257  C   PRO A 276      51.550  38.570  56.190  1.00  0.00           C
ATOM   4258  O   PRO A 276      52.090  38.760  55.090  1.00  0.00           O
ATOM   4259  N   ILE A 277      50.240  38.840  56.390  1.00  0.00           N
ATOM   4260  HN  ILE A 277      49.880  38.760  57.320  1.00  0.00           H
ATOM   4261  CA  ILE A 277      49.440  39.430  55.310  1.00  0.00           C
ATOM   4262  HA  ILE A 277      49.670  38.830  54.430  1.00  0.00           H
ATOM   4263  CB  ILE A 277      47.940  39.290  55.470  1.00  0.00           C
ATOM   4264  HB  ILE A 277      47.650  38.220  55.450  1.00  0.00           H
ATOM   4265  CG2 ILE A 277      47.490  39.730  56.910  1.00  0.00           C
ATOM   4266 HG21 ILE A 277      48.000  39.220  57.750  1.00  0.00           H
ATOM   4267 HG22 ILE A 277      46.420  39.490  57.130  1.00  0.00           H
ATOM   4268 HG23 ILE A 277      47.520  40.830  57.060  1.00  0.00           H
ATOM   4269  CG1 ILE A 277      47.160  40.030  54.380  1.00  0.00           C
ATOM   4270 HG11 ILE A 277      47.440  41.100  54.240  1.00  0.00           H
ATOM   4271 HG12 ILE A 277      46.130  40.020  54.810  1.00  0.00           H
ATOM   4272  CD  ILE A 277      47.330  39.470  52.950  1.00  0.00           C
ATOM   4273  HD1 ILE A 277      48.070  40.150  52.470  1.00  0.00           H
ATOM   4274  HD2 ILE A 277      46.350  39.560  52.440  1.00  0.00           H
ATOM   4275  HD3 ILE A 277      47.730  38.430  52.920  1.00  0.00           H
ATOM   4276  C   ILE A 277      50.020  40.820  55.000  1.00  0.00           C
ATOM   4277  O   ILE A 277      49.980  41.270  53.870  1.00  0.00           O
ATOM   4278  N   HSD A 278      50.590  41.590  56.020  1.00  0.00           N
ATOM   4279  HN  HSD A 278      50.750  41.130  56.890  1.00  0.00           H
ATOM   4280  CA  HSD A 278      51.090  42.950  55.660  1.00  0.00           C
ATOM   4281  HA  HSD A 278      50.400  43.420  54.980  1.00  0.00           H
ATOM   4282  CB  HSD A 278      51.250  43.910  56.860  1.00  0.00           C
ATOM   4283  HB1 HSD A 278      51.930  44.750  56.630  1.00  0.00           H
ATOM   4284  HB2 HSD A 278      51.650  43.400  57.770  1.00  0.00           H
ATOM   4285  ND1 HSD A 278      49.070  44.150  58.240  1.00  0.00           N
ATOM   4286  HD1 HSD A 278      48.940  43.240  58.640  1.00  0.00           H
ATOM   4287  CG  HSD A 278      49.980  44.610  57.290  1.00  0.00           C
ATOM   4288  CE1 HSD A 278      48.180  45.190  58.530  1.00  0.00           C
ATOM   4289  HE1 HSD A 278      47.420  45.170  59.320  1.00  0.00           H
ATOM   4290  NE2 HSD A 278      48.430  46.250  57.850  1.00  0.00           N
ATOM   4291  CD2 HSD A 278      49.530  45.880  57.030  1.00  0.00           C
ATOM   4292  HD2 HSD A 278      50.020  46.720  56.540  1.00  0.00           H
ATOM   4293  C   HSD A 278      52.350  42.960  54.850  1.00  0.00           C
ATOM   4294  O   HSD A 278      52.540  43.770  53.960  1.00  0.00           O
ATOM   4295  N   ILE A 279      53.170  41.930  55.080  1.00  0.00           N
ATOM   4296  HN  ILE A 279      52.970  41.290  55.810  1.00  0.00           H
ATOM   4297  CA  ILE A 279      54.380  41.690  54.280  1.00  0.00           C
ATOM   4298  HA  ILE A 279      54.850  42.660  54.160  1.00  0.00           H
ATOM   4299  CB  ILE A 279      55.330  40.760  54.990  1.00  0.00           C
ATOM   4300  HB  ILE A 279      54.770  39.830  55.210  1.00  0.00           H
ATOM   4301  CG2 ILE A 279      56.440  40.190  54.090  1.00  0.00           C
ATOM   4302 HG21 ILE A 279      57.040  39.540  54.750  1.00  0.00           H
ATOM   4303 HG22 ILE A 279      57.080  41.040  53.760  1.00  0.00           H
ATOM   4304 HG23 ILE A 279      55.980  39.740  53.180  1.00  0.00           H
ATOM   4305  CG1 ILE A 279      55.730  41.240  56.460  1.00  0.00           C
ATOM   4306 HG11 ILE A 279      56.570  40.610  56.810  1.00  0.00           H
ATOM   4307 HG12 ILE A 279      54.880  40.960  57.120  1.00  0.00           H
ATOM   4308  CD  ILE A 279      56.180  42.610  56.610  1.00  0.00           C
ATOM   4309  HD1 ILE A 279      57.090  42.890  56.030  1.00  0.00           H
ATOM   4310  HD2 ILE A 279      56.290  42.600  57.710  1.00  0.00           H
ATOM   4311  HD3 ILE A 279      55.350  43.320  56.410  1.00  0.00           H
ATOM   4312  C   ILE A 279      53.960  41.370  52.830  1.00  0.00           C
ATOM   4313  O   ILE A 279      54.520  41.990  51.910  1.00  0.00           O
ATOM   4314  N   PHE A 280      52.990  40.420  52.660  1.00  0.00           N
ATOM   4315  HN  PHE A 280      52.710  39.780  53.370  1.00  0.00           H
ATOM   4316  CA  PHE A 280      52.440  40.060  51.330  1.00  0.00           C
ATOM   4317  HA  PHE A 280      53.250  39.730  50.690  1.00  0.00           H
ATOM   4318  CB  PHE A 280      51.380  38.900  51.380  1.00  0.00           C
ATOM   4319  HB1 PHE A 280      50.680  39.020  50.530  1.00  0.00           H
ATOM   4320  HB2 PHE A 280      50.770  39.110  52.280  1.00  0.00           H
ATOM   4321  CG  PHE A 280      52.030  37.570  51.150  1.00  0.00           C
ATOM   4322  CD1 PHE A 280      52.310  36.790  52.240  1.00  0.00           C
ATOM   4323  HD1 PHE A 280      52.130  37.250  53.200  1.00  0.00           H
ATOM   4324  CE1 PHE A 280      52.950  35.560  52.000  1.00  0.00           C
ATOM   4325  HE1 PHE A 280      53.060  34.920  52.870  1.00  0.00           H
ATOM   4326  CZ  PHE A 280      53.200  35.100  50.720  1.00  0.00           C
ATOM   4327  HZ  PHE A 280      53.680  34.140  50.670  1.00  0.00           H
ATOM   4328  CD2 PHE A 280      52.230  37.080  49.830  1.00  0.00           C
ATOM   4329  HD2 PHE A 280      51.990  37.690  48.970  1.00  0.00           H
ATOM   4330  CE2 PHE A 280      52.950  35.880  49.600  1.00  0.00           C
ATOM   4331  HE2 PHE A 280      53.070  35.450  48.620  1.00  0.00           H
ATOM   4332  C   PHE A 280      51.960  41.280  50.530  1.00  0.00           C
ATOM   4333  O   PHE A 280      52.220  41.340  49.340  1.00  0.00           O
ATOM   4334  N   VAL A 281      51.320  42.300  51.150  1.00  0.00           N
ATOM   4335  HN  VAL A 281      51.150  42.220  52.130  1.00  0.00           H
ATOM   4336  CA  VAL A 281      50.880  43.510  50.520  1.00  0.00           C
ATOM   4337  HA  VAL A 281      50.400  43.190  49.610  1.00  0.00           H
ATOM   4338  CB  VAL A 281      50.110  44.370  51.520  1.00  0.00           C
ATOM   4339  HB  VAL A 281      50.670  44.420  52.480  1.00  0.00           H
ATOM   4340  CG1 VAL A 281      50.000  45.840  50.920  1.00  0.00           C
ATOM   4341 HG11 VAL A 281      49.350  46.430  51.610  1.00  0.00           H
ATOM   4342 HG12 VAL A 281      49.540  45.790  49.910  1.00  0.00           H
ATOM   4343 HG13 VAL A 281      50.930  46.440  50.960  1.00  0.00           H
ATOM   4344  CG2 VAL A 281      48.720  43.780  51.640  1.00  0.00           C
ATOM   4345 HG21 VAL A 281      48.710  42.930  52.350  1.00  0.00           H
ATOM   4346 HG22 VAL A 281      48.130  43.530  50.730  1.00  0.00           H
ATOM   4347 HG23 VAL A 281      48.060  44.480  52.200  1.00  0.00           H
ATOM   4348  C   VAL A 281      52.140  44.230  50.010  1.00  0.00           C
ATOM   4349  O   VAL A 281      52.290  44.660  48.880  1.00  0.00           O
ATOM   4350  N   ILE A 282      53.180  44.390  50.870  1.00  0.00           N
ATOM   4351  HN  ILE A 282      53.080  44.200  51.850  1.00  0.00           H
ATOM   4352  CA  ILE A 282      54.550  44.890  50.480  1.00  0.00           C
ATOM   4353  HA  ILE A 282      54.400  45.770  49.870  1.00  0.00           H
ATOM   4354  CB  ILE A 282      55.360  45.230  51.680  1.00  0.00           C
ATOM   4355  HB  ILE A 282      55.650  44.280  52.180  1.00  0.00           H
ATOM   4356  CG2 ILE A 282      56.800  45.780  51.240  1.00  0.00           C
ATOM   4357 HG21 ILE A 282      57.520  45.900  52.070  1.00  0.00           H
ATOM   4358 HG22 ILE A 282      56.760  46.740  50.680  1.00  0.00           H
ATOM   4359 HG23 ILE A 282      57.350  45.040  50.630  1.00  0.00           H
ATOM   4360  CG1 ILE A 282      54.650  46.140  52.740  1.00  0.00           C
ATOM   4361 HG11 ILE A 282      55.440  46.570  53.400  1.00  0.00           H
ATOM   4362 HG12 ILE A 282      53.990  45.520  53.390  1.00  0.00           H
ATOM   4363  CD  ILE A 282      53.980  47.360  52.130  1.00  0.00           C
ATOM   4364  HD1 ILE A 282      54.630  47.900  51.410  1.00  0.00           H
ATOM   4365  HD2 ILE A 282      53.700  47.950  53.030  1.00  0.00           H
ATOM   4366  HD3 ILE A 282      53.080  46.950  51.640  1.00  0.00           H
ATOM   4367  C   ILE A 282      55.130  44.160  49.280  1.00  0.00           C
ATOM   4368  O   ILE A 282      55.420  44.750  48.200  1.00  0.00           O
ATOM   4369  N   VAL A 283      55.110  42.790  49.400  1.00  0.00           N
ATOM   4370  HN  VAL A 283      54.750  42.370  50.230  1.00  0.00           H
ATOM   4371  CA  VAL A 283      55.610  41.850  48.290  1.00  0.00           C
ATOM   4372  HA  VAL A 283      56.660  42.090  48.160  1.00  0.00           H
ATOM   4373  CB  VAL A 283      55.420  40.390  48.650  1.00  0.00           C
ATOM   4374  HB  VAL A 283      54.410  40.260  49.090  1.00  0.00           H
ATOM   4375  CG1 VAL A 283      55.690  39.390  47.590  1.00  0.00           C
ATOM   4376 HG11 VAL A 283      55.110  39.540  46.650  1.00  0.00           H
ATOM   4377 HG12 VAL A 283      55.620  38.350  47.960  1.00  0.00           H
ATOM   4378 HG13 VAL A 283      56.720  39.410  47.180  1.00  0.00           H
ATOM   4379  CG2 VAL A 283      56.340  40.150  49.800  1.00  0.00           C
ATOM   4380 HG21 VAL A 283      56.390  39.050  49.930  1.00  0.00           H
ATOM   4381 HG22 VAL A 283      56.050  40.600  50.780  1.00  0.00           H
ATOM   4382 HG23 VAL A 283      57.390  40.490  49.640  1.00  0.00           H
ATOM   4383  C   VAL A 283      54.970  42.110  46.930  1.00  0.00           C
ATOM   4384  O   VAL A 283      55.630  42.480  45.980  1.00  0.00           O
ATOM   4385  N   TRP A 284      53.620  42.180  46.900  1.00  0.00           N
ATOM   4386  HN  TRP A 284      53.170  42.100  47.780  1.00  0.00           H
ATOM   4387  CA  TRP A 284      52.790  42.560  45.740  1.00  0.00           C
ATOM   4388  HA  TRP A 284      53.040  41.880  44.950  1.00  0.00           H
ATOM   4389  CB  TRP A 284      51.240  42.430  46.100  1.00  0.00           C
ATOM   4390  HB1 TRP A 284      51.050  43.080  46.980  1.00  0.00           H
ATOM   4391  HB2 TRP A 284      51.040  41.430  46.530  1.00  0.00           H
ATOM   4392  CG  TRP A 284      50.270  42.570  44.990  1.00  0.00           C
ATOM   4393  CD1 TRP A 284      49.350  43.490  45.040  1.00  0.00           C
ATOM   4394  HD1 TRP A 284      49.070  44.090  45.890  1.00  0.00           H
ATOM   4395  NE1 TRP A 284      48.630  43.520  43.770  1.00  0.00           N
ATOM   4396  HE1 TRP A 284      47.980  44.200  43.500  1.00  0.00           H
ATOM   4397  CE2 TRP A 284      49.150  42.530  42.980  1.00  0.00           C
ATOM   4398  CD2 TRP A 284      50.170  41.860  43.720  1.00  0.00           C
ATOM   4399  CE3 TRP A 284      50.940  40.840  43.110  1.00  0.00           C
ATOM   4400  HE3 TRP A 284      51.710  40.290  43.630  1.00  0.00           H
ATOM   4401  CZ3 TRP A 284      50.640  40.380  41.770  1.00  0.00           C
ATOM   4402  HZ3 TRP A 284      51.120  39.550  41.280  1.00  0.00           H
ATOM   4403  CZ2 TRP A 284      48.840  42.070  41.640  1.00  0.00           C
ATOM   4404  HZ2 TRP A 284      47.980  42.390  41.070  1.00  0.00           H
ATOM   4405  CH2 TRP A 284      49.550  40.980  41.100  1.00  0.00           C
ATOM   4406  HH2 TRP A 284      49.220  40.580  40.150  1.00  0.00           H
ATOM   4407  C   TRP A 284      53.000  43.950  45.220  1.00  0.00           C
ATOM   4408  O   TRP A 284      52.970  44.150  44.040  1.00  0.00           O
ATOM   4409  N   THR A 285      53.190  44.880  46.150  1.00  0.00           N
ATOM   4410  HN  THR A 285      53.160  44.560  47.090  1.00  0.00           H
ATOM   4411  CA  THR A 285      53.540  46.290  45.860  1.00  0.00           C
ATOM   4412  HA  THR A 285      52.860  46.630  45.100  1.00  0.00           H
ATOM   4413  CB  THR A 285      53.650  47.160  47.030  1.00  0.00           C
ATOM   4414  HB  THR A 285      54.480  46.840  47.690  1.00  0.00           H
ATOM   4415  OG1 THR A 285      52.450  46.950  47.730  1.00  0.00           O
ATOM   4416  HG1 THR A 285      52.470  46.090  48.170  1.00  0.00           H
ATOM   4417  CG2 THR A 285      53.550  48.630  46.520  1.00  0.00           C
ATOM   4418 HG21 THR A 285      54.540  48.890  46.080  1.00  0.00           H
ATOM   4419 HG22 THR A 285      53.340  49.280  47.400  1.00  0.00           H
ATOM   4420 HG23 THR A 285      52.830  48.670  45.680  1.00  0.00           H
ATOM   4421  C   THR A 285      54.940  46.400  45.210  1.00  0.00           C
ATOM   4422  O   THR A 285      55.120  47.290  44.410  1.00  0.00           O
ATOM   4423  N   LEU A 286      55.970  45.560  45.540  1.00  0.00           N
ATOM   4424  HN  LEU A 286      55.820  44.730  46.070  1.00  0.00           H
ATOM   4425  CA  LEU A 286      57.380  45.730  45.080  1.00  0.00           C
ATOM   4426  HA  LEU A 286      57.360  46.700  44.590  1.00  0.00           H
ATOM   4427  CB  LEU A 286      58.410  45.910  46.290  1.00  0.00           C
ATOM   4428  HB1 LEU A 286      59.400  46.170  45.840  1.00  0.00           H
ATOM   4429  HB2 LEU A 286      58.400  44.940  46.840  1.00  0.00           H
ATOM   4430  CG  LEU A 286      58.160  47.030  47.300  1.00  0.00           C
ATOM   4431  HG  LEU A 286      57.150  46.850  47.730  1.00  0.00           H
ATOM   4432  CD1 LEU A 286      59.180  47.180  48.490  1.00  0.00           C
ATOM   4433 HD11 LEU A 286      58.800  46.350  49.130  1.00  0.00           H
ATOM   4434 HD12 LEU A 286      58.860  48.140  48.960  1.00  0.00           H
ATOM   4435 HD13 LEU A 286      60.220  47.260  48.130  1.00  0.00           H
ATOM   4436  CD2 LEU A 286      57.970  48.450  46.600  1.00  0.00           C
ATOM   4437 HD21 LEU A 286      57.640  49.180  47.370  1.00  0.00           H
ATOM   4438 HD22 LEU A 286      57.190  48.510  45.810  1.00  0.00           H
ATOM   4439 HD23 LEU A 286      58.920  48.850  46.190  1.00  0.00           H
ATOM   4440  C   LEU A 286      57.950  44.730  44.050  1.00  0.00           C
ATOM   4441  O   LEU A 286      58.890  44.990  43.290  1.00  0.00           O
ATOM   4442  N   VAL A 287      57.310  43.470  43.940  1.00  0.00           N
ATOM   4443  HN  VAL A 287      56.520  43.390  44.540  1.00  0.00           H
ATOM   4444  CA  VAL A 287      57.580  42.400  43.080  1.00  0.00           C
ATOM   4445  HA  VAL A 287      58.330  42.720  42.360  1.00  0.00           H
ATOM   4446  CB  VAL A 287      58.250  41.120  43.770  1.00  0.00           C
ATOM   4447  HB  VAL A 287      57.570  40.840  44.600  1.00  0.00           H
ATOM   4448  CG1 VAL A 287      58.280  39.850  42.810  1.00  0.00           C
ATOM   4449 HG11 VAL A 287      57.300  39.430  42.510  1.00  0.00           H
ATOM   4450 HG12 VAL A 287      58.780  39.050  43.400  1.00  0.00           H
ATOM   4451 HG13 VAL A 287      58.810  40.050  41.850  1.00  0.00           H
ATOM   4452  CG2 VAL A 287      59.640  41.520  44.310  1.00  0.00           C
ATOM   4453 HG21 VAL A 287      59.520  42.220  45.170  1.00  0.00           H
ATOM   4454 HG22 VAL A 287      60.280  41.950  43.510  1.00  0.00           H
ATOM   4455 HG23 VAL A 287      60.090  40.550  44.620  1.00  0.00           H
ATOM   4456  C   VAL A 287      56.380  42.150  42.120  1.00  0.00           C
ATOM   4457  O   VAL A 287      55.230  42.370  42.410  1.00  0.00           O
ATOM   4458  N   ASP A 288      56.640  41.720  40.860  1.00  0.00           N
ATOM   4459  HN  ASP A 288      57.520  41.650  40.390  1.00  0.00           H
ATOM   4460  CA  ASP A 288      55.720  41.250  39.850  1.00  0.00           C
ATOM   4461  HA  ASP A 288      54.700  41.470  40.110  1.00  0.00           H
ATOM   4462  CB  ASP A 288      56.060  41.820  38.490  1.00  0.00           C
ATOM   4463  HB1 ASP A 288      57.100  41.640  38.130  1.00  0.00           H
ATOM   4464  HB2 ASP A 288      55.820  42.910  38.520  1.00  0.00           H
ATOM   4465  CG  ASP A 288      55.100  41.230  37.450  1.00  0.00           C
ATOM   4466  OD1 ASP A 288      53.870  41.100  37.780  1.00  0.00           O
ATOM   4467  OD2 ASP A 288      55.570  41.000  36.340  1.00  0.00           O
ATOM   4468  C   ASP A 288      55.890  39.790  39.980  1.00  0.00           C
ATOM   4469  O   ASP A 288      57.010  39.240  39.770  1.00  0.00           O
ATOM   4470  N   ILE A 289      54.780  39.070  40.140  1.00  0.00           N
ATOM   4471  HN  ILE A 289      53.860  39.460  40.200  1.00  0.00           H
ATOM   4472  CA  ILE A 289      54.740  37.610  40.380  1.00  0.00           C
ATOM   4473  HA  ILE A 289      55.540  37.180  39.800  1.00  0.00           H
ATOM   4474  CB  ILE A 289      54.980  37.250  41.870  1.00  0.00           C
ATOM   4475  HB  ILE A 289      55.970  37.670  42.140  1.00  0.00           H
ATOM   4476  CG2 ILE A 289      53.990  38.030  42.800  1.00  0.00           C
ATOM   4477 HG21 ILE A 289      54.190  38.040  43.890  1.00  0.00           H
ATOM   4478 HG22 ILE A 289      53.020  37.520  42.640  1.00  0.00           H
ATOM   4479 HG23 ILE A 289      54.060  39.090  42.480  1.00  0.00           H
ATOM   4480  CG1 ILE A 289      54.920  35.760  42.100  1.00  0.00           C
ATOM   4481 HG11 ILE A 289      55.320  35.190  41.230  1.00  0.00           H
ATOM   4482 HG12 ILE A 289      53.920  35.310  42.250  1.00  0.00           H
ATOM   4483  CD  ILE A 289      55.740  35.380  43.310  1.00  0.00           C
ATOM   4484  HD1 ILE A 289      55.620  34.300  43.520  1.00  0.00           H
ATOM   4485  HD2 ILE A 289      55.390  35.810  44.280  1.00  0.00           H
ATOM   4486  HD3 ILE A 289      56.800  35.640  43.150  1.00  0.00           H
ATOM   4487  C   ILE A 289      53.460  37.160  39.800  1.00  0.00           C
ATOM   4488  O   ILE A 289      52.510  37.950  39.660  1.00  0.00           O
ATOM   4489  N   ASP A 290      53.470  35.900  39.220  1.00  0.00           N
ATOM   4490  HN  ASP A 290      54.310  35.370  39.150  1.00  0.00           H
ATOM   4491  CA  ASP A 290      52.230  35.360  38.590  1.00  0.00           C
ATOM   4492  HA  ASP A 290      51.900  36.010  37.800  1.00  0.00           H
ATOM   4493  CB  ASP A 290      52.580  33.900  38.090  1.00  0.00           C
ATOM   4494  HB1 ASP A 290      53.080  33.420  38.960  1.00  0.00           H
ATOM   4495  HB2 ASP A 290      53.260  34.000  37.220  1.00  0.00           H
ATOM   4496  CG  ASP A 290      51.420  33.130  37.480  1.00  0.00           C
ATOM   4497  OD1 ASP A 290      50.380  33.720  37.040  1.00  0.00           O
ATOM   4498  OD2 ASP A 290      51.630  31.960  37.250  1.00  0.00           O
ATOM   4499  C   ASP A 290      51.060  35.420  39.580  1.00  0.00           C
ATOM   4500  O   ASP A 290      51.220  35.070  40.750  1.00  0.00           O
ATOM   4501  N   ARG A 291      49.860  35.850  39.070  1.00  0.00           N
ATOM   4502  HN  ARG A 291      49.800  35.930  38.080  1.00  0.00           H
ATOM   4503  CA  ARG A 291      48.690  36.040  39.970  1.00  0.00           C
ATOM   4504  HA  ARG A 291      48.860  36.290  41.010  1.00  0.00           H
ATOM   4505  CB  ARG A 291      47.900  37.210  39.380  1.00  0.00           C
ATOM   4506  HB1 ARG A 291      47.730  37.120  38.290  1.00  0.00           H
ATOM   4507  HB2 ARG A 291      48.540  38.110  39.480  1.00  0.00           H
ATOM   4508  CG  ARG A 291      46.510  37.560  39.960  1.00  0.00           C
ATOM   4509  HG1 ARG A 291      46.680  37.780  41.030  1.00  0.00           H
ATOM   4510  HG2 ARG A 291      45.790  36.740  39.740  1.00  0.00           H
ATOM   4511  CD  ARG A 291      45.980  38.780  39.190  1.00  0.00           C
ATOM   4512  HD1 ARG A 291      45.670  38.490  38.170  1.00  0.00           H
ATOM   4513  HD2 ARG A 291      46.780  39.540  39.080  1.00  0.00           H
ATOM   4514  NE  ARG A 291      44.700  39.290  39.890  1.00  0.00           N
ATOM   4515  HE  ARG A 291      43.870  38.750  39.760  1.00  0.00           H
ATOM   4516  CZ  ARG A 291      44.430  40.540  40.370  1.00  0.00           C
ATOM   4517  NH1 ARG A 291      43.220  40.860  40.760  1.00  0.00           N
ATOM   4518 HH11 ARG A 291      42.590  40.140  40.450  1.00  0.00           H
ATOM   4519 HH12 ARG A 291      42.950  41.820  40.780  1.00  0.00           H
ATOM   4520  NH2 ARG A 291      45.300  41.550  40.240  1.00  0.00           N
ATOM   4521 HH21 ARG A 291      46.070  41.440  39.600  1.00  0.00           H
ATOM   4522 HH22 ARG A 291      45.070  42.440  40.620  1.00  0.00           H
ATOM   4523  C   ARG A 291      47.840  34.760  40.020  1.00  0.00           C
ATOM   4524  O   ARG A 291      46.930  34.600  40.840  1.00  0.00           O
ATOM   4525  N   ARG A 292      48.340  33.700  39.220  1.00  0.00           N
ATOM   4526  HN  ARG A 292      49.070  33.850  38.550  1.00  0.00           H
ATOM   4527  CA  ARG A 292      47.650  32.440  39.160  1.00  0.00           C
ATOM   4528  HA  ARG A 292      46.720  32.440  39.720  1.00  0.00           H
ATOM   4529  CB  ARG A 292      47.310  32.120  37.660  1.00  0.00           C
ATOM   4530  HB1 ARG A 292      46.690  31.200  37.700  1.00  0.00           H
ATOM   4531  HB2 ARG A 292      48.200  31.770  37.080  1.00  0.00           H
ATOM   4532  CG  ARG A 292      46.630  33.240  36.870  1.00  0.00           C
ATOM   4533  HG1 ARG A 292      46.580  32.840  35.830  1.00  0.00           H
ATOM   4534  HG2 ARG A 292      47.330  34.100  36.900  1.00  0.00           H
ATOM   4535  CD  ARG A 292      45.330  33.740  37.380  1.00  0.00           C
ATOM   4536  HD1 ARG A 292      45.300  33.990  38.470  1.00  0.00           H
ATOM   4537  HD2 ARG A 292      44.500  33.010  37.260  1.00  0.00           H
ATOM   4538  NE  ARG A 292      44.920  34.930  36.560  1.00  0.00           N
ATOM   4539  HE  ARG A 292      45.510  35.060  35.760  1.00  0.00           H
ATOM   4540  CZ  ARG A 292      43.820  35.550  36.710  1.00  0.00           C
ATOM   4541  NH1 ARG A 292      43.500  36.580  35.980  1.00  0.00           N
ATOM   4542 HH11 ARG A 292      43.950  36.590  35.080  1.00  0.00           H
ATOM   4543 HH12 ARG A 292      42.550  36.880  36.040  1.00  0.00           H
ATOM   4544  NH2 ARG A 292      42.960  35.320  37.760  1.00  0.00           N
ATOM   4545 HH21 ARG A 292      42.880  34.450  38.240  1.00  0.00           H
ATOM   4546 HH22 ARG A 292      42.070  35.740  37.560  1.00  0.00           H
ATOM   4547  C   ARG A 292      48.430  31.230  39.580  1.00  0.00           C
ATOM   4548  O   ARG A 292      48.120  30.040  39.370  1.00  0.00           O
ATOM   4549  N   ASP A 293      49.560  31.470  40.280  1.00  0.00           N
ATOM   4550  HN  ASP A 293      49.890  32.390  40.460  1.00  0.00           H
ATOM   4551  CA  ASP A 293      50.490  30.460  40.720  1.00  0.00           C
ATOM   4552  HA  ASP A 293      50.540  29.770  39.890  1.00  0.00           H
ATOM   4553  CB  ASP A 293      51.920  31.110  40.790  1.00  0.00           C
ATOM   4554  HB1 ASP A 293      52.030  31.990  41.450  1.00  0.00           H
ATOM   4555  HB2 ASP A 293      52.080  31.510  39.760  1.00  0.00           H
ATOM   4556  CG  ASP A 293      52.940  30.040  41.160  1.00  0.00           C
ATOM   4557  OD1 ASP A 293      53.730  29.710  40.230  1.00  0.00           O
ATOM   4558  OD2 ASP A 293      53.070  29.690  42.330  1.00  0.00           O
ATOM   4559  C   ASP A 293      49.970  29.850  42.000  1.00  0.00           C
ATOM   4560  O   ASP A 293      49.510  30.620  42.900  1.00  0.00           O
ATOM   4561  N   PRO A 294      49.980  28.500  42.190  1.00  0.00           N
ATOM   4562  CD  PRO A 294      50.340  27.590  41.100  1.00  0.00           C
ATOM   4563  HD1 PRO A 294      51.380  27.700  40.740  1.00  0.00           H
ATOM   4564  HD2 PRO A 294      49.560  27.780  40.330  1.00  0.00           H
ATOM   4565  CA  PRO A 294      49.270  27.770  43.210  1.00  0.00           C
ATOM   4566  HA  PRO A 294      48.280  28.190  43.260  1.00  0.00           H
ATOM   4567  CB  PRO A 294      49.110  26.330  42.750  1.00  0.00           C
ATOM   4568  HB1 PRO A 294      48.180  26.040  42.220  1.00  0.00           H
ATOM   4569  HB2 PRO A 294      49.100  25.650  43.630  1.00  0.00           H
ATOM   4570  CG  PRO A 294      50.210  26.180  41.680  1.00  0.00           C
ATOM   4571  HG1 PRO A 294      51.110  25.820  42.220  1.00  0.00           H
ATOM   4572  HG2 PRO A 294      50.080  25.450  40.850  1.00  0.00           H
ATOM   4573  C   PRO A 294      49.930  27.960  44.440  1.00  0.00           C
ATOM   4574  O   PRO A 294      49.260  28.120  45.440  1.00  0.00           O
ATOM   4575  N   LEU A 295      51.280  27.870  44.530  1.00  0.00           N
ATOM   4576  HN  LEU A 295      51.830  27.880  43.700  1.00  0.00           H
ATOM   4577  CA  LEU A 295      52.110  28.110  45.680  1.00  0.00           C
ATOM   4578  HA  LEU A 295      51.860  27.470  46.510  1.00  0.00           H
ATOM   4579  CB  LEU A 295      53.590  27.770  45.280  1.00  0.00           C
ATOM   4580  HB1 LEU A 295      53.900  28.460  44.470  1.00  0.00           H
ATOM   4581  HB2 LEU A 295      53.560  26.780  44.780  1.00  0.00           H
ATOM   4582  CG  LEU A 295      54.650  27.950  46.430  1.00  0.00           C
ATOM   4583  HG  LEU A 295      54.680  28.980  46.860  1.00  0.00           H
ATOM   4584  CD1 LEU A 295      54.340  26.970  47.590  1.00  0.00           C
ATOM   4585 HD11 LEU A 295      54.080  25.960  47.230  1.00  0.00           H
ATOM   4586 HD12 LEU A 295      53.540  27.390  48.230  1.00  0.00           H
ATOM   4587 HD13 LEU A 295      55.220  26.820  48.260  1.00  0.00           H
ATOM   4588  CD2 LEU A 295      56.110  27.730  45.900  1.00  0.00           C
ATOM   4589 HD21 LEU A 295      56.320  28.270  44.950  1.00  0.00           H
ATOM   4590 HD22 LEU A 295      56.290  26.650  45.780  1.00  0.00           H
ATOM   4591 HD23 LEU A 295      56.770  28.140  46.700  1.00  0.00           H
ATOM   4592  C   LEU A 295      51.970  29.500  46.210  1.00  0.00           C
ATOM   4593  O   LEU A 295      51.810  29.710  47.400  1.00  0.00           O
ATOM   4594  N   VAL A 296      51.930  30.540  45.360  1.00  0.00           N
ATOM   4595  HN  VAL A 296      52.010  30.400  44.380  1.00  0.00           H
ATOM   4596  CA  VAL A 296      51.710  31.940  45.640  1.00  0.00           C
ATOM   4597  HA  VAL A 296      52.450  32.210  46.380  1.00  0.00           H
ATOM   4598  CB  VAL A 296      51.850  32.910  44.410  1.00  0.00           C
ATOM   4599  HB  VAL A 296      51.230  32.540  43.570  1.00  0.00           H
ATOM   4600  CG1 VAL A 296      51.260  34.290  44.600  1.00  0.00           C
ATOM   4601 HG11 VAL A 296      51.550  34.920  43.730  1.00  0.00           H
ATOM   4602 HG12 VAL A 296      51.590  34.750  45.550  1.00  0.00           H
ATOM   4603 HG13 VAL A 296      50.160  34.180  44.510  1.00  0.00           H
ATOM   4604  CG2 VAL A 296      53.350  32.900  44.050  1.00  0.00           C
ATOM   4605 HG21 VAL A 296      53.480  33.730  43.330  1.00  0.00           H
ATOM   4606 HG22 VAL A 296      53.720  31.910  43.700  1.00  0.00           H
ATOM   4607 HG23 VAL A 296      53.870  33.170  45.000  1.00  0.00           H
ATOM   4608  C   VAL A 296      50.370  32.250  46.330  1.00  0.00           C
ATOM   4609  O   VAL A 296      50.300  32.880  47.410  1.00  0.00           O
ATOM   4610  N   VAL A 297      49.260  31.800  45.610  1.00  0.00           N
ATOM   4611  HN  VAL A 297      49.470  31.400  44.720  1.00  0.00           H
ATOM   4612  CA  VAL A 297      47.900  31.890  46.060  1.00  0.00           C
ATOM   4613  HA  VAL A 297      47.660  32.870  46.420  1.00  0.00           H
ATOM   4614  CB  VAL A 297      46.930  31.600  44.970  1.00  0.00           C
ATOM   4615  HB  VAL A 297      47.030  30.610  44.480  1.00  0.00           H
ATOM   4616  CG1 VAL A 297      45.460  31.750  45.410  1.00  0.00           C
ATOM   4617 HG11 VAL A 297      44.810  31.840  44.510  1.00  0.00           H
ATOM   4618 HG12 VAL A 297      45.280  32.630  46.070  1.00  0.00           H
ATOM   4619 HG13 VAL A 297      45.060  30.890  45.980  1.00  0.00           H
ATOM   4620  CG2 VAL A 297      47.090  32.720  43.900  1.00  0.00           C
ATOM   4621 HG21 VAL A 297      46.830  33.700  44.370  1.00  0.00           H
ATOM   4622 HG22 VAL A 297      46.310  32.640  43.110  1.00  0.00           H
ATOM   4623 HG23 VAL A 297      48.110  32.790  43.470  1.00  0.00           H
ATOM   4624  C   VAL A 297      47.600  31.070  47.310  1.00  0.00           C
ATOM   4625  O   VAL A 297      46.840  31.490  48.150  1.00  0.00           O
ATOM   4626  N   ALA A 298      48.100  29.800  47.460  1.00  0.00           N
ATOM   4627  HN  ALA A 298      48.640  29.320  46.770  1.00  0.00           H
ATOM   4628  CA  ALA A 298      48.030  29.080  48.670  1.00  0.00           C
ATOM   4629  HA  ALA A 298      47.030  28.870  49.030  1.00  0.00           H
ATOM   4630  CB  ALA A 298      48.810  27.700  48.500  1.00  0.00           C
ATOM   4631  HB1 ALA A 298      48.990  27.200  49.480  1.00  0.00           H
ATOM   4632  HB2 ALA A 298      49.860  27.870  48.200  1.00  0.00           H
ATOM   4633  HB3 ALA A 298      48.330  26.950  47.840  1.00  0.00           H
ATOM   4634  C   ALA A 298      48.800  29.720  49.840  1.00  0.00           C
ATOM   4635  O   ALA A 298      48.310  29.760  50.940  1.00  0.00           O
ATOM   4636  N   ALA A 299      50.010  30.310  49.610  1.00  0.00           N
ATOM   4637  HN  ALA A 299      50.510  30.140  48.770  1.00  0.00           H
ATOM   4638  CA  ALA A 299      50.560  31.240  50.600  1.00  0.00           C
ATOM   4639  HA  ALA A 299      50.600  30.660  51.510  1.00  0.00           H
ATOM   4640  CB  ALA A 299      52.060  31.620  50.210  1.00  0.00           C
ATOM   4641  HB1 ALA A 299      52.460  32.360  50.940  1.00  0.00           H
ATOM   4642  HB2 ALA A 299      52.020  32.030  49.180  1.00  0.00           H
ATOM   4643  HB3 ALA A 299      52.710  30.730  50.110  1.00  0.00           H
ATOM   4644  C   ALA A 299      49.760  32.490  50.910  1.00  0.00           C
ATOM   4645  O   ALA A 299      49.600  32.840  52.090  1.00  0.00           O
ATOM   4646  N   LEU A 300      49.220  33.080  49.860  1.00  0.00           N
ATOM   4647  HN  LEU A 300      49.630  32.860  48.970  1.00  0.00           H
ATOM   4648  CA  LEU A 300      48.330  34.170  50.030  1.00  0.00           C
ATOM   4649  HA  LEU A 300      48.820  34.880  50.680  1.00  0.00           H
ATOM   4650  CB  LEU A 300      47.990  34.930  48.760  1.00  0.00           C
ATOM   4651  HB1 LEU A 300      47.510  34.320  47.970  1.00  0.00           H
ATOM   4652  HB2 LEU A 300      48.930  35.130  48.200  1.00  0.00           H
ATOM   4653  CG  LEU A 300      47.380  36.340  48.930  1.00  0.00           C
ATOM   4654  HG  LEU A 300      46.460  36.350  49.560  1.00  0.00           H
ATOM   4655  CD1 LEU A 300      48.310  37.310  49.640  1.00  0.00           C
ATOM   4656 HD11 LEU A 300      47.960  38.340  49.440  1.00  0.00           H
ATOM   4657 HD12 LEU A 300      49.360  37.220  49.280  1.00  0.00           H
ATOM   4658 HD13 LEU A 300      48.320  37.150  50.740  1.00  0.00           H
ATOM   4659  CD2 LEU A 300      46.910  36.820  47.530  1.00  0.00           C
ATOM   4660 HD21 LEU A 300      47.730  36.740  46.780  1.00  0.00           H
ATOM   4661 HD22 LEU A 300      46.410  37.810  47.570  1.00  0.00           H
ATOM   4662 HD23 LEU A 300      46.040  36.220  47.190  1.00  0.00           H
ATOM   4663  C   LEU A 300      46.980  33.910  50.700  1.00  0.00           C
ATOM   4664  O   LEU A 300      46.650  34.620  51.630  1.00  0.00           O
ATOM   4665  N   HSD A 301      46.160  32.880  50.330  1.00  0.00           N
ATOM   4666  HN  HSD A 301      46.460  32.300  49.580  1.00  0.00           H
ATOM   4667  CA  HSD A 301      44.880  32.630  50.990  1.00  0.00           C
ATOM   4668  HA  HSD A 301      44.480  33.630  51.140  1.00  0.00           H
ATOM   4669  CB  HSD A 301      43.920  31.890  50.020  1.00  0.00           C
ATOM   4670  HB1 HSD A 301      44.160  32.290  49.010  1.00  0.00           H
ATOM   4671  HB2 HSD A 301      42.850  32.040  50.250  1.00  0.00           H
ATOM   4672  ND1 HSD A 301      44.600  29.760  49.080  1.00  0.00           N
ATOM   4673  HD1 HSD A 301      45.250  30.150  48.430  1.00  0.00           H
ATOM   4674  CG  HSD A 301      43.900  30.460  50.010  1.00  0.00           C
ATOM   4675  CE1 HSD A 301      44.210  28.450  49.180  1.00  0.00           C
ATOM   4676  HE1 HSD A 301      44.500  27.570  48.610  1.00  0.00           H
ATOM   4677  NE2 HSD A 301      43.290  28.250  50.100  1.00  0.00           N
ATOM   4678  CD2 HSD A 301      43.070  29.550  50.630  1.00  0.00           C
ATOM   4679  HD2 HSD A 301      42.290  29.710  51.370  1.00  0.00           H
ATOM   4680  C   HSD A 301      45.020  31.960  52.340  1.00  0.00           C
ATOM   4681  O   HSD A 301      44.200  32.210  53.230  1.00  0.00           O
ATOM   4682  N   LEU A 302      46.140  31.250  52.560  1.00  0.00           N
ATOM   4683  HN  LEU A 302      46.670  30.950  51.780  1.00  0.00           H
ATOM   4684  CA  LEU A 302      46.610  30.940  53.900  1.00  0.00           C
ATOM   4685  HA  LEU A 302      45.830  30.400  54.430  1.00  0.00           H
ATOM   4686  CB  LEU A 302      47.850  29.970  54.040  1.00  0.00           C
ATOM   4687  HB1 LEU A 302      48.630  30.430  53.390  1.00  0.00           H
ATOM   4688  HB2 LEU A 302      47.570  29.010  53.570  1.00  0.00           H
ATOM   4689  CG  LEU A 302      48.320  29.660  55.500  1.00  0.00           C
ATOM   4690  HG  LEU A 302      48.690  30.620  55.940  1.00  0.00           H
ATOM   4691  CD1 LEU A 302      47.200  29.160  56.440  1.00  0.00           C
ATOM   4692 HD11 LEU A 302      47.570  29.230  57.490  1.00  0.00           H
ATOM   4693 HD12 LEU A 302      47.150  28.110  56.090  1.00  0.00           H
ATOM   4694 HD13 LEU A 302      46.220  29.660  56.300  1.00  0.00           H
ATOM   4695  CD2 LEU A 302      49.490  28.630  55.470  1.00  0.00           C
ATOM   4696 HD21 LEU A 302      50.150  28.870  54.610  1.00  0.00           H
ATOM   4697 HD22 LEU A 302      49.080  27.640  55.180  1.00  0.00           H
ATOM   4698 HD23 LEU A 302      50.140  28.560  56.370  1.00  0.00           H
ATOM   4699  C   LEU A 302      46.910  32.210  54.790  1.00  0.00           C
ATOM   4700  O   LEU A 302      46.370  32.350  55.900  1.00  0.00           O
ATOM   4701  N   CYS A 303      47.660  33.310  54.340  1.00  0.00           N
ATOM   4702  HN  CYS A 303      48.060  33.220  53.430  1.00  0.00           H
ATOM   4703  CA  CYS A 303      47.820  34.600  55.020  1.00  0.00           C
ATOM   4704  HA  CYS A 303      48.200  34.450  56.020  1.00  0.00           H
ATOM   4705  CB  CYS A 303      48.770  35.490  54.320  1.00  0.00           C
ATOM   4706  HB1 CYS A 303      48.930  36.460  54.840  1.00  0.00           H
ATOM   4707  HB2 CYS A 303      48.440  35.730  53.280  1.00  0.00           H
ATOM   4708  SG  CYS A 303      50.500  34.750  54.360  1.00  0.00           S
ATOM   4709  HG1 CYS A 303      50.230  33.720  53.580  1.00  0.00           H
ATOM   4710  C   CYS A 303      46.530  35.420  55.200  1.00  0.00           C
ATOM   4711  O   CYS A 303      46.310  35.920  56.290  1.00  0.00           O
ATOM   4712  N   ILE A 304      45.650  35.500  54.210  1.00  0.00           N
ATOM   4713  HN  ILE A 304      45.840  35.060  53.340  1.00  0.00           H
ATOM   4714  CA  ILE A 304      44.380  36.120  54.350  1.00  0.00           C
ATOM   4715  HA  ILE A 304      44.730  37.050  54.770  1.00  0.00           H
ATOM   4716  CB  ILE A 304      43.780  36.350  52.990  1.00  0.00           C
ATOM   4717  HB  ILE A 304      43.770  35.350  52.520  1.00  0.00           H
ATOM   4718  CG2 ILE A 304      42.370  37.020  53.000  1.00  0.00           C
ATOM   4719 HG21 ILE A 304      41.690  36.390  53.610  1.00  0.00           H
ATOM   4720 HG22 ILE A 304      42.060  37.160  51.940  1.00  0.00           H
ATOM   4721 HG23 ILE A 304      42.250  38.020  53.470  1.00  0.00           H
ATOM   4722  CG1 ILE A 304      44.640  37.210  52.030  1.00  0.00           C
ATOM   4723 HG11 ILE A 304      45.660  36.770  52.010  1.00  0.00           H
ATOM   4724 HG12 ILE A 304      44.740  38.190  52.530  1.00  0.00           H
ATOM   4725  CD  ILE A 304      44.140  37.430  50.640  1.00  0.00           C
ATOM   4726  HD1 ILE A 304      43.910  36.560  49.990  1.00  0.00           H
ATOM   4727  HD2 ILE A 304      44.920  37.950  50.050  1.00  0.00           H
ATOM   4728  HD3 ILE A 304      43.300  38.170  50.640  1.00  0.00           H
ATOM   4729  C   ILE A 304      43.360  35.410  55.240  1.00  0.00           C
ATOM   4730  O   ILE A 304      42.720  36.080  56.070  1.00  0.00           O
ATOM   4731  N   ALA A 305      43.360  34.070  55.290  1.00  0.00           N
ATOM   4732  HN  ALA A 305      43.920  33.500  54.690  1.00  0.00           H
ATOM   4733  CA  ALA A 305      42.800  33.290  56.410  1.00  0.00           C
ATOM   4734  HA  ALA A 305      41.760  33.600  56.410  1.00  0.00           H
ATOM   4735  CB  ALA A 305      42.970  31.800  56.080  1.00  0.00           C
ATOM   4736  HB1 ALA A 305      42.590  31.610  55.050  1.00  0.00           H
ATOM   4737  HB2 ALA A 305      42.410  31.220  56.850  1.00  0.00           H
ATOM   4738  HB3 ALA A 305      44.010  31.440  56.190  1.00  0.00           H
ATOM   4739  C   ALA A 305      43.430  33.520  57.740  1.00  0.00           C
ATOM   4740  O   ALA A 305      42.740  33.700  58.700  1.00  0.00           O
ATOM   4741  N   LEU A 306      44.830  33.630  57.860  1.00  0.00           N
ATOM   4742  HN  LEU A 306      45.430  33.370  57.110  1.00  0.00           H
ATOM   4743  CA  LEU A 306      45.290  33.920  59.190  1.00  0.00           C
ATOM   4744  HA  LEU A 306      44.870  33.150  59.820  1.00  0.00           H
ATOM   4745  CB  LEU A 306      46.870  33.840  59.190  1.00  0.00           C
ATOM   4746  HB1 LEU A 306      47.240  34.230  60.160  1.00  0.00           H
ATOM   4747  HB2 LEU A 306      47.120  34.440  58.290  1.00  0.00           H
ATOM   4748  CG  LEU A 306      47.480  32.470  58.880  1.00  0.00           C
ATOM   4749  HG  LEU A 306      46.970  31.940  58.040  1.00  0.00           H
ATOM   4750  CD1 LEU A 306      48.970  32.550  58.570  1.00  0.00           C
ATOM   4751 HD11 LEU A 306      49.220  33.170  57.670  1.00  0.00           H
ATOM   4752 HD12 LEU A 306      49.370  31.540  58.320  1.00  0.00           H
ATOM   4753 HD13 LEU A 306      49.520  32.960  59.440  1.00  0.00           H
ATOM   4754  CD2 LEU A 306      47.310  31.560  60.130  1.00  0.00           C
ATOM   4755 HD21 LEU A 306      46.260  31.490  60.500  1.00  0.00           H
ATOM   4756 HD22 LEU A 306      47.960  31.770  61.000  1.00  0.00           H
ATOM   4757 HD23 LEU A 306      47.570  30.520  59.840  1.00  0.00           H
ATOM   4758  C   LEU A 306      44.890  35.230  59.880  1.00  0.00           C
ATOM   4759  O   LEU A 306      44.650  35.210  61.060  1.00  0.00           O
ATOM   4760  N   GLY A 307      44.790  36.300  59.110  1.00  0.00           N
ATOM   4761  HN  GLY A 307      45.270  36.220  58.250  1.00  0.00           H
ATOM   4762  CA  GLY A 307      44.210  37.590  59.550  1.00  0.00           C
ATOM   4763  HA1 GLY A 307      44.410  38.380  58.850  1.00  0.00           H
ATOM   4764  HA2 GLY A 307      44.880  37.940  60.320  1.00  0.00           H
ATOM   4765  C   GLY A 307      42.780  37.570  59.970  1.00  0.00           C
ATOM   4766  O   GLY A 307      42.370  37.970  61.050  1.00  0.00           O
ATOM   4767  N   TYR A 308      41.890  37.000  59.090  1.00  0.00           N
ATOM   4768  HN  TYR A 308      42.220  36.670  58.210  1.00  0.00           H
ATOM   4769  CA  TYR A 308      40.480  36.930  59.430  1.00  0.00           C
ATOM   4770  HA  TYR A 308      40.190  37.900  59.830  1.00  0.00           H
ATOM   4771  CB  TYR A 308      39.590  36.590  58.230  1.00  0.00           C
ATOM   4772  HB1 TYR A 308      38.500  36.550  58.460  1.00  0.00           H
ATOM   4773  HB2 TYR A 308      39.940  35.650  57.750  1.00  0.00           H
ATOM   4774  CG  TYR A 308      39.520  37.650  57.070  1.00  0.00           C
ATOM   4775  CD1 TYR A 308      39.100  38.940  57.320  1.00  0.00           C
ATOM   4776  HD1 TYR A 308      38.890  39.220  58.340  1.00  0.00           H
ATOM   4777  CE1 TYR A 308      38.960  39.890  56.300  1.00  0.00           C
ATOM   4778  HE1 TYR A 308      38.530  40.870  56.410  1.00  0.00           H
ATOM   4779  CZ  TYR A 308      39.160  39.570  54.970  1.00  0.00           C
ATOM   4780  OH  TYR A 308      38.820  40.440  53.910  1.00  0.00           O
ATOM   4781  HH  TYR A 308      38.520  41.320  54.170  1.00  0.00           H
ATOM   4782  CD2 TYR A 308      39.930  37.400  55.710  1.00  0.00           C
ATOM   4783  HD2 TYR A 308      40.360  36.430  55.510  1.00  0.00           H
ATOM   4784  CE2 TYR A 308      39.650  38.260  54.660  1.00  0.00           C
ATOM   4785  HE2 TYR A 308      39.920  37.970  53.650  1.00  0.00           H
ATOM   4786  C   TYR A 308      40.250  35.860  60.530  1.00  0.00           C
ATOM   4787  O   TYR A 308      39.310  35.980  61.280  1.00  0.00           O
ATOM   4788  N   ALA A 309      41.040  34.800  60.620  1.00  0.00           N
ATOM   4789  HN  ALA A 309      41.830  34.610  60.040  1.00  0.00           H
ATOM   4790  CA  ALA A 309      41.050  33.830  61.690  1.00  0.00           C
ATOM   4791  HA  ALA A 309      40.050  33.440  61.810  1.00  0.00           H
ATOM   4792  CB  ALA A 309      42.120  32.720  61.400  1.00  0.00           C
ATOM   4793  HB1 ALA A 309      42.060  32.010  62.260  1.00  0.00           H
ATOM   4794  HB2 ALA A 309      43.150  33.140  61.400  1.00  0.00           H
ATOM   4795  HB3 ALA A 309      41.960  32.180  60.440  1.00  0.00           H
ATOM   4796  C   ALA A 309      41.300  34.450  63.040  1.00  0.00           C
ATOM   4797  O   ALA A 309      40.600  34.040  63.980  1.00  0.00           O
ATOM   4798  N   ASN A 310      42.180  35.460  63.170  1.00  0.00           N
ATOM   4799  HN  ASN A 310      42.670  35.760  62.360  1.00  0.00           H
ATOM   4800  CA  ASN A 310      42.370  36.210  64.400  1.00  0.00           C
ATOM   4801  HA  ASN A 310      42.830  35.540  65.120  1.00  0.00           H
ATOM   4802  CB  ASN A 310      43.450  37.370  64.120  1.00  0.00           C
ATOM   4803  HB1 ASN A 310      42.910  38.170  63.560  1.00  0.00           H
ATOM   4804  HB2 ASN A 310      44.350  37.000  63.580  1.00  0.00           H
ATOM   4805  CG  ASN A 310      43.930  38.010  65.440  1.00  0.00           C
ATOM   4806  OD1 ASN A 310      45.090  37.940  65.770  1.00  0.00           O
ATOM   4807  ND2 ASN A 310      43.140  38.710  66.250  1.00  0.00           N
ATOM   4808 HD21 ASN A 310      43.540  39.170  67.040  1.00  0.00           H
ATOM   4809 HD22 ASN A 310      42.150  38.570  66.190  1.00  0.00           H
ATOM   4810  C   ASN A 310      41.080  36.810  65.000  1.00  0.00           C
ATOM   4811  O   ASN A 310      40.850  36.790  66.220  1.00  0.00           O
ATOM   4812  N   SER A 311      40.240  37.340  64.140  1.00  0.00           N
ATOM   4813  HN  SER A 311      40.490  37.240  63.190  1.00  0.00           H
ATOM   4814  CA  SER A 311      38.870  37.670  64.490  1.00  0.00           C
ATOM   4815  HA  SER A 311      38.890  38.250  65.400  1.00  0.00           H
ATOM   4816  CB  SER A 311      38.210  38.610  63.430  1.00  0.00           C
ATOM   4817  HB1 SER A 311      37.140  38.820  63.610  1.00  0.00           H
ATOM   4818  HB2 SER A 311      38.450  38.170  62.430  1.00  0.00           H
ATOM   4819  OG  SER A 311      38.830  39.910  63.540  1.00  0.00           O
ATOM   4820  HG1 SER A 311      38.440  40.220  64.360  1.00  0.00           H
ATOM   4821  C   SER A 311      37.950  36.450  64.760  1.00  0.00           C
ATOM   4822  O   SER A 311      37.160  36.430  65.680  1.00  0.00           O
ATOM   4823  N   SER A 312      38.050  35.390  63.930  1.00  0.00           N
ATOM   4824  HN  SER A 312      38.580  35.470  63.090  1.00  0.00           H
ATOM   4825  CA  SER A 312      37.140  34.250  64.060  1.00  0.00           C
ATOM   4826  HA  SER A 312      36.140  34.660  64.130  1.00  0.00           H
ATOM   4827  CB  SER A 312      37.300  33.220  62.850  1.00  0.00           C
ATOM   4828  HB1 SER A 312      36.450  32.510  62.800  1.00  0.00           H
ATOM   4829  HB2 SER A 312      38.290  32.710  62.900  1.00  0.00           H
ATOM   4830  OG  SER A 312      37.300  33.820  61.600  1.00  0.00           O
ATOM   4831  HG1 SER A 312      37.990  34.490  61.510  1.00  0.00           H
ATOM   4832  C   SER A 312      37.330  33.350  65.260  1.00  0.00           C
ATOM   4833  O   SER A 312      36.320  33.070  65.860  1.00  0.00           O
ATOM   4834  N   LEU A 313      38.620  33.040  65.600  1.00  0.00           N
ATOM   4835  HN  LEU A 313      39.370  33.340  65.020  1.00  0.00           H
ATOM   4836  CA  LEU A 313      38.910  32.230  66.790  1.00  0.00           C
ATOM   4837  HA  LEU A 313      37.980  31.910  67.260  1.00  0.00           H
ATOM   4838  CB  LEU A 313      39.590  30.890  66.450  1.00  0.00           C
ATOM   4839  HB1 LEU A 313      39.850  30.380  67.410  1.00  0.00           H
ATOM   4840  HB2 LEU A 313      40.550  31.130  65.950  1.00  0.00           H
ATOM   4841  CG  LEU A 313      38.920  29.780  65.580  1.00  0.00           C
ATOM   4842  HG  LEU A 313      39.500  28.830  65.630  1.00  0.00           H
ATOM   4843  CD1 LEU A 313      37.480  29.440  65.980  1.00  0.00           C
ATOM   4844 HD11 LEU A 313      36.800  30.320  66.010  1.00  0.00           H
ATOM   4845 HD12 LEU A 313      37.320  28.970  66.980  1.00  0.00           H
ATOM   4846 HD13 LEU A 313      37.050  28.730  65.250  1.00  0.00           H
ATOM   4847  CD2 LEU A 313      38.910  30.070  64.080  1.00  0.00           C
ATOM   4848 HD21 LEU A 313      38.230  30.920  63.850  1.00  0.00           H
ATOM   4849 HD22 LEU A 313      38.570  29.150  63.550  1.00  0.00           H
ATOM   4850 HD23 LEU A 313      39.950  30.270  63.740  1.00  0.00           H
ATOM   4851  C   LEU A 313      39.670  33.100  67.920  1.00  0.00           C
ATOM   4852  O   LEU A 313      40.560  32.600  68.540  1.00  0.00           O
ATOM   4853  N   ASN A 314      39.330  34.370  67.970  1.00  0.00           N
ATOM   4854  HN  ASN A 314      38.600  34.730  67.400  1.00  0.00           H
ATOM   4855  CA  ASN A 314      39.940  35.350  68.810  1.00  0.00           C
ATOM   4856  HA  ASN A 314      40.710  35.770  68.170  1.00  0.00           H
ATOM   4857  CB  ASN A 314      39.010  36.580  68.800  1.00  0.00           C
ATOM   4858  HB1 ASN A 314      38.120  36.370  69.420  1.00  0.00           H
ATOM   4859  HB2 ASN A 314      38.690  36.920  67.790  1.00  0.00           H
ATOM   4860  CG  ASN A 314      39.740  37.820  69.420  1.00  0.00           C
ATOM   4861  OD1 ASN A 314      40.390  37.800  70.500  1.00  0.00           O
ATOM   4862  ND2 ASN A 314      39.690  38.960  68.760  1.00  0.00           N
ATOM   4863 HD21 ASN A 314      40.180  39.710  69.200  1.00  0.00           H
ATOM   4864 HD22 ASN A 314      39.040  38.930  68.000  1.00  0.00           H
ATOM   4865  C   ASN A 314      40.520  34.920  70.160  1.00  0.00           C
ATOM   4866  O   ASN A 314      39.770  34.320  70.970  1.00  0.00           O
ATOM   4867  N   PRO A 315      41.750  35.160  70.540  1.00  0.00           N
ATOM   4868  CD  PRO A 315      42.830  35.620  69.610  1.00  0.00           C
ATOM   4869  HD1 PRO A 315      42.700  36.500  68.950  1.00  0.00           H
ATOM   4870  HD2 PRO A 315      43.040  34.800  68.890  1.00  0.00           H
ATOM   4871  CA  PRO A 315      42.300  34.600  71.790  1.00  0.00           C
ATOM   4872  HA  PRO A 315      42.040  33.550  71.750  1.00  0.00           H
ATOM   4873  CB  PRO A 315      43.820  34.820  71.600  1.00  0.00           C
ATOM   4874  HB1 PRO A 315      44.150  33.850  71.160  1.00  0.00           H
ATOM   4875  HB2 PRO A 315      44.380  35.180  72.500  1.00  0.00           H
ATOM   4876  CG  PRO A 315      44.020  35.850  70.510  1.00  0.00           C
ATOM   4877  HG1 PRO A 315      44.180  36.830  71.020  1.00  0.00           H
ATOM   4878  HG2 PRO A 315      44.940  35.550  69.970  1.00  0.00           H
ATOM   4879  C   PRO A 315      41.690  35.340  72.960  1.00  0.00           C
ATOM   4880  O   PRO A 315      41.330  34.650  73.930  1.00  0.00           O
ATOM   4881  N   VAL A 316      41.430  36.670  72.810  1.00  0.00           N
ATOM   4882  HN  VAL A 316      41.640  37.140  71.960  1.00  0.00           H
ATOM   4883  CA  VAL A 316      40.580  37.290  73.890  1.00  0.00           C
ATOM   4884  HA  VAL A 316      41.090  37.130  74.830  1.00  0.00           H
ATOM   4885  CB  VAL A 316      40.540  38.790  73.600  1.00  0.00           C
ATOM   4886  HB  VAL A 316      40.310  38.930  72.520  1.00  0.00           H
ATOM   4887  CG1 VAL A 316      39.500  39.590  74.350  1.00  0.00           C
ATOM   4888 HG11 VAL A 316      39.700  40.680  74.470  1.00  0.00           H
ATOM   4889 HG12 VAL A 316      39.420  39.210  75.390  1.00  0.00           H
ATOM   4890 HG13 VAL A 316      38.510  39.270  73.960  1.00  0.00           H
ATOM   4891  CG2 VAL A 316      41.890  39.340  73.970  1.00  0.00           C
ATOM   4892 HG21 VAL A 316      41.860  40.360  74.410  1.00  0.00           H
ATOM   4893 HG22 VAL A 316      42.580  39.420  73.100  1.00  0.00           H
ATOM   4894 HG23 VAL A 316      42.510  38.690  74.630  1.00  0.00           H
ATOM   4895  C   VAL A 316      39.150  36.900  73.960  1.00  0.00           C
ATOM   4896  O   VAL A 316      38.640  36.800  75.030  1.00  0.00           O
ATOM   4897  N   LEU A 317      38.440  36.610  72.850  1.00  0.00           N
ATOM   4898  HN  LEU A 317      38.910  36.720  71.990  1.00  0.00           H
ATOM   4899  CA  LEU A 317      37.130  36.000  72.960  1.00  0.00           C
ATOM   4900  HA  LEU A 317      36.610  36.490  73.780  1.00  0.00           H
ATOM   4901  CB  LEU A 317      36.200  36.180  71.630  1.00  0.00           C
ATOM   4902  HB1 LEU A 317      35.160  35.890  71.870  1.00  0.00           H
ATOM   4903  HB2 LEU A 317      36.710  35.420  71.000  1.00  0.00           H
ATOM   4904  CG  LEU A 317      36.210  37.540  70.990  1.00  0.00           C
ATOM   4905  HG  LEU A 317      37.240  37.910  70.820  1.00  0.00           H
ATOM   4906  CD1 LEU A 317      35.550  37.380  69.640  1.00  0.00           C
ATOM   4907 HD11 LEU A 317      34.450  37.390  69.830  1.00  0.00           H
ATOM   4908 HD12 LEU A 317      35.680  36.390  69.160  1.00  0.00           H
ATOM   4909 HD13 LEU A 317      35.830  38.230  68.980  1.00  0.00           H
ATOM   4910  CD2 LEU A 317      35.640  38.730  71.680  1.00  0.00           C
ATOM   4911 HD21 LEU A 317      36.210  38.940  72.610  1.00  0.00           H
ATOM   4912 HD22 LEU A 317      34.630  38.430  72.050  1.00  0.00           H
ATOM   4913 HD23 LEU A 317      35.510  39.640  71.060  1.00  0.00           H
ATOM   4914  C   LEU A 317      37.140  34.550  73.440  1.00  0.00           C
ATOM   4915  O   LEU A 317      36.210  34.120  74.100  1.00  0.00           O
ATOM   4916  N   TYR A 318      38.120  33.720  73.100  1.00  0.00           N
ATOM   4917  HN  TYR A 318      38.870  33.960  72.490  1.00  0.00           H
ATOM   4918  CA  TYR A 318      38.160  32.370  73.580  1.00  0.00           C
ATOM   4919  HA  TYR A 318      37.210  31.900  73.360  1.00  0.00           H
ATOM   4920  CB  TYR A 318      39.200  31.630  72.730  1.00  0.00           C
ATOM   4921  HB1 TYR A 318      40.240  32.020  72.770  1.00  0.00           H
ATOM   4922  HB2 TYR A 318      38.960  31.570  71.640  1.00  0.00           H
ATOM   4923  CG  TYR A 318      39.260  30.160  73.060  1.00  0.00           C
ATOM   4924  CD1 TYR A 318      40.260  29.750  73.930  1.00  0.00           C
ATOM   4925  HD1 TYR A 318      40.920  30.470  74.400  1.00  0.00           H
ATOM   4926  CE1 TYR A 318      40.370  28.470  74.510  1.00  0.00           C
ATOM   4927  HE1 TYR A 318      41.130  28.210  75.220  1.00  0.00           H
ATOM   4928  CZ  TYR A 318      39.350  27.570  74.110  1.00  0.00           C
ATOM   4929  OH  TYR A 318      39.440  26.300  74.650  1.00  0.00           O
ATOM   4930  HH  TYR A 318      39.720  26.560  75.530  1.00  0.00           H
ATOM   4931  CD2 TYR A 318      38.270  29.260  72.670  1.00  0.00           C
ATOM   4932  HD2 TYR A 318      37.430  29.590  72.070  1.00  0.00           H
ATOM   4933  CE2 TYR A 318      38.380  28.000  73.160  1.00  0.00           C
ATOM   4934  HE2 TYR A 318      37.630  27.270  72.910  1.00  0.00           H
ATOM   4935  C   TYR A 318      38.550  32.280  75.060  1.00  0.00           C
ATOM   4936  O   TYR A 318      37.990  31.430  75.720  1.00  0.00           O
ATOM   4937  N   ALA A 319      39.440  33.190  75.520  1.00  0.00           N
ATOM   4938  HN  ALA A 319      40.130  33.620  74.950  1.00  0.00           H
ATOM   4939  CA  ALA A 319      39.670  33.520  76.860  1.00  0.00           C
ATOM   4940  HA  ALA A 319      40.120  32.650  77.300  1.00  0.00           H
ATOM   4941  CB  ALA A 319      40.650  34.710  77.130  1.00  0.00           C
ATOM   4942  HB1 ALA A 319      40.780  34.650  78.230  1.00  0.00           H
ATOM   4943  HB2 ALA A 319      40.290  35.700  76.790  1.00  0.00           H
ATOM   4944  HB3 ALA A 319      41.540  34.370  76.560  1.00  0.00           H
ATOM   4945  C   ALA A 319      38.350  33.900  77.600  1.00  0.00           C
ATOM   4946  O   ALA A 319      38.120  33.500  78.740  1.00  0.00           O
ATOM   4947  N   PHE A 320      37.530  34.840  76.950  1.00  0.00           N
ATOM   4948  HN  PHE A 320      37.810  35.190  76.070  1.00  0.00           H
ATOM   4949  CA  PHE A 320      36.220  35.110  77.460  1.00  0.00           C
ATOM   4950  HA  PHE A 320      36.430  35.550  78.430  1.00  0.00           H
ATOM   4951  CB  PHE A 320      35.570  36.410  76.850  1.00  0.00           C
ATOM   4952  HB1 PHE A 320      35.550  36.340  75.740  1.00  0.00           H
ATOM   4953  HB2 PHE A 320      36.160  37.280  77.200  1.00  0.00           H
ATOM   4954  CG  PHE A 320      34.150  36.590  77.230  1.00  0.00           C
ATOM   4955  CD1 PHE A 320      33.880  37.150  78.420  1.00  0.00           C
ATOM   4956  HD1 PHE A 320      34.720  37.530  78.970  1.00  0.00           H
ATOM   4957  CE1 PHE A 320      32.510  37.290  78.870  1.00  0.00           C
ATOM   4958  HE1 PHE A 320      32.310  37.780  79.810  1.00  0.00           H
ATOM   4959  CZ  PHE A 320      31.460  36.710  78.130  1.00  0.00           C
ATOM   4960  HZ  PHE A 320      30.470  36.590  78.530  1.00  0.00           H
ATOM   4961  CD2 PHE A 320      33.180  35.900  76.530  1.00  0.00           C
ATOM   4962  HD2 PHE A 320      33.540  35.310  75.690  1.00  0.00           H
ATOM   4963  CE2 PHE A 320      31.820  35.910  77.000  1.00  0.00           C
ATOM   4964  HE2 PHE A 320      31.050  35.360  76.480  1.00  0.00           H
ATOM   4965  C   PHE A 320      35.290  33.950  77.530  1.00  0.00           C
ATOM   4966  O   PHE A 320      34.520  33.790  78.470  1.00  0.00           O
ATOM   4967  N   LEU A 321      35.360  33.020  76.570  1.00  0.00           N
ATOM   4968  HN  LEU A 321      35.940  33.270  75.800  1.00  0.00           H
ATOM   4969  CA  LEU A 321      34.530  31.850  76.430  1.00  0.00           C
ATOM   4970  HA  LEU A 321      33.550  32.050  76.840  1.00  0.00           H
ATOM   4971  CB  LEU A 321      34.340  31.440  74.920  1.00  0.00           C
ATOM   4972  HB1 LEU A 321      34.050  30.380  74.790  1.00  0.00           H
ATOM   4973  HB2 LEU A 321      35.360  31.670  74.560  1.00  0.00           H
ATOM   4974  CG  LEU A 321      33.410  32.360  74.080  1.00  0.00           C
ATOM   4975  HG  LEU A 321      33.590  33.440  74.240  1.00  0.00           H
ATOM   4976  CD1 LEU A 321      33.580  32.140  72.570  1.00  0.00           C
ATOM   4977 HD11 LEU A 321      33.370  31.060  72.380  1.00  0.00           H
ATOM   4978 HD12 LEU A 321      34.600  32.290  72.140  1.00  0.00           H
ATOM   4979 HD13 LEU A 321      32.890  32.760  71.960  1.00  0.00           H
ATOM   4980  CD2 LEU A 321      31.970  32.150  74.480  1.00  0.00           C
ATOM   4981 HD21 LEU A 321      31.840  32.470  75.540  1.00  0.00           H
ATOM   4982 HD22 LEU A 321      31.650  31.090  74.390  1.00  0.00           H
ATOM   4983 HD23 LEU A 321      31.240  32.810  73.960  1.00  0.00           H
ATOM   4984  C   LEU A 321      34.980  30.690  77.330  1.00  0.00           C
ATOM   4985  O   LEU A 321      34.280  29.700  77.430  1.00  0.00           O
ATOM   4986  N   ASP A 322      36.170  30.780  78.010  1.00  0.00           N
ATOM   4987  HN  ASP A 322      36.670  31.630  77.870  1.00  0.00           H
ATOM   4988  CA  ASP A 322      36.940  29.770  78.670  1.00  0.00           C
ATOM   4989  HA  ASP A 322      37.050  29.010  77.900  1.00  0.00           H
ATOM   4990  CB  ASP A 322      38.320  30.310  79.110  1.00  0.00           C
ATOM   4991  HB1 ASP A 322      38.050  31.000  79.930  1.00  0.00           H
ATOM   4992  HB2 ASP A 322      38.850  30.800  78.280  1.00  0.00           H
ATOM   4993  CG  ASP A 322      39.270  29.260  79.720  1.00  0.00           C
ATOM   4994  OD1 ASP A 322      39.300  28.060  79.290  1.00  0.00           O
ATOM   4995  OD2 ASP A 322      39.910  29.690  80.720  1.00  0.00           O
ATOM   4996  C   ASP A 322      36.180  29.120  79.850  1.00  0.00           C
ATOM   4997  O   ASP A 322      36.140  27.900  80.050  1.00  0.00           O
ATOM   4998  N   GLU A 323      35.520  29.960  80.710  1.00  0.00           N
ATOM   4999  HN  GLU A 323      35.370  30.910  80.450  1.00  0.00           H
ATOM   5000  CA  GLU A 323      35.080  29.470  81.980  1.00  0.00           C
ATOM   5001  HA  GLU A 323      35.530  28.520  82.230  1.00  0.00           H
ATOM   5002  CB  GLU A 323      35.430  30.500  83.080  1.00  0.00           C
ATOM   5003  HB1 GLU A 323      35.130  30.060  84.060  1.00  0.00           H
ATOM   5004  HB2 GLU A 323      34.730  31.340  82.930  1.00  0.00           H
ATOM   5005  CG  GLU A 323      36.940  30.850  83.130  1.00  0.00           C
ATOM   5006  HG1 GLU A 323      37.310  31.500  82.310  1.00  0.00           H
ATOM   5007  HG2 GLU A 323      37.500  29.900  82.990  1.00  0.00           H
ATOM   5008  CD  GLU A 323      37.320  31.330  84.500  1.00  0.00           C
ATOM   5009  OE1 GLU A 323      37.170  32.530  84.800  1.00  0.00           O
ATOM   5010  OE2 GLU A 323      37.990  30.510  85.210  1.00  0.00           O
ATOM   5011  C   GLU A 323      33.570  29.220  82.000  1.00  0.00           C
ATOM   5012  O   GLU A 323      32.950  28.990  83.030  1.00  0.00           O
ATOM   5013  N   ASN A 324      32.910  29.420  80.900  1.00  0.00           N
ATOM   5014  HN  ASN A 324      33.380  29.630  80.050  1.00  0.00           H
ATOM   5015  CA  ASN A 324      31.440  29.510  80.820  1.00  0.00           C
ATOM   5016  HA  ASN A 324      31.100  30.170  81.610  1.00  0.00           H
ATOM   5017  CB  ASN A 324      31.050  30.180  79.510  1.00  0.00           C
ATOM   5018  HB1 ASN A 324      29.960  30.230  79.330  1.00  0.00           H
ATOM   5019  HB2 ASN A 324      31.360  29.600  78.610  1.00  0.00           H
ATOM   5020  CG  ASN A 324      31.490  31.610  79.450  1.00  0.00           C
ATOM   5021  OD1 ASN A 324      31.950  32.300  80.340  1.00  0.00           O
ATOM   5022  ND2 ASN A 324      31.410  32.110  78.160  1.00  0.00           N
ATOM   5023 HD21 ASN A 324      31.070  31.580  77.390  1.00  0.00           H
ATOM   5024 HD22 ASN A 324      31.620  33.090  78.080  1.00  0.00           H
ATOM   5025  C   ASN A 324      30.540  28.270  81.220  1.00  0.00           C
ATOM   5026  O   ASN A 324      29.530  28.480  81.890  1.00  0.00           O
ATOM   5027  N   PHE A 325      30.770  26.960  80.970  1.00  0.00           N
ATOM   5028  HN  PHE A 325      30.020  26.410  81.350  1.00  0.00           H
ATOM   5029  CA  PHE A 325      31.750  26.150  80.120  1.00  0.00           C
ATOM   5030  HA  PHE A 325      31.190  25.250  79.900  1.00  0.00           H
ATOM   5031  CB  PHE A 325      32.210  26.790  78.780  1.00  0.00           C
ATOM   5032  HB1 PHE A 325      32.870  26.040  78.300  1.00  0.00           H
ATOM   5033  HB2 PHE A 325      32.700  27.760  78.980  1.00  0.00           H
ATOM   5034  CG  PHE A 325      31.080  27.010  77.780  1.00  0.00           C
ATOM   5035  CD1 PHE A 325      29.680  26.740  78.030  1.00  0.00           C
ATOM   5036  HD1 PHE A 325      29.280  26.370  78.960  1.00  0.00           H
ATOM   5037  CE1 PHE A 325      28.740  26.900  76.990  1.00  0.00           C
ATOM   5038  HE1 PHE A 325      27.770  26.510  77.250  1.00  0.00           H
ATOM   5039  CZ  PHE A 325      29.080  27.430  75.770  1.00  0.00           C
ATOM   5040  HZ  PHE A 325      28.440  27.440  74.900  1.00  0.00           H
ATOM   5041  CD2 PHE A 325      31.410  27.580  76.500  1.00  0.00           C
ATOM   5042  HD2 PHE A 325      32.470  27.720  76.300  1.00  0.00           H
ATOM   5043  CE2 PHE A 325      30.450  27.740  75.500  1.00  0.00           C
ATOM   5044  HE2 PHE A 325      30.840  27.970  74.520  1.00  0.00           H
ATOM   5045  C   PHE A 325      32.890  25.560  80.890  1.00  0.00           C
ATOM   5046  O   PHE A 325      33.580  24.790  80.270  1.00  0.00           O
ATOM   5047  N   LYS A 326      33.090  25.860  82.210  1.00  0.00           N
ATOM   5048  HN  LYS A 326      32.330  26.360  82.630  1.00  0.00           H
ATOM   5049  CA  LYS A 326      34.210  25.370  82.990  1.00  0.00           C
ATOM   5050  HA  LYS A 326      35.110  25.690  82.490  1.00  0.00           H
ATOM   5051  CB  LYS A 326      34.350  26.300  84.250  1.00  0.00           C
ATOM   5052  HB1 LYS A 326      33.340  26.350  84.720  1.00  0.00           H
ATOM   5053  HB2 LYS A 326      34.660  27.340  84.020  1.00  0.00           H
ATOM   5054  CG  LYS A 326      35.260  25.690  85.290  1.00  0.00           C
ATOM   5055  HG1 LYS A 326      35.100  24.600  85.440  1.00  0.00           H
ATOM   5056  HG2 LYS A 326      35.270  26.150  86.300  1.00  0.00           H
ATOM   5057  CD  LYS A 326      36.750  25.750  84.790  1.00  0.00           C
ATOM   5058  HD1 LYS A 326      36.920  25.250  83.820  1.00  0.00           H
ATOM   5059  HD2 LYS A 326      37.380  25.310  85.600  1.00  0.00           H
ATOM   5060  CE  LYS A 326      37.300  27.210  84.550  1.00  0.00           C
ATOM   5061  HE1 LYS A 326      36.970  27.790  83.660  1.00  0.00           H
[truncated: 6,256,575 more chars]
