# Supplementary material for: Descriptive molecular pharmacology of the δ opioid receptor (DOR): A computational study with structural approach
Source: PLoS One. 2024 Jul 11;19(7):e0304068. doi: 10.1371/journal.pone.0304068 (PMC11239112; doi:10.1371/journal.pone.0304068)
Supplement: S1 File — (ZIP) [file pone.0304068.s025.zip › DORDIPPNH2_GaMD_0.pdb]

TITLE     do2o
REMARK    THIS IS A SIMULATION BOX
CRYST1   82.079   82.079  133.893  90.00  90.00  90.00 P 1           1
MODEL        1
ATOM      1  N   GLU     1      40.430 125.250 119.480  1.00  0.00            
ATOM      2  H1  GLU     1      40.040 125.270 120.410  1.00  0.00            
ATOM      3  H2  GLU     1      39.860 125.820 118.870  1.00  0.00            
ATOM      4  H3  GLU     1      41.420 125.420 119.540  1.00  0.00            
ATOM      5  CA  GLU     1      40.300 123.910 118.970  1.00  0.00            
ATOM      6  HA  GLU     1      39.710 123.890 118.050  1.00  0.00            
ATOM      7  CB  GLU     1      41.680 123.400 118.670  1.00  0.00            
ATOM      8  HB2 GLU     1      42.210 123.430 119.620  1.00  0.00            
ATOM      9  HB3 GLU     1      41.540 122.360 118.360  1.00  0.00            
ATOM     10  CG  GLU     1      42.520 124.150 117.590  1.00  0.00            
ATOM     11  HG2 GLU     1      43.000 124.980 118.100  1.00  0.00            
ATOM     12  HG3 GLU     1      43.280 123.450 117.250  1.00  0.00            
ATOM     13  CD  GLU     1      41.730 124.680 116.370  1.00  0.00            
ATOM     14  OE1 GLU     1      41.970 125.640 115.690  1.00  0.00            
ATOM     15  OE2 GLU     1      40.700 123.940 116.120  1.00  0.00            
ATOM     16  C   GLU     1      39.470 123.010 119.850  1.00  0.00            
ATOM     17  O   GLU     1      39.480 123.240 121.060  1.00  0.00            
ATOM     18  N   PRO     2      38.660 122.020 119.410  1.00  0.00            
ATOM     19  CD  PRO     2      38.590 121.570 117.980  1.00  0.00            
ATOM     20  HD2 PRO     2      39.410 120.880 117.750  1.00  0.00            
ATOM     21  HD3 PRO     2      38.630 122.420 117.300  1.00  0.00            
ATOM     22  CG  PRO     2      37.220 120.880 117.960  1.00  0.00            
ATOM     23  HG2 PRO     2      37.160 120.140 117.160  1.00  0.00            
ATOM     24  HG3 PRO     2      36.410 121.600 117.850  1.00  0.00            
ATOM     25  CB  PRO     2      37.180 120.210 119.370  1.00  0.00            
ATOM     26  HB2 PRO     2      37.670 119.240 119.440  1.00  0.00            
ATOM     27  HB3 PRO     2      36.140 120.110 119.670  1.00  0.00            
ATOM     28  CA  PRO     2      37.890 121.220 120.260  1.00  0.00            
ATOM     29  HA  PRO     2      37.150 121.890 120.700  1.00  0.00            
ATOM     30  C   PRO     2      38.600 120.490 121.340  1.00  0.00            
ATOM     31  O   PRO     2      39.740 120.120 121.110  1.00  0.00            
ATOM     32  N   ALA     3      38.040 120.110 122.550  1.00  0.00            
ATOM     33  H   ALA     3      37.140 120.560 122.590  1.00  0.00            
ATOM     34  CA  ALA     3      38.490 119.380 123.700  1.00  0.00            
ATOM     35  HA  ALA     3      39.230 120.050 124.130  1.00  0.00            
ATOM     36  CB  ALA     3      37.360 119.230 124.670  1.00  0.00            
ATOM     37  HB1 ALA     3      36.610 118.550 124.250  1.00  0.00            
ATOM     38  HB2 ALA     3      37.740 118.820 125.600  1.00  0.00            
ATOM     39  HB3 ALA     3      36.910 120.200 124.850  1.00  0.00            
ATOM     40  C   ALA     3      39.160 118.060 123.470  1.00  0.00            
ATOM     41  O   ALA     3      40.260 117.850 123.990  1.00  0.00            
ATOM     42  N   PRO     4      38.600 117.070 122.750  1.00  0.00            
ATOM     43  CD  PRO     4      37.240 116.950 122.260  1.00  0.00            
ATOM     44  HD2 PRO     4      37.030 117.830 121.660  1.00  0.00            
ATOM     45  HD3 PRO     4      36.580 116.930 123.120  1.00  0.00            
ATOM     46  CG  PRO     4      37.170 115.660 121.450  1.00  0.00            
ATOM     47  HG2 PRO     4      37.340 115.850 120.390  1.00  0.00            
ATOM     48  HG3 PRO     4      36.210 115.160 121.580  1.00  0.00            
ATOM     49  CB  PRO     4      38.330 114.810 122.070  1.00  0.00            
ATOM     50  HB2 PRO     4      38.770 114.170 121.300  1.00  0.00            
ATOM     51  HB3 PRO     4      38.020 114.190 122.910  1.00  0.00            
ATOM     52  CA  PRO     4      39.350 115.850 122.530  1.00  0.00            
ATOM     53  HA  PRO     4      39.800 115.540 123.470  1.00  0.00            
ATOM     54  C   PRO     4      40.460 116.070 121.480  1.00  0.00            
ATOM     55  O   PRO     4      41.510 115.480 121.590  1.00  0.00            
ATOM     56  N   SER     5      40.190 116.890 120.470  1.00  0.00            
ATOM     57  H   SER     5      39.240 117.220 120.370  1.00  0.00            
ATOM     58  CA  SER     5      41.140 117.120 119.350  1.00  0.00            
ATOM     59  HA  SER     5      41.530 116.170 118.990  1.00  0.00            
ATOM     60  CB  SER     5      40.440 117.810 118.200  1.00  0.00            
ATOM     61  HB2 SER     5      39.590 117.200 117.890  1.00  0.00            
ATOM     62  HB3 SER     5      40.090 118.780 118.530  1.00  0.00            
ATOM     63  OG  SER     5      41.330 117.980 117.100  1.00  0.00            
ATOM     64  HG  SER     5      40.870 118.420 116.380  1.00  0.00            
ATOM     65  C   SER     5      42.500 117.740 119.780  1.00  0.00            
ATOM     66  O   SER     5      43.590 117.430 119.380  1.00  0.00            
ATOM     67  N   ALA     6      42.350 118.730 120.690  1.00  0.00            
ATOM     68  H   ALA     6      41.420 118.960 121.010  1.00  0.00            
ATOM     69  CA  ALA     6      43.480 119.570 121.140  1.00  0.00            
ATOM     70  HA  ALA     6      44.140 119.800 120.300  1.00  0.00            
ATOM     71  CB  ALA     6      42.910 120.900 121.700  1.00  0.00            
ATOM     72  HB1 ALA     6      42.250 120.690 122.540  1.00  0.00            
ATOM     73  HB2 ALA     6      43.730 121.530 122.030  1.00  0.00            
ATOM     74  HB3 ALA     6      42.350 121.410 120.920  1.00  0.00            
ATOM     75  C   ALA     6      44.310 118.790 122.100  1.00  0.00            
ATOM     76  O   ALA     6      45.520 119.090 122.160  1.00  0.00            
ATOM     77  N   GLY     7      43.720 117.860 122.880  1.00  0.00            
ATOM     78  H   GLY     7      42.720 117.820 122.970  1.00  0.00            
ATOM     79  CA  GLY     7      44.510 116.910 123.590  1.00  0.00            
ATOM     80  HA2 GLY     7      45.350 117.470 124.000  1.00  0.00            
ATOM     81  HA3 GLY     7      43.880 116.550 124.400  1.00  0.00            
ATOM     82  C   GLY     7      45.020 115.790 122.860  1.00  0.00            
ATOM     83  O   GLY     7      46.080 115.330 123.190  1.00  0.00            
ATOM     84  N   ALA     8      44.410 115.270 121.740  1.00  0.00            
ATOM     85  H   ALA     8      43.510 115.630 121.460  1.00  0.00            
ATOM     86  CA  ALA     8      45.070 114.360 120.860  1.00  0.00            
ATOM     87  HA  ALA     8      45.390 113.400 121.270  1.00  0.00            
ATOM     88  CB  ALA     8      43.950 114.090 119.750  1.00  0.00            
ATOM     89  HB1 ALA     8      43.630 115.040 119.320  1.00  0.00            
ATOM     90  HB2 ALA     8      44.360 113.460 118.960  1.00  0.00            
ATOM     91  HB3 ALA     8      43.100 113.590 120.200  1.00  0.00            
ATOM     92  C   ALA     8      46.210 115.000 120.120  1.00  0.00            
ATOM     93  O   ALA     8      47.200 114.370 119.800  1.00  0.00            
ATOM     94  N   GLU     9      46.130 116.330 119.810  1.00  0.00            
ATOM     95  H   GLU     9      45.280 116.870 119.880  1.00  0.00            
ATOM     96  CA  GLU     9      47.290 116.970 119.290  1.00  0.00            
ATOM     97  HA  GLU     9      47.840 116.280 118.650  1.00  0.00            
ATOM     98  CB  GLU     9      46.870 118.210 118.440  1.00  0.00            
ATOM     99  HB2 GLU     9      46.150 118.810 119.000  1.00  0.00            
ATOM    100  HB3 GLU     9      47.750 118.810 118.210  1.00  0.00            
ATOM    101  CG  GLU     9      46.220 117.730 117.130  1.00  0.00            
ATOM    102  HG2 GLU     9      45.780 116.750 117.310  1.00  0.00            
ATOM    103  HG3 GLU     9      45.440 118.430 116.840  1.00  0.00            
ATOM    104  CD  GLU     9      47.270 117.620 115.980  1.00  0.00            
ATOM    105  OE1 GLU     9      48.300 116.990 116.190  1.00  0.00            
ATOM    106  OE2 GLU     9      47.020 118.200 114.890  1.00  0.00            
ATOM    107  C   GLU     9      48.460 117.490 120.200  1.00  0.00            
ATOM    108  O   GLU     9      49.640 117.500 119.760  1.00  0.00            
ATOM    109  N   LEU    10      48.050 117.730 121.480  1.00  0.00            
ATOM    110  H   LEU    10      47.050 117.750 121.640  1.00  0.00            
ATOM    111  CA  LEU    10      48.950 118.150 122.590  1.00  0.00            
ATOM    112  HA  LEU    10      48.320 118.240 123.470  1.00  0.00            
ATOM    113  CB  LEU    10      50.180 117.220 122.940  1.00  0.00            
ATOM    114  HB2 LEU    10      50.750 117.190 122.010  1.00  0.00            
ATOM    115  HB3 LEU    10      50.740 117.770 123.690  1.00  0.00            
ATOM    116  CG  LEU    10      49.920 115.780 123.430  1.00  0.00            
ATOM    117  HG  LEU    10      49.390 115.260 122.630  1.00  0.00            
ATOM    118  CD1 LEU    10      51.160 115.020 123.790  1.00  0.00            
ATOM    119 HD11 LEU    10      51.690 115.540 124.590  1.00  0.00            
ATOM    120 HD12 LEU    10      50.890 114.020 124.120  1.00  0.00            
ATOM    121 HD13 LEU    10      51.810 114.950 122.910  1.00  0.00            
ATOM    122  CD2 LEU    10      49.010 115.820 124.680  1.00  0.00            
ATOM    123 HD21 LEU    10      48.060 116.290 124.420  1.00  0.00            
ATOM    124 HD22 LEU    10      48.820 114.800 125.020  1.00  0.00            
ATOM    125 HD23 LEU    10      49.500 116.390 125.470  1.00  0.00            
ATOM    126  C   LEU    10      49.370 119.620 122.340  1.00  0.00            
ATOM    127  O   LEU    10      50.480 120.020 122.690  1.00  0.00            
ATOM    128  N   GLN    11      48.510 120.430 121.730  1.00  0.00            
ATOM    129  H   GLN    11      47.560 120.080 121.680  1.00  0.00            
ATOM    130  CA  GLN    11      48.760 121.730 121.260  1.00  0.00            
ATOM    131  HA  GLN    11      49.720 122.090 121.620  1.00  0.00            
ATOM    132  CB  GLN    11      48.790 121.710 119.680  1.00  0.00            
ATOM    133  HB2 GLN    11      49.550 120.980 119.400  1.00  0.00            
ATOM    134  HB3 GLN    11      47.810 121.360 119.360  1.00  0.00            
ATOM    135  CG  GLN    11      49.100 123.070 118.990  1.00  0.00            
ATOM    136  HG2 GLN    11      49.040 123.040 117.900  1.00  0.00            
ATOM    137  HG3 GLN    11      48.350 123.760 119.370  1.00  0.00            
ATOM    138  CD  GLN    11      50.510 123.580 119.400  1.00  0.00            
ATOM    139  OE1 GLN    11      50.600 124.560 120.130  1.00  0.00            
ATOM    140  NE2 GLN    11      51.520 122.850 119.020  1.00  0.00            
ATOM    141 HE21 GLN    11      52.460 123.130 119.250  1.00  0.00            
ATOM    142 HE22 GLN    11      51.360 122.010 118.490  1.00  0.00            
ATOM    143  C   GLN    11      47.480 122.530 121.710  1.00  0.00            
ATOM    144  O   GLN    11      46.460 122.410 121.030  1.00  0.00            
ATOM    145  N   PRO    12      47.570 123.410 122.680  1.00  0.00            
ATOM    146  CD  PRO    12      48.610 123.320 123.730  1.00  0.00            
ATOM    147  HD2 PRO    12      49.430 123.980 123.460  1.00  0.00            
ATOM    148  HD3 PRO    12      48.970 122.290 123.770  1.00  0.00            
ATOM    149  CG  PRO    12      47.920 123.740 125.010  1.00  0.00            
ATOM    150  HG2 PRO    12      48.630 124.280 125.630  1.00  0.00            
ATOM    151  HG3 PRO    12      47.570 122.850 125.540  1.00  0.00            
ATOM    152  CB  PRO    12      46.720 124.640 124.590  1.00  0.00            
ATOM    153  HB2 PRO    12      46.640 125.730 124.590  1.00  0.00            
ATOM    154  HB3 PRO    12      46.030 124.220 125.320  1.00  0.00            
ATOM    155  CA  PRO    12      46.390 124.110 123.220  1.00  0.00            
ATOM    156  HA  PRO    12      45.800 123.310 123.670  1.00  0.00            
ATOM    157  C   PRO    12      45.510 124.930 122.320  1.00  0.00            
ATOM    158  O   PRO    12      44.320 124.980 122.610  1.00  0.00            
ATOM    159  N   PRO    13      45.980 125.600 121.280  1.00  0.00            
ATOM    160  CD  PRO    13      44.990 126.140 120.360  1.00  0.00            
ATOM    161  HD2 PRO    13      44.540 127.030 120.790  1.00  0.00            
ATOM    162  HD3 PRO    13      44.220 125.390 120.170  1.00  0.00            
ATOM    163  CG  PRO    13      45.800 126.440 119.140  1.00  0.00            
ATOM    164  HG2 PRO    13      45.330 127.220 118.540  1.00  0.00            
ATOM    165  HG3 PRO    13      45.920 125.550 118.520  1.00  0.00            
ATOM    166  CB  PRO    13      47.150 126.900 119.710  1.00  0.00            
ATOM    167  HB2 PRO    13      47.230 127.960 119.930  1.00  0.00            
ATOM    168  HB3 PRO    13      47.910 126.630 118.970  1.00  0.00            
ATOM    169  CA  PRO    13      47.340 126.110 120.950  1.00  0.00            
ATOM    170  HA  PRO    13      47.920 125.240 120.630  1.00  0.00            
ATOM    171  C   PRO    13      48.070 126.830 122.070  1.00  0.00            
ATOM    172  O   PRO    13      47.500 127.480 122.960  1.00  0.00            
ATOM    173  N   LEU    14      49.410 126.630 122.020  1.00  0.00            
ATOM    174  H   LEU    14      49.830 125.990 121.350  1.00  0.00            
ATOM    175  CA  LEU    14      50.270 127.380 122.860  1.00  0.00            
ATOM    176  HA  LEU    14      49.850 128.380 122.980  1.00  0.00            
ATOM    177  CB  LEU    14      50.460 126.730 124.290  1.00  0.00            
ATOM    178  HB2 LEU    14      49.430 126.550 124.600  1.00  0.00            
ATOM    179  HB3 LEU    14      50.970 125.770 124.160  1.00  0.00            
ATOM    180  CG  LEU    14      51.200 127.580 125.370  1.00  0.00            
ATOM    181  HG  LEU    14      52.250 127.580 125.060  1.00  0.00            
ATOM    182  CD1 LEU    14      50.710 129.080 125.590  1.00  0.00            
ATOM    183 HD11 LEU    14      49.660 129.080 125.890  1.00  0.00            
ATOM    184 HD12 LEU    14      51.310 129.550 126.360  1.00  0.00            
ATOM    185 HD13 LEU    14      50.820 129.640 124.660  1.00  0.00            
ATOM    186  CD2 LEU    14      51.210 126.960 126.770  1.00  0.00            
ATOM    187 HD21 LEU    14      51.710 125.990 126.730  1.00  0.00            
ATOM    188 HD22 LEU    14      51.740 127.620 127.450  1.00  0.00            
ATOM    189 HD23 LEU    14      50.180 126.830 127.110  1.00  0.00            
ATOM    190  C   LEU    14      51.650 127.380 122.220  1.00  0.00            
ATOM    191  O   LEU    14      52.200 128.390 121.710  1.00  0.00            
ATOM    192  N   PHE    15      52.290 126.200 122.170  1.00  0.00            
ATOM    193  H   PHE    15      51.670 125.460 122.460  1.00  0.00            
ATOM    194  CA  PHE    15      53.650 125.840 121.780  1.00  0.00            
ATOM    195  HA  PHE    15      54.400 126.290 122.420  1.00  0.00            
ATOM    196  CB  PHE    15      53.710 124.240 121.950  1.00  0.00            
ATOM    197  HB2 PHE    15      53.040 123.820 121.190  1.00  0.00            
ATOM    198  HB3 PHE    15      54.720 123.860 121.790  1.00  0.00            
ATOM    199  CG  PHE    15      53.250 123.710 123.270  1.00  0.00            
ATOM    200  CD1 PHE    15      53.980 124.120 124.400  1.00  0.00            
ATOM    201  HD1 PHE    15      54.770 124.850 124.210  1.00  0.00            
ATOM    202  CE1 PHE    15      53.740 123.650 125.710  1.00  0.00            
ATOM    203  HE1 PHE    15      54.320 123.990 126.560  1.00  0.00            
ATOM    204  CZ  PHE    15      52.690 122.700 125.890  1.00  0.00            
ATOM    205  HZ  PHE    15      52.430 122.370 126.890  1.00  0.00            
ATOM    206  CE2 PHE    15      51.980 122.190 124.770  1.00  0.00            
ATOM    207  HE2 PHE    15      51.270 121.360 124.840  1.00  0.00            
ATOM    208  CD2 PHE    15      52.230 122.820 123.480  1.00  0.00            
ATOM    209  HD2 PHE    15      51.590 122.590 122.620  1.00  0.00            
ATOM    210  C   PHE    15      54.030 126.180 120.440  1.00  0.00            
ATOM    211  O   PHE    15      55.140 126.630 120.130  1.00  0.00            
ATOM    212  N   ALA    16      53.080 125.970 119.430  1.00  0.00            
ATOM    213  H   ALA    16      52.260 125.420 119.670  1.00  0.00            
ATOM    214  CA  ALA    16      53.230 126.410 118.060  1.00  0.00            
ATOM    215  HA  ALA    16      54.190 126.000 117.730  1.00  0.00            
ATOM    216  CB  ALA    16      52.140 125.860 117.160  1.00  0.00            
ATOM    217  HB1 ALA    16      51.180 126.270 117.460  1.00  0.00            
ATOM    218  HB2 ALA    16      52.340 126.140 116.120  1.00  0.00            
ATOM    219  HB3 ALA    16      52.110 124.770 117.240  1.00  0.00            
ATOM    220  C   ALA    16      53.280 127.970 117.890  1.00  0.00            
ATOM    221  O   ALA    16      54.160 128.390 117.200  1.00  0.00            
ATOM    222  N   NLN    17      52.440 128.700 118.570  1.00  0.00            
ATOM    223  H   NLN    17      51.680 128.240 119.050  1.00  0.00            
ATOM    224  CA  NLN    17      52.490 130.140 118.580  1.00  0.00            
ATOM    225  HA  NLN    17      52.550 130.500 117.550  1.00  0.00            
ATOM    226  CB  NLN    17      51.230 130.770 119.250  1.00  0.00            
ATOM    227  HB2 NLN    17      51.180 130.740 120.330  1.00  0.00            
ATOM    228  HB3 NLN    17      51.180 131.810 118.910  1.00  0.00            
ATOM    229  CG  NLN    17      50.040 130.030 118.690  1.00  0.00            
ATOM    230  OD1 NLN    17      49.670 129.070 119.330  1.00  0.00            
ATOM    231  ND2 NLN    17      49.390 130.500 117.640  1.00  0.00            
ATOM    232 HD21 NLN    17      49.690 131.360 117.200  1.00  0.00            
ATOM    233  C   NLN    17      53.750 130.660 119.240  1.00  0.00            
ATOM    234  O   NLN    17      54.310 131.600 118.760  1.00  0.00            
ATOM    235  N   ALA    18      54.220 130.060 120.290  1.00  0.00            
ATOM    236  H   ALA    18      53.710 129.260 120.640  1.00  0.00            
ATOM    237  CA  ALA    18      55.440 130.440 120.950  1.00  0.00            
ATOM    238  HA  ALA    18      55.480 131.490 121.250  1.00  0.00            
ATOM    239  CB  ALA    18      55.540 129.540 122.230  1.00  0.00            
ATOM    240  HB1 ALA    18      55.510 128.490 121.940  1.00  0.00            
ATOM    241  HB2 ALA    18      56.480 129.740 122.740  1.00  0.00            
ATOM    242  HB3 ALA    18      54.700 129.760 122.890  1.00  0.00            
ATOM    243  C   ALA    18      56.670 130.150 120.030  1.00  0.00            
ATOM    244  O   ALA    18      57.550 131.010 119.880  1.00  0.00            
ATOM    245  N   SER    19      56.670 128.970 119.290  1.00  0.00            
ATOM    246  H   SER    19      56.050 128.220 119.560  1.00  0.00            
ATOM    247  CA  SER    19      57.670 128.700 118.220  1.00  0.00            
ATOM    248  HA  SER    19      58.650 128.810 118.680  1.00  0.00            
ATOM    249  CB  SER    19      57.610 127.370 117.550  1.00  0.00            
ATOM    250  HB2 SER    19      57.660 126.600 118.320  1.00  0.00            
ATOM    251  HB3 SER    19      56.660 127.300 117.020  1.00  0.00            
ATOM    252  OG  SER    19      58.670 127.190 116.630  1.00  0.00            
ATOM    253  HG  SER    19      58.600 126.320 116.220  1.00  0.00            
ATOM    254  C   SER    19      57.700 129.830 117.140  1.00  0.00            
ATOM    255  O   SER    19      58.820 130.250 116.770  1.00  0.00            
ATOM    256  N   ASP    20      56.560 130.220 116.650  1.00  0.00            
ATOM    257  H   ASP    20      55.750 129.690 116.940  1.00  0.00            
ATOM    258  CA  ASP    20      56.380 131.250 115.660  1.00  0.00            
ATOM    259  HA  ASP    20      57.030 131.040 114.810  1.00  0.00            
ATOM    260  CB  ASP    20      54.910 131.350 115.140  1.00  0.00            
ATOM    261  HB2 ASP    20      54.190 131.410 115.960  1.00  0.00            
ATOM    262  HB3 ASP    20      54.960 132.310 114.630  1.00  0.00            
ATOM    263  CG  ASP    20      54.490 130.340 114.210  1.00  0.00            
ATOM    264  OD1 ASP    20      53.350 130.160 113.860  1.00  0.00            
ATOM    265  OD2 ASP    20      55.390 129.700 113.620  1.00  0.00            
ATOM    266  C   ASP    20      56.860 132.690 116.100  1.00  0.00            
ATOM    267  O   ASP    20      57.310 133.500 115.310  1.00  0.00            
ATOM    268  N   ALA    21      56.600 133.030 117.360  1.00  0.00            
ATOM    269  H   ALA    21      56.030 132.460 117.970  1.00  0.00            
ATOM    270  CA  ALA    21      57.110 134.270 117.860  1.00  0.00            
ATOM    271  HA  ALA    21      56.890 135.090 117.180  1.00  0.00            
ATOM    272  CB  ALA    21      56.360 134.510 119.190  1.00  0.00            
ATOM    273  HB1 ALA    21      56.580 133.700 119.880  1.00  0.00            
ATOM    274  HB2 ALA    21      56.680 135.460 119.620  1.00  0.00            
ATOM    275  HB3 ALA    21      55.290 134.550 119.000  1.00  0.00            
ATOM    276  C   ALA    21      58.610 134.260 118.070  1.00  0.00            
ATOM    277  O   ALA    21      59.220 135.330 118.060  1.00  0.00            
ATOM    278  N   TYR    22      59.310 133.090 118.220  1.00  0.00            
ATOM    279  H   TYR    22      58.800 132.220 118.310  1.00  0.00            
ATOM    280  CA  TYR    22      60.770 133.080 118.460  1.00  0.00            
ATOM    281  HA  TYR    22      60.990 133.480 119.450  1.00  0.00            
ATOM    282  CB  TYR    22      61.290 131.630 118.380  1.00  0.00            
ATOM    283  HB2 TYR    22      60.830 130.940 119.090  1.00  0.00            
ATOM    284  HB3 TYR    22      60.970 131.370 117.370  1.00  0.00            
ATOM    285  CG  TYR    22      62.820 131.530 118.480  1.00  0.00            
ATOM    286  CD1 TYR    22      63.530 131.980 119.620  1.00  0.00            
ATOM    287  HD1 TYR    22      63.070 132.530 120.440  1.00  0.00            
ATOM    288  CE1 TYR    22      64.880 131.690 119.650  1.00  0.00            
ATOM    289  HE1 TYR    22      65.310 131.790 120.640  1.00  0.00            
ATOM    290  CZ  TYR    22      65.580 131.010 118.650  1.00  0.00            
ATOM    291  OH  TYR    22      66.960 131.020 118.650  1.00  0.00            
ATOM    292  HH  TYR    22      67.330 131.520 119.380  1.00  0.00            
ATOM    293  CE2 TYR    22      64.920 130.640 117.500  1.00  0.00            
ATOM    294  HE2 TYR    22      65.450 130.250 116.630  1.00  0.00            
ATOM    295  CD2 TYR    22      63.540 130.780 117.470  1.00  0.00            
ATOM    296  HD2 TYR    22      62.960 130.320 116.670  1.00  0.00            
ATOM    297  C   TYR    22      61.690 134.080 117.630  1.00  0.00            
ATOM    298  O   TYR    22      62.350 134.970 118.230  1.00  0.00            
ATOM    299  N   PRO    23      61.640 134.050 116.270  1.00  0.00            
ATOM    300  CD  PRO    23      61.080 132.920 115.450  1.00  0.00            
ATOM    301  HD2 PRO    23      60.080 132.720 115.830  1.00  0.00            
ATOM    302  HD3 PRO    23      61.710 132.050 115.630  1.00  0.00            
ATOM    303  CG  PRO    23      61.080 133.350 113.930  1.00  0.00            
ATOM    304  HG2 PRO    23      60.200 133.930 113.660  1.00  0.00            
ATOM    305  HG3 PRO    23      61.170 132.490 113.260  1.00  0.00            
ATOM    306  CB  PRO    23      62.340 134.200 113.890  1.00  0.00            
ATOM    307  HB2 PRO    23      62.360 134.960 113.100  1.00  0.00            
ATOM    308  HB3 PRO    23      63.170 133.510 113.750  1.00  0.00            
ATOM    309  CA  PRO    23      62.450 134.910 115.340  1.00  0.00            
ATOM    310  HA  PRO    23      63.490 134.790 115.640  1.00  0.00            
ATOM    311  C   PRO    23      62.100 136.390 115.320  1.00  0.00            
ATOM    312  O   PRO    23      62.880 137.250 114.890  1.00  0.00            
ATOM    313  N   SER    24      60.880 136.720 115.720  1.00  0.00            
ATOM    314  H   SER    24      60.120 136.060 115.760  1.00  0.00            
ATOM    315  CA  SER    24      60.580 138.140 115.960  1.00  0.00            
ATOM    316  HA  SER    24      60.860 138.680 115.050  1.00  0.00            
ATOM    317  CB  SER    24      59.090 138.500 116.310  1.00  0.00            
ATOM    318  HB2 SER    24      58.470 137.930 115.620  1.00  0.00            
ATOM    319  HB3 SER    24      58.920 138.150 117.330  1.00  0.00            
ATOM    320  OG  SER    24      58.750 139.870 116.220  1.00  0.00            
ATOM    321  HG  SER    24      57.830 139.990 116.450  1.00  0.00            
ATOM    322  C   SER    24      61.460 138.830 117.000  1.00  0.00            
ATOM    323  O   SER    24      61.870 139.990 116.850  1.00  0.00            
ATOM    324  N   ALA    25      61.700 138.110 118.090  1.00  0.00            
ATOM    325  H   ALA    25      61.320 137.180 118.210  1.00  0.00            
ATOM    326  CA  ALA    25      62.450 138.670 119.150  1.00  0.00            
ATOM    327  HA  ALA    25      62.360 139.760 119.110  1.00  0.00            
ATOM    328  CB  ALA    25      61.780 138.160 120.450  1.00  0.00            
ATOM    329  HB1 ALA    25      61.870 137.070 120.500  1.00  0.00            
ATOM    330  HB2 ALA    25      62.270 138.600 121.310  1.00  0.00            
ATOM    331  HB3 ALA    25      60.730 138.440 120.450  1.00  0.00            
ATOM    332  C   ALA    25      63.910 138.350 119.120  1.00  0.00            
ATOM    333  O   ALA    25      64.740 139.220 119.340  1.00  0.00            
ATOM    334  N   CYS    26      64.290 137.110 118.660  1.00  0.00            
ATOM    335  H   CYS    26      63.580 136.410 118.490  1.00  0.00            
ATOM    336  CA  CYS    26      65.680 136.720 118.530  1.00  0.00            
ATOM    337  HA  CYS    26      66.210 136.900 119.460  1.00  0.00            
ATOM    338  CB  CYS    26      65.780 135.180 118.190  1.00  0.00            
ATOM    339  HB2 CYS    26      65.220 134.620 118.940  1.00  0.00            
ATOM    340  HB3 CYS    26      65.330 135.010 117.210  1.00  0.00            
ATOM    341  SG  CYS    26      67.400 134.440 118.130  1.00  0.00            
ATOM    342  HG  CYS    26      66.980 133.210 117.820  1.00  0.00            
ATOM    343  C   CYS    26      66.520 137.570 117.530  1.00  0.00            
ATOM    344  O   CYS    26      66.030 137.950 116.470  1.00  0.00            
ATOM    345  N   PRO    27      67.720 137.990 117.880  1.00  0.00            
ATOM    346  CD  PRO    27      68.240 138.050 119.260  1.00  0.00            
ATOM    347  HD2 PRO    27      68.540 137.040 119.550  1.00  0.00            
ATOM    348  HD3 PRO    27      67.430 138.390 119.910  1.00  0.00            
ATOM    349  CG  PRO    27      69.460 139.060 119.230  1.00  0.00            
ATOM    350  HG2 PRO    27      70.220 138.790 119.960  1.00  0.00            
ATOM    351  HG3 PRO    27      69.130 140.090 119.400  1.00  0.00            
ATOM    352  CB  PRO    27      69.960 138.890 117.840  1.00  0.00            
ATOM    353  HB2 PRO    27      70.770 138.220 117.550  1.00  0.00            
ATOM    354  HB3 PRO    27      70.270 139.920 117.690  1.00  0.00            
ATOM    355  CA  PRO    27      68.680 138.590 116.970  1.00  0.00            
ATOM    356  HA  PRO    27      68.330 139.620 116.910  1.00  0.00            
ATOM    357  C   PRO    27      68.940 138.080 115.610  1.00  0.00            
ATOM    358  O   PRO    27      68.930 136.840 115.460  1.00  0.00            
ATOM    359  N   SER    28      69.190 138.930 114.590  1.00  0.00            
ATOM    360  H   SER    28      69.090 139.900 114.830  1.00  0.00            
ATOM    361  CA  SER    28      69.320 138.570 113.140  1.00  0.00            
ATOM    362  HA  SER    28      68.440 138.000 112.840  1.00  0.00            
ATOM    363  CB  SER    28      69.450 139.870 112.170  1.00  0.00            
ATOM    364  HB2 SER    28      68.600 140.540 112.330  1.00  0.00            
ATOM    365  HB3 SER    28      70.380 140.400 112.380  1.00  0.00            
ATOM    366  OG  SER    28      69.460 139.430 110.810  1.00  0.00            
ATOM    367  HG  SER    28      69.540 140.190 110.220  1.00  0.00            
ATOM    368  C   SER    28      70.370 137.410 112.820  1.00  0.00            
ATOM    369  O   SER    28      71.460 137.380 113.370  1.00  0.00            
ATOM    370  N   ALA    29      70.040 136.500 111.900  1.00  0.00            
ATOM    371  H   ALA    29      69.040 136.500 111.770  1.00  0.00            
ATOM    372  CA  ALA    29      70.820 135.410 111.290  1.00  0.00            
ATOM    373  HA  ALA    29      70.660 134.710 112.110  1.00  0.00            
ATOM    374  CB  ALA    29      70.080 134.940 110.130  1.00  0.00            
ATOM    375  HB1 ALA    29      70.230 135.630 109.290  1.00  0.00            
ATOM    376  HB2 ALA    29      70.430 133.950 109.850  1.00  0.00            
ATOM    377  HB3 ALA    29      69.020 134.890 110.370  1.00  0.00            
ATOM    378  C   ALA    29      72.370 135.450 111.010  1.00  0.00            
ATOM    379  O   ALA    29      72.940 136.470 110.620  1.00  0.00            
ATOM    380  N   GLY    30      73.050 134.360 111.300  1.00  0.00            
ATOM    381  H   GLY    30      72.490 133.570 111.600  1.00  0.00            
ATOM    382  CA  GLY    30      74.450 134.200 111.220  1.00  0.00            
ATOM    383  HA2 GLY    30      74.850 134.820 112.020  1.00  0.00            
ATOM    384  HA3 GLY    30      74.630 133.150 111.450  1.00  0.00            
ATOM    385  C   GLY    30      75.180 134.560 109.880  1.00  0.00            
ATOM    386  O   GLY    30      74.650 134.530 108.800  1.00  0.00            
ATOM    387  N   ALA    31      76.450 135.100 110.050  1.00  0.00            
ATOM    388  H   ALA    31      76.790 135.340 110.970  1.00  0.00            
ATOM    389  CA  ALA    31      77.230 135.500 108.910  1.00  0.00            
ATOM    390  HA  ALA    31      76.540 136.020 108.250  1.00  0.00            
ATOM    391  CB  ALA    31      78.360 136.490 109.330  1.00  0.00            
ATOM    392  HB1 ALA    31      79.070 135.980 109.980  1.00  0.00            
ATOM    393  HB2 ALA    31      78.880 136.850 108.440  1.00  0.00            
ATOM    394  HB3 ALA    31      77.920 137.340 109.850  1.00  0.00            
ATOM    395  C   ALA    31      77.700 134.340 108.150  1.00  0.00            
ATOM    396  O   ALA    31      77.820 133.250 108.660  1.00  0.00            
ATOM    397  N   NLN    32      77.930 134.580 106.840  1.00  0.00            
ATOM    398  H   NLN    32      78.040 135.550 106.570  1.00  0.00            
ATOM    399  CA  NLN    32      77.930 133.560 105.780  1.00  0.00            
ATOM    400  HA  NLN    32      77.770 132.590 106.260  1.00  0.00            
ATOM    401  CB  NLN    32      76.880 133.740 104.690  1.00  0.00            
ATOM    402  HB2 NLN    32      76.880 134.660 104.100  1.00  0.00            
ATOM    403  HB3 NLN    32      77.150 132.900 104.050  1.00  0.00            
ATOM    404  CG  NLN    32      75.480 133.510 105.220  1.00  0.00            
ATOM    405  OD1 NLN    32      75.230 132.390 105.710  1.00  0.00            
ATOM    406  ND2 NLN    32      74.730 134.590 105.350  1.00  0.00            
ATOM    407 HD21 NLN    32      75.100 135.490 105.100  1.00  0.00            
ATOM    408  C   NLN    32      79.290 133.490 105.190  1.00  0.00            
ATOM    409  O   NLN    32      79.520 133.200 104.030  1.00  0.00            
ATOM    410  N   ALA    33      80.390 133.920 105.970  1.00  0.00            
ATOM    411  H   ALA    33      80.170 134.140 106.930  1.00  0.00            
ATOM    412  CA  ALA    33      81.770 134.070 105.520  1.00  0.00            
ATOM    413  HA  ALA    33      81.810 133.930 104.440  1.00  0.00            
ATOM    414  CB  ALA    33      82.200 135.530 105.850  1.00  0.00            
ATOM    415  HB1 ALA    33      82.170 135.680 106.930  1.00  0.00            
ATOM    416  HB2 ALA    33      83.210 135.700 105.480  1.00  0.00            
ATOM    417  HB3 ALA    33      81.520 136.230 105.360  1.00  0.00            
ATOM    418  C   ALA    33      82.790 133.120 106.180  1.00  0.00            
ATOM    419  O   ALA    33      83.970 133.130 105.790  1.00  0.00            
ATOM    420  N   SER    34      82.420 132.260 107.140  1.00  0.00            
ATOM    421  H   SER    34      81.510 132.450 107.530  1.00  0.00            
ATOM    422  CA  SER    34      83.200 131.160 107.710  1.00  0.00            
ATOM    423  HA  SER    34      84.260 131.390 107.640  1.00  0.00            
ATOM    424  CB  SER    34      82.840 130.940 109.200  1.00  0.00            
ATOM    425  HB2 SER    34      82.750 131.920 109.670  1.00  0.00            
ATOM    426  HB3 SER    34      81.880 130.420 109.240  1.00  0.00            
ATOM    427  OG  SER    34      83.830 130.170 109.880  1.00  0.00            
ATOM    428  HG  SER    34      83.570 130.060 110.790  1.00  0.00            
ATOM    429  C   SER    34      83.080 129.830 106.990  1.00  0.00            
ATOM    430  O   SER    34      82.090 129.070 107.070  1.00  0.00            
ATOM    431  N   GLY    35      84.140 129.380 106.250  1.00  0.00            
ATOM    432  H   GLY    35      85.020 129.870 106.240  1.00  0.00            
ATOM    433  CA  GLY    35      84.020 128.180 105.450  1.00  0.00            
ATOM    434  HA2 GLY    35      84.980 127.660 105.490  1.00  0.00            
ATOM    435  HA3 GLY    35      83.250 127.560 105.910  1.00  0.00            
ATOM    436  C   GLY    35      83.660 128.420 104.000  1.00  0.00            
ATOM    437  O   GLY    35      83.340 129.550 103.630  1.00  0.00            
ATOM    438  N   PRO    36      83.580 127.280 103.250  1.00  0.00            
ATOM    439  CD  PRO    36      84.310 126.020 103.500  1.00  0.00            
ATOM    440  HD2 PRO    36      84.170 125.750 104.540  1.00  0.00            
ATOM    441  HD3 PRO    36      85.370 126.200 103.300  1.00  0.00            
ATOM    442  CG  PRO    36      83.700 124.980 102.540  1.00  0.00            
ATOM    443  HG2 PRO    36      82.820 124.490 102.960  1.00  0.00            
ATOM    444  HG3 PRO    36      84.420 124.220 102.230  1.00  0.00            
ATOM    445  CB  PRO    36      83.320 125.910 101.340  1.00  0.00            
ATOM    446  HB2 PRO    36      82.480 125.490 100.780  1.00  0.00            
ATOM    447  HB3 PRO    36      84.160 126.050 100.660  1.00  0.00            
ATOM    448  CA  PRO    36      82.910 127.290 101.970  1.00  0.00            
ATOM    449  HA  PRO    36      83.340 128.100 101.370  1.00  0.00            
ATOM    450  C   PRO    36      81.440 127.490 102.090  1.00  0.00            
ATOM    451  O   PRO    36      80.970 127.260 103.200  1.00  0.00            
ATOM    452  N   PRO    37      80.690 128.000 101.110  1.00  0.00            
ATOM    453  CD  PRO    37      81.290 128.710 100.050  1.00  0.00            
ATOM    454  HD2 PRO    37      81.890 128.010  99.460  1.00  0.00            
ATOM    455  HD3 PRO    37      81.940 129.480 100.470  1.00  0.00            
ATOM    456  CG  PRO    37      80.160 129.290  99.270  1.00  0.00            
ATOM    457  HG2 PRO    37      80.350 129.200  98.200  1.00  0.00            
ATOM    458  HG3 PRO    37      80.020 130.340  99.520  1.00  0.00            
ATOM    459  CB  PRO    37      78.930 128.440  99.700  1.00  0.00            
ATOM    460  HB2 PRO    37      78.740 127.530  99.120  1.00  0.00            
ATOM    461  HB3 PRO    37      78.070 129.100  99.630  1.00  0.00            
ATOM    462  CA  PRO    37      79.200 128.080 101.180  1.00  0.00            
ATOM    463  HA  PRO    37      79.000 128.990 101.740  1.00  0.00            
ATOM    464  C   PRO    37      78.420 126.920 101.800  1.00  0.00            
ATOM    465  O   PRO    37      78.810 125.780 101.620  1.00  0.00            
ATOM    466  N   GLY    38      77.370 127.240 102.560  1.00  0.00            
ATOM    467  H   GLY    38      77.100 128.210 102.540  1.00  0.00            
ATOM    468  CA  GLY    38      76.610 126.330 103.390  1.00  0.00            
ATOM    469  HA2 GLY    38      75.580 126.680 103.340  1.00  0.00            
ATOM    470  HA3 GLY    38      76.680 125.360 102.900  1.00  0.00            
ATOM    471  C   GLY    38      77.010 126.180 104.830  1.00  0.00            
ATOM    472  O   GLY    38      77.890 126.940 105.330  1.00  0.00            
ATOM    473  N   ALA    39      76.450 125.240 105.600  1.00  0.00            
ATOM    474  H   ALA    39      75.730 124.740 105.090  1.00  0.00            
ATOM    475  CA  ALA    39      76.520 125.080 106.970  1.00  0.00            
ATOM    476  HA  ALA    39      76.080 126.040 107.230  1.00  0.00            
ATOM    477  CB  ALA    39      75.520 123.970 107.340  1.00  0.00            
ATOM    478  HB1 ALA    39      75.950 123.000 107.090  1.00  0.00            
ATOM    479  HB2 ALA    39      75.310 124.010 108.400  1.00  0.00            
ATOM    480  HB3 ALA    39      74.600 124.110 106.780  1.00  0.00            
ATOM    481  C   ALA    39      77.880 125.040 107.730  1.00  0.00            
ATOM    482  O   ALA    39      78.710 124.280 107.380  1.00  0.00            
ATOM    483  N   ARG    40      77.970 125.890 108.730  1.00  0.00            
ATOM    484  H   ARG    40      77.230 126.560 108.880  1.00  0.00            
ATOM    485  CA  ARG    40      79.170 125.990 109.560  1.00  0.00            
ATOM    486  HA  ARG    40      80.060 125.970 108.930  1.00  0.00            
ATOM    487  CB  ARG    40      79.140 127.340 110.360  1.00  0.00            
ATOM    488  HB2 ARG    40      78.100 127.580 110.590  1.00  0.00            
ATOM    489  HB3 ARG    40      79.700 127.200 111.280  1.00  0.00            
ATOM    490  CG  ARG    40      79.750 128.470 109.570  1.00  0.00            
ATOM    491  HG2 ARG    40      79.650 129.340 110.220  1.00  0.00            
ATOM    492  HG3 ARG    40      80.800 128.200 109.480  1.00  0.00            
ATOM    493  CD  ARG    40      79.200 128.810 108.200  1.00  0.00            
ATOM    494  HD2 ARG    40      79.790 129.550 107.650  1.00  0.00            
ATOM    495  HD3 ARG    40      79.020 127.940 107.560  1.00  0.00            
ATOM    496  NE  ARG    40      77.860 129.430 108.560  1.00  0.00            
ATOM    497  HE  ARG    40      77.690 129.670 109.520  1.00  0.00            
ATOM    498  CZ  ARG    40      76.900 129.680 107.660  1.00  0.00            
ATOM    499  NH1 ARG    40      76.960 129.330 106.420  1.00  0.00            
ATOM    500 HH11 ARG    40      77.770 128.830 106.070  1.00  0.00            
ATOM    501 HH12 ARG    40      76.200 129.550 105.790  1.00  0.00            
ATOM    502  NH2 ARG    40      75.860 130.320 108.150  1.00  0.00            
ATOM    503 HH21 ARG    40      75.840 130.570 109.120  1.00  0.00            
ATOM    504 HH22 ARG    40      75.080 130.550 107.540  1.00  0.00            
ATOM    505  C   ARG    40      79.340 124.760 110.460  1.00  0.00            
ATOM    506  O   ARG    40      80.480 124.500 110.780  1.00  0.00            
ATOM    507  N   SER    41      78.240 124.080 110.790  1.00  0.00            
ATOM    508  H   SER    41      77.310 124.410 110.570  1.00  0.00            
ATOM    509  CA  SER    41      78.390 122.970 111.820  1.00  0.00            
ATOM    510  HA  SER    41      77.410 122.500 111.910  1.00  0.00            
ATOM    511  CB  SER    41      79.420 121.890 111.520  1.00  0.00            
ATOM    512  HB2 SER    41      80.380 122.350 111.270  1.00  0.00            
ATOM    513  HB3 SER    41      79.540 121.240 112.380  1.00  0.00            
ATOM    514  OG  SER    41      78.960 121.110 110.390  1.00  0.00            
ATOM    515  HG  SER    41      79.600 120.420 110.190  1.00  0.00            
ATOM    516  C   SER    41      78.440 123.470 113.190  1.00  0.00            
ATOM    517  O   SER    41      78.840 122.920 114.200  1.00  0.00            
ATOM    518  N   ALA    42      77.810 124.630 113.340  1.00  0.00            
ATOM    519  H   ALA    42      77.510 125.040 112.460  1.00  0.00            
ATOM    520  CA  ALA    42      77.810 125.450 114.510  1.00  0.00            
ATOM    521  HA  ALA    42      78.870 125.520 114.740  1.00  0.00            
ATOM    522  CB  ALA    42      77.290 126.890 114.050  1.00  0.00            
ATOM    523  HB1 ALA    42      76.230 126.840 113.820  1.00  0.00            
ATOM    524  HB2 ALA    42      77.450 127.610 114.850  1.00  0.00            
ATOM    525  HB3 ALA    42      77.840 127.210 113.160  1.00  0.00            
ATOM    526  C   ALA    42      77.270 124.800 115.710  1.00  0.00            
ATOM    527  O   ALA    42      77.850 124.910 116.820  1.00  0.00            
ATOM    528  N   SER    43      76.240 123.980 115.450  1.00  0.00            
ATOM    529  H   SER    43      75.790 123.960 114.540  1.00  0.00            
ATOM    530  CA  SER    43      75.610 123.250 116.560  1.00  0.00            
ATOM    531  HA  SER    43      75.580 123.900 117.430  1.00  0.00            
ATOM    532  CB  SER    43      74.210 122.800 116.250  1.00  0.00            
ATOM    533  HB2 SER    43      73.870 122.170 117.070  1.00  0.00            
ATOM    534  HB3 SER    43      73.580 123.690 116.190  1.00  0.00            
ATOM    535  OG  SER    43      74.110 122.060 115.010  1.00  0.00            
ATOM    536  HG  SER    43      73.200 121.800 114.860  1.00  0.00            
ATOM    537  C   SER    43      76.470 122.140 117.110  1.00  0.00            
ATOM    538  O   SER    43      76.630 122.100 118.300  1.00  0.00            
ATOM    539  N   SER    44      77.200 121.430 116.280  1.00  0.00            
ATOM    540  H   SER    44      76.970 121.550 115.300  1.00  0.00            
ATOM    541  CA  SER    44      78.220 120.450 116.630  1.00  0.00            
ATOM    542  HA  SER    44      77.720 119.730 117.270  1.00  0.00            
ATOM    543  CB  SER    44      78.940 119.680 115.490  1.00  0.00            
ATOM    544  HB2 SER    44      79.180 120.380 114.690  1.00  0.00            
ATOM    545  HB3 SER    44      79.860 119.250 115.880  1.00  0.00            
ATOM    546  OG  SER    44      78.100 118.610 114.960  1.00  0.00            
ATOM    547  HG  SER    44      78.570 118.150 114.260  1.00  0.00            
ATOM    548  C   SER    44      79.310 121.020 117.480  1.00  0.00            
ATOM    549  O   SER    44      79.730 120.350 118.430  1.00  0.00            
ATOM    550  N   LEU    45      79.900 122.230 117.110  1.00  0.00            
ATOM    551  H   LEU    45      79.750 122.620 116.190  1.00  0.00            
ATOM    552  CA  LEU    45      80.880 122.850 117.970  1.00  0.00            
ATOM    553  HA  LEU    45      81.660 122.150 118.270  1.00  0.00            
ATOM    554  CB  LEU    45      81.540 124.010 117.110  1.00  0.00            
ATOM    555  HB2 LEU    45      82.080 123.440 116.350  1.00  0.00            
ATOM    556  HB3 LEU    45      80.770 124.620 116.620  1.00  0.00            
ATOM    557  CG  LEU    45      82.520 124.930 117.870  1.00  0.00            
ATOM    558  HG  LEU    45      82.020 125.270 118.780  1.00  0.00            
ATOM    559  CD1 LEU    45      83.860 124.210 118.240  1.00  0.00            
ATOM    560 HD11 LEU    45      84.360 123.870 117.330  1.00  0.00            
ATOM    561 HD12 LEU    45      84.510 124.900 118.770  1.00  0.00            
ATOM    562 HD13 LEU    45      83.650 123.350 118.870  1.00  0.00            
ATOM    563  CD2 LEU    45      82.700 126.230 116.970  1.00  0.00            
ATOM    564 HD21 LEU    45      81.730 126.710 116.830  1.00  0.00            
ATOM    565 HD22 LEU    45      83.390 126.920 117.460  1.00  0.00            
ATOM    566 HD23 LEU    45      83.100 125.950 115.990  1.00  0.00            
ATOM    567  C   LEU    45      80.430 123.270 119.280  1.00  0.00            
ATOM    568  O   LEU    45      81.150 122.940 120.220  1.00  0.00            
ATOM    569  N   ALA    46      79.350 124.010 119.450  1.00  0.00            
ATOM    570  H   ALA    46      78.870 124.220 118.580  1.00  0.00            
ATOM    571  CA  ALA    46      78.780 124.530 120.710  1.00  0.00            
ATOM    572  HA  ALA    46      79.460 125.250 121.160  1.00  0.00            
ATOM    573  CB  ALA    46      77.430 125.230 120.440  1.00  0.00            
ATOM    574  HB1 ALA    46      76.730 124.520 119.990  1.00  0.00            
ATOM    575  HB2 ALA    46      77.020 125.600 121.370  1.00  0.00            
ATOM    576  HB3 ALA    46      77.580 126.060 119.750  1.00  0.00            
ATOM    577  C   ALA    46      78.510 123.400 121.720  1.00  0.00            
ATOM    578  O   ALA    46      78.810 123.570 122.880  1.00  0.00            
ATOM    579  N   LEU    47      77.990 122.290 121.200  1.00  0.00            
ATOM    580  H   LEU    47      77.640 122.380 120.250  1.00  0.00            
ATOM    581  CA  LEU    47      77.750 121.010 121.920  1.00  0.00            
ATOM    582  HA  LEU    47      77.310 121.250 122.890  1.00  0.00            
ATOM    583  CB  LEU    47      76.830 120.060 121.200  1.00  0.00            
ATOM    584  HB2 LEU    47      77.380 119.880 120.270  1.00  0.00            
ATOM    585  HB3 LEU    47      76.690 119.120 121.730  1.00  0.00            
ATOM    586  CG  LEU    47      75.490 120.650 120.880  1.00  0.00            
ATOM    587  HG  LEU    47      75.650 121.670 120.530  1.00  0.00            
ATOM    588  CD1 LEU    47      74.750 119.880 119.830  1.00  0.00            
ATOM    589 HD11 LEU    47      74.590 118.860 120.170  1.00  0.00            
ATOM    590 HD12 LEU    47      73.790 120.350 119.640  1.00  0.00            
ATOM    591 HD13 LEU    47      75.330 119.860 118.910  1.00  0.00            
ATOM    592  CD2 LEU    47      74.800 120.780 122.250  1.00  0.00            
ATOM    593 HD21 LEU    47      75.390 121.430 122.890  1.00  0.00            
ATOM    594 HD22 LEU    47      73.800 121.210 122.110  1.00  0.00            
ATOM    595 HD23 LEU    47      74.710 119.790 122.710  1.00  0.00            
ATOM    596  C   LEU    47      79.050 120.350 122.290  1.00  0.00            
ATOM    597  O   LEU    47      79.240 119.940 123.450  1.00  0.00            
ATOM    598  N   ALA    48      80.030 120.370 121.410  1.00  0.00            
ATOM    599  H   ALA    48      79.860 120.570 120.430  1.00  0.00            
ATOM    600  CA  ALA    48      81.370 119.960 121.810  1.00  0.00            
ATOM    601  HA  ALA    48      81.240 118.970 122.230  1.00  0.00            
ATOM    602  CB  ALA    48      82.190 119.840 120.570  1.00  0.00            
ATOM    603  HB1 ALA    48      82.340 120.830 120.130  1.00  0.00            
ATOM    604  HB2 ALA    48      83.160 119.400 120.810  1.00  0.00            
ATOM    605  HB3 ALA    48      81.670 119.200 119.850  1.00  0.00            
ATOM    606  C   ALA    48      82.070 120.790 122.840  1.00  0.00            
ATOM    607  O   ALA    48      82.740 120.230 123.680  1.00  0.00            
ATOM    608  N   ILE    49      81.930 122.150 122.840  1.00  0.00            
ATOM    609  H   ILE    49      81.640 122.650 122.000  1.00  0.00            
ATOM    610  CA  ILE    49      82.340 122.920 123.990  1.00  0.00            
ATOM    611  HA  ILE    49      83.300 122.700 124.460  1.00  0.00            
ATOM    612  CB  ILE    49      82.280 124.420 123.610  1.00  0.00            
ATOM    613  HB  ILE    49      81.320 124.600 123.130  1.00  0.00            
ATOM    614  CG2 ILE    49      82.440 125.350 124.820  1.00  0.00            
ATOM    615 HG21 ILE    49      83.400 125.170 125.290  1.00  0.00            
ATOM    616 HG22 ILE    49      82.390 126.390 124.490  1.00  0.00            
ATOM    617 HG23 ILE    49      81.640 125.160 125.530  1.00  0.00            
ATOM    618  CG1 ILE    49      83.200 124.770 122.410  1.00  0.00            
ATOM    619 HG12 ILE    49      84.230 124.610 122.730  1.00  0.00            
ATOM    620 HG13 ILE    49      82.960 124.070 121.610  1.00  0.00            
ATOM    621  CD1 ILE    49      83.040 126.220 121.890  1.00  0.00            
ATOM    622 HD11 ILE    49      83.280 126.920 122.690  1.00  0.00            
ATOM    623 HD12 ILE    49      83.720 126.380 121.050  1.00  0.00            
ATOM    624 HD13 ILE    49      82.010 126.380 121.560  1.00  0.00            
ATOM    625  C   ILE    49      81.590 122.610 125.280  1.00  0.00            
ATOM    626  O   ILE    49      82.140 122.670 126.370  1.00  0.00            
ATOM    627  N   ALA    50      80.320 122.360 125.200  1.00  0.00            
ATOM    628  H   ALA    50      79.840 122.270 124.310  1.00  0.00            
ATOM    629  CA  ALA    50      79.530 122.240 126.450  1.00  0.00            
ATOM    630  HA  ALA    50      79.730 123.100 127.080  1.00  0.00            
ATOM    631  CB  ALA    50      78.030 122.240 126.090  1.00  0.00            
ATOM    632  HB1 ALA    50      77.810 121.380 125.460  1.00  0.00            
ATOM    633  HB2 ALA    50      77.440 122.190 127.000  1.00  0.00            
ATOM    634  HB3 ALA    50      77.780 123.160 125.550  1.00  0.00            
ATOM    635  C   ALA    50      79.870 120.940 127.270  1.00  0.00            
ATOM    636  O   ALA    50      80.050 120.930 128.520  1.00  0.00            
ATOM    637  N   ILE    51      80.060 119.880 126.470  1.00  0.00            
ATOM    638  H   ILE    51      79.740 119.920 125.510  1.00  0.00            
ATOM    639  CA  ILE    51      80.690 118.710 126.910  1.00  0.00            
ATOM    640  HA  ILE    51      80.210 118.280 127.790  1.00  0.00            
ATOM    641  CB  ILE    51      80.600 117.700 125.730  1.00  0.00            
ATOM    642  HB  ILE    51      81.000 118.190 124.840  1.00  0.00            
ATOM    643  CG2 ILE    51      81.380 116.400 126.000  1.00  0.00            
ATOM    644 HG21 ILE    51      80.980 115.910 126.880  1.00  0.00            
ATOM    645 HG22 ILE    51      81.280 115.730 125.140  1.00  0.00            
ATOM    646 HG23 ILE    51      82.430 116.630 126.160  1.00  0.00            
ATOM    647  CG1 ILE    51      79.120 117.300 125.390  1.00  0.00            
ATOM    648 HG12 ILE    51      78.560 118.230 125.260  1.00  0.00            
ATOM    649 HG13 ILE    51      79.140 116.750 124.440  1.00  0.00            
ATOM    650  CD1 ILE    51      78.410 116.400 126.510  1.00  0.00            
ATOM    651 HD11 ILE    51      78.380 116.950 127.450  1.00  0.00            
ATOM    652 HD12 ILE    51      77.390 116.170 126.190  1.00  0.00            
ATOM    653 HD13 ILE    51      78.970 115.470 126.640  1.00  0.00            
ATOM    654  C   ILE    51      82.210 118.850 127.310  1.00  0.00            
ATOM    655  O   ILE    51      82.560 118.300 128.350  1.00  0.00            
ATOM    656  N   THR    52      83.120 119.520 126.590  1.00  0.00            
ATOM    657  H   THR    52      82.950 119.510 125.590  1.00  0.00            
ATOM    658  CA  THR    52      84.430 120.010 127.080  1.00  0.00            
ATOM    659  HA  THR    52      84.960 119.110 127.390  1.00  0.00            
ATOM    660  CB  THR    52      85.270 120.730 126.100  1.00  0.00            
ATOM    661  HB  THR    52      84.920 121.760 126.010  1.00  0.00            
ATOM    662  CG2 THR    52      86.760 120.730 126.560  1.00  0.00            
ATOM    663 HG21 THR    52      87.110 119.700 126.640  1.00  0.00            
ATOM    664 HG22 THR    52      87.370 121.260 125.820  1.00  0.00            
ATOM    665 HG23 THR    52      86.840 121.220 127.520  1.00  0.00            
ATOM    666  OG1 THR    52      85.210 120.030 124.870  1.00  0.00            
ATOM    667  HG1 THR    52      85.750 120.480 124.210  1.00  0.00            
ATOM    668  C   THR    52      84.390 120.720 128.410  1.00  0.00            
ATOM    669  O   THR    52      85.190 120.390 129.310  1.00  0.00            
ATOM    670  N   ALA    53      83.430 121.690 128.670  1.00  0.00            
ATOM    671  H   ALA    53      82.870 122.000 127.880  1.00  0.00            
ATOM    672  CA  ALA    53      83.220 122.360 130.000  1.00  0.00            
ATOM    673  HA  ALA    53      84.170 122.750 130.360  1.00  0.00            
ATOM    674  CB  ALA    53      82.220 123.540 129.880  1.00  0.00            
ATOM    675  HB1 ALA    53      81.260 123.170 129.520  1.00  0.00            
ATOM    676  HB2 ALA    53      82.090 124.010 130.850  1.00  0.00            
ATOM    677  HB3 ALA    53      82.610 124.280 129.170  1.00  0.00            
ATOM    678  C   ALA    53      82.770 121.360 130.970  1.00  0.00            
ATOM    679  O   ALA    53      83.200 121.270 132.100  1.00  0.00            
ATOM    680  N   LEU    54      81.850 120.450 130.630  1.00  0.00            
ATOM    681  H   LEU    54      81.250 120.620 129.830  1.00  0.00            
ATOM    682  CA  LEU    54      81.570 119.290 131.480  1.00  0.00            
ATOM    683  HA  LEU    54      81.290 119.620 132.480  1.00  0.00            
ATOM    684  CB  LEU    54      80.370 118.440 130.870  1.00  0.00            
ATOM    685  HB2 LEU    54      79.560 119.160 130.730  1.00  0.00            
ATOM    686  HB3 LEU    54      80.650 118.020 129.900  1.00  0.00            
ATOM    687  CG  LEU    54      79.890 117.310 131.810  1.00  0.00            
ATOM    688  HG  LEU    54      80.690 116.580 131.850  1.00  0.00            
ATOM    689  CD1 LEU    54      79.540 117.750 133.200  1.00  0.00            
ATOM    690 HD11 LEU    54      78.730 118.480 133.150  1.00  0.00            
ATOM    691 HD12 LEU    54      79.210 116.890 133.780  1.00  0.00            
ATOM    692 HD13 LEU    54      80.410 118.200 133.670  1.00  0.00            
ATOM    693  CD2 LEU    54      78.640 116.510 131.230  1.00  0.00            
ATOM    694 HD21 LEU    54      78.910 116.060 130.270  1.00  0.00            
ATOM    695 HD22 LEU    54      78.350 115.730 131.930  1.00  0.00            
ATOM    696 HD23 LEU    54      77.810 117.200 131.080  1.00  0.00            
ATOM    697  C   LEU    54      82.780 118.350 131.850  1.00  0.00            
ATOM    698  O   LEU    54      82.970 118.180 133.050  1.00  0.00            
ATOM    699  N   TYR    55      83.590 117.890 130.910  1.00  0.00            
ATOM    700  H   TYR    55      83.320 118.050 129.950  1.00  0.00            
ATOM    701  CA  TYR    55      84.810 117.070 131.180  1.00  0.00            
ATOM    702  HA  TYR    55      84.510 116.140 131.670  1.00  0.00            
ATOM    703  CB  TYR    55      85.560 116.720 129.900  1.00  0.00            
ATOM    704  HB2 TYR    55      85.930 117.550 129.290  1.00  0.00            
ATOM    705  HB3 TYR    55      86.390 116.250 130.420  1.00  0.00            
ATOM    706  CG  TYR    55      84.880 115.700 129.000  1.00  0.00            
ATOM    707  CD1 TYR    55      84.910 115.750 127.600  1.00  0.00            
ATOM    708  HD1 TYR    55      85.350 116.650 127.160  1.00  0.00            
ATOM    709  CE1 TYR    55      84.420 114.740 126.770  1.00  0.00            
ATOM    710  HE1 TYR    55      83.960 115.060 125.830  1.00  0.00            
ATOM    711  CZ  TYR    55      84.110 113.510 127.310  1.00  0.00            
ATOM    712  OH  TYR    55      84.240 112.380 126.450  1.00  0.00            
ATOM    713  HH  TYR    55      84.540 112.610 125.560  1.00  0.00            
ATOM    714  CE2 TYR    55      84.170 113.330 128.710  1.00  0.00            
ATOM    715  HE2 TYR    55      84.010 112.350 129.150  1.00  0.00            
ATOM    716  CD2 TYR    55      84.440 114.450 129.540  1.00  0.00            
ATOM    717  HD2 TYR    55      84.310 114.370 130.620  1.00  0.00            
ATOM    718  C   TYR    55      85.750 117.720 132.170  1.00  0.00            
ATOM    719  O   TYR    55      86.300 117.040 133.020  1.00  0.00            
ATOM    720  N   SER    56      85.990 119.030 131.940  1.00  0.00            
ATOM    721  H   SER    56      85.580 119.480 131.130  1.00  0.00            
ATOM    722  CA  SER    56      86.850 119.850 132.860  1.00  0.00            
ATOM    723  HA  SER    56      87.850 119.410 132.900  1.00  0.00            
ATOM    724  CB  SER    56      86.970 121.240 132.390  1.00  0.00            
ATOM    725  HB2 SER    56      85.970 121.670 132.420  1.00  0.00            
ATOM    726  HB3 SER    56      87.610 121.760 133.100  1.00  0.00            
ATOM    727  OG  SER    56      87.500 121.380 131.100  1.00  0.00            
ATOM    728  HG  SER    56      87.540 122.310 130.870  1.00  0.00            
ATOM    729  C   SER    56      86.260 119.910 134.280  1.00  0.00            
ATOM    730  O   SER    56      86.960 119.730 135.280  1.00  0.00            
ATOM    731  N   ALA    57      84.940 120.200 134.420  1.00  0.00            
ATOM    732  H   ALA    57      84.390 120.510 133.630  1.00  0.00            
ATOM    733  CA  ALA    57      84.360 120.270 135.710  1.00  0.00            
ATOM    734  HA  ALA    57      85.020 121.000 136.160  1.00  0.00            
ATOM    735  CB  ALA    57      82.970 120.840 135.670  1.00  0.00            
ATOM    736  HB1 ALA    57      82.290 120.110 135.220  1.00  0.00            
ATOM    737  HB2 ALA    57      82.640 121.070 136.680  1.00  0.00            
ATOM    738  HB3 ALA    57      82.970 121.750 135.070  1.00  0.00            
ATOM    739  C   ALA    57      84.390 119.020 136.580  1.00  0.00            
ATOM    740  O   ALA    57      84.830 119.090 137.740  1.00  0.00            
ATOM    741  N   VAL    58      84.000 117.900 135.950  1.00  0.00            
ATOM    742  H   VAL    58      83.410 117.990 135.130  1.00  0.00            
ATOM    743  CA  VAL    58      84.150 116.610 136.540  1.00  0.00            
ATOM    744  HA  VAL    58      84.050 116.570 137.620  1.00  0.00            
ATOM    745  CB  VAL    58      83.210 115.560 135.920  1.00  0.00            
ATOM    746  HB  VAL    58      83.310 114.600 136.430  1.00  0.00            
ATOM    747  CG1 VAL    58      81.790 116.080 136.080  1.00  0.00            
ATOM    748 HG11 VAL    58      81.690 117.030 135.560  1.00  0.00            
ATOM    749 HG12 VAL    58      81.090 115.360 135.650  1.00  0.00            
ATOM    750 HG13 VAL    58      81.570 116.210 137.140  1.00  0.00            
ATOM    751  CG2 VAL    58      83.680 115.210 134.520  1.00  0.00            
ATOM    752 HG21 VAL    58      84.690 114.800 134.560  1.00  0.00            
ATOM    753 HG22 VAL    58      83.010 114.470 134.080  1.00  0.00            
ATOM    754 HG23 VAL    58      83.680 116.110 133.900  1.00  0.00            
ATOM    755  C   VAL    58      85.530 116.040 136.760  1.00  0.00            
ATOM    756  O   VAL    58      85.780 115.340 137.740  1.00  0.00            
ATOM    757  N   CYS    59      86.570 116.400 135.900  1.00  0.00            
ATOM    758  H   CYS    59      86.360 116.630 134.940  1.00  0.00            
ATOM    759  CA  CYS    59      87.920 116.310 136.290  1.00  0.00            
ATOM    760  HA  CYS    59      88.140 115.280 136.580  1.00  0.00            
ATOM    761  CB  CYS    59      88.850 116.710 135.160  1.00  0.00            
ATOM    762  HB2 CYS    59      88.630 116.120 134.260  1.00  0.00            
ATOM    763  HB3 CYS    59      88.730 117.770 134.930  1.00  0.00            
ATOM    764  SG  CYS    59      90.600 116.460 135.500  1.00  0.00            
ATOM    765  HG  CYS    59      91.030 116.910 134.320  1.00  0.00            
ATOM    766  C   CYS    59      88.250 117.090 137.600  1.00  0.00            
ATOM    767  O   CYS    59      88.960 116.570 138.410  1.00  0.00            
ATOM    768  N   ALA    60      87.800 118.290 137.760  1.00  0.00            
ATOM    769  H   ALA    60      87.120 118.640 137.090  1.00  0.00            
ATOM    770  CA  ALA    60      88.210 119.160 138.840  1.00  0.00            
ATOM    771  HA  ALA    60      89.300 119.220 138.780  1.00  0.00            
ATOM    772  CB  ALA    60      87.640 120.600 138.860  1.00  0.00            
ATOM    773  HB1 ALA    60      86.550 120.560 138.920  1.00  0.00            
ATOM    774  HB2 ALA    60      88.040 121.140 139.720  1.00  0.00            
ATOM    775  HB3 ALA    60      87.930 121.120 137.940  1.00  0.00            
ATOM    776  C   ALA    60      87.790 118.550 140.180  1.00  0.00            
ATOM    777  O   ALA    60      88.620 118.300 141.050  1.00  0.00            
ATOM    778  N   VAL    61      86.490 118.300 140.360  1.00  0.00            
ATOM    779  H   VAL    61      85.850 118.880 139.840  1.00  0.00            
ATOM    780  CA  VAL    61      85.940 117.450 141.480  1.00  0.00            
ATOM    781  HA  VAL    61      86.390 117.720 142.430  1.00  0.00            
ATOM    782  CB  VAL    61      84.430 117.520 141.620  1.00  0.00            
ATOM    783  HB  VAL    61      84.100 116.920 142.470  1.00  0.00            
ATOM    784  CG1 VAL    61      84.040 118.980 141.850  1.00  0.00            
ATOM    785 HG11 VAL    61      84.370 119.580 141.000  1.00  0.00            
ATOM    786 HG12 VAL    61      82.960 119.050 141.950  1.00  0.00            
ATOM    787 HG13 VAL    61      84.520 119.340 142.760  1.00  0.00            
ATOM    788  CG2 VAL    61      83.700 116.910 140.390  1.00  0.00            
ATOM    789 HG21 VAL    61      83.980 115.860 140.280  1.00  0.00            
ATOM    790 HG22 VAL    61      82.620 116.980 140.530  1.00  0.00            
ATOM    791 HG23 VAL    61      83.980 117.460 139.490  1.00  0.00            
ATOM    792  C   VAL    61      86.540 116.070 141.490  1.00  0.00            
ATOM    793  O   VAL    61      86.840 115.540 142.590  1.00  0.00            
ATOM    794  N   GLY    62      86.660 115.400 140.330  1.00  0.00            
ATOM    795  H   GLY    62      86.490 115.850 139.440  1.00  0.00            
ATOM    796  CA  GLY    62      87.050 113.980 140.320  1.00  0.00            
ATOM    797  HA2 GLY    62      86.390 113.480 141.020  1.00  0.00            
ATOM    798  HA3 GLY    62      86.850 113.620 139.310  1.00  0.00            
ATOM    799  C   GLY    62      88.460 113.670 140.680  1.00  0.00            
ATOM    800  O   GLY    62      88.780 112.960 141.660  1.00  0.00            
ATOM    801  N   LEU    63      89.410 114.300 140.010  1.00  0.00            
ATOM    802  H   LEU    63      89.190 114.690 139.100  1.00  0.00            
ATOM    803  CA  LEU    63      90.840 114.280 140.450  1.00  0.00            
ATOM    804  HA  LEU    63      91.180 113.260 140.610  1.00  0.00            
ATOM    805  CB  LEU    63      91.700 114.910 139.340  1.00  0.00            
ATOM    806  HB2 LEU    63      91.450 114.370 138.420  1.00  0.00            
ATOM    807  HB3 LEU    63      91.320 115.930 139.280  1.00  0.00            
ATOM    808  CG  LEU    63      93.220 114.940 139.510  1.00  0.00            
ATOM    809  HG  LEU    63      93.460 115.470 140.430  1.00  0.00            
ATOM    810  CD1 LEU    63      93.790 113.520 139.580  1.00  0.00            
ATOM    811 HD11 LEU    63      93.550 112.990 138.660  1.00  0.00            
ATOM    812 HD12 LEU    63      94.870 113.570 139.700  1.00  0.00            
ATOM    813 HD13 LEU    63      93.350 112.990 140.430  1.00  0.00            
ATOM    814  CD2 LEU    63      93.840 115.650 138.250  1.00  0.00            
ATOM    815 HD21 LEU    63      93.450 116.670 138.170  1.00  0.00            
ATOM    816 HD22 LEU    63      94.920 115.680 138.340  1.00  0.00            
ATOM    817 HD23 LEU    63      93.570 115.090 137.350  1.00  0.00            
ATOM    818  C   LEU    63      91.160 114.850 141.850  1.00  0.00            
ATOM    819  O   LEU    63      91.880 114.190 142.630  1.00  0.00            
ATOM    820  N   LEU    64      90.490 116.000 142.280  1.00  0.00            
ATOM    821  H   LEU    64      90.170 116.720 141.650  1.00  0.00            
ATOM    822  CA  LEU    64      90.500 116.290 143.720  1.00  0.00            
ATOM    823  HA  LEU    64      91.530 116.290 144.080  1.00  0.00            
ATOM    824  CB  LEU    64      89.860 117.700 144.020  1.00  0.00            
ATOM    825  HB2 LEU    64      90.470 118.450 143.510  1.00  0.00            
ATOM    826  HB3 LEU    64      88.850 117.710 143.600  1.00  0.00            
ATOM    827  CG  LEU    64      89.790 118.020 145.530  1.00  0.00            
ATOM    828  HG  LEU    64      89.240 117.230 146.030  1.00  0.00            
ATOM    829  CD1 LEU    64      91.190 118.120 146.120  1.00  0.00            
ATOM    830 HD11 LEU    64      91.740 118.910 145.610  1.00  0.00            
ATOM    831 HD12 LEU    64      91.120 118.350 147.180  1.00  0.00            
ATOM    832 HD13 LEU    64      91.710 117.170 145.980  1.00  0.00            
ATOM    833  CD2 LEU    64      89.060 119.350 145.820  1.00  0.00            
ATOM    834 HD21 LEU    64      88.040 119.290 145.440  1.00  0.00            
ATOM    835 HD22 LEU    64      89.040 119.530 146.890  1.00  0.00            
ATOM    836 HD23 LEU    64      89.590 120.170 145.320  1.00  0.00            
ATOM    837  C   LEU    64      90.000 115.220 144.690  1.00  0.00            
ATOM    838  O   LEU    64      90.740 114.860 145.560  1.00  0.00            
ATOM    839  N   GLY    65      88.790 114.670 144.450  1.00  0.00            
ATOM    840  H   GLY    65      88.160 114.960 143.710  1.00  0.00            
ATOM    841  CA  GLY    65      88.360 113.540 145.360  1.00  0.00            
ATOM    842  HA2 GLY    65      88.230 114.020 146.330  1.00  0.00            
ATOM    843  HA3 GLY    65      87.390 113.240 144.970  1.00  0.00            
ATOM    844  C   GLY    65      89.230 112.290 145.530  1.00  0.00            
ATOM    845  O   GLY    65      89.320 111.750 146.630  1.00  0.00            
ATOM    846  N   ASN    66      89.810 111.820 144.470  1.00  0.00            
ATOM    847  H   ASN    66      89.550 112.220 143.580  1.00  0.00            
ATOM    848  CA  ASN    66      90.750 110.710 144.480  1.00  0.00            
ATOM    849  HA  ASN    66      90.340 109.950 145.140  1.00  0.00            
ATOM    850  CB  ASN    66      91.030 110.070 143.120  1.00  0.00            
ATOM    851  HB2 ASN    66      91.420 110.790 142.400  1.00  0.00            
ATOM    852  HB3 ASN    66      91.770 109.290 143.290  1.00  0.00            
ATOM    853  CG  ASN    66      89.770 109.420 142.530  1.00  0.00            
ATOM    854  OD1 ASN    66      89.370 108.360 142.940  1.00  0.00            
ATOM    855  ND2 ASN    66      89.080 110.100 141.590  1.00  0.00            
ATOM    856 HD21 ASN    66      88.250 109.690 141.180  1.00  0.00            
ATOM    857 HD22 ASN    66      89.400 111.010 141.290  1.00  0.00            
ATOM    858  C   ASN    66      92.100 111.140 145.090  1.00  0.00            
ATOM    859  O   ASN    66      92.590 110.440 145.960  1.00  0.00            
ATOM    860  N   VAL    67      92.660 112.400 144.770  1.00  0.00            
ATOM    861  H   VAL    67      92.280 112.950 144.010  1.00  0.00            
ATOM    862  CA  VAL    67      93.850 112.920 145.500  1.00  0.00            
ATOM    863  HA  VAL    67      94.630 112.160 145.420  1.00  0.00            
ATOM    864  CB  VAL    67      94.410 114.260 144.950  1.00  0.00            
ATOM    865  HB  VAL    67      93.620 115.010 144.940  1.00  0.00            
ATOM    866  CG1 VAL    67      95.580 114.750 145.850  1.00  0.00            
ATOM    867 HG11 VAL    67      96.370 114.000 145.850  1.00  0.00            
ATOM    868 HG12 VAL    67      95.970 115.690 145.460  1.00  0.00            
ATOM    869 HG13 VAL    67      95.220 114.900 146.860  1.00  0.00            
ATOM    870  CG2 VAL    67      94.950 114.060 143.520  1.00  0.00            
ATOM    871 HG21 VAL    67      94.140 113.720 142.870  1.00  0.00            
ATOM    872 HG22 VAL    67      95.340 115.000 143.140  1.00  0.00            
ATOM    873 HG23 VAL    67      95.750 113.320 143.530  1.00  0.00            
ATOM    874  C   VAL    67      93.480 113.100 146.980  1.00  0.00            
ATOM    875  O   VAL    67      94.260 112.590 147.760  1.00  0.00            
ATOM    876  N   LEU    68      92.370 113.610 147.370  1.00  0.00            
ATOM    877  H   LEU    68      91.800 114.150 146.730  1.00  0.00            
ATOM    878  CA  LEU    68      91.930 113.490 148.780  1.00  0.00            
ATOM    879  HA  LEU    68      92.660 113.960 149.430  1.00  0.00            
ATOM    880  CB  LEU    68      90.560 114.200 148.980  1.00  0.00            
ATOM    881  HB2 LEU    68      89.900 113.740 148.240  1.00  0.00            
ATOM    882  HB3 LEU    68      90.230 113.920 149.980  1.00  0.00            
ATOM    883  CG  LEU    68      90.510 115.720 148.830  1.00  0.00            
ATOM    884  HG  LEU    68      91.090 115.960 147.940  1.00  0.00            
ATOM    885  CD1 LEU    68      89.040 116.340 148.700  1.00  0.00            
ATOM    886 HD11 LEU    68      88.460 116.100 149.590  1.00  0.00            
ATOM    887 HD12 LEU    68      89.110 117.420 148.590  1.00  0.00            
ATOM    888 HD13 LEU    68      88.550 115.920 147.820  1.00  0.00            
ATOM    889  CD2 LEU    68      91.160 116.410 150.040  1.00  0.00            
ATOM    890 HD21 LEU    68      92.200 116.100 150.120  1.00  0.00            
ATOM    891 HD22 LEU    68      91.110 117.490 149.910  1.00  0.00            
ATOM    892 HD23 LEU    68      90.630 116.130 150.950  1.00  0.00            
ATOM    893  C   LEU    68      91.770 112.090 149.490  1.00  0.00            
ATOM    894  O   LEU    68      92.160 111.990 150.640  1.00  0.00            
ATOM    895  N   VAL    69      91.170 111.070 148.870  1.00  0.00            
ATOM    896  H   VAL    69      90.740 111.300 147.980  1.00  0.00            
ATOM    897  CA  VAL    69      91.040 109.680 149.370  1.00  0.00            
ATOM    898  HA  VAL    69      90.600 109.590 150.360  1.00  0.00            
ATOM    899  CB  VAL    69      90.220 108.890 148.410  1.00  0.00            
ATOM    900  HB  VAL    69      90.460 109.250 147.410  1.00  0.00            
ATOM    901  CG1 VAL    69      90.450 107.360 148.470  1.00  0.00            
ATOM    902 HG11 VAL    69      90.210 106.990 149.460  1.00  0.00            
ATOM    903 HG12 VAL    69      89.810 106.870 147.730  1.00  0.00            
ATOM    904 HG13 VAL    69      91.490 107.140 148.240  1.00  0.00            
ATOM    905  CG2 VAL    69      88.720 109.270 148.640  1.00  0.00            
ATOM    906 HG21 VAL    69      88.580 110.340 148.460  1.00  0.00            
ATOM    907 HG22 VAL    69      88.090 108.710 147.950  1.00  0.00            
ATOM    908 HG23 VAL    69      88.440 109.030 149.660  1.00  0.00            
ATOM    909  C   VAL    69      92.460 109.120 149.530  1.00  0.00            
ATOM    910  O   VAL    69      92.780 108.540 150.600  1.00  0.00            
ATOM    911  N   MET    70      93.360 109.320 148.550  1.00  0.00            
ATOM    912  H   MET    70      93.100 109.730 147.660  1.00  0.00            
ATOM    913  CA  MET    70      94.730 108.960 148.760  1.00  0.00            
ATOM    914  HA  MET    70      94.830 107.910 149.040  1.00  0.00            
ATOM    915  CB  MET    70      95.450 109.180 147.460  1.00  0.00            
ATOM    916  HB2 MET    70      95.240 110.180 147.090  1.00  0.00            
ATOM    917  HB3 MET    70      96.520 109.070 147.610  1.00  0.00            
ATOM    918  CG  MET    70      94.960 108.110 146.400  1.00  0.00            
ATOM    919  HG2 MET    70      94.990 107.130 146.880  1.00  0.00            
ATOM    920  HG3 MET    70      93.930 108.350 146.140  1.00  0.00            
ATOM    921  SD  MET    70      95.960 108.060 144.870  1.00  0.00            
ATOM    922  CE  MET    70      95.430 109.620 144.000  1.00  0.00            
ATOM    923  HE1 MET    70      95.660 110.480 144.620  1.00  0.00            
ATOM    924  HE2 MET    70      95.960 109.710 143.050  1.00  0.00            
ATOM    925  HE3 MET    70      94.360 109.580 143.800  1.00  0.00            
ATOM    926  C   MET    70      95.450 109.770 149.830  1.00  0.00            
ATOM    927  O   MET    70      96.220 109.140 150.620  1.00  0.00            
ATOM    928  N   PHE    71      95.190 111.090 149.940  1.00  0.00            
ATOM    929  H   PHE    71      94.880 111.550 149.090  1.00  0.00            
ATOM    930  CA  PHE    71      95.620 111.890 151.020  1.00  0.00            
ATOM    931  HA  PHE    71      96.680 111.730 151.210  1.00  0.00            
ATOM    932  CB  PHE    71      95.400 113.350 150.680  1.00  0.00            
ATOM    933  HB2 PHE    71      96.140 113.540 149.900  1.00  0.00            
ATOM    934  HB3 PHE    71      94.410 113.580 150.290  1.00  0.00            
ATOM    935  CG  PHE    71      95.670 114.330 151.780  1.00  0.00            
ATOM    936  CD1 PHE    71      94.680 115.310 152.000  1.00  0.00            
ATOM    937  HD1 PHE    71      93.690 115.220 151.540  1.00  0.00            
ATOM    938  CE1 PHE    71      94.980 116.420 152.830  1.00  0.00            
ATOM    939  HE1 PHE    71      94.310 117.280 152.870  1.00  0.00            
ATOM    940  CZ  PHE    71      96.140 116.400 153.600  1.00  0.00            
ATOM    941  HZ  PHE    71      96.300 117.120 154.400  1.00  0.00            
ATOM    942  CE2 PHE    71      97.110 115.430 153.330  1.00  0.00            
ATOM    943  HE2 PHE    71      98.070 115.510 153.830  1.00  0.00            
ATOM    944  CD2 PHE    71      96.880 114.430 152.490  1.00  0.00            
ATOM    945  HD2 PHE    71      97.640 113.660 152.330  1.00  0.00            
ATOM    946  C   PHE    71      95.210 111.420 152.460  1.00  0.00            
ATOM    947  O   PHE    71      96.020 111.210 153.380  1.00  0.00            
ATOM    948  N   GLY    72      93.920 111.210 152.770  1.00  0.00            
ATOM    949  H   GLY    72      93.230 111.430 152.070  1.00  0.00            
ATOM    950  CA  GLY    72      93.470 110.690 154.040  1.00  0.00            
ATOM    951  HA2 GLY    72      93.870 111.320 154.830  1.00  0.00            
ATOM    952  HA3 GLY    72      92.380 110.730 154.060  1.00  0.00            
ATOM    953  C   GLY    72      93.930 109.230 154.280  1.00  0.00            
ATOM    954  O   GLY    72      94.140 108.890 155.430  1.00  0.00            
ATOM    955  N   ILE    73      94.190 108.340 153.210  1.00  0.00            
ATOM    956  H   ILE    73      93.930 108.560 152.260  1.00  0.00            
ATOM    957  CA  ILE    73      94.750 107.040 153.480  1.00  0.00            
ATOM    958  HA  ILE    73      94.350 106.610 154.400  1.00  0.00            
ATOM    959  CB  ILE    73      94.700 106.020 152.400  1.00  0.00            
ATOM    960  HB  ILE    73      94.950 106.530 151.470  1.00  0.00            
ATOM    961  CG2 ILE    73      95.670 104.800 152.610  1.00  0.00            
ATOM    962 HG21 ILE    73      95.420 104.290 153.540  1.00  0.00            
ATOM    963 HG22 ILE    73      95.570 104.110 151.770  1.00  0.00            
ATOM    964 HG23 ILE    73      96.700 105.160 152.660  1.00  0.00            
ATOM    965  CG1 ILE    73      93.230 105.670 152.210  1.00  0.00            
ATOM    966 HG12 ILE    73      92.910 105.230 153.150  1.00  0.00            
ATOM    967 HG13 ILE    73      92.720 106.620 152.060  1.00  0.00            
ATOM    968  CD1 ILE    73      92.880 104.730 151.080  1.00  0.00            
ATOM    969 HD11 ILE    73      93.390 103.780 151.230  1.00  0.00            
ATOM    970 HD12 ILE    73      91.800 104.570 151.060  1.00  0.00            
ATOM    971 HD13 ILE    73      93.200 105.160 150.130  1.00  0.00            
ATOM    972  C   ILE    73      96.170 107.200 153.910  1.00  0.00            
ATOM    973  O   ILE    73      96.630 106.600 154.870  1.00  0.00            
ATOM    974  N   VAL    74      96.980 107.950 153.150  1.00  0.00            
ATOM    975  H   VAL    74      96.690 108.240 152.220  1.00  0.00            
ATOM    976  CA  VAL    74      98.330 108.320 153.610  1.00  0.00            
ATOM    977  HA  VAL    74      99.000 107.500 153.880  1.00  0.00            
ATOM    978  CB  VAL    74      99.020 109.180 152.480  1.00  0.00            
ATOM    979  HB  VAL    74      98.310 109.940 152.150  1.00  0.00            
ATOM    980  CG1 VAL    74     100.330 109.870 152.980  1.00  0.00            
ATOM    981 HG11 VAL    74     101.040 109.110 153.300  1.00  0.00            
ATOM    982 HG12 VAL    74     100.770 110.450 152.160  1.00  0.00            
ATOM    983 HG13 VAL    74     100.100 110.530 153.810  1.00  0.00            
ATOM    984  CG2 VAL    74      99.210 108.310 151.260  1.00  0.00            
ATOM    985 HG21 VAL    74      98.240 107.950 150.910  1.00  0.00            
ATOM    986 HG22 VAL    74      99.690 108.890 150.470  1.00  0.00            
ATOM    987 HG23 VAL    74      99.840 107.460 151.510  1.00  0.00            
ATOM    988  C   VAL    74      98.550 109.070 154.890  1.00  0.00            
ATOM    989  O   VAL    74      99.440 108.670 155.660  1.00  0.00            
ATOM    990  N   ARG    75      97.860 110.160 155.140  1.00  0.00            
ATOM    991  H   ARG    75      97.320 110.540 154.370  1.00  0.00            
ATOM    992  CA  ARG    75      97.930 110.940 156.410  1.00  0.00            
ATOM    993  HA  ARG    75      98.950 111.260 156.600  1.00  0.00            
ATOM    994  CB  ARG    75      97.020 112.210 156.300  1.00  0.00            
ATOM    995  HB2 ARG    75      97.460 112.820 155.500  1.00  0.00            
ATOM    996  HB3 ARG    75      96.040 111.840 155.980  1.00  0.00            
ATOM    997  CG  ARG    75      96.850 113.100 157.620  1.00  0.00            
ATOM    998  HG2 ARG    75      96.240 113.960 157.340  1.00  0.00            
ATOM    999  HG3 ARG    75      96.310 112.490 158.340  1.00  0.00            
ATOM   1000  CD  ARG    75      98.170 113.590 158.250  1.00  0.00            
ATOM   1001  HD2 ARG    75      98.880 112.770 158.380  1.00  0.00            
ATOM   1002  HD3 ARG    75      98.630 114.380 157.650  1.00  0.00            
ATOM   1003  NE  ARG    75      97.820 114.140 159.600  1.00  0.00            
ATOM   1004  HE  ARG    75      97.550 115.110 159.620  1.00  0.00            
ATOM   1005  CZ  ARG    75      98.040 113.520 160.730  1.00  0.00            
ATOM   1006  NH1 ARG    75      98.160 112.210 160.840  1.00  0.00            
ATOM   1007 HH11 ARG    75      98.080 111.630 160.010  1.00  0.00            
ATOM   1008 HH12 ARG    75      98.330 111.800 161.740  1.00  0.00            
ATOM   1009  NH2 ARG    75      97.950 114.090 161.900  1.00  0.00            
ATOM   1010 HH21 ARG    75      97.700 115.070 161.960  1.00  0.00            
ATOM   1011 HH22 ARG    75      98.130 113.550 162.730  1.00  0.00            
ATOM   1012  C   ARG    75      97.640 110.160 157.690  1.00  0.00            
ATOM   1013  O   ARG    75      98.330 110.280 158.700  1.00  0.00            
ATOM   1014  N   TYR    76      96.640 109.300 157.680  1.00  0.00            
ATOM   1015  H   TYR    76      96.090 109.250 156.830  1.00  0.00            
ATOM   1016  CA  TYR    76      96.140 108.620 158.880  1.00  0.00            
ATOM   1017  HA  TYR    76      96.630 109.040 159.750  1.00  0.00            
ATOM   1018  CB  TYR    76      94.670 108.770 159.040  1.00  0.00            
ATOM   1019  HB2 TYR    76      94.380 108.320 158.090  1.00  0.00            
ATOM   1020  HB3 TYR    76      94.170 108.240 159.850  1.00  0.00            
ATOM   1021  CG  TYR    76      94.260 110.220 159.060  1.00  0.00            
ATOM   1022  CD1 TYR    76      94.620 110.950 160.170  1.00  0.00            
ATOM   1023  HD1 TYR    76      95.280 110.490 160.910  1.00  0.00            
ATOM   1024  CE1 TYR    76      94.150 112.280 160.360  1.00  0.00            
ATOM   1025  HE1 TYR    76      94.460 112.800 161.260  1.00  0.00            
ATOM   1026  CZ  TYR    76      93.370 112.910 159.450  1.00  0.00            
ATOM   1027  OH  TYR    76      92.960 114.250 159.550  1.00  0.00            
ATOM   1028  HH  TYR    76      93.290 114.690 160.340  1.00  0.00            
ATOM   1029  CE2 TYR    76      92.950 112.060 158.350  1.00  0.00            
ATOM   1030  HE2 TYR    76      92.280 112.540 157.630  1.00  0.00            
ATOM   1031  CD2 TYR    76      93.330 110.730 158.160  1.00  0.00            
ATOM   1032  HD2 TYR    76      92.900 110.150 157.340  1.00  0.00            
ATOM   1033  C   TYR    76      96.620 107.190 159.100  1.00  0.00            
ATOM   1034  O   TYR    76      96.630 106.340 158.260  1.00  0.00            
ATOM   1035  N   THR    77      97.060 106.840 160.350  1.00  0.00            
ATOM   1036  H   THR    77      97.030 107.520 161.090  1.00  0.00            
ATOM   1037  CA  THR    77      97.610 105.490 160.650  1.00  0.00            
ATOM   1038  HA  THR    77      98.350 105.320 159.860  1.00  0.00            
ATOM   1039  CB  THR    77      98.290 105.320 162.010  1.00  0.00            
ATOM   1040  HB  THR    77      98.730 104.320 162.060  1.00  0.00            
ATOM   1041  CG2 THR    77      99.380 106.370 162.190  1.00  0.00            
ATOM   1042 HG21 THR    77      98.940 107.360 162.130  1.00  0.00            
ATOM   1043 HG22 THR    77      99.860 106.240 163.160  1.00  0.00            
ATOM   1044 HG23 THR    77     100.130 106.260 161.400  1.00  0.00            
ATOM   1045  OG1 THR    77      97.320 105.550 163.040  1.00  0.00            
ATOM   1046  HG1 THR    77      97.730 105.450 163.900  1.00  0.00            
ATOM   1047  C   THR    77      96.500 104.420 160.600  1.00  0.00            
ATOM   1048  O   THR    77      96.660 103.250 160.150  1.00  0.00            
ATOM   1049  N   LYS    78      95.290 104.820 161.010  1.00  0.00            
ATOM   1050  H   LYS    78      95.140 105.810 161.140  1.00  0.00            
ATOM   1051  CA  LYS    78      94.190 103.940 161.210  1.00  0.00            
ATOM   1052  HA  LYS    78      94.590 102.970 161.510  1.00  0.00            
ATOM   1053  CB  LYS    78      93.200 104.400 162.250  1.00  0.00            
ATOM   1054  HB2 LYS    78      92.760 105.330 161.900  1.00  0.00            
ATOM   1055  HB3 LYS    78      92.420 103.640 162.330  1.00  0.00            
ATOM   1056  CG  LYS    78      93.860 104.620 163.630  1.00  0.00            
ATOM   1057  HG2 LYS    78      94.570 105.440 163.520  1.00  0.00            
ATOM   1058  HG3 LYS    78      93.070 104.910 164.320  1.00  0.00            
ATOM   1059  CD  LYS    78      94.580 103.410 164.170  1.00  0.00            
ATOM   1060  HD2 LYS    78      93.830 102.620 164.230  1.00  0.00            
ATOM   1061  HD3 LYS    78      95.320 103.150 163.410  1.00  0.00            
ATOM   1062  CE  LYS    78      95.280 103.560 165.540  1.00  0.00            
ATOM   1063  HE2 LYS    78      94.540 103.950 166.230  1.00  0.00            
ATOM   1064  HE3 LYS    78      95.580 102.560 165.850  1.00  0.00            
ATOM   1065  NZ  LYS    78      96.420 104.420 165.530  1.00  0.00            
ATOM   1066  HZ1 LYS    78      96.140 105.350 165.240  1.00  0.00            
ATOM   1067  HZ2 LYS    78      96.820 104.460 166.450  1.00  0.00            
ATOM   1068  HZ3 LYS    78      97.110 104.060 164.880  1.00  0.00            
ATOM   1069  C   LYS    78      93.390 103.850 159.930  1.00  0.00            
ATOM   1070  O   LYS    78      92.360 103.170 159.950  1.00  0.00            
ATOM   1071  N   MET    79      93.800 104.500 158.790  1.00  0.00            
ATOM   1072  H   MET    79      94.510 105.210 158.850  1.00  0.00            
ATOM   1073  CA  MET    79      93.210 104.220 157.490  1.00  0.00            
ATOM   1074  HA  MET    79      92.220 103.770 157.590  1.00  0.00            
ATOM   1075  CB  MET    79      93.070 105.550 156.750  1.00  0.00            
ATOM   1076  HB2 MET    79      94.060 106.000 156.750  1.00  0.00            
ATOM   1077  HB3 MET    79      92.790 105.300 155.720  1.00  0.00            
ATOM   1078  CG  MET    79      92.030 106.560 157.350  1.00  0.00            
ATOM   1079  HG2 MET    79      92.200 106.670 158.420  1.00  0.00            
ATOM   1080  HG3 MET    79      92.140 107.530 156.860  1.00  0.00            
ATOM   1081  SD  MET    79      90.330 105.940 157.080  1.00  0.00            
ATOM   1082  CE  MET    79      90.150 106.370 155.320  1.00  0.00            
ATOM   1083  HE1 MET    79      90.920 105.850 154.740  1.00  0.00            
ATOM   1084  HE2 MET    79      89.160 106.070 154.970  1.00  0.00            
ATOM   1085  HE3 MET    79      90.260 107.450 155.190  1.00  0.00            
ATOM   1086  C   MET    79      94.120 103.220 156.720  1.00  0.00            
ATOM   1087  O   MET    79      93.700 102.740 155.680  1.00  0.00            
ATOM   1088  N   LYS    80      95.360 102.880 157.200  1.00  0.00            
ATOM   1089  H   LYS    80      95.890 103.450 157.840  1.00  0.00            
ATOM   1090  CA  LYS    80      95.960 101.680 156.710  1.00  0.00            
ATOM   1091  HA  LYS    80      95.790 101.640 155.630  1.00  0.00            
ATOM   1092  CB  LYS    80      97.510 101.550 156.980  1.00  0.00            
ATOM   1093  HB2 LYS    80      97.650 101.650 158.050  1.00  0.00            
ATOM   1094  HB3 LYS    80      97.800 100.550 156.660  1.00  0.00            
ATOM   1095  CG  LYS    80      98.390 102.590 156.250  1.00  0.00            
ATOM   1096  HG2 LYS    80      99.380 102.160 156.100  1.00  0.00            
ATOM   1097  HG3 LYS    80      97.940 102.800 155.280  1.00  0.00            
ATOM   1098  CD  LYS    80      98.500 103.880 157.050  1.00  0.00            
ATOM   1099  HD2 LYS    80      97.470 104.210 157.220  1.00  0.00            
ATOM   1100  HD3 LYS    80      98.950 103.600 158.000  1.00  0.00            
ATOM   1101  CE  LYS    80      99.310 105.030 156.410  1.00  0.00            
ATOM   1102  HE2 LYS    80      99.030 105.140 155.360  1.00  0.00            
ATOM   1103  HE3 LYS    80      99.120 105.960 156.940  1.00  0.00            
ATOM   1104  NZ  LYS    80     100.780 104.690 156.510  1.00  0.00            
ATOM   1105  HZ1 LYS    80     100.960 103.830 156.020  1.00  0.00            
ATOM   1106  HZ2 LYS    80     101.330 105.430 156.090  1.00  0.00            
ATOM   1107  HZ3 LYS    80     101.040 104.580 157.480  1.00  0.00            
ATOM   1108  C   LYS    80      95.320 100.380 157.260  1.00  0.00            
ATOM   1109  O   LYS    80      95.600  99.820 158.290  1.00  0.00            
ATOM   1110  N   THR    81      94.370  99.890 156.380  1.00  0.00            
ATOM   1111  H   THR    81      94.300 100.350 155.480  1.00  0.00            
ATOM   1112  CA  THR    81      93.510  98.760 156.640  1.00  0.00            
ATOM   1113  HA  THR    81      93.900  98.070 157.390  1.00  0.00            
ATOM   1114  CB  THR    81      92.080  99.010 156.930  1.00  0.00            
ATOM   1115  HB  THR    81      91.630  98.080 157.290  1.00  0.00            
ATOM   1116  CG2 THR    81      91.920 100.070 157.960  1.00  0.00            
ATOM   1117 HG21 THR    81      92.370 101.000 157.600  1.00  0.00            
ATOM   1118 HG22 THR    81      90.860 100.230 158.150  1.00  0.00            
ATOM   1119 HG23 THR    81      92.410  99.760 158.880  1.00  0.00            
ATOM   1120  OG1 THR    81      91.190  99.200 155.850  1.00  0.00            
ATOM   1121  HG1 THR    81      90.300  99.350 156.180  1.00  0.00            
ATOM   1122  C   THR    81      93.600  97.970 155.300  1.00  0.00            
ATOM   1123  O   THR    81      94.030  98.510 154.280  1.00  0.00            
ATOM   1124  N   ALA    82      93.180  96.700 155.280  1.00  0.00            
ATOM   1125  H   ALA    82      92.800  96.260 156.100  1.00  0.00            
ATOM   1126  CA  ALA    82      93.230  95.920 154.020  1.00  0.00            
ATOM   1127  HA  ALA    82      94.200  95.900 153.530  1.00  0.00            
ATOM   1128  CB  ALA    82      92.850  94.510 154.410  1.00  0.00            
ATOM   1129  HB1 ALA    82      91.870  94.520 154.890  1.00  0.00            
ATOM   1130  HB2 ALA    82      92.810  93.880 153.510  1.00  0.00            
ATOM   1131  HB3 ALA    82      93.590  94.110 155.100  1.00  0.00            
ATOM   1132  C   ALA    82      92.240  96.450 153.040  1.00  0.00            
ATOM   1133  O   ALA    82      92.510  96.710 151.890  1.00  0.00            
ATOM   1134  N   THR    83      91.000  96.660 153.460  1.00  0.00            
ATOM   1135  H   THR    83      90.770  96.430 154.410  1.00  0.00            
ATOM   1136  CA  THR    83      89.910  97.290 152.580  1.00  0.00            
ATOM   1137  HA  THR    83      89.640  96.490 151.890  1.00  0.00            
ATOM   1138  CB  THR    83      88.730  97.560 153.490  1.00  0.00            
ATOM   1139  HB  THR    83      88.940  98.390 154.160  1.00  0.00            
ATOM   1140  CG2 THR    83      87.510  97.930 152.570  1.00  0.00            
ATOM   1141 HG21 THR    83      87.290  97.100 151.900  1.00  0.00            
ATOM   1142 HG22 THR    83      86.640  98.130 153.190  1.00  0.00            
ATOM   1143 HG23 THR    83      87.750  98.820 151.980  1.00  0.00            
ATOM   1144  OG1 THR    83      88.320  96.350 154.070  1.00  0.00            
ATOM   1145  HG1 THR    83      87.570  96.510 154.650  1.00  0.00            
ATOM   1146  C   THR    83      90.310  98.660 151.950  1.00  0.00            
ATOM   1147  O   THR    83      90.220  98.880 150.710  1.00  0.00            
ATOM   1148  N   ASN    84      90.900  99.530 152.790  1.00  0.00            
ATOM   1149  H   ASN    84      90.970  99.290 153.770  1.00  0.00            
ATOM   1150  CA  ASN    84      91.500 100.790 152.330  1.00  0.00            
ATOM   1151  HA  ASN    84      90.780 101.410 151.800  1.00  0.00            
ATOM   1152  CB  ASN    84      91.970 101.550 153.590  1.00  0.00            
ATOM   1153  HB2 ASN    84      92.450 100.800 154.210  1.00  0.00            
ATOM   1154  HB3 ASN    84      92.640 102.400 153.460  1.00  0.00            
ATOM   1155  CG  ASN    84      90.700 102.030 154.290  1.00  0.00            
ATOM   1156  OD1 ASN    84      89.560 101.840 153.900  1.00  0.00            
ATOM   1157  ND2 ASN    84      91.020 102.860 155.330  1.00  0.00            
ATOM   1158 HD21 ASN    84      90.290 103.260 155.890  1.00  0.00            
ATOM   1159 HD22 ASN    84      91.990 103.070 155.520  1.00  0.00            
ATOM   1160  C   ASN    84      92.710 100.760 151.470  1.00  0.00            
ATOM   1161  O   ASN    84      92.810 101.610 150.610  1.00  0.00            
ATOM   1162  N   ILE    85      93.640  99.820 151.620  1.00  0.00            
ATOM   1163  H   ILE    85      93.680  99.470 152.560  1.00  0.00            
ATOM   1164  CA  ILE    85      94.740  99.480 150.700  1.00  0.00            
ATOM   1165  HA  ILE    85      95.160 100.430 150.370  1.00  0.00            
ATOM   1166  CB  ILE    85      95.860  98.600 151.320  1.00  0.00            
ATOM   1167  HB  ILE    85      95.380  97.900 152.000  1.00  0.00            
ATOM   1168  CG2 ILE    85      96.690  97.810 150.260  1.00  0.00            
ATOM   1169 HG21 ILE    85      97.170  98.510 149.570  1.00  0.00            
ATOM   1170 HG22 ILE    85      97.450  97.220 150.760  1.00  0.00            
ATOM   1171 HG23 ILE    85      96.030  97.150 149.700  1.00  0.00            
ATOM   1172  CG1 ILE    85      96.890  99.430 152.100  1.00  0.00            
ATOM   1173 HG12 ILE    85      97.230  98.720 152.860  1.00  0.00            
ATOM   1174 HG13 ILE    85      97.680  99.570 151.360  1.00  0.00            
ATOM   1175  CD1 ILE    85      96.560 100.790 152.770  1.00  0.00            
ATOM   1176 HD11 ILE    85      95.770 100.650 153.510  1.00  0.00            
ATOM   1177 HD12 ILE    85      97.450 101.180 153.260  1.00  0.00            
ATOM   1178 HD13 ILE    85      96.220 101.500 152.010  1.00  0.00            
ATOM   1179  C   ILE    85      94.320  99.040 149.300  1.00  0.00            
ATOM   1180  O   ILE    85      94.860  99.450 148.260  1.00  0.00            
ATOM   1181  N   TYR    86      93.270  98.210 149.160  1.00  0.00            
ATOM   1182  H   TYR    86      92.890  97.710 149.950  1.00  0.00            
ATOM   1183  CA  TYR    86      92.620  98.050 147.850  1.00  0.00            
ATOM   1184  HA  TYR    86      93.340  97.660 147.130  1.00  0.00            
ATOM   1185  CB  TYR    86      91.440  97.070 147.940  1.00  0.00            
ATOM   1186  HB2 TYR    86      90.840  97.490 148.750  1.00  0.00            
ATOM   1187  HB3 TYR    86      90.830  97.020 147.030  1.00  0.00            
ATOM   1188  CG  TYR    86      91.900  95.680 148.320  1.00  0.00            
ATOM   1189  CD1 TYR    86      92.860  94.930 147.600  1.00  0.00            
ATOM   1190  HD1 TYR    86      93.290  95.390 146.710  1.00  0.00            
ATOM   1191  CE1 TYR    86      93.260  93.640 147.990  1.00  0.00            
ATOM   1192  HE1 TYR    86      94.070  93.140 147.460  1.00  0.00            
ATOM   1193  CZ  TYR    86      92.580  92.980 149.050  1.00  0.00            
ATOM   1194  OH  TYR    86      93.010  91.690 149.410  1.00  0.00            
ATOM   1195  HH  TYR    86      93.750  91.380 148.880  1.00  0.00            
ATOM   1196  CE2 TYR    86      91.550  93.660 149.690  1.00  0.00            
ATOM   1197  HE2 TYR    86      90.960  93.160 150.450  1.00  0.00            
ATOM   1198  CD2 TYR    86      91.270  95.010 149.340  1.00  0.00            
ATOM   1199  HD2 TYR    86      90.520  95.570 149.890  1.00  0.00            
ATOM   1200  C   TYR    86      91.990  99.370 147.270  1.00  0.00            
ATOM   1201  O   TYR    86      92.040  99.570 146.080  1.00  0.00            
ATOM   1202  N   ILE    87      91.410 100.180 148.110  1.00  0.00            
ATOM   1203  H   ILE    87      91.280  99.860 149.050  1.00  0.00            
ATOM   1204  CA  ILE    87      90.820 101.500 147.720  1.00  0.00            
ATOM   1205  HA  ILE    87      90.230 101.510 146.800  1.00  0.00            
ATOM   1206  CB  ILE    87      90.000 102.190 148.870  1.00  0.00            
ATOM   1207  HB  ILE    87      90.530 101.940 149.790  1.00  0.00            
ATOM   1208  CG2 ILE    87      89.800 103.760 148.780  1.00  0.00            
ATOM   1209 HG21 ILE    87      89.270 104.010 147.860  1.00  0.00            
ATOM   1210 HG22 ILE    87      89.220 104.100 149.630  1.00  0.00            
ATOM   1211 HG23 ILE    87      90.770 104.250 148.780  1.00  0.00            
ATOM   1212  CG1 ILE    87      88.630 101.410 149.150  1.00  0.00            
ATOM   1213 HG12 ILE    87      88.900 100.370 149.340  1.00  0.00            
ATOM   1214 HG13 ILE    87      88.210 101.850 150.050  1.00  0.00            
ATOM   1215  CD1 ILE    87      87.590 101.460 148.020  1.00  0.00            
ATOM   1216 HD11 ILE    87      88.010 101.020 147.110  1.00  0.00            
ATOM   1217 HD12 ILE    87      86.700 100.900 148.310  1.00  0.00            
ATOM   1218 HD13 ILE    87      87.320 102.500 147.820  1.00  0.00            
ATOM   1219  C   ILE    87      91.830 102.440 147.190  1.00  0.00            
ATOM   1220  O   ILE    87      91.510 103.200 146.280  1.00  0.00            
ATOM   1221  N   PHE    88      93.030 102.370 147.720  1.00  0.00            
ATOM   1222  H   PHE    88      93.180 101.940 148.620  1.00  0.00            
ATOM   1223  CA  PHE    88      94.080 103.210 147.180  1.00  0.00            
ATOM   1224  HA  PHE    88      93.740 104.230 147.020  1.00  0.00            
ATOM   1225  CB  PHE    88      95.200 103.220 148.230  1.00  0.00            
ATOM   1226  HB2 PHE    88      94.900 103.450 149.250  1.00  0.00            
ATOM   1227  HB3 PHE    88      95.580 102.200 148.180  1.00  0.00            
ATOM   1228  CG  PHE    88      96.340 104.120 147.900  1.00  0.00            
ATOM   1229  CD1 PHE    88      96.570 105.240 148.760  1.00  0.00            
ATOM   1230  HD1 PHE    88      95.830 105.440 149.530  1.00  0.00            
ATOM   1231  CE1 PHE    88      97.710 106.080 148.640  1.00  0.00            
ATOM   1232  HE1 PHE    88      97.960 106.900 149.310  1.00  0.00            
ATOM   1233  CZ  PHE    88      98.550 105.780 147.550  1.00  0.00            
ATOM   1234  HZ  PHE    88      99.410 106.440 147.440  1.00  0.00            
ATOM   1235  CE2 PHE    88      98.350 104.730 146.640  1.00  0.00            
ATOM   1236  HE2 PHE    88      98.940 104.530 145.740  1.00  0.00            
ATOM   1237  CD2 PHE    88      97.270 103.900 146.970  1.00  0.00            
ATOM   1238  HD2 PHE    88      97.120 102.960 146.440  1.00  0.00            
ATOM   1239  C   PHE    88      94.460 103.030 145.750  1.00  0.00            
ATOM   1240  O   PHE    88      94.770 103.890 144.980  1.00  0.00            
ATOM   1241  N   ASN    89      94.430 101.740 145.260  1.00  0.00            
ATOM   1242  H   ASN    89      94.280 101.030 145.960  1.00  0.00            
ATOM   1243  CA  ASN    89      94.610 101.310 143.840  1.00  0.00            
ATOM   1244  HA  ASN    89      95.520 101.760 143.430  1.00  0.00            
ATOM   1245  CB  ASN    89      94.730  99.830 143.730  1.00  0.00            
ATOM   1246  HB2 ASN    89      95.290  99.560 144.620  1.00  0.00            
ATOM   1247  HB3 ASN    89      93.790  99.280 143.710  1.00  0.00            
ATOM   1248  CG  ASN    89      95.530  99.440 142.530  1.00  0.00            
ATOM   1249  OD1 ASN    89      96.100 100.230 141.790  1.00  0.00            
ATOM   1250  ND2 ASN    89      95.420  98.070 142.240  1.00  0.00            
ATOM   1251 HD21 ASN    89      95.920  97.680 141.450  1.00  0.00            
ATOM   1252 HD22 ASN    89      94.850  97.480 142.820  1.00  0.00            
ATOM   1253  C   ASN    89      93.480 101.750 143.000  1.00  0.00            
ATOM   1254  O   ASN    89      93.680 102.370 141.970  1.00  0.00            
ATOM   1255  N   LEU    90      92.200 101.580 143.410  1.00  0.00            
ATOM   1256  H   LEU    90      92.040 100.960 144.190  1.00  0.00            
ATOM   1257  CA  LEU    90      91.030 102.150 142.730  1.00  0.00            
ATOM   1258  HA  LEU    90      91.080 101.810 141.690  1.00  0.00            
ATOM   1259  CB  LEU    90      89.690 101.790 143.290  1.00  0.00            
ATOM   1260  HB2 LEU    90      89.750 102.110 144.330  1.00  0.00            
ATOM   1261  HB3 LEU    90      88.880 102.320 142.790  1.00  0.00            
ATOM   1262  CG  LEU    90      89.420 100.280 143.230  1.00  0.00            
ATOM   1263  HG  LEU    90      90.360  99.760 143.410  1.00  0.00            
ATOM   1264  CD1 LEU    90      88.350  99.830 144.310  1.00  0.00            
ATOM   1265 HD11 LEU    90      87.410 100.350 144.130  1.00  0.00            
ATOM   1266 HD12 LEU    90      88.190  98.750 144.230  1.00  0.00            
ATOM   1267 HD13 LEU    90      88.720 100.070 145.300  1.00  0.00            
ATOM   1268  CD2 LEU    90      89.000  99.780 141.850  1.00  0.00            
ATOM   1269 HD21 LEU    90      89.790  99.990 141.130  1.00  0.00            
ATOM   1270 HD22 LEU    90      88.830  98.700 141.890  1.00  0.00            
ATOM   1271 HD23 LEU    90      88.080 100.280 141.540  1.00  0.00            
ATOM   1272  C   LEU    90      91.070 103.650 142.610  1.00  0.00            
ATOM   1273  O   LEU    90      90.880 104.250 141.560  1.00  0.00            
ATOM   1274  N   ALA    91      91.410 104.330 143.770  1.00  0.00            
ATOM   1275  H   ALA    91      91.490 103.780 144.610  1.00  0.00            
ATOM   1276  CA  ALA    91      91.510 105.740 143.880  1.00  0.00            
ATOM   1277  HA  ALA    91      90.540 106.090 143.530  1.00  0.00            
ATOM   1278  CB  ALA    91      91.750 106.300 145.390  1.00  0.00            
ATOM   1279  HB1 ALA    91      92.720 105.960 145.750  1.00  0.00            
ATOM   1280  HB2 ALA    91      91.720 107.390 145.380  1.00  0.00            
ATOM   1281  HB3 ALA    91      90.970 105.920 146.040  1.00  0.00            
ATOM   1282  C   ALA    91      92.580 106.300 142.900  1.00  0.00            
ATOM   1283  O   ALA    91      92.420 107.210 142.090  1.00  0.00            
ATOM   1284  N   LEU    92      93.760 105.640 142.920  1.00  0.00            
ATOM   1285  H   LEU    92      93.850 104.890 143.580  1.00  0.00            
ATOM   1286  CA  LEU    92      94.890 105.960 142.090  1.00  0.00            
ATOM   1287  HA  LEU    92      95.170 107.000 142.220  1.00  0.00            
ATOM   1288  CB  LEU    92      96.050 105.100 142.480  1.00  0.00            
ATOM   1289  HB2 LEU    92      96.080 105.400 143.520  1.00  0.00            
ATOM   1290  HB3 LEU    92      95.830 104.030 142.410  1.00  0.00            
ATOM   1291  CG  LEU    92      97.460 105.390 141.810  1.00  0.00            
ATOM   1292  HG  LEU    92      97.370 104.880 140.850  1.00  0.00            
ATOM   1293  CD1 LEU    92      98.010 106.830 141.580  1.00  0.00            
ATOM   1294 HD11 LEU    92      98.100 107.340 142.530  1.00  0.00            
ATOM   1295 HD12 LEU    92      98.990 106.770 141.100  1.00  0.00            
ATOM   1296 HD13 LEU    92      97.330 107.380 140.930  1.00  0.00            
ATOM   1297  CD2 LEU    92      98.480 104.510 142.520  1.00  0.00            
ATOM   1298 HD21 LEU    92      98.200 103.460 142.390  1.00  0.00            
ATOM   1299 HD22 LEU    92      99.470 104.680 142.090  1.00  0.00            
ATOM   1300 HD23 LEU    92      98.500 104.760 143.580  1.00  0.00            
ATOM   1301  C   LEU    92      94.580 105.770 140.630  1.00  0.00            
ATOM   1302  O   LEU    92      94.820 106.590 139.700  1.00  0.00            
ATOM   1303  N   ALA    93      93.870 104.650 140.310  1.00  0.00            
ATOM   1304  H   ALA    93      93.730 103.910 140.980  1.00  0.00            
ATOM   1305  CA  ALA    93      93.300 104.490 138.990  1.00  0.00            
ATOM   1306  HA  ALA    93      94.120 104.430 138.280  1.00  0.00            
ATOM   1307  CB  ALA    93      92.560 103.120 139.000  1.00  0.00            
ATOM   1308  HB1 ALA    93      91.720 103.160 139.700  1.00  0.00            
ATOM   1309  HB2 ALA    93      92.180 102.900 138.000  1.00  0.00            
ATOM   1310  HB3 ALA    93      93.250 102.330 139.300  1.00  0.00            
ATOM   1311  C   ALA    93      92.310 105.540 138.510  1.00  0.00            
ATOM   1312  O   ALA    93      92.480 105.970 137.430  1.00  0.00            
ATOM   1313  N   ASP    94      91.340 105.970 139.300  1.00  0.00            
ATOM   1314  H   ASP    94      91.210 105.490 140.180  1.00  0.00            
ATOM   1315  CA  ASP    94      90.410 107.030 138.950  1.00  0.00            
ATOM   1316  HA  ASP    94      90.020 106.880 137.940  1.00  0.00            
ATOM   1317  CB  ASP    94      89.240 107.010 139.930  1.00  0.00            
ATOM   1318  HB2 ASP    94      89.740 106.740 140.860  1.00  0.00            
ATOM   1319  HB3 ASP    94      88.770 107.990 140.030  1.00  0.00            
ATOM   1320  CG  ASP    94      88.180 105.970 139.610  1.00  0.00            
ATOM   1321  OD1 ASP    94      88.120 105.490 138.450  1.00  0.00            
ATOM   1322  OD2 ASP    94      87.340 105.760 140.510  1.00  0.00            
ATOM   1323  C   ASP    94      91.110 108.420 138.930  1.00  0.00            
ATOM   1324  O   ASP    94      90.710 109.310 138.180  1.00  0.00            
ATOM   1325  N   ALA    95      92.130 108.590 139.700  1.00  0.00            
ATOM   1326  H   ALA    95      92.180 107.980 140.500  1.00  0.00            
ATOM   1327  CA  ALA    95      93.070 109.670 139.600  1.00  0.00            
ATOM   1328  HA  ALA    95      92.340 110.480 139.620  1.00  0.00            
ATOM   1329  CB  ALA    95      94.030 109.860 140.730  1.00  0.00            
ATOM   1330  HB1 ALA    95      94.770 109.060 140.710  1.00  0.00            
ATOM   1331  HB2 ALA    95      94.530 110.820 140.620  1.00  0.00            
ATOM   1332  HB3 ALA    95      93.490 109.840 141.670  1.00  0.00            
ATOM   1333  C   ALA    95      93.880 109.760 138.300  1.00  0.00            
ATOM   1334  O   ALA    95      94.130 110.810 137.710  1.00  0.00            
ATOM   1335  N   LEU    96      94.330 108.650 137.670  1.00  0.00            
ATOM   1336  H   LEU    96      94.190 107.820 138.220  1.00  0.00            
ATOM   1337  CA  LEU    96      94.980 108.510 136.360  1.00  0.00            
ATOM   1338  HA  LEU    96      95.690 109.320 136.200  1.00  0.00            
ATOM   1339  CB  LEU    96      95.760 107.130 136.310  1.00  0.00            
ATOM   1340  HB2 LEU    96      95.000 106.460 136.720  1.00  0.00            
ATOM   1341  HB3 LEU    96      95.950 106.860 135.270  1.00  0.00            
ATOM   1342  CG  LEU    96      97.050 106.990 137.120  1.00  0.00            
ATOM   1343  HG  LEU    96      96.940 107.440 138.100  1.00  0.00            
ATOM   1344  CD1 LEU    96      97.320 105.460 137.280  1.00  0.00            
ATOM   1345 HD11 LEU    96      97.430 105.000 136.290  1.00  0.00            
ATOM   1346 HD12 LEU    96      98.230 105.310 137.850  1.00  0.00            
ATOM   1347 HD13 LEU    96      96.480 105.000 137.800  1.00  0.00            
ATOM   1348  CD2 LEU    96      98.130 107.850 136.350  1.00  0.00            
ATOM   1349 HD21 LEU    96      97.800 108.890 136.300  1.00  0.00            
ATOM   1350 HD22 LEU    96      99.080 107.790 136.870  1.00  0.00            
ATOM   1351 HD23 LEU    96      98.250 107.460 135.340  1.00  0.00            
ATOM   1352  C   LEU    96      93.940 108.560 135.280  1.00  0.00            
ATOM   1353  O   LEU    96      94.180 109.240 134.310  1.00  0.00            
ATOM   1354  N   ALA    97      92.710 108.050 135.470  1.00  0.00            
ATOM   1355  H   ALA    97      92.530 107.480 136.280  1.00  0.00            
ATOM   1356  CA  ALA    97      91.600 108.320 134.540  1.00  0.00            
ATOM   1357  HA  ALA    97      91.850 107.880 133.570  1.00  0.00            
ATOM   1358  CB  ALA    97      90.340 107.610 135.090  1.00  0.00            
ATOM   1359  HB1 ALA    97      90.070 108.040 136.050  1.00  0.00            
ATOM   1360  HB2 ALA    97      89.510 107.740 134.390  1.00  0.00            
ATOM   1361  HB3 ALA    97      90.550 106.550 135.210  1.00  0.00            
ATOM   1362  C   ALA    97      91.200 109.820 134.350  1.00  0.00            
ATOM   1363  O   ALA    97      91.030 110.220 133.190  1.00  0.00            
ATOM   1364  N   THR    98      91.010 110.540 135.450  1.00  0.00            
ATOM   1365  H   THR    98      90.880 110.020 136.300  1.00  0.00            
ATOM   1366  CA  THR    98      90.760 111.980 135.470  1.00  0.00            
ATOM   1367  HA  THR    98      90.020 112.120 134.680  1.00  0.00            
ATOM   1368  CB  THR    98      90.200 112.590 136.800  1.00  0.00            
ATOM   1369  HB  THR    98      90.260 113.670 136.700  1.00  0.00            
ATOM   1370  CG2 THR    98      88.790 112.190 137.110  1.00  0.00            
ATOM   1371 HG21 THR    98      88.730 111.110 137.200  1.00  0.00            
ATOM   1372 HG22 THR    98      88.480 112.650 138.040  1.00  0.00            
ATOM   1373 HG23 THR    98      88.130 112.520 136.300  1.00  0.00            
ATOM   1374  OG1 THR    98      90.980 112.060 137.870  1.00  0.00            
ATOM   1375  HG1 THR    98      90.660 112.410 138.700  1.00  0.00            
ATOM   1376  C   THR    98      91.850 112.850 134.980  1.00  0.00            
ATOM   1377  O   THR    98      91.600 113.830 134.310  1.00  0.00            
ATOM   1378  N   SER    99      93.160 112.600 135.320  1.00  0.00            
ATOM   1379  H   SER    99      93.360 111.770 135.860  1.00  0.00            
ATOM   1380  CA  SER    99      94.250 113.390 134.860  1.00  0.00            
ATOM   1381  HA  SER    99      93.970 114.440 134.950  1.00  0.00            
ATOM   1382  CB  SER    99      95.560 113.150 135.640  1.00  0.00            
ATOM   1383  HB2 SER    99      96.360 113.590 135.040  1.00  0.00            
ATOM   1384  HB3 SER    99      95.460 113.700 136.570  1.00  0.00            
ATOM   1385  OG  SER    99      95.870 111.810 135.920  1.00  0.00            
ATOM   1386  HG  SER    99      96.700 111.770 136.400  1.00  0.00            
ATOM   1387  C   SER    99      94.660 113.030 133.430  1.00  0.00            
ATOM   1388  O   SER    99      95.260 113.860 132.750  1.00  0.00            
ATOM   1389  N   THR   100      94.240 111.890 132.910  1.00  0.00            
ATOM   1390  H   THR   100      93.960 111.130 133.520  1.00  0.00            
ATOM   1391  CA  THR   100      94.330 111.630 131.500  1.00  0.00            
ATOM   1392  HA  THR   100      95.140 112.170 131.020  1.00  0.00            
ATOM   1393  CB  THR   100      94.400 110.140 131.060  1.00  0.00            
ATOM   1394  HB  THR   100      94.010 110.050 130.040  1.00  0.00            
ATOM   1395  CG2 THR   100      95.830 109.640 131.100  1.00  0.00            
ATOM   1396 HG21 THR   100      96.220 109.730 132.110  1.00  0.00            
ATOM   1397 HG22 THR   100      95.860 108.600 130.790  1.00  0.00            
ATOM   1398 HG23 THR   100      96.440 110.240 130.420  1.00  0.00            
ATOM   1399  OG1 THR   100      93.550 109.240 131.680  1.00  0.00            
ATOM   1400  HG1 THR   100      93.690 108.360 131.320  1.00  0.00            
ATOM   1401  C   THR   100      93.190 112.390 130.710  1.00  0.00            
ATOM   1402  O   THR   100      93.210 112.610 129.500  1.00  0.00            
ATOM   1403  N   LEU   101      92.070 112.780 131.340  1.00  0.00            
ATOM   1404  H   LEU   101      92.020 112.630 132.330  1.00  0.00            
ATOM   1405  CA  LEU   101      90.870 113.310 130.650  1.00  0.00            
ATOM   1406  HA  LEU   101      90.540 112.630 129.860  1.00  0.00            
ATOM   1407  CB  LEU   101      89.690 113.440 131.740  1.00  0.00            
ATOM   1408  HB2 LEU   101      89.690 112.430 132.150  1.00  0.00            
ATOM   1409  HB3 LEU   101      90.020 114.150 132.500  1.00  0.00            
ATOM   1410  CG  LEU   101      88.330 113.790 131.300  1.00  0.00            
ATOM   1411  HG  LEU   101      88.370 114.850 131.060  1.00  0.00            
ATOM   1412  CD1 LEU   101      87.720 112.980 130.050  1.00  0.00            
ATOM   1413 HD11 LEU   101      87.680 111.920 130.290  1.00  0.00            
ATOM   1414 HD12 LEU   101      86.710 113.340 129.830  1.00  0.00            
ATOM   1415 HD13 LEU   101      88.350 113.130 129.170  1.00  0.00            
ATOM   1416  CD2 LEU   101      87.400 113.660 132.510  1.00  0.00            
ATOM   1417 HD21 LEU   101      87.730 114.340 133.290  1.00  0.00            
ATOM   1418 HD22 LEU   101      86.380 113.910 132.210  1.00  0.00            
ATOM   1419 HD23 LEU   101      87.430 112.630 132.880  1.00  0.00            
ATOM   1420  C   LEU   101      91.090 114.650 129.870  1.00  0.00            
ATOM   1421  O   LEU   101      90.430 114.820 128.830  1.00  0.00            
ATOM   1422  N   PRO   102      91.850 115.680 130.310  1.00  0.00            
ATOM   1423  CD  PRO   102      92.210 116.070 131.710  1.00  0.00            
ATOM   1424  HD2 PRO   102      93.050 115.470 132.050  1.00  0.00            
ATOM   1425  HD3 PRO   102      91.360 115.900 132.360  1.00  0.00            
ATOM   1426  CG  PRO   102      92.570 117.600 131.570  1.00  0.00            
ATOM   1427  HG2 PRO   102      93.230 117.930 132.370  1.00  0.00            
ATOM   1428  HG3 PRO   102      91.670 118.220 131.560  1.00  0.00            
ATOM   1429  CB  PRO   102      93.270 117.640 130.210  1.00  0.00            
ATOM   1430  HB2 PRO   102      94.280 117.230 130.150  1.00  0.00            
ATOM   1431  HB3 PRO   102      93.260 118.650 129.800  1.00  0.00            
ATOM   1432  CA  PRO   102      92.260 116.720 129.400  1.00  0.00            
ATOM   1433  HA  PRO   102      91.370 117.320 129.200  1.00  0.00            
ATOM   1434  C   PRO   102      92.860 116.240 128.070  1.00  0.00            
ATOM   1435  O   PRO   102      92.600 116.890 127.020  1.00  0.00            
ATOM   1436  N   PHE   103      93.750 115.190 128.050  1.00  0.00            
ATOM   1437  H   PHE   103      94.000 114.830 128.960  1.00  0.00            
ATOM   1438  CA  PHE   103      94.410 114.610 126.860  1.00  0.00            
ATOM   1439  HA  PHE   103      94.850 115.420 126.270  1.00  0.00            
ATOM   1440  CB  PHE   103      95.480 113.640 127.210  1.00  0.00            
ATOM   1441  HB2 PHE   103      95.130 112.890 127.920  1.00  0.00            
ATOM   1442  HB3 PHE   103      95.870 113.140 126.320  1.00  0.00            
ATOM   1443  CG  PHE   103      96.600 114.320 127.840  1.00  0.00            
ATOM   1444  CD1 PHE   103      97.550 115.040 127.050  1.00  0.00            
ATOM   1445  HD1 PHE   103      97.350 115.150 125.980  1.00  0.00            
ATOM   1446  CE1 PHE   103      98.700 115.590 127.610  1.00  0.00            
ATOM   1447  HE1 PHE   103      99.450 116.080 126.980  1.00  0.00            
ATOM   1448  CZ  PHE   103      98.890 115.500 128.990  1.00  0.00            
ATOM   1449  HZ  PHE   103      99.770 115.980 129.420  1.00  0.00            
ATOM   1450  CE2 PHE   103      97.990 114.820 129.810  1.00  0.00            
ATOM   1451  HE2 PHE   103      98.210 114.690 130.870  1.00  0.00            
ATOM   1452  CD2 PHE   103      96.790 114.300 129.270  1.00  0.00            
ATOM   1453  HD2 PHE   103      96.030 113.890 129.930  1.00  0.00            
ATOM   1454  C   PHE   103      93.420 113.950 125.930  1.00  0.00            
ATOM   1455  O   PHE   103      93.520 114.150 124.700  1.00  0.00            
ATOM   1456  N   GLN   104      92.380 113.330 126.510  1.00  0.00            
ATOM   1457  H   GLN   104      92.520 113.100 127.480  1.00  0.00            
ATOM   1458  CA  GLN   104      91.150 112.940 125.890  1.00  0.00            
ATOM   1459  HA  GLN   104      91.390 112.310 125.030  1.00  0.00            
ATOM   1460  CB  GLN   104      90.230 112.180 126.800  1.00  0.00            
ATOM   1461  HB2 GLN   104      89.810 112.940 127.460  1.00  0.00            
ATOM   1462  HB3 GLN   104      89.440 111.800 126.140  1.00  0.00            
ATOM   1463  CG  GLN   104      90.810 111.000 127.650  1.00  0.00            
ATOM   1464  HG2 GLN   104      91.720 111.440 128.060  1.00  0.00            
ATOM   1465  HG3 GLN   104      90.140 110.730 128.460  1.00  0.00            
ATOM   1466  CD  GLN   104      91.190 109.740 126.890  1.00  0.00            
ATOM   1467  OE1 GLN   104      90.780 109.630 125.740  1.00  0.00            
ATOM   1468  NE2 GLN   104      91.830 108.780 127.550  1.00  0.00            
ATOM   1469 HE21 GLN   104      92.090 107.930 127.070  1.00  0.00            
ATOM   1470 HE22 GLN   104      92.050 108.900 128.520  1.00  0.00            
ATOM   1471  C   GLN   104      90.330 114.040 125.340  1.00  0.00            
ATOM   1472  O   GLN   104      89.810 114.000 124.220  1.00  0.00            
ATOM   1473  N   SER   105      90.200 115.120 126.130  1.00  0.00            
ATOM   1474  H   SER   105      90.610 115.090 127.050  1.00  0.00            
ATOM   1475  CA  SER   105      89.430 116.310 125.750  1.00  0.00            
ATOM   1476  HA  SER   105      88.450 115.980 125.400  1.00  0.00            
ATOM   1477  CB  SER   105      89.220 117.340 126.900  1.00  0.00            
ATOM   1478  HB2 SER   105      90.210 117.710 127.140  1.00  0.00            
ATOM   1479  HB3 SER   105      88.630 118.150 126.470  1.00  0.00            
ATOM   1480  OG  SER   105      88.580 116.860 128.090  1.00  0.00            
ATOM   1481  HG  SER   105      88.500 117.580 128.720  1.00  0.00            
ATOM   1482  C   SER   105      90.050 117.080 124.530  1.00  0.00            
ATOM   1483  O   SER   105      89.400 117.450 123.590  1.00  0.00            
ATOM   1484  N   ALA   106      91.440 117.160 124.510  1.00  0.00            
ATOM   1485  H   ALA   106      91.960 116.910 125.330  1.00  0.00            
ATOM   1486  CA  ALA   106      92.180 117.660 123.350  1.00  0.00            
ATOM   1487  HA  ALA   106      91.850 118.690 123.200  1.00  0.00            
ATOM   1488  CB  ALA   106      93.700 117.660 123.600  1.00  0.00            
ATOM   1489  HB1 ALA   106      94.040 116.640 123.740  1.00  0.00            
ATOM   1490  HB2 ALA   106      94.210 118.100 122.740  1.00  0.00            
ATOM   1491  HB3 ALA   106      93.920 118.250 124.490  1.00  0.00            
ATOM   1492  C   ALA   106      91.890 116.850 122.030  1.00  0.00            
ATOM   1493  O   ALA   106      91.510 117.440 120.990  1.00  0.00            
ATOM   1494  N   LYS   107      91.960 115.530 122.160  1.00  0.00            
ATOM   1495  H   LYS   107      92.140 115.170 123.080  1.00  0.00            
ATOM   1496  CA  LYS   107      91.700 114.560 121.070  1.00  0.00            
ATOM   1497  HA  LYS   107      92.380 114.730 120.230  1.00  0.00            
ATOM   1498  CB  LYS   107      91.920 113.170 121.590  1.00  0.00            
ATOM   1499  HB2 LYS   107      92.960 113.130 121.910  1.00  0.00            
ATOM   1500  HB3 LYS   107      91.270 113.070 122.450  1.00  0.00            
ATOM   1501  CG  LYS   107      91.640 112.010 120.590  1.00  0.00            
ATOM   1502  HG2 LYS   107      91.520 111.100 121.180  1.00  0.00            
ATOM   1503  HG3 LYS   107      90.700 112.240 120.080  1.00  0.00            
ATOM   1504  CD  LYS   107      92.720 111.800 119.570  1.00  0.00            
ATOM   1505  HD2 LYS   107      92.700 112.650 118.890  1.00  0.00            
ATOM   1506  HD3 LYS   107      93.670 111.790 120.100  1.00  0.00            
ATOM   1507  CE  LYS   107      92.560 110.460 118.740  1.00  0.00            
ATOM   1508  HE2 LYS   107      92.680 109.650 119.450  1.00  0.00            
ATOM   1509  HE3 LYS   107      91.540 110.460 118.360  1.00  0.00            
ATOM   1510  NZ  LYS   107      93.480 110.270 117.630  1.00  0.00            
ATOM   1511  HZ1 LYS   107      94.430 110.270 117.970  1.00  0.00            
ATOM   1512  HZ2 LYS   107      93.280 109.390 117.170  1.00  0.00            
ATOM   1513  HZ3 LYS   107      93.360 111.020 116.960  1.00  0.00            
ATOM   1514  C   LYS   107      90.230 114.540 120.570  1.00  0.00            
ATOM   1515  O   LYS   107      89.930 114.320 119.420  1.00  0.00            
ATOM   1516  N   TYR   108      89.220 114.830 121.440  1.00  0.00            
ATOM   1517  H   TYR   108      89.510 114.660 122.390  1.00  0.00            
ATOM   1518  CA  TYR   108      87.840 115.160 121.200  1.00  0.00            
ATOM   1519  HA  TYR   108      87.390 114.470 120.480  1.00  0.00            
ATOM   1520  CB  TYR   108      87.060 115.040 122.560  1.00  0.00            
ATOM   1521  HB2 TYR   108      87.170 113.970 122.740  1.00  0.00            
ATOM   1522  HB3 TYR   108      87.600 115.600 123.320  1.00  0.00            
ATOM   1523  CG  TYR   108      85.570 115.420 122.600  1.00  0.00            
ATOM   1524  CD1 TYR   108      85.110 116.620 123.180  1.00  0.00            
ATOM   1525  HD1 TYR   108      85.830 117.360 123.520  1.00  0.00            
ATOM   1526  CE1 TYR   108      83.750 116.860 123.320  1.00  0.00            
ATOM   1527  HE1 TYR   108      83.380 117.770 123.790  1.00  0.00            
ATOM   1528  CZ  TYR   108      82.860 115.960 122.770  1.00  0.00            
ATOM   1529  OH  TYR   108      81.500 116.160 122.820  1.00  0.00            
ATOM   1530  HH  TYR   108      81.260 116.970 123.260  1.00  0.00            
ATOM   1531  CE2 TYR   108      83.320 114.790 122.230  1.00  0.00            
ATOM   1532  HE2 TYR   108      82.580 114.080 121.840  1.00  0.00            
ATOM   1533  CD2 TYR   108      84.650 114.490 122.160  1.00  0.00            
ATOM   1534  HD2 TYR   108      84.970 113.530 121.760  1.00  0.00            
ATOM   1535  C   TYR   108      87.530 116.450 120.470  1.00  0.00            
ATOM   1536  O   TYR   108      86.890 116.460 119.420  1.00  0.00            
ATOM   1537  N   LEU   109      88.130 117.590 120.910  1.00  0.00            
ATOM   1538  H   LEU   109      88.810 117.500 121.650  1.00  0.00            
ATOM   1539  CA  LEU   109      87.730 118.940 120.490  1.00  0.00            
ATOM   1540  HA  LEU   109      86.760 118.910 119.990  1.00  0.00            
ATOM   1541  CB  LEU   109      87.610 119.900 121.800  1.00  0.00            
ATOM   1542  HB2 LEU   109      86.880 119.450 122.470  1.00  0.00            
ATOM   1543  HB3 LEU   109      88.580 119.950 122.290  1.00  0.00            
ATOM   1544  CG  LEU   109      87.150 121.320 121.430  1.00  0.00            
ATOM   1545  HG  LEU   109      87.850 121.800 120.740  1.00  0.00            
ATOM   1546  CD1 LEU   109      85.760 121.150 120.720  1.00  0.00            
ATOM   1547 HD11 LEU   109      85.060 120.670 121.400  1.00  0.00            
ATOM   1548 HD12 LEU   109      85.380 122.130 120.430  1.00  0.00            
ATOM   1549 HD13 LEU   109      85.880 120.530 119.830  1.00  0.00            
ATOM   1550  CD2 LEU   109      87.000 122.270 122.600  1.00  0.00            
ATOM   1551 HD21 LEU   109      87.960 122.370 123.100  1.00  0.00            
ATOM   1552 HD22 LEU   109      86.670 123.240 122.230  1.00  0.00            
ATOM   1553 HD23 LEU   109      86.260 121.870 123.290  1.00  0.00            
ATOM   1554  C   LEU   109      88.630 119.540 119.350  1.00  0.00            
ATOM   1555  O   LEU   109      88.300 119.480 118.180  1.00  0.00            
ATOM   1556  N   MET   110      89.860 120.010 119.590  1.00  0.00            
ATOM   1557  H   MET   110      90.070 120.140 120.570  1.00  0.00            
ATOM   1558  CA  MET   110      90.850 120.470 118.590  1.00  0.00            
ATOM   1559  HA  MET   110      90.350 121.040 117.800  1.00  0.00            
ATOM   1560  CB  MET   110      91.930 121.390 119.270  1.00  0.00            
ATOM   1561  HB2 MET   110      92.610 121.760 118.500  1.00  0.00            
ATOM   1562  HB3 MET   110      91.420 122.230 119.740  1.00  0.00            
ATOM   1563  CG  MET   110      92.710 120.630 120.310  1.00  0.00            
ATOM   1564  HG2 MET   110      91.980 120.230 121.010  1.00  0.00            
ATOM   1565  HG3 MET   110      93.200 119.810 119.790  1.00  0.00            
ATOM   1566  SD  MET   110      93.970 121.610 121.230  1.00  0.00            
ATOM   1567  CE  MET   110      95.410 121.660 120.080  1.00  0.00            
ATOM   1568  HE1 MET   110      95.110 122.140 119.140  1.00  0.00            
ATOM   1569  HE2 MET   110      96.220 122.230 120.530  1.00  0.00            
ATOM   1570  HE3 MET   110      95.750 120.640 119.870  1.00  0.00            
ATOM   1571  C   MET   110      91.590 119.380 117.680  1.00  0.00            
ATOM   1572  O   MET   110      92.110 119.800 116.670  1.00  0.00            
ATOM   1573  N   GLU   111      91.680 118.200 118.200  1.00  0.00            
ATOM   1574  H   GLU   111      91.680 118.240 119.210  1.00  0.00            
ATOM   1575  CA  GLU   111      92.010 116.970 117.580  1.00  0.00            
ATOM   1576  HA  GLU   111      91.890 116.210 118.350  1.00  0.00            
ATOM   1577  CB  GLU   111      91.200 116.520 116.310  1.00  0.00            
ATOM   1578  HB2 GLU   111      91.380 117.260 115.530  1.00  0.00            
ATOM   1579  HB3 GLU   111      91.610 115.560 115.990  1.00  0.00            
ATOM   1580  CG  GLU   111      89.660 116.380 116.540  1.00  0.00            
ATOM   1581  HG2 GLU   111      89.500 115.720 117.390  1.00  0.00            
ATOM   1582  HG3 GLU   111      89.250 117.360 116.760  1.00  0.00            
ATOM   1583  CD  GLU   111      88.950 115.790 115.300  1.00  0.00            
ATOM   1584  OE1 GLU   111      88.920 116.460 114.210  1.00  0.00            
ATOM   1585  OE2 GLU   111      88.420 114.670 115.420  1.00  0.00            
ATOM   1586  C   GLU   111      93.560 116.890 117.420  1.00  0.00            
ATOM   1587  O   GLU   111      94.190 115.960 117.970  1.00  0.00            
ATOM   1588  N   THR   112      94.260 117.850 116.770  1.00  0.00            
ATOM   1589  H   THR   112      93.710 118.590 116.360  1.00  0.00            
ATOM   1590  CA  THR   112      95.740 117.880 116.590  1.00  0.00            
ATOM   1591  HA  THR   112      96.200 116.990 116.150  1.00  0.00            
ATOM   1592  CB  THR   112      96.150 119.090 115.780  1.00  0.00            
ATOM   1593  HB  THR   112      95.670 119.000 114.800  1.00  0.00            
ATOM   1594  CG2 THR   112      95.760 120.450 116.420  1.00  0.00            
ATOM   1595 HG21 THR   112      96.240 120.540 117.390  1.00  0.00            
ATOM   1596 HG22 THR   112      96.090 121.260 115.770  1.00  0.00            
ATOM   1597 HG23 THR   112      94.680 120.500 116.540  1.00  0.00            
ATOM   1598  OG1 THR   112      97.570 119.020 115.420  1.00  0.00            
ATOM   1599  HG1 THR   112      97.810 119.800 114.900  1.00  0.00            
ATOM   1600  C   THR   112      96.510 117.910 117.960  1.00  0.00            
ATOM   1601  O   THR   112      96.020 118.420 118.980  1.00  0.00            
ATOM   1602  N   TRP   113      97.660 117.280 117.950  1.00  0.00            
ATOM   1603  H   TRP   113      97.910 116.880 117.050  1.00  0.00            
ATOM   1604  CA  TRP   113      98.470 116.940 119.100  1.00  0.00            
ATOM   1605  HA  TRP   113      97.970 117.250 120.010  1.00  0.00            
ATOM   1606  CB  TRP   113      98.680 115.440 119.150  1.00  0.00            
ATOM   1607  HB2 TRP   113      97.620 115.210 119.280  1.00  0.00            
ATOM   1608  HB3 TRP   113      99.070 114.870 118.300  1.00  0.00            
ATOM   1609  CG  TRP   113      99.390 114.920 120.390  1.00  0.00            
ATOM   1610  CD1 TRP   113     100.740 114.620 120.570  1.00  0.00            
ATOM   1611  HD1 TRP   113     101.450 114.930 119.800  1.00  0.00            
ATOM   1612  NE1 TRP   113     100.880 113.950 121.760  1.00  0.00            
ATOM   1613  HE1 TRP   113     101.760 113.680 122.170  1.00  0.00            
ATOM   1614  CE2 TRP   113      99.660 113.720 122.290  1.00  0.00            
ATOM   1615  CZ2 TRP   113      99.350 113.090 123.390  1.00  0.00            
ATOM   1616  HZ2 TRP   113     100.200 112.800 124.010  1.00  0.00            
ATOM   1617  CH2 TRP   113      98.000 112.820 123.720  1.00  0.00            
ATOM   1618  HH2 TRP   113      97.680 112.190 124.550  1.00  0.00            
ATOM   1619  CZ3 TRP   113      97.040 113.410 122.920  1.00  0.00            
ATOM   1620  HZ3 TRP   113      95.990 113.310 123.210  1.00  0.00            
ATOM   1621  CE3 TRP   113      97.330 114.120 121.770  1.00  0.00            
ATOM   1622  HE3 TRP   113      96.490 114.440 121.140  1.00  0.00            
ATOM   1623  CD2 TRP   113      98.690 114.330 121.410  1.00  0.00            
ATOM   1624  C   TRP   113      99.780 117.760 119.270  1.00  0.00            
ATOM   1625  O   TRP   113     100.880 117.240 119.010  1.00  0.00            
ATOM   1626  N   PRO   114      99.870 118.960 119.760  1.00  0.00            
ATOM   1627  CD  PRO   114      98.660 119.690 120.340  1.00  0.00            
ATOM   1628  HD2 PRO   114      98.130 118.980 120.970  1.00  0.00            
ATOM   1629  HD3 PRO   114      98.020 119.980 119.500  1.00  0.00            
ATOM   1630  CG  PRO   114      99.170 120.880 121.110  1.00  0.00            
ATOM   1631  HG2 PRO   114      99.240 120.660 122.170  1.00  0.00            
ATOM   1632  HG3 PRO   114      98.530 121.750 120.950  1.00  0.00            
ATOM   1633  CB  PRO   114     100.630 121.110 120.460  1.00  0.00            
ATOM   1634  HB2 PRO   114     101.350 121.530 121.160  1.00  0.00            
ATOM   1635  HB3 PRO   114     100.590 121.730 119.560  1.00  0.00            
ATOM   1636  CA  PRO   114     101.050 119.660 120.080  1.00  0.00            
ATOM   1637  HA  PRO   114     101.670 119.670 119.180  1.00  0.00            
ATOM   1638  C   PRO   114     101.870 119.020 121.290  1.00  0.00            
ATOM   1639  O   PRO   114     102.890 119.690 121.650  1.00  0.00            
ATOM   1640  N   PHE   115     101.560 117.880 121.920  1.00  0.00            
ATOM   1641  H   PHE   115     100.830 117.360 121.440  1.00  0.00            
ATOM   1642  CA  PHE   115     102.110 117.330 123.160  1.00  0.00            
ATOM   1643  HA  PHE   115     102.590 118.140 123.710  1.00  0.00            
ATOM   1644  CB  PHE   115     101.020 116.670 124.070  1.00  0.00            
ATOM   1645  HB2 PHE   115     100.710 115.730 123.610  1.00  0.00            
ATOM   1646  HB3 PHE   115     101.410 116.470 125.060  1.00  0.00            
ATOM   1647  CG  PHE   115      99.780 117.490 124.250  1.00  0.00            
ATOM   1648  CD1 PHE   115      99.840 118.890 124.530  1.00  0.00            
ATOM   1649  HD1 PHE   115     100.800 119.410 124.530  1.00  0.00            
ATOM   1650  CE1 PHE   115      98.690 119.580 124.800  1.00  0.00            
ATOM   1651  HE1 PHE   115      98.750 120.590 125.190  1.00  0.00            
ATOM   1652  CZ  PHE   115      97.450 118.990 124.570  1.00  0.00            
ATOM   1653  HZ  PHE   115      96.580 119.640 124.640  1.00  0.00            
ATOM   1654  CE2 PHE   115      97.290 117.660 124.260  1.00  0.00            
ATOM   1655  HE2 PHE   115      96.330 117.180 124.080  1.00  0.00            
ATOM   1656  CD2 PHE   115      98.510 116.890 124.180  1.00  0.00            
ATOM   1657  HD2 PHE   115      98.460 115.810 124.060  1.00  0.00            
ATOM   1658  C   PHE   115     103.200 116.240 123.020  1.00  0.00            
ATOM   1659  O   PHE   115     103.780 115.890 124.010  1.00  0.00            
ATOM   1660  N   GLY   116     103.580 115.770 121.840  1.00  0.00            
ATOM   1661  H   GLY   116     103.030 115.980 121.010  1.00  0.00            
ATOM   1662  CA  GLY   116     104.740 114.980 121.690  1.00  0.00            
ATOM   1663  HA2 GLY   116     105.130 115.160 120.680  1.00  0.00            
ATOM   1664  HA3 GLY   116     105.470 115.330 122.420  1.00  0.00            
ATOM   1665  C   GLY   116     104.520 113.480 121.880  1.00  0.00            
ATOM   1666  O   GLY   116     103.450 113.070 122.310  1.00  0.00            
ATOM   1667  N   GLU   117     105.560 112.710 121.440  1.00  0.00            
ATOM   1668  H   GLU   117     106.280 113.130 120.860  1.00  0.00            
ATOM   1669  CA  GLU   117     105.590 111.240 121.630  1.00  0.00            
ATOM   1670  HA  GLU   117     104.690 110.770 121.230  1.00  0.00            
ATOM   1671  CB  GLU   117     106.820 110.690 120.840  1.00  0.00            
ATOM   1672  HB2 GLU   117     107.690 111.290 121.090  1.00  0.00            
ATOM   1673  HB3 GLU   117     106.990 109.660 121.140  1.00  0.00            
ATOM   1674  CG  GLU   117     106.570 110.750 119.310  1.00  0.00            
ATOM   1675  HG2 GLU   117     105.690 110.170 119.020  1.00  0.00            
ATOM   1676  HG3 GLU   117     106.410 111.790 119.040  1.00  0.00            
ATOM   1677  CD  GLU   117     107.770 110.230 118.590  1.00  0.00            
ATOM   1678  OE1 GLU   117     108.810 110.880 118.840  1.00  0.00            
ATOM   1679  OE2 GLU   117     107.750 109.220 117.850  1.00  0.00            
ATOM   1680  C   GLU   117     105.540 110.710 123.020  1.00  0.00            
ATOM   1681  O   GLU   117     104.800 109.810 123.330  1.00  0.00            
ATOM   1682  N   LEU   118     106.310 111.300 123.960  1.00  0.00            
ATOM   1683  H   LEU   118     106.880 112.110 123.740  1.00  0.00            
ATOM   1684  CA  LEU   118     106.430 110.720 125.240  1.00  0.00            
ATOM   1685  HA  LEU   118     106.700 109.670 125.130  1.00  0.00            
ATOM   1686  CB  LEU   118     107.550 111.450 126.110  1.00  0.00            
ATOM   1687  HB2 LEU   118     108.420 111.100 125.560  1.00  0.00            
ATOM   1688  HB3 LEU   118     107.430 112.520 125.950  1.00  0.00            
ATOM   1689  CG  LEU   118     107.740 111.170 127.590  1.00  0.00            
ATOM   1690  HG  LEU   118     106.770 111.380 128.040  1.00  0.00            
ATOM   1691  CD1 LEU   118     108.210 109.740 128.010  1.00  0.00            
ATOM   1692 HD11 LEU   118     109.180 109.530 127.550  1.00  0.00            
ATOM   1693 HD12 LEU   118     108.300 109.690 129.090  1.00  0.00            
ATOM   1694 HD13 LEU   118     107.480 109.000 127.670  1.00  0.00            
ATOM   1695  CD2 LEU   118     108.670 112.240 128.150  1.00  0.00            
ATOM   1696 HD21 LEU   118     108.220 113.220 128.000  1.00  0.00            
ATOM   1697 HD22 LEU   118     108.830 112.060 129.210  1.00  0.00            
ATOM   1698 HD23 LEU   118     109.630 112.200 127.630  1.00  0.00            
ATOM   1699  C   LEU   118     105.120 110.640 126.050  1.00  0.00            
ATOM   1700  O   LEU   118     104.790 109.680 126.690  1.00  0.00            
ATOM   1701  N   LEU   119     104.260 111.770 126.000  1.00  0.00            
ATOM   1702  H   LEU   119     104.710 112.600 125.650  1.00  0.00            
ATOM   1703  CA  LEU   119     102.910 111.860 126.430  1.00  0.00            
ATOM   1704  HA  LEU   119     102.800 111.450 127.430  1.00  0.00            
ATOM   1705  CB  LEU   119     102.470 113.360 126.450  1.00  0.00            
ATOM   1706  HB2 LEU   119     102.880 113.800 125.540  1.00  0.00            
ATOM   1707  HB3 LEU   119     101.380 113.430 126.430  1.00  0.00            
ATOM   1708  CG  LEU   119     103.010 114.120 127.680  1.00  0.00            
ATOM   1709  HG  LEU   119     104.100 114.030 127.690  1.00  0.00            
ATOM   1710  CD1 LEU   119     102.620 115.620 127.630  1.00  0.00            
ATOM   1711 HD11 LEU   119     101.530 115.710 127.610  1.00  0.00            
ATOM   1712 HD12 LEU   119     103.010 116.130 128.510  1.00  0.00            
ATOM   1713 HD13 LEU   119     103.040 116.070 126.730  1.00  0.00            
ATOM   1714  CD2 LEU   119     102.520 113.530 128.950  1.00  0.00            
ATOM   1715 HD21 LEU   119     102.850 112.490 129.020  1.00  0.00            
ATOM   1716 HD22 LEU   119     102.920 114.090 129.790  1.00  0.00            
ATOM   1717 HD23 LEU   119     101.430 113.570 128.970  1.00  0.00            
ATOM   1718  C   LEU   119     101.930 111.070 125.610  1.00  0.00            
ATOM   1719  O   LEU   119     101.030 110.520 126.220  1.00  0.00            
ATOM   1720  N   CYX   120     102.130 110.890 124.300  1.00  0.00            
ATOM   1721  H   CYX   120     102.790 111.470 123.800  1.00  0.00            
ATOM   1722  CA  CYX   120     101.220 109.980 123.500  1.00  0.00            
ATOM   1723  HA  CYX   120     100.190 110.290 123.680  1.00  0.00            
ATOM   1724  CB  CYX   120     101.480 110.000 121.930  1.00  0.00            
ATOM   1725  HB2 CYX   120     101.660 111.020 121.600  1.00  0.00            
ATOM   1726  HB3 CYX   120     102.350 109.390 121.690  1.00  0.00            
ATOM   1727  SG  CYX   120     100.220 109.150 120.880  1.00  0.00            
ATOM   1728  C   CYX   120     101.170 108.590 124.050  1.00  0.00            
ATOM   1729  O   CYX   120     100.120 108.010 124.410  1.00  0.00            
ATOM   1730  N   LYS   121     102.410 108.050 124.150  1.00  0.00            
ATOM   1731  H   LYS   121     103.120 108.620 123.710  1.00  0.00            
ATOM   1732  CA  LYS   121     102.800 106.760 124.710  1.00  0.00            
ATOM   1733  HA  LYS   121     102.280 105.950 124.200  1.00  0.00            
ATOM   1734  CB  LYS   121     104.320 106.570 124.510  1.00  0.00            
ATOM   1735  HB2 LYS   121     104.810 107.490 124.840  1.00  0.00            
ATOM   1736  HB3 LYS   121     104.630 105.740 125.140  1.00  0.00            
ATOM   1737  CG  LYS   121     104.730 106.260 122.980  1.00  0.00            
ATOM   1738  HG2 LYS   121     104.210 105.340 122.690  1.00  0.00            
ATOM   1739  HG3 LYS   121     104.360 107.090 122.380  1.00  0.00            
ATOM   1740  CD  LYS   121     106.240 106.090 122.740  1.00  0.00            
ATOM   1741  HD2 LYS   121     106.730 106.900 123.270  1.00  0.00            
ATOM   1742  HD3 LYS   121     106.520 105.140 123.190  1.00  0.00            
ATOM   1743  CE  LYS   121     106.690 106.110 121.240  1.00  0.00            
ATOM   1744  HE2 LYS   121     106.520 107.110 120.850  1.00  0.00            
ATOM   1745  HE3 LYS   121     107.760 105.890 121.200  1.00  0.00            
ATOM   1746  NZ  LYS   121     105.950 105.120 120.410  1.00  0.00            
ATOM   1747  HZ1 LYS   121     104.960 105.330 120.440  1.00  0.00            
ATOM   1748  HZ2 LYS   121     106.270 105.170 119.450  1.00  0.00            
ATOM   1749  HZ3 LYS   121     106.110 104.190 120.770  1.00  0.00            
ATOM   1750  C   LYS   121     102.380 106.670 126.120  1.00  0.00            
ATOM   1751  O   LYS   121     101.780 105.650 126.540  1.00  0.00            
ATOM   1752  N   ALA   122     102.550 107.700 126.920  1.00  0.00            
ATOM   1753  H   ALA   122     103.190 108.400 126.580  1.00  0.00            
ATOM   1754  CA  ALA   122     102.120 107.760 128.330  1.00  0.00            
ATOM   1755  HA  ALA   122     102.500 106.800 128.690  1.00  0.00            
ATOM   1756  CB  ALA   122     102.820 108.890 129.100  1.00  0.00            
ATOM   1757  HB1 ALA   122     102.450 109.850 128.750  1.00  0.00            
ATOM   1758  HB2 ALA   122     102.620 108.780 130.160  1.00  0.00            
ATOM   1759  HB3 ALA   122     103.890 108.830 128.930  1.00  0.00            
ATOM   1760  C   ALA   122     100.580 107.660 128.500  1.00  0.00            
ATOM   1761  O   ALA   122     100.040 106.870 129.270  1.00  0.00            
ATOM   1762  N   VAL   123      99.810 108.430 127.720  1.00  0.00            
ATOM   1763  H   VAL   123     100.330 109.040 127.100  1.00  0.00            
ATOM   1764  CA  VAL   123      98.330 108.600 127.810  1.00  0.00            
ATOM   1765  HA  VAL   123      98.000 108.600 128.850  1.00  0.00            
ATOM   1766  CB  VAL   123      97.850 109.950 127.130  1.00  0.00            
ATOM   1767  HB  VAL   123      98.280 110.030 126.130  1.00  0.00            
ATOM   1768  CG1 VAL   123      96.330 109.960 127.030  1.00  0.00            
ATOM   1769 HG11 VAL   123      95.900 109.880 128.020  1.00  0.00            
ATOM   1770 HG12 VAL   123      96.000 110.890 126.560  1.00  0.00            
ATOM   1771 HG13 VAL   123      96.000 109.110 126.420  1.00  0.00            
ATOM   1772  CG2 VAL   123      98.320 111.240 127.900  1.00  0.00            
ATOM   1773 HG21 VAL   123      99.410 111.260 127.940  1.00  0.00            
ATOM   1774 HG22 VAL   123      97.960 112.130 127.380  1.00  0.00            
ATOM   1775 HG23 VAL   123      97.920 111.220 128.910  1.00  0.00            
ATOM   1776  C   VAL   123      97.550 107.370 127.340  1.00  0.00            
ATOM   1777  O   VAL   123      96.640 106.840 128.020  1.00  0.00            
ATOM   1778  N   LEU   124      97.930 106.800 126.150  1.00  0.00            
ATOM   1779  H   LEU   124      98.360 107.410 125.460  1.00  0.00            
ATOM   1780  CA  LEU   124      97.480 105.430 125.710  1.00  0.00            
ATOM   1781  HA  LEU   124      96.400 105.370 125.800  1.00  0.00            
ATOM   1782  CB  LEU   124      97.860 105.130 124.270  1.00  0.00            
ATOM   1783  HB2 LEU   124      98.710 105.810 124.240  1.00  0.00            
ATOM   1784  HB3 LEU   124      98.190 104.120 124.020  1.00  0.00            
ATOM   1785  CG  LEU   124      96.800 105.590 123.240  1.00  0.00            
ATOM   1786  HG  LEU   124      96.220 106.400 123.680  1.00  0.00            
ATOM   1787  CD1 LEU   124      97.430 106.060 121.970  1.00  0.00            
ATOM   1788 HD11 LEU   124      98.010 105.250 121.520  1.00  0.00            
ATOM   1789 HD12 LEU   124      96.650 106.370 121.270  1.00  0.00            
ATOM   1790 HD13 LEU   124      98.090 106.900 122.180  1.00  0.00            
ATOM   1791  CD2 LEU   124      95.590 104.630 123.080  1.00  0.00            
ATOM   1792 HD21 LEU   124      95.080 104.530 124.030  1.00  0.00            
ATOM   1793 HD22 LEU   124      94.900 105.030 122.340  1.00  0.00            
ATOM   1794 HD23 LEU   124      95.940 103.650 122.750  1.00  0.00            
ATOM   1795  C   LEU   124      97.750 104.260 126.650  1.00  0.00            
ATOM   1796  O   LEU   124      96.950 103.400 126.980  1.00  0.00            
ATOM   1797  N   SER   125      98.980 104.190 127.200  1.00  0.00            
ATOM   1798  H   SER   125      99.680 104.790 126.780  1.00  0.00            
ATOM   1799  CA  SER   125      99.430 103.150 128.180  1.00  0.00            
ATOM   1800  HA  SER   125      98.940 102.230 127.870  1.00  0.00            
ATOM   1801  CB  SER   125     100.970 102.870 128.330  1.00  0.00            
ATOM   1802  HB2 SER   125     101.100 102.140 129.120  1.00  0.00            
ATOM   1803  HB3 SER   125     101.330 102.450 127.390  1.00  0.00            
ATOM   1804  OG  SER   125     101.740 104.080 128.650  1.00  0.00            
ATOM   1805  HG  SER   125     102.670 103.860 128.730  1.00  0.00            
ATOM   1806  C   SER   125      98.780 103.300 129.540  1.00  0.00            
ATOM   1807  O   SER   125      98.410 102.310 130.180  1.00  0.00            
ATOM   1808  N   ILE   126      98.560 104.580 130.020  1.00  0.00            
ATOM   1809  H   ILE   126      99.190 105.280 129.650  1.00  0.00            
ATOM   1810  CA  ILE   126      97.770 104.920 131.180  1.00  0.00            
ATOM   1811  HA  ILE   126      97.890 104.200 131.980  1.00  0.00            
ATOM   1812  CB  ILE   126      98.040 106.370 131.730  1.00  0.00            
ATOM   1813  HB  ILE   126      98.080 107.060 130.880  1.00  0.00            
ATOM   1814  CG2 ILE   126      96.980 106.800 132.660  1.00  0.00            
ATOM   1815 HG21 ILE   126      96.940 106.110 133.500  1.00  0.00            
ATOM   1816 HG22 ILE   126      97.200 107.800 133.020  1.00  0.00            
ATOM   1817 HG23 ILE   126      96.020 106.800 132.140  1.00  0.00            
ATOM   1818  CG1 ILE   126      99.490 106.500 132.370  1.00  0.00            
ATOM   1819 HG12 ILE   126     100.130 106.730 131.510  1.00  0.00            
ATOM   1820 HG13 ILE   126      99.410 107.380 133.010  1.00  0.00            
ATOM   1821  CD1 ILE   126     100.100 105.350 133.160  1.00  0.00            
ATOM   1822 HD11 ILE   126     100.180 104.470 132.520  1.00  0.00            
ATOM   1823 HD12 ILE   126     101.090 105.640 133.510  1.00  0.00            
ATOM   1824 HD13 ILE   126      99.460 105.120 134.010  1.00  0.00            
ATOM   1825  C   ILE   126      96.320 104.500 131.060  1.00  0.00            
ATOM   1826  O   ILE   126      95.770 103.850 131.950  1.00  0.00            
ATOM   1827  N   ASP   127      95.670 104.800 129.900  1.00  0.00            
ATOM   1828  H   ASP   127      96.120 105.360 129.190  1.00  0.00            
ATOM   1829  CA  ASP   127      94.260 104.510 129.750  1.00  0.00            
ATOM   1830  HA  ASP   127      93.730 104.850 130.640  1.00  0.00            
ATOM   1831  CB  ASP   127      93.630 105.220 128.490  1.00  0.00            
ATOM   1832  HB2 ASP   127      93.960 106.260 128.470  1.00  0.00            
ATOM   1833  HB3 ASP   127      94.050 104.690 127.630  1.00  0.00            
ATOM   1834  CG  ASP   127      92.070 105.170 128.420  1.00  0.00            
ATOM   1835  OD1 ASP   127      91.570 105.620 127.370  1.00  0.00            
ATOM   1836  OD2 ASP   127      91.410 104.650 129.370  1.00  0.00            
ATOM   1837  C   ASP   127      94.020 103.030 129.830  1.00  0.00            
ATOM   1838  O   ASP   127      93.090 102.530 130.470  1.00  0.00            
ATOM   1839  N   TYR   128      94.830 102.270 129.100  1.00  0.00            
ATOM   1840  H   TYR   128      95.450 102.650 128.400  1.00  0.00            
ATOM   1841  CA  TYR   128      94.720 100.770 129.210  1.00  0.00            
ATOM   1842  HA  TYR   128      93.680 100.470 129.070  1.00  0.00            
ATOM   1843  CB  TYR   128      95.580 100.070 128.130  1.00  0.00            
ATOM   1844  HB2 TYR   128      96.420 100.760 128.070  1.00  0.00            
ATOM   1845  HB3 TYR   128      95.950  99.070 128.360  1.00  0.00            
ATOM   1846  CG  TYR   128      94.850 100.040 126.760  1.00  0.00            
ATOM   1847  CD1 TYR   128      94.490  98.800 126.200  1.00  0.00            
ATOM   1848  HD1 TYR   128      94.730  97.880 126.730  1.00  0.00            
ATOM   1849  CE1 TYR   128      93.840  98.740 124.980  1.00  0.00            
ATOM   1850  HE1 TYR   128      93.450  97.770 124.650  1.00  0.00            
ATOM   1851  CZ  TYR   128      93.580  99.880 124.230  1.00  0.00            
ATOM   1852  OH  TYR   128      92.910  99.750 122.980  1.00  0.00            
ATOM   1853  HH  TYR   128      92.690  98.840 122.760  1.00  0.00            
ATOM   1854  CE2 TYR   128      94.120 101.120 124.720  1.00  0.00            
ATOM   1855  HE2 TYR   128      94.040 102.010 124.090  1.00  0.00            
ATOM   1856  CD2 TYR   128      94.750 101.200 126.000  1.00  0.00            
ATOM   1857  HD2 TYR   128      95.140 102.150 126.350  1.00  0.00            
ATOM   1858  C   TYR   128      95.030 100.180 130.590  1.00  0.00            
ATOM   1859  O   TYR   128      94.460  99.150 131.040  1.00  0.00            
ATOM   1860  N   TYR   129      96.000 100.770 131.270  1.00  0.00            
ATOM   1861  H   TYR   129      96.700 101.260 130.730  1.00  0.00            
ATOM   1862  CA  TYR   129      96.260 100.520 132.740  1.00  0.00            
ATOM   1863  HA  TYR   129      96.310  99.440 132.910  1.00  0.00            
ATOM   1864  CB  TYR   129      97.580 101.150 133.210  1.00  0.00            
ATOM   1865  HB2 TYR   129      98.410 100.650 132.710  1.00  0.00            
ATOM   1866  HB3 TYR   129      97.440 102.140 132.770  1.00  0.00            
ATOM   1867  CG  TYR   129      97.880 101.290 134.650  1.00  0.00            
ATOM   1868  CD1 TYR   129      97.080 102.110 135.470  1.00  0.00            
ATOM   1869  HD1 TYR   129      96.310 102.720 135.000  1.00  0.00            
ATOM   1870  CE1 TYR   129      97.260 102.150 136.850  1.00  0.00            
ATOM   1871  HE1 TYR   129      96.820 102.940 137.450  1.00  0.00            
ATOM   1872  CZ  TYR   129      98.190 101.370 137.360  1.00  0.00            
ATOM   1873  OH  TYR   129      98.280 101.230 138.770  1.00  0.00            
ATOM   1874  HH  TYR   129      97.620 101.740 139.240  1.00  0.00            
ATOM   1875  CE2 TYR   129      98.960 100.440 136.610  1.00  0.00            
ATOM   1876  HE2 TYR   129      99.610  99.720 137.100  1.00  0.00            
ATOM   1877  CD2 TYR   129      98.880 100.460 135.230  1.00  0.00            
ATOM   1878  HD2 TYR   129      99.570  99.860 134.630  1.00  0.00            
ATOM   1879  C   TYR   129      95.060 100.800 133.610  1.00  0.00            
ATOM   1880  O   TYR   129      94.630  99.990 134.460  1.00  0.00            
ATOM   1881  N   ASN   130      94.400 101.920 133.400  1.00  0.00            
ATOM   1882  H   ASN   130      94.750 102.560 132.700  1.00  0.00            
ATOM   1883  CA  ASN   130      93.160 102.240 134.060  1.00  0.00            
ATOM   1884  HA  ASN   130      93.340 102.320 135.130  1.00  0.00            
ATOM   1885  CB  ASN   130      92.550 103.590 133.560  1.00  0.00            
ATOM   1886  HB2 ASN   130      92.370 103.710 132.490  1.00  0.00            
ATOM   1887  HB3 ASN   130      91.610 103.700 134.090  1.00  0.00            
ATOM   1888  CG  ASN   130      93.540 104.730 134.040  1.00  0.00            
ATOM   1889  OD1 ASN   130      94.380 104.520 134.940  1.00  0.00            
ATOM   1890  ND2 ASN   130      93.490 105.860 133.280  1.00  0.00            
ATOM   1891 HD21 ASN   130      94.080 106.640 133.500  1.00  0.00            
ATOM   1892 HD22 ASN   130      92.860 105.910 132.490  1.00  0.00            
ATOM   1893  C   ASN   130      91.960 101.350 133.900  1.00  0.00            
ATOM   1894  O   ASN   130      91.220 101.020 134.860  1.00  0.00            
ATOM   1895  N   MET   131      91.650 100.900 132.690  1.00  0.00            
ATOM   1896  H   MET   131      92.150 101.370 131.950  1.00  0.00            
ATOM   1897  CA  MET   131      90.720  99.890 132.330  1.00  0.00            
ATOM   1898  HA  MET   131      89.720 100.240 132.560  1.00  0.00            
ATOM   1899  CB  MET   131      90.780  99.510 130.780  1.00  0.00            
ATOM   1900  HB2 MET   131      90.510 100.400 130.210  1.00  0.00            
ATOM   1901  HB3 MET   131      91.810  99.230 130.550  1.00  0.00            
ATOM   1902  CG  MET   131      89.830  98.350 130.390  1.00  0.00            
ATOM   1903  HG2 MET   131      90.270  97.460 130.850  1.00  0.00            
ATOM   1904  HG3 MET   131      88.880  98.590 130.880  1.00  0.00            
ATOM   1905  SD  MET   131      89.530  98.020 128.670  1.00  0.00            
ATOM   1906  CE  MET   131      91.130  98.210 127.990  1.00  0.00            
ATOM   1907  HE1 MET   131      91.810  97.490 128.450  1.00  0.00            
ATOM   1908  HE2 MET   131      91.090  98.030 126.910  1.00  0.00            
ATOM   1909  HE3 MET   131      91.490  99.220 128.170  1.00  0.00            
ATOM   1910  C   MET   131      90.950  98.600 133.120  1.00  0.00            
ATOM   1911  O   MET   131      90.170  98.240 134.010  1.00  0.00            
ATOM   1912  N   PHE   132      92.110  97.950 132.910  1.00  0.00            
ATOM   1913  H   PHE   132      92.730  98.300 132.190  1.00  0.00            
ATOM   1914  CA  PHE   132      92.440  96.700 133.550  1.00  0.00            
ATOM   1915  HA  PHE   132      91.610  96.000 133.420  1.00  0.00            
ATOM   1916  CB  PHE   132      93.710  96.080 132.930  1.00  0.00            
ATOM   1917  HB2 PHE   132      94.450  96.850 132.710  1.00  0.00            
ATOM   1918  HB3 PHE   132      94.160  95.300 133.550  1.00  0.00            
ATOM   1919  CG  PHE   132      93.360  95.430 131.600  1.00  0.00            
ATOM   1920  CD1 PHE   132      93.790  95.980 130.360  1.00  0.00            
ATOM   1921  HD1 PHE   132      94.320  96.930 130.360  1.00  0.00            
ATOM   1922  CE1 PHE   132      93.540  95.310 129.130  1.00  0.00            
ATOM   1923  HE1 PHE   132      93.900  95.670 128.160  1.00  0.00            
ATOM   1924  CZ  PHE   132      92.800  94.150 129.200  1.00  0.00            
ATOM   1925  HZ  PHE   132      92.610  93.610 128.270  1.00  0.00            
ATOM   1926  CE2 PHE   132      92.300  93.660 130.390  1.00  0.00            
ATOM   1927  HE2 PHE   132      91.680  92.770 130.370  1.00  0.00            
ATOM   1928  CD2 PHE   132      92.580  94.290 131.600  1.00  0.00            
ATOM   1929  HD2 PHE   132      92.180  93.880 132.530  1.00  0.00            
ATOM   1930  C   PHE   132      92.560  96.710 135.090  1.00  0.00            
ATOM   1931  O   PHE   132      91.990  95.920 135.750  1.00  0.00            
ATOM   1932  N   THR   133      93.270  97.690 135.690  1.00  0.00            
ATOM   1933  H   THR   133      93.590  98.410 135.060  1.00  0.00            
ATOM   1934  CA  THR   133      93.550  97.830 137.120  1.00  0.00            
ATOM   1935  HA  THR   133      94.190  96.980 137.340  1.00  0.00            
ATOM   1936  CB  THR   133      94.300  99.150 137.560  1.00  0.00            
ATOM   1937  HB  THR   133      93.680  99.990 137.240  1.00  0.00            
ATOM   1938  CG2 THR   133      94.560  99.250 139.050  1.00  0.00            
ATOM   1939 HG21 THR   133      95.180  98.410 139.370  1.00  0.00            
ATOM   1940 HG22 THR   133      95.080 100.180 139.260  1.00  0.00            
ATOM   1941 HG23 THR   133      93.610  99.230 139.580  1.00  0.00            
ATOM   1942  OG1 THR   133      95.560  99.170 137.010  1.00  0.00            
ATOM   1943  HG1 THR   133      96.010  99.970 137.270  1.00  0.00            
ATOM   1944  C   THR   133      92.210  97.890 137.900  1.00  0.00            
ATOM   1945  O   THR   133      92.040  97.260 138.910  1.00  0.00            
ATOM   1946  N   SER   134      91.160  98.570 137.380  1.00  0.00            
ATOM   1947  H   SER   134      91.250  99.000 136.470  1.00  0.00            
ATOM   1948  CA  SER   134      89.900  98.770 138.120  1.00  0.00            
ATOM   1949  HA  SER   134      90.100  99.000 139.160  1.00  0.00            
ATOM   1950  CB  SER   134      89.100 100.010 137.470  1.00  0.00            
ATOM   1951  HB2 SER   134      88.120 100.050 137.950  1.00  0.00            
ATOM   1952  HB3 SER   134      89.660 100.910 137.700  1.00  0.00            
ATOM   1953  OG  SER   134      88.930  99.910 136.080  1.00  0.00            
ATOM   1954  HG  SER   134      88.450 100.680 135.760  1.00  0.00            
ATOM   1955  C   SER   134      89.120  97.500 138.080  1.00  0.00            
ATOM   1956  O   SER   134      88.630  97.030 139.140  1.00  0.00            
ATOM   1957  N   ILE   135      88.950  96.850 136.910  1.00  0.00            
ATOM   1958  H   ILE   135      89.190  97.300 136.030  1.00  0.00            
ATOM   1959  CA  ILE   135      88.190  95.600 136.860  1.00  0.00            
ATOM   1960  HA  ILE   135      87.420  95.580 137.630  1.00  0.00            
ATOM   1961  CB  ILE   135      87.540  95.270 135.470  1.00  0.00            
ATOM   1962  HB  ILE   135      86.820  96.040 135.190  1.00  0.00            
ATOM   1963  CG2 ILE   135      88.660  95.220 134.430  1.00  0.00            
ATOM   1964 HG21 ILE   135      89.380  94.450 134.700  1.00  0.00            
ATOM   1965 HG22 ILE   135      88.240  94.990 133.450  1.00  0.00            
ATOM   1966 HG23 ILE   135      89.160  96.190 134.390  1.00  0.00            
ATOM   1967  CG1 ILE   135      86.650  93.990 135.390  1.00  0.00            
ATOM   1968 HG12 ILE   135      86.300  93.900 134.360  1.00  0.00            
ATOM   1969 HG13 ILE   135      87.290  93.140 135.630  1.00  0.00            
ATOM   1970  CD1 ILE   135      85.440  94.010 136.340  1.00  0.00            
ATOM   1971 HD11 ILE   135      84.800  94.860 136.100  1.00  0.00            
ATOM   1972 HD12 ILE   135      84.870  93.090 136.220  1.00  0.00            
ATOM   1973 HD13 ILE   135      85.790  94.100 137.370  1.00  0.00            
ATOM   1974  C   ILE   135      89.010  94.450 137.470  1.00  0.00            
ATOM   1975  O   ILE   135      88.420  93.590 138.120  1.00  0.00            
ATOM   1976  N   PHE   136      90.360  94.390 137.370  1.00  0.00            
ATOM   1977  H   PHE   136      90.830  95.020 136.730  1.00  0.00            
ATOM   1978  CA  PHE   136      91.190  93.450 138.160  1.00  0.00            
ATOM   1979  HA  PHE   136      90.940  92.430 137.870  1.00  0.00            
ATOM   1980  CB  PHE   136      92.680  93.670 137.930  1.00  0.00            
ATOM   1981  HB2 PHE   136      93.110  94.660 138.080  1.00  0.00            
ATOM   1982  HB3 PHE   136      93.120  92.960 138.630  1.00  0.00            
ATOM   1983  CG  PHE   136      93.120  93.210 136.500  1.00  0.00            
ATOM   1984  CD1 PHE   136      94.390  93.620 136.030  1.00  0.00            
ATOM   1985  HD1 PHE   136      94.930  94.360 136.610  1.00  0.00            
ATOM   1986  CE1 PHE   136      94.970  93.100 134.840  1.00  0.00            
ATOM   1987  HE1 PHE   136      95.950  93.400 134.480  1.00  0.00            
ATOM   1988  CZ  PHE   136      94.180  92.120 134.090  1.00  0.00            
ATOM   1989  HZ  PHE   136      94.550  91.700 133.150  1.00  0.00            
ATOM   1990  CE2 PHE   136      92.920  91.720 134.590  1.00  0.00            
ATOM   1991  HE2 PHE   136      92.340  90.990 134.020  1.00  0.00            
ATOM   1992  CD2 PHE   136      92.420  92.240 135.780  1.00  0.00            
ATOM   1993  HD2 PHE   136      91.460  91.890 136.160  1.00  0.00            
ATOM   1994  C   PHE   136      90.940  93.640 139.670  1.00  0.00            
ATOM   1995  O   PHE   136      90.660  92.680 140.430  1.00  0.00            
ATOM   1996  N   THR   137      90.900  94.960 140.150  1.00  0.00            
ATOM   1997  H   THR   137      91.030  95.740 139.520  1.00  0.00            
ATOM   1998  CA  THR   137      90.810  95.230 141.620  1.00  0.00            
ATOM   1999  HA  THR   137      91.510  94.510 142.040  1.00  0.00            
ATOM   2000  CB  THR   137      91.130  96.600 142.180  1.00  0.00            
ATOM   2001  HB  THR   137      90.330  97.250 141.810  1.00  0.00            
ATOM   2002  CG2 THR   137      91.250  96.750 143.730  1.00  0.00            
ATOM   2003 HG21 THR   137      92.040  96.100 144.090  1.00  0.00            
ATOM   2004 HG22 THR   137      91.480  97.790 143.970  1.00  0.00            
ATOM   2005 HG23 THR   137      90.310  96.470 144.190  1.00  0.00            
ATOM   2006  OG1 THR   137      92.380  97.000 141.710  1.00  0.00            
ATOM   2007  HG1 THR   137      92.590  97.870 142.060  1.00  0.00            
ATOM   2008  C   THR   137      89.460  94.840 142.180  1.00  0.00            
ATOM   2009  O   THR   137      89.280  94.370 143.320  1.00  0.00            
ATOM   2010  N   LEU   138      88.340  95.010 141.380  1.00  0.00            
ATOM   2011  H   LEU   138      88.430  95.430 140.460  1.00  0.00            
ATOM   2012  CA  LEU   138      87.020  94.610 141.820  1.00  0.00            
ATOM   2013  HA  LEU   138      86.870  94.910 142.850  1.00  0.00            
ATOM   2014  CB  LEU   138      85.910  95.280 140.940  1.00  0.00            
ATOM   2015  HB2 LEU   138      86.100  95.010 139.900  1.00  0.00            
ATOM   2016  HB3 LEU   138      84.930  94.910 141.230  1.00  0.00            
ATOM   2017  CG  LEU   138      85.950  96.820 141.090  1.00  0.00            
ATOM   2018  HG  LEU   138      86.980  97.170 141.070  1.00  0.00            
ATOM   2019  CD1 LEU   138      85.200  97.420 139.940  1.00  0.00            
ATOM   2020 HD11 LEU   138      84.170  97.070 139.950  1.00  0.00            
ATOM   2021 HD12 LEU   138      85.210  98.510 140.020  1.00  0.00            
ATOM   2022 HD13 LEU   138      85.670  97.120 139.000  1.00  0.00            
ATOM   2023  CD2 LEU   138      85.340  97.300 142.400  1.00  0.00            
ATOM   2024 HD21 LEU   138      85.890  96.870 143.230  1.00  0.00            
ATOM   2025 HD22 LEU   138      85.400  98.390 142.450  1.00  0.00            
ATOM   2026 HD23 LEU   138      84.300  96.990 142.450  1.00  0.00            
ATOM   2027  C   LEU   138      86.810  93.110 141.760  1.00  0.00            
ATOM   2028  O   LEU   138      86.030  92.510 142.440  1.00  0.00            
ATOM   2029  N   THR   139      87.540  92.450 140.860  1.00  0.00            
ATOM   2030  H   THR   139      87.970  92.970 140.100  1.00  0.00            
ATOM   2031  CA  THR   139      87.560  91.010 140.800  1.00  0.00            
ATOM   2032  HA  THR   139      86.530  90.670 140.870  1.00  0.00            
ATOM   2033  CB  THR   139      88.170  90.410 139.580  1.00  0.00            
ATOM   2034  HB  THR   139      89.240  90.600 139.590  1.00  0.00            
ATOM   2035  CG2 THR   139      87.920  88.880 139.530  1.00  0.00            
ATOM   2036 HG21 THR   139      86.850  88.690 139.510  1.00  0.00            
ATOM   2037 HG22 THR   139      88.370  88.470 138.630  1.00  0.00            
ATOM   2038 HG23 THR   139      88.360  88.410 140.410  1.00  0.00            
ATOM   2039  OG1 THR   139      87.690  90.920 138.340  1.00  0.00            
ATOM   2040  HG1 THR   139      88.140  90.480 137.610  1.00  0.00            
ATOM   2041  C   THR   139      88.110  90.390 142.030  1.00  0.00            
ATOM   2042  O   THR   139      87.580  89.540 142.700  1.00  0.00            
ATOM   2043  N   MET   140      89.300  90.900 142.460  1.00  0.00            
ATOM   2044  H   MET   140      89.820  91.440 141.780  1.00  0.00            
ATOM   2045  CA  MET   140      89.980  90.480 143.670  1.00  0.00            
ATOM   2046  HA  MET   140      89.920  89.400 143.820  1.00  0.00            
ATOM   2047  CB  MET   140      91.480  90.870 143.480  1.00  0.00            
ATOM   2048  HB2 MET   140      91.490  91.900 143.120  1.00  0.00            
ATOM   2049  HB3 MET   140      91.940  90.820 144.460  1.00  0.00            
ATOM   2050  CG  MET   140      92.260  90.000 142.520  1.00  0.00            
ATOM   2051  HG2 MET   140      91.700  90.020 141.580  1.00  0.00            
ATOM   2052  HG3 MET   140      93.220  90.500 142.380  1.00  0.00            
ATOM   2053  SD  MET   140      92.550  88.250 143.010  1.00  0.00            
ATOM   2054  CE  MET   140      93.560  88.490 144.500  1.00  0.00            
ATOM   2055  HE1 MET   140      92.990  89.060 145.230  1.00  0.00            
ATOM   2056  HE2 MET   140      93.820  87.520 144.920  1.00  0.00            
ATOM   2057  HE3 MET   140      94.470  89.030 144.240  1.00  0.00            
ATOM   2058  C   MET   140      89.410  90.760 145.070  1.00  0.00            
ATOM   2059  O   MET   140      89.480  89.910 145.920  1.00  0.00            
ATOM   2060  N   MET   141      88.750  91.910 145.260  1.00  0.00            
ATOM   2061  H   MET   141      88.820  92.600 144.520  1.00  0.00            
ATOM   2062  CA  MET   141      87.880  92.220 146.450  1.00  0.00            
ATOM   2063  HA  MET   141      88.470  92.160 147.360  1.00  0.00            
ATOM   2064  CB  MET   141      87.280  93.670 146.330  1.00  0.00            
ATOM   2065  HB2 MET   141      86.880  93.780 145.320  1.00  0.00            
ATOM   2066  HB3 MET   141      86.470  93.760 147.050  1.00  0.00            
ATOM   2067  CG  MET   141      88.330  94.780 146.590  1.00  0.00            
ATOM   2068  HG2 MET   141      88.740  94.710 147.590  1.00  0.00            
ATOM   2069  HG3 MET   141      89.140  94.730 145.860  1.00  0.00            
ATOM   2070  SD  MET   141      87.460  96.370 146.410  1.00  0.00            
ATOM   2071  CE  MET   141      87.430  96.880 148.200  1.00  0.00            
ATOM   2072  HE1 MET   141      88.450  96.960 148.570  1.00  0.00            
ATOM   2073  HE2 MET   141      86.930  97.840 148.290  1.00  0.00            
ATOM   2074  HE3 MET   141      86.890  96.130 148.780  1.00  0.00            
ATOM   2075  C   MET   141      86.720  91.260 146.460  1.00  0.00            
ATOM   2076  O   MET   141      86.510  90.830 147.580  1.00  0.00            
ATOM   2077  N   SER   142      86.140  90.760 145.290  1.00  0.00            
ATOM   2078  H   SER   142      86.270  91.300 144.440  1.00  0.00            
ATOM   2079  CA  SER   142      85.230  89.590 145.240  1.00  0.00            
ATOM   2080  HA  SER   142      84.460  89.700 146.000  1.00  0.00            
ATOM   2081  CB  SER   142      84.560  89.470 143.880  1.00  0.00            
ATOM   2082  HB2 SER   142      85.290  89.140 143.140  1.00  0.00            
ATOM   2083  HB3 SER   142      83.750  88.740 143.930  1.00  0.00            
ATOM   2084  OG  SER   142      84.030  90.750 143.490  1.00  0.00            
ATOM   2085  HG  SER   142      83.610  90.670 142.630  1.00  0.00            
ATOM   2086  C   SER   142      85.900  88.300 145.670  1.00  0.00            
ATOM   2087  O   SER   142      85.350  87.590 146.540  1.00  0.00            
ATOM   2088  N   VAL   143      87.120  87.990 145.180  1.00  0.00            
ATOM   2089  H   VAL   143      87.500  88.510 144.400  1.00  0.00            
ATOM   2090  CA  VAL   143      87.890  86.790 145.690  1.00  0.00            
ATOM   2091  HA  VAL   143      87.260  85.920 145.520  1.00  0.00            
ATOM   2092  CB  VAL   143      89.160  86.610 144.920  1.00  0.00            
ATOM   2093  HB  VAL   143      89.770  87.500 145.040  1.00  0.00            
ATOM   2094  CG1 VAL   143      89.970  85.340 145.420  1.00  0.00            
ATOM   2095 HG11 VAL   143      89.360  84.450 145.290  1.00  0.00            
ATOM   2096 HG12 VAL   143      90.890  85.240 144.830  1.00  0.00            
ATOM   2097 HG13 VAL   143      90.220  85.460 146.470  1.00  0.00            
ATOM   2098  CG2 VAL   143      88.820  86.330 143.420  1.00  0.00            
ATOM   2099 HG21 VAL   143      88.260  87.170 143.010  1.00  0.00            
ATOM   2100 HG22 VAL   143      89.740  86.200 142.850  1.00  0.00            
ATOM   2101 HG23 VAL   143      88.220  85.420 143.340  1.00  0.00            
ATOM   2102  C   VAL   143      88.220  86.730 147.160  1.00  0.00            
ATOM   2103  O   VAL   143      87.990  85.810 147.890  1.00  0.00            
ATOM   2104  N   ASP   144      88.650  87.860 147.720  1.00  0.00            
ATOM   2105  H   ASP   144      89.030  88.450 147.000  1.00  0.00            
ATOM   2106  CA  ASP   144      88.850  88.230 149.070  1.00  0.00            
ATOM   2107  HA  ASP   144      89.390  87.420 149.570  1.00  0.00            
ATOM   2108  CB  ASP   144      89.660  89.540 149.230  1.00  0.00            
ATOM   2109  HB2 ASP   144      90.630  89.100 149.020  1.00  0.00            
ATOM   2110  HB3 ASP   144      89.360  90.170 148.390  1.00  0.00            
ATOM   2111  CG  ASP   144      89.750  90.400 150.510  1.00  0.00            
ATOM   2112  OD1 ASP   144      90.850  90.680 151.000  1.00  0.00            
ATOM   2113  OD2 ASP   144      88.680  90.710 151.130  1.00  0.00            
ATOM   2114  C   ASP   144      87.600  88.170 149.940  1.00  0.00            
ATOM   2115  O   ASP   144      87.650  87.500 150.920  1.00  0.00            
ATOM   2116  N   ARG   145      86.410  88.630 149.480  1.00  0.00            
ATOM   2117  H   ARG   145      86.490  89.260 148.690  1.00  0.00            
ATOM   2118  CA  ARG   145      85.090  88.420 150.070  1.00  0.00            
ATOM   2119  HA  ARG   145      85.100  88.720 151.110  1.00  0.00            
ATOM   2120  CB  ARG   145      84.030  89.260 149.330  1.00  0.00            
ATOM   2121  HB2 ARG   145      84.330  89.250 148.280  1.00  0.00            
ATOM   2122  HB3 ARG   145      83.090  88.720 149.440  1.00  0.00            
ATOM   2123  CG  ARG   145      83.840  90.760 149.820  1.00  0.00            
ATOM   2124  HG2 ARG   145      84.720  91.290 149.440  1.00  0.00            
ATOM   2125  HG3 ARG   145      82.950  91.110 149.290  1.00  0.00            
ATOM   2126  CD  ARG   145      83.690  91.020 151.310  1.00  0.00            
ATOM   2127  HD2 ARG   145      83.120  91.930 151.510  1.00  0.00            
ATOM   2128  HD3 ARG   145      83.240  90.180 151.830  1.00  0.00            
ATOM   2129  NE  ARG   145      85.070  91.200 151.810  1.00  0.00            
ATOM   2130  HE  ARG   145      85.690  91.690 151.180  1.00  0.00            
ATOM   2131  CZ  ARG   145      85.520  90.860 152.980  1.00  0.00            
ATOM   2132  NH1 ARG   145      84.870  90.610 154.090  1.00  0.00            
ATOM   2133 HH11 ARG   145      83.860  90.670 154.100  1.00  0.00            
ATOM   2134 HH12 ARG   145      85.380  90.350 154.920  1.00  0.00            
ATOM   2135  NH2 ARG   145      86.830  90.640 153.130  1.00  0.00            
ATOM   2136 HH21 ARG   145      87.450  90.740 152.340  1.00  0.00            
ATOM   2137 HH22 ARG   145      87.190  90.370 154.030  1.00  0.00            
ATOM   2138  C   ARG   145      84.670  86.940 150.170  1.00  0.00            
ATOM   2139  O   ARG   145      84.240  86.510 151.270  1.00  0.00            
ATOM   2140  N   TYR   146      84.950  86.120 149.090  1.00  0.00            
ATOM   2141  H   TYR   146      85.170  86.520 148.190  1.00  0.00            
ATOM   2142  CA  TYR   146      84.820  84.680 149.190  1.00  0.00            
ATOM   2143  HA  TYR   146      83.820  84.410 149.530  1.00  0.00            
ATOM   2144  CB  TYR   146      85.070  83.990 147.680  1.00  0.00            
ATOM   2145  HB2 TYR   146      84.300  84.350 147.000  1.00  0.00            
ATOM   2146  HB3 TYR   146      86.030  84.400 147.380  1.00  0.00            
ATOM   2147  CG  TYR   146      85.120  82.470 147.620  1.00  0.00            
ATOM   2148  CD1 TYR   146      84.140  81.750 148.350  1.00  0.00            
ATOM   2149  HD1 TYR   146      83.420  82.320 148.930  1.00  0.00            
ATOM   2150  CE1 TYR   146      84.080  80.330 148.330  1.00  0.00            
ATOM   2151  HE1 TYR   146      83.370  79.820 148.980  1.00  0.00            
ATOM   2152  CZ  TYR   146      85.070  79.590 147.640  1.00  0.00            
ATOM   2153  OH  TYR   146      85.020  78.210 147.420  1.00  0.00            
ATOM   2154  HH  TYR   146      84.230  77.800 147.780  1.00  0.00            
ATOM   2155  CE2 TYR   146      86.070  80.340 146.950  1.00  0.00            
ATOM   2156  HE2 TYR   146      86.880  79.750 146.520  1.00  0.00            
ATOM   2157  CD2 TYR   146      86.070  81.750 146.800  1.00  0.00            
ATOM   2158  HD2 TYR   146      86.760  82.220 146.100  1.00  0.00            
ATOM   2159  C   TYR   146      85.710  84.050 150.230  1.00  0.00            
ATOM   2160  O   TYR   146      85.220  83.350 151.130  1.00  0.00            
ATOM   2161  N   ILE   147      86.990  84.390 150.290  1.00  0.00            
ATOM   2162  H   ILE   147      87.340  85.090 149.640  1.00  0.00            
ATOM   2163  CA  ILE   147      87.970  83.670 151.140  1.00  0.00            
ATOM   2164  HA  ILE   147      87.800  82.610 150.960  1.00  0.00            
ATOM   2165  CB  ILE   147      89.360  84.060 150.610  1.00  0.00            
ATOM   2166  HB  ILE   147      89.460  85.140 150.570  1.00  0.00            
ATOM   2167  CG2 ILE   147      90.440  83.470 151.600  1.00  0.00            
ATOM   2168 HG21 ILE   147      90.340  82.380 151.640  1.00  0.00            
ATOM   2169 HG22 ILE   147      91.440  83.730 151.240  1.00  0.00            
ATOM   2170 HG23 ILE   147      90.290  83.880 152.590  1.00  0.00            
ATOM   2171  CG1 ILE   147      89.550  83.320 149.260  1.00  0.00            
ATOM   2172 HG12 ILE   147      89.620  82.250 149.470  1.00  0.00            
ATOM   2173 HG13 ILE   147      88.670  83.520 148.640  1.00  0.00            
ATOM   2174  CD1 ILE   147      90.800  83.770 148.520  1.00  0.00            
ATOM   2175 HD11 ILE   147      91.680  83.570 149.130  1.00  0.00            
ATOM   2176 HD12 ILE   147      90.880  83.220 147.580  1.00  0.00            
ATOM   2177 HD13 ILE   147      90.730  84.840 148.310  1.00  0.00            
ATOM   2178  C   ILE   147      87.710  83.910 152.660  1.00  0.00            
ATOM   2179  O   ILE   147      87.710  83.030 153.510  1.00  0.00            
ATOM   2180  N   ALA   148      87.350  85.190 152.990  1.00  0.00            
ATOM   2181  H   ALA   148      87.460  85.890 152.260  1.00  0.00            
ATOM   2182  CA  ALA   148      86.860  85.610 154.270  1.00  0.00            
ATOM   2183  HA  ALA   148      87.770  85.680 154.870  1.00  0.00            
ATOM   2184  CB  ALA   148      86.220  86.980 154.200  1.00  0.00            
ATOM   2185  HB1 ALA   148      85.310  86.920 153.610  1.00  0.00            
ATOM   2186  HB2 ALA   148      85.980  87.320 155.200  1.00  0.00            
ATOM   2187  HB3 ALA   148      86.910  87.680 153.730  1.00  0.00            
ATOM   2188  C   ALA   148      85.800  84.740 154.990  1.00  0.00            
ATOM   2189  O   ALA   148      86.020  84.260 156.150  1.00  0.00            
ATOM   2190  N   VAL   149      84.710  84.310 154.300  1.00  0.00            
ATOM   2191  H   VAL   149      84.500  84.720 153.400  1.00  0.00            
ATOM   2192  CA  VAL   149      83.760  83.470 154.880  1.00  0.00            
ATOM   2193  HA  VAL   149      83.730  83.600 155.960  1.00  0.00            
ATOM   2194  CB  VAL   149      82.330  83.570 154.330  1.00  0.00            
ATOM   2195  HB  VAL   149      81.760  82.710 154.680  1.00  0.00            
ATOM   2196  CG1 VAL   149      81.640  84.870 154.800  1.00  0.00            
ATOM   2197 HG11 VAL   149      82.210  85.730 154.450  1.00  0.00            
ATOM   2198 HG12 VAL   149      80.630  84.910 154.390  1.00  0.00            
ATOM   2199 HG13 VAL   149      81.590  84.880 155.890  1.00  0.00            
ATOM   2200  CG2 VAL   149      82.270  83.430 152.840  1.00  0.00            
ATOM   2201 HG21 VAL   149      82.670  82.460 152.550  1.00  0.00            
ATOM   2202 HG22 VAL   149      81.230  83.510 152.510  1.00  0.00            
ATOM   2203 HG23 VAL   149      82.860  84.220 152.370  1.00  0.00            
ATOM   2204  C   VAL   149      84.220  81.990 154.950  1.00  0.00            
ATOM   2205  O   VAL   149      83.590  81.160 155.660  1.00  0.00            
ATOM   2206  N   CYS   150      85.340  81.540 154.330  1.00  0.00            
ATOM   2207  H   CYS   150      85.900  82.200 153.810  1.00  0.00            
ATOM   2208  CA  CYS   150      85.780  80.170 154.390  1.00  0.00            
ATOM   2209  HA  CYS   150      84.920  79.540 154.600  1.00  0.00            
ATOM   2210  CB  CYS   150      86.450  79.670 153.040  1.00  0.00            
ATOM   2211  HB2 CYS   150      87.310  80.270 152.740  1.00  0.00            
ATOM   2212  HB3 CYS   150      86.740  78.620 153.070  1.00  0.00            
ATOM   2213  SG  CYS   150      85.220  79.820 151.650  1.00  0.00            
ATOM   2214  HG  CYS   150      86.030  79.350 150.700  1.00  0.00            
ATOM   2215  C   CYS   150      86.790  80.080 155.470  1.00  0.00            
ATOM   2216  O   CYS   150      87.270  79.030 155.880  1.00  0.00            
ATOM   2217  N   HIE   151      87.180  81.310 155.960  1.00  0.00            
ATOM   2218  H   HIE   151      86.710  82.160 155.680  1.00  0.00            
ATOM   2219  CA  HIE   151      88.300  81.410 156.850  1.00  0.00            
ATOM   2220  HA  HIE   151      89.140  80.890 156.380  1.00  0.00            
ATOM   2221  CB  HIE   151      88.730  82.860 157.180  1.00  0.00            
ATOM   2222  HB2 HIE   151      88.630  83.680 156.460  1.00  0.00            
ATOM   2223  HB3 HIE   151      88.100  83.060 158.040  1.00  0.00            
ATOM   2224  CG  HIE   151      90.120  82.880 157.660  1.00  0.00            
ATOM   2225  ND1 HIE   151      90.430  82.940 159.010  1.00  0.00            
ATOM   2226  CE1 HIE   151      91.750  83.020 159.080  1.00  0.00            
ATOM   2227  HE1 HIE   151      92.130  83.000 160.100  1.00  0.00            
ATOM   2228  NE2 HIE   151      92.360  83.110 157.950  1.00  0.00            
ATOM   2229  HE2 HIE   151      93.340  83.180 157.720  1.00  0.00            
ATOM   2230  CD2 HIE   151      91.330  83.090 157.030  1.00  0.00            
ATOM   2231  HD2 HIE   151      91.540  83.230 155.970  1.00  0.00            
ATOM   2232  C   HIE   151      88.170  80.750 158.250  1.00  0.00            
ATOM   2233  O   HIE   151      87.140  81.000 158.880  1.00  0.00            
ATOM   2234  N   PRO   152      88.940  79.880 158.840  1.00  0.00            
ATOM   2235  CD  PRO   152      90.220  79.340 158.260  1.00  0.00            
ATOM   2236  HD2 PRO   152      91.010  80.090 158.290  1.00  0.00            
ATOM   2237  HD3 PRO   152      90.070  79.010 157.230  1.00  0.00            
ATOM   2238  CG  PRO   152      90.480  78.180 159.200  1.00  0.00            
ATOM   2239  HG2 PRO   152      91.510  77.830 159.110  1.00  0.00            
ATOM   2240  HG3 PRO   152      89.800  77.350 159.000  1.00  0.00            
ATOM   2241  CB  PRO   152      90.220  78.770 160.520  1.00  0.00            
ATOM   2242  HB2 PRO   152      90.910  79.500 160.930  1.00  0.00            
ATOM   2243  HB3 PRO   152      90.100  77.940 161.210  1.00  0.00            
ATOM   2244  CA  PRO   152      88.810  79.450 160.250  1.00  0.00            
ATOM   2245  HA  PRO   152      88.060  78.660 160.200  1.00  0.00            
ATOM   2246  C   PRO   152      88.430  80.460 161.360  1.00  0.00            
ATOM   2247  O   PRO   152      89.200  81.410 161.650  1.00  0.00            
ATOM   2248  N   VAL   153      87.390  80.190 162.110  1.00  0.00            
ATOM   2249  H   VAL   153      86.730  79.580 161.640  1.00  0.00            
ATOM   2250  CA  VAL   153      87.000  80.790 163.310  1.00  0.00            
ATOM   2251  HA  VAL   153      86.210  80.210 163.780  1.00  0.00            
ATOM   2252  CB  VAL   153      88.150  81.040 164.380  1.00  0.00            
ATOM   2253  HB  VAL   153      88.910  81.650 163.890  1.00  0.00            
ATOM   2254  CG1 VAL   153      87.690  81.720 165.640  1.00  0.00            
ATOM   2255 HG11 VAL   153      86.930  81.110 166.120  1.00  0.00            
ATOM   2256 HG12 VAL   153      88.540  81.850 166.310  1.00  0.00            
ATOM   2257 HG13 VAL   153      87.270  82.690 165.390  1.00  0.00            
ATOM   2258  CG2 VAL   153      88.810  79.640 164.680  1.00  0.00            
ATOM   2259 HG21 VAL   153      89.220  79.230 163.760  1.00  0.00            
ATOM   2260 HG22 VAL   153      89.610  79.760 165.410  1.00  0.00            
ATOM   2261 HG23 VAL   153      88.060  78.960 165.070  1.00  0.00            
ATOM   2262  C   VAL   153      86.110  82.060 163.200  1.00  0.00            
ATOM   2263  O   VAL   153      85.100  82.220 163.850  1.00  0.00            
ATOM   2264  N   LYS   154      86.510  82.960 162.270  1.00  0.00            
ATOM   2265  H   LYS   154      87.390  82.850 161.790  1.00  0.00            
ATOM   2266  CA  LYS   154      85.670  84.100 161.920  1.00  0.00            
ATOM   2267  HA  LYS   154      84.650  83.750 161.750  1.00  0.00            
ATOM   2268  CB  LYS   154      85.650  85.210 163.070  1.00  0.00            
ATOM   2269  HB2 LYS   154      85.450  86.150 162.560  1.00  0.00            
ATOM   2270  HB3 LYS   154      84.810  84.950 163.710  1.00  0.00            
ATOM   2271  CG  LYS   154      86.940  85.350 163.940  1.00  0.00            
ATOM   2272  HG2 LYS   154      86.930  84.550 164.670  1.00  0.00            
ATOM   2273  HG3 LYS   154      87.800  85.230 163.280  1.00  0.00            
ATOM   2274  CD  LYS   154      87.030  86.670 164.640  1.00  0.00            
ATOM   2275  HD2 LYS   154      86.790  87.450 163.920  1.00  0.00            
ATOM   2276  HD3 LYS   154      86.300  86.680 165.440  1.00  0.00            
ATOM   2277  CE  LYS   154      88.440  86.920 165.220  1.00  0.00            
ATOM   2278  HE2 LYS   154      88.730  86.080 165.840  1.00  0.00            
ATOM   2279  HE3 LYS   154      89.160  87.030 164.400  1.00  0.00            
ATOM   2280  NZ  LYS   154      88.420  88.110 166.000  1.00  0.00            
ATOM   2281  HZ1 LYS   154      87.760  88.010 166.750  1.00  0.00            
ATOM   2282  HZ2 LYS   154      89.340  88.280 166.380  1.00  0.00            
ATOM   2283  HZ3 LYS   154      88.150  88.890 165.410  1.00  0.00            
ATOM   2284  C   LYS   154      86.220  84.750 160.670  1.00  0.00            
ATOM   2285  O   LYS   154      87.320  84.450 160.190  1.00  0.00            
ATOM   2286  N   ALA   155      85.410  85.620 160.090  1.00  0.00            
ATOM   2287  H   ALA   155      84.590  85.980 160.560  1.00  0.00            
ATOM   2288  CA  ALA   155      85.750  86.170 158.750  1.00  0.00            
ATOM   2289  HA  ALA   155      86.600  85.690 158.250  1.00  0.00            
ATOM   2290  CB  ALA   155      84.530  86.060 157.840  1.00  0.00            
ATOM   2291  HB1 ALA   155      83.670  86.540 158.310  1.00  0.00            
ATOM   2292  HB2 ALA   155      84.740  86.550 156.890  1.00  0.00            
ATOM   2293  HB3 ALA   155      84.300  85.010 157.660  1.00  0.00            
ATOM   2294  C   ALA   155      86.040  87.620 158.920  1.00  0.00            
ATOM   2295  O   ALA   155      86.740  88.280 158.110  1.00  0.00            
ATOM   2296  N   LEU   156      85.570  88.230 160.070  1.00  0.00            
ATOM   2297  H   LEU   156      84.790  87.830 160.570  1.00  0.00            
ATOM   2298  CA  LEU   156      86.180  89.460 160.600  1.00  0.00            
ATOM   2299  HA  LEU   156      86.160  90.200 159.790  1.00  0.00            
ATOM   2300  CB  LEU   156      85.490  90.070 161.850  1.00  0.00            
ATOM   2301  HB2 LEU   156      85.550  89.320 162.640  1.00  0.00            
ATOM   2302  HB3 LEU   156      86.060  90.950 162.140  1.00  0.00            
ATOM   2303  CG  LEU   156      84.040  90.450 161.630  1.00  0.00            
ATOM   2304  HG  LEU   156      83.460  89.570 161.330  1.00  0.00            
ATOM   2305  CD1 LEU   156      83.500  91.000 162.940  1.00  0.00            
ATOM   2306 HD11 LEU   156      84.080  91.870 163.230  1.00  0.00            
ATOM   2307 HD12 LEU   156      82.450  91.280 162.810  1.00  0.00            
ATOM   2308 HD13 LEU   156      83.580  90.240 163.710  1.00  0.00            
ATOM   2309  CD2 LEU   156      83.790  91.530 160.510  1.00  0.00            
ATOM   2310 HD21 LEU   156      84.160  91.160 159.550  1.00  0.00            
ATOM   2311 HD22 LEU   156      82.720  91.730 160.430  1.00  0.00            
ATOM   2312 HD23 LEU   156      84.310  92.450 160.760  1.00  0.00            
ATOM   2313  C   LEU   156      87.630  89.070 160.980  1.00  0.00            
ATOM   2314  O   LEU   156      87.940  88.000 161.420  1.00  0.00            
ATOM   2315  N   ASP   157      88.570  90.020 160.830  1.00  0.00            
ATOM   2316  H   ASP   157      88.200  90.830 160.350  1.00  0.00            
ATOM   2317  CA  ASP   157      90.010  89.990 161.150  1.00  0.00            
ATOM   2318  HA  ASP   157      90.430  90.970 160.940  1.00  0.00            
ATOM   2319  CB  ASP   157      90.290  89.630 162.640  1.00  0.00            
ATOM   2320  HB2 ASP   157      90.010  88.580 162.780  1.00  0.00            
ATOM   2321  HB3 ASP   157      91.360  89.740 162.780  1.00  0.00            
ATOM   2322  CG  ASP   157      89.560  90.480 163.640  1.00  0.00            
ATOM   2323  OD1 ASP   157      89.450  90.190 164.810  1.00  0.00            
ATOM   2324  OD2 ASP   157      89.050  91.590 163.150  1.00  0.00            
ATOM   2325  C   ASP   157      90.790  89.050 160.200  1.00  0.00            
ATOM   2326  O   ASP   157      91.940  88.770 160.420  1.00  0.00            
ATOM   2327  N   PHE   158      90.110  88.530 159.100  1.00  0.00            
ATOM   2328  H   PHE   158      89.100  88.470 159.090  1.00  0.00            
ATOM   2329  CA  PHE   158      90.820  88.010 157.990  1.00  0.00            
ATOM   2330  HA  PHE   158      91.390  87.110 158.220  1.00  0.00            
ATOM   2331  CB  PHE   158      89.670  87.630 156.980  1.00  0.00            
ATOM   2332  HB2 PHE   158      89.090  86.800 157.390  1.00  0.00            
ATOM   2333  HB3 PHE   158      89.010  88.480 156.810  1.00  0.00            
ATOM   2334  CG  PHE   158      90.140  87.200 155.660  1.00  0.00            
ATOM   2335  CD1 PHE   158      89.730  87.980 154.570  1.00  0.00            
ATOM   2336  HD1 PHE   158      89.120  88.860 154.790  1.00  0.00            
ATOM   2337  CE1 PHE   158      90.060  87.680 153.240  1.00  0.00            
ATOM   2338  HE1 PHE   158      89.710  88.260 152.380  1.00  0.00            
ATOM   2339  CZ  PHE   158      90.890  86.560 153.040  1.00  0.00            
ATOM   2340  HZ  PHE   158      91.200  86.320 152.020  1.00  0.00            
ATOM   2341  CE2 PHE   158      91.330  85.750 154.130  1.00  0.00            
ATOM   2342  HE2 PHE   158      91.970  84.890 153.920  1.00  0.00            
ATOM   2343  CD2 PHE   158      90.970  86.030 155.410  1.00  0.00            
ATOM   2344  HD2 PHE   158      91.300  85.380 156.220  1.00  0.00            
ATOM   2345  C   PHE   158      91.870  88.930 157.350  1.00  0.00            
ATOM   2346  O   PHE   158      91.790  90.140 157.140  1.00  0.00            
ATOM   2347  N   ARG   159      93.010  88.330 157.080  1.00  0.00            
ATOM   2348  H   ARG   159      93.100  87.540 157.710  1.00  0.00            
ATOM   2349  CA  ARG   159      94.160  88.750 156.350  1.00  0.00            
ATOM   2350  HA  ARG   159      94.990  88.140 156.720  1.00  0.00            
ATOM   2351  CB  ARG   159      94.120  88.640 154.780  1.00  0.00            
ATOM   2352  HB2 ARG   159      95.060  89.060 154.430  1.00  0.00            
ATOM   2353  HB3 ARG   159      94.100  87.570 154.560  1.00  0.00            
ATOM   2354  CG  ARG   159      92.950  89.330 154.050  1.00  0.00            
ATOM   2355  HG2 ARG   159      93.010  89.020 153.000  1.00  0.00            
ATOM   2356  HG3 ARG   159      92.040  88.930 154.490  1.00  0.00            
ATOM   2357  CD  ARG   159      92.930  90.840 154.120  1.00  0.00            
ATOM   2358  HD2 ARG   159      92.930  91.210 155.140  1.00  0.00            
ATOM   2359  HD3 ARG   159      93.760  91.290 153.570  1.00  0.00            
ATOM   2360  NE  ARG   159      91.660  91.230 153.470  1.00  0.00            
ATOM   2361  HE  ARG   159      91.620  90.970 152.490  1.00  0.00            
ATOM   2362  CZ  ARG   159      90.650  91.890 153.980  1.00  0.00            
ATOM   2363  NH1 ARG   159      90.460  91.940 155.270  1.00  0.00            
ATOM   2364 HH11 ARG   159      91.100  91.460 155.890  1.00  0.00            
ATOM   2365 HH12 ARG   159      89.670  92.450 155.640  1.00  0.00            
ATOM   2366  NH2 ARG   159      89.840  92.430 153.090  1.00  0.00            
ATOM   2367 HH21 ARG   159      90.030  92.310 152.100  1.00  0.00            
ATOM   2368 HH22 ARG   159      89.030  92.960 153.390  1.00  0.00            
ATOM   2369  C   ARG   159      94.930  90.040 156.720  1.00  0.00            
ATOM   2370  O   ARG   159      94.340  91.070 157.090  1.00  0.00            
ATOM   2371  N   THR   160      96.210  90.020 156.640  1.00  0.00            
ATOM   2372  H   THR   160      96.710  89.140 156.600  1.00  0.00            
ATOM   2373  CA  THR   160      97.020  91.300 156.710  1.00  0.00            
ATOM   2374  HA  THR   160      96.730  91.750 157.650  1.00  0.00            
ATOM   2375  CB  THR   160      98.540  91.050 156.730  1.00  0.00            
ATOM   2376  HB  THR   160      99.060  92.000 156.810  1.00  0.00            
ATOM   2377  CG2 THR   160      98.910  90.150 157.940  1.00  0.00            
ATOM   2378 HG21 THR   160      98.390  89.200 157.850  1.00  0.00            
ATOM   2379 HG22 THR   160      99.990  89.980 157.950  1.00  0.00            
ATOM   2380 HG23 THR   160      98.610  90.640 158.860  1.00  0.00            
ATOM   2381  OG1 THR   160      99.060  90.320 155.660  1.00  0.00            
ATOM   2382  HG1 THR   160     100.010  90.220 155.770  1.00  0.00            
ATOM   2383  C   THR   160      96.790  92.370 155.670  1.00  0.00            
ATOM   2384  O   THR   160      96.430  92.090 154.530  1.00  0.00            
ATOM   2385  N   PRO   161      96.900  93.680 155.990  1.00  0.00            
ATOM   2386  CD  PRO   161      96.820  94.170 157.320  1.00  0.00            
ATOM   2387  HD2 PRO   161      97.760  93.930 157.810  1.00  0.00            
ATOM   2388  HD3 PRO   161      96.010  93.640 157.810  1.00  0.00            
ATOM   2389  CG  PRO   161      96.560  95.700 157.240  1.00  0.00            
ATOM   2390  HG2 PRO   161      96.970  96.270 158.070  1.00  0.00            
ATOM   2391  HG3 PRO   161      95.510  95.970 157.100  1.00  0.00            
ATOM   2392  CB  PRO   161      97.370  95.930 155.940  1.00  0.00            
ATOM   2393  HB2 PRO   161      98.430  96.020 156.150  1.00  0.00            
ATOM   2394  HB3 PRO   161      97.020  96.840 155.450  1.00  0.00            
ATOM   2395  CA  PRO   161      97.120  94.690 155.010  1.00  0.00            
ATOM   2396  HA  PRO   161      96.180  94.810 154.470  1.00  0.00            
ATOM   2397  C   PRO   161      98.220  94.400 154.030  1.00  0.00            
ATOM   2398  O   PRO   161      97.980  94.580 152.900  1.00  0.00            
ATOM   2399  N   ALA   162      99.400  93.960 154.480  1.00  0.00            
ATOM   2400  H   ALA   162      99.450  93.780 155.470  1.00  0.00            
ATOM   2401  CA  ALA   162     100.570  93.650 153.670  1.00  0.00            
ATOM   2402  HA  ALA   162     101.020  94.530 153.220  1.00  0.00            
ATOM   2403  CB  ALA   162     101.620  92.990 154.640  1.00  0.00            
ATOM   2404  HB1 ALA   162     101.190  92.100 155.090  1.00  0.00            
ATOM   2405  HB2 ALA   162     102.510  92.720 154.070  1.00  0.00            
ATOM   2406  HB3 ALA   162     101.890  93.700 155.420  1.00  0.00            
ATOM   2407  C   ALA   162     100.290  92.640 152.600  1.00  0.00            
ATOM   2408  O   ALA   162     100.720  92.760 151.450  1.00  0.00            
ATOM   2409  N   LYS   163      99.490  91.560 152.940  1.00  0.00            
ATOM   2410  H   LYS   163      99.250  91.410 153.910  1.00  0.00            
ATOM   2411  CA  LYS   163      99.050  90.600 151.980  1.00  0.00            
ATOM   2412  HA  LYS   163      99.920  90.170 151.490  1.00  0.00            
ATOM   2413  CB  LYS   163      98.240  89.480 152.600  1.00  0.00            
ATOM   2414  HB2 LYS   163      98.750  89.230 153.530  1.00  0.00            
ATOM   2415  HB3 LYS   163      97.270  89.910 152.820  1.00  0.00            
ATOM   2416  CG  LYS   163      98.050  88.200 151.750  1.00  0.00            
ATOM   2417  HG2 LYS   163      97.450  87.480 152.300  1.00  0.00            
ATOM   2418  HG3 LYS   163      97.540  88.450 150.810  1.00  0.00            
ATOM   2419  CD  LYS   163      99.420  87.600 151.440  1.00  0.00            
ATOM   2420  HD2 LYS   163      99.810  88.200 150.610  1.00  0.00            
ATOM   2421  HD3 LYS   163     100.020  87.780 152.330  1.00  0.00            
ATOM   2422  CE  LYS   163      99.490  86.070 151.060  1.00  0.00            
ATOM   2423  HE2 LYS   163      98.750  85.890 150.280  1.00  0.00            
ATOM   2424  HE3 LYS   163     100.490  85.870 150.660  1.00  0.00            
ATOM   2425  NZ  LYS   163      99.230  85.180 152.200  1.00  0.00            
ATOM   2426  HZ1 LYS   163      98.310  85.360 152.560  1.00  0.00            
ATOM   2427  HZ2 LYS   163      99.290  84.220 151.890  1.00  0.00            
ATOM   2428  HZ3 LYS   163      99.920  85.350 152.920  1.00  0.00            
ATOM   2429  C   LYS   163      98.260  91.250 150.890  1.00  0.00            
ATOM   2430  O   LYS   163      98.450  90.960 149.680  1.00  0.00            
ATOM   2431  N   ALA   164      97.330  92.150 151.250  1.00  0.00            
ATOM   2432  H   ALA   164      97.060  92.180 152.220  1.00  0.00            
ATOM   2433  CA  ALA   164      96.580  92.970 150.300  1.00  0.00            
ATOM   2434  HA  ALA   164      96.130  92.250 149.610  1.00  0.00            
ATOM   2435  CB  ALA   164      95.440  93.700 151.060  1.00  0.00            
ATOM   2436  HB1 ALA   164      95.870  94.430 151.750  1.00  0.00            
ATOM   2437  HB2 ALA   164      94.800  94.210 150.340  1.00  0.00            
ATOM   2438  HB3 ALA   164      94.850  92.970 151.620  1.00  0.00            
ATOM   2439  C   ALA   164      97.390  93.900 149.480  1.00  0.00            
ATOM   2440  O   ALA   164      97.170  94.110 148.270  1.00  0.00            
ATOM   2441  N   LYS   165      98.390  94.570 150.080  1.00  0.00            
ATOM   2442  H   LYS   165      98.510  94.460 151.070  1.00  0.00            
ATOM   2443  CA  LYS   165      99.280  95.460 149.380  1.00  0.00            
ATOM   2444  HA  LYS   165      98.700  96.230 148.860  1.00  0.00            
ATOM   2445  CB  LYS   165     100.260  96.150 150.380  1.00  0.00            
ATOM   2446  HB2 LYS   165      99.660  96.500 151.220  1.00  0.00            
ATOM   2447  HB3 LYS   165     100.960  95.390 150.720  1.00  0.00            
ATOM   2448  CG  LYS   165     101.080  97.390 149.750  1.00  0.00            
ATOM   2449  HG2 LYS   165     101.870  96.960 149.130  1.00  0.00            
ATOM   2450  HG3 LYS   165     100.380  97.940 149.110  1.00  0.00            
ATOM   2451  CD  LYS   165     101.700  98.360 150.800  1.00  0.00            
ATOM   2452  HD2 LYS   165     102.310  99.070 150.250  1.00  0.00            
ATOM   2453  HD3 LYS   165     100.870  98.890 151.270  1.00  0.00            
ATOM   2454  CE  LYS   165     102.550  97.670 151.870  1.00  0.00            
ATOM   2455  HE2 LYS   165     101.870  97.130 152.530  1.00  0.00            
ATOM   2456  HE3 LYS   165     103.200  96.960 151.360  1.00  0.00            
ATOM   2457  NZ  LYS   165     103.380  98.610 152.670  1.00  0.00            
ATOM   2458  HZ1 LYS   165     102.780  99.270 153.140  1.00  0.00            
ATOM   2459  HZ2 LYS   165     103.910  98.090 153.350  1.00  0.00            
ATOM   2460  HZ3 LYS   165     104.010  99.110 152.050  1.00  0.00            
ATOM   2461  C   LYS   165     100.050  94.610 148.330  1.00  0.00            
ATOM   2462  O   LYS   165     100.440  95.030 147.220  1.00  0.00            
ATOM   2463  N   LEU   166     100.390  93.380 148.670  1.00  0.00            
ATOM   2464  H   LEU   166     100.260  93.150 149.640  1.00  0.00            
ATOM   2465  CA  LEU   166     101.040  92.350 147.770  1.00  0.00            
ATOM   2466  HA  LEU   166     101.950  92.750 147.320  1.00  0.00            
ATOM   2467  CB  LEU   166     101.410  91.130 148.610  1.00  0.00            
ATOM   2468  HB2 LEU   166     101.990  91.490 149.460  1.00  0.00            
ATOM   2469  HB3 LEU   166     100.480  90.690 148.960  1.00  0.00            
ATOM   2470  CG  LEU   166     102.200  90.100 147.860  1.00  0.00            
ATOM   2471  HG  LEU   166     101.630  89.750 147.000  1.00  0.00            
ATOM   2472  CD1 LEU   166     103.450  90.700 147.400  1.00  0.00            
ATOM   2473 HD11 LEU   166     104.020  91.050 148.260  1.00  0.00            
ATOM   2474 HD12 LEU   166     104.030  89.960 146.850  1.00  0.00            
ATOM   2475 HD13 LEU   166     103.230  91.540 146.740  1.00  0.00            
ATOM   2476  CD2 LEU   166     102.540  88.900 148.700  1.00  0.00            
ATOM   2477 HD21 LEU   166     101.620  88.430 149.040  1.00  0.00            
ATOM   2478 HD22 LEU   166     103.110  88.190 148.100  1.00  0.00            
ATOM   2479 HD23 LEU   166     103.130  89.210 149.560  1.00  0.00            
ATOM   2480  C   LEU   166     100.230  91.930 146.550  1.00  0.00            
ATOM   2481  O   LEU   166     100.710  91.930 145.430  1.00  0.00            
ATOM   2482  N   ILE   167      98.930  91.710 146.800  1.00  0.00            
ATOM   2483  H   ILE   167      98.690  91.460 147.750  1.00  0.00            
ATOM   2484  CA  ILE   167      97.910  91.580 145.780  1.00  0.00            
ATOM   2485  HA  ILE   167      98.140  90.840 145.010  1.00  0.00            
ATOM   2486  CB  ILE   167      96.610  91.220 146.460  1.00  0.00            
ATOM   2487  HB  ILE   167      96.550  91.780 147.390  1.00  0.00            
ATOM   2488  CG2 ILE   167      95.390  91.540 145.600  1.00  0.00            
ATOM   2489 HG21 ILE   167      95.450  90.980 144.660  1.00  0.00            
ATOM   2490 HG22 ILE   167      94.480  91.260 146.130  1.00  0.00            
ATOM   2491 HG23 ILE   167      95.370  92.610 145.380  1.00  0.00            
ATOM   2492  CG1 ILE   167      96.680  89.710 146.860  1.00  0.00            
ATOM   2493 HG12 ILE   167      96.640  89.140 145.930  1.00  0.00            
ATOM   2494 HG13 ILE   167      97.650  89.550 147.340  1.00  0.00            
ATOM   2495  CD1 ILE   167      95.550  89.240 147.810  1.00  0.00            
ATOM   2496 HD11 ILE   167      94.580  89.390 147.330  1.00  0.00            
ATOM   2497 HD12 ILE   167      95.680  88.180 148.030  1.00  0.00            
ATOM   2498 HD13 ILE   167      95.590  89.810 148.730  1.00  0.00            
ATOM   2499  C   ILE   167      97.830  92.690 144.810  1.00  0.00            
ATOM   2500  O   ILE   167      97.770  92.420 143.610  1.00  0.00            
ATOM   2501  N   ASN   168      97.850  93.950 145.350  1.00  0.00            
ATOM   2502  H   ASN   168      97.720  94.090 146.340  1.00  0.00            
ATOM   2503  CA  ASN   168      97.910  95.160 144.470  1.00  0.00            
ATOM   2504  HA  ASN   168      97.110  95.060 143.730  1.00  0.00            
ATOM   2505  CB  ASN   168      97.750  96.530 145.200  1.00  0.00            
ATOM   2506  HB2 ASN   168      98.630  96.630 145.840  1.00  0.00            
ATOM   2507  HB3 ASN   168      97.740  97.330 144.460  1.00  0.00            
ATOM   2508  CG  ASN   168      96.510  96.650 146.060  1.00  0.00            
ATOM   2509  OD1 ASN   168      95.440  96.030 145.720  1.00  0.00            
ATOM   2510  ND2 ASN   168      96.500  97.450 147.170  1.00  0.00            
ATOM   2511 HD21 ASN   168      95.660  97.520 147.730  1.00  0.00            
ATOM   2512 HD22 ASN   168      97.330  97.970 147.420  1.00  0.00            
ATOM   2513  C   ASN   168      99.100  95.240 143.610  1.00  0.00            
ATOM   2514  O   ASN   168      98.950  95.460 142.410  1.00  0.00            
ATOM   2515  N   ILE   169     100.360  94.920 144.130  1.00  0.00            
ATOM   2516  H   ILE   169     100.380  94.780 145.130  1.00  0.00            
ATOM   2517  CA  ILE   169     101.600  94.830 143.400  1.00  0.00            
ATOM   2518  HA  ILE   169     101.770  95.730 142.810  1.00  0.00            
ATOM   2519  CB  ILE   169     102.790  94.560 144.250  1.00  0.00            
ATOM   2520  HB  ILE   169     102.590  93.640 144.800  1.00  0.00            
ATOM   2521  CG2 ILE   169     104.120  94.410 143.440  1.00  0.00            
ATOM   2522 HG21 ILE   169     104.320  95.330 142.890  1.00  0.00            
ATOM   2523 HG22 ILE   169     104.940  94.210 144.120  1.00  0.00            
ATOM   2524 HG23 ILE   169     104.030  93.580 142.740  1.00  0.00            
ATOM   2525  CG1 ILE   169     102.910  95.620 145.290  1.00  0.00            
ATOM   2526 HG12 ILE   169     103.230  96.520 144.770  1.00  0.00            
ATOM   2527 HG13 ILE   169     101.910  95.770 145.690  1.00  0.00            
ATOM   2528  CD1 ILE   169     103.860  95.320 146.410  1.00  0.00            
ATOM   2529 HD11 ILE   169     104.860  95.170 146.000  1.00  0.00            
ATOM   2530 HD12 ILE   169     103.870  96.150 147.110  1.00  0.00            
ATOM   2531 HD13 ILE   169     103.540  94.420 146.920  1.00  0.00            
ATOM   2532  C   ILE   169     101.550  93.780 142.330  1.00  0.00            
ATOM   2533  O   ILE   169     101.960  93.930 141.200  1.00  0.00            
ATOM   2534  N   CYS   170     100.870  92.610 142.680  1.00  0.00            
ATOM   2535  H   CYS   170     100.590  92.320 143.600  1.00  0.00            
ATOM   2536  CA  CYS   170     100.640  91.660 141.530  1.00  0.00            
ATOM   2537  HA  CYS   170     101.580  91.510 141.000  1.00  0.00            
ATOM   2538  CB  CYS   170     100.130  90.320 142.000  1.00  0.00            
ATOM   2539  HB2 CYS   170      99.110  90.420 142.370  1.00  0.00            
ATOM   2540  HB3 CYS   170     100.150  89.600 141.170  1.00  0.00            
ATOM   2541  SG  CYS   170     101.080  89.570 143.330  1.00  0.00            
ATOM   2542  HG  CYS   170     100.330  88.470 143.430  1.00  0.00            
ATOM   2543  C   CYS   170      99.720  92.180 140.450  1.00  0.00            
ATOM   2544  O   CYS   170      99.950  91.910 139.290  1.00  0.00            
ATOM   2545  N   ILE   171      98.580  92.870 140.750  1.00  0.00            
ATOM   2546  H   ILE   171      98.380  92.960 141.730  1.00  0.00            
ATOM   2547  CA  ILE   171      97.610  93.410 139.780  1.00  0.00            
ATOM   2548  HA  ILE   171      97.340  92.650 139.040  1.00  0.00            
ATOM   2549  CB  ILE   171      96.320  93.970 140.440  1.00  0.00            
ATOM   2550  HB  ILE   171      96.580  94.620 141.270  1.00  0.00            
ATOM   2551  CG2 ILE   171      95.560  94.760 139.420  1.00  0.00            
ATOM   2552 HG21 ILE   171      95.300  94.110 138.580  1.00  0.00            
ATOM   2553 HG22 ILE   171      94.650  95.160 139.870  1.00  0.00            
ATOM   2554 HG23 ILE   171      96.180  95.580 139.060  1.00  0.00            
ATOM   2555  CG1 ILE   171      95.500  92.800 141.040  1.00  0.00            
ATOM   2556 HG12 ILE   171      96.080  92.430 141.880  1.00  0.00            
ATOM   2557 HG13 ILE   171      94.570  93.250 141.400  1.00  0.00            
ATOM   2558  CD1 ILE   171      95.170  91.640 140.110  1.00  0.00            
ATOM   2559 HD11 ILE   171      96.090  91.190 139.740  1.00  0.00            
ATOM   2560 HD12 ILE   171      94.590  90.890 140.650  1.00  0.00            
ATOM   2561 HD13 ILE   171      94.580  92.000 139.260  1.00  0.00            
ATOM   2562  C   ILE   171      98.340  94.470 138.980  1.00  0.00            
ATOM   2563  O   ILE   171      98.170  94.440 137.760  1.00  0.00            
ATOM   2564  N   TRP   172      99.100  95.390 139.650  1.00  0.00            
ATOM   2565  H   TRP   172      99.020  95.450 140.650  1.00  0.00            
ATOM   2566  CA  TRP   172      99.930  96.360 138.970  1.00  0.00            
ATOM   2567  HA  TRP   172      99.300  97.000 138.340  1.00  0.00            
ATOM   2568  CB  TRP   172     100.690  97.240 139.970  1.00  0.00            
ATOM   2569  HB2 TRP   172     100.070  97.680 140.750  1.00  0.00            
ATOM   2570  HB3 TRP   172     101.350  96.490 140.410  1.00  0.00            
ATOM   2571  CG  TRP   172     101.580  98.340 139.450  1.00  0.00            
ATOM   2572  CD1 TRP   172     101.100  99.650 139.440  1.00  0.00            
ATOM   2573  HD1 TRP   172     100.060  99.780 139.740  1.00  0.00            
ATOM   2574  NE1 TRP   172     102.060 100.520 139.040  1.00  0.00            
ATOM   2575  HE1 TRP   172     101.950 101.520 138.930  1.00  0.00            
ATOM   2576  CE2 TRP   172     103.240  99.810 138.820  1.00  0.00            
ATOM   2577  CZ2 TRP   172     104.440 100.330 138.440  1.00  0.00            
ATOM   2578  HZ2 TRP   172     104.570 101.410 138.370  1.00  0.00            
ATOM   2579  CH2 TRP   172     105.440  99.400 138.160  1.00  0.00            
ATOM   2580  HH2 TRP   172     106.420  99.710 137.780  1.00  0.00            
ATOM   2581  CZ3 TRP   172     105.180  97.990 138.370  1.00  0.00            
ATOM   2582  HZ3 TRP   172     105.940  97.260 138.090  1.00  0.00            
ATOM   2583  CE3 TRP   172     103.990  97.520 138.910  1.00  0.00            
ATOM   2584  HE3 TRP   172     103.840  96.470 139.160  1.00  0.00            
ATOM   2585  CD2 TRP   172     103.030  98.460 139.060  1.00  0.00            
ATOM   2586  C   TRP   172     100.910  95.860 137.970  1.00  0.00            
ATOM   2587  O   TRP   172     101.020  96.370 136.870  1.00  0.00            
ATOM   2588  N   VAL   173     101.670  94.710 138.190  1.00  0.00            
ATOM   2589  H   VAL   173     101.810  94.380 139.130  1.00  0.00            
ATOM   2590  CA  VAL   173     102.370  94.040 137.120  1.00  0.00            
ATOM   2591  HA  VAL   173     103.010  94.770 136.620  1.00  0.00            
ATOM   2592  CB  VAL   173     103.270  92.950 137.750  1.00  0.00            
ATOM   2593  HB  VAL   173     102.600  92.250 138.250  1.00  0.00            
ATOM   2594  CG1 VAL   173     104.140  92.210 136.800  1.00  0.00            
ATOM   2595 HG11 VAL   173     104.810  92.910 136.300  1.00  0.00            
ATOM   2596 HG12 VAL   173     104.730  91.470 137.340  1.00  0.00            
ATOM   2597 HG13 VAL   173     103.520  91.710 136.050  1.00  0.00            
ATOM   2598  CG2 VAL   173     104.260  93.670 138.710  1.00  0.00            
ATOM   2599 HG21 VAL   173     103.700  94.200 139.480  1.00  0.00            
ATOM   2600 HG22 VAL   173     104.910  92.930 139.170  1.00  0.00            
ATOM   2601 HG23 VAL   173     104.860  94.380 138.140  1.00  0.00            
ATOM   2602  C   VAL   173     101.530  93.500 136.060  1.00  0.00            
ATOM   2603  O   VAL   173     101.940  93.570 134.930  1.00  0.00            
ATOM   2604  N   LEU   174     100.300  92.970 136.240  1.00  0.00            
ATOM   2605  H   LEU   174      99.900  92.880 137.160  1.00  0.00            
ATOM   2606  CA  LEU   174      99.500  92.490 135.080  1.00  0.00            
ATOM   2607  HA  LEU   174     100.120  91.860 134.440  1.00  0.00            
ATOM   2608  CB  LEU   174      98.270  91.650 135.580  1.00  0.00            
ATOM   2609  HB2 LEU   174      97.780  92.350 136.250  1.00  0.00            
ATOM   2610  HB3 LEU   174      97.610  91.430 134.740  1.00  0.00            
ATOM   2611  CG  LEU   174      98.590  90.320 136.360  1.00  0.00            
ATOM   2612  HG  LEU   174      99.430  90.520 137.020  1.00  0.00            
ATOM   2613  CD1 LEU   174      97.390  89.810 137.180  1.00  0.00            
ATOM   2614 HD11 LEU   174      96.550  89.610 136.510  1.00  0.00            
ATOM   2615 HD12 LEU   174      97.670  88.890 137.690  1.00  0.00            
ATOM   2616 HD13 LEU   174      97.100  90.560 137.910  1.00  0.00            
ATOM   2617  CD2 LEU   174      99.100  89.290 135.330  1.00  0.00            
ATOM   2618 HD21 LEU   174     100.000  89.670 134.840  1.00  0.00            
ATOM   2619 HD22 LEU   174      99.330  88.350 135.830  1.00  0.00            
ATOM   2620 HD23 LEU   174      98.330  89.110 134.580  1.00  0.00            
ATOM   2621  C   LEU   174      98.960  93.600 134.210  1.00  0.00            
ATOM   2622  O   LEU   174      98.790  93.460 133.020  1.00  0.00            
ATOM   2623  N   ALA   175      98.610  94.700 134.910  1.00  0.00            
ATOM   2624  H   ALA   175      98.810  94.700 135.900  1.00  0.00            
ATOM   2625  CA  ALA   175      98.090  95.930 134.310  1.00  0.00            
ATOM   2626  HA  ALA   175      97.230  95.790 133.650  1.00  0.00            
ATOM   2627  CB  ALA   175      97.660  96.760 135.510  1.00  0.00            
ATOM   2628  HB1 ALA   175      98.510  96.920 136.170  1.00  0.00            
ATOM   2629  HB2 ALA   175      97.280  97.720 135.170  1.00  0.00            
ATOM   2630  HB3 ALA   175      96.870  96.230 136.050  1.00  0.00            
ATOM   2631  C   ALA   175      99.160  96.790 133.600  1.00  0.00            
ATOM   2632  O   ALA   175      99.000  97.070 132.420  1.00  0.00            
ATOM   2633  N   SER   176     100.400  97.020 134.200  1.00  0.00            
ATOM   2634  H   SER   176     100.480  96.830 135.190  1.00  0.00            
ATOM   2635  CA  SER   176     101.570  97.580 133.500  1.00  0.00            
ATOM   2636  HA  SER   176     101.270  98.450 132.910  1.00  0.00            
ATOM   2637  CB  SER   176     102.630  98.020 134.520  1.00  0.00            
ATOM   2638  HB2 SER   176     103.460  98.430 133.950  1.00  0.00            
ATOM   2639  HB3 SER   176     102.180  98.810 135.120  1.00  0.00            
ATOM   2640  OG  SER   176     103.110  96.980 135.380  1.00  0.00            
ATOM   2641  HG  SER   176     103.760  97.340 135.980  1.00  0.00            
ATOM   2642  C   SER   176     102.160  96.590 132.510  1.00  0.00            
ATOM   2643  O   SER   176     102.640  97.010 131.410  1.00  0.00            
ATOM   2644  N   GLY   177     102.190  95.260 132.780  1.00  0.00            
ATOM   2645  H   GLY   177     101.920  95.020 133.720  1.00  0.00            
ATOM   2646  CA  GLY   177     102.550  94.220 131.910  1.00  0.00            
ATOM   2647  HA2 GLY   177     103.590  94.370 131.620  1.00  0.00            
ATOM   2648  HA3 GLY   177     102.450  93.280 132.450  1.00  0.00            
ATOM   2649  C   GLY   177     101.690  94.150 130.640  1.00  0.00            
ATOM   2650  O   GLY   177     102.170  93.650 129.600  1.00  0.00            
ATOM   2651  N   VAL   178     100.450  94.610 130.580  1.00  0.00            
ATOM   2652  H   VAL   178      99.980  94.730 131.460  1.00  0.00            
ATOM   2653  CA  VAL   178      99.700  94.830 129.370  1.00  0.00            
ATOM   2654  HA  VAL   178     100.100  94.220 128.560  1.00  0.00            
ATOM   2655  CB  VAL   178      98.130  94.480 129.550  1.00  0.00            
ATOM   2656  HB  VAL   178      98.100  93.430 129.850  1.00  0.00            
ATOM   2657  CG1 VAL   178      97.310  95.330 130.560  1.00  0.00            
ATOM   2658 HG11 VAL   178      97.340  96.380 130.260  1.00  0.00            
ATOM   2659 HG12 VAL   178      96.280  94.980 130.570  1.00  0.00            
ATOM   2660 HG13 VAL   178      97.740  95.230 131.550  1.00  0.00            
ATOM   2661  CG2 VAL   178      97.440  94.620 128.160  1.00  0.00            
ATOM   2662 HG21 VAL   178      97.900  93.930 127.450  1.00  0.00            
ATOM   2663 HG22 VAL   178      96.380  94.390 128.250  1.00  0.00            
ATOM   2664 HG23 VAL   178      97.560  95.640 127.790  1.00  0.00            
ATOM   2665  C   VAL   178      99.930  96.270 128.850  1.00  0.00            
ATOM   2666  O   VAL   178      99.710  96.550 127.690  1.00  0.00            
ATOM   2667  N   GLY   179     100.420  97.240 129.620  1.00  0.00            
ATOM   2668  H   GLY   179     100.510  96.960 130.580  1.00  0.00            
ATOM   2669  CA  GLY   179     100.830  98.620 129.240  1.00  0.00            
ATOM   2670  HA2 GLY   179      99.980  99.140 128.780  1.00  0.00            
ATOM   2671  HA3 GLY   179     101.150  99.160 130.130  1.00  0.00            
ATOM   2672  C   GLY   179     101.970  98.580 128.250  1.00  0.00            
ATOM   2673  O   GLY   179     102.060  99.340 127.310  1.00  0.00            
ATOM   2674  N   VAL   180     103.000  97.730 128.490  1.00  0.00            
ATOM   2675  H   VAL   180     103.010  97.210 129.350  1.00  0.00            
ATOM   2676  CA  VAL   180     104.150  97.680 127.660  1.00  0.00            
ATOM   2677  HA  VAL   180     104.590  98.680 127.660  1.00  0.00            
ATOM   2678  CB  VAL   180     105.160  96.680 128.330  1.00  0.00            
ATOM   2679  HB  VAL   180     104.580  95.800 128.620  1.00  0.00            
ATOM   2680  CG1 VAL   180     106.330  96.250 127.450  1.00  0.00            
ATOM   2681 HG11 VAL   180     106.910  97.130 127.160  1.00  0.00            
ATOM   2682 HG12 VAL   180     106.970  95.560 128.000  1.00  0.00            
ATOM   2683 HG13 VAL   180     105.950  95.750 126.550  1.00  0.00            
ATOM   2684  CG2 VAL   180     105.820  97.430 129.490  1.00  0.00            
ATOM   2685 HG21 VAL   180     105.060  97.740 130.200  1.00  0.00            
ATOM   2686 HG22 VAL   180     106.530  96.770 129.990  1.00  0.00            
ATOM   2687 HG23 VAL   180     106.340  98.310 129.100  1.00  0.00            
ATOM   2688  C   VAL   180     103.890  97.390 126.100  1.00  0.00            
ATOM   2689  O   VAL   180     104.470  98.110 125.290  1.00  0.00            
ATOM   2690  N   PRO   181     102.970  96.490 125.650  1.00  0.00            
ATOM   2691  CD  PRO   181     102.560  95.270 126.220  1.00  0.00            
ATOM   2692  HD2 PRO   181     101.990  95.570 127.100  1.00  0.00            
ATOM   2693  HD3 PRO   181     103.490  94.800 126.530  1.00  0.00            
ATOM   2694  CG  PRO   181     101.760  94.400 125.290  1.00  0.00            
ATOM   2695  HG2 PRO   181     100.750  94.280 125.670  1.00  0.00            
ATOM   2696  HG3 PRO   181     102.230  93.420 125.200  1.00  0.00            
ATOM   2697  CB  PRO   181     101.760  95.150 123.920  1.00  0.00            
ATOM   2698  HB2 PRO   181     100.760  95.400 123.550  1.00  0.00            
ATOM   2699  HB3 PRO   181     102.270  94.530 123.180  1.00  0.00            
ATOM   2700  CA  PRO   181     102.580  96.470 124.170  1.00  0.00            
ATOM   2701  HA  PRO   181     103.500  96.340 123.590  1.00  0.00            
ATOM   2702  C   PRO   181     101.860  97.730 123.710  1.00  0.00            
ATOM   2703  O   PRO   181     102.260  98.190 122.600  1.00  0.00            
ATOM   2704  N   ILE   182     100.950  98.410 124.430  1.00  0.00            
ATOM   2705  H   ILE   182     100.690  98.010 125.320  1.00  0.00            
ATOM   2706  CA  ILE   182     100.270  99.620 124.000  1.00  0.00            
ATOM   2707  HA  ILE   182      99.810  99.480 123.020  1.00  0.00            
ATOM   2708  CB  ILE   182      99.180  99.970 125.040  1.00  0.00            
ATOM   2709  HB  ILE   182      99.640 100.180 126.000  1.00  0.00            
ATOM   2710  CG2 ILE   182      98.380 101.250 124.540  1.00  0.00            
ATOM   2711 HG21 ILE   182      97.910 101.030 123.570  1.00  0.00            
ATOM   2712 HG22 ILE   182      97.610 101.500 125.260  1.00  0.00            
ATOM   2713 HG23 ILE   182      99.070 102.090 124.430  1.00  0.00            
ATOM   2714  CG1 ILE   182      98.150  98.900 125.350  1.00  0.00            
ATOM   2715 HG12 ILE   182      98.750  98.090 125.750  1.00  0.00            
ATOM   2716 HG13 ILE   182      97.560  99.350 126.140  1.00  0.00            
ATOM   2717  CD1 ILE   182      97.210  98.350 124.260  1.00  0.00            
ATOM   2718 HD11 ILE   182      97.800  97.900 123.460  1.00  0.00            
ATOM   2719 HD12 ILE   182      96.550  97.590 124.690  1.00  0.00            
ATOM   2720 HD13 ILE   182      96.610  99.160 123.850  1.00  0.00            
ATOM   2721  C   ILE   182     101.280 100.790 123.800  1.00  0.00            
ATOM   2722  O   ILE   182     101.150 101.380 122.770  1.00  0.00            
ATOM   2723  N   MET   183     102.330 100.990 124.610  1.00  0.00            
ATOM   2724  H   MET   183     102.290 100.670 125.560  1.00  0.00            
ATOM   2725  CA  MET   183     103.340 101.990 124.250  1.00  0.00            
ATOM   2726  HA  MET   183     102.850 102.870 123.830  1.00  0.00            
ATOM   2727  CB  MET   183     104.150 102.410 125.500  1.00  0.00            
ATOM   2728  HB2 MET   183     104.870 103.130 125.110  1.00  0.00            
ATOM   2729  HB3 MET   183     103.420 102.920 126.120  1.00  0.00            
ATOM   2730  CG  MET   183     104.910 101.310 126.360  1.00  0.00            
ATOM   2731  HG2 MET   183     104.930 101.610 127.400  1.00  0.00            
ATOM   2732  HG3 MET   183     104.390 100.350 126.270  1.00  0.00            
ATOM   2733  SD  MET   183     106.580 101.130 125.770  1.00  0.00            
ATOM   2734  CE  MET   183     107.270 100.020 126.990  1.00  0.00            
ATOM   2735  HE1 MET   183     106.710  99.080 126.990  1.00  0.00            
ATOM   2736  HE2 MET   183     108.310  99.820 126.750  1.00  0.00            
ATOM   2737  HE3 MET   183     107.210 100.480 127.970  1.00  0.00            
ATOM   2738  C   MET   183     104.130 101.810 123.000  1.00  0.00            
ATOM   2739  O   MET   183     104.610 102.750 122.320  1.00  0.00            
ATOM   2740  N   VAL   184     104.370 100.560 122.630  1.00  0.00            
ATOM   2741  H   VAL   184     104.350  99.850 123.340  1.00  0.00            
ATOM   2742  CA  VAL   184     104.950 100.220 121.310  1.00  0.00            
ATOM   2743  HA  VAL   184     105.720 100.900 120.940  1.00  0.00            
ATOM   2744  CB  VAL   184     105.520  98.770 121.290  1.00  0.00            
ATOM   2745  HB  VAL   184     104.650  98.110 121.370  1.00  0.00            
ATOM   2746  CG1 VAL   184     106.340  98.370 120.070  1.00  0.00            
ATOM   2747 HG11 VAL   184     107.200  99.030 119.980  1.00  0.00            
ATOM   2748 HG12 VAL   184     106.680  97.340 120.180  1.00  0.00            
ATOM   2749 HG13 VAL   184     105.720  98.460 119.170  1.00  0.00            
ATOM   2750  CG2 VAL   184     106.320  98.420 122.600  1.00  0.00            
ATOM   2751 HG21 VAL   184     105.660  98.510 123.460  1.00  0.00            
ATOM   2752 HG22 VAL   184     106.700  97.400 122.530  1.00  0.00            
ATOM   2753 HG23 VAL   184     107.160  99.110 122.710  1.00  0.00            
ATOM   2754  C   VAL   184     104.070 100.620 120.130  1.00  0.00            
ATOM   2755  O   VAL   184     104.600 101.020 119.070  1.00  0.00            
ATOM   2756  N   MET   185     102.760 100.600 120.330  1.00  0.00            
ATOM   2757  H   MET   185     102.420 100.420 121.260  1.00  0.00            
ATOM   2758  CA  MET   185     101.790 100.910 119.300  1.00  0.00            
ATOM   2759  HA  MET   185     102.190 100.760 118.300  1.00  0.00            
ATOM   2760  CB  MET   185     100.600  99.910 119.520  1.00  0.00            
ATOM   2761  HB2 MET   185     100.310  99.910 120.570  1.00  0.00            
ATOM   2762  HB3 MET   185      99.750 100.210 118.900  1.00  0.00            
ATOM   2763  CG  MET   185     101.050  98.500 119.120  1.00  0.00            
ATOM   2764  HG2 MET   185     101.570  98.550 118.160  1.00  0.00            
ATOM   2765  HG3 MET   185     101.730  98.120 119.880  1.00  0.00            
ATOM   2766  SD  MET   185      99.600  97.340 118.970  1.00  0.00            
ATOM   2767  CE  MET   185      99.150  97.240 120.760  1.00  0.00            
ATOM   2768  HE1 MET   185      98.900  98.230 121.130  1.00  0.00            
ATOM   2769  HE2 MET   185      98.290  96.580 120.880  1.00  0.00            
ATOM   2770  HE3 MET   185      99.990  96.840 121.320  1.00  0.00            
ATOM   2771  C   MET   185     101.180 102.230 119.360  1.00  0.00            
ATOM   2772  O   MET   185     100.590 102.660 118.360  1.00  0.00            
ATOM   2773  N   ALA   186     101.270 102.980 120.460  1.00  0.00            
ATOM   2774  H   ALA   186     101.540 102.480 121.290  1.00  0.00            
ATOM   2775  CA  ALA   186     100.910 104.370 120.580  1.00  0.00            
ATOM   2776  HA  ALA   186     100.010 104.590 120.000  1.00  0.00            
ATOM   2777  CB  ALA   186     100.640 104.670 122.040  1.00  0.00            
ATOM   2778  HB1 ALA   186     101.540 104.460 122.620  1.00  0.00            
ATOM   2779  HB2 ALA   186     100.370 105.720 122.150  1.00  0.00            
ATOM   2780  HB3 ALA   186      99.820 104.040 122.390  1.00  0.00            
ATOM   2781  C   ALA   186     102.030 105.230 119.910  1.00  0.00            
ATOM   2782  O   ALA   186     103.180 105.300 120.370  1.00  0.00            
ATOM   2783  N   VAL   187     101.620 105.970 118.890  1.00  0.00            
ATOM   2784  H   VAL   187     100.620 105.980 118.710  1.00  0.00            
ATOM   2785  CA  VAL   187     102.450 106.720 118.040  1.00  0.00            
ATOM   2786  HA  VAL   187     103.400 107.000 118.500  1.00  0.00            
ATOM   2787  CB  VAL   187     102.750 105.980 116.700  1.00  0.00            
ATOM   2788  HB  VAL   187     103.220 106.690 116.020  1.00  0.00            
ATOM   2789  CG1 VAL   187     103.680 104.750 116.880  1.00  0.00            
ATOM   2790 HG11 VAL   187     103.210 104.030 117.550  1.00  0.00            
ATOM   2791 HG12 VAL   187     103.850 104.280 115.910  1.00  0.00            
ATOM   2792 HG13 VAL   187     104.630 105.070 117.300  1.00  0.00            
ATOM   2793  CG2 VAL   187     101.440 105.580 115.990  1.00  0.00            
ATOM   2794 HG21 VAL   187     100.860 106.470 115.770  1.00  0.00            
ATOM   2795 HG22 VAL   187     101.670 105.060 115.050  1.00  0.00            
ATOM   2796 HG23 VAL   187     100.860 104.920 116.630  1.00  0.00            
ATOM   2797  C   VAL   187     101.820 107.980 117.730  1.00  0.00            
ATOM   2798  O   VAL   187     100.580 108.090 117.820  1.00  0.00            
ATOM   2799  N   THR   188     102.660 108.930 117.350  1.00  0.00            
ATOM   2800  H   THR   188     103.660 108.880 117.500  1.00  0.00            
ATOM   2801  CA  THR   188     102.130 110.080 116.700  1.00  0.00            
ATOM   2802  HA  THR   188     101.140 110.180 117.130  1.00  0.00            
ATOM   2803  CB  THR   188     102.880 111.390 116.880  1.00  0.00            
ATOM   2804  HB  THR   188     102.550 112.080 116.100  1.00  0.00            
ATOM   2805  CG2 THR   188     102.610 112.030 118.300  1.00  0.00            
ATOM   2806 HG21 THR   188     102.940 111.340 119.070  1.00  0.00            
ATOM   2807 HG22 THR   188     103.160 112.960 118.390  1.00  0.00            
ATOM   2808 HG23 THR   188     101.540 112.230 118.410  1.00  0.00            
ATOM   2809  OG1 THR   188     104.300 111.160 116.840  1.00  0.00            
ATOM   2810  HG1 THR   188     104.760 111.990 116.950  1.00  0.00            
ATOM   2811  C   THR   188     102.080 109.830 115.210  1.00  0.00            
ATOM   2812  O   THR   188     102.920 109.190 114.650  1.00  0.00            
ATOM   2813  N   ARG   189     101.010 110.230 114.480  1.00  0.00            
ATOM   2814  H   ARG   189     100.240 110.610 115.010  1.00  0.00            
ATOM   2815  CA  ARG   189     100.860 110.110 113.040  1.00  0.00            
ATOM   2816  HA  ARG   189     101.710 109.570 112.620  1.00  0.00            
ATOM   2817  CB  ARG   189      99.530 109.320 112.690  1.00  0.00            
ATOM   2818  HB2 ARG   189      99.630 108.320 113.110  1.00  0.00            
ATOM   2819  HB3 ARG   189      98.710 109.840 113.180  1.00  0.00            
ATOM   2820  CG  ARG   189      99.260 109.220 111.250  1.00  0.00            
ATOM   2821  HG2 ARG   189      98.230 108.860 111.140  1.00  0.00            
ATOM   2822  HG3 ARG   189      99.340 110.230 110.840  1.00  0.00            
ATOM   2823  CD  ARG   189     100.170 108.320 110.520  1.00  0.00            
ATOM   2824  HD2 ARG   189     101.210 108.480 110.800  1.00  0.00            
ATOM   2825  HD3 ARG   189      99.910 107.270 110.670  1.00  0.00            
ATOM   2826  NE  ARG   189     100.020 108.640 109.100  1.00  0.00            
ATOM   2827  HE  ARG   189     100.630 109.360 108.730  1.00  0.00            
ATOM   2828  CZ  ARG   189      99.250 108.020 108.280  1.00  0.00            
ATOM   2829  NH1 ARG   189      98.560 106.960 108.550  1.00  0.00            
ATOM   2830 HH11 ARG   189      98.600 106.550 109.470  1.00  0.00            
ATOM   2831 HH12 ARG   189      97.980 106.540 107.830  1.00  0.00            
ATOM   2832  NH2 ARG   189      99.030 108.500 107.090  1.00  0.00            
ATOM   2833 HH21 ARG   189      99.470 109.370 106.810  1.00  0.00            
ATOM   2834 HH22 ARG   189      98.420 108.000 106.450  1.00  0.00            
ATOM   2835  C   ARG   189     100.850 111.520 112.330  1.00  0.00            
ATOM   2836  O   ARG   189      99.960 112.340 112.670  1.00  0.00            
ATOM   2837  N   PRO   190     101.860 111.880 111.520  1.00  0.00            
ATOM   2838  CD  PRO   190     103.190 111.200 111.560  1.00  0.00            
ATOM   2839  HD2 PRO   190     103.140 110.260 111.000  1.00  0.00            
ATOM   2840  HD3 PRO   190     103.460 110.990 112.590  1.00  0.00            
ATOM   2841  CG  PRO   190     104.110 112.220 110.910  1.00  0.00            
ATOM   2842  HG2 PRO   190     104.970 111.740 110.430  1.00  0.00            
ATOM   2843  HG3 PRO   190     104.460 112.960 111.630  1.00  0.00            
ATOM   2844  CB  PRO   190     103.180 112.870 109.870  1.00  0.00            
ATOM   2845  HB2 PRO   190     102.980 112.170 109.060  1.00  0.00            
ATOM   2846  HB3 PRO   190     103.520 113.820 109.450  1.00  0.00            
ATOM   2847  CA  PRO   190     101.900 113.090 110.700  1.00  0.00            
ATOM   2848  HA  PRO   190     102.010 113.960 111.350  1.00  0.00            
ATOM   2849  C   PRO   190     100.630 113.230 109.900  1.00  0.00            
ATOM   2850  O   PRO   190     100.180 112.290 109.290  1.00  0.00            
ATOM   2851  N   ARG   191     100.110 114.490 109.800  1.00  0.00            
ATOM   2852  H   ARG   191     100.510 115.290 110.270  1.00  0.00            
ATOM   2853  CA  ARG   191      99.010 114.710 108.880  1.00  0.00            
ATOM   2854  HA  ARG   191      98.890 113.840 108.230  1.00  0.00            
ATOM   2855  CB  ARG   191      97.640 114.950 109.670  1.00  0.00            
ATOM   2856  HB2 ARG   191      97.790 115.830 110.300  1.00  0.00            
ATOM   2857  HB3 ARG   191      96.880 115.170 108.920  1.00  0.00            
ATOM   2858  CG  ARG   191      97.170 113.720 110.570  1.00  0.00            
ATOM   2859  HG2 ARG   191      98.000 113.340 111.170  1.00  0.00            
ATOM   2860  HG3 ARG   191      96.350 114.010 111.220  1.00  0.00            
ATOM   2861  CD  ARG   191      96.710 112.660 109.650  1.00  0.00            
ATOM   2862  HD2 ARG   191      96.130 113.100 108.840  1.00  0.00            
ATOM   2863  HD3 ARG   191      97.570 112.130 109.230  1.00  0.00            
ATOM   2864  NE  ARG   191      95.840 111.660 110.390  1.00  0.00            
ATOM   2865  HE  ARG   191      95.380 111.940 111.240  1.00  0.00            
ATOM   2866  CZ  ARG   191      95.680 110.380 109.950  1.00  0.00            
ATOM   2867  NH1 ARG   191      94.980 109.580 110.710  1.00  0.00            
ATOM   2868 HH11 ARG   191      94.590 109.920 111.570  1.00  0.00            
ATOM   2869 HH12 ARG   191      94.830 108.620 110.420  1.00  0.00            
ATOM   2870  NH2 ARG   191      96.200 109.910 108.840  1.00  0.00            
ATOM   2871 HH21 ARG   191      96.760 110.510 108.250  1.00  0.00            
ATOM   2872 HH22 ARG   191      96.040 108.950 108.570  1.00  0.00            
ATOM   2873  C   ARG   191      99.260 116.000 108.140  1.00  0.00            
ATOM   2874  O   ARG   191     100.220 116.750 108.500  1.00  0.00            
ATOM   2875  N   ASP   192      98.420 116.380 107.130  1.00  0.00            
ATOM   2876  H   ASP   192      97.810 115.740 106.640  1.00  0.00            
ATOM   2877  CA  ASP   192      98.520 117.730 106.640  1.00  0.00            
ATOM   2878  HA  ASP   192      99.560 117.990 106.440  1.00  0.00            
ATOM   2879  CB  ASP   192      97.720 117.840 105.300  1.00  0.00            
ATOM   2880  HB2 ASP   192      96.740 117.390 105.440  1.00  0.00            
ATOM   2881  HB3 ASP   192      97.600 118.870 104.960  1.00  0.00            
ATOM   2882  CG  ASP   192      98.500 117.050 104.250  1.00  0.00            
ATOM   2883  OD1 ASP   192      99.780 117.080 104.260  1.00  0.00            
ATOM   2884  OD2 ASP   192      97.860 116.410 103.350  1.00  0.00            
ATOM   2885  C   ASP   192      98.140 118.900 107.570  1.00  0.00            
ATOM   2886  O   ASP   192      96.970 119.060 107.890  1.00  0.00            
ATOM   2887  N   GLY   193      99.130 119.740 108.090  1.00  0.00            
ATOM   2888  H   GLY   193     100.070 119.510 107.820  1.00  0.00            
ATOM   2889  CA  GLY   193      98.920 120.900 108.970  1.00  0.00            
ATOM   2890  HA2 GLY   193      99.810 121.520 108.910  1.00  0.00            
ATOM   2891  HA3 GLY   193      98.060 121.460 108.590  1.00  0.00            
ATOM   2892  C   GLY   193      98.670 120.540 110.380  1.00  0.00            
ATOM   2893  O   GLY   193      98.400 121.360 111.240  1.00  0.00            
ATOM   2894  N   ALA   194      98.850 119.250 110.710  1.00  0.00            
ATOM   2895  H   ALA   194      99.150 118.600 109.990  1.00  0.00            
ATOM   2896  CA  ALA   194      98.530 118.730 111.990  1.00  0.00            
ATOM   2897  HA  ALA   194      98.860 119.480 112.700  1.00  0.00            
ATOM   2898  CB  ALA   194      97.020 118.410 112.270  1.00  0.00            
ATOM   2899  HB1 ALA   194      96.670 117.650 111.570  1.00  0.00            
ATOM   2900  HB2 ALA   194      96.910 118.040 113.290  1.00  0.00            
ATOM   2901  HB3 ALA   194      96.430 119.320 112.140  1.00  0.00            
ATOM   2902  C   ALA   194      99.420 117.490 112.200  1.00  0.00            
ATOM   2903  O   ALA   194     100.120 116.990 111.270  1.00  0.00            
ATOM   2904  N   VAL   195      99.490 117.020 113.480  1.00  0.00            
ATOM   2905  H   VAL   195      99.290 117.750 114.150  1.00  0.00            
ATOM   2906  CA  VAL   195      99.950 115.790 113.950  1.00  0.00            
ATOM   2907  HA  VAL   195      99.960 115.050 113.150  1.00  0.00            
ATOM   2908  CB  VAL   195     101.370 115.980 114.460  1.00  0.00            
ATOM   2909  HB  VAL   195     102.000 116.210 113.600  1.00  0.00            
ATOM   2910  CG1 VAL   195     101.480 117.090 115.490  1.00  0.00            
ATOM   2911 HG11 VAL   195     100.850 116.860 116.340  1.00  0.00            
ATOM   2912 HG12 VAL   195     102.510 117.180 115.810  1.00  0.00            
ATOM   2913 HG13 VAL   195     101.160 118.030 115.040  1.00  0.00            
ATOM   2914  CG2 VAL   195     101.920 114.670 115.150  1.00  0.00            
ATOM   2915 HG21 VAL   195     101.920 113.850 114.430  1.00  0.00            
ATOM   2916 HG22 VAL   195     102.940 114.840 115.500  1.00  0.00            
ATOM   2917 HG23 VAL   195     101.280 114.410 115.990  1.00  0.00            
ATOM   2918  C   VAL   195      98.970 115.170 114.880  1.00  0.00            
ATOM   2919  O   VAL   195      98.330 115.810 115.700  1.00  0.00            
ATOM   2920  N   VAL   196      98.730 113.830 114.850  1.00  0.00            
ATOM   2921  H   VAL   196      99.330 113.340 114.190  1.00  0.00            
ATOM   2922  CA  VAL   196      97.690 113.060 115.550  1.00  0.00            
ATOM   2923  HA  VAL   196      97.050 113.620 116.230  1.00  0.00            
ATOM   2924  CB  VAL   196      96.810 112.410 114.460  1.00  0.00            
ATOM   2925  HB  VAL   196      97.420 112.330 113.560  1.00  0.00            
ATOM   2926  CG1 VAL   196      96.250 110.990 114.840  1.00  0.00            
ATOM   2927 HG11 VAL   196      95.640 111.070 115.730  1.00  0.00            
ATOM   2928 HG12 VAL   196      95.640 110.610 114.020  1.00  0.00            
ATOM   2929 HG13 VAL   196      97.080 110.310 115.020  1.00  0.00            
ATOM   2930  CG2 VAL   196      95.720 113.440 114.140  1.00  0.00            
ATOM   2931 HG21 VAL   196      96.180 114.360 113.780  1.00  0.00            
ATOM   2932 HG22 VAL   196      95.060 113.040 113.370  1.00  0.00            
ATOM   2933 HG23 VAL   196      95.140 113.650 115.040  1.00  0.00            
ATOM   2934  C   VAL   196      98.320 112.080 116.510  1.00  0.00            
ATOM   2935  O   VAL   196      99.430 111.610 116.180  1.00  0.00            
ATOM   2936  N   CYX   197      97.660 111.720 117.650  1.00  0.00            
ATOM   2937  H   CYX   197      96.810 112.230 117.850  1.00  0.00            
ATOM   2938  CA  CYX   197      98.060 110.730 118.530  1.00  0.00            
ATOM   2939  HA  CYX   197      99.080 110.440 118.300  1.00  0.00            
ATOM   2940  CB  CYX   197      98.000 111.210 119.980  1.00  0.00            
ATOM   2941  HB2 CYX   197      98.700 112.030 120.120  1.00  0.00            
ATOM   2942  HB3 CYX   197      96.990 111.550 120.210  1.00  0.00            
ATOM   2943  SG  CYX   197      98.500 110.050 121.370  1.00  0.00            
ATOM   2944  C   CYX   197      97.110 109.540 118.340  1.00  0.00            
ATOM   2945  O   CYX   197      95.900 109.740 118.410  1.00  0.00            
ATOM   2946  N   MET   198      97.670 108.380 118.020  1.00  0.00            
ATOM   2947  H   MET   198      98.670 108.260 117.950  1.00  0.00            
ATOM   2948  CA  MET   198      96.840 107.270 117.720  1.00  0.00            
ATOM   2949  HA  MET   198      96.010 107.280 118.420  1.00  0.00            
ATOM   2950  CB  MET   198      96.240 107.260 116.220  1.00  0.00            
ATOM   2951  HB2 MET   198      95.590 106.380 116.190  1.00  0.00            
ATOM   2952  HB3 MET   198      95.630 108.160 116.160  1.00  0.00            
ATOM   2953  CG  MET   198      97.210 107.220 115.010  1.00  0.00            
ATOM   2954  HG2 MET   198      97.900 108.060 115.120  1.00  0.00            
ATOM   2955  HG3 MET   198      97.770 106.280 115.070  1.00  0.00            
ATOM   2956  SD  MET   198      96.420 107.320 113.410  1.00  0.00            
ATOM   2957  CE  MET   198      95.760 105.640 113.530  1.00  0.00            
ATOM   2958  HE1 MET   198      95.110 105.570 114.400  1.00  0.00            
ATOM   2959  HE2 MET   198      95.190 105.410 112.630  1.00  0.00            
ATOM   2960  HE3 MET   198      96.580 104.930 113.630  1.00  0.00            
ATOM   2961  C   MET   198      97.530 105.920 117.890  1.00  0.00            
ATOM   2962  O   MET   198      98.730 105.970 118.090  1.00  0.00            
ATOM   2963  N   LEU   199      96.770 104.810 117.920  1.00  0.00            
ATOM   2964  H   LEU   199      95.820 104.990 117.640  1.00  0.00            
ATOM   2965  CA  LEU   199      97.130 103.450 118.280  1.00  0.00            
ATOM   2966  HA  LEU   199      98.110 103.470 118.740  1.00  0.00            
ATOM   2967  CB  LEU   199      96.100 102.750 119.290  1.00  0.00            
ATOM   2968  HB2 LEU   199      96.070 103.490 120.090  1.00  0.00            
ATOM   2969  HB3 LEU   199      95.120 102.700 118.810  1.00  0.00            
ATOM   2970  CG  LEU   199      96.460 101.380 119.870  1.00  0.00            
ATOM   2971  HG  LEU   199      96.750 100.710 119.050  1.00  0.00            
ATOM   2972  CD1 LEU   199      97.660 101.510 120.890  1.00  0.00            
ATOM   2973 HD11 LEU   199      97.370 102.180 121.700  1.00  0.00            
ATOM   2974 HD12 LEU   199      97.900 100.530 121.290  1.00  0.00            
ATOM   2975 HD13 LEU   199      98.530 101.920 120.370  1.00  0.00            
ATOM   2976  CD2 LEU   199      95.190 100.720 120.500  1.00  0.00            
ATOM   2977 HD21 LEU   199      94.430 100.600 119.730  1.00  0.00            
ATOM   2978 HD22 LEU   199      95.450  99.740 120.910  1.00  0.00            
ATOM   2979 HD23 LEU   199      94.800 101.360 121.290  1.00  0.00            
ATOM   2980  C   LEU   199      97.140 102.690 116.920  1.00  0.00            
ATOM   2981  O   LEU   199      96.160 102.240 116.400  1.00  0.00            
ATOM   2982  N   GLN   200      98.360 102.390 116.480  1.00  0.00            
ATOM   2983  H   GLN   200      99.190 102.680 116.980  1.00  0.00            
ATOM   2984  CA  GLN   200      98.520 101.770 115.190  1.00  0.00            
ATOM   2985  HA  GLN   200      97.530 101.770 114.730  1.00  0.00            
ATOM   2986  CB  GLN   200      99.540 102.410 114.190  1.00  0.00            
ATOM   2987  HB2 GLN   200      99.280 103.460 114.090  1.00  0.00            
ATOM   2988  HB3 GLN   200     100.530 102.320 114.640  1.00  0.00            
ATOM   2989  CG  GLN   200      99.550 101.750 112.800  1.00  0.00            
ATOM   2990  HG2 GLN   200     100.320 102.240 112.210  1.00  0.00            
ATOM   2991  HG3 GLN   200      99.800 100.690 112.900  1.00  0.00            
ATOM   2992  CD  GLN   200      98.220 101.870 112.060  1.00  0.00            
ATOM   2993  OE1 GLN   200      97.920 102.990 111.600  1.00  0.00            
ATOM   2994  NE2 GLN   200      97.420 100.800 111.950  1.00  0.00            
ATOM   2995 HE21 GLN   200      96.540 100.880 111.460  1.00  0.00            
ATOM   2996 HE22 GLN   200      97.700  99.920 112.350  1.00  0.00            
ATOM   2997  C   GLN   200      98.830 100.300 115.290  1.00  0.00            
ATOM   2998  O   GLN   200      99.970  99.940 115.520  1.00  0.00            
ATOM   2999  N   PHE   201      97.810  99.480 115.030  1.00  0.00            
ATOM   3000  H   PHE   201      96.910  99.880 114.820  1.00  0.00            
ATOM   3001  CA  PHE   201      97.920  98.050 115.110  1.00  0.00            
ATOM   3002  HA  PHE   201      98.500  97.810 116.000  1.00  0.00            
ATOM   3003  CB  PHE   201      96.530  97.270 115.190  1.00  0.00            
ATOM   3004  HB2 PHE   201      95.850  97.830 114.550  1.00  0.00            
ATOM   3005  HB3 PHE   201      96.550  96.230 114.870  1.00  0.00            
ATOM   3006  CG  PHE   201      95.920  97.290 116.620  1.00  0.00            
ATOM   3007  CD1 PHE   201      96.110  96.200 117.480  1.00  0.00            
ATOM   3008  HD1 PHE   201      96.800  95.410 117.160  1.00  0.00            
ATOM   3009  CE1 PHE   201      95.450  96.100 118.710  1.00  0.00            
ATOM   3010  HE1 PHE   201      95.600  95.250 119.370  1.00  0.00            
ATOM   3011  CZ  PHE   201      94.600  97.110 119.070  1.00  0.00            
ATOM   3012  HZ  PHE   201      94.110  97.060 120.040  1.00  0.00            
ATOM   3013  CE2 PHE   201      94.360  98.180 118.220  1.00  0.00            
ATOM   3014  HE2 PHE   201      93.600  98.900 118.520  1.00  0.00            
ATOM   3015  CD2 PHE   201      95.040  98.360 117.030  1.00  0.00            
ATOM   3016  HD2 PHE   201      94.900  99.270 116.450  1.00  0.00            
ATOM   3017  C   PHE   201      98.720  97.420 113.960  1.00  0.00            
ATOM   3018  O   PHE   201      98.640  98.020 112.900  1.00  0.00            
ATOM   3019  N   PRO   202      99.490  96.370 114.090  1.00  0.00            
ATOM   3020  CD  PRO   202      99.990  95.950 115.440  1.00  0.00            
ATOM   3021  HD2 PRO   202      99.130  95.680 116.040  1.00  0.00            
ATOM   3022  HD3 PRO   202     100.490  96.800 115.890  1.00  0.00            
ATOM   3023  CG  PRO   202     100.950  94.760 115.200  1.00  0.00            
ATOM   3024  HG2 PRO   202     100.890  94.040 116.010  1.00  0.00            
ATOM   3025  HG3 PRO   202     101.980  95.100 115.090  1.00  0.00            
ATOM   3026  CB  PRO   202     100.430  94.150 113.860  1.00  0.00            
ATOM   3027  HB2 PRO   202      99.560  93.500 113.960  1.00  0.00            
ATOM   3028  HB3 PRO   202     101.230  93.610 113.340  1.00  0.00            
ATOM   3029  CA  PRO   202     100.030  95.440 113.040  1.00  0.00            
ATOM   3030  HA  PRO   202     100.910  95.930 112.630  1.00  0.00            
ATOM   3031  C   PRO   202      99.030  95.050 111.840  1.00  0.00            
ATOM   3032  O   PRO   202      97.850  95.050 112.070  1.00  0.00            
ATOM   3033  N   SER   203      99.550  94.690 110.650  1.00  0.00            
ATOM   3034  H   SER   203     100.550  94.640 110.550  1.00  0.00            
ATOM   3035  CA  SER   203      98.740  94.450 109.480  1.00  0.00            
ATOM   3036  HA  SER   203      97.990  95.240 109.420  1.00  0.00            
ATOM   3037  CB  SER   203      99.570  94.430 108.110  1.00  0.00            
ATOM   3038  HB2 SER   203     100.460  93.810 108.210  1.00  0.00            
ATOM   3039  HB3 SER   203      98.950  94.040 107.300  1.00  0.00            
ATOM   3040  OG  SER   203      99.940  95.720 107.820  1.00  0.00            
ATOM   3041  HG  SER   203     100.440  95.730 107.000  1.00  0.00            
ATOM   3042  C   SER   203      98.020  93.140 109.750  1.00  0.00            
ATOM   3043  O   SER   203      98.640  92.270 110.410  1.00  0.00            
ATOM   3044  N   PRO   204      96.860  92.900 109.320  1.00  0.00            
ATOM   3045  CD  PRO   204      96.420  91.500 109.330  1.00  0.00            
ATOM   3046  HD2 PRO   204      96.240  91.190 110.350  1.00  0.00            
ATOM   3047  HD3 PRO   204      97.200  90.870 108.890  1.00  0.00            
ATOM   3048  CG  PRO   204      95.140  91.520 108.490  1.00  0.00            
ATOM   3049  HG2 PRO   204      94.280  91.280 109.120  1.00  0.00            
ATOM   3050  HG3 PRO   204      95.220  90.780 107.690  1.00  0.00            
ATOM   3051  CB  PRO   204      95.030  92.990 107.900  1.00  0.00            
ATOM   3052  HB2 PRO   204      93.980  93.240 108.070  1.00  0.00            
ATOM   3053  HB3 PRO   204      95.260  93.110 106.840  1.00  0.00            
ATOM   3054  CA  PRO   204      95.920  93.890 108.730  1.00  0.00            
ATOM   3055  HA  PRO   204      96.440  94.610 108.100  1.00  0.00            
ATOM   3056  C   PRO   204      95.270  94.630 109.940  1.00  0.00            
ATOM   3057  O   PRO   204      94.710  93.880 110.780  1.00  0.00            
ATOM   3058  N   SER   205      95.380  95.960 110.070  1.00  0.00            
ATOM   3059  H   SER   205      95.750  96.470 109.280  1.00  0.00            
ATOM   3060  CA  SER   205      95.080  96.700 111.300  1.00  0.00            
ATOM   3061  HA  SER   205      95.670  96.250 112.090  1.00  0.00            
ATOM   3062  CB  SER   205      95.380  98.230 111.260  1.00  0.00            
ATOM   3063  HB2 SER   205      95.110  98.700 112.200  1.00  0.00            
ATOM   3064  HB3 SER   205      96.430  98.410 111.050  1.00  0.00            
ATOM   3065  OG  SER   205      94.590  98.770 110.210  1.00  0.00            
ATOM   3066  HG  SER   205      94.740  99.720 110.140  1.00  0.00            
ATOM   3067  C   SER   205      93.600  96.550 111.800  1.00  0.00            
ATOM   3068  O   SER   205      93.370  96.460 112.940  1.00  0.00            
ATOM   3069  N   TRP   206      92.700  96.530 110.830  1.00  0.00            
ATOM   3070  H   TRP   206      93.040  96.880 109.940  1.00  0.00            
ATOM   3071  CA  TRP   206      91.300  96.360 110.990  1.00  0.00            
ATOM   3072  HA  TRP   206      90.980  96.970 111.830  1.00  0.00            
ATOM   3073  CB  TRP   206      90.480  96.760 109.740  1.00  0.00            
ATOM   3074  HB2 TRP   206      89.430  96.480 109.720  1.00  0.00            
ATOM   3075  HB3 TRP   206      90.570  97.850 109.730  1.00  0.00            
ATOM   3076  CG  TRP   206      91.080  96.260 108.420  1.00  0.00            
ATOM   3077  CD1 TRP   206      92.010  96.990 107.730  1.00  0.00            
ATOM   3078  HD1 TRP   206      92.240  97.980 108.120  1.00  0.00            
ATOM   3079  NE1 TRP   206      92.470  96.280 106.650  1.00  0.00            
ATOM   3080  HE1 TRP   206      93.100  96.600 105.920  1.00  0.00            
ATOM   3081  CE2 TRP   206      91.870  95.080 106.680  1.00  0.00            
ATOM   3082  CZ2 TRP   206      91.980  93.990 105.760  1.00  0.00            
ATOM   3083  HZ2 TRP   206      92.580  94.130 104.850  1.00  0.00            
ATOM   3084  CH2 TRP   206      91.310  92.810 106.080  1.00  0.00            
ATOM   3085  HH2 TRP   206      91.500  91.930 105.470  1.00  0.00            
ATOM   3086  CZ3 TRP   206      90.420  92.720 107.140  1.00  0.00            
ATOM   3087  HZ3 TRP   206      89.810  91.830 107.320  1.00  0.00            
ATOM   3088  CE3 TRP   206      90.280  93.800 108.020  1.00  0.00            
ATOM   3089  HE3 TRP   206      89.680  93.670 108.920  1.00  0.00            
ATOM   3090  CD2 TRP   206      90.980  94.960 107.740  1.00  0.00            
ATOM   3091  C   TRP   206      91.100  95.020 111.640  1.00  0.00            
ATOM   3092  O   TRP   206      90.460  94.860 112.660  1.00  0.00            
ATOM   3093  N   TYR   207      91.640  93.850 111.180  1.00  0.00            
ATOM   3094  H   TYR   207      92.080  93.830 110.270  1.00  0.00            
ATOM   3095  CA  TYR   207      91.520  92.570 111.930  1.00  0.00            
ATOM   3096  HA  TYR   207      90.470  92.300 112.080  1.00  0.00            
ATOM   3097  CB  TYR   207      92.210  91.440 111.070  1.00  0.00            
ATOM   3098  HB2 TYR   207      91.580  91.280 110.190  1.00  0.00            
ATOM   3099  HB3 TYR   207      93.140  91.930 110.770  1.00  0.00            
ATOM   3100  CG  TYR   207      92.530  90.100 111.710  1.00  0.00            
ATOM   3101  CD1 TYR   207      93.890  89.670 111.880  1.00  0.00            
ATOM   3102  HD1 TYR   207      94.710  90.340 111.640  1.00  0.00            
ATOM   3103  CE1 TYR   207      94.150  88.400 112.350  1.00  0.00            
ATOM   3104  HE1 TYR   207      95.160  88.000 112.410  1.00  0.00            
ATOM   3105  CZ  TYR   207      93.080  87.640 112.770  1.00  0.00            
ATOM   3106  OH  TYR   207      93.500  86.320 113.140  1.00  0.00            
ATOM   3107  HH  TYR   207      94.440  86.180 113.030  1.00  0.00            
ATOM   3108  CE2 TYR   207      91.770  88.060 112.810  1.00  0.00            
ATOM   3109  HE2 TYR   207      90.960  87.490 113.260  1.00  0.00            
ATOM   3110  CD2 TYR   207      91.510  89.300 112.210  1.00  0.00            
ATOM   3111  HD2 TYR   207      90.480  89.660 112.120  1.00  0.00            
ATOM   3112  C   TYR   207      92.050  92.540 113.310  1.00  0.00            
ATOM   3113  O   TYR   207      91.390  92.100 114.260  1.00  0.00            
ATOM   3114  N   TRP   208      93.340  92.970 113.470  1.00  0.00            
ATOM   3115  H   TRP   208      93.870  93.230 112.650  1.00  0.00            
ATOM   3116  CA  TRP   208      94.020  93.000 114.780  1.00  0.00            
ATOM   3117  HA  TRP   208      94.010  92.000 115.210  1.00  0.00            
ATOM   3118  CB  TRP   208      95.520  93.480 114.660  1.00  0.00            
ATOM   3119  HB2 TRP   208      95.380  94.090 113.770  1.00  0.00            
ATOM   3120  HB3 TRP   208      96.090  94.040 115.400  1.00  0.00            
ATOM   3121  CG  TRP   208      96.380  92.330 114.250  1.00  0.00            
ATOM   3122  CD1 TRP   208      96.860  92.190 112.970  1.00  0.00            
ATOM   3123  HD1 TRP   208      96.840  93.020 112.260  1.00  0.00            
ATOM   3124  NE1 TRP   208      97.300  90.880 112.870  1.00  0.00            
ATOM   3125  HE1 TRP   208      97.600  90.520 111.970  1.00  0.00            
ATOM   3126  CE2 TRP   208      97.120  90.160 113.980  1.00  0.00            
ATOM   3127  CZ2 TRP   208      97.240  88.810 114.270  1.00  0.00            
ATOM   3128  HZ2 TRP   208      97.600  88.140 113.480  1.00  0.00            
ATOM   3129  CH2 TRP   208      96.890  88.380 115.570  1.00  0.00            
ATOM   3130  HH2 TRP   208      97.000  87.320 115.820  1.00  0.00            
ATOM   3131  CZ3 TRP   208      96.410  89.260 116.540  1.00  0.00            
ATOM   3132  HZ3 TRP   208      96.280  88.970 117.580  1.00  0.00            
ATOM   3133  CE3 TRP   208      96.080  90.540 116.190  1.00  0.00            
ATOM   3134  HE3 TRP   208      95.340  91.050 116.800  1.00  0.00            
ATOM   3135  CD2 TRP   208      96.540  91.050 114.930  1.00  0.00            
ATOM   3136  C   TRP   208      93.270  93.900 115.810  1.00  0.00            
ATOM   3137  O   TRP   208      93.090  93.570 117.030  1.00  0.00            
ATOM   3138  N   ASP   209      92.860  95.100 115.420  1.00  0.00            
ATOM   3139  H   ASP   209      93.200  95.550 114.580  1.00  0.00            
ATOM   3140  CA  ASP   209      91.920  95.830 116.270  1.00  0.00            
ATOM   3141  HA  ASP   209      92.330  96.050 117.250  1.00  0.00            
ATOM   3142  CB  ASP   209      91.680  97.130 115.540  1.00  0.00            
ATOM   3143  HB2 ASP   209      92.690  97.440 115.290  1.00  0.00            
ATOM   3144  HB3 ASP   209      91.130  96.930 114.620  1.00  0.00            
ATOM   3145  CG  ASP   209      91.000  98.210 116.300  1.00  0.00            
ATOM   3146  OD1 ASP   209      90.980  98.150 117.580  1.00  0.00            
ATOM   3147  OD2 ASP   209      90.370  99.140 115.740  1.00  0.00            
ATOM   3148  C   ASP   209      90.610  95.010 116.530  1.00  0.00            
ATOM   3149  O   ASP   209      90.220  94.920 117.680  1.00  0.00            
ATOM   3150  N   THR   210      89.970  94.410 115.530  1.00  0.00            
ATOM   3151  H   THR   210      90.340  94.480 114.590  1.00  0.00            
ATOM   3152  CA  THR   210      88.690  93.750 115.710  1.00  0.00            
ATOM   3153  HA  THR   210      88.000  94.450 116.180  1.00  0.00            
ATOM   3154  CB  THR   210      88.070  93.280 114.370  1.00  0.00            
ATOM   3155  HB  THR   210      88.820  92.660 113.880  1.00  0.00            
ATOM   3156  CG2 THR   210      86.760  92.490 114.490  1.00  0.00            
ATOM   3157 HG21 THR   210      86.010  93.110 114.970  1.00  0.00            
ATOM   3158 HG22 THR   210      86.410  92.210 113.490  1.00  0.00            
ATOM   3159 HG23 THR   210      86.930  91.590 115.080  1.00  0.00            
ATOM   3160  OG1 THR   210      87.790  94.470 113.590  1.00  0.00            
ATOM   3161  HG1 THR   210      87.400  94.220 112.750  1.00  0.00            
ATOM   3162  C   THR   210      88.670  92.640 116.630  1.00  0.00            
ATOM   3163  O   THR   210      87.760  92.570 117.460  1.00  0.00            
ATOM   3164  N   VAL   211      89.660  91.750 116.560  1.00  0.00            
ATOM   3165  H   VAL   211      90.270  91.770 115.750  1.00  0.00            
ATOM   3166  CA  VAL   211      89.830  90.670 117.530  1.00  0.00            
ATOM   3167  HA  VAL   211      88.860  90.220 117.770  1.00  0.00            
ATOM   3168  CB  VAL   211      90.760  89.570 117.010  1.00  0.00            
ATOM   3169  HB  VAL   211      90.750  88.750 117.720  1.00  0.00            
ATOM   3170  CG1 VAL   211      90.320  89.050 115.620  1.00  0.00            
ATOM   3171 HG11 VAL   211      90.330  89.870 114.900  1.00  0.00            
ATOM   3172 HG12 VAL   211      91.010  88.270 115.290  1.00  0.00            
ATOM   3173 HG13 VAL   211      89.310  88.640 115.680  1.00  0.00            
ATOM   3174  CG2 VAL   211      92.200  90.080 116.910  1.00  0.00            
ATOM   3175 HG21 VAL   211      92.540  90.390 117.890  1.00  0.00            
ATOM   3176 HG22 VAL   211      92.840  89.280 116.540  1.00  0.00            
ATOM   3177 HG23 VAL   211      92.240  90.930 116.220  1.00  0.00            
ATOM   3178  C   VAL   211      90.310  91.110 118.940  1.00  0.00            
ATOM   3179  O   VAL   211      89.890  90.460 119.920  1.00  0.00            
ATOM   3180  N   THR   212      91.220  92.080 119.100  1.00  0.00            
ATOM   3181  H   THR   212      91.850  92.290 118.340  1.00  0.00            
ATOM   3182  CA  THR   212      91.510  92.670 120.450  1.00  0.00            
ATOM   3183  HA  THR   212      91.700  91.760 121.020  1.00  0.00            
ATOM   3184  CB  THR   212      92.710  93.610 120.600  1.00  0.00            
ATOM   3185  HB  THR   212      92.810  93.920 121.640  1.00  0.00            
ATOM   3186  CG2 THR   212      94.000  92.840 120.150  1.00  0.00            
ATOM   3187 HG21 THR   212      93.890  92.530 119.110  1.00  0.00            
ATOM   3188 HG22 THR   212      94.870  93.490 120.250  1.00  0.00            
ATOM   3189 HG23 THR   212      94.130  91.960 120.770  1.00  0.00            
ATOM   3190  OG1 THR   212      92.590  94.680 119.670  1.00  0.00            
ATOM   3191  HG1 THR   212      93.340  95.270 119.760  1.00  0.00            
ATOM   3192  C   THR   212      90.240  93.260 121.110  1.00  0.00            
ATOM   3193  O   THR   212      90.070  93.160 122.340  1.00  0.00            
ATOM   3194  N   LYS   213      89.320  93.900 120.310  1.00  0.00            
ATOM   3195  H   LYS   213      89.480  93.970 119.310  1.00  0.00            
ATOM   3196  CA  LYS   213      88.160  94.580 120.870  1.00  0.00            
ATOM   3197  HA  LYS   213      88.460  95.220 121.700  1.00  0.00            
ATOM   3198  CB  LYS   213      87.510  95.450 119.800  1.00  0.00            
ATOM   3199  HB2 LYS   213      87.420  94.730 118.980  1.00  0.00            
ATOM   3200  HB3 LYS   213      86.530  95.610 120.240  1.00  0.00            
ATOM   3201  CG  LYS   213      88.050  96.780 119.250  1.00  0.00            
ATOM   3202  HG2 LYS   213      89.140  96.720 119.220  1.00  0.00            
ATOM   3203  HG3 LYS   213      87.670  96.910 118.230  1.00  0.00            
ATOM   3204  CD  LYS   213      87.620  98.000 120.130  1.00  0.00            
ATOM   3205  HD2 LYS   213      86.620  98.260 119.790  1.00  0.00            
ATOM   3206  HD3 LYS   213      87.570  97.620 121.150  1.00  0.00            
ATOM   3207  CE  LYS   213      88.520  99.250 120.090  1.00  0.00            
ATOM   3208  HE2 LYS   213      87.960 100.090 120.510  1.00  0.00            
ATOM   3209  HE3 LYS   213      89.400  99.060 120.700  1.00  0.00            
ATOM   3210  NZ  LYS   213      88.940  99.580 118.690  1.00  0.00            
ATOM   3211  HZ1 LYS   213      88.120  99.760 118.120  1.00  0.00            
ATOM   3212  HZ2 LYS   213      89.530 100.400 118.700  1.00  0.00            
ATOM   3213  HZ3 LYS   213      89.450  98.800 118.300  1.00  0.00            
ATOM   3214  C   LYS   213      87.150  93.610 121.500  1.00  0.00            
ATOM   3215  O   LYS   213      86.590  93.880 122.570  1.00  0.00            
ATOM   3216  N   ILE   214      86.890  92.410 120.920  1.00  0.00            
ATOM   3217  H   ILE   214      87.240  92.330 119.970  1.00  0.00            
ATOM   3218  CA  ILE   214      86.080  91.320 121.450  1.00  0.00            
ATOM   3219  HA  ILE   214      85.210  91.730 121.970  1.00  0.00            
ATOM   3220  CB  ILE   214      85.610  90.270 120.420  1.00  0.00            
ATOM   3221  HB  ILE   214      84.820  90.760 119.840  1.00  0.00            
ATOM   3222  CG2 ILE   214      86.690  89.700 119.450  1.00  0.00            
ATOM   3223 HG21 ILE   214      87.480  89.210 120.020  1.00  0.00            
ATOM   3224 HG22 ILE   214      86.230  88.970 118.780  1.00  0.00            
ATOM   3225 HG23 ILE   214      87.120  90.510 118.860  1.00  0.00            
ATOM   3226  CG1 ILE   214      84.910  89.060 121.140  1.00  0.00            
ATOM   3227 HG12 ILE   214      85.690  88.540 121.690  1.00  0.00            
ATOM   3228 HG13 ILE   214      84.200  89.490 121.840  1.00  0.00            
ATOM   3229  CD1 ILE   214      84.170  88.050 120.200  1.00  0.00            
ATOM   3230 HD11 ILE   214      84.880  87.620 119.490  1.00  0.00            
ATOM   3231 HD12 ILE   214      83.720  87.260 120.800  1.00  0.00            
ATOM   3232 HD13 ILE   214      83.390  88.570 119.650  1.00  0.00            
ATOM   3233  C   ILE   214      86.920  90.720 122.610  1.00  0.00            
ATOM   3234  O   ILE   214      86.180  90.440 123.570  1.00  0.00            
ATOM   3235  N   CYS   215      88.250  90.560 122.560  1.00  0.00            
ATOM   3236  H   CYS   215      88.690  90.590 121.650  1.00  0.00            
ATOM   3237  CA  CYS   215      89.040  90.050 123.710  1.00  0.00            
ATOM   3238  HA  CYS   215      88.490  89.200 124.100  1.00  0.00            
ATOM   3239  CB  CYS   215      90.460  89.620 123.440  1.00  0.00            
ATOM   3240  HB2 CYS   215      91.060  90.460 123.100  1.00  0.00            
ATOM   3241  HB3 CYS   215      90.910  89.190 124.330  1.00  0.00            
ATOM   3242  SG  CYS   215      90.600  88.320 122.120  1.00  0.00            
ATOM   3243  HG  CYS   215      91.920  88.210 122.170  1.00  0.00            
ATOM   3244  C   CYS   215      88.880  90.970 124.950  1.00  0.00            
ATOM   3245  O   CYS   215      88.650  90.410 126.040  1.00  0.00            
ATOM   3246  N   VAL   216      88.890  92.300 124.770  1.00  0.00            
ATOM   3247  H   VAL   216      89.350  92.660 123.940  1.00  0.00            
ATOM   3248  CA  VAL   216      88.510  93.230 125.790  1.00  0.00            
ATOM   3249  HA  VAL   216      89.010  93.030 126.730  1.00  0.00            
ATOM   3250  CB  VAL   216      88.880  94.630 125.330  1.00  0.00            
ATOM   3251  HB  VAL   216      88.400  94.810 124.370  1.00  0.00            
ATOM   3252  CG1 VAL   216      88.430  95.700 126.340  1.00  0.00            
ATOM   3253 HG11 VAL   216      88.910  95.520 127.300  1.00  0.00            
ATOM   3254 HG12 VAL   216      88.710  96.690 125.970  1.00  0.00            
ATOM   3255 HG13 VAL   216      87.350  95.650 126.460  1.00  0.00            
ATOM   3256  CG2 VAL   216      90.440  94.740 125.110  1.00  0.00            
ATOM   3257 HG21 VAL   216      90.750  94.020 124.350  1.00  0.00            
ATOM   3258 HG22 VAL   216      90.690  95.750 124.780  1.00  0.00            
ATOM   3259 HG23 VAL   216      90.950  94.520 126.040  1.00  0.00            
ATOM   3260  C   VAL   216      87.080  93.060 126.350  1.00  0.00            
ATOM   3261  O   VAL   216      86.760  93.050 127.520  1.00  0.00            
ATOM   3262  N   PHE   217      86.060  92.910 125.480  1.00  0.00            
ATOM   3263  H   PHE   217      86.270  93.030 124.500  1.00  0.00            
ATOM   3264  CA  PHE   217      84.710  92.680 125.860  1.00  0.00            
ATOM   3265  HA  PHE   217      84.330  93.440 126.540  1.00  0.00            
ATOM   3266  CB  PHE   217      83.880  92.770 124.500  1.00  0.00            
ATOM   3267  HB2 PHE   217      84.120  93.670 123.940  1.00  0.00            
ATOM   3268  HB3 PHE   217      84.120  91.890 123.890  1.00  0.00            
ATOM   3269  CG  PHE   217      82.430  92.770 124.680  1.00  0.00            
ATOM   3270  CD1 PHE   217      81.810  93.950 125.150  1.00  0.00            
ATOM   3271  HD1 PHE   217      82.450  94.800 125.400  1.00  0.00            
ATOM   3272  CE1 PHE   217      80.440  94.050 125.290  1.00  0.00            
ATOM   3273  HE1 PHE   217      79.930  94.980 125.540  1.00  0.00            
ATOM   3274  CZ  PHE   217      79.700  92.870 125.090  1.00  0.00            
ATOM   3275  HZ  PHE   217      78.620  92.870 125.250  1.00  0.00            
ATOM   3276  CE2 PHE   217      80.340  91.700 124.680  1.00  0.00            
ATOM   3277  HE2 PHE   217      79.750  90.780 124.610  1.00  0.00            
ATOM   3278  CD2 PHE   217      81.630  91.680 124.370  1.00  0.00            
ATOM   3279  HD2 PHE   217      82.060  90.810 123.870  1.00  0.00            
ATOM   3280  C   PHE   217      84.420  91.370 126.620  1.00  0.00            
ATOM   3281  O   PHE   217      83.680  91.430 127.610  1.00  0.00            
ATOM   3282  N   LEU   218      85.120  90.290 126.340  1.00  0.00            
ATOM   3283  H   LEU   218      85.670  90.350 125.490  1.00  0.00            
ATOM   3284  CA  LEU   218      85.140  89.070 127.080  1.00  0.00            
ATOM   3285  HA  LEU   218      84.120  88.780 127.340  1.00  0.00            
ATOM   3286  CB  LEU   218      85.760  87.960 126.240  1.00  0.00            
ATOM   3287  HB2 LEU   218      86.710  88.400 125.950  1.00  0.00            
ATOM   3288  HB3 LEU   218      85.940  87.060 126.830  1.00  0.00            
ATOM   3289  CG  LEU   218      84.950  87.570 124.930  1.00  0.00            
ATOM   3290  HG  LEU   218      84.780  88.470 124.340  1.00  0.00            
ATOM   3291  CD1 LEU   218      85.720  86.570 124.100  1.00  0.00            
ATOM   3292 HD11 LEU   218      85.890  85.670 124.680  1.00  0.00            
ATOM   3293 HD12 LEU   218      85.150  86.320 123.200  1.00  0.00            
ATOM   3294 HD13 LEU   218      86.680  87.000 123.800  1.00  0.00            
ATOM   3295  CD2 LEU   218      83.530  87.080 125.200  1.00  0.00            
ATOM   3296 HD21 LEU   218      82.960  87.860 125.700  1.00  0.00            
ATOM   3297 HD22 LEU   218      83.040  86.830 124.250  1.00  0.00            
ATOM   3298 HD23 LEU   218      83.560  86.190 125.830  1.00  0.00            
ATOM   3299  C   LEU   218      85.940  89.300 128.370  1.00  0.00            
ATOM   3300  O   LEU   218      85.420  89.340 129.500  1.00  0.00            
ATOM   3301  N   PHE   219      87.240  89.530 128.250  1.00  0.00            
ATOM   3302  H   PHE   219      87.540  89.740 127.300  1.00  0.00            
ATOM   3303  CA  PHE   219      88.260  89.380 129.280  1.00  0.00            
ATOM   3304  HA  PHE   219      87.890  88.680 130.020  1.00  0.00            
ATOM   3305  CB  PHE   219      89.550  88.880 128.770  1.00  0.00            
ATOM   3306  HB2 PHE   219      89.850  89.640 128.040  1.00  0.00            
ATOM   3307  HB3 PHE   219      90.390  88.650 129.420  1.00  0.00            
ATOM   3308  CG  PHE   219      89.260  87.630 127.990  1.00  0.00            
ATOM   3309  CD1 PHE   219      89.540  87.540 126.630  1.00  0.00            
ATOM   3310  HD1 PHE   219      90.180  88.320 126.200  1.00  0.00            
ATOM   3311  CE1 PHE   219      89.050  86.530 125.820  1.00  0.00            
ATOM   3312  HE1 PHE   219      89.110  86.580 124.730  1.00  0.00            
ATOM   3313  CZ  PHE   219      88.480  85.460 126.410  1.00  0.00            
ATOM   3314  HZ  PHE   219      88.170  84.610 125.790  1.00  0.00            
ATOM   3315  CE2 PHE   219      88.280  85.430 127.840  1.00  0.00            
ATOM   3316  HE2 PHE   219      87.980  84.520 128.360  1.00  0.00            
ATOM   3317  CD2 PHE   219      88.480  86.580 128.540  1.00  0.00            
ATOM   3318  HD2 PHE   219      88.040  86.700 129.530  1.00  0.00            
ATOM   3319  C   PHE   219      88.510  90.640 130.150  1.00  0.00            
ATOM   3320  O   PHE   219      89.090  90.490 131.220  1.00  0.00            
ATOM   3321  N   ALA   220      88.010  91.820 129.730  1.00  0.00            
ATOM   3322  H   ALA   220      87.660  91.980 128.790  1.00  0.00            
ATOM   3323  CA  ALA   220      87.950  92.900 130.670  1.00  0.00            
ATOM   3324  HA  ALA   220      88.450  92.550 131.570  1.00  0.00            
ATOM   3325  CB  ALA   220      88.770  94.120 130.080  1.00  0.00            
ATOM   3326  HB1 ALA   220      88.280  94.490 129.180  1.00  0.00            
ATOM   3327  HB2 ALA   220      88.820  94.920 130.820  1.00  0.00            
ATOM   3328  HB3 ALA   220      89.780  93.790 129.830  1.00  0.00            
ATOM   3329  C   ALA   220      86.590  93.490 131.020  1.00  0.00            
ATOM   3330  O   ALA   220      86.490  94.570 131.550  1.00  0.00            
ATOM   3331  N   PHE   221      85.500  92.790 130.600  1.00  0.00            
ATOM   3332  H   PHE   221      85.610  92.070 129.900  1.00  0.00            
ATOM   3333  CA  PHE   221      84.160  93.180 130.980  1.00  0.00            
ATOM   3334  HA  PHE   221      84.230  93.760 131.900  1.00  0.00            
ATOM   3335  CB  PHE   221      83.370  94.060 129.880  1.00  0.00            
ATOM   3336  HB2 PHE   221      83.910  94.970 129.610  1.00  0.00            
ATOM   3337  HB3 PHE   221      83.350  93.380 129.020  1.00  0.00            
ATOM   3338  CG  PHE   221      81.950  94.470 130.130  1.00  0.00            
ATOM   3339  CD1 PHE   221      81.600  95.260 131.280  1.00  0.00            
ATOM   3340  HD1 PHE   221      82.360  95.480 132.020  1.00  0.00            
ATOM   3341  CE1 PHE   221      80.290  95.740 131.450  1.00  0.00            
ATOM   3342  HE1 PHE   221      80.040  96.410 132.270  1.00  0.00            
ATOM   3343  CZ  PHE   221      79.300  95.340 130.550  1.00  0.00            
ATOM   3344  HZ  PHE   221      78.240  95.460 130.780  1.00  0.00            
ATOM   3345  CE2 PHE   221      79.680  94.780 129.340  1.00  0.00            
ATOM   3346  HE2 PHE   221      78.980  94.770 128.500  1.00  0.00            
ATOM   3347  CD2 PHE   221      80.980  94.220 129.180  1.00  0.00            
ATOM   3348  HD2 PHE   221      81.200  93.600 128.310  1.00  0.00            
ATOM   3349  C   PHE   221      83.370  91.930 131.450  1.00  0.00            
ATOM   3350  O   PHE   221      83.370  91.670 132.590  1.00  0.00            
ATOM   3351  N   VAL   222      82.700  91.210 130.570  1.00  0.00            
ATOM   3352  H   VAL   222      82.900  91.440 129.600  1.00  0.00            
ATOM   3353  CA  VAL   222      81.690  90.150 130.850  1.00  0.00            
ATOM   3354  HA  VAL   222      80.950  90.680 131.440  1.00  0.00            
ATOM   3355  CB  VAL   222      81.030  89.670 129.590  1.00  0.00            
ATOM   3356  HB  VAL   222      81.660  88.950 129.060  1.00  0.00            
ATOM   3357  CG1 VAL   222      79.700  88.970 130.030  1.00  0.00            
ATOM   3358 HG11 VAL   222      79.070  89.690 130.550  1.00  0.00            
ATOM   3359 HG12 VAL   222      79.170  88.600 129.150  1.00  0.00            
ATOM   3360 HG13 VAL   222      79.930  88.140 130.690  1.00  0.00            
ATOM   3361  CG2 VAL   222      80.560  90.860 128.780  1.00  0.00            
ATOM   3362 HG21 VAL   222      81.410  91.490 128.520  1.00  0.00            
ATOM   3363 HG22 VAL   222      80.080  90.510 127.860  1.00  0.00            
ATOM   3364 HG23 VAL   222      79.850  91.440 129.360  1.00  0.00            
ATOM   3365  C   VAL   222      82.170  88.860 131.570  1.00  0.00            
ATOM   3366  O   VAL   222      81.560  88.270 132.490  1.00  0.00            
ATOM   3367  N   VAL   223      83.350  88.350 131.100  1.00  0.00            
ATOM   3368  H   VAL   223      83.710  88.620 130.190  1.00  0.00            
ATOM   3369  CA  VAL   223      83.990  87.280 131.800  1.00  0.00            
ATOM   3370  HA  VAL   223      83.240  86.550 132.100  1.00  0.00            
ATOM   3371  CB  VAL   223      84.980  86.600 130.870  1.00  0.00            
ATOM   3372  HB  VAL   223      85.650  87.360 130.450  1.00  0.00            
ATOM   3373  CG1 VAL   223      85.810  85.540 131.620  1.00  0.00            
ATOM   3374 HG11 VAL   223      85.140  84.780 132.030  1.00  0.00            
ATOM   3375 HG12 VAL   223      86.510  85.070 130.930  1.00  0.00            
ATOM   3376 HG13 VAL   223      86.360  86.020 132.430  1.00  0.00            
ATOM   3377  CG2 VAL   223      84.170  85.910 129.800  1.00  0.00            
ATOM   3378 HG21 VAL   223      83.580  86.650 129.260  1.00  0.00            
ATOM   3379 HG22 VAL   223      84.840  85.400 129.100  1.00  0.00            
ATOM   3380 HG23 VAL   223      83.510  85.180 130.260  1.00  0.00            
ATOM   3381  C   VAL   223      84.590  87.730 133.190  1.00  0.00            
ATOM   3382  O   VAL   223      84.360  87.050 134.190  1.00  0.00            
ATOM   3383  N   PRO   224      85.190  88.860 133.480  1.00  0.00            
ATOM   3384  CD  PRO   224      86.090  89.640 132.570  1.00  0.00            
ATOM   3385  HD2 PRO   224      85.450  90.200 131.880  1.00  0.00            
ATOM   3386  HD3 PRO   224      86.680  88.920 132.000  1.00  0.00            
ATOM   3387  CG  PRO   224      86.930  90.520 133.430  1.00  0.00            
ATOM   3388  HG2 PRO   224      86.980  91.500 132.960  1.00  0.00            
ATOM   3389  HG3 PRO   224      87.930  90.090 133.470  1.00  0.00            
ATOM   3390  CB  PRO   224      86.300  90.590 134.830  1.00  0.00            
ATOM   3391  HB2 PRO   224      85.600  91.420 134.940  1.00  0.00            
ATOM   3392  HB3 PRO   224      87.040  90.630 135.620  1.00  0.00            
ATOM   3393  CA  PRO   224      85.540  89.260 134.890  1.00  0.00            
ATOM   3394  HA  PRO   224      86.210  88.510 135.300  1.00  0.00            
ATOM   3395  C   PRO   224      84.300  89.370 135.780  1.00  0.00            
ATOM   3396  O   PRO   224      84.320  88.890 136.910  1.00  0.00            
ATOM   3397  N   ILE   225      83.250  89.960 135.240  1.00  0.00            
ATOM   3398  H   ILE   225      83.350  90.410 134.340  1.00  0.00            
ATOM   3399  CA  ILE   225      81.920  90.070 135.960  1.00  0.00            
ATOM   3400  HA  ILE   225      82.120  90.470 136.950  1.00  0.00            
ATOM   3401  CB  ILE   225      80.830  90.970 135.240  1.00  0.00            
ATOM   3402  HB  ILE   225      80.550  90.500 134.300  1.00  0.00            
ATOM   3403  CG2 ILE   225      79.560  91.130 136.150  1.00  0.00            
ATOM   3404 HG21 ILE   225      79.840  91.600 137.090  1.00  0.00            
ATOM   3405 HG22 ILE   225      78.820  91.750 135.640  1.00  0.00            
ATOM   3406 HG23 ILE   225      79.130  90.150 136.350  1.00  0.00            
ATOM   3407  CG1 ILE   225      81.340  92.440 134.870  1.00  0.00            
ATOM   3408 HG12 ILE   225      81.290  93.040 135.770  1.00  0.00            
ATOM   3409 HG13 ILE   225      82.380  92.350 134.550  1.00  0.00            
ATOM   3410  CD1 ILE   225      80.540  93.100 133.790  1.00  0.00            
ATOM   3411 HD11 ILE   225      79.500  93.190 134.110  1.00  0.00            
ATOM   3412 HD12 ILE   225      80.940  94.090 133.590  1.00  0.00            
ATOM   3413 HD13 ILE   225      80.590  92.500 132.880  1.00  0.00            
ATOM   3414  C   ILE   225      81.330  88.680 136.210  1.00  0.00            
ATOM   3415  O   ILE   225      80.800  88.360 137.290  1.00  0.00            
ATOM   3416  N   LEU   226      81.330  87.770 135.190  1.00  0.00            
ATOM   3417  H   LEU   226      81.430  88.080 134.230  1.00  0.00            
ATOM   3418  CA  LEU   226      80.970  86.390 135.430  1.00  0.00            
ATOM   3419  HA  LEU   226      79.970  86.310 135.840  1.00  0.00            
ATOM   3420  CB  LEU   226      81.000  85.630 134.030  1.00  0.00            
ATOM   3421  HB2 LEU   226      80.130  85.980 133.460  1.00  0.00            
ATOM   3422  HB3 LEU   226      81.910  86.060 133.600  1.00  0.00            
ATOM   3423  CG  LEU   226      81.080  84.090 133.950  1.00  0.00            
ATOM   3424  HG  LEU   226      81.910  83.760 134.570  1.00  0.00            
ATOM   3425  CD1 LEU   226      79.780  83.410 134.420  1.00  0.00            
ATOM   3426 HD11 LEU   226      78.950  83.740 133.790  1.00  0.00            
ATOM   3427 HD12 LEU   226      79.890  82.330 134.340  1.00  0.00            
ATOM   3428 HD13 LEU   226      79.580  83.680 135.450  1.00  0.00            
ATOM   3429  CD2 LEU   226      81.220  83.680 132.450  1.00  0.00            
ATOM   3430 HD21 LEU   226      82.130  84.120 132.030  1.00  0.00            
ATOM   3431 HD22 LEU   226      81.280  82.590 132.370  1.00  0.00            
ATOM   3432 HD23 LEU   226      80.350  84.040 131.890  1.00  0.00            
ATOM   3433  C   LEU   226      81.750  85.640 136.610  1.00  0.00            
ATOM   3434  O   LEU   226      81.190  85.020 137.510  1.00  0.00            
ATOM   3435  N   ILE   227      83.130  85.800 136.560  1.00  0.00            
ATOM   3436  H   ILE   227      83.570  86.080 135.690  1.00  0.00            
ATOM   3437  CA  ILE   227      84.010  85.370 137.700  1.00  0.00            
ATOM   3438  HA  ILE   227      83.790  84.310 137.870  1.00  0.00            
ATOM   3439  CB  ILE   227      85.470  85.550 137.500  1.00  0.00            
ATOM   3440  HB  ILE   227      85.610  86.600 137.240  1.00  0.00            
ATOM   3441  CG2 ILE   227      86.410  85.170 138.770  1.00  0.00            
ATOM   3442 HG21 ILE   227      86.260  84.120 139.030  1.00  0.00            
ATOM   3443 HG22 ILE   227      87.450  85.340 138.510  1.00  0.00            
ATOM   3444 HG23 ILE   227      86.140  85.790 139.620  1.00  0.00            
ATOM   3445  CG1 ILE   227      85.910  84.660 136.340  1.00  0.00            
ATOM   3446 HG12 ILE   227      85.940  83.640 136.730  1.00  0.00            
ATOM   3447 HG13 ILE   227      85.120  84.730 135.590  1.00  0.00            
ATOM   3448  CD1 ILE   227      87.280  85.010 135.690  1.00  0.00            
ATOM   3449 HD11 ILE   227      88.070  84.940 136.440  1.00  0.00            
ATOM   3450 HD12 ILE   227      87.490  84.310 134.880  1.00  0.00            
ATOM   3451 HD13 ILE   227      87.250  86.020 135.290  1.00  0.00            
ATOM   3452  C   ILE   227      83.710  85.860 139.090  1.00  0.00            
ATOM   3453  O   ILE   227      83.700  85.130 140.080  1.00  0.00            
ATOM   3454  N   ILE   228      83.440  87.210 139.170  1.00  0.00            
ATOM   3455  H   ILE   228      83.700  87.740 138.350  1.00  0.00            
ATOM   3456  CA  ILE   228      82.900  87.930 140.300  1.00  0.00            
ATOM   3457  HA  ILE   228      83.550  87.830 141.170  1.00  0.00            
ATOM   3458  CB  ILE   228      82.700  89.450 139.960  1.00  0.00            
ATOM   3459  HB  ILE   228      82.360  89.500 138.920  1.00  0.00            
ATOM   3460  CG2 ILE   228      81.700  90.170 140.870  1.00  0.00            
ATOM   3461 HG21 ILE   228      82.040  90.120 141.900  1.00  0.00            
ATOM   3462 HG22 ILE   228      81.620  91.210 140.560  1.00  0.00            
ATOM   3463 HG23 ILE   228      80.720  89.690 140.780  1.00  0.00            
ATOM   3464  CG1 ILE   228      84.020  90.280 139.990  1.00  0.00            
ATOM   3465 HG12 ILE   228      84.260  90.490 141.030  1.00  0.00            
ATOM   3466 HG13 ILE   228      84.810  89.670 139.540  1.00  0.00            
ATOM   3467  CD1 ILE   228      83.900  91.570 139.240  1.00  0.00            
ATOM   3468 HD11 ILE   228      83.110  92.180 139.680  1.00  0.00            
ATOM   3469 HD12 ILE   228      84.840  92.110 139.290  1.00  0.00            
ATOM   3470 HD13 ILE   228      83.660  91.360 138.190  1.00  0.00            
ATOM   3471  C   ILE   228      81.600  87.360 140.810  1.00  0.00            
ATOM   3472  O   ILE   228      81.450  87.180 142.010  1.00  0.00            
ATOM   3473  N   THR   229      80.680  86.980 139.850  1.00  0.00            
ATOM   3474  H   THR   229      80.700  87.530 139.000  1.00  0.00            
ATOM   3475  CA  THR   229      79.490  86.090 140.090  1.00  0.00            
ATOM   3476  HA  THR   229      79.000  86.420 141.000  1.00  0.00            
ATOM   3477  CB  THR   229      78.460  86.150 138.930  1.00  0.00            
ATOM   3478  HB  THR   229      78.880  85.570 138.100  1.00  0.00            
ATOM   3479  CG2 THR   229      77.040  85.600 139.280  1.00  0.00            
ATOM   3480 HG21 THR   229      76.620  86.180 140.100  1.00  0.00            
ATOM   3481 HG22 THR   229      76.390  85.680 138.400  1.00  0.00            
ATOM   3482 HG23 THR   229      77.120  84.550 139.570  1.00  0.00            
ATOM   3483  OG1 THR   229      78.200  87.470 138.470  1.00  0.00            
ATOM   3484  HG1 THR   229      77.560  87.440 137.750  1.00  0.00            
ATOM   3485  C   THR   229      79.660  84.640 140.640  1.00  0.00            
ATOM   3486  O   THR   229      78.890  84.210 141.530  1.00  0.00            
ATOM   3487  N   VAL   230      80.650  83.860 140.160  1.00  0.00            
ATOM   3488  H   VAL   230      81.190  84.220 139.380  1.00  0.00            
ATOM   3489  CA  VAL   230      80.980  82.560 140.680  1.00  0.00            
ATOM   3490  HA  VAL   230      80.080  81.960 140.570  1.00  0.00            
ATOM   3491  CB  VAL   230      82.110  81.890 139.890  1.00  0.00            
ATOM   3492  HB  VAL   230      83.010  82.490 139.990  1.00  0.00            
ATOM   3493  CG1 VAL   230      82.390  80.440 140.420  1.00  0.00            
ATOM   3494 HG11 VAL   230      81.490  79.830 140.310  1.00  0.00            
ATOM   3495 HG12 VAL   230      83.200  79.990 139.840  1.00  0.00            
ATOM   3496 HG13 VAL   230      82.680  80.490 141.470  1.00  0.00            
ATOM   3497  CG2 VAL   230      81.670  81.750 138.520  1.00  0.00            
ATOM   3498 HG21 VAL   230      81.450  82.730 138.100  1.00  0.00            
ATOM   3499 HG22 VAL   230      82.460  81.270 137.930  1.00  0.00            
ATOM   3500 HG23 VAL   230      80.770  81.130 138.480  1.00  0.00            
ATOM   3501  C   VAL   230      81.430  82.690 142.140  1.00  0.00            
ATOM   3502  O   VAL   230      80.970  81.960 143.030  1.00  0.00            
ATOM   3503  N   CYS   231      82.310  83.650 142.380  1.00  0.00            
ATOM   3504  H   CYS   231      82.840  83.970 141.580  1.00  0.00            
ATOM   3505  CA  CYS   231      82.730  84.100 143.720  1.00  0.00            
ATOM   3506  HA  CYS   231      83.110  83.230 144.250  1.00  0.00            
ATOM   3507  CB  CYS   231      83.770  85.150 143.740  1.00  0.00            
ATOM   3508  HB2 CYS   231      83.420  86.080 143.280  1.00  0.00            
ATOM   3509  HB3 CYS   231      84.120  85.350 144.750  1.00  0.00            
ATOM   3510  SG  CYS   231      85.280  84.630 142.760  1.00  0.00            
ATOM   3511  HG  CYS   231      85.980  85.740 142.970  1.00  0.00            
ATOM   3512  C   CYS   231      81.570  84.430 144.640  1.00  0.00            
ATOM   3513  O   CYS   231      81.560  83.830 145.750  1.00  0.00            
ATOM   3514  N   TYR   232      80.540  85.170 144.270  1.00  0.00            
ATOM   3515  H   TYR   232      80.440  85.580 143.350  1.00  0.00            
ATOM   3516  CA  TYR   232      79.530  85.490 145.300  1.00  0.00            
ATOM   3517  HA  TYR   232      80.000  85.620 146.270  1.00  0.00            
ATOM   3518  CB  TYR   232      78.830  86.820 144.910  1.00  0.00            
ATOM   3519  HB2 TYR   232      78.500  86.760 143.870  1.00  0.00            
ATOM   3520  HB3 TYR   232      77.960  86.900 145.560  1.00  0.00            
ATOM   3521  CG  TYR   232      79.660  87.960 145.080  1.00  0.00            
ATOM   3522  CD1 TYR   232      79.770  88.930 144.020  1.00  0.00            
ATOM   3523  HD1 TYR   232      79.180  88.780 143.110  1.00  0.00            
ATOM   3524  CE1 TYR   232      80.610  90.050 144.130  1.00  0.00            
ATOM   3525  HE1 TYR   232      80.820  90.630 143.230  1.00  0.00            
ATOM   3526  CZ  TYR   232      81.350  90.270 145.290  1.00  0.00            
ATOM   3527  OH  TYR   232      81.960  91.490 145.470  1.00  0.00            
ATOM   3528  HH  TYR   232      81.810  92.100 144.740  1.00  0.00            
ATOM   3529  CE2 TYR   232      81.230  89.340 146.310  1.00  0.00            
ATOM   3530  HE2 TYR   232      81.860  89.510 147.180  1.00  0.00            
ATOM   3531  CD2 TYR   232      80.360  88.210 146.270  1.00  0.00            
ATOM   3532  HD2 TYR   232      80.250  87.570 147.140  1.00  0.00            
ATOM   3533  C   TYR   232      78.570  84.340 145.460  1.00  0.00            
ATOM   3534  O   TYR   232      78.050  84.060 146.540  1.00  0.00            
ATOM   3535  N   GLY   233      78.360  83.520 144.430  1.00  0.00            
ATOM   3536  H   GLY   233      78.810  83.810 143.570  1.00  0.00            
ATOM   3537  CA  GLY   233      77.600  82.340 144.420  1.00  0.00            
ATOM   3538  HA2 GLY   233      76.560  82.570 144.660  1.00  0.00            
ATOM   3539  HA3 GLY   233      77.650  81.880 143.430  1.00  0.00            
ATOM   3540  C   GLY   233      78.160  81.340 145.480  1.00  0.00            
ATOM   3541  O   GLY   233      77.470  80.770 146.250  1.00  0.00            
ATOM   3542  N   LEU   234      79.480  81.100 145.500  1.00  0.00            
ATOM   3543  H   LEU   234      80.030  81.500 144.750  1.00  0.00            
ATOM   3544  CA  LEU   234      80.160  80.300 146.520  1.00  0.00            
ATOM   3545  HA  LEU   234      79.710  79.310 146.640  1.00  0.00            
ATOM   3546  CB  LEU   234      81.600  80.120 145.990  1.00  0.00            
ATOM   3547  HB2 LEU   234      81.960  81.110 145.720  1.00  0.00            
ATOM   3548  HB3 LEU   234      82.230  79.710 146.780  1.00  0.00            
ATOM   3549  CG  LEU   234      81.670  79.170 144.720  1.00  0.00            
ATOM   3550  HG  LEU   234      81.090  79.580 143.890  1.00  0.00            
ATOM   3551  CD1 LEU   234      83.150  79.100 144.320  1.00  0.00            
ATOM   3552 HD11 LEU   234      83.730  78.690 145.140  1.00  0.00            
ATOM   3553 HD12 LEU   234      83.260  78.460 143.440  1.00  0.00            
ATOM   3554 HD13 LEU   234      83.510  80.100 144.080  1.00  0.00            
ATOM   3555  CD2 LEU   234      81.120  77.760 144.940  1.00  0.00            
ATOM   3556 HD21 LEU   234      80.070  77.820 145.230  1.00  0.00            
ATOM   3557 HD22 LEU   234      81.210  77.190 144.010  1.00  0.00            
ATOM   3558 HD23 LEU   234      81.690  77.270 145.730  1.00  0.00            
ATOM   3559  C   LEU   234      80.210  80.930 147.950  1.00  0.00            
ATOM   3560  O   LEU   234      80.180  80.310 148.980  1.00  0.00            
ATOM   3561  N   MET   235      80.240  82.310 147.900  1.00  0.00            
ATOM   3562  H   MET   235      80.400  82.810 147.040  1.00  0.00            
ATOM   3563  CA  MET   235      80.230  83.070 149.160  1.00  0.00            
ATOM   3564  HA  MET   235      80.950  82.620 149.840  1.00  0.00            
ATOM   3565  CB  MET   235      80.600  84.550 148.970  1.00  0.00            
ATOM   3566  HB2 MET   235      81.600  84.600 148.540  1.00  0.00            
ATOM   3567  HB3 MET   235      79.890  85.000 148.280  1.00  0.00            
ATOM   3568  CG  MET   235      80.570  85.340 150.350  1.00  0.00            
ATOM   3569  HG2 MET   235      79.660  85.060 150.870  1.00  0.00            
ATOM   3570  HG3 MET   235      81.430  85.020 150.930  1.00  0.00            
ATOM   3571  SD  MET   235      80.610  87.120 150.160  1.00  0.00            
ATOM   3572  CE  MET   235      80.660  87.560 151.880  1.00  0.00            
ATOM   3573  HE1 MET   235      81.550  87.130 152.340  1.00  0.00            
ATOM   3574  HE2 MET   235      80.690  88.640 151.970  1.00  0.00            
ATOM   3575  HE3 MET   235      79.770  87.170 152.380  1.00  0.00            
ATOM   3576  C   MET   235      78.880  82.910 150.020  1.00  0.00            
ATOM   3577  O   MET   235      78.850  82.410 151.160  1.00  0.00            
ATOM   3578  N   LEU   236      77.710  83.110 149.310  1.00  0.00            
ATOM   3579  H   LEU   236      77.790  83.540 148.400  1.00  0.00            
ATOM   3580  CA  LEU   236      76.320  82.790 149.840  1.00  0.00            
ATOM   3581  HA  LEU   236      76.110  83.320 150.770  1.00  0.00            
ATOM   3582  CB  LEU   236      75.340  83.250 148.800  1.00  0.00            
ATOM   3583  HB2 LEU   236      75.340  84.320 149.030  1.00  0.00            
ATOM   3584  HB3 LEU   236      75.720  83.090 147.790  1.00  0.00            
ATOM   3585  CG  LEU   236      73.860  82.690 148.900  1.00  0.00            
ATOM   3586  HG  LEU   236      73.640  82.380 149.920  1.00  0.00            
ATOM   3587  CD1 LEU   236      72.900  83.850 148.490  1.00  0.00            
ATOM   3588 HD11 LEU   236      73.120  84.160 147.470  1.00  0.00            
ATOM   3589 HD12 LEU   236      71.870  83.500 148.540  1.00  0.00            
ATOM   3590 HD13 LEU   236      73.040  84.690 149.160  1.00  0.00            
ATOM   3591  CD2 LEU   236      73.700  81.360 148.130  1.00  0.00            
ATOM   3592 HD21 LEU   236      74.380  80.610 148.540  1.00  0.00            
ATOM   3593 HD22 LEU   236      72.670  81.010 148.220  1.00  0.00            
ATOM   3594 HD23 LEU   236      73.940  81.520 147.070  1.00  0.00            
ATOM   3595  C   LEU   236      76.110  81.330 150.180  1.00  0.00            
ATOM   3596  O   LEU   236      75.340  80.980 151.070  1.00  0.00            
ATOM   3597  N   LEU   237      76.740  80.380 149.440  1.00  0.00            
ATOM   3598  H   LEU   237      76.980  80.550 148.470  1.00  0.00            
ATOM   3599  CA  LEU   237      76.850  79.000 149.950  1.00  0.00            
ATOM   3600  HA  LEU   237      75.850  78.620 150.170  1.00  0.00            
ATOM   3601  CB  LEU   237      77.520  78.050 148.900  1.00  0.00            
ATOM   3602  HB2 LEU   237      78.350  78.700 148.610  1.00  0.00            
ATOM   3603  HB3 LEU   237      77.890  77.230 149.510  1.00  0.00            
ATOM   3604  CG  LEU   237      76.850  77.470 147.610  1.00  0.00            
ATOM   3605  HG  LEU   237      76.800  78.250 146.850  1.00  0.00            
ATOM   3606  CD1 LEU   237      77.660  76.300 147.070  1.00  0.00            
ATOM   3607 HD11 LEU   237      77.710  75.510 147.820  1.00  0.00            
ATOM   3608 HD12 LEU   237      77.180  75.910 146.170  1.00  0.00            
ATOM   3609 HD13 LEU   237      78.670  76.640 146.820  1.00  0.00            
ATOM   3610  CD2 LEU   237      75.420  77.090 147.970  1.00  0.00            
ATOM   3611 HD21 LEU   237      74.880  77.970 148.310  1.00  0.00            
ATOM   3612 HD22 LEU   237      74.920  76.680 147.090  1.00  0.00            
ATOM   3613 HD23 LEU   237      75.430  76.340 148.760  1.00  0.00            
ATOM   3614  C   LEU   237      77.420  78.720 151.350  1.00  0.00            
ATOM   3615  O   LEU   237      76.950  77.810 152.030  1.00  0.00            
ATOM   3616  N   ARG   238      78.430  79.520 151.770  1.00  0.00            
ATOM   3617  H   ARG   238      78.890  80.080 151.060  1.00  0.00            
ATOM   3618  CA  ARG   238      78.990  79.530 153.180  1.00  0.00            
ATOM   3619  HA  ARG   238      79.120  78.520 153.560  1.00  0.00            
ATOM   3620  CB  ARG   238      80.380  80.220 153.110  1.00  0.00            
ATOM   3621  HB2 ARG   238      80.300  81.080 152.440  1.00  0.00            
ATOM   3622  HB3 ARG   238      80.650  80.560 154.110  1.00  0.00            
ATOM   3623  CG  ARG   238      81.540  79.190 152.550  1.00  0.00            
ATOM   3624  HG2 ARG   238      81.040  78.450 151.920  1.00  0.00            
ATOM   3625  HG3 ARG   238      82.220  79.780 151.930  1.00  0.00            
ATOM   3626  CD  ARG   238      82.330  78.480 153.640  1.00  0.00            
ATOM   3627  HD2 ARG   238      82.990  79.160 154.170  1.00  0.00            
ATOM   3628  HD3 ARG   238      81.680  77.970 154.350  1.00  0.00            
ATOM   3629  NE  ARG   238      83.170  77.450 152.930  1.00  0.00            
ATOM   3630  HE  ARG   238      83.080  77.460 151.920  1.00  0.00            
ATOM   3631  CZ  ARG   238      84.110  76.680 153.480  1.00  0.00            
ATOM   3632  NH1 ARG   238      84.840  75.980 152.620  1.00  0.00            
ATOM   3633 HH11 ARG   238      84.660  76.060 151.630  1.00  0.00            
ATOM   3634 HH12 ARG   238      85.570  75.370 152.960  1.00  0.00            
ATOM   3635  NH2 ARG   238      84.480  76.690 154.740  1.00  0.00            
ATOM   3636 HH21 ARG   238      84.040  77.320 155.380  1.00  0.00            
ATOM   3637 HH22 ARG   238      85.210  76.060 155.050  1.00  0.00            
ATOM   3638  C   ARG   238      77.980  80.170 154.110  1.00  0.00            
ATOM   3639  O   ARG   238      77.630  79.680 155.220  1.00  0.00            
ATOM   3640  N   LEU   239      77.340  81.240 153.710  1.00  0.00            
ATOM   3641  H   LEU   239      77.610  81.690 152.840  1.00  0.00            
ATOM   3642  CA  LEU   239      76.310  81.830 154.490  1.00  0.00            
ATOM   3643  HA  LEU   239      76.690  82.050 155.480  1.00  0.00            
ATOM   3644  CB  LEU   239      75.810  83.160 153.840  1.00  0.00            
ATOM   3645  HB2 LEU   239      75.480  82.870 152.840  1.00  0.00            
ATOM   3646  HB3 LEU   239      74.950  83.460 154.430  1.00  0.00            
ATOM   3647  CG  LEU   239      76.810  84.350 153.730  1.00  0.00            
ATOM   3648  HG  LEU   239      77.700  83.940 153.250  1.00  0.00            
ATOM   3649  CD1 LEU   239      76.310  85.630 152.920  1.00  0.00            
ATOM   3650 HD11 LEU   239      75.420  86.040 153.390  1.00  0.00            
ATOM   3651 HD12 LEU   239      77.090  86.390 152.910  1.00  0.00            
ATOM   3652 HD13 LEU   239      76.080  85.340 151.890  1.00  0.00            
ATOM   3653  CD2 LEU   239      77.180  84.860 155.190  1.00  0.00            
ATOM   3654 HD21 LEU   239      77.640  84.050 155.750  1.00  0.00            
ATOM   3655 HD22 LEU   239      77.880  85.690 155.110  1.00  0.00            
ATOM   3656 HD23 LEU   239      76.270  85.190 155.700  1.00  0.00            
ATOM   3657  C   LEU   239      75.100  80.910 154.720  1.00  0.00            
ATOM   3658  O   LEU   239      74.660  80.750 155.830  1.00  0.00            
ATOM   3659  N   ARG   240      74.660  80.230 153.600  1.00  0.00            
ATOM   3660  H   ARG   240      75.130  80.300 152.710  1.00  0.00            
ATOM   3661  CA  ARG   240      73.460  79.370 153.690  1.00  0.00            
ATOM   3662  HA  ARG   240      72.800  79.710 154.480  1.00  0.00            
ATOM   3663  CB  ARG   240      72.670  79.470 152.280  1.00  0.00            
ATOM   3664  HB2 ARG   240      73.390  79.350 151.470  1.00  0.00            
ATOM   3665  HB3 ARG   240      71.940  78.660 152.230  1.00  0.00            
ATOM   3666  CG  ARG   240      71.950  80.820 152.130  1.00  0.00            
ATOM   3667  HG2 ARG   240      71.990  81.290 153.110  1.00  0.00            
ATOM   3668  HG3 ARG   240      72.550  81.400 151.420  1.00  0.00            
ATOM   3669  CD  ARG   240      70.500  80.780 151.650  1.00  0.00            
ATOM   3670  HD2 ARG   240      70.090  81.780 151.540  1.00  0.00            
ATOM   3671  HD3 ARG   240      70.410  80.250 150.700  1.00  0.00            
ATOM   3672  NE  ARG   240      69.730  80.060 152.670  1.00  0.00            
ATOM   3673  HE  ARG   240      69.750  79.050 152.650  1.00  0.00            
ATOM   3674  CZ  ARG   240      68.880  80.660 153.480  1.00  0.00            
ATOM   3675  NH1 ARG   240      67.890  79.990 154.020  1.00  0.00            
ATOM   3676 HH11 ARG   240      67.780  79.010 153.810  1.00  0.00            
ATOM   3677 HH12 ARG   240      67.240  80.460 154.640  1.00  0.00            
ATOM   3678  NH2 ARG   240      68.800  81.920 153.690  1.00  0.00            
ATOM   3679 HH21 ARG   240      69.430  82.550 153.210  1.00  0.00            
ATOM   3680 HH22 ARG   240      68.110  82.280 154.330  1.00  0.00            
ATOM   3681  C   ARG   240      73.910  77.910 153.960  1.00  0.00            
ATOM   3682  O   ARG   240      73.120  76.970 153.550  1.00  0.00            
ATOM   3683  N   SER   241      75.010  77.630 154.600  1.00  0.00            
ATOM   3684  H   SER   241      75.730  78.280 154.870  1.00  0.00            
ATOM   3685  CA  SER   241      75.220  76.210 154.870  1.00  0.00            
ATOM   3686  HA  SER   241      75.020  75.610 153.980  1.00  0.00            
ATOM   3687  CB  SER   241      76.670  76.010 155.280  1.00  0.00            
ATOM   3688  HB2 SER   241      77.260  76.570 154.550  1.00  0.00            
ATOM   3689  HB3 SER   241      76.770  76.470 156.260  1.00  0.00            
ATOM   3690  OG  SER   241      77.130  74.680 155.340  1.00  0.00            
ATOM   3691  HG  SER   241      78.050  74.670 155.600  1.00  0.00            
ATOM   3692  C   SER   241      74.300  75.540 155.940  1.00  0.00            
ATOM   3693  O   SER   241      73.700  76.150 156.820  1.00  0.00            
ATOM   3694  N   VAL   242      74.010  74.280 155.770  1.00  0.00            
ATOM   3695  H   VAL   242      74.410  73.930 154.910  1.00  0.00            
ATOM   3696  CA  VAL   242      73.240  73.390 156.560  1.00  0.00            
ATOM   3697  HA  VAL   242      72.170  73.570 156.610  1.00  0.00            
ATOM   3698  CB  VAL   242      73.470  71.970 155.990  1.00  0.00            
ATOM   3699  HB  VAL   242      74.510  71.930 155.660  1.00  0.00            
ATOM   3700  CG1 VAL   242      73.190  70.800 156.990  1.00  0.00            
ATOM   3701 HG11 VAL   242      72.150  70.840 157.310  1.00  0.00            
ATOM   3702 HG12 VAL   242      73.380  69.850 156.490  1.00  0.00            
ATOM   3703 HG13 VAL   242      73.840  70.900 157.850  1.00  0.00            
ATOM   3704  CG2 VAL   242      72.620  71.940 154.700  1.00  0.00            
ATOM   3705 HG21 VAL   242      72.970  72.720 154.010  1.00  0.00            
ATOM   3706 HG22 VAL   242      72.720  70.970 154.220  1.00  0.00            
ATOM   3707 HG23 VAL   242      71.570  72.120 154.950  1.00  0.00            
ATOM   3708  C   VAL   242      73.600  73.430 157.990  1.00  0.00            
ATOM   3709  O   VAL   242      74.760  73.260 158.360  1.00  0.00            
ATOM   3710  N   ARG   243      72.470  73.610 158.810  1.00  0.00            
ATOM   3711  H   ARG   243      71.680  74.030 158.340  1.00  0.00            
ATOM   3712  CA  ARG   243      72.430  73.470 160.280  1.00  0.00            
ATOM   3713  HA  ARG   243      71.410  73.650 160.620  1.00  0.00            
ATOM   3714  CB  ARG   243      72.880  72.020 160.760  1.00  0.00            
ATOM   3715  HB2 ARG   243      73.690  71.730 160.080  1.00  0.00            
ATOM   3716  HB3 ARG   243      73.280  72.160 161.760  1.00  0.00            
ATOM   3717  CG  ARG   243      71.850  70.960 160.780  1.00  0.00            
ATOM   3718  HG2 ARG   243      71.090  71.230 161.510  1.00  0.00            
ATOM   3719  HG3 ARG   243      71.390  70.900 159.790  1.00  0.00            
ATOM   3720  CD  ARG   243      72.460  69.580 161.150  1.00  0.00            
ATOM   3721  HD2 ARG   243      73.110  69.180 160.370  1.00  0.00            
ATOM   3722  HD3 ARG   243      72.990  69.590 162.100  1.00  0.00            
ATOM   3723  NE  ARG   243      71.240  68.680 161.280  1.00  0.00            
ATOM   3724  HE  ARG   243      70.330  69.060 161.050  1.00  0.00            
ATOM   3725  CZ  ARG   243      71.320  67.420 161.680  1.00  0.00            
ATOM   3726  NH1 ARG   243      70.250  66.660 161.440  1.00  0.00            
ATOM   3727 HH11 ARG   243      69.440  67.060 160.970  1.00  0.00            
ATOM   3728 HH12 ARG   243      70.250  65.690 161.720  1.00  0.00            
ATOM   3729  NH2 ARG   243      72.380  66.880 162.300  1.00  0.00            
ATOM   3730 HH21 ARG   243      73.190  67.450 162.490  1.00  0.00            
ATOM   3731 HH22 ARG   243      72.360  65.910 162.570  1.00  0.00            
ATOM   3732  C   ARG   243      73.040  74.510 161.100  1.00  0.00            
ATOM   3733  O   ARG   243      73.050  74.550 162.320  1.00  0.00            
ATOM   3734  N   LEU   244      73.630  75.510 160.350  1.00  0.00            
ATOM   3735  H   LEU   244      73.680  75.480 159.340  1.00  0.00            
ATOM   3736  CA  LEU   244      74.240  76.650 161.050  1.00  0.00            
ATOM   3737  HA  LEU   244      75.020  76.280 161.710  1.00  0.00            
ATOM   3738  CB  LEU   244      74.860  77.660 160.080  1.00  0.00            
ATOM   3739  HB2 LEU   244      74.000  77.860 159.430  1.00  0.00            
ATOM   3740  HB3 LEU   244      75.150  78.580 160.590  1.00  0.00            
ATOM   3741  CG  LEU   244      76.020  77.170 159.240  1.00  0.00            
ATOM   3742  HG  LEU   244      75.710  76.350 158.590  1.00  0.00            
ATOM   3743  CD1 LEU   244      76.470  78.330 158.400  1.00  0.00            
ATOM   3744 HD11 LEU   244      76.780  79.150 159.040  1.00  0.00            
ATOM   3745 HD12 LEU   244      77.310  78.020 157.770  1.00  0.00            
ATOM   3746 HD13 LEU   244      75.650  78.660 157.760  1.00  0.00            
ATOM   3747  CD2 LEU   244      77.150  76.500 160.050  1.00  0.00            
ATOM   3748 HD21 LEU   244      76.750  75.630 160.580  1.00  0.00            
ATOM   3749 HD22 LEU   244      77.940  76.180 159.370  1.00  0.00            
ATOM   3750 HD23 LEU   244      77.550  77.210 160.760  1.00  0.00            
ATOM   3751  C   LEU   244      73.280  77.430 161.930  1.00  0.00            
ATOM   3752  O   LEU   244      72.040  77.500 161.660  1.00  0.00            
ATOM   3753  N   LEU   245      73.920  77.930 163.040  1.00  0.00            
ATOM   3754  H   LEU   245      74.880  77.640 163.150  1.00  0.00            
ATOM   3755  CA  LEU   245      73.340  78.800 164.050  1.00  0.00            
ATOM   3756  HA  LEU   245      72.270  78.900 163.890  1.00  0.00            
ATOM   3757  CB  LEU   245      73.570  78.200 165.430  1.00  0.00            
ATOM   3758  HB2 LEU   245      74.600  77.840 165.350  1.00  0.00            
ATOM   3759  HB3 LEU   245      73.530  79.020 166.140  1.00  0.00            
ATOM   3760  CG  LEU   245      72.620  77.010 165.930  1.00  0.00            
ATOM   3761  HG  LEU   245      72.570  76.260 165.140  1.00  0.00            
ATOM   3762  CD1 LEU   245      73.140  76.380 167.190  1.00  0.00            
ATOM   3763 HD11 LEU   245      73.190  77.130 167.970  1.00  0.00            
ATOM   3764 HD12 LEU   245      72.470  75.580 167.500  1.00  0.00            
ATOM   3765 HD13 LEU   245      74.130  75.970 167.010  1.00  0.00            
ATOM   3766  CD2 LEU   245      71.200  77.500 166.140  1.00  0.00            
ATOM   3767 HD21 LEU   245      70.810  77.890 165.200  1.00  0.00            
ATOM   3768 HD22 LEU   245      70.580  76.670 166.480  1.00  0.00            
ATOM   3769 HD23 LEU   245      71.190  78.290 166.890  1.00  0.00            
ATOM   3770  C   LEU   245      73.960  80.090 163.940  1.00  0.00            
ATOM   3771  O   LEU   245      75.170  80.350 163.790  1.00  0.00            
ATOM   3772  N   SER   246      73.090  81.140 163.850  1.00  0.00            
ATOM   3773  H   SER   246      72.120  80.950 164.070  1.00  0.00            
ATOM   3774  CA  SER   246      73.450  82.490 163.470  1.00  0.00            
ATOM   3775  HA  SER   246      74.150  82.450 162.630  1.00  0.00            
ATOM   3776  CB  SER   246      72.250  83.300 163.050  1.00  0.00            
ATOM   3777  HB2 SER   246      71.510  83.250 163.850  1.00  0.00            
ATOM   3778  HB3 SER   246      72.570  84.330 162.910  1.00  0.00            
ATOM   3779  OG  SER   246      71.680  82.830 161.860  1.00  0.00            
ATOM   3780  HG  SER   246      70.920  83.370 161.630  1.00  0.00            
ATOM   3781  C   SER   246      74.100  83.250 164.610  1.00  0.00            
ATOM   3782  O   SER   246      73.580  83.330 165.710  1.00  0.00            
ATOM   3783  N   GLY   247      75.280  83.780 164.390  1.00  0.00            
ATOM   3784  H   GLY   247      75.690  83.670 163.470  1.00  0.00            
ATOM   3785  CA  GLY   247      76.040  84.530 165.410  1.00  0.00            
ATOM   3786  HA2 GLY   247      76.120  83.800 166.220  1.00  0.00            
ATOM   3787  HA3 GLY   247      77.010  84.640 164.930  1.00  0.00            
ATOM   3788  C   GLY   247      75.630  85.810 165.960  1.00  0.00            
ATOM   3789  O   GLY   247      74.540  86.270 165.890  1.00  0.00            
ATOM   3790  N   SER   248      76.610  86.420 166.630  1.00  0.00            
ATOM   3791  H   SER   248      77.510  85.980 166.540  1.00  0.00            
ATOM   3792  CA  SER   248      76.510  87.640 167.440  1.00  0.00            
ATOM   3793  HA  SER   248      75.740  87.480 168.190  1.00  0.00            
ATOM   3794  CB  SER   248      77.870  88.060 168.170  1.00  0.00            
ATOM   3795  HB2 SER   248      78.020  87.380 169.000  1.00  0.00            
ATOM   3796  HB3 SER   248      78.680  87.930 167.450  1.00  0.00            
ATOM   3797  OG  SER   248      77.870  89.460 168.670  1.00  0.00            
ATOM   3798  HG  SER   248      78.710  89.650 169.090  1.00  0.00            
ATOM   3799  C   SER   248      76.110  88.770 166.420  1.00  0.00            
ATOM   3800  O   SER   248      76.630  88.920 165.370  1.00  0.00            
ATOM   3801  N   LYS   249      75.210  89.590 166.850  1.00  0.00            
ATOM   3802  H   LYS   249      74.770  89.320 167.720  1.00  0.00            
ATOM   3803  CA  LYS   249      74.670  90.710 166.130  1.00  0.00            
ATOM   3804  HA  LYS   249      74.290  90.420 165.150  1.00  0.00            
ATOM   3805  CB  LYS   249      73.500  91.220 166.980  1.00  0.00            
ATOM   3806  HB2 LYS   249      73.910  91.510 167.940  1.00  0.00            
ATOM   3807  HB3 LYS   249      73.100  92.100 166.470  1.00  0.00            
ATOM   3808  CG  LYS   249      72.360  90.190 167.190  1.00  0.00            
ATOM   3809  HG2 LYS   249      72.810  89.240 167.470  1.00  0.00            
ATOM   3810  HG3 LYS   249      71.720  90.550 168.000  1.00  0.00            
ATOM   3811  CD  LYS   249      71.510  89.990 165.920  1.00  0.00            
ATOM   3812  HD2 LYS   249      71.290  90.970 165.490  1.00  0.00            
ATOM   3813  HD3 LYS   249      72.090  89.410 165.200  1.00  0.00            
ATOM   3814  CE  LYS   249      70.170  89.240 166.230  1.00  0.00            
ATOM   3815  HE2 LYS   249      70.420  88.270 166.650  1.00  0.00            
ATOM   3816  HE3 LYS   249      69.620  89.820 166.960  1.00  0.00            
ATOM   3817  NZ  LYS   249      69.360  89.060 165.060  1.00  0.00            
ATOM   3818  HZ1 LYS   249      69.870  88.520 164.370  1.00  0.00            
ATOM   3819  HZ2 LYS   249      68.510  88.570 165.310  1.00  0.00            
ATOM   3820  HZ3 LYS   249      69.130  89.960 164.670  1.00  0.00            
ATOM   3821  C   LYS   249      75.790  91.750 165.720  1.00  0.00            
ATOM   3822  O   LYS   249      75.870  92.210 164.580  1.00  0.00            
ATOM   3823  N   GLU   250      76.650  92.090 166.650  1.00  0.00            
ATOM   3824  H   GLU   250      76.530  91.740 167.590  1.00  0.00            
ATOM   3825  CA  GLU   250      77.860  92.950 166.350  1.00  0.00            
ATOM   3826  HA  GLU   250      77.540  93.950 166.070  1.00  0.00            
ATOM   3827  CB  GLU   250      78.790  93.050 167.630  1.00  0.00            
ATOM   3828  HB2 GLU   250      78.180  93.630 168.320  1.00  0.00            
ATOM   3829  HB3 GLU   250      78.840  92.020 167.970  1.00  0.00            
ATOM   3830  CG  GLU   250      80.220  93.640 167.580  1.00  0.00            
ATOM   3831  HG2 GLU   250      80.770  93.050 166.840  1.00  0.00            
ATOM   3832  HG3 GLU   250      80.160  94.680 167.240  1.00  0.00            
ATOM   3833  CD  GLU   250      80.930  93.580 168.890  1.00  0.00            
ATOM   3834  OE1 GLU   250      80.940  92.430 169.410  1.00  0.00            
ATOM   3835  OE2 GLU   250      81.440  94.590 169.430  1.00  0.00            
ATOM   3836  C   GLU   250      78.800  92.460 165.290  1.00  0.00            
ATOM   3837  O   GLU   250      79.360  93.180 164.530  1.00  0.00            
ATOM   3838  N   LYS   251      79.080  91.120 165.390  1.00  0.00            
ATOM   3839  H   LYS   251      78.870  90.640 166.250  1.00  0.00            
ATOM   3840  CA  LYS   251      79.830  90.450 164.430  1.00  0.00            
ATOM   3841  HA  LYS   251      80.740  91.020 164.240  1.00  0.00            
ATOM   3842  CB  LYS   251      80.220  89.020 164.870  1.00  0.00            
ATOM   3843  HB2 LYS   251      79.390  88.620 165.460  1.00  0.00            
ATOM   3844  HB3 LYS   251      80.340  88.420 163.960  1.00  0.00            
ATOM   3845  CG  LYS   251      81.540  88.960 165.710  1.00  0.00            
ATOM   3846  HG2 LYS   251      81.850  87.920 165.780  1.00  0.00            
ATOM   3847  HG3 LYS   251      82.300  89.530 165.180  1.00  0.00            
ATOM   3848  CD  LYS   251      81.360  89.540 167.130  1.00  0.00            
ATOM   3849  HD2 LYS   251      80.730  90.430 167.100  1.00  0.00            
ATOM   3850  HD3 LYS   251      80.910  88.800 167.790  1.00  0.00            
ATOM   3851  CE  LYS   251      82.740  89.910 167.640  1.00  0.00            
ATOM   3852  HE2 LYS   251      83.380  89.040 167.510  1.00  0.00            
ATOM   3853  HE3 LYS   251      83.110  90.720 167.010  1.00  0.00            
ATOM   3854  NZ  LYS   251      82.760  90.330 169.070  1.00  0.00            
ATOM   3855  HZ1 LYS   251      82.420  89.570 169.640  1.00  0.00            
ATOM   3856  HZ2 LYS   251      83.710  90.560 169.340  1.00  0.00            
ATOM   3857  HZ3 LYS   251      82.170  91.140 169.190  1.00  0.00            
ATOM   3858  C   LYS   251      79.320  90.440 163.050  1.00  0.00            
ATOM   3859  O   LYS   251      80.010  90.750 162.020  1.00  0.00            
ATOM   3860  N   ASP   252      78.010  90.130 162.950  1.00  0.00            
ATOM   3861  H   ASP   252      77.670  89.810 163.840  1.00  0.00            
ATOM   3862  CA  ASP   252      77.100  90.070 161.800  1.00  0.00            
ATOM   3863  HA  ASP   252      77.510  89.460 160.990  1.00  0.00            
ATOM   3864  CB  ASP   252      75.790  89.410 162.290  1.00  0.00            
ATOM   3865  HB2 ASP   252      76.000  88.400 162.650  1.00  0.00            
ATOM   3866  HB3 ASP   252      75.470  90.030 163.120  1.00  0.00            
ATOM   3867  CG  ASP   252      74.640  89.350 161.210  1.00  0.00            
ATOM   3868  OD1 ASP   252      75.100  89.310 160.000  1.00  0.00            
ATOM   3869  OD2 ASP   252      73.430  89.280 161.590  1.00  0.00            
ATOM   3870  C   ASP   252      76.960  91.410 161.190  1.00  0.00            
ATOM   3871  O   ASP   252      77.120  91.530 160.010  1.00  0.00            
ATOM   3872  N   ARG   253      76.690  92.470 161.980  1.00  0.00            
ATOM   3873  H   ARG   253      76.390  92.270 162.920  1.00  0.00            
ATOM   3874  CA  ARG   253      76.620  93.860 161.510  1.00  0.00            
ATOM   3875  HA  ARG   253      75.910  93.910 160.680  1.00  0.00            
ATOM   3876  CB  ARG   253      76.160  94.840 162.620  1.00  0.00            
ATOM   3877  HB2 ARG   253      76.810  94.680 163.470  1.00  0.00            
ATOM   3878  HB3 ARG   253      76.310  95.850 162.230  1.00  0.00            
ATOM   3879  CG  ARG   253      74.740  94.670 163.040  1.00  0.00            
ATOM   3880  HG2 ARG   253      74.120  95.130 162.260  1.00  0.00            
ATOM   3881  HG3 ARG   253      74.550  93.600 163.070  1.00  0.00            
ATOM   3882  CD  ARG   253      74.400  95.290 164.390  1.00  0.00            
ATOM   3883  HD2 ARG   253      74.900  94.810 165.230  1.00  0.00            
ATOM   3884  HD3 ARG   253      74.570  96.360 164.430  1.00  0.00            
ATOM   3885  NE  ARG   253      72.960  95.040 164.490  1.00  0.00            
ATOM   3886  HE  ARG   253      72.620  94.250 163.950  1.00  0.00            
ATOM   3887  CZ  ARG   253      72.130  95.660 165.290  1.00  0.00            
ATOM   3888  NH1 ARG   253      70.840  95.430 165.110  1.00  0.00            
ATOM   3889 HH11 ARG   253      70.540  94.800 164.380  1.00  0.00            
ATOM   3890 HH12 ARG   253      70.160  95.890 165.700  1.00  0.00            
ATOM   3891  NH2 ARG   253      72.500  96.360 166.290  1.00  0.00            
ATOM   3892 HH21 ARG   253      73.480  96.460 166.490  1.00  0.00            
ATOM   3893 HH22 ARG   253      71.810  96.810 166.870  1.00  0.00            
ATOM   3894  C   ARG   253      77.860  94.350 160.820  1.00  0.00            
ATOM   3895  O   ARG   253      77.840  94.860 159.670  1.00  0.00            
ATOM   3896  N   SER   254      79.010  94.200 161.490  1.00  0.00            
ATOM   3897  H   SER   254      78.930  93.710 162.370  1.00  0.00            
ATOM   3898  CA  SER   254      80.320  94.620 161.060  1.00  0.00            
ATOM   3899  HA  SER   254      80.300  95.700 160.920  1.00  0.00            
ATOM   3900  CB  SER   254      81.450  94.270 162.060  1.00  0.00            
ATOM   3901  HB2 SER   254      81.120  94.570 163.050  1.00  0.00            
ATOM   3902  HB3 SER   254      81.590  93.190 162.030  1.00  0.00            
ATOM   3903  OG  SER   254      82.680  94.920 161.750  1.00  0.00            
ATOM   3904  HG  SER   254      83.340  94.670 162.390  1.00  0.00            
ATOM   3905  C   SER   254      80.650  93.870 159.750  1.00  0.00            
ATOM   3906  O   SER   254      81.190  94.470 158.790  1.00  0.00            
ATOM   3907  N   LEU   255      80.370  92.560 159.570  1.00  0.00            
ATOM   3908  H   LEU   255      79.970  92.120 160.390  1.00  0.00            
ATOM   3909  CA  LEU   255      80.650  91.740 158.440  1.00  0.00            
ATOM   3910  HA  LEU   255      81.670  91.950 158.130  1.00  0.00            
ATOM   3911  CB  LEU   255      80.510  90.190 158.680  1.00  0.00            
ATOM   3912  HB2 LEU   255      81.070  89.960 159.580  1.00  0.00            
ATOM   3913  HB3 LEU   255      79.460  89.960 158.830  1.00  0.00            
ATOM   3914  CG  LEU   255      81.070  89.330 157.480  1.00  0.00            
ATOM   3915  HG  LEU   255      80.690  89.710 156.530  1.00  0.00            
ATOM   3916  CD1 LEU   255      82.590  89.440 157.500  1.00  0.00            
ATOM   3917 HD11 LEU   255      82.970  89.060 158.440  1.00  0.00            
ATOM   3918 HD12 LEU   255      83.010  88.850 156.680  1.00  0.00            
ATOM   3919 HD13 LEU   255      82.880  90.480 157.380  1.00  0.00            
ATOM   3920  CD2 LEU   255      80.690  87.820 157.510  1.00  0.00            
ATOM   3921 HD21 LEU   255      79.600  87.720 157.480  1.00  0.00            
ATOM   3922 HD22 LEU   255      81.120  87.320 156.640  1.00  0.00            
ATOM   3923 HD23 LEU   255      81.080  87.370 158.420  1.00  0.00            
ATOM   3924  C   LEU   255      79.790  92.130 157.190  1.00  0.00            
ATOM   3925  O   LEU   255      80.280  92.390 156.100  1.00  0.00            
ATOM   3926  N   ARG   256      78.470  92.280 157.370  1.00  0.00            
ATOM   3927  H   ARG   256      78.170  92.040 158.300  1.00  0.00            
ATOM   3928  CA  ARG   256      77.480  92.690 156.430  1.00  0.00            
ATOM   3929  HA  ARG   256      77.510  92.000 155.580  1.00  0.00            
ATOM   3930  CB  ARG   256      76.080  92.710 156.990  1.00  0.00            
ATOM   3931  HB2 ARG   256      76.180  93.060 158.010  1.00  0.00            
ATOM   3932  HB3 ARG   256      75.540  93.450 156.400  1.00  0.00            
ATOM   3933  CG  ARG   256      75.320  91.400 156.980  1.00  0.00            
ATOM   3934  HG2 ARG   256      75.320  91.050 155.940  1.00  0.00            
ATOM   3935  HG3 ARG   256      75.890  90.710 157.590  1.00  0.00            
ATOM   3936  CD  ARG   256      73.900  91.470 157.490  1.00  0.00            
ATOM   3937  HD2 ARG   256      73.450  92.390 157.120  1.00  0.00            
ATOM   3938  HD3 ARG   256      73.350  90.620 157.090  1.00  0.00            
ATOM   3939  NE  ARG   256      73.800  91.450 159.020  1.00  0.00            
ATOM   3940  HE  ARG   256      74.270  90.660 159.440  1.00  0.00            
ATOM   3941  CZ  ARG   256      73.190  92.300 159.800  1.00  0.00            
ATOM   3942  NH1 ARG   256      72.860  93.470 159.350  1.00  0.00            
ATOM   3943 HH11 ARG   256      73.080  93.720 158.390  1.00  0.00            
ATOM   3944 HH12 ARG   256      72.390  94.130 159.950  1.00  0.00            
ATOM   3945  NH2 ARG   256      72.880  92.080 161.050  1.00  0.00            
ATOM   3946 HH21 ARG   256      73.110  91.200 161.470  1.00  0.00            
ATOM   3947 HH22 ARG   256      72.410  92.790 161.580  1.00  0.00            
ATOM   3948  C   ARG   256      77.780  94.090 155.890  1.00  0.00            
ATOM   3949  O   ARG   256      77.710  94.130 154.650  1.00  0.00            
ATOM   3950  N   ARG   257      78.200  95.080 156.670  1.00  0.00            
ATOM   3951  H   ARG   257      78.280  94.860 157.650  1.00  0.00            
ATOM   3952  CA  ARG   257      78.610  96.390 156.230  1.00  0.00            
ATOM   3953  HA  ARG   257      77.740  96.950 155.870  1.00  0.00            
ATOM   3954  CB  ARG   257      79.250  97.170 157.390  1.00  0.00            
ATOM   3955  HB2 ARG   257      79.930  96.480 157.890  1.00  0.00            
ATOM   3956  HB3 ARG   257      79.820  97.980 156.940  1.00  0.00            
ATOM   3957  CG  ARG   257      78.240  97.750 158.430  1.00  0.00            
ATOM   3958  HG2 ARG   257      77.800  98.630 157.970  1.00  0.00            
ATOM   3959  HG3 ARG   257      77.470  96.990 158.560  1.00  0.00            
ATOM   3960  CD  ARG   257      78.840  98.130 159.820  1.00  0.00            
ATOM   3961  HD2 ARG   257      79.220  97.270 160.360  1.00  0.00            
ATOM   3962  HD3 ARG   257      79.620  98.890 159.750  1.00  0.00            
ATOM   3963  NE  ARG   257      77.680  98.700 160.580  1.00  0.00            
ATOM   3964  HE  ARG   257      76.800  98.640 160.080  1.00  0.00            
ATOM   3965  CZ  ARG   257      77.690  99.220 161.770  1.00  0.00            
ATOM   3966  NH1 ARG   257      76.520  99.670 162.270  1.00  0.00            
ATOM   3967 HH11 ARG   257      75.680  99.590 161.720  1.00  0.00            
ATOM   3968 HH12 ARG   257      76.490 100.080 163.190  1.00  0.00            
ATOM   3969  NH2 ARG   257      78.740  99.320 162.540  1.00  0.00            
ATOM   3970 HH21 ARG   257      79.630  98.980 162.210  1.00  0.00            
ATOM   3971 HH22 ARG   257      78.650  99.740 163.450  1.00  0.00            
ATOM   3972  C   ARG   257      79.720  96.340 155.140  1.00  0.00            
ATOM   3973  O   ARG   257      79.630  97.110 154.180  1.00  0.00            
ATOM   3974  N   ILE   258      80.720  95.440 155.260  1.00  0.00            
ATOM   3975  H   ILE   258      80.790  94.960 156.140  1.00  0.00            
ATOM   3976  CA  ILE   258      81.760  95.220 154.260  1.00  0.00            
ATOM   3977  HA  ILE   258      82.080  96.190 153.870  1.00  0.00            
ATOM   3978  CB  ILE   258      82.970  94.450 154.740  1.00  0.00            
ATOM   3979  HB  ILE   258      82.680  93.410 154.890  1.00  0.00            
ATOM   3980  CG2 ILE   258      84.120  94.520 153.700  1.00  0.00            
ATOM   3981 HG21 ILE   258      84.410  95.560 153.540  1.00  0.00            
ATOM   3982 HG22 ILE   258      84.980  93.960 154.070  1.00  0.00            
ATOM   3983 HG23 ILE   258      83.780  94.090 152.750  1.00  0.00            
ATOM   3984  CG1 ILE   258      83.500  94.940 156.100  1.00  0.00            
ATOM   3985 HG12 ILE   258      84.160  95.780 155.900  1.00  0.00            
ATOM   3986 HG13 ILE   258      82.640  95.280 156.670  1.00  0.00            
ATOM   3987  CD1 ILE   258      84.250  93.880 156.890  1.00  0.00            
ATOM   3988 HD11 ILE   258      85.110  93.540 156.310  1.00  0.00            
ATOM   3989 HD12 ILE   258      84.590  94.300 157.830  1.00  0.00            
ATOM   3990 HD13 ILE   258      83.590  93.040 157.080  1.00  0.00            
ATOM   3991  C   ILE   258      81.230  94.570 152.990  1.00  0.00            
ATOM   3992  O   ILE   258      81.580  94.900 151.870  1.00  0.00            
ATOM   3993  N   THR   259      80.380  93.520 153.130  1.00  0.00            
ATOM   3994  H   THR   259      80.260  93.080 154.030  1.00  0.00            
ATOM   3995  CA  THR   259      79.760  92.910 151.980  1.00  0.00            
ATOM   3996  HA  THR   259      80.580  92.640 151.310  1.00  0.00            
ATOM   3997  CB  THR   259      78.880  91.640 152.230  1.00  0.00            
ATOM   3998  HB  THR   259      77.930  91.970 152.630  1.00  0.00            
ATOM   3999  CG2 THR   259      78.630  90.810 150.950  1.00  0.00            
ATOM   4000 HG21 THR   259      79.580  90.470 150.540  1.00  0.00            
ATOM   4001 HG22 THR   259      78.010  89.940 151.190  1.00  0.00            
ATOM   4002 HG23 THR   259      78.120  91.430 150.210  1.00  0.00            
ATOM   4003  OG1 THR   259      79.550  90.830 153.140  1.00  0.00            
ATOM   4004  HG1 THR   259      79.030  90.040 153.310  1.00  0.00            
ATOM   4005  C   THR   259      78.980  93.940 151.180  1.00  0.00            
ATOM   4006  O   THR   259      79.220  94.130 149.950  1.00  0.00            
ATOM   4007  N   ARG   260      78.180  94.720 151.920  1.00  0.00            
ATOM   4008  H   ARG   260      78.020  94.520 152.890  1.00  0.00            
ATOM   4009  CA  ARG   260      77.390  95.800 151.290  1.00  0.00            
ATOM   4010  HA  ARG   260      76.840  95.430 150.420  1.00  0.00            
ATOM   4011  CB  ARG   260      76.380  96.310 152.330  1.00  0.00            
ATOM   4012  HB2 ARG   260      75.580  95.570 152.330  1.00  0.00            
ATOM   4013  HB3 ARG   260      76.910  96.280 153.280  1.00  0.00            
ATOM   4014  CG  ARG   260      75.780  97.720 152.120  1.00  0.00            
ATOM   4015  HG2 ARG   260      76.000  97.950 151.070  1.00  0.00            
ATOM   4016  HG3 ARG   260      74.710  97.570 152.240  1.00  0.00            
ATOM   4017  CD  ARG   260      76.230  98.860 152.990  1.00  0.00            
ATOM   4018  HD2 ARG   260      77.320  98.930 153.050  1.00  0.00            
ATOM   4019  HD3 ARG   260      75.820  99.820 152.670  1.00  0.00            
ATOM   4020  NE  ARG   260      75.680  98.530 154.370  1.00  0.00            
ATOM   4021  HE  ARG   260      75.090  97.710 154.430  1.00  0.00            
ATOM   4022  CZ  ARG   260      75.820  99.290 155.430  1.00  0.00            
ATOM   4023  NH1 ARG   260      76.710 100.150 155.620  1.00  0.00            
ATOM   4024 HH11 ARG   260      77.410 100.310 154.910  1.00  0.00            
ATOM   4025 HH12 ARG   260      76.720 100.680 156.480  1.00  0.00            
ATOM   4026  NH2 ARG   260      75.010  99.000 156.400  1.00  0.00            
ATOM   4027 HH21 ARG   260      74.350  98.240 156.290  1.00  0.00            
ATOM   4028 HH22 ARG   260      75.040  99.530 157.250  1.00  0.00            
ATOM   4029  C   ARG   260      78.250  96.910 150.670  1.00  0.00            
ATOM   4030  O   ARG   260      77.980  97.210 149.500  1.00  0.00            
ATOM   4031  N   MET   261      79.310  97.410 151.360  1.00  0.00            
ATOM   4032  H   MET   261      79.500  97.180 152.320  1.00  0.00            
ATOM   4033  CA  MET   261      80.190  98.340 150.700  1.00  0.00            
ATOM   4034  HA  MET   261      79.620  99.200 150.340  1.00  0.00            
ATOM   4035  CB  MET   261      81.260  98.830 151.670  1.00  0.00            
ATOM   4036  HB2 MET   261      80.730  99.350 152.460  1.00  0.00            
ATOM   4037  HB3 MET   261      81.730  97.930 152.070  1.00  0.00            
ATOM   4038  CG  MET   261      82.320  99.740 151.090  1.00  0.00            
ATOM   4039  HG2 MET   261      82.790  99.230 150.240  1.00  0.00            
ATOM   4040  HG3 MET   261      81.840 100.650 150.740  1.00  0.00            
ATOM   4041  SD  MET   261      83.620 100.180 152.330  1.00  0.00            
ATOM   4042  CE  MET   261      84.350 101.640 151.640  1.00  0.00            
ATOM   4043  HE1 MET   261      83.590 102.410 151.530  1.00  0.00            
ATOM   4044  HE2 MET   261      85.140 102.000 152.290  1.00  0.00            
ATOM   4045  HE3 MET   261      84.770 101.410 150.660  1.00  0.00            
ATOM   4046  C   MET   261      80.980  97.880 149.420  1.00  0.00            
ATOM   4047  O   MET   261      81.000  98.550 148.430  1.00  0.00            
ATOM   4048  N   VAL   262      81.570  96.690 149.510  1.00  0.00            
ATOM   4049  H   VAL   262      81.860  96.350 150.410  1.00  0.00            
ATOM   4050  CA  VAL   262      82.100  96.020 148.300  1.00  0.00            
ATOM   4051  HA  VAL   262      82.750  96.750 147.810  1.00  0.00            
ATOM   4052  CB  VAL   262      82.960  94.730 148.660  1.00  0.00            
ATOM   4053  HB  VAL   262      82.290  93.950 149.030  1.00  0.00            
ATOM   4054  CG1 VAL   262      83.700  94.210 147.410  1.00  0.00            
ATOM   4055 HG11 VAL   262      84.370  94.990 147.030  1.00  0.00            
ATOM   4056 HG12 VAL   262      84.280  93.330 147.670  1.00  0.00            
ATOM   4057 HG13 VAL   262      82.970  93.950 146.640  1.00  0.00            
ATOM   4058  CG2 VAL   262      84.040  95.050 149.640  1.00  0.00            
ATOM   4059 HG21 VAL   262      83.600  95.440 150.550  1.00  0.00            
ATOM   4060 HG22 VAL   262      84.610  94.150 149.860  1.00  0.00            
ATOM   4061 HG23 VAL   262      84.710  95.800 149.210  1.00  0.00            
ATOM   4062  C   VAL   262      81.090  95.840 147.120  1.00  0.00            
ATOM   4063  O   VAL   262      81.430  96.150 145.960  1.00  0.00            
ATOM   4064  N   LEU   263      79.860  95.350 147.430  1.00  0.00            
ATOM   4065  H   LEU   263      79.690  95.040 148.370  1.00  0.00            
ATOM   4066  CA  LEU   263      78.800  95.150 146.440  1.00  0.00            
ATOM   4067  HA  LEU   263      79.140  94.480 145.650  1.00  0.00            
ATOM   4068  CB  LEU   263      77.530  94.510 147.130  1.00  0.00            
ATOM   4069  HB2 LEU   263      77.590  95.050 148.070  1.00  0.00            
ATOM   4070  HB3 LEU   263      76.590  94.760 146.630  1.00  0.00            
ATOM   4071  CG  LEU   263      77.570  93.040 147.390  1.00  0.00            
ATOM   4072  HG  LEU   263      78.520  92.770 147.830  1.00  0.00            
ATOM   4073  CD1 LEU   263      76.440  92.690 148.350  1.00  0.00            
ATOM   4074 HD11 LEU   263      75.480  92.960 147.900  1.00  0.00            
ATOM   4075 HD12 LEU   263      76.450  91.620 148.550  1.00  0.00            
ATOM   4076 HD13 LEU   263      76.570  93.240 149.280  1.00  0.00            
ATOM   4077  CD2 LEU   263      77.650  92.260 146.100  1.00  0.00            
ATOM   4078 HD21 LEU   263      78.550  92.540 145.560  1.00  0.00            
ATOM   4079 HD22 LEU   263      77.680  91.190 146.320  1.00  0.00            
ATOM   4080 HD23 LEU   263      76.780  92.480 145.480  1.00  0.00            
ATOM   4081  C   LEU   263      78.400  96.390 145.670  1.00  0.00            
ATOM   4082  O   LEU   263      78.220  96.330 144.450  1.00  0.00            
ATOM   4083  N   VAL   264      78.150  97.470 146.420  1.00  0.00            
ATOM   4084  H   VAL   264      78.280  97.410 147.420  1.00  0.00            
ATOM   4085  CA  VAL   264      77.670  98.760 145.850  1.00  0.00            
ATOM   4086  HA  VAL   264      76.830  98.660 145.160  1.00  0.00            
ATOM   4087  CB  VAL   264      77.290  99.810 146.970  1.00  0.00            
ATOM   4088  HB  VAL   264      78.080  99.770 147.720  1.00  0.00            
ATOM   4089  CG1 VAL   264      77.130 101.290 146.450  1.00  0.00            
ATOM   4090 HG11 VAL   264      76.340 101.330 145.700  1.00  0.00            
ATOM   4091 HG12 VAL   264      76.870 101.940 147.280  1.00  0.00            
ATOM   4092 HG13 VAL   264      78.070 101.620 146.000  1.00  0.00            
ATOM   4093  CG2 VAL   264      76.090  99.440 147.770  1.00  0.00            
ATOM   4094 HG21 VAL   264      76.270  98.490 148.270  1.00  0.00            
ATOM   4095 HG22 VAL   264      75.900 100.210 148.510  1.00  0.00            
ATOM   4096 HG23 VAL   264      75.230  99.350 147.110  1.00  0.00            
ATOM   4097  C   VAL   264      78.730  99.460 144.930  1.00  0.00            
ATOM   4098  O   VAL   264      78.440 100.070 143.920  1.00  0.00            
ATOM   4099  N   VAL   265      80.020  99.440 145.320  1.00  0.00            
ATOM   4100  H   VAL   265      80.130  99.240 146.300  1.00  0.00            
ATOM   4101  CA  VAL   265      81.150  99.800 144.590  1.00  0.00            
ATOM   4102  HA  VAL   265      80.990 100.810 144.210  1.00  0.00            
ATOM   4103  CB  VAL   265      82.380  99.790 145.390  1.00  0.00            
ATOM   4104  HB  VAL   265      82.490  98.780 145.780  1.00  0.00            
ATOM   4105  CG1 VAL   265      83.680 100.190 144.590  1.00  0.00            
ATOM   4106 HG11 VAL   265      83.570 101.200 144.190  1.00  0.00            
ATOM   4107 HG12 VAL   265      84.540 100.160 145.250  1.00  0.00            
ATOM   4108 HG13 VAL   265      83.830  99.490 143.760  1.00  0.00            
ATOM   4109  CG2 VAL   265      82.290 100.810 146.550  1.00  0.00            
ATOM   4110 HG21 VAL   265      81.450 100.550 147.190  1.00  0.00            
ATOM   4111 HG22 VAL   265      83.210 100.780 147.130  1.00  0.00            
ATOM   4112 HG23 VAL   265      82.140 101.810 146.140  1.00  0.00            
ATOM   4113  C   VAL   265      81.360  99.050 143.310  1.00  0.00            
ATOM   4114  O   VAL   265      81.660  99.550 142.240  1.00  0.00            
ATOM   4115  N   VAL   266      81.200  97.680 143.320  1.00  0.00            
ATOM   4116  H   VAL   266      81.040  97.260 144.220  1.00  0.00            
ATOM   4117  CA  VAL   266      81.260  96.780 142.130  1.00  0.00            
ATOM   4118  HA  VAL   266      82.160  96.920 141.520  1.00  0.00            
ATOM   4119  CB  VAL   266      81.170  95.280 142.550  1.00  0.00            
ATOM   4120  HB  VAL   266      80.330  95.160 143.230  1.00  0.00            
ATOM   4121  CG1 VAL   266      80.970  94.340 141.280  1.00  0.00            
ATOM   4122 HG11 VAL   266      81.810  94.460 140.600  1.00  0.00            
ATOM   4123 HG12 VAL   266      80.910  93.300 141.600  1.00  0.00            
ATOM   4124 HG13 VAL   266      80.050  94.610 140.760  1.00  0.00            
ATOM   4125  CG2 VAL   266      82.420  94.800 143.410  1.00  0.00            
ATOM   4126 HG21 VAL   266      82.480  95.390 144.320  1.00  0.00            
ATOM   4127 HG22 VAL   266      82.300  93.750 143.670  1.00  0.00            
ATOM   4128 HG23 VAL   266      83.330  94.930 142.820  1.00  0.00            
ATOM   4129  C   VAL   266      80.100  97.100 141.150  1.00  0.00            
ATOM   4130  O   VAL   266      80.340  97.220 139.970  1.00  0.00            
ATOM   4131  N   GLY   267      78.890  97.240 141.660  1.00  0.00            
ATOM   4132  H   GLY   267      78.770  97.190 142.660  1.00  0.00            
ATOM   4133  CA  GLY   267      77.730  97.460 140.850  1.00  0.00            
ATOM   4134  HA2 GLY   267      77.750  96.720 140.040  1.00  0.00            
ATOM   4135  HA3 GLY   267      76.860  97.280 141.480  1.00  0.00            
ATOM   4136  C   GLY   267      77.620  98.880 140.230  1.00  0.00            
ATOM   4137  O   GLY   267      77.050  99.080 139.140  1.00  0.00            
ATOM   4138  N   ALA   268      78.100  99.910 140.890  1.00  0.00            
ATOM   4139  H   ALA   268      78.370  99.750 141.850  1.00  0.00            
ATOM   4140  CA  ALA   268      78.190 101.210 140.380  1.00  0.00            
ATOM   4141  HA  ALA   268      77.230 101.570 140.000  1.00  0.00            
ATOM   4142  CB  ALA   268      78.610 102.080 141.550  1.00  0.00            
ATOM   4143  HB1 ALA   268      79.570 101.730 141.930  1.00  0.00            
ATOM   4144  HB2 ALA   268      78.700 103.110 141.220  1.00  0.00            
ATOM   4145  HB3 ALA   268      77.860 102.020 142.330  1.00  0.00            
ATOM   4146  C   ALA   268      79.130 101.260 139.220  1.00  0.00            
ATOM   4147  O   ALA   268      78.720 101.840 138.180  1.00  0.00            
ATOM   4148  N   PHE   269      80.280 100.510 139.300  1.00  0.00            
ATOM   4149  H   PHE   269      80.490 100.140 140.210  1.00  0.00            
ATOM   4150  CA  PHE   269      81.300 100.320 138.200  1.00  0.00            
ATOM   4151  HA  PHE   269      81.630 101.280 137.810  1.00  0.00            
ATOM   4152  CB  PHE   269      82.520  99.570 138.780  1.00  0.00            
ATOM   4153  HB2 PHE   269      82.820 100.200 139.620  1.00  0.00            
ATOM   4154  HB3 PHE   269      82.410  98.540 139.110  1.00  0.00            
ATOM   4155  CG  PHE   269      83.670  99.580 137.800  1.00  0.00            
ATOM   4156  CD1 PHE   269      83.910  98.360 137.010  1.00  0.00            
ATOM   4157  HD1 PHE   269      83.280  97.470 137.110  1.00  0.00            
ATOM   4158  CE1 PHE   269      84.980  98.360 136.110  1.00  0.00            
ATOM   4159  HE1 PHE   269      85.210  97.520 135.460  1.00  0.00            
ATOM   4160  CZ  PHE   269      85.760  99.500 136.070  1.00  0.00            
ATOM   4161  HZ  PHE   269      86.570  99.470 135.340  1.00  0.00            
ATOM   4162  CE2 PHE   269      85.570 100.650 136.880  1.00  0.00            
ATOM   4163  HE2 PHE   269      86.190 101.540 136.760  1.00  0.00            
ATOM   4164  CD2 PHE   269      84.590 100.630 137.810  1.00  0.00            
ATOM   4165  HD2 PHE   269      84.530 101.430 138.550  1.00  0.00            
ATOM   4166  C   PHE   269      80.640  99.660 137.020  1.00  0.00            
ATOM   4167  O   PHE   269      80.760 100.100 135.920  1.00  0.00            
ATOM   4168  N   VAL   270      79.950  98.540 137.210  1.00  0.00            
ATOM   4169  H   VAL   270      80.160  98.020 138.050  1.00  0.00            
ATOM   4170  CA  VAL   270      79.180  97.920 136.220  1.00  0.00            
ATOM   4171  HA  VAL   270      79.850  97.820 135.360  1.00  0.00            
ATOM   4172  CB  VAL   270      78.710  96.530 136.630  1.00  0.00            
ATOM   4173  HB  VAL   270      78.060  96.580 137.500  1.00  0.00            
ATOM   4174  CG1 VAL   270      77.930  95.970 135.460  1.00  0.00            
ATOM   4175 HG11 VAL   270      78.580  95.920 134.580  1.00  0.00            
ATOM   4176 HG12 VAL   270      77.570  94.970 135.700  1.00  0.00            
ATOM   4177 HG13 VAL   270      77.080  96.620 135.240  1.00  0.00            
ATOM   4178  CG2 VAL   270      79.980  95.650 136.810  1.00  0.00            
ATOM   4179 HG21 VAL   270      80.620  96.080 137.580  1.00  0.00            
ATOM   4180 HG22 VAL   270      79.690  94.640 137.100  1.00  0.00            
ATOM   4181 HG23 VAL   270      80.530  95.610 135.870  1.00  0.00            
ATOM   4182  C   VAL   270      78.050  98.740 135.530  1.00  0.00            
ATOM   4183  O   VAL   270      78.020  98.860 134.300  1.00  0.00            
ATOM   4184  N   VAL   271      77.130  99.370 136.280  1.00  0.00            
ATOM   4185  H   VAL   271      77.020  99.030 137.220  1.00  0.00            
ATOM   4186  CA  VAL   271      76.110 100.360 135.760  1.00  0.00            
ATOM   4187  HA  VAL   271      75.530  99.830 135.000  1.00  0.00            
ATOM   4188  CB  VAL   271      75.190 100.890 136.760  1.00  0.00            
ATOM   4189  HB  VAL   271      75.790 101.260 137.590  1.00  0.00            
ATOM   4190  CG1 VAL   271      74.270 102.040 136.230  1.00  0.00            
ATOM   4191 HG11 VAL   271      73.670 101.670 135.400  1.00  0.00            
ATOM   4192 HG12 VAL   271      73.610 102.380 137.030  1.00  0.00            
ATOM   4193 HG13 VAL   271      74.890 102.870 135.880  1.00  0.00            
ATOM   4194  CG2 VAL   271      74.220  99.780 137.260  1.00  0.00            
ATOM   4195 HG21 VAL   271      74.790  98.970 137.700  1.00  0.00            
ATOM   4196 HG22 VAL   271      73.540 100.200 138.000  1.00  0.00            
ATOM   4197 HG23 VAL   271      73.640  99.400 136.420  1.00  0.00            
ATOM   4198  C   VAL   271      76.720 101.430 134.920  1.00  0.00            
ATOM   4199  O   VAL   271      76.340 101.630 133.750  1.00  0.00            
ATOM   4200  N   CYS   272      77.850 102.050 135.430  1.00  0.00            
ATOM   4201  H   CYS   272      78.010 101.840 136.400  1.00  0.00            
ATOM   4202  CA  CYS   272      78.570 103.110 134.840  1.00  0.00            
ATOM   4203  HA  CYS   272      77.840 103.740 134.340  1.00  0.00            
ATOM   4204  CB  CYS   272      79.470 104.040 135.840  1.00  0.00            
ATOM   4205  HB2 CYS   272      80.150 103.450 136.450  1.00  0.00            
ATOM   4206  HB3 CYS   272      80.040 104.800 135.290  1.00  0.00            
ATOM   4207  SG  CYS   272      78.390 104.960 137.020  1.00  0.00            
ATOM   4208  HG  CYS   272      79.380 105.580 137.650  1.00  0.00            
ATOM   4209  C   CYS   272      79.370 102.880 133.510  1.00  0.00            
ATOM   4210  O   CYS   272      79.280 103.710 132.610  1.00  0.00            
ATOM   4211  N   TRP   273      79.960 101.670 133.370  1.00  0.00            
ATOM   4212  H   TRP   273      80.020 101.120 134.220  1.00  0.00            
ATOM   4213  CA  TRP   273      80.720 101.230 132.220  1.00  0.00            
ATOM   4214  HA  TRP   273      80.780 102.020 131.470  1.00  0.00            
ATOM   4215  CB  TRP   273      82.160 100.870 132.670  1.00  0.00            
ATOM   4216  HB2 TRP   273      82.110 100.090 133.430  1.00  0.00            
ATOM   4217  HB3 TRP   273      82.770 100.520 131.830  1.00  0.00            
ATOM   4218  CG  TRP   273      82.900 102.030 133.290  1.00  0.00            
ATOM   4219  CD1 TRP   273      82.920 102.460 134.590  1.00  0.00            
ATOM   4220  HD1 TRP   273      82.210 102.010 135.280  1.00  0.00            
ATOM   4221  NE1 TRP   273      83.890 103.420 134.730  1.00  0.00            
ATOM   4222  HE1 TRP   273      84.150 103.850 135.600  1.00  0.00            
ATOM   4223  CE2 TRP   273      84.390 103.750 133.500  1.00  0.00            
ATOM   4224  CZ2 TRP   273      85.290 104.690 133.100  1.00  0.00            
ATOM   4225  HZ2 TRP   273      85.920 105.170 133.850  1.00  0.00            
ATOM   4226  CH2 TRP   273      85.350 104.980 131.710  1.00  0.00            
ATOM   4227  HH2 TRP   273      85.910 105.860 131.380  1.00  0.00            
ATOM   4228  CZ3 TRP   273      84.730 104.190 130.760  1.00  0.00            
ATOM   4229  HZ3 TRP   273      84.710 104.420 129.690  1.00  0.00            
ATOM   4230  CE3 TRP   273      84.080 103.010 131.190  1.00  0.00            
ATOM   4231  HE3 TRP   273      84.010 102.140 130.530  1.00  0.00            
ATOM   4232  CD2 TRP   273      83.750 102.960 132.530  1.00  0.00            
ATOM   4233  C   TRP   273      79.980 100.220 131.350  1.00  0.00            
ATOM   4234  O   TRP   273      80.370  99.960 130.210  1.00  0.00            
ATOM   4235  N   ALA   274      78.850  99.650 131.790  1.00  0.00            
ATOM   4236  H   ALA   274      78.710  99.560 132.780  1.00  0.00            
ATOM   4237  CA  ALA   274      78.050  98.860 130.930  1.00  0.00            
ATOM   4238  HA  ALA   274      78.840  98.180 130.630  1.00  0.00            
ATOM   4239  CB  ALA   274      77.010  98.080 131.730  1.00  0.00            
ATOM   4240  HB1 ALA   274      76.200  98.750 132.030  1.00  0.00            
ATOM   4241  HB2 ALA   274      76.600  97.280 131.110  1.00  0.00            
ATOM   4242  HB3 ALA   274      77.480  97.650 132.610  1.00  0.00            
ATOM   4243  C   ALA   274      77.580  99.480 129.640  1.00  0.00            
ATOM   4244  O   ALA   274      77.590  98.820 128.600  1.00  0.00            
ATOM   4245  N   PRO   275      77.010 100.700 129.580  1.00  0.00            
ATOM   4246  CD  PRO   275      76.370 101.400 130.670  1.00  0.00            
ATOM   4247  HD2 PRO   275      77.130 102.000 131.170  1.00  0.00            
ATOM   4248  HD3 PRO   275      75.980 100.650 131.360  1.00  0.00            
ATOM   4249  CG  PRO   275      75.260 102.250 130.050  1.00  0.00            
ATOM   4250  HG2 PRO   275      75.150 103.180 130.610  1.00  0.00            
ATOM   4251  HG3 PRO   275      74.320 101.700 130.060  1.00  0.00            
ATOM   4252  CB  PRO   275      75.720 102.520 128.590  1.00  0.00            
ATOM   4253  HB2 PRO   275      76.300 103.420 128.410  1.00  0.00            
ATOM   4254  HB3 PRO   275      74.840 102.520 127.940  1.00  0.00            
ATOM   4255  CA  PRO   275      76.610 101.240 128.300  1.00  0.00            
ATOM   4256  HA  PRO   275      75.950 100.490 127.850  1.00  0.00            
ATOM   4257  C   PRO   275      77.710 101.580 127.330  1.00  0.00            
ATOM   4258  O   PRO   275      77.480 101.330 126.160  1.00  0.00            
ATOM   4259  N   ILE   276      78.850 102.150 127.760  1.00  0.00            
ATOM   4260  H   ILE   276      78.790 102.600 128.660  1.00  0.00            
ATOM   4261  CA  ILE   276      79.990 102.360 126.990  1.00  0.00            
ATOM   4262  HA  ILE   276      79.860 102.550 125.920  1.00  0.00            
ATOM   4263  CB  ILE   276      81.000 103.360 127.570  1.00  0.00            
ATOM   4264  HB  ILE   276      80.530 104.330 127.690  1.00  0.00            
ATOM   4265  CG2 ILE   276      81.470 102.840 128.940  1.00  0.00            
ATOM   4266 HG21 ILE   276      81.940 101.860 128.810  1.00  0.00            
ATOM   4267 HG22 ILE   276      82.190 103.540 129.360  1.00  0.00            
ATOM   4268 HG23 ILE   276      80.610 102.750 129.600  1.00  0.00            
ATOM   4269  CG1 ILE   276      82.130 103.950 126.570  1.00  0.00            
ATOM   4270 HG12 ILE   276      82.680 104.730 127.100  1.00  0.00            
ATOM   4271 HG13 ILE   276      82.810 103.140 126.310  1.00  0.00            
ATOM   4272  CD1 ILE   276      81.520 104.550 125.250  1.00  0.00            
ATOM   4273 HD11 ILE   276      80.840 105.360 125.500  1.00  0.00            
ATOM   4274 HD12 ILE   276      82.320 104.930 124.610  1.00  0.00            
ATOM   4275 HD13 ILE   276      80.970 103.770 124.710  1.00  0.00            
ATOM   4276  C   ILE   276      80.720 101.090 126.470  1.00  0.00            
ATOM   4277  O   ILE   276      81.040 100.960 125.290  1.00  0.00            
ATOM   4278  N   HIE   277      80.920 100.020 127.260  1.00  0.00            
ATOM   4279  H   HIE   277      80.730 100.110 128.250  1.00  0.00            
ATOM   4280  CA  HIE   277      81.490  98.750 126.770  1.00  0.00            
ATOM   4281  HA  HIE   277      82.440  98.880 126.250  1.00  0.00            
ATOM   4282  CB  HIE   277      81.730  97.930 128.050  1.00  0.00            
ATOM   4283  HB2 HIE   277      80.750  98.000 128.520  1.00  0.00            
ATOM   4284  HB3 HIE   277      82.000  96.880 127.920  1.00  0.00            
ATOM   4285  CG  HIE   277      82.770  98.550 129.060  1.00  0.00            
ATOM   4286  ND1 HIE   277      83.050  98.050 130.300  1.00  0.00            
ATOM   4287  CE1 HIE   277      84.120  98.800 130.730  1.00  0.00            
ATOM   4288  HE1 HIE   277      84.500  98.610 131.730  1.00  0.00            
ATOM   4289  NE2 HIE   277      84.510  99.640 129.810  1.00  0.00            
ATOM   4290  HE2 HIE   277      85.290 100.280 129.790  1.00  0.00            
ATOM   4291  CD2 HIE   277      83.630  99.480 128.820  1.00  0.00            
ATOM   4292  HD2 HIE   277      83.690 100.110 127.930  1.00  0.00            
ATOM   4293  C   HIE   277      80.660  98.000 125.730  1.00  0.00            
ATOM   4294  O   HIE   277      81.170  97.470 124.760  1.00  0.00            
ATOM   4295  N   ILE   278      79.380  98.090 125.980  1.00  0.00            
ATOM   4296  H   ILE   278      79.090  98.300 126.920  1.00  0.00            
ATOM   4297  CA  ILE   278      78.340  97.770 124.990  1.00  0.00            
ATOM   4298  HA  ILE   278      78.570  96.790 124.570  1.00  0.00            
ATOM   4299  CB  ILE   278      76.910  97.770 125.520  1.00  0.00            
ATOM   4300  HB  ILE   278      76.720  98.720 126.020  1.00  0.00            
ATOM   4301  CG2 ILE   278      75.870  97.580 124.350  1.00  0.00            
ATOM   4302 HG21 ILE   278      76.050  96.630 123.850  1.00  0.00            
ATOM   4303 HG22 ILE   278      74.860  97.580 124.750  1.00  0.00            
ATOM   4304 HG23 ILE   278      75.980  98.390 123.630  1.00  0.00            
ATOM   4305  CG1 ILE   278      76.680  96.680 126.550  1.00  0.00            
ATOM   4306 HG12 ILE   278      77.350  96.860 127.390  1.00  0.00            
ATOM   4307 HG13 ILE   278      75.650  96.750 126.880  1.00  0.00            
ATOM   4308  CD1 ILE   278      76.940  95.300 125.990  1.00  0.00            
ATOM   4309 HD11 ILE   278      77.970  95.230 125.650  1.00  0.00            
ATOM   4310 HD12 ILE   278      76.760  94.550 126.760  1.00  0.00            
ATOM   4311 HD13 ILE   278      76.270  95.120 125.150  1.00  0.00            
ATOM   4312  C   ILE   278      78.430  98.660 123.760  1.00  0.00            
ATOM   4313  O   ILE   278      78.650  98.150 122.680  1.00  0.00            
ATOM   4314  N   PHE   279      78.370 100.040 123.920  1.00  0.00            
ATOM   4315  H   PHE   279      78.320 100.500 124.810  1.00  0.00            
ATOM   4316  CA  PHE   279      78.450 100.880 122.700  1.00  0.00            
ATOM   4317  HA  PHE   279      77.570 100.730 122.070  1.00  0.00            
ATOM   4318  CB  PHE   279      78.510 102.360 123.130  1.00  0.00            
ATOM   4319  HB2 PHE   279      78.000 102.380 124.090  1.00  0.00            
ATOM   4320  HB3 PHE   279      79.520 102.760 123.250  1.00  0.00            
ATOM   4321  CG  PHE   279      77.770 103.310 122.230  1.00  0.00            
ATOM   4322  CD1 PHE   279      76.400 103.560 122.490  1.00  0.00            
ATOM   4323  HD1 PHE   279      75.990 103.090 123.380  1.00  0.00            
ATOM   4324  CE1 PHE   279      75.580 104.350 121.680  1.00  0.00            
ATOM   4325  HE1 PHE   279      74.540 104.560 121.910  1.00  0.00            
ATOM   4326  CZ  PHE   279      76.160 104.880 120.510  1.00  0.00            
ATOM   4327  HZ  PHE   279      75.550 105.420 119.790  1.00  0.00            
ATOM   4328  CE2 PHE   279      77.500 104.710 120.280  1.00  0.00            
ATOM   4329  HE2 PHE   279      77.950 105.250 119.450  1.00  0.00            
ATOM   4330  CD2 PHE   279      78.290 103.860 121.080  1.00  0.00            
ATOM   4331  HD2 PHE   279      79.320 103.640 120.790  1.00  0.00            
ATOM   4332  C   PHE   279      79.750 100.630 121.860  1.00  0.00            
ATOM   4333  O   PHE   279      79.680 100.430 120.670  1.00  0.00            
ATOM   4334  N   VAL   280      80.960 100.490 122.540  1.00  0.00            
ATOM   4335  H   VAL   280      81.100 100.690 123.520  1.00  0.00            
ATOM   4336  CA  VAL   280      82.130 100.140 121.720  1.00  0.00            
ATOM   4337  HA  VAL   280      82.240 100.800 120.860  1.00  0.00            
ATOM   4338  CB  VAL   280      83.410 100.150 122.510  1.00  0.00            
ATOM   4339  HB  VAL   280      83.180  99.650 123.450  1.00  0.00            
ATOM   4340  CG1 VAL   280      84.650  99.460 121.840  1.00  0.00            
ATOM   4341 HG11 VAL   280      84.880  99.960 120.890  1.00  0.00            
ATOM   4342 HG12 VAL   280      85.510  99.530 122.500  1.00  0.00            
ATOM   4343 HG13 VAL   280      84.420  98.410 121.650  1.00  0.00            
ATOM   4344  CG2 VAL   280      83.680 101.680 122.820  1.00  0.00            
ATOM   4345 HG21 VAL   280      82.850 102.090 123.390  1.00  0.00            
ATOM   4346 HG22 VAL   280      84.600 101.780 123.390  1.00  0.00            
ATOM   4347 HG23 VAL   280      83.780 102.230 121.880  1.00  0.00            
ATOM   4348  C   VAL   280      82.070  98.770 120.930  1.00  0.00            
ATOM   4349  O   VAL   280      82.460  98.820 119.760  1.00  0.00            
ATOM   4350  N   ILE   281      81.550  97.680 121.500  1.00  0.00            
ATOM   4351  H   ILE   281      81.430  97.730 122.500  1.00  0.00            
ATOM   4352  CA  ILE   281      81.340  96.370 120.830  1.00  0.00            
ATOM   4353  HA  ILE   281      82.190  96.140 120.190  1.00  0.00            
ATOM   4354  CB  ILE   281      81.080  95.230 121.720  1.00  0.00            
ATOM   4355  HB  ILE   281      81.710  95.380 122.600  1.00  0.00            
ATOM   4356  CG2 ILE   281      79.650  95.040 122.150  1.00  0.00            
ATOM   4357 HG21 ILE   281      79.020  94.890 121.270  1.00  0.00            
ATOM   4358 HG22 ILE   281      79.580  94.170 122.800  1.00  0.00            
ATOM   4359 HG23 ILE   281      79.310  95.930 122.680  1.00  0.00            
ATOM   4360  CG1 ILE   281      81.580  93.910 121.110  1.00  0.00            
ATOM   4361 HG12 ILE   281      81.240  93.120 121.770  1.00  0.00            
ATOM   4362 HG13 ILE   281      81.090  93.810 120.140  1.00  0.00            
ATOM   4363  CD1 ILE   281      83.120  93.800 120.920  1.00  0.00            
ATOM   4364 HD11 ILE   281      83.610  93.900 121.880  1.00  0.00            
ATOM   4365 HD12 ILE   281      83.360  92.830 120.480  1.00  0.00            
ATOM   4366 HD13 ILE   281      83.460  94.590 120.250  1.00  0.00            
ATOM   4367  C   ILE   281      80.290  96.560 119.700  1.00  0.00            
ATOM   4368  O   ILE   281      80.420  96.040 118.550  1.00  0.00            
ATOM   4369  N   VAL   282      79.200  97.370 119.950  1.00  0.00            
ATOM   4370  H   VAL   282      79.040  97.530 120.930  1.00  0.00            
ATOM   4371  CA  VAL   282      78.150  97.740 119.020  1.00  0.00            
ATOM   4372  HA  VAL   282      77.880  96.870 118.410  1.00  0.00            
ATOM   4373  CB  VAL   282      76.850  98.350 119.620  1.00  0.00            
ATOM   4374  HB  VAL   282      77.090  99.230 120.210  1.00  0.00            
ATOM   4375  CG1 VAL   282      75.920  98.760 118.430  1.00  0.00            
ATOM   4376 HG11 VAL   282      75.680  97.880 117.830  1.00  0.00            
ATOM   4377 HG12 VAL   282      75.000  99.190 118.820  1.00  0.00            
ATOM   4378 HG13 VAL   282      76.430  99.490 117.800  1.00  0.00            
ATOM   4379  CG2 VAL   282      76.120  97.470 120.580  1.00  0.00            
ATOM   4380 HG21 VAL   282      76.770  97.230 121.420  1.00  0.00            
ATOM   4381 HG22 VAL   282      75.230  97.980 120.940  1.00  0.00            
ATOM   4382 HG23 VAL   282      75.830  96.550 120.070  1.00  0.00            
ATOM   4383  C   VAL   282      78.680  98.490 117.800  1.00  0.00            
ATOM   4384  O   VAL   282      78.510  98.160 116.610  1.00  0.00            
ATOM   4385  N   TRP   283      79.430  99.590 118.050  1.00  0.00            
ATOM   4386  H   TRP   283      79.620  99.740 119.030  1.00  0.00            
ATOM   4387  CA  TRP   283      80.050 100.420 117.130  1.00  0.00            
ATOM   4388  HA  TRP   283      79.320 101.010 116.570  1.00  0.00            
ATOM   4389  CB  TRP   283      80.960 101.380 117.910  1.00  0.00            
ATOM   4390  HB2 TRP   283      80.120 101.860 118.410  1.00  0.00            
ATOM   4391  HB3 TRP   283      81.660 100.990 118.650  1.00  0.00            
ATOM   4392  CG  TRP   283      81.680 102.460 117.170  1.00  0.00            
ATOM   4393  CD1 TRP   283      83.050 102.480 116.920  1.00  0.00            
ATOM   4394  HD1 TRP   283      83.600 101.580 117.190  1.00  0.00            
ATOM   4395  NE1 TRP   283      83.430 103.700 116.350  1.00  0.00            
ATOM   4396  HE1 TRP   283      84.370 103.970 116.100  1.00  0.00            
ATOM   4397  CE2 TRP   283      82.300 104.520 116.260  1.00  0.00            
ATOM   4398  CZ2 TRP   283      82.140 105.780 115.760  1.00  0.00            
ATOM   4399  HZ2 TRP   283      83.000 106.290 115.330  1.00  0.00            
ATOM   4400  CH2 TRP   283      80.820 106.350 115.840  1.00  0.00            
ATOM   4401  HH2 TRP   283      80.630 107.320 115.370  1.00  0.00            
ATOM   4402  CZ3 TRP   283      79.780 105.700 116.490  1.00  0.00            
ATOM   4403  HZ3 TRP   283      78.790 106.170 116.530  1.00  0.00            
ATOM   4404  CE3 TRP   283      79.940 104.480 117.090  1.00  0.00            
ATOM   4405  HE3 TRP   283      79.110 104.010 117.620  1.00  0.00            
ATOM   4406  CD2 TRP   283      81.200 103.840 116.900  1.00  0.00            
ATOM   4407  C   TRP   283      81.060  99.710 116.180  1.00  0.00            
ATOM   4408  O   TRP   283      81.140  99.810 114.940  1.00  0.00            
ATOM   4409  N   THR   284      81.910  98.880 116.790  1.00  0.00            
ATOM   4410  H   THR   284      82.030  99.010 117.780  1.00  0.00            
ATOM   4411  CA  THR   284      82.780  97.860 116.100  1.00  0.00            
ATOM   4412  HA  THR   284      83.420  98.440 115.430  1.00  0.00            
ATOM   4413  CB  THR   284      83.680  97.010 117.040  1.00  0.00            
ATOM   4414  HB  THR   284      83.020  96.410 117.660  1.00  0.00            
ATOM   4415  CG2 THR   284      84.650  96.100 116.310  1.00  0.00            
ATOM   4416 HG21 THR   284      85.310  96.700 115.680  1.00  0.00            
ATOM   4417 HG22 THR   284      85.240  95.540 117.030  1.00  0.00            
ATOM   4418 HG23 THR   284      84.090  95.400 115.680  1.00  0.00            
ATOM   4419  OG1 THR   284      84.510  97.790 117.830  1.00  0.00            
ATOM   4420  HG1 THR   284      85.040  97.220 118.390  1.00  0.00            
ATOM   4421  C   THR   284      82.120  96.870 115.180  1.00  0.00            
ATOM   4422  O   THR   284      82.360  96.810 113.980  1.00  0.00            
ATOM   4423  N   LEU   285      81.230  95.970 115.710  1.00  0.00            
ATOM   4424  H   LEU   285      81.100  95.970 116.710  1.00  0.00            
ATOM   4425  CA  LEU   285      80.630  94.980 114.980  1.00  0.00            
ATOM   4426  HA  LEU   285      81.390  94.430 114.420  1.00  0.00            
ATOM   4427  CB  LEU   285      79.880  93.990 115.880  1.00  0.00            
ATOM   4428  HB2 LEU   285      79.240  94.600 116.510  1.00  0.00            
ATOM   4429  HB3 LEU   285      79.260  93.340 115.250  1.00  0.00            
ATOM   4430  CG  LEU   285      80.800  93.120 116.770  1.00  0.00            
ATOM   4431  HG  LEU   285      81.270  93.760 117.510  1.00  0.00            
ATOM   4432  CD1 LEU   285      79.990  92.000 117.480  1.00  0.00            
ATOM   4433 HD11 LEU   285      79.520  91.360 116.730  1.00  0.00            
ATOM   4434 HD12 LEU   285      80.660  91.400 118.100  1.00  0.00            
ATOM   4435 HD13 LEU   285      79.220  92.450 118.100  1.00  0.00            
ATOM   4436  CD2 LEU   285      81.940  92.460 116.050  1.00  0.00            
ATOM   4437 HD21 LEU   285      82.570  93.220 115.590  1.00  0.00            
ATOM   4438 HD22 LEU   285      82.530  91.870 116.750  1.00  0.00            
ATOM   4439 HD23 LEU   285      81.550  91.800 115.270  1.00  0.00            
ATOM   4440  C   LEU   285      79.690  95.440 113.770  1.00  0.00            
ATOM   4441  O   LEU   285      79.690  94.750 112.740  1.00  0.00            
ATOM   4442  N   VAL   286      78.910  96.550 113.900  1.00  0.00            
ATOM   4443  H   VAL   286      78.910  97.020 114.790  1.00  0.00            
ATOM   4444  CA  VAL   286      78.010  97.040 112.860  1.00  0.00            
ATOM   4445  HA  VAL   286      77.700  96.220 112.210  1.00  0.00            
ATOM   4446  CB  VAL   286      76.780  97.600 113.560  1.00  0.00            
ATOM   4447  HB  VAL   286      77.110  98.330 114.300  1.00  0.00            
ATOM   4448  CG1 VAL   286      75.820  98.270 112.590  1.00  0.00            
ATOM   4449 HG11 VAL   286      75.480  97.540 111.850  1.00  0.00            
ATOM   4450 HG12 VAL   286      74.960  98.650 113.130  1.00  0.00            
ATOM   4451 HG13 VAL   286      76.330  99.090 112.080  1.00  0.00            
ATOM   4452  CG2 VAL   286      76.030  96.420 114.220  1.00  0.00            
ATOM   4453 HG21 VAL   286      76.680  95.930 114.940  1.00  0.00            
ATOM   4454 HG22 VAL   286      75.140  96.790 114.730  1.00  0.00            
ATOM   4455 HG23 VAL   286      75.730  95.700 113.450  1.00  0.00            
ATOM   4456  C   VAL   286      78.740  98.030 112.020  1.00  0.00            
ATOM   4457  O   VAL   286      78.280  98.390 110.960  1.00  0.00            
ATOM   4458  N   ASP   287      79.870  98.550 112.460  1.00  0.00            
ATOM   4459  H   ASP   287      80.000  98.410 113.450  1.00  0.00            
ATOM   4460  CA  ASP   287      80.760  99.530 111.750  1.00  0.00            
ATOM   4461  HA  ASP   287      81.600  99.770 112.400  1.00  0.00            
ATOM   4462  CB  ASP   287      81.320  98.990 110.400  1.00  0.00            
ATOM   4463  HB2 ASP   287      81.300  97.900 110.480  1.00  0.00            
ATOM   4464  HB3 ASP   287      80.610  99.300 109.630  1.00  0.00            
ATOM   4465  CG  ASP   287      82.690  99.440 110.030  1.00  0.00            
ATOM   4466  OD1 ASP   287      83.150  99.250 108.830  1.00  0.00            
ATOM   4467  OD2 ASP   287      83.430 100.010 110.880  1.00  0.00            
ATOM   4468  C   ASP   287      80.240 100.980 111.700  1.00  0.00            
ATOM   4469  O   ASP   287      80.260 101.630 110.630  1.00  0.00            
ATOM   4470  N   ILE   288      79.660 101.440 112.780  1.00  0.00            
ATOM   4471  H   ILE   288      79.510 100.730 113.480  1.00  0.00            
ATOM   4472  CA  ILE   288      79.070 102.690 112.960  1.00  0.00            
ATOM   4473  HA  ILE   288      78.440 102.920 112.100  1.00  0.00            
ATOM   4474  CB  ILE   288      78.180 102.610 114.250  1.00  0.00            
ATOM   4475  HB  ILE   288      78.860 102.400 115.070  1.00  0.00            
ATOM   4476  CG2 ILE   288      77.340 103.880 114.580  1.00  0.00            
ATOM   4477 HG21 ILE   288      76.660 104.090 113.750  1.00  0.00            
ATOM   4478 HG22 ILE   288      76.770 103.710 115.490  1.00  0.00            
ATOM   4479 HG23 ILE   288      78.010 104.730 114.720  1.00  0.00            
ATOM   4480  CG1 ILE   288      77.130 101.440 114.080  1.00  0.00            
ATOM   4481 HG12 ILE   288      76.290 101.800 113.480  1.00  0.00            
ATOM   4482 HG13 ILE   288      77.610 100.600 113.570  1.00  0.00            
ATOM   4483  CD1 ILE   288      76.610 100.970 115.480  1.00  0.00            
ATOM   4484 HD11 ILE   288      76.130 101.810 115.990  1.00  0.00            
ATOM   4485 HD12 ILE   288      75.890 100.160 115.340  1.00  0.00            
ATOM   4486 HD13 ILE   288      77.450 100.610 116.070  1.00  0.00            
ATOM   4487  C   ILE   288      80.080 103.840 112.860  1.00  0.00            
ATOM   4488  O   ILE   288      81.220 103.580 113.210  1.00  0.00            
ATOM   4489  N   ASP   289      79.720 105.020 112.330  1.00  0.00            
ATOM   4490  H   ASP   289      78.740 105.060 112.060  1.00  0.00            
ATOM   4491  CA  ASP   289      80.540 106.230 112.160  1.00  0.00            
ATOM   4492  HA  ASP   289      81.500 106.160 112.660  1.00  0.00            
ATOM   4493  CB  ASP   289      80.780 106.300 110.650  1.00  0.00            
ATOM   4494  HB2 ASP   289      81.040 105.300 110.310  1.00  0.00            
ATOM   4495  HB3 ASP   289      79.810 106.580 110.230  1.00  0.00            
ATOM   4496  CG  ASP   289      81.850 107.290 110.180  1.00  0.00            
ATOM   4497  OD1 ASP   289      82.500 107.940 110.980  1.00  0.00            
ATOM   4498  OD2 ASP   289      82.040 107.360 108.930  1.00  0.00            
ATOM   4499  C   ASP   289      79.690 107.470 112.620  1.00  0.00            
ATOM   4500  O   ASP   289      78.500 107.410 112.900  1.00  0.00            
ATOM   4501  N   ARG   290      80.310 108.690 112.770  1.00  0.00            
ATOM   4502  H   ARG   290      81.290 108.860 112.610  1.00  0.00            
ATOM   4503  CA  ARG   290      79.450 109.850 113.260  1.00  0.00            
ATOM   4504  HA  ARG   290      78.810 109.540 114.090  1.00  0.00            
ATOM   4505  CB  ARG   290      80.370 110.940 113.740  1.00  0.00            
ATOM   4506  HB2 ARG   290      80.970 111.200 112.870  1.00  0.00            
ATOM   4507  HB3 ARG   290      79.710 111.770 113.990  1.00  0.00            
ATOM   4508  CG  ARG   290      81.290 110.640 114.930  1.00  0.00            
ATOM   4509  HG2 ARG   290      81.430 111.580 115.470  1.00  0.00            
ATOM   4510  HG3 ARG   290      80.760 109.930 115.560  1.00  0.00            
ATOM   4511  CD  ARG   290      82.670 110.060 114.540  1.00  0.00            
ATOM   4512  HD2 ARG   290      82.610 109.010 114.260  1.00  0.00            
ATOM   4513  HD3 ARG   290      83.140 110.620 113.730  1.00  0.00            
ATOM   4514  NE  ARG   290      83.540 110.190 115.790  1.00  0.00            
ATOM   4515  HE  ARG   290      83.370 111.030 116.330  1.00  0.00            
ATOM   4516  CZ  ARG   290      84.460 109.330 116.220  1.00  0.00            
ATOM   4517  NH1 ARG   290      84.890 108.280 115.570  1.00  0.00            
ATOM   4518 HH11 ARG   290      84.520 108.070 114.650  1.00  0.00            
ATOM   4519 HH12 ARG   290      85.590 107.690 115.980  1.00  0.00            
ATOM   4520  NH2 ARG   290      84.980 109.580 117.410  1.00  0.00            
ATOM   4521 HH21 ARG   290      84.670 110.390 117.930  1.00  0.00            
ATOM   4522 HH22 ARG   290      85.680 108.960 117.790  1.00  0.00            
ATOM   4523  C   ARG   290      78.460 110.450 112.220  1.00  0.00            
ATOM   4524  O   ARG   290      78.620 111.520 111.630  1.00  0.00            
ATOM   4525  N   ARG   291      77.290 109.730 111.940  1.00  0.00            
ATOM   4526  H   ARG   291      77.120 108.850 112.400  1.00  0.00            
ATOM   4527  CA  ARG   291      76.350 110.160 110.910  1.00  0.00            
ATOM   4528  HA  ARG   291      76.790 110.930 110.270  1.00  0.00            
ATOM   4529  CB  ARG   291      75.990 108.920 110.020  1.00  0.00            
ATOM   4530  HB2 ARG   291      76.910 108.350 109.890  1.00  0.00            
ATOM   4531  HB3 ARG   291      75.280 108.330 110.590  1.00  0.00            
ATOM   4532  CG  ARG   291      75.420 109.240 108.700  1.00  0.00            
ATOM   4533  HG2 ARG   291      74.470 109.740 108.880  1.00  0.00            
ATOM   4534  HG3 ARG   291      76.110 109.930 108.210  1.00  0.00            
ATOM   4535  CD  ARG   291      75.200 108.040 107.800  1.00  0.00            
ATOM   4536  HD2 ARG   291      74.950 108.280 106.760  1.00  0.00            
ATOM   4537  HD3 ARG   291      76.000 107.300 107.810  1.00  0.00            
ATOM   4538  NE  ARG   291      74.000 107.460 108.460  1.00  0.00            
ATOM   4539  HE  ARG   291      73.460 108.060 109.060  1.00  0.00            
ATOM   4540  CZ  ARG   291      73.690 106.190 108.410  1.00  0.00            
ATOM   4541  NH1 ARG   291      72.780 105.690 109.210  1.00  0.00            
ATOM   4542 HH11 ARG   291      72.310 106.290 109.870  1.00  0.00            
ATOM   4543 HH12 ARG   291      72.550 104.710 109.160  1.00  0.00            
ATOM   4544  NH2 ARG   291      74.340 105.310 107.690  1.00  0.00            
ATOM   4545 HH21 ARG   291      75.130 105.600 107.130  1.00  0.00            
ATOM   4546 HH22 ARG   291      74.050 104.340 107.690  1.00  0.00            
ATOM   4547  C   ARG   291      75.100 110.840 111.480  1.00  0.00            
ATOM   4548  O   ARG   291      74.810 111.970 111.140  1.00  0.00            
ATOM   4549  N   ASP   292      74.410 110.190 112.440  1.00  0.00            
ATOM   4550  H   ASP   292      74.920 109.500 112.970  1.00  0.00            
ATOM   4551  CA  ASP   292      73.000 110.340 112.690  1.00  0.00            
ATOM   4552  HA  ASP   292      72.600 111.090 112.000  1.00  0.00            
ATOM   4553  CB  ASP   292      72.230 109.050 112.500  1.00  0.00            
ATOM   4554  HB2 ASP   292      72.780 108.290 113.050  1.00  0.00            
ATOM   4555  HB3 ASP   292      71.260 109.220 112.980  1.00  0.00            
ATOM   4556  CG  ASP   292      72.010 108.570 111.070  1.00  0.00            
ATOM   4557  OD1 ASP   292      71.420 107.520 110.890  1.00  0.00            
ATOM   4558  OD2 ASP   292      72.450 109.290 110.130  1.00  0.00            
ATOM   4559  C   ASP   292      72.750 110.930 114.100  1.00  0.00            
ATOM   4560  O   ASP   292      73.440 110.510 115.010  1.00  0.00            
ATOM   4561  N   PRO   293      71.860 111.870 114.440  1.00  0.00            
ATOM   4562  CD  PRO   293      71.190 112.690 113.440  1.00  0.00            
ATOM   4563  HD2 PRO   293      70.220 112.260 113.200  1.00  0.00            
ATOM   4564  HD3 PRO   293      71.800 112.740 112.530  1.00  0.00            
ATOM   4565  CG  PRO   293      71.080 114.040 114.150  1.00  0.00            
ATOM   4566  HG2 PRO   293      70.220 114.590 113.760  1.00  0.00            
ATOM   4567  HG3 PRO   293      71.990 114.620 113.980  1.00  0.00            
ATOM   4568  CB  PRO   293      70.910 113.710 115.640  1.00  0.00            
ATOM   4569  HB2 PRO   293      69.920 113.350 115.930  1.00  0.00            
ATOM   4570  HB3 PRO   293      71.200 114.540 116.280  1.00  0.00            
ATOM   4571  CA  PRO   293      71.940 112.580 115.760  1.00  0.00            
ATOM   4572  HA  PRO   293      72.960 112.960 115.830  1.00  0.00            
ATOM   4573  C   PRO   293      71.630 111.790 116.960  1.00  0.00            
ATOM   4574  O   PRO   293      72.380 111.960 117.890  1.00  0.00            
ATOM   4575  N   LEU   294      70.650 110.890 117.080  1.00  0.00            
ATOM   4576  H   LEU   294      70.040 110.730 116.290  1.00  0.00            
ATOM   4577  CA  LEU   294      70.400 110.160 118.310  1.00  0.00            
ATOM   4578  HA  LEU   294      70.460 110.820 119.170  1.00  0.00            
ATOM   4579  CB  LEU   294      68.970 109.560 118.250  1.00  0.00            
ATOM   4580  HB2 LEU   294      68.940 108.960 117.340  1.00  0.00            
ATOM   4581  HB3 LEU   294      68.780 108.920 119.110  1.00  0.00            
ATOM   4582  CG  LEU   294      67.850 110.700 118.170  1.00  0.00            
ATOM   4583  HG  LEU   294      68.130 111.450 117.430  1.00  0.00            
ATOM   4584  CD1 LEU   294      66.510 110.030 117.740  1.00  0.00            
ATOM   4585 HD11 LEU   294      66.230 109.280 118.470  1.00  0.00            
ATOM   4586 HD12 LEU   294      65.730 110.790 117.670  1.00  0.00            
ATOM   4587 HD13 LEU   294      66.640 109.560 116.760  1.00  0.00            
ATOM   4588  CD2 LEU   294      67.750 111.400 119.460  1.00  0.00            
ATOM   4589 HD21 LEU   294      68.710 111.860 119.700  1.00  0.00            
ATOM   4590 HD22 LEU   294      66.980 112.170 119.390  1.00  0.00            
ATOM   4591 HD23 LEU   294      67.480 110.690 120.240  1.00  0.00            
ATOM   4592  C   LEU   294      71.500 109.010 118.510  1.00  0.00            
ATOM   4593  O   LEU   294      71.590 108.600 119.630  1.00  0.00            
ATOM   4594  N   VAL   295      72.330 108.630 117.470  1.00  0.00            
ATOM   4595  H   VAL   295      72.370 109.110 116.580  1.00  0.00            
ATOM   4596  CA  VAL   295      73.300 107.570 117.730  1.00  0.00            
ATOM   4597  HA  VAL   295      72.880 106.760 118.320  1.00  0.00            
ATOM   4598  CB  VAL   295      73.770 106.990 116.370  1.00  0.00            
ATOM   4599  HB  VAL   295      73.880 107.810 115.660  1.00  0.00            
ATOM   4600  CG1 VAL   295      75.110 106.250 116.520  1.00  0.00            
ATOM   4601 HG11 VAL   295      74.990 105.430 117.230  1.00  0.00            
ATOM   4602 HG12 VAL   295      75.420 105.850 115.550  1.00  0.00            
ATOM   4603 HG13 VAL   295      75.870 106.940 116.880  1.00  0.00            
ATOM   4604  CG2 VAL   295      72.610 106.080 115.970  1.00  0.00            
ATOM   4605 HG21 VAL   295      71.700 106.670 115.880  1.00  0.00            
ATOM   4606 HG22 VAL   295      72.830 105.610 115.010  1.00  0.00            
ATOM   4607 HG23 VAL   295      72.470 105.310 116.730  1.00  0.00            
ATOM   4608  C   VAL   295      74.500 108.280 118.330  1.00  0.00            
ATOM   4609  O   VAL   295      75.130 107.820 119.270  1.00  0.00            
ATOM   4610  N   VAL   296      74.860 109.460 117.760  1.00  0.00            
ATOM   4611  H   VAL   296      74.510 109.680 116.840  1.00  0.00            
ATOM   4612  CA  VAL   296      75.910 110.310 118.320  1.00  0.00            
ATOM   4613  HA  VAL   296      76.800 109.740 118.580  1.00  0.00            
ATOM   4614  CB  VAL   296      76.320 111.440 117.310  1.00  0.00            
ATOM   4615  HB  VAL   296      75.420 112.040 117.150  1.00  0.00            
ATOM   4616  CG1 VAL   296      77.500 112.370 117.740  1.00  0.00            
ATOM   4617 HG11 VAL   296      78.400 111.770 117.890  1.00  0.00            
ATOM   4618 HG12 VAL   296      77.690 113.110 116.960  1.00  0.00            
ATOM   4619 HG13 VAL   296      77.240 112.880 118.660  1.00  0.00            
ATOM   4620  CG2 VAL   296      76.710 110.900 115.890  1.00  0.00            
ATOM   4621 HG21 VAL   296      75.860 110.370 115.450  1.00  0.00            
ATOM   4622 HG22 VAL   296      76.980 111.740 115.240  1.00  0.00            
ATOM   4623 HG23 VAL   296      77.560 110.220 115.980  1.00  0.00            
ATOM   4624  C   VAL   296      75.690 110.860 119.750  1.00  0.00            
ATOM   4625  O   VAL   296      76.470 110.700 120.680  1.00  0.00            
ATOM   4626  N   ALA   297      74.410 111.300 120.020  1.00  0.00            
ATOM   4627  H   ALA   297      73.940 111.630 119.180  1.00  0.00            
ATOM   4628  CA  ALA   297      73.810 111.640 121.360  1.00  0.00            
ATOM   4629  HA  ALA   297      74.560 112.340 121.730  1.00  0.00            
ATOM   4630  CB  ALA   297      72.510 112.370 121.190  1.00  0.00            
ATOM   4631  HB1 ALA   297      71.750 111.680 120.820  1.00  0.00            
ATOM   4632  HB2 ALA   297      72.200 112.780 122.150  1.00  0.00            
ATOM   4633  HB3 ALA   297      72.640 113.180 120.470  1.00  0.00            
ATOM   4634  C   ALA   297      73.900 110.470 122.370  1.00  0.00            
ATOM   4635  O   ALA   297      74.410 110.670 123.460  1.00  0.00            
ATOM   4636  N   ALA   298      73.570 109.230 121.970  1.00  0.00            
ATOM   4637  H   ALA   298      73.050 109.070 121.110  1.00  0.00            
ATOM   4638  CA  ALA   298      73.690 108.130 122.920  1.00  0.00            
ATOM   4639  HA  ALA   298      73.170 108.550 123.780  1.00  0.00            
ATOM   4640  CB  ALA   298      72.860 106.910 122.390  1.00  0.00            
ATOM   4641  HB1 ALA   298      73.370 106.470 121.530  1.00  0.00            
ATOM   4642  HB2 ALA   298      72.770 106.160 123.180  1.00  0.00            
ATOM   4643  HB3 ALA   298      71.870 107.250 122.090  1.00  0.00            
ATOM   4644  C   ALA   298      75.110 107.810 123.430  1.00  0.00            
ATOM   4645  O   ALA   298      75.270 107.560 124.660  1.00  0.00            
ATOM   4646  N   LEU   299      76.150 107.840 122.490  1.00  0.00            
ATOM   4647  H   LEU   299      75.860 107.920 121.520  1.00  0.00            
ATOM   4648  CA  LEU   299      77.570 107.740 122.770  1.00  0.00            
ATOM   4649  HA  LEU   299      77.800 106.770 123.210  1.00  0.00            
ATOM   4650  CB  LEU   299      78.370 107.880 121.430  1.00  0.00            
ATOM   4651  HB2 LEU   299      78.170 106.990 120.820  1.00  0.00            
ATOM   4652  HB3 LEU   299      77.960 108.760 120.930  1.00  0.00            
ATOM   4653  CG  LEU   299      79.960 108.060 121.620  1.00  0.00            
ATOM   4654  HG  LEU   299      80.130 108.990 122.150  1.00  0.00            
ATOM   4655  CD1 LEU   299      80.600 106.900 122.400  1.00  0.00            
ATOM   4656 HD11 LEU   299      80.430 105.960 121.860  1.00  0.00            
ATOM   4657 HD12 LEU   299      81.670 107.070 122.490  1.00  0.00            
ATOM   4658 HD13 LEU   299      80.150 106.840 123.390  1.00  0.00            
ATOM   4659  CD2 LEU   299      80.630 108.090 120.200  1.00  0.00            
ATOM   4660 HD21 LEU   299      80.230 108.920 119.620  1.00  0.00            
ATOM   4661 HD22 LEU   299      81.710 108.210 120.310  1.00  0.00            
ATOM   4662 HD23 LEU   299      80.420 107.160 119.680  1.00  0.00            
ATOM   4663  C   LEU   299      78.020 108.810 123.750  1.00  0.00            
ATOM   4664  O   LEU   299      78.710 108.590 124.740  1.00  0.00            
ATOM   4665  N   HIE   300      77.560 110.030 123.500  1.00  0.00            
ATOM   4666  H   HIE   300      77.030 110.120 122.640  1.00  0.00            
ATOM   4667  CA  HIE   300      77.860 111.230 124.250  1.00  0.00            
ATOM   4668  HA  HIE   300      78.940 111.210 124.400  1.00  0.00            
ATOM   4669  CB  HIE   300      77.480 112.590 123.670  1.00  0.00            
ATOM   4670  HB2 HIE   300      76.470 112.630 123.270  1.00  0.00            
ATOM   4671  HB3 HIE   300      77.580 113.300 124.490  1.00  0.00            
ATOM   4672  CG  HIE   300      78.360 113.050 122.610  1.00  0.00            
ATOM   4673  ND1 HIE   300      78.670 112.250 121.520  1.00  0.00            
ATOM   4674  CE1 HIE   300      79.660 112.880 120.850  1.00  0.00            
ATOM   4675  HE1 HIE   300      80.050 112.370 119.960  1.00  0.00            
ATOM   4676  NE2 HIE   300      79.990 114.050 121.410  1.00  0.00            
ATOM   4677  HE2 HIE   300      80.710 114.710 121.160  1.00  0.00            
ATOM   4678  CD2 HIE   300      79.100 114.200 122.470  1.00  0.00            
ATOM   4679  HD2 HIE   300      79.080 115.130 123.030  1.00  0.00            
ATOM   4680  C   HIE   300      77.280 111.140 125.730  1.00  0.00            
ATOM   4681  O   HIE   300      78.120 111.430 126.590  1.00  0.00            
ATOM   4682  N   LEU   301      76.030 110.580 125.930  1.00  0.00            
ATOM   4683  H   LEU   301      75.400 110.590 125.140  1.00  0.00            
ATOM   4684  CA  LEU   301      75.510 110.140 127.240  1.00  0.00            
ATOM   4685  HA  LEU   301      75.680 110.910 127.990  1.00  0.00            
ATOM   4686  CB  LEU   301      74.010 109.880 127.140  1.00  0.00            
ATOM   4687  HB2 LEU   301      73.540 110.860 127.100  1.00  0.00            
ATOM   4688  HB3 LEU   301      73.860 109.370 126.190  1.00  0.00            
ATOM   4689  CG  LEU   301      73.380 109.060 128.270  1.00  0.00            
ATOM   4690  HG  LEU   301      73.960 108.150 128.420  1.00  0.00            
ATOM   4691  CD1 LEU   301      73.360 109.880 129.570  1.00  0.00            
ATOM   4692 HD11 LEU   301      72.780 110.790 129.420  1.00  0.00            
ATOM   4693 HD12 LEU   301      72.910 109.290 130.360  1.00  0.00            
ATOM   4694 HD13 LEU   301      74.380 110.150 129.840  1.00  0.00            
ATOM   4695  CD2 LEU   301      71.990 108.720 127.850  1.00  0.00            
ATOM   4696 HD21 LEU   301      72.020 108.140 126.920  1.00  0.00            
ATOM   4697 HD22 LEU   301      71.510 108.130 128.630  1.00  0.00            
ATOM   4698 HD23 LEU   301      71.430 109.640 127.680  1.00  0.00            
ATOM   4699  C   LEU   301      76.270 108.960 127.900  1.00  0.00            
ATOM   4700  O   LEU   301      76.460 108.920 129.150  1.00  0.00            
ATOM   4701  N   CYS   302      76.670 107.950 127.130  1.00  0.00            
ATOM   4702  H   CYS   302      76.360 107.910 126.170  1.00  0.00            
ATOM   4703  CA  CYS   302      77.540 106.890 127.620  1.00  0.00            
ATOM   4704  HA  CYS   302      77.100 106.390 128.480  1.00  0.00            
ATOM   4705  CB  CYS   302      77.730 105.840 126.470  1.00  0.00            
ATOM   4706  HB2 CYS   302      78.130 106.320 125.570  1.00  0.00            
ATOM   4707  HB3 CYS   302      78.400 105.040 126.780  1.00  0.00            
ATOM   4708  SG  CYS   302      76.200 105.040 125.970  1.00  0.00            
ATOM   4709  HG  CYS   302      76.750 104.270 125.030  1.00  0.00            
ATOM   4710  C   CYS   302      78.940 107.340 128.070  1.00  0.00            
ATOM   4711  O   CYS   302      79.420 106.830 129.100  1.00  0.00            
ATOM   4712  N   ILE   303      79.660 108.210 127.340  1.00  0.00            
ATOM   4713  H   ILE   303      79.300 108.390 126.410  1.00  0.00            
ATOM   4714  CA  ILE   303      80.980 108.650 127.650  1.00  0.00            
ATOM   4715  HA  ILE   303      81.550 107.920 128.220  1.00  0.00            
ATOM   4716  CB  ILE   303      81.760 109.070 126.460  1.00  0.00            
ATOM   4717  HB  ILE   303      81.640 108.280 125.710  1.00  0.00            
ATOM   4718  CG2 ILE   303      81.330 110.450 125.840  1.00  0.00            
ATOM   4719 HG21 ILE   303      81.450 111.240 126.580  1.00  0.00            
ATOM   4720 HG22 ILE   303      81.960 110.670 124.970  1.00  0.00            
ATOM   4721 HG23 ILE   303      80.290 110.400 125.520  1.00  0.00            
ATOM   4722  CG1 ILE   303      83.330 109.040 126.700  1.00  0.00            
ATOM   4723 HG12 ILE   303      83.760 109.620 125.880  1.00  0.00            
ATOM   4724 HG13 ILE   303      83.490 109.560 127.640  1.00  0.00            
ATOM   4725  CD1 ILE   303      84.000 107.680 126.760  1.00  0.00            
ATOM   4726 HD11 ILE   303      83.840 107.150 125.810  1.00  0.00            
ATOM   4727 HD12 ILE   303      85.070 107.810 126.920  1.00  0.00            
ATOM   4728 HD13 ILE   303      83.570 107.100 127.570  1.00  0.00            
ATOM   4729  C   ILE   303      81.120 109.610 128.820  1.00  0.00            
ATOM   4730  O   ILE   303      82.000 109.570 129.700  1.00  0.00            
ATOM   4731  N   ALA   304      80.100 110.530 129.020  1.00  0.00            
ATOM   4732  H   ALA   304      79.480 110.630 128.220  1.00  0.00            
ATOM   4733  CA  ALA   304      79.870 111.360 130.160  1.00  0.00            
ATOM   4734  HA  ALA   304      80.750 111.960 130.400  1.00  0.00            
ATOM   4735  CB  ALA   304      78.680 112.330 129.820  1.00  0.00            
ATOM   4736  HB1 ALA   304      77.790 111.750 129.580  1.00  0.00            
ATOM   4737  HB2 ALA   304      78.470 112.970 130.680  1.00  0.00            
ATOM   4738  HB3 ALA   304      78.950 112.950 128.960  1.00  0.00            
ATOM   4739  C   ALA   304      79.580 110.490 131.390  1.00  0.00            
ATOM   4740  O   ALA   304      80.180 110.680 132.450  1.00  0.00            
ATOM   4741  N   LEU   305      78.780 109.450 131.250  1.00  0.00            
ATOM   4742  H   LEU   305      78.240 109.370 130.400  1.00  0.00            
ATOM   4743  CA  LEU   305      78.570 108.430 132.310  1.00  0.00            
ATOM   4744  HA  LEU   305      78.200 108.930 133.210  1.00  0.00            
ATOM   4745  CB  LEU   305      77.560 107.360 131.900  1.00  0.00            
ATOM   4746  HB2 LEU   305      76.710 107.880 131.450  1.00  0.00            
ATOM   4747  HB3 LEU   305      78.120 106.840 131.120  1.00  0.00            
ATOM   4748  CG  LEU   305      77.040 106.320 132.960  1.00  0.00            
ATOM   4749  HG  LEU   305      77.880 105.720 133.300  1.00  0.00            
ATOM   4750  CD1 LEU   305      76.400 107.010 134.140  1.00  0.00            
ATOM   4751 HD11 LEU   305      75.550 107.610 133.790  1.00  0.00            
ATOM   4752 HD12 LEU   305      76.050 106.260 134.850  1.00  0.00            
ATOM   4753 HD13 LEU   305      77.130 107.660 134.620  1.00  0.00            
ATOM   4754  CD2 LEU   305      75.930 105.460 132.370  1.00  0.00            
ATOM   4755 HD21 LEU   305      76.310 104.920 131.500  1.00  0.00            
ATOM   4756 HD22 LEU   305      75.580 104.750 133.120  1.00  0.00            
ATOM   4757 HD23 LEU   305      75.100 106.100 132.060  1.00  0.00            
ATOM   4758  C   LEU   305      79.810 107.710 132.790  1.00  0.00            
ATOM   4759  O   LEU   305      80.040 107.550 133.980  1.00  0.00            
ATOM   4760  N   GLY   306      80.660 107.270 131.850  1.00  0.00            
ATOM   4761  H   GLY   306      80.460 107.430 130.870  1.00  0.00            
ATOM   4762  CA  GLY   306      81.920 106.540 132.210  1.00  0.00            
ATOM   4763  HA2 GLY   306      81.670 105.680 132.830  1.00  0.00            
ATOM   4764  HA3 GLY   306      82.420 106.200 131.300  1.00  0.00            
ATOM   4765  C   GLY   306      82.830 107.420 132.950  1.00  0.00            
ATOM   4766  O   GLY   306      83.380 107.040 134.000  1.00  0.00            
ATOM   4767  N   TYR   307      82.980 108.630 132.550  1.00  0.00            
ATOM   4768  H   TYR   307      82.580 108.880 131.650  1.00  0.00            
ATOM   4769  CA  TYR   307      83.790 109.600 133.220  1.00  0.00            
ATOM   4770  HA  TYR   307      84.540 109.080 133.810  1.00  0.00            
ATOM   4771  CB  TYR   307      84.510 110.540 132.250  1.00  0.00            
ATOM   4772  HB2 TYR   307      83.790 110.870 131.500  1.00  0.00            
ATOM   4773  HB3 TYR   307      84.930 111.410 132.750  1.00  0.00            
ATOM   4774  CG  TYR   307      85.650 109.730 131.560  1.00  0.00            
ATOM   4775  CD1 TYR   307      86.950 109.840 132.020  1.00  0.00            
ATOM   4776  HD1 TYR   307      87.200 110.550 132.800  1.00  0.00            
ATOM   4777  CE1 TYR   307      87.970 109.010 131.450  1.00  0.00            
ATOM   4778  HE1 TYR   307      88.970 109.050 131.870  1.00  0.00            
ATOM   4779  CZ  TYR   307      87.720 108.230 130.350  1.00  0.00            
ATOM   4780  OH  TYR   307      88.690 107.410 129.680  1.00  0.00            
ATOM   4781  HH  TYR   307      89.560 107.450 130.080  1.00  0.00            
ATOM   4782  CE2 TYR   307      86.390 108.170 129.870  1.00  0.00            
ATOM   4783  HE2 TYR   307      86.120 107.520 129.030  1.00  0.00            
ATOM   4784  CD2 TYR   307      85.430 108.940 130.470  1.00  0.00            
ATOM   4785  HD2 TYR   307      84.410 108.950 130.070  1.00  0.00            
ATOM   4786  C   TYR   307      83.080 110.430 134.290  1.00  0.00            
ATOM   4787  O   TYR   307      83.580 111.400 134.840  1.00  0.00            
ATOM   4788  N   ALA   308      81.910 109.950 134.670  1.00  0.00            
ATOM   4789  H   ALA   308      81.430 109.150 134.270  1.00  0.00            
ATOM   4790  CA  ALA   308      81.360 110.570 135.920  1.00  0.00            
ATOM   4791  HA  ALA   308      81.790 111.530 136.200  1.00  0.00            
ATOM   4792  CB  ALA   308      79.840 110.750 135.720  1.00  0.00            
ATOM   4793  HB1 ALA   308      79.390 109.790 135.440  1.00  0.00            
ATOM   4794  HB2 ALA   308      79.390 111.100 136.640  1.00  0.00            
ATOM   4795  HB3 ALA   308      79.660 111.480 134.930  1.00  0.00            
ATOM   4796  C   ALA   308      81.470 109.580 137.070  1.00  0.00            
ATOM   4797  O   ALA   308      81.180 109.910 138.190  1.00  0.00            
ATOM   4798  N   ASN   309      81.860 108.360 136.780  1.00  0.00            
ATOM   4799  H   ASN   309      81.790 108.130 135.800  1.00  0.00            
ATOM   4800  CA  ASN   309      82.210 107.300 137.710  1.00  0.00            
ATOM   4801  HA  ASN   309      81.410 107.070 138.410  1.00  0.00            
ATOM   4802  CB  ASN   309      82.430 106.110 136.820  1.00  0.00            
ATOM   4803  HB2 ASN   309      81.560 105.930 136.180  1.00  0.00            
ATOM   4804  HB3 ASN   309      83.300 106.330 136.190  1.00  0.00            
ATOM   4805  CG  ASN   309      82.710 104.860 137.610  1.00  0.00            
ATOM   4806  OD1 ASN   309      83.840 104.300 137.690  1.00  0.00            
ATOM   4807  ND2 ASN   309      81.690 104.340 138.310  1.00  0.00            
ATOM   4808 HD21 ASN   309      81.830 103.500 138.850  1.00  0.00            
ATOM   4809 HD22 ASN   309      80.790 104.790 138.290  1.00  0.00            
ATOM   4810  C   ASN   309      83.380 107.750 138.680  1.00  0.00            
ATOM   4811  O   ASN   309      83.250 107.640 139.870  1.00  0.00            
ATOM   4812  N   SER   310      84.510 108.200 138.160  1.00  0.00            
ATOM   4813  H   SER   310      84.640 108.120 137.160  1.00  0.00            
ATOM   4814  CA  SER   310      85.650 108.680 138.980  1.00  0.00            
ATOM   4815  HA  SER   310      85.980 107.880 139.630  1.00  0.00            
ATOM   4816  CB  SER   310      86.890 109.140 138.060  1.00  0.00            
ATOM   4817  HB2 SER   310      87.500 109.810 138.670  1.00  0.00            
ATOM   4818  HB3 SER   310      87.460 108.240 137.830  1.00  0.00            
ATOM   4819  OG  SER   310      86.530 109.800 136.840  1.00  0.00            
ATOM   4820  HG  SER   310      87.320 110.040 136.350  1.00  0.00            
ATOM   4821  C   SER   310      85.460 109.750 140.020  1.00  0.00            
ATOM   4822  O   SER   310      86.060 109.690 141.060  1.00  0.00            
ATOM   4823  N   SER   311      84.670 110.800 139.750  1.00  0.00            
ATOM   4824  H   SER   311      84.650 111.190 138.820  1.00  0.00            
ATOM   4825  CA  SER   311      84.110 111.590 140.850  1.00  0.00            
ATOM   4826  HA  SER   311      84.900 111.680 141.600  1.00  0.00            
ATOM   4827  CB  SER   311      83.570 113.080 140.480  1.00  0.00            
ATOM   4828  HB2 SER   311      83.040 113.450 141.350  1.00  0.00            
ATOM   4829  HB3 SER   311      84.450 113.700 140.290  1.00  0.00            
ATOM   4830  OG  SER   311      82.720 113.130 139.370  1.00  0.00            
ATOM   4831  HG  SER   311      82.450 114.040 139.210  1.00  0.00            
ATOM   4832  C   SER   311      83.180 110.900 141.790  1.00  0.00            
ATOM   4833  O   SER   311      83.380 111.100 143.010  1.00  0.00            
ATOM   4834  N   LEU   312      82.180 110.040 141.300  1.00  0.00            
ATOM   4835  H   LEU   312      82.010 109.960 140.300  1.00  0.00            
ATOM   4836  CA  LEU   312      81.260 109.390 142.210  1.00  0.00            
ATOM   4837  HA  LEU   312      80.910 110.120 142.940  1.00  0.00            
ATOM   4838  CB  LEU   312      80.000 108.780 141.450  1.00  0.00            
ATOM   4839  HB2 LEU   312      79.710 109.660 140.870  1.00  0.00            
ATOM   4840  HB3 LEU   312      80.290 107.980 140.770  1.00  0.00            
ATOM   4841  CG  LEU   312      78.800 108.310 142.330  1.00  0.00            
ATOM   4842  HG  LEU   312      79.130 107.540 143.030  1.00  0.00            
ATOM   4843  CD1 LEU   312      78.270 109.500 143.100  1.00  0.00            
ATOM   4844 HD11 LEU   312      77.940 110.270 142.400  1.00  0.00            
ATOM   4845 HD12 LEU   312      77.430 109.190 143.720  1.00  0.00            
ATOM   4846 HD13 LEU   312      79.060 109.900 143.730  1.00  0.00            
ATOM   4847  CD2 LEU   312      77.770 107.540 141.470  1.00  0.00            
ATOM   4848 HD21 LEU   312      78.250 106.670 141.020  1.00  0.00            
ATOM   4849 HD22 LEU   312      76.940 107.220 142.090  1.00  0.00            
ATOM   4850 HD23 LEU   312      77.400 108.190 140.680  1.00  0.00            
ATOM   4851  C   LEU   312      81.900 108.340 143.150  1.00  0.00            
ATOM   4852  O   LEU   312      81.560 108.310 144.330  1.00  0.00            
ATOM   4853  N   ASN   313      82.920 107.530 142.750  1.00  0.00            
ATOM   4854  H   ASN   313      83.110 107.410 141.760  1.00  0.00            
ATOM   4855  CA  ASN   313      83.550 106.660 143.670  1.00  0.00            
ATOM   4856  HA  ASN   313      82.810 106.040 144.180  1.00  0.00            
ATOM   4857  CB  ASN   313      84.530 105.730 142.880  1.00  0.00            
ATOM   4858  HB2 ASN   313      85.380 106.340 142.570  1.00  0.00            
ATOM   4859  HB3 ASN   313      84.880 104.900 143.490  1.00  0.00            
ATOM   4860  CG  ASN   313      83.870 105.170 141.660  1.00  0.00            
ATOM   4861  OD1 ASN   313      82.700 104.780 141.620  1.00  0.00            
ATOM   4862  ND2 ASN   313      84.640 105.060 140.590  1.00  0.00            
ATOM   4863 HD21 ASN   313      84.260 104.690 139.730  1.00  0.00            
ATOM   4864 HD22 ASN   313      85.610 105.350 140.630  1.00  0.00            
ATOM   4865  C   ASN   313      84.150 107.310 144.970  1.00  0.00            
ATOM   4866  O   ASN   313      83.880 106.670 146.010  1.00  0.00            
ATOM   4867  N   PRO   314      84.810 108.460 145.050  1.00  0.00            
ATOM   4868  CD  PRO   314      85.760 108.880 144.070  1.00  0.00            
ATOM   4869  HD2 PRO   314      85.170 109.210 143.210  1.00  0.00            
ATOM   4870  HD3 PRO   314      86.320 107.990 143.800  1.00  0.00            
ATOM   4871  CG  PRO   314      86.660 109.990 144.640  1.00  0.00            
ATOM   4872  HG2 PRO   314      86.520 110.910 144.070  1.00  0.00            
ATOM   4873  HG3 PRO   314      87.700 109.680 144.580  1.00  0.00            
ATOM   4874  CB  PRO   314      86.220 110.160 146.070  1.00  0.00            
ATOM   4875  HB2 PRO   314      85.670 111.100 146.170  1.00  0.00            
ATOM   4876  HB3 PRO   314      87.070 110.160 146.750  1.00  0.00            
ATOM   4877  CA  PRO   314      85.250 108.920 146.400  1.00  0.00            
ATOM   4878  HA  PRO   314      85.830 108.120 146.860  1.00  0.00            
ATOM   4879  C   PRO   314      84.100 109.260 147.270  1.00  0.00            
ATOM   4880  O   PRO   314      84.200 109.020 148.500  1.00  0.00            
ATOM   4881  N   VAL   315      82.950 109.730 146.680  1.00  0.00            
ATOM   4882  H   VAL   315      83.010 109.920 145.690  1.00  0.00            
ATOM   4883  CA  VAL   315      81.680 110.040 147.380  1.00  0.00            
ATOM   4884  HA  VAL   315      81.970 110.700 148.190  1.00  0.00            
ATOM   4885  CB  VAL   315      80.640 110.800 146.470  1.00  0.00            
ATOM   4886  HB  VAL   315      80.290 110.160 145.660  1.00  0.00            
ATOM   4887  CG1 VAL   315      79.480 111.160 147.360  1.00  0.00            
ATOM   4888 HG11 VAL   315      79.830 111.800 148.170  1.00  0.00            
ATOM   4889 HG12 VAL   315      78.730 111.690 146.770  1.00  0.00            
ATOM   4890 HG13 VAL   315      79.040 110.250 147.770  1.00  0.00            
ATOM   4891  CG2 VAL   315      81.120 112.130 145.920  1.00  0.00            
ATOM   4892 HG21 VAL   315      82.010 111.970 145.310  1.00  0.00            
ATOM   4893 HG22 VAL   315      80.340 112.570 145.300  1.00  0.00            
ATOM   4894 HG23 VAL   315      81.360 112.800 146.740  1.00  0.00            
ATOM   4895  C   VAL   315      81.020 108.800 147.950  1.00  0.00            
ATOM   4896  O   VAL   315      80.640 108.680 149.090  1.00  0.00            
ATOM   4897  N   LEU   316      81.010 107.660 147.150  1.00  0.00            
ATOM   4898  H   LEU   316      81.310 107.770 146.190  1.00  0.00            
ATOM   4899  CA  LEU   316      80.590 106.380 147.580  1.00  0.00            
ATOM   4900  HA  LEU   316      79.560 106.470 147.930  1.00  0.00            
ATOM   4901  CB  LEU   316      80.640 105.270 146.490  1.00  0.00            
ATOM   4902  HB2 LEU   316      81.650 105.110 146.110  1.00  0.00            
ATOM   4903  HB3 LEU   316      80.270 104.350 146.950  1.00  0.00            
ATOM   4904  CG  LEU   316      79.720 105.660 145.330  1.00  0.00            
ATOM   4905  HG  LEU   316      80.130 106.580 144.920  1.00  0.00            
ATOM   4906  CD1 LEU   316      79.560 104.610 144.180  1.00  0.00            
ATOM   4907 HD11 LEU   316      79.150 103.680 144.580  1.00  0.00            
ATOM   4908 HD12 LEU   316      78.880 105.000 143.420  1.00  0.00            
ATOM   4909 HD13 LEU   316      80.530 104.410 143.730  1.00  0.00            
ATOM   4910  CD2 LEU   316      78.330 105.820 145.890  1.00  0.00            
ATOM   4911 HD21 LEU   316      78.330 106.600 146.650  1.00  0.00            
ATOM   4912 HD22 LEU   316      77.640 106.100 145.090  1.00  0.00            
ATOM   4913 HD23 LEU   316      78.010 104.880 146.330  1.00  0.00            
ATOM   4914  C   LEU   316      81.380 105.850 148.710  1.00  0.00            
ATOM   4915  O   LEU   316      80.840 105.360 149.660  1.00  0.00            
ATOM   4916  N   TYR   317      82.720 105.950 148.730  1.00  0.00            
ATOM   4917  H   TYR   317      83.140 106.380 147.920  1.00  0.00            
ATOM   4918  CA  TYR   317      83.610 105.470 149.800  1.00  0.00            
ATOM   4919  HA  TYR   317      83.430 104.410 149.950  1.00  0.00            
ATOM   4920  CB  TYR   317      85.150 105.680 149.460  1.00  0.00            
ATOM   4921  HB2 TYR   317      85.320 106.760 149.460  1.00  0.00            
ATOM   4922  HB3 TYR   317      85.720 105.220 150.260  1.00  0.00            
ATOM   4923  CG  TYR   317      85.600 105.090 148.100  1.00  0.00            
ATOM   4924  CD1 TYR   317      84.930 103.960 147.510  1.00  0.00            
ATOM   4925  HD1 TYR   317      84.100 103.400 147.940  1.00  0.00            
ATOM   4926  CE1 TYR   317      85.470 103.570 146.190  1.00  0.00            
ATOM   4927  HE1 TYR   317      85.000 102.760 145.630  1.00  0.00            
ATOM   4928  CZ  TYR   317      86.470 104.340 145.590  1.00  0.00            
ATOM   4929  OH  TYR   317      86.990 103.890 144.380  1.00  0.00            
ATOM   4930  HH  TYR   317      86.590 103.070 144.080  1.00  0.00            
ATOM   4931  CE2 TYR   317      87.070 105.430 146.230  1.00  0.00            
ATOM   4932  HE2 TYR   317      87.820 106.040 145.730  1.00  0.00            
ATOM   4933  CD2 TYR   317      86.680 105.730 147.540  1.00  0.00            
ATOM   4934  HD2 TYR   317      87.230 106.470 148.110  1.00  0.00            
ATOM   4935  C   TYR   317      83.300 106.210 151.120  1.00  0.00            
ATOM   4936  O   TYR   317      83.160 105.590 152.220  1.00  0.00            
ATOM   4937  N   ALA   318      83.040 107.540 150.980  1.00  0.00            
ATOM   4938  H   ALA   318      83.190 107.940 150.060  1.00  0.00            
ATOM   4939  CA  ALA   318      82.610 108.430 152.080  1.00  0.00            
ATOM   4940  HA  ALA   318      83.330 108.290 152.880  1.00  0.00            
ATOM   4941  CB  ALA   318      82.660 109.880 151.620  1.00  0.00            
ATOM   4942  HB1 ALA   318      81.930 110.030 150.820  1.00  0.00            
ATOM   4943  HB2 ALA   318      82.420 110.540 152.450  1.00  0.00            
ATOM   4944  HB3 ALA   318      83.660 110.110 151.250  1.00  0.00            
ATOM   4945  C   ALA   318      81.230 108.160 152.630  1.00  0.00            
ATOM   4946  O   ALA   318      80.980 108.260 153.840  1.00  0.00            
ATOM   4947  N   PHE   319      80.190 107.940 151.750  1.00  0.00            
ATOM   4948  H   PHE   319      80.300 108.250 150.790  1.00  0.00            
ATOM   4949  CA  PHE   319      78.940 107.420 152.140  1.00  0.00            
ATOM   4950  HA  PHE   319      78.480 107.980 152.950  1.00  0.00            
ATOM   4951  CB  PHE   319      78.030 107.580 150.820  1.00  0.00            
ATOM   4952  HB2 PHE   319      77.640 108.590 150.910  1.00  0.00            
ATOM   4953  HB3 PHE   319      78.490 107.450 149.840  1.00  0.00            
ATOM   4954  CG  PHE   319      76.800 106.630 150.860  1.00  0.00            
ATOM   4955  CD1 PHE   319      76.540 105.730 149.820  1.00  0.00            
ATOM   4956  HD1 PHE   319      77.350 105.460 149.140  1.00  0.00            
ATOM   4957  CE1 PHE   319      75.290 105.190 149.640  1.00  0.00            
ATOM   4958  HE1 PHE   319      75.050 104.570 148.770  1.00  0.00            
ATOM   4959  CZ  PHE   319      74.340 105.440 150.580  1.00  0.00            
ATOM   4960  HZ  PHE   319      73.340 105.060 150.390  1.00  0.00            
ATOM   4961  CE2 PHE   319      74.610 106.160 151.750  1.00  0.00            
ATOM   4962  HE2 PHE   319      73.910 106.230 152.580  1.00  0.00            
ATOM   4963  CD2 PHE   319      75.840 106.800 151.820  1.00  0.00            
ATOM   4964  HD2 PHE   319      76.060 107.460 152.650  1.00  0.00            
ATOM   4965  C   PHE   319      78.890 105.980 152.750  1.00  0.00            
ATOM   4966  O   PHE   319      78.320 105.770 153.820  1.00  0.00            
ATOM   4967  N   LEU   320      79.610 105.050 152.160  1.00  0.00            
ATOM   4968  H   LEU   320      80.060 105.290 151.280  1.00  0.00            
ATOM   4969  CA  LEU   320      79.690 103.640 152.630  1.00  0.00            
ATOM   4970  HA  LEU   320      78.700 103.320 152.950  1.00  0.00            
ATOM   4971  CB  LEU   320      80.180 102.670 151.520  1.00  0.00            
ATOM   4972  HB2 LEU   320      81.110 103.050 151.100  1.00  0.00            
ATOM   4973  HB3 LEU   320      80.350 101.690 151.950  1.00  0.00            
ATOM   4974  CG  LEU   320      79.130 102.560 150.400  1.00  0.00            
ATOM   4975  HG  LEU   320      78.780 103.560 150.140  1.00  0.00            
ATOM   4976  CD1 LEU   320      79.740 101.900 149.170  1.00  0.00            
ATOM   4977 HD11 LEU   320      80.090 100.900 149.430  1.00  0.00            
ATOM   4978 HD12 LEU   320      78.990 101.830 148.380  1.00  0.00            
ATOM   4979 HD13 LEU   320      80.580 102.500 148.810  1.00  0.00            
ATOM   4980  CD2 LEU   320      77.970 101.710 150.940  1.00  0.00            
ATOM   4981 HD21 LEU   320      77.540 102.190 151.810  1.00  0.00            
ATOM   4982 HD22 LEU   320      77.200 101.610 150.170  1.00  0.00            
ATOM   4983 HD23 LEU   320      78.340 100.720 151.210  1.00  0.00            
ATOM   4984  C   LEU   320      80.510 103.370 153.900  1.00  0.00            
ATOM   4985  O   LEU   320      80.010 102.600 154.750  1.00  0.00            
ATOM   4986  N   ASP   321      81.720 103.980 154.190  1.00  0.00            
ATOM   4987  H   ASP   321      82.120 104.690 153.590  1.00  0.00            
ATOM   4988  CA  ASP   321      82.400 103.650 155.390  1.00  0.00            
ATOM   4989  HA  ASP   321      81.880 102.830 155.880  1.00  0.00            
ATOM   4990  CB  ASP   321      83.910 103.200 155.110  1.00  0.00            
ATOM   4991  HB2 ASP   321      83.910 102.280 154.530  1.00  0.00            
ATOM   4992  HB3 ASP   321      84.270 104.020 154.480  1.00  0.00            
ATOM   4993  CG  ASP   321      84.840 103.040 156.330  1.00  0.00            
ATOM   4994  OD1 ASP   321      86.110 102.830 156.180  1.00  0.00            
ATOM   4995  OD2 ASP   321      84.390 103.210 157.460  1.00  0.00            
ATOM   4996  C   ASP   321      82.440 104.930 156.210  1.00  0.00            
ATOM   4997  O   ASP   321      82.990 105.950 155.760  1.00  0.00            
ATOM   4998  N   GLU   322      82.000 104.940 157.450  1.00  0.00            
ATOM   4999  H   GLU   322      81.610 104.080 157.800  1.00  0.00            
ATOM   5000  CA  GLU   322      81.920 106.130 158.280  1.00  0.00            
ATOM   5001  HA  GLU   322      81.460 106.950 157.720  1.00  0.00            
ATOM   5002  CB  GLU   322      81.070 105.840 159.500  1.00  0.00            
ATOM   5003  HB2 GLU   322      81.290 104.850 159.890  1.00  0.00            
ATOM   5004  HB3 GLU   322      81.250 106.580 160.270  1.00  0.00            
ATOM   5005  CG  GLU   322      79.620 105.900 159.070  1.00  0.00            
ATOM   5006  HG2 GLU   322      79.410 106.930 158.780  1.00  0.00            
ATOM   5007  HG3 GLU   322      79.560 105.260 158.190  1.00  0.00            
ATOM   5008  CD  GLU   322      78.620 105.450 160.080  1.00  0.00            
ATOM   5009  OE1 GLU   322      77.970 104.370 159.930  1.00  0.00            
ATOM   5010  OE2 GLU   322      78.440 106.140 161.110  1.00  0.00            
ATOM   5011  C   GLU   322      83.320 106.780 158.700  1.00  0.00            
ATOM   5012  O   GLU   322      83.470 107.950 159.050  1.00  0.00            
ATOM   5013  N   ASN   323      84.440 105.990 158.560  1.00  0.00            
ATOM   5014  H   ASN   323      84.360 104.990 158.460  1.00  0.00            
ATOM   5015  CA  ASN   323      85.770 106.570 158.640  1.00  0.00            
ATOM   5016  HA  ASN   323      85.830 107.180 159.530  1.00  0.00            
ATOM   5017  CB  ASN   323      86.910 105.470 158.700  1.00  0.00            
ATOM   5018  HB2 ASN   323      86.920 104.860 157.790  1.00  0.00            
ATOM   5019  HB3 ASN   323      87.860 106.000 158.780  1.00  0.00            
ATOM   5020  CG  ASN   323      86.760 104.560 159.890  1.00  0.00            
ATOM   5021  OD1 ASN   323      87.200 104.940 160.980  1.00  0.00            
ATOM   5022  ND2 ASN   323      86.110 103.380 159.790  1.00  0.00            
ATOM   5023 HD21 ASN   323      86.020 102.780 160.600  1.00  0.00            
ATOM   5024 HD22 ASN   323      85.720 103.100 158.900  1.00  0.00            
ATOM   5025  C   ASN   323      86.150 107.580 157.490  1.00  0.00            
ATOM   5026  O   ASN   323      86.860 108.540 157.700  1.00  0.00            
ATOM   5027  N   PHE   324      85.650 107.310 156.250  1.00  0.00            
ATOM   5028  H   PHE   324      85.240 106.400 156.110  1.00  0.00            
ATOM   5029  CA  PHE   324      85.820 108.180 155.070  1.00  0.00            
ATOM   5030  HA  PHE   324      86.840 108.560 155.150  1.00  0.00            
ATOM   5031  CB  PHE   324      85.610 107.600 153.610  1.00  0.00            
ATOM   5032  HB2 PHE   324      84.770 106.920 153.480  1.00  0.00            
ATOM   5033  HB3 PHE   324      85.510 108.440 152.920  1.00  0.00            
ATOM   5034  CG  PHE   324      86.840 106.840 153.190  1.00  0.00            
ATOM   5035  CD1 PHE   324      86.940 105.420 153.430  1.00  0.00            
ATOM   5036  HD1 PHE   324      86.220 104.870 154.030  1.00  0.00            
ATOM   5037  CE1 PHE   324      88.030 104.740 152.840  1.00  0.00            
ATOM   5038  HE1 PHE   324      88.030 103.650 152.890  1.00  0.00            
ATOM   5039  CZ  PHE   324      89.090 105.410 152.210  1.00  0.00            
ATOM   5040  HZ  PHE   324      90.010 104.880 151.960  1.00  0.00            
ATOM   5041  CE2 PHE   324      88.950 106.780 151.890  1.00  0.00            
ATOM   5042  HE2 PHE   324      89.650 107.270 151.210  1.00  0.00            
ATOM   5043  CD2 PHE   324      87.900 107.500 152.450  1.00  0.00            
ATOM   5044  HD2 PHE   324      87.860 108.580 152.330  1.00  0.00            
ATOM   5045  C   PHE   324      84.960 109.460 155.260  1.00  0.00            
ATOM   5046  O   PHE   324      85.370 110.600 155.010  1.00  0.00            
ATOM   5047  N   LYS   325      83.760 109.310 155.820  1.00  0.00            
ATOM   5048  H   LYS   325      83.340 108.400 155.710  1.00  0.00            
ATOM   5049  CA  LYS   325      82.930 110.400 156.360  1.00  0.00            
ATOM   5050  HA  LYS   325      82.820 111.190 155.610  1.00  0.00            
ATOM   5051  CB  LYS   325      81.540 109.880 156.720  1.00  0.00            
ATOM   5052  HB2 LYS   325      81.050 109.540 155.800  1.00  0.00            
ATOM   5053  HB3 LYS   325      81.650 109.040 157.400  1.00  0.00            
ATOM   5054  CG  LYS   325      80.660 110.990 157.400  1.00  0.00            
ATOM   5055  HG2 LYS   325      81.150 111.270 158.330  1.00  0.00            
ATOM   5056  HG3 LYS   325      80.640 111.850 156.730  1.00  0.00            
ATOM   5057  CD  LYS   325      79.240 110.540 157.690  1.00  0.00            
ATOM   5058  HD2 LYS   325      79.290 109.520 158.080  1.00  0.00            
ATOM   5059  HD3 LYS   325      78.830 111.200 158.450  1.00  0.00            
ATOM   5060  CE  LYS   325      78.360 110.570 156.480  1.00  0.00            
ATOM   5061  HE2 LYS   325      78.250 111.590 156.110  1.00  0.00
[truncated: 6,914,250 more chars]
