# Supplementary material for: Descriptive molecular pharmacology of the δ opioid receptor (DOR): A computational study with structural approach
Source: PLoS One. 2024 Jul 11;19(7):e0304068. doi: 10.1371/journal.pone.0304068 (PMC11239112; doi:10.1371/journal.pone.0304068)
Supplement: S1 File — (ZIP) [file pone.0304068.s025.zip › DORDLTR_0.pdb]

TITLE     Title
REMARK    THIS IS A SIMULATION BOX
CRYST1   82.652   82.652  126.975  90.00  90.00  90.00 P 1           1
MODEL        1
ATOM      1  N   GLU A   2      13.130  26.800  42.180  1.00  0.00           N
ATOM      2  HT1 GLU A   2      12.990  26.690  43.210  1.00  0.00           H
ATOM      3  HT2 GLU A   2      14.010  26.270  41.990  1.00  0.00           H
ATOM      4  HT3 GLU A   2      12.410  26.260  41.660  1.00  0.00           H
ATOM      5  CA  GLU A   2      13.320  28.220  41.710  1.00  0.00           C
ATOM      6  HA  GLU A   2      14.360  28.450  41.850  1.00  0.00           H
ATOM      7  CB  GLU A   2      13.020  28.390  40.160  1.00  0.00           C
ATOM      8  HB1 GLU A   2      12.640  29.400  39.890  1.00  0.00           H
ATOM      9  HB2 GLU A   2      12.420  27.510  39.830  1.00  0.00           H
ATOM     10  CG  GLU A   2      14.280  28.350  39.320  1.00  0.00           C
ATOM     11  HG1 GLU A   2      15.020  27.610  39.700  1.00  0.00           H
ATOM     12  HG2 GLU A   2      14.780  29.340  39.290  1.00  0.00           H
ATOM     13  CD  GLU A   2      14.090  27.960  37.930  1.00  0.00           C
ATOM     14  OE1 GLU A   2      14.620  26.870  37.490  1.00  0.00           O
ATOM     15  OE2 GLU A   2      13.340  28.710  37.320  1.00  0.00           O
ATOM     16  C   GLU A   2      12.540  29.250  42.420  1.00  0.00           C
ATOM     17  O   GLU A   2      13.130  30.010  43.250  1.00  0.00           O
ATOM     18  N   PRO A   3      11.160  29.380  42.210  1.00  0.00           N
ATOM     19  CD  PRO A   3      10.270  28.340  41.690  1.00  0.00           C
ATOM     20  HD1 PRO A   3       9.990  27.570  42.440  1.00  0.00           H
ATOM     21  HD2 PRO A   3      10.710  27.790  40.830  1.00  0.00           H
ATOM     22  CA  PRO A   3      10.430  30.560  42.710  1.00  0.00           C
ATOM     23  HA  PRO A   3      10.870  31.380  42.160  1.00  0.00           H
ATOM     24  CB  PRO A   3       8.950  30.250  42.290  1.00  0.00           C
ATOM     25  HB1 PRO A   3       8.370  31.100  41.870  1.00  0.00           H
ATOM     26  HB2 PRO A   3       8.380  29.800  43.130  1.00  0.00           H
ATOM     27  CG  PRO A   3       9.040  29.120  41.190  1.00  0.00           C
ATOM     28  HG1 PRO A   3       8.100  28.530  41.130  1.00  0.00           H
ATOM     29  HG2 PRO A   3       9.190  29.580  40.190  1.00  0.00           H
ATOM     30  C   PRO A   3      10.630  31.040  44.170  1.00  0.00           C
ATOM     31  O   PRO A   3      11.000  32.220  44.450  1.00  0.00           O
ATOM     32  N   ALA A   4      10.340  30.110  45.100  1.00  0.00           N
ATOM     33  HN  ALA A   4      10.060  29.280  44.620  1.00  0.00           H
ATOM     34  CA  ALA A   4      10.060  30.380  46.530  1.00  0.00           C
ATOM     35  HA  ALA A   4       9.520  31.320  46.580  1.00  0.00           H
ATOM     36  CB  ALA A   4       9.030  29.410  47.160  1.00  0.00           C
ATOM     37  HB1 ALA A   4       8.750  29.640  48.210  1.00  0.00           H
ATOM     38  HB2 ALA A   4       9.470  28.390  47.090  1.00  0.00           H
ATOM     39  HB3 ALA A   4       8.100  29.370  46.540  1.00  0.00           H
ATOM     40  C   ALA A   4      11.300  30.520  47.470  1.00  0.00           C
ATOM     41  O   ALA A   4      11.300  31.500  48.200  1.00  0.00           O
ATOM     42  N   PRO A   5      12.310  29.770  47.350  1.00  0.00           N
ATOM     43  CD  PRO A   5      12.390  28.430  46.740  1.00  0.00           C
ATOM     44  HD1 PRO A   5      12.850  28.560  45.740  1.00  0.00           H
ATOM     45  HD2 PRO A   5      11.440  27.860  46.730  1.00  0.00           H
ATOM     46  CA  PRO A   5      13.540  30.100  48.010  1.00  0.00           C
ATOM     47  HA  PRO A   5      13.400  30.220  49.080  1.00  0.00           H
ATOM     48  CB  PRO A   5      14.480  28.860  47.890  1.00  0.00           C
ATOM     49  HB1 PRO A   5      15.000  28.720  48.860  1.00  0.00           H
ATOM     50  HB2 PRO A   5      15.270  29.020  47.120  1.00  0.00           H
ATOM     51  CG  PRO A   5      13.530  27.700  47.480  1.00  0.00           C
ATOM     52  HG1 PRO A   5      14.080  27.020  46.790  1.00  0.00           H
ATOM     53  HG2 PRO A   5      13.160  27.300  48.440  1.00  0.00           H
ATOM     54  C   PRO A   5      14.260  31.380  47.490  1.00  0.00           C
ATOM     55  O   PRO A   5      14.880  32.130  48.200  1.00  0.00           O
ATOM     56  N   SER A   6      14.210  31.570  46.220  1.00  0.00           N
ATOM     57  HN  SER A   6      13.720  30.880  45.690  1.00  0.00           H
ATOM     58  CA  SER A   6      14.830  32.780  45.610  1.00  0.00           C
ATOM     59  HA  SER A   6      15.880  32.840  45.860  1.00  0.00           H
ATOM     60  CB  SER A   6      14.740  32.790  44.080  1.00  0.00           C
ATOM     61  HB1 SER A   6      15.200  33.750  43.750  1.00  0.00           H
ATOM     62  HB2 SER A   6      13.720  32.760  43.640  1.00  0.00           H
ATOM     63  OG  SER A   6      15.520  31.750  43.480  1.00  0.00           O
ATOM     64  HG1 SER A   6      14.870  31.050  43.390  1.00  0.00           H
ATOM     65  C   SER A   6      14.150  34.100  46.050  1.00  0.00           C
ATOM     66  O   SER A   6      14.850  35.030  46.380  1.00  0.00           O
ATOM     67  N   ALA A   7      12.800  34.200  45.990  1.00  0.00           N
ATOM     68  HN  ALA A   7      12.140  33.520  45.700  1.00  0.00           H
ATOM     69  CA  ALA A   7      12.250  35.430  46.460  1.00  0.00           C
ATOM     70  HA  ALA A   7      12.750  36.160  45.850  1.00  0.00           H
ATOM     71  CB  ALA A   7      10.790  35.420  46.140  1.00  0.00           C
ATOM     72  HB1 ALA A   7      10.660  35.260  45.040  1.00  0.00           H
ATOM     73  HB2 ALA A   7      10.340  36.390  46.450  1.00  0.00           H
ATOM     74  HB3 ALA A   7      10.230  34.690  46.760  1.00  0.00           H
ATOM     75  C   ALA A   7      12.540  35.760  47.900  1.00  0.00           C
ATOM     76  O   ALA A   7      12.750  36.970  48.270  1.00  0.00           O
ATOM     77  N   GLY A   8      12.570  34.760  48.780  1.00  0.00           N
ATOM     78  HN  GLY A   8      12.430  33.820  48.460  1.00  0.00           H
ATOM     79  CA  GLY A   8      13.030  34.900  50.190  1.00  0.00           C
ATOM     80  HA1 GLY A   8      12.880  33.980  50.740  1.00  0.00           H
ATOM     81  HA2 GLY A   8      12.400  35.670  50.590  1.00  0.00           H
ATOM     82  C   GLY A   8      14.430  35.420  50.420  1.00  0.00           C
ATOM     83  O   GLY A   8      14.670  36.340  51.100  1.00  0.00           O
ATOM     84  N   ALA A   9      15.370  34.740  49.720  1.00  0.00           N
ATOM     85  HN  ALA A   9      15.170  33.920  49.200  1.00  0.00           H
ATOM     86  CA  ALA A   9      16.740  35.100  49.650  1.00  0.00           C
ATOM     87  HA  ALA A   9      17.140  35.300  50.630  1.00  0.00           H
ATOM     88  CB  ALA A   9      17.480  33.930  49.050  1.00  0.00           C
ATOM     89  HB1 ALA A   9      17.180  33.030  49.630  1.00  0.00           H
ATOM     90  HB2 ALA A   9      18.580  34.000  49.080  1.00  0.00           H
ATOM     91  HB3 ALA A   9      17.160  33.620  48.030  1.00  0.00           H
ATOM     92  C   ALA A   9      17.010  36.440  48.900  1.00  0.00           C
ATOM     93  O   ALA A   9      17.860  37.190  49.410  1.00  0.00           O
ATOM     94  N   GLU A  10      16.340  36.860  47.780  1.00  0.00           N
ATOM     95  HN  GLU A  10      15.920  36.190  47.180  1.00  0.00           H
ATOM     96  CA  GLU A  10      16.440  38.150  47.200  1.00  0.00           C
ATOM     97  HA  GLU A  10      17.480  38.430  47.270  1.00  0.00           H
ATOM     98  CB  GLU A  10      16.020  38.070  45.690  1.00  0.00           C
ATOM     99  HB1 GLU A  10      15.700  39.050  45.260  1.00  0.00           H
ATOM    100  HB2 GLU A  10      15.070  37.500  45.660  1.00  0.00           H
ATOM    101  CG  GLU A  10      17.010  37.360  44.800  1.00  0.00           C
ATOM    102  HG1 GLU A  10      17.170  36.300  45.070  1.00  0.00           H
ATOM    103  HG2 GLU A  10      18.010  37.830  44.950  1.00  0.00           H
ATOM    104  CD  GLU A  10      16.730  37.430  43.320  1.00  0.00           C
ATOM    105  OE1 GLU A  10      17.720  37.470  42.510  1.00  0.00           O
ATOM    106  OE2 GLU A  10      15.530  37.410  42.940  1.00  0.00           O
ATOM    107  C   GLU A  10      15.750  39.240  47.970  1.00  0.00           C
ATOM    108  O   GLU A  10      15.920  40.450  47.710  1.00  0.00           O
ATOM    109  N   LEU A  11      14.820  38.840  48.850  1.00  0.00           N
ATOM    110  HN  LEU A  11      14.830  37.880  49.100  1.00  0.00           H
ATOM    111  CA  LEU A  11      13.970  39.690  49.700  1.00  0.00           C
ATOM    112  HA  LEU A  11      13.380  38.970  50.250  1.00  0.00           H
ATOM    113  CB  LEU A  11      14.660  40.750  50.600  1.00  0.00           C
ATOM    114  HB1 LEU A  11      13.910  41.290  51.220  1.00  0.00           H
ATOM    115  HB2 LEU A  11      15.230  41.480  49.980  1.00  0.00           H
ATOM    116  CG  LEU A  11      15.740  40.160  51.490  1.00  0.00           C
ATOM    117  HG  LEU A  11      16.390  39.480  50.900  1.00  0.00           H
ATOM    118  CD1 LEU A  11      16.610  41.360  51.850  1.00  0.00           C
ATOM    119 HD11 LEU A  11      17.180  41.710  50.960  1.00  0.00           H
ATOM    120 HD12 LEU A  11      17.360  41.060  52.610  1.00  0.00           H
ATOM    121 HD13 LEU A  11      16.080  42.240  52.280  1.00  0.00           H
ATOM    122  CD2 LEU A  11      15.150  39.410  52.700  1.00  0.00           C
ATOM    123 HD21 LEU A  11      14.340  40.020  53.150  1.00  0.00           H
ATOM    124 HD22 LEU A  11      15.790  38.960  53.490  1.00  0.00           H
ATOM    125 HD23 LEU A  11      14.700  38.430  52.440  1.00  0.00           H
ATOM    126  C   LEU A  11      12.830  40.360  48.910  1.00  0.00           C
ATOM    127  O   LEU A  11      12.400  41.460  49.240  1.00  0.00           O
ATOM    128  N   GLN A  12      12.310  39.700  47.930  1.00  0.00           N
ATOM    129  HN  GLN A  12      12.710  38.820  47.710  1.00  0.00           H
ATOM    130  CA  GLN A  12      11.520  40.310  46.900  1.00  0.00           C
ATOM    131  HA  GLN A  12      11.840  41.270  46.530  1.00  0.00           H
ATOM    132  CB  GLN A  12      11.690  39.480  45.570  1.00  0.00           C
ATOM    133  HB1 GLN A  12      11.430  38.410  45.650  1.00  0.00           H
ATOM    134  HB2 GLN A  12      12.780  39.380  45.390  1.00  0.00           H
ATOM    135  CG  GLN A  12      10.860  40.020  44.330  1.00  0.00           C
ATOM    136  HG1 GLN A  12       9.770  39.790  44.380  1.00  0.00           H
ATOM    137  HG2 GLN A  12      11.290  39.530  43.430  1.00  0.00           H
ATOM    138  CD  GLN A  12      10.910  41.530  43.980  1.00  0.00           C
ATOM    139  OE1 GLN A  12       9.870  42.000  43.510  1.00  0.00           O
ATOM    140  NE2 GLN A  12      12.070  42.150  44.040  1.00  0.00           N
ATOM    141 HE21 GLN A  12      12.870  41.600  44.280  1.00  0.00           H
ATOM    142 HE22 GLN A  12      12.110  43.080  43.690  1.00  0.00           H
ATOM    143  C   GLN A  12      10.120  40.570  47.330  1.00  0.00           C
ATOM    144  O   GLN A  12       9.480  39.510  47.470  1.00  0.00           O
ATOM    145  N   PRO A  13       9.530  41.740  47.380  1.00  0.00           N
ATOM    146  CD  PRO A  13      10.310  43.000  47.380  1.00  0.00           C
ATOM    147  HD1 PRO A  13      10.270  43.460  46.380  1.00  0.00           H
ATOM    148  HD2 PRO A  13      11.320  42.850  47.830  1.00  0.00           H
ATOM    149  CA  PRO A  13       8.180  41.910  47.980  1.00  0.00           C
ATOM    150  HA  PRO A  13       7.760  41.000  48.380  1.00  0.00           H
ATOM    151  CB  PRO A  13       8.380  43.030  48.900  1.00  0.00           C
ATOM    152  HB1 PRO A  13       8.750  42.450  49.770  1.00  0.00           H
ATOM    153  HB2 PRO A  13       7.530  43.700  49.170  1.00  0.00           H
ATOM    154  CG  PRO A  13       9.530  43.840  48.350  1.00  0.00           C
ATOM    155  HG1 PRO A  13       9.280  44.690  47.680  1.00  0.00           H
ATOM    156  HG2 PRO A  13      10.260  44.230  49.090  1.00  0.00           H
ATOM    157  C   PRO A  13       7.140  42.300  46.890  1.00  0.00           C
ATOM    158  O   PRO A  13       6.690  43.430  46.860  1.00  0.00           O
ATOM    159  N   PRO A  14       6.730  41.460  45.970  1.00  0.00           N
ATOM    160  CD  PRO A  14       6.890  40.000  45.990  1.00  0.00           C
ATOM    161  HD1 PRO A  14       6.670  39.600  47.010  1.00  0.00           H
ATOM    162  HD2 PRO A  14       7.950  39.830  45.710  1.00  0.00           H
ATOM    163  CA  PRO A  14       5.980  41.920  44.810  1.00  0.00           C
ATOM    164  HA  PRO A  14       6.520  42.760  44.380  1.00  0.00           H
ATOM    165  CB  PRO A  14       6.000  40.590  43.960  1.00  0.00           C
ATOM    166  HB1 PRO A  14       7.030  40.450  43.560  1.00  0.00           H
ATOM    167  HB2 PRO A  14       5.330  40.620  43.080  1.00  0.00           H
ATOM    168  CG  PRO A  14       5.850  39.460  44.960  1.00  0.00           C
ATOM    169  HG1 PRO A  14       4.800  39.320  45.310  1.00  0.00           H
ATOM    170  HG2 PRO A  14       6.210  38.460  44.620  1.00  0.00           H
ATOM    171  C   PRO A  14       4.610  42.470  45.170  1.00  0.00           C
ATOM    172  O   PRO A  14       4.450  43.560  44.660  1.00  0.00           O
ATOM    173  N   LEU A  15       3.730  41.740  46.010  1.00  0.00           N
ATOM    174  HN  LEU A  15       3.990  40.800  46.230  1.00  0.00           H
ATOM    175  CA  LEU A  15       2.410  42.190  46.280  1.00  0.00           C
ATOM    176  HA  LEU A  15       1.880  42.230  45.340  1.00  0.00           H
ATOM    177  CB  LEU A  15       1.800  41.190  47.300  1.00  0.00           C
ATOM    178  HB1 LEU A  15       2.420  41.060  48.210  1.00  0.00           H
ATOM    179  HB2 LEU A  15       1.740  40.160  46.900  1.00  0.00           H
ATOM    180  CG  LEU A  15       0.350  41.490  47.840  1.00  0.00           C
ATOM    181  HG  LEU A  15       0.370  42.550  48.180  1.00  0.00           H
ATOM    182  CD1 LEU A  15      81.930  41.280  46.750  1.00  0.00           C
ATOM    183 HD11 LEU A  15      82.140  40.330  46.210  1.00  0.00           H
ATOM    184 HD12 LEU A  15      81.820  42.020  45.940  1.00  0.00           H
ATOM    185 HD13 LEU A  15      80.930  41.260  47.250  1.00  0.00           H
ATOM    186  CD2 LEU A  15      82.640  40.530  49.010  1.00  0.00           C
ATOM    187 HD21 LEU A  15      81.560  40.300  49.130  1.00  0.00           H
ATOM    188 HD22 LEU A  15       0.270  41.040  49.960  1.00  0.00           H
ATOM    189 HD23 LEU A  15       0.600  39.610  48.950  1.00  0.00           H
ATOM    190  C   LEU A  15       2.370  43.590  46.890  1.00  0.00           C
ATOM    191  O   LEU A  15       1.630  44.490  46.470  1.00  0.00           O
ATOM    192  N   PHE A  16       3.280  43.850  47.890  1.00  0.00           N
ATOM    193  HN  PHE A  16       3.700  43.090  48.380  1.00  0.00           H
ATOM    194  CA  PHE A  16       3.580  45.150  48.480  1.00  0.00           C
ATOM    195  HA  PHE A  16       2.650  45.560  48.840  1.00  0.00           H
ATOM    196  CB  PHE A  16       4.570  45.050  49.700  1.00  0.00           C
ATOM    197  HB1 PHE A  16       4.710  46.060  50.150  1.00  0.00           H
ATOM    198  HB2 PHE A  16       5.540  44.750  49.250  1.00  0.00           H
ATOM    199  CG  PHE A  16       4.100  44.010  50.700  1.00  0.00           C
ATOM    200  CD1 PHE A  16       5.100  43.330  51.340  1.00  0.00           C
ATOM    201  HD1 PHE A  16       6.120  43.660  51.220  1.00  0.00           H
ATOM    202  CE1 PHE A  16       4.850  42.170  52.100  1.00  0.00           C
ATOM    203  HE1 PHE A  16       5.580  41.610  52.670  1.00  0.00           H
ATOM    204  CZ  PHE A  16       3.450  41.960  52.380  1.00  0.00           C
ATOM    205  HZ  PHE A  16       3.140  41.130  53.000  1.00  0.00           H
ATOM    206  CD2 PHE A  16       2.730  43.700  50.950  1.00  0.00           C
ATOM    207  HD2 PHE A  16       2.000  44.250  50.380  1.00  0.00           H
ATOM    208  CE2 PHE A  16       2.390  42.580  51.750  1.00  0.00           C
ATOM    209  HE2 PHE A  16       1.380  42.250  51.910  1.00  0.00           H
ATOM    210  C   PHE A  16       4.100  46.160  47.510  1.00  0.00           C
ATOM    211  O   PHE A  16       3.680  47.290  47.500  1.00  0.00           O
ATOM    212  N   ALA A  17       5.140  45.720  46.690  1.00  0.00           N
ATOM    213  HN  ALA A  17       5.560  44.810  46.660  1.00  0.00           H
ATOM    214  CA  ALA A  17       5.780  46.620  45.740  1.00  0.00           C
ATOM    215  HA  ALA A  17       6.040  47.560  46.220  1.00  0.00           H
ATOM    216  CB  ALA A  17       7.080  45.960  45.140  1.00  0.00           C
ATOM    217  HB1 ALA A  17       7.730  45.660  45.990  1.00  0.00           H
ATOM    218  HB2 ALA A  17       7.460  46.680  44.390  1.00  0.00           H
ATOM    219  HB3 ALA A  17       6.880  45.020  44.580  1.00  0.00           H
ATOM    220  C   ALA A  17       4.850  47.100  44.610  1.00  0.00           C
ATOM    221  O   ALA A  17       4.940  48.230  44.200  1.00  0.00           O
ATOM    222  N   ASN A  18       3.870  46.270  44.120  1.00  0.00           N
ATOM    223  HN  ASN A  18       3.920  45.380  44.550  1.00  0.00           H
ATOM    224  CA  ASN A  18       2.860  46.530  43.130  1.00  0.00           C
ATOM    225  HA  ASN A  18       3.340  46.960  42.260  1.00  0.00           H
ATOM    226  CB  ASN A  18       2.100  45.270  42.650  1.00  0.00           C
ATOM    227  HB1 ASN A  18       1.140  45.470  42.140  1.00  0.00           H
ATOM    228  HB2 ASN A  18       1.780  44.750  43.580  1.00  0.00           H
ATOM    229  CG  ASN A  18       2.930  44.450  41.820  1.00  0.00           C
ATOM    230  OD1 ASN A  18       4.090  44.740  41.480  1.00  0.00           O
ATOM    231  ND2 ASN A  18       2.390  43.290  41.360  1.00  0.00           N
ATOM    232 HD22 ASN A  18       1.480  43.000  41.620  1.00  0.00           H
ATOM    233  C   ASN A  18       1.880  47.500  43.680  1.00  0.00           C
ATOM    234  O   ASN A  18       1.460  48.370  42.910  1.00  0.00           O
ATOM    235  N   ALA A  19       1.480  47.370  44.910  1.00  0.00           N
ATOM    236  HN  ALA A  19       1.900  46.580  45.340  1.00  0.00           H
ATOM    237  CA  ALA A  19       0.550  48.210  45.570  1.00  0.00           C
ATOM    238  HA  ALA A  19      82.350  48.400  44.930  1.00  0.00           H
ATOM    239  CB  ALA A  19       0.130  47.500  46.930  1.00  0.00           C
ATOM    240  HB1 ALA A  19      82.030  48.130  47.440  1.00  0.00           H
ATOM    241  HB2 ALA A  19       0.930  47.510  47.700  1.00  0.00           H
ATOM    242  HB3 ALA A  19      82.440  46.470  46.730  1.00  0.00           H
ATOM    243  C   ALA A  19       1.200  49.540  46.010  1.00  0.00           C
ATOM    244  O   ALA A  19       0.500  50.480  46.430  1.00  0.00           O
ATOM    245  N   SER A  20       2.540  49.680  45.930  1.00  0.00           N
ATOM    246  HN  SER A  20       3.150  48.920  45.750  1.00  0.00           H
ATOM    247  CA  SER A  20       3.290  50.820  46.350  1.00  0.00           C
ATOM    248  HA  SER A  20       2.640  51.530  46.820  1.00  0.00           H
ATOM    249  CB  SER A  20       4.270  50.430  47.470  1.00  0.00           C
ATOM    250  HB1 SER A  20       4.830  51.300  47.880  1.00  0.00           H
ATOM    251  HB2 SER A  20       5.090  49.750  47.160  1.00  0.00           H
ATOM    252  OG  SER A  20       3.610  49.820  48.520  1.00  0.00           O
ATOM    253  HG1 SER A  20       3.460  48.890  48.360  1.00  0.00           H
ATOM    254  C   SER A  20       4.060  51.500  45.180  1.00  0.00           C
ATOM    255  O   SER A  20       4.790  52.460  45.470  1.00  0.00           O
ATOM    256  N   ASP A  21       3.910  51.090  43.930  1.00  0.00           N
ATOM    257  HN  ASP A  21       3.280  50.330  43.770  1.00  0.00           H
ATOM    258  CA  ASP A  21       4.710  51.430  42.740  1.00  0.00           C
ATOM    259  HA  ASP A  21       5.690  51.210  43.120  1.00  0.00           H
ATOM    260  CB  ASP A  21       4.340  50.550  41.520  1.00  0.00           C
ATOM    261  HB1 ASP A  21       3.480  50.970  40.960  1.00  0.00           H
ATOM    262  HB2 ASP A  21       4.230  49.550  42.010  1.00  0.00           H
ATOM    263  CG  ASP A  21       5.450  50.330  40.540  1.00  0.00           C
ATOM    264  OD1 ASP A  21       6.680  50.410  40.790  1.00  0.00           O
ATOM    265  OD2 ASP A  21       5.070  49.880  39.410  1.00  0.00           O
ATOM    266  C   ASP A  21       4.750  52.870  42.240  1.00  0.00           C
ATOM    267  O   ASP A  21       5.790  53.370  41.870  1.00  0.00           O
ATOM    268  N   ALA A  22       3.620  53.550  42.190  1.00  0.00           N
ATOM    269  HN  ALA A  22       2.820  52.990  42.400  1.00  0.00           H
ATOM    270  CA  ALA A  22       3.610  54.740  41.420  1.00  0.00           C
ATOM    271  HA  ALA A  22       4.030  54.390  40.480  1.00  0.00           H
ATOM    272  CB  ALA A  22       2.180  55.270  41.310  1.00  0.00           C
ATOM    273  HB1 ALA A  22       1.860  55.580  42.330  1.00  0.00           H
ATOM    274  HB2 ALA A  22       1.480  54.580  40.800  1.00  0.00           H
ATOM    275  HB3 ALA A  22       2.150  56.180  40.670  1.00  0.00           H
ATOM    276  C   ALA A  22       4.530  56.010  41.840  1.00  0.00           C
ATOM    277  O   ALA A  22       5.270  56.580  40.990  1.00  0.00           O
ATOM    278  N   TYR A  23       4.470  56.350  43.120  1.00  0.00           N
ATOM    279  HN  TYR A  23       3.890  55.850  43.750  1.00  0.00           H
ATOM    280  CA  TYR A  23       5.240  57.490  43.740  1.00  0.00           C
ATOM    281  HA  TYR A  23       5.010  58.350  43.130  1.00  0.00           H
ATOM    282  CB  TYR A  23       4.670  57.840  45.230  1.00  0.00           C
ATOM    283  HB1 TYR A  23       4.330  56.880  45.670  1.00  0.00           H
ATOM    284  HB2 TYR A  23       3.740  58.440  45.180  1.00  0.00           H
ATOM    285  CG  TYR A  23       5.540  58.570  46.200  1.00  0.00           C
ATOM    286  CD1 TYR A  23       5.470  58.190  47.550  1.00  0.00           C
ATOM    287  HD1 TYR A  23       4.900  57.320  47.830  1.00  0.00           H
ATOM    288  CE1 TYR A  23       5.940  59.040  48.540  1.00  0.00           C
ATOM    289  HE1 TYR A  23       5.910  58.770  49.590  1.00  0.00           H
ATOM    290  CZ  TYR A  23       6.630  60.240  48.170  1.00  0.00           C
ATOM    291  OH  TYR A  23       7.190  61.160  49.020  1.00  0.00           O
ATOM    292  HH  TYR A  23       7.520  61.860  48.450  1.00  0.00           H
ATOM    293  CD2 TYR A  23       6.170  59.770  45.880  1.00  0.00           C
ATOM    294  HD2 TYR A  23       6.280  59.960  44.820  1.00  0.00           H
ATOM    295  CE2 TYR A  23       6.800  60.570  46.800  1.00  0.00           C
ATOM    296  HE2 TYR A  23       7.490  61.340  46.460  1.00  0.00           H
ATOM    297  C   TYR A  23       6.780  57.250  43.620  1.00  0.00           C
ATOM    298  O   TYR A  23       7.430  58.210  43.280  1.00  0.00           O
ATOM    299  N   PRO A  24       7.390  56.140  43.900  1.00  0.00           N
ATOM    300  CD  PRO A  24       6.880  55.120  44.790  1.00  0.00           C
ATOM    301  HD1 PRO A  24       6.280  54.440  44.150  1.00  0.00           H
ATOM    302  HD2 PRO A  24       6.370  55.570  45.670  1.00  0.00           H
ATOM    303  CA  PRO A  24       8.800  55.890  43.620  1.00  0.00           C
ATOM    304  HA  PRO A  24       9.490  56.570  44.100  1.00  0.00           H
ATOM    305  CB  PRO A  24       9.100  54.470  44.190  1.00  0.00           C
ATOM    306  HB1 PRO A  24      10.170  54.310  44.470  1.00  0.00           H
ATOM    307  HB2 PRO A  24       8.810  53.570  43.600  1.00  0.00           H
ATOM    308  CG  PRO A  24       8.090  54.300  45.360  1.00  0.00           C
ATOM    309  HG1 PRO A  24       7.870  53.240  45.610  1.00  0.00           H
ATOM    310  HG2 PRO A  24       8.540  54.750  46.270  1.00  0.00           H
ATOM    311  C   PRO A  24       9.200  55.870  42.150  1.00  0.00           C
ATOM    312  O   PRO A  24      10.240  56.500  41.790  1.00  0.00           O
ATOM    313  N   SER A  25       8.360  55.270  41.340  1.00  0.00           N
ATOM    314  HN  SER A  25       7.500  55.020  41.780  1.00  0.00           H
ATOM    315  CA  SER A  25       8.330  55.180  39.850  1.00  0.00           C
ATOM    316  HA  SER A  25       9.250  54.690  39.560  1.00  0.00           H
ATOM    317  CB  SER A  25       7.190  54.210  39.280  1.00  0.00           C
ATOM    318  HB1 SER A  25       6.180  54.650  39.420  1.00  0.00           H
ATOM    319  HB2 SER A  25       7.160  53.340  39.970  1.00  0.00           H
ATOM    320  OG  SER A  25       7.550  53.820  37.920  1.00  0.00           O
ATOM    321  HG1 SER A  25       7.210  52.920  37.820  1.00  0.00           H
ATOM    322  C   SER A  25       8.210  56.490  39.030  1.00  0.00           C
ATOM    323  O   SER A  25       8.980  56.740  38.100  1.00  0.00           O
ATOM    324  N   ALA A  26       7.300  57.380  39.370  1.00  0.00           N
ATOM    325  HN  ALA A  26       6.750  57.130  40.160  1.00  0.00           H
ATOM    326  CA  ALA A  26       7.090  58.610  38.650  1.00  0.00           C
ATOM    327  HA  ALA A  26       7.130  58.500  37.570  1.00  0.00           H
ATOM    328  CB  ALA A  26       5.660  59.090  38.860  1.00  0.00           C
ATOM    329  HB1 ALA A  26       5.520  60.010  38.250  1.00  0.00           H
ATOM    330  HB2 ALA A  26       5.520  59.280  39.940  1.00  0.00           H
ATOM    331  HB3 ALA A  26       4.940  58.310  38.540  1.00  0.00           H
ATOM    332  C   ALA A  26       8.030  59.770  38.920  1.00  0.00           C
ATOM    333  O   ALA A  26       8.370  60.490  37.980  1.00  0.00           O
ATOM    334  N   CYS A  27       8.550  59.810  40.130  1.00  0.00           N
ATOM    335  HN  CYS A  27       8.300  59.140  40.830  1.00  0.00           H
ATOM    336  CA  CYS A  27       9.380  60.960  40.480  1.00  0.00           C
ATOM    337  HA  CYS A  27       8.850  61.870  40.270  1.00  0.00           H
ATOM    338  CB  CYS A  27       9.540  61.000  41.970  1.00  0.00           C
ATOM    339  HB1 CYS A  27      10.320  61.780  42.160  1.00  0.00           H
ATOM    340  HB2 CYS A  27      10.060  60.070  42.280  1.00  0.00           H
ATOM    341  SG  CYS A  27       7.980  61.400  42.840  1.00  0.00           S
ATOM    342  HG1 CYS A  27       7.540  60.150  42.840  1.00  0.00           H
ATOM    343  C   CYS A  27      10.630  61.240  39.660  1.00  0.00           C
ATOM    344  O   CYS A  27      10.760  62.420  39.410  1.00  0.00           O
ATOM    345  N   PRO A  28      11.490  60.360  39.150  1.00  0.00           N
ATOM    346  CD  PRO A  28      11.560  58.920  39.580  1.00  0.00           C
ATOM    347  HD1 PRO A  28      11.100  58.280  38.790  1.00  0.00           H
ATOM    348  HD2 PRO A  28      11.090  58.650  40.540  1.00  0.00           H
ATOM    349  CA  PRO A  28      12.850  60.840  38.690  1.00  0.00           C
ATOM    350  HA  PRO A  28      13.270  61.500  39.430  1.00  0.00           H
ATOM    351  CB  PRO A  28      13.650  59.620  38.660  1.00  0.00           C
ATOM    352  HB1 PRO A  28      14.680  59.760  39.040  1.00  0.00           H
ATOM    353  HB2 PRO A  28      13.610  59.170  37.640  1.00  0.00           H
ATOM    354  CG  PRO A  28      13.110  58.670  39.680  1.00  0.00           C
ATOM    355  HG1 PRO A  28      13.410  57.620  39.500  1.00  0.00           H
ATOM    356  HG2 PRO A  28      13.480  59.010  40.670  1.00  0.00           H
ATOM    357  C   PRO A  28      12.770  61.550  37.320  1.00  0.00           C
ATOM    358  O   PRO A  28      13.810  61.990  36.830  1.00  0.00           O
ATOM    359  N   SER A  29      11.580  61.500  36.650  1.00  0.00           N
ATOM    360  HN  SER A  29      10.830  60.930  36.950  1.00  0.00           H
ATOM    361  CA  SER A  29      11.540  62.070  35.340  1.00  0.00           C
ATOM    362  HA  SER A  29      12.320  61.570  34.800  1.00  0.00           H
ATOM    363  CB  SER A  29      10.110  61.810  34.640  1.00  0.00           C
ATOM    364  HB1 SER A  29       9.360  62.330  35.280  1.00  0.00           H
ATOM    365  HB2 SER A  29       9.740  60.770  34.750  1.00  0.00           H
ATOM    366  OG  SER A  29       9.990  62.070  33.260  1.00  0.00           O
ATOM    367  HG1 SER A  29      10.530  61.460  32.760  1.00  0.00           H
ATOM    368  C   SER A  29      11.760  63.580  35.280  1.00  0.00           C
ATOM    369  O   SER A  29      11.430  64.340  36.190  1.00  0.00           O
ATOM    370  N   ALA A  30      12.520  63.920  34.230  1.00  0.00           N
ATOM    371  HN  ALA A  30      12.790  63.200  33.600  1.00  0.00           H
ATOM    372  CA  ALA A  30      13.020  65.240  33.910  1.00  0.00           C
ATOM    373  HA  ALA A  30      13.840  65.150  33.210  1.00  0.00           H
ATOM    374  CB  ALA A  30      11.920  66.130  33.270  1.00  0.00           C
ATOM    375  HB1 ALA A  30      11.570  65.690  32.320  1.00  0.00           H
ATOM    376  HB2 ALA A  30      12.360  67.130  33.060  1.00  0.00           H
ATOM    377  HB3 ALA A  30      11.050  66.260  33.950  1.00  0.00           H
ATOM    378  C   ALA A  30      13.690  65.980  35.140  1.00  0.00           C
ATOM    379  O   ALA A  30      13.570  67.150  35.360  1.00  0.00           O
ATOM    380  N   GLY A  31      14.480  65.250  35.860  1.00  0.00           N
ATOM    381  HN  GLY A  31      14.510  64.270  35.680  1.00  0.00           H
ATOM    382  CA  GLY A  31      15.410  65.750  36.830  1.00  0.00           C
ATOM    383  HA1 GLY A  31      15.940  64.950  37.340  1.00  0.00           H
ATOM    384  HA2 GLY A  31      14.970  66.480  37.500  1.00  0.00           H
ATOM    385  C   GLY A  31      16.520  66.640  36.250  1.00  0.00           C
ATOM    386  O   GLY A  31      16.580  66.780  35.030  1.00  0.00           O
ATOM    387  N   ALA A  32      17.370  67.220  37.130  1.00  0.00           N
ATOM    388  HN  ALA A  32      17.210  67.160  38.110  1.00  0.00           H
ATOM    389  CA  ALA A  32      18.260  68.290  36.770  1.00  0.00           C
ATOM    390  HA  ALA A  32      17.560  69.040  36.460  1.00  0.00           H
ATOM    391  CB  ALA A  32      19.080  68.800  37.910  1.00  0.00           C
ATOM    392  HB1 ALA A  32      20.050  68.260  37.970  1.00  0.00           H
ATOM    393  HB2 ALA A  32      18.480  68.820  38.840  1.00  0.00           H
ATOM    394  HB3 ALA A  32      19.350  69.840  37.620  1.00  0.00           H
ATOM    395  C   ALA A  32      19.180  67.940  35.640  1.00  0.00           C
ATOM    396  O   ALA A  32      19.270  68.610  34.610  1.00  0.00           O
ATOM    397  N   ASN A  33      19.720  66.700  35.690  1.00  0.00           N
ATOM    398  HN  ASN A  33      19.470  66.120  36.450  1.00  0.00           H
ATOM    399  CA  ASN A  33      20.510  66.140  34.660  1.00  0.00           C
ATOM    400  HA  ASN A  33      20.490  66.770  33.790  1.00  0.00           H
ATOM    401  CB  ASN A  33      21.990  65.960  35.140  1.00  0.00           C
ATOM    402  HB1 ASN A  33      22.680  65.710  34.310  1.00  0.00           H
ATOM    403  HB2 ASN A  33      22.060  65.220  35.970  1.00  0.00           H
ATOM    404  CG  ASN A  33      22.560  67.330  35.540  1.00  0.00           C
ATOM    405  OD1 ASN A  33      22.810  67.710  36.650  1.00  0.00           O
ATOM    406  ND2 ASN A  33      22.630  68.230  34.510  1.00  0.00           N
ATOM    407 HD22 ASN A  33      22.380  68.060  33.560  1.00  0.00           H
ATOM    408  C   ASN A  33      20.070  64.730  34.090  1.00  0.00           C
ATOM    409  O   ASN A  33      19.470  63.870  34.790  1.00  0.00           O
ATOM    410  N   ALA A  34      20.370  64.550  32.800  1.00  0.00           N
ATOM    411  HN  ALA A  34      20.850  65.170  32.180  1.00  0.00           H
ATOM    412  CA  ALA A  34      20.120  63.320  32.140  1.00  0.00           C
ATOM    413  HA  ALA A  34      19.060  63.150  32.220  1.00  0.00           H
ATOM    414  CB  ALA A  34      20.470  63.460  30.670  1.00  0.00           C
ATOM    415  HB1 ALA A  34      20.190  62.630  29.980  1.00  0.00           H
ATOM    416  HB2 ALA A  34      21.560  63.600  30.540  1.00  0.00           H
ATOM    417  HB3 ALA A  34      19.910  64.360  30.300  1.00  0.00           H
ATOM    418  C   ALA A  34      20.970  62.160  32.570  1.00  0.00           C
ATOM    419  O   ALA A  34      20.490  61.030  32.770  1.00  0.00           O
ATOM    420  N   SER A  35      22.240  62.450  32.790  1.00  0.00           N
ATOM    421  HN  SER A  35      22.630  63.340  32.560  1.00  0.00           H
ATOM    422  CA  SER A  35      23.180  61.470  33.220  1.00  0.00           C
ATOM    423  HA  SER A  35      22.690  60.620  33.680  1.00  0.00           H
ATOM    424  CB  SER A  35      24.150  61.100  32.080  1.00  0.00           C
ATOM    425  HB1 SER A  35      24.520  62.030  31.590  1.00  0.00           H
ATOM    426  HB2 SER A  35      23.570  60.530  31.320  1.00  0.00           H
ATOM    427  OG  SER A  35      25.240  60.280  32.450  1.00  0.00           O
ATOM    428  HG1 SER A  35      25.600  60.040  31.590  1.00  0.00           H
ATOM    429  C   SER A  35      24.030  62.060  34.390  1.00  0.00           C
ATOM    430  O   SER A  35      24.360  61.240  35.270  1.00  0.00           O
ATOM    431  N   GLY A  36      24.200  63.370  34.520  1.00  0.00           N
ATOM    432  HN  GLY A  36      23.790  64.050  33.920  1.00  0.00           H
ATOM    433  CA  GLY A  36      24.960  63.870  35.670  1.00  0.00           C
ATOM    434  HA1 GLY A  36      25.680  63.120  35.960  1.00  0.00           H
ATOM    435  HA2 GLY A  36      24.180  64.000  36.410  1.00  0.00           H
ATOM    436  C   GLY A  36      25.680  65.090  35.340  1.00  0.00           C
ATOM    437  O   GLY A  36      25.870  65.330  34.140  1.00  0.00           O
ATOM    438  N   PRO A  37      26.230  65.810  36.320  1.00  0.00           N
ATOM    439  CD  PRO A  37      26.220  65.220  37.680  1.00  0.00           C
ATOM    440  HD1 PRO A  37      26.360  64.120  37.660  1.00  0.00           H
ATOM    441  HD2 PRO A  37      25.250  65.480  38.160  1.00  0.00           H
ATOM    442  CA  PRO A  37      27.270  66.750  36.120  1.00  0.00           C
ATOM    443  HA  PRO A  37      26.900  67.520  35.460  1.00  0.00           H
ATOM    444  CB  PRO A  37      27.440  67.220  37.600  1.00  0.00           C
ATOM    445  HB1 PRO A  37      26.600  67.880  37.920  1.00  0.00           H
ATOM    446  HB2 PRO A  37      28.410  67.760  37.590  1.00  0.00           H
ATOM    447  CG  PRO A  37      27.320  65.990  38.450  1.00  0.00           C
ATOM    448  HG1 PRO A  37      28.310  65.480  38.380  1.00  0.00           H
ATOM    449  HG2 PRO A  37      27.170  66.100  39.540  1.00  0.00           H
ATOM    450  C   PRO A  37      28.630  66.250  35.630  1.00  0.00           C
ATOM    451  O   PRO A  37      28.920  65.100  35.860  1.00  0.00           O
ATOM    452  N   PRO A  38      29.440  67.110  34.990  1.00  0.00           N
ATOM    453  CD  PRO A  38      29.020  68.320  34.280  1.00  0.00           C
ATOM    454  HD1 PRO A  38      28.900  69.080  35.080  1.00  0.00           H
ATOM    455  HD2 PRO A  38      28.130  68.030  33.680  1.00  0.00           H
ATOM    456  CA  PRO A  38      30.760  66.710  34.570  1.00  0.00           C
ATOM    457  HA  PRO A  38      30.690  66.000  33.760  1.00  0.00           H
ATOM    458  CB  PRO A  38      31.380  68.070  34.120  1.00  0.00           C
ATOM    459  HB1 PRO A  38      32.310  67.960  33.530  1.00  0.00           H
ATOM    460  HB2 PRO A  38      31.590  68.700  35.010  1.00  0.00           H
ATOM    461  CG  PRO A  38      30.200  68.750  33.450  1.00  0.00           C
ATOM    462  HG1 PRO A  38      30.390  69.820  33.200  1.00  0.00           H
ATOM    463  HG2 PRO A  38      29.930  68.360  32.440  1.00  0.00           H
ATOM    464  C   PRO A  38      31.540  66.110  35.760  1.00  0.00           C
ATOM    465  O   PRO A  38      31.430  66.550  36.880  1.00  0.00           O
ATOM    466  N   GLY A  39      32.290  65.070  35.560  1.00  0.00           N
ATOM    467  HN  GLY A  39      32.500  64.580  34.720  1.00  0.00           H
ATOM    468  CA  GLY A  39      32.780  64.310  36.730  1.00  0.00           C
ATOM    469  HA1 GLY A  39      33.190  65.050  37.400  1.00  0.00           H
ATOM    470  HA2 GLY A  39      33.610  63.670  36.460  1.00  0.00           H
ATOM    471  C   GLY A  39      31.840  63.520  37.600  1.00  0.00           C
ATOM    472  O   GLY A  39      32.120  63.410  38.810  1.00  0.00           O
ATOM    473  N   ALA A  40      30.720  62.890  37.170  1.00  0.00           N
ATOM    474  HN  ALA A  40      30.520  62.750  36.210  1.00  0.00           H
ATOM    475  CA  ALA A  40      29.670  62.390  38.070  1.00  0.00           C
ATOM    476  HA  ALA A  40      29.330  63.220  38.670  1.00  0.00           H
ATOM    477  CB  ALA A  40      28.400  61.990  37.270  1.00  0.00           C
ATOM    478  HB1 ALA A  40      27.470  61.790  37.860  1.00  0.00           H
ATOM    479  HB2 ALA A  40      28.570  61.050  36.700  1.00  0.00           H
ATOM    480  HB3 ALA A  40      28.150  62.710  36.470  1.00  0.00           H
ATOM    481  C   ALA A  40      30.060  61.270  38.980  1.00  0.00           C
ATOM    482  O   ALA A  40      29.510  61.100  40.060  1.00  0.00           O
ATOM    483  N   ARG A  41      31.070  60.450  38.570  1.00  0.00           N
ATOM    484  HN  ARG A  41      31.500  60.510  37.670  1.00  0.00           H
ATOM    485  CA  ARG A  41      31.500  59.350  39.390  1.00  0.00           C
ATOM    486  HA  ARG A  41      30.840  59.190  40.240  1.00  0.00           H
ATOM    487  CB  ARG A  41      31.390  58.050  38.500  1.00  0.00           C
ATOM    488  HB1 ARG A  41      31.970  57.210  38.930  1.00  0.00           H
ATOM    489  HB2 ARG A  41      31.780  58.310  37.490  1.00  0.00           H
ATOM    490  CG  ARG A  41      29.850  57.690  38.370  1.00  0.00           C
ATOM    491  HG1 ARG A  41      29.230  58.540  38.030  1.00  0.00           H
ATOM    492  HG2 ARG A  41      29.400  57.270  39.300  1.00  0.00           H
ATOM    493  CD  ARG A  41      29.500  56.630  37.340  1.00  0.00           C
ATOM    494  HD1 ARG A  41      30.040  55.690  37.580  1.00  0.00           H
ATOM    495  HD2 ARG A  41      29.780  56.830  36.280  1.00  0.00           H
ATOM    496  NE  ARG A  41      27.980  56.360  37.310  1.00  0.00           N
ATOM    497  HE  ARG A  41      27.560  56.290  38.220  1.00  0.00           H
ATOM    498  CZ  ARG A  41      27.340  55.670  36.370  1.00  0.00           C
ATOM    499  NH1 ARG A  41      26.170  55.080  36.570  1.00  0.00           N
ATOM    500 HH11 ARG A  41      25.810  55.010  37.500  1.00  0.00           H
ATOM    501 HH12 ARG A  41      25.990  54.570  35.730  1.00  0.00           H
ATOM    502  NH2 ARG A  41      27.940  55.470  35.230  1.00  0.00           N
ATOM    503 HH21 ARG A  41      28.930  55.550  35.100  1.00  0.00           H
ATOM    504 HH22 ARG A  41      27.530  54.790  34.630  1.00  0.00           H
ATOM    505  C   ARG A  41      32.880  59.510  40.020  1.00  0.00           C
ATOM    506  O   ARG A  41      33.480  58.600  40.630  1.00  0.00           O
ATOM    507  N   SER A  42      33.480  60.710  39.830  1.00  0.00           N
ATOM    508  HN  SER A  42      32.920  61.510  39.620  1.00  0.00           H
ATOM    509  CA  SER A  42      34.870  61.110  40.130  1.00  0.00           C
ATOM    510  HA  SER A  42      35.510  60.310  39.780  1.00  0.00           H
ATOM    511  CB  SER A  42      35.270  62.490  39.620  1.00  0.00           C
ATOM    512  HB1 SER A  42      35.370  62.560  38.520  1.00  0.00           H
ATOM    513  HB2 SER A  42      36.290  62.760  39.950  1.00  0.00           H
ATOM    514  OG  SER A  42      34.350  63.490  40.170  1.00  0.00           O
ATOM    515  HG1 SER A  42      33.490  63.400  39.760  1.00  0.00           H
ATOM    516  C   SER A  42      35.220  61.090  41.690  1.00  0.00           C
ATOM    517  O   SER A  42      36.220  60.380  42.010  1.00  0.00           O
ATOM    518  N   ALA A  43      34.420  61.730  42.540  1.00  0.00           N
ATOM    519  HN  ALA A  43      33.870  62.470  42.180  1.00  0.00           H
ATOM    520  CA  ALA A  43      34.510  61.580  43.970  1.00  0.00           C
ATOM    521  HA  ALA A  43      35.200  60.830  44.320  1.00  0.00           H
ATOM    522  CB  ALA A  43      34.910  62.940  44.620  1.00  0.00           C
ATOM    523  HB1 ALA A  43      34.150  63.740  44.770  1.00  0.00           H
ATOM    524  HB2 ALA A  43      35.770  63.350  44.060  1.00  0.00           H
ATOM    525  HB3 ALA A  43      35.280  62.660  45.630  1.00  0.00           H
ATOM    526  C   ALA A  43      33.170  61.240  44.520  1.00  0.00           C
ATOM    527  O   ALA A  43      33.030  60.220  45.160  1.00  0.00           O
ATOM    528  N   SER A  44      32.110  62.020  44.140  1.00  0.00           N
ATOM    529  HN  SER A  44      32.390  62.830  43.610  1.00  0.00           H
ATOM    530  CA  SER A  44      30.710  61.860  44.530  1.00  0.00           C
ATOM    531  HA  SER A  44      30.250  62.820  44.320  1.00  0.00           H
ATOM    532  CB  SER A  44      29.960  60.970  43.530  1.00  0.00           C
ATOM    533  HB1 SER A  44      30.590  60.110  43.240  1.00  0.00           H
ATOM    534  HB2 SER A  44      29.740  61.640  42.680  1.00  0.00           H
ATOM    535  OG  SER A  44      28.660  60.640  44.040  1.00  0.00           O
ATOM    536  HG1 SER A  44      28.810  60.150  44.860  1.00  0.00           H
ATOM    537  C   SER A  44      30.370  61.490  46.030  1.00  0.00           C
ATOM    538  O   SER A  44      30.040  60.360  46.310  1.00  0.00           O
ATOM    539  N   SER A  45      30.390  62.430  46.990  1.00  0.00           N
ATOM    540  HN  SER A  45      30.150  62.120  47.910  1.00  0.00           H
ATOM    541  CA  SER A  45      30.770  63.860  47.040  1.00  0.00           C
ATOM    542  HA  SER A  45      30.530  64.280  46.070  1.00  0.00           H
ATOM    543  CB  SER A  45      29.830  64.760  47.960  1.00  0.00           C
ATOM    544  HB1 SER A  45      28.770  64.650  47.640  1.00  0.00           H
ATOM    545  HB2 SER A  45      30.040  65.800  47.630  1.00  0.00           H
ATOM    546  OG  SER A  45      29.930  64.470  49.350  1.00  0.00           O
ATOM    547  HG1 SER A  45      29.440  65.180  49.760  1.00  0.00           H
ATOM    548  C   SER A  45      32.160  64.060  47.470  1.00  0.00           C
ATOM    549  O   SER A  45      32.960  63.250  47.930  1.00  0.00           O
ATOM    550  N   LEU A  46      32.700  65.290  47.250  1.00  0.00           N
ATOM    551  HN  LEU A  46      32.110  66.040  46.960  1.00  0.00           H
ATOM    552  CA  LEU A  46      34.100  65.610  47.620  1.00  0.00           C
ATOM    553  HA  LEU A  46      34.690  64.870  47.100  1.00  0.00           H
ATOM    554  CB  LEU A  46      34.630  66.920  47.060  1.00  0.00           C
ATOM    555  HB1 LEU A  46      34.090  67.770  47.520  1.00  0.00           H
ATOM    556  HB2 LEU A  46      34.550  66.970  45.960  1.00  0.00           H
ATOM    557  CG  LEU A  46      36.170  67.140  47.510  1.00  0.00           C
ATOM    558  HG  LEU A  46      36.220  67.240  48.620  1.00  0.00           H
ATOM    559  CD1 LEU A  46      37.240  66.050  47.210  1.00  0.00           C
ATOM    560 HD11 LEU A  46      37.040  65.160  47.840  1.00  0.00           H
ATOM    561 HD12 LEU A  46      38.220  66.460  47.540  1.00  0.00           H
ATOM    562 HD13 LEU A  46      37.160  65.830  46.120  1.00  0.00           H
ATOM    563  CD2 LEU A  46      36.570  68.470  47.000  1.00  0.00           C
ATOM    564 HD21 LEU A  46      37.640  68.640  47.270  1.00  0.00           H
ATOM    565 HD22 LEU A  46      36.020  69.230  47.570  1.00  0.00           H
ATOM    566 HD23 LEU A  46      36.620  68.600  45.890  1.00  0.00           H
ATOM    567  C   LEU A  46      34.350  65.420  49.140  1.00  0.00           C
ATOM    568  O   LEU A  46      35.220  64.650  49.610  1.00  0.00           O
ATOM    569  N   ALA A  47      33.400  65.920  49.950  1.00  0.00           N
ATOM    570  HN  ALA A  47      32.750  66.620  49.650  1.00  0.00           H
ATOM    571  CA  ALA A  47      33.250  65.660  51.370  1.00  0.00           C
ATOM    572  HA  ALA A  47      34.060  66.190  51.860  1.00  0.00           H
ATOM    573  CB  ALA A  47      31.950  66.380  51.670  1.00  0.00           C
ATOM    574  HB1 ALA A  47      31.090  65.920  51.130  1.00  0.00           H
ATOM    575  HB2 ALA A  47      31.930  67.450  51.400  1.00  0.00           H
ATOM    576  HB3 ALA A  47      31.750  66.430  52.760  1.00  0.00           H
ATOM    577  C   ALA A  47      33.220  64.260  51.840  1.00  0.00           C
ATOM    578  O   ALA A  47      33.680  64.020  52.960  1.00  0.00           O
ATOM    579  N   LEU A  48      32.660  63.360  51.000  1.00  0.00           N
ATOM    580  HN  LEU A  48      32.400  63.590  50.070  1.00  0.00           H
ATOM    581  CA  LEU A  48      32.700  61.940  51.230  1.00  0.00           C
ATOM    582  HA  LEU A  48      32.440  61.770  52.270  1.00  0.00           H
ATOM    583  CB  LEU A  48      31.700  61.110  50.320  1.00  0.00           C
ATOM    584  HB1 LEU A  48      32.010  61.290  49.270  1.00  0.00           H
ATOM    585  HB2 LEU A  48      30.720  61.620  50.490  1.00  0.00           H
ATOM    586  CG  LEU A  48      31.550  59.550  50.550  1.00  0.00           C
ATOM    587  HG  LEU A  48      32.440  59.040  50.110  1.00  0.00           H
ATOM    588  CD1 LEU A  48      31.410  59.290  52.080  1.00  0.00           C
ATOM    589 HD11 LEU A  48      32.390  59.470  52.570  1.00  0.00           H
ATOM    590 HD12 LEU A  48      31.130  58.220  52.120  1.00  0.00           H
ATOM    591 HD13 LEU A  48      30.620  59.980  52.460  1.00  0.00           H
ATOM    592  CD2 LEU A  48      30.260  58.990  49.870  1.00  0.00           C
ATOM    593 HD21 LEU A  48      30.140  57.920  50.150  1.00  0.00           H
ATOM    594 HD22 LEU A  48      30.400  58.780  48.780  1.00  0.00           H
ATOM    595 HD23 LEU A  48      29.390  59.640  50.100  1.00  0.00           H
ATOM    596  C   LEU A  48      34.150  61.370  51.140  1.00  0.00           C
ATOM    597  O   LEU A  48      34.630  60.750  52.110  1.00  0.00           O
ATOM    598  N   ALA A  49      35.000  61.810  50.180  1.00  0.00           N
ATOM    599  HN  ALA A  49      34.760  62.590  49.610  1.00  0.00           H
ATOM    600  CA  ALA A  49      36.360  61.290  50.140  1.00  0.00           C
ATOM    601  HA  ALA A  49      36.360  60.220  50.250  1.00  0.00           H
ATOM    602  CB  ALA A  49      37.050  61.770  48.870  1.00  0.00           C
ATOM    603  HB1 ALA A  49      36.440  61.540  47.960  1.00  0.00           H
ATOM    604  HB2 ALA A  49      38.100  61.380  48.860  1.00  0.00           H
ATOM    605  HB3 ALA A  49      37.120  62.880  48.940  1.00  0.00           H
ATOM    606  C   ALA A  49      37.140  61.860  51.370  1.00  0.00           C
ATOM    607  O   ALA A  49      37.980  61.140  52.000  1.00  0.00           O
ATOM    608  N   ILE A  50      36.940  63.110  51.710  1.00  0.00           N
ATOM    609  HN  ILE A  50      36.390  63.700  51.110  1.00  0.00           H
ATOM    610  CA  ILE A  50      37.460  63.630  52.970  1.00  0.00           C
ATOM    611  HA  ILE A  50      38.540  63.640  53.020  1.00  0.00           H
ATOM    612  CB  ILE A  50      37.060  65.160  53.210  1.00  0.00           C
ATOM    613  HB  ILE A  50      35.960  65.240  53.250  1.00  0.00           H
ATOM    614  CG2 ILE A  50      37.760  65.810  54.440  1.00  0.00           C
ATOM    615 HG21 ILE A  50      37.590  65.070  55.250  1.00  0.00           H
ATOM    616 HG22 ILE A  50      37.260  66.780  54.680  1.00  0.00           H
ATOM    617 HG23 ILE A  50      38.820  66.060  54.240  1.00  0.00           H
ATOM    618  CG1 ILE A  50      37.460  65.990  51.970  1.00  0.00           C
ATOM    619 HG11 ILE A  50      37.050  65.780  50.960  1.00  0.00           H
ATOM    620 HG12 ILE A  50      38.550  65.810  51.810  1.00  0.00           H
ATOM    621  CD  ILE A  50      37.370  67.540  52.050  1.00  0.00           C
ATOM    622  HD1 ILE A  50      37.800  67.950  52.980  1.00  0.00           H
ATOM    623  HD2 ILE A  50      36.290  67.790  51.970  1.00  0.00           H
ATOM    624  HD3 ILE A  50      37.910  67.990  51.190  1.00  0.00           H
ATOM    625  C   ILE A  50      36.970  62.820  54.180  1.00  0.00           C
ATOM    626  O   ILE A  50      37.690  62.590  55.090  1.00  0.00           O
ATOM    627  N   ALA A  51      35.670  62.460  54.170  1.00  0.00           N
ATOM    628  HN  ALA A  51      35.070  62.850  53.480  1.00  0.00           H
ATOM    629  CA  ALA A  51      35.070  61.690  55.220  1.00  0.00           C
ATOM    630  HA  ALA A  51      35.300  62.270  56.110  1.00  0.00           H
ATOM    631  CB  ALA A  51      33.580  61.540  54.920  1.00  0.00           C
ATOM    632  HB1 ALA A  51      33.210  62.560  54.690  1.00  0.00           H
ATOM    633  HB2 ALA A  51      33.070  60.990  55.740  1.00  0.00           H
ATOM    634  HB3 ALA A  51      33.420  60.930  54.010  1.00  0.00           H
ATOM    635  C   ALA A  51      35.810  60.340  55.480  1.00  0.00           C
ATOM    636  O   ALA A  51      36.220  59.960  56.620  1.00  0.00           O
ATOM    637  N   ILE A  52      36.000  59.610  54.380  1.00  0.00           N
ATOM    638  HN  ILE A  52      35.760  59.910  53.470  1.00  0.00           H
ATOM    639  CA  ILE A  52      36.760  58.350  54.370  1.00  0.00           C
ATOM    640  HA  ILE A  52      36.320  57.810  55.200  1.00  0.00           H
ATOM    641  CB  ILE A  52      36.600  57.550  53.030  1.00  0.00           C
ATOM    642  HB  ILE A  52      36.860  58.340  52.290  1.00  0.00           H
ATOM    643  CG2 ILE A  52      37.670  56.470  52.990  1.00  0.00           C
ATOM    644 HG21 ILE A  52      38.650  56.970  52.860  1.00  0.00           H
ATOM    645 HG22 ILE A  52      37.410  55.870  52.090  1.00  0.00           H
ATOM    646 HG23 ILE A  52      37.610  55.860  53.920  1.00  0.00           H
ATOM    647  CG1 ILE A  52      35.120  57.100  52.770  1.00  0.00           C
ATOM    648 HG11 ILE A  52      35.000  56.880  51.690  1.00  0.00           H
ATOM    649 HG12 ILE A  52      34.430  57.900  53.100  1.00  0.00           H
ATOM    650  CD  ILE A  52      34.780  55.840  53.590  1.00  0.00           C
ATOM    651  HD1 ILE A  52      34.970  56.100  54.650  1.00  0.00           H
ATOM    652  HD2 ILE A  52      35.390  55.010  53.170  1.00  0.00           H
ATOM    653  HD3 ILE A  52      33.700  55.600  53.460  1.00  0.00           H
ATOM    654  C   ILE A  52      38.130  58.560  54.820  1.00  0.00           C
ATOM    655  O   ILE A  52      38.560  57.840  55.700  1.00  0.00           O
ATOM    656  N   THR A  53      38.760  59.600  54.270  1.00  0.00           N
ATOM    657  HN  THR A  53      38.250  60.160  53.620  1.00  0.00           H
ATOM    658  CA  THR A  53      40.150  59.940  54.510  1.00  0.00           C
ATOM    659  HA  THR A  53      40.630  59.000  54.260  1.00  0.00           H
ATOM    660  CB  THR A  53      40.790  60.920  53.600  1.00  0.00           C
ATOM    661  HB  THR A  53      40.200  61.850  53.520  1.00  0.00           H
ATOM    662  OG1 THR A  53      40.790  60.420  52.270  1.00  0.00           O
ATOM    663  HG1 THR A  53      39.880  60.550  51.970  1.00  0.00           H
ATOM    664  CG2 THR A  53      42.220  61.300  53.970  1.00  0.00           C
ATOM    665 HG21 THR A  53      42.220  61.870  54.920  1.00  0.00           H
ATOM    666 HG22 THR A  53      42.580  61.890  53.100  1.00  0.00           H
ATOM    667 HG23 THR A  53      42.950  60.460  53.980  1.00  0.00           H
ATOM    668  C   THR A  53      40.370  60.210  56.000  1.00  0.00           C
ATOM    669  O   THR A  53      41.290  59.780  56.670  1.00  0.00           O
ATOM    670  N   ALA A  54      39.470  60.990  56.620  1.00  0.00           N
ATOM    671  HN  ALA A  54      38.770  61.410  56.050  1.00  0.00           H
ATOM    672  CA  ALA A  54      39.500  61.310  58.040  1.00  0.00           C
ATOM    673  HA  ALA A  54      40.470  61.710  58.310  1.00  0.00           H
ATOM    674  CB  ALA A  54      38.380  62.370  58.280  1.00  0.00           C
ATOM    675  HB1 ALA A  54      37.450  62.070  57.760  1.00  0.00           H
ATOM    676  HB2 ALA A  54      38.800  63.300  57.850  1.00  0.00           H
ATOM    677  HB3 ALA A  54      38.230  62.540  59.370  1.00  0.00           H
ATOM    678  C   ALA A  54      39.210  60.150  58.950  1.00  0.00           C
ATOM    679  O   ALA A  54      39.860  59.940  59.990  1.00  0.00           O
ATOM    680  N   LEU A  55      38.220  59.330  58.550  1.00  0.00           N
ATOM    681  HN  LEU A  55      37.640  59.570  57.780  1.00  0.00           H
ATOM    682  CA  LEU A  55      37.960  58.020  59.170  1.00  0.00           C
ATOM    683  HA  LEU A  55      37.550  58.250  60.140  1.00  0.00           H
ATOM    684  CB  LEU A  55      36.750  57.400  58.500  1.00  0.00           C
ATOM    685  HB1 LEU A  55      37.000  56.980  57.500  1.00  0.00           H
ATOM    686  HB2 LEU A  55      35.930  58.140  58.560  1.00  0.00           H
ATOM    687  CG  LEU A  55      36.260  56.030  59.130  1.00  0.00           C
ATOM    688  HG  LEU A  55      37.000  55.240  58.860  1.00  0.00           H
ATOM    689  CD1 LEU A  55      36.230  56.010  60.640  1.00  0.00           C
ATOM    690 HD11 LEU A  55      37.270  56.110  61.000  1.00  0.00           H
ATOM    691 HD12 LEU A  55      35.710  55.100  61.020  1.00  0.00           H
ATOM    692 HD13 LEU A  55      35.680  56.930  60.950  1.00  0.00           H
ATOM    693  CD2 LEU A  55      34.860  55.670  58.490  1.00  0.00           C
ATOM    694 HD21 LEU A  55      34.510  54.670  58.810  1.00  0.00           H
ATOM    695 HD22 LEU A  55      34.910  55.770  57.390  1.00  0.00           H
ATOM    696 HD23 LEU A  55      34.030  56.300  58.880  1.00  0.00           H
ATOM    697  C   LEU A  55      39.110  57.100  59.270  1.00  0.00           C
ATOM    698  O   LEU A  55      39.430  56.700  60.370  1.00  0.00           O
ATOM    699  N   TYR A  56      39.930  56.870  58.190  1.00  0.00           N
ATOM    700  HN  TYR A  56      39.580  57.170  57.310  1.00  0.00           H
ATOM    701  CA  TYR A  56      41.230  56.160  58.350  1.00  0.00           C
ATOM    702  HA  TYR A  56      41.040  55.160  58.710  1.00  0.00           H
ATOM    703  CB  TYR A  56      41.800  56.190  56.940  1.00  0.00           C
ATOM    704  HB1 TYR A  56      42.890  56.000  56.990  1.00  0.00           H
ATOM    705  HB2 TYR A  56      41.540  57.110  56.370  1.00  0.00           H
ATOM    706  CG  TYR A  56      41.290  54.960  56.160  1.00  0.00           C
ATOM    707  CD1 TYR A  56      41.710  53.670  56.570  1.00  0.00           C
ATOM    708  HD1 TYR A  56      42.330  53.530  57.440  1.00  0.00           H
ATOM    709  CE1 TYR A  56      41.480  52.590  55.690  1.00  0.00           C
ATOM    710  HE1 TYR A  56      41.860  51.620  55.970  1.00  0.00           H
ATOM    711  CZ  TYR A  56      40.780  52.790  54.470  1.00  0.00           C
ATOM    712  OH  TYR A  56      40.610  51.700  53.620  1.00  0.00           O
ATOM    713  HH  TYR A  56      41.050  50.990  54.080  1.00  0.00           H
ATOM    714  CD2 TYR A  56      40.560  55.120  55.000  1.00  0.00           C
ATOM    715  HD2 TYR A  56      40.130  56.070  54.740  1.00  0.00           H
ATOM    716  CE2 TYR A  56      40.320  54.000  54.130  1.00  0.00           C
ATOM    717  HE2 TYR A  56      39.970  54.280  53.150  1.00  0.00           H
ATOM    718  C   TYR A  56      42.180  56.810  59.310  1.00  0.00           C
ATOM    719  O   TYR A  56      42.650  56.150  60.220  1.00  0.00           O
ATOM    720  N   SER A  57      42.410  58.080  59.160  1.00  0.00           N
ATOM    721  HN  SER A  57      41.860  58.550  58.470  1.00  0.00           H
ATOM    722  CA  SER A  57      43.430  58.900  59.860  1.00  0.00           C
ATOM    723  HA  SER A  57      44.380  58.410  59.690  1.00  0.00           H
ATOM    724  CB  SER A  57      43.410  60.380  59.480  1.00  0.00           C
ATOM    725  HB1 SER A  57      44.200  61.000  59.960  1.00  0.00           H
ATOM    726  HB2 SER A  57      42.480  60.880  59.840  1.00  0.00           H
ATOM    727  OG  SER A  57      43.520  60.510  58.080  1.00  0.00           O
ATOM    728  HG1 SER A  57      42.700  60.230  57.670  1.00  0.00           H
ATOM    729  C   SER A  57      43.140  58.940  61.390  1.00  0.00           C
ATOM    730  O   SER A  57      44.020  58.730  62.230  1.00  0.00           O
ATOM    731  N   ALA A  58      41.880  59.110  61.870  1.00  0.00           N
ATOM    732  HN  ALA A  58      41.090  59.340  61.300  1.00  0.00           H
ATOM    733  CA  ALA A  58      41.510  59.070  63.320  1.00  0.00           C
ATOM    734  HA  ALA A  58      42.150  59.700  63.920  1.00  0.00           H
ATOM    735  CB  ALA A  58      40.050  59.670  63.520  1.00  0.00           C
ATOM    736  HB1 ALA A  58      40.050  60.760  63.350  1.00  0.00           H
ATOM    737  HB2 ALA A  58      39.840  59.550  64.610  1.00  0.00           H
ATOM    738  HB3 ALA A  58      39.230  59.160  62.980  1.00  0.00           H
ATOM    739  C   ALA A  58      41.620  57.610  63.810  1.00  0.00           C
ATOM    740  O   ALA A  58      42.170  57.380  64.850  1.00  0.00           O
ATOM    741  N   VAL A  59      41.030  56.610  63.120  1.00  0.00           N
ATOM    742  HN  VAL A  59      40.580  56.670  62.230  1.00  0.00           H
ATOM    743  CA  VAL A  59      40.990  55.220  63.630  1.00  0.00           C
ATOM    744  HA  VAL A  59      40.570  55.170  64.630  1.00  0.00           H
ATOM    745  CB  VAL A  59      40.040  54.440  62.690  1.00  0.00           C
ATOM    746  HB  VAL A  59      40.230  54.590  61.600  1.00  0.00           H
ATOM    747  CG1 VAL A  59      40.080  52.880  63.000  1.00  0.00           C
ATOM    748 HG11 VAL A  59      39.220  52.430  62.460  1.00  0.00           H
ATOM    749 HG12 VAL A  59      40.040  52.600  64.080  1.00  0.00           H
ATOM    750 HG13 VAL A  59      41.010  52.510  62.510  1.00  0.00           H
ATOM    751  CG2 VAL A  59      38.540  54.830  63.000  1.00  0.00           C
ATOM    752 HG21 VAL A  59      38.300  54.660  64.070  1.00  0.00           H
ATOM    753 HG22 VAL A  59      37.800  54.240  62.420  1.00  0.00           H
ATOM    754 HG23 VAL A  59      38.410  55.910  62.790  1.00  0.00           H
ATOM    755  C   VAL A  59      42.390  54.610  63.830  1.00  0.00           C
ATOM    756  O   VAL A  59      42.620  54.070  64.900  1.00  0.00           O
ATOM    757  N   CYS A  60      43.280  54.800  62.870  1.00  0.00           N
ATOM    758  HN  CYS A  60      43.030  55.140  61.960  1.00  0.00           H
ATOM    759  CA  CYS A  60      44.700  54.580  63.100  1.00  0.00           C
ATOM    760  HA  CYS A  60      44.840  53.520  63.190  1.00  0.00           H
ATOM    761  CB  CYS A  60      45.450  54.950  61.810  1.00  0.00           C
ATOM    762  HB1 CYS A  60      45.230  56.000  61.510  1.00  0.00           H
ATOM    763  HB2 CYS A  60      44.940  54.380  61.000  1.00  0.00           H
ATOM    764  SG  CYS A  60      47.190  54.430  61.940  1.00  0.00           S
ATOM    765  HG1 CYS A  60      47.170  53.120  62.090  1.00  0.00           H
ATOM    766  C   CYS A  60      45.420  55.330  64.330  1.00  0.00           C
ATOM    767  O   CYS A  60      46.250  54.670  65.000  1.00  0.00           O
ATOM    768  N   ALA A  61      45.150  56.610  64.450  1.00  0.00           N
ATOM    769  HN  ALA A  61      44.510  57.050  63.820  1.00  0.00           H
ATOM    770  CA  ALA A  61      45.800  57.420  65.410  1.00  0.00           C
ATOM    771  HA  ALA A  61      46.870  57.330  65.340  1.00  0.00           H
ATOM    772  CB  ALA A  61      45.430  58.980  65.180  1.00  0.00           C
ATOM    773  HB1 ALA A  61      45.840  59.620  65.990  1.00  0.00           H
ATOM    774  HB2 ALA A  61      44.340  59.120  65.040  1.00  0.00           H
ATOM    775  HB3 ALA A  61      45.910  59.370  64.250  1.00  0.00           H
ATOM    776  C   ALA A  61      45.510  56.980  66.850  1.00  0.00           C
ATOM    777  O   ALA A  61      46.400  56.780  67.690  1.00  0.00           O
ATOM    778  N   VAL A  62      44.240  56.750  67.180  1.00  0.00           N
ATOM    779  HN  VAL A  62      43.550  56.910  66.490  1.00  0.00           H
ATOM    780  CA  VAL A  62      43.810  56.160  68.470  1.00  0.00           C
ATOM    781  HA  VAL A  62      44.210  56.840  69.220  1.00  0.00           H
ATOM    782  CB  VAL A  62      42.370  56.200  68.800  1.00  0.00           C
ATOM    783  HB  VAL A  62      42.060  57.260  68.650  1.00  0.00           H
ATOM    784  CG1 VAL A  62      41.510  55.430  67.830  1.00  0.00           C
ATOM    785 HG11 VAL A  62      41.860  55.680  66.810  1.00  0.00           H
ATOM    786 HG12 VAL A  62      40.440  55.720  67.870  1.00  0.00           H
ATOM    787 HG13 VAL A  62      41.490  54.340  68.070  1.00  0.00           H
ATOM    788  CG2 VAL A  62      42.030  55.720  70.260  1.00  0.00           C
ATOM    789 HG21 VAL A  62      42.580  56.370  70.980  1.00  0.00           H
ATOM    790 HG22 VAL A  62      42.190  54.630  70.350  1.00  0.00           H
ATOM    791 HG23 VAL A  62      40.950  55.840  70.490  1.00  0.00           H
ATOM    792  C   VAL A  62      44.490  54.830  68.710  1.00  0.00           C
ATOM    793  O   VAL A  62      45.050  54.450  69.740  1.00  0.00           O
ATOM    794  N   GLY A  63      44.490  53.910  67.700  1.00  0.00           N
ATOM    795  HN  GLY A  63      44.020  54.200  66.870  1.00  0.00           H
ATOM    796  CA  GLY A  63      45.050  52.570  67.680  1.00  0.00           C
ATOM    797  HA1 GLY A  63      45.060  52.350  66.620  1.00  0.00           H
ATOM    798  HA2 GLY A  63      44.570  51.960  68.430  1.00  0.00           H
ATOM    799  C   GLY A  63      46.530  52.520  68.100  1.00  0.00           C
ATOM    800  O   GLY A  63      46.940  51.680  68.900  1.00  0.00           O
ATOM    801  N   LEU A  64      47.400  53.310  67.500  1.00  0.00           N
ATOM    802  HN  LEU A  64      47.100  54.000  66.850  1.00  0.00           H
ATOM    803  CA  LEU A  64      48.810  53.180  67.730  1.00  0.00           C
ATOM    804  HA  LEU A  64      49.050  52.130  67.710  1.00  0.00           H
ATOM    805  CB  LEU A  64      49.560  53.930  66.680  1.00  0.00           C
ATOM    806  HB1 LEU A  64      50.580  54.200  67.010  1.00  0.00           H
ATOM    807  HB2 LEU A  64      49.150  54.920  66.390  1.00  0.00           H
ATOM    808  CG  LEU A  64      49.690  53.240  65.320  1.00  0.00           C
ATOM    809  HG  LEU A  64      48.700  52.820  65.040  1.00  0.00           H
ATOM    810  CD1 LEU A  64      49.910  54.210  64.150  1.00  0.00           C
ATOM    811 HD11 LEU A  64      49.210  55.070  64.160  1.00  0.00           H
ATOM    812 HD12 LEU A  64      49.800  53.540  63.270  1.00  0.00           H
ATOM    813 HD13 LEU A  64      50.960  54.530  64.030  1.00  0.00           H
ATOM    814  CD2 LEU A  64      50.700  52.080  65.290  1.00  0.00           C
ATOM    815 HD21 LEU A  64      50.950  51.800  64.240  1.00  0.00           H
ATOM    816 HD22 LEU A  64      50.310  51.190  65.830  1.00  0.00           H
ATOM    817 HD23 LEU A  64      51.670  52.370  65.760  1.00  0.00           H
ATOM    818  C   LEU A  64      49.180  53.600  69.210  1.00  0.00           C
ATOM    819  O   LEU A  64      49.880  52.900  69.960  1.00  0.00           O
ATOM    820  N   LEU A  65      48.530  54.690  69.660  1.00  0.00           N
ATOM    821  HN  LEU A  65      47.780  55.040  69.110  1.00  0.00           H
ATOM    822  CA  LEU A  65      48.770  55.210  71.050  1.00  0.00           C
ATOM    823  HA  LEU A  65      49.810  55.150  71.330  1.00  0.00           H
ATOM    824  CB  LEU A  65      48.380  56.770  71.080  1.00  0.00           C
ATOM    825  HB1 LEU A  65      47.340  56.930  70.720  1.00  0.00           H
ATOM    826  HB2 LEU A  65      48.910  57.360  70.300  1.00  0.00           H
ATOM    827  CG  LEU A  65      48.570  57.400  72.460  1.00  0.00           C
ATOM    828  HG  LEU A  65      49.440  56.950  72.980  1.00  0.00           H
ATOM    829  CD1 LEU A  65      48.920  58.890  72.260  1.00  0.00           C
ATOM    830 HD11 LEU A  65      49.260  59.270  73.250  1.00  0.00           H
ATOM    831 HD12 LEU A  65      48.010  59.450  71.970  1.00  0.00           H
ATOM    832 HD13 LEU A  65      49.760  59.100  71.560  1.00  0.00           H
ATOM    833  CD2 LEU A  65      47.320  57.380  73.290  1.00  0.00           C
ATOM    834 HD21 LEU A  65      46.520  57.920  72.750  1.00  0.00           H
ATOM    835 HD22 LEU A  65      47.340  57.880  74.290  1.00  0.00           H
ATOM    836 HD23 LEU A  65      46.980  56.340  73.470  1.00  0.00           H
ATOM    837  C   LEU A  65      48.090  54.320  72.110  1.00  0.00           C
ATOM    838  O   LEU A  65      48.600  54.200  73.210  1.00  0.00           O
ATOM    839  N   GLY A  66      46.950  53.690  71.780  1.00  0.00           N
ATOM    840  HN  GLY A  66      46.560  53.650  70.860  1.00  0.00           H
ATOM    841  CA  GLY A  66      46.260  52.900  72.760  1.00  0.00           C
ATOM    842  HA1 GLY A  66      45.210  52.680  72.570  1.00  0.00           H
ATOM    843  HA2 GLY A  66      46.310  53.500  73.660  1.00  0.00           H
ATOM    844  C   GLY A  66      46.890  51.550  72.930  1.00  0.00           C
ATOM    845  O   GLY A  66      46.990  51.030  74.030  1.00  0.00           O
ATOM    846  N   ASN A  67      47.420  50.960  71.810  1.00  0.00           N
ATOM    847  HN  ASN A  67      47.320  51.230  70.860  1.00  0.00           H
ATOM    848  CA  ASN A  67      48.070  49.680  71.940  1.00  0.00           C
ATOM    849  HA  ASN A  67      47.540  49.070  72.650  1.00  0.00           H
ATOM    850  CB  ASN A  67      48.060  48.920  70.610  1.00  0.00           C
ATOM    851  HB1 ASN A  67      48.670  47.990  70.670  1.00  0.00           H
ATOM    852  HB2 ASN A  67      48.460  49.460  69.720  1.00  0.00           H
ATOM    853  CG  ASN A  67      46.620  48.670  70.180  1.00  0.00           C
ATOM    854  OD1 ASN A  67      45.660  49.210  70.750  1.00  0.00           O
ATOM    855  ND2 ASN A  67      46.490  47.920  69.060  1.00  0.00           N
ATOM    856 HD21 ASN A  67      45.560  47.850  68.700  1.00  0.00           H
ATOM    857 HD22 ASN A  67      47.240  47.300  68.820  1.00  0.00           H
ATOM    858  C   ASN A  67      49.440  49.840  72.510  1.00  0.00           C
ATOM    859  O   ASN A  67      49.830  49.020  73.320  1.00  0.00           O
ATOM    860  N   VAL A  68      50.250  50.930  72.180  1.00  0.00           N
ATOM    861  HN  VAL A  68      50.020  51.520  71.400  1.00  0.00           H
ATOM    862  CA  VAL A  68      51.440  51.210  72.890  1.00  0.00           C
ATOM    863  HA  VAL A  68      52.050  50.310  72.820  1.00  0.00           H
ATOM    864  CB  VAL A  68      52.130  52.400  72.200  1.00  0.00           C
ATOM    865  HB  VAL A  68      51.530  53.320  72.040  1.00  0.00           H
ATOM    866  CG1 VAL A  68      53.340  52.920  73.010  1.00  0.00           C
ATOM    867 HG11 VAL A  68      53.990  53.660  72.480  1.00  0.00           H
ATOM    868 HG12 VAL A  68      53.970  52.070  73.330  1.00  0.00           H
ATOM    869 HG13 VAL A  68      53.000  53.400  73.950  1.00  0.00           H
ATOM    870  CG2 VAL A  68      52.520  51.920  70.820  1.00  0.00           C
ATOM    871 HG21 VAL A  68      51.770  51.380  70.200  1.00  0.00           H
ATOM    872 HG22 VAL A  68      53.270  51.110  70.950  1.00  0.00           H
ATOM    873 HG23 VAL A  68      52.990  52.690  70.180  1.00  0.00           H
ATOM    874  C   VAL A  68      51.290  51.440  74.350  1.00  0.00           C
ATOM    875  O   VAL A  68      52.110  50.940  75.030  1.00  0.00           O
ATOM    876  N   LEU A  69      50.230  52.220  74.810  1.00  0.00           N
ATOM    877  HN  LEU A  69      49.520  52.480  74.160  1.00  0.00           H
ATOM    878  CA  LEU A  69      49.820  52.480  76.160  1.00  0.00           C
ATOM    879  HA  LEU A  69      50.660  52.840  76.750  1.00  0.00           H
ATOM    880  CB  LEU A  69      48.570  53.440  76.240  1.00  0.00           C
ATOM    881  HB1 LEU A  69      47.750  52.940  75.680  1.00  0.00           H
ATOM    882  HB2 LEU A  69      48.900  54.340  75.680  1.00  0.00           H
ATOM    883  CG  LEU A  69      47.950  53.800  77.620  1.00  0.00           C
ATOM    884  HG  LEU A  69      47.790  52.810  78.090  1.00  0.00           H
ATOM    885  CD1 LEU A  69      48.790  54.660  78.560  1.00  0.00           C
ATOM    886 HD11 LEU A  69      49.160  55.530  77.990  1.00  0.00           H
ATOM    887 HD12 LEU A  69      49.710  54.170  78.950  1.00  0.00           H
ATOM    888 HD13 LEU A  69      48.170  54.990  79.410  1.00  0.00           H
ATOM    889  CD2 LEU A  69      46.650  54.620  77.300  1.00  0.00           C
ATOM    890 HD21 LEU A  69      46.930  55.480  76.650  1.00  0.00           H
ATOM    891 HD22 LEU A  69      46.130  55.020  78.190  1.00  0.00           H
ATOM    892 HD23 LEU A  69      45.980  53.920  76.770  1.00  0.00           H
ATOM    893  C   LEU A  69      49.470  51.230  76.890  1.00  0.00           C
ATOM    894  O   LEU A  69      49.950  51.130  78.010  1.00  0.00           O
ATOM    895  N   VAL A  70      48.660  50.270  76.290  1.00  0.00           N
ATOM    896  HN  VAL A  70      48.210  50.430  75.420  1.00  0.00           H
ATOM    897  CA  VAL A  70      48.450  48.910  76.880  1.00  0.00           C
ATOM    898  HA  VAL A  70      48.110  49.200  77.860  1.00  0.00           H
ATOM    899  CB  VAL A  70      47.390  48.060  76.070  1.00  0.00           C
ATOM    900  HB  VAL A  70      47.680  48.040  75.000  1.00  0.00           H
ATOM    901  CG1 VAL A  70      47.150  46.660  76.620  1.00  0.00           C
ATOM    902 HG11 VAL A  70      46.980  46.520  77.710  1.00  0.00           H
ATOM    903 HG12 VAL A  70      48.010  46.010  76.370  1.00  0.00           H
ATOM    904 HG13 VAL A  70      46.250  46.210  76.160  1.00  0.00           H
ATOM    905  CG2 VAL A  70      46.070  48.710  76.220  1.00  0.00           C
ATOM    906 HG21 VAL A  70      45.810  48.860  77.290  1.00  0.00           H
ATOM    907 HG22 VAL A  70      45.250  48.050  75.870  1.00  0.00           H
ATOM    908 HG23 VAL A  70      45.930  49.680  75.690  1.00  0.00           H
ATOM    909  C   VAL A  70      49.750  48.120  77.050  1.00  0.00           C
ATOM    910  O   VAL A  70      49.960  47.450  78.070  1.00  0.00           O
ATOM    911  N   MET A  71      50.660  48.110  76.030  1.00  0.00           N
ATOM    912  HN  MET A  71      50.400  48.570  75.180  1.00  0.00           H
ATOM    913  CA  MET A  71      51.970  47.410  76.080  1.00  0.00           C
ATOM    914  HA  MET A  71      51.760  46.380  76.340  1.00  0.00           H
ATOM    915  CB  MET A  71      52.790  47.490  74.760  1.00  0.00           C
ATOM    916  HB1 MET A  71      53.810  47.100  74.970  1.00  0.00           H
ATOM    917  HB2 MET A  71      52.990  48.510  74.360  1.00  0.00           H
ATOM    918  CG  MET A  71      52.260  46.500  73.630  1.00  0.00           C
ATOM    919  HG1 MET A  71      51.180  46.760  73.570  1.00  0.00           H
ATOM    920  HG2 MET A  71      52.260  45.470  74.040  1.00  0.00           H
ATOM    921  SD  MET A  71      53.180  46.500  72.030  1.00  0.00           S
ATOM    922  CE  MET A  71      52.200  47.690  71.120  1.00  0.00           C
ATOM    923  HE1 MET A  71      52.240  48.680  71.630  1.00  0.00           H
ATOM    924  HE2 MET A  71      51.140  47.380  71.050  1.00  0.00           H
ATOM    925  HE3 MET A  71      52.670  47.820  70.120  1.00  0.00           H
ATOM    926  C   MET A  71      52.870  48.010  77.260  1.00  0.00           C
ATOM    927  O   MET A  71      53.430  47.250  78.070  1.00  0.00           O
ATOM    928  N   PHE A  72      52.990  49.360  77.360  1.00  0.00           N
ATOM    929  HN  PHE A  72      52.560  49.840  76.600  1.00  0.00           H
ATOM    930  CA  PHE A  72      53.570  50.080  78.420  1.00  0.00           C
ATOM    931  HA  PHE A  72      54.580  49.700  78.360  1.00  0.00           H
ATOM    932  CB  PHE A  72      53.520  51.650  78.210  1.00  0.00           C
ATOM    933  HB1 PHE A  72      52.430  51.760  78.030  1.00  0.00           H
ATOM    934  HB2 PHE A  72      54.040  51.880  77.250  1.00  0.00           H
ATOM    935  CG  PHE A  72      53.760  52.560  79.350  1.00  0.00           C
ATOM    936  CD1 PHE A  72      55.030  52.550  80.020  1.00  0.00           C
ATOM    937  HD1 PHE A  72      55.880  51.990  79.660  1.00  0.00           H
ATOM    938  CE1 PHE A  72      55.210  53.420  81.110  1.00  0.00           C
ATOM    939  HE1 PHE A  72      56.140  53.460  81.650  1.00  0.00           H
ATOM    940  CZ  PHE A  72      54.140  54.190  81.530  1.00  0.00           C
ATOM    941  HZ  PHE A  72      54.180  54.870  82.380  1.00  0.00           H
ATOM    942  CD2 PHE A  72      52.720  53.310  79.850  1.00  0.00           C
ATOM    943  HD2 PHE A  72      51.780  53.320  79.320  1.00  0.00           H
ATOM    944  CE2 PHE A  72      52.910  54.130  80.930  1.00  0.00           C
ATOM    945  HE2 PHE A  72      52.030  54.720  81.140  1.00  0.00           H
ATOM    946  C   PHE A  72      53.020  49.750  79.810  1.00  0.00           C
ATOM    947  O   PHE A  72      53.770  49.700  80.780  1.00  0.00           O
ATOM    948  N   GLY A  73      51.730  49.710  79.920  1.00  0.00           N
ATOM    949  HN  GLY A  73      51.110  49.910  79.160  1.00  0.00           H
ATOM    950  CA  GLY A  73      51.000  49.530  81.180  1.00  0.00           C
ATOM    951  HA1 GLY A  73      49.990  49.730  80.840  1.00  0.00           H
ATOM    952  HA2 GLY A  73      51.390  50.200  81.930  1.00  0.00           H
ATOM    953  C   GLY A  73      51.170  48.150  81.830  1.00  0.00           C
ATOM    954  O   GLY A  73      51.600  48.000  83.000  1.00  0.00           O
ATOM    955  N   ILE A  74      50.910  47.140  81.010  1.00  0.00           N
ATOM    956  HN  ILE A  74      50.640  47.330  80.070  1.00  0.00           H
ATOM    957  CA  ILE A  74      51.310  45.820  81.500  1.00  0.00           C
ATOM    958  HA  ILE A  74      50.690  45.700  82.380  1.00  0.00           H
ATOM    959  CB  ILE A  74      51.000  44.680  80.530  1.00  0.00           C
ATOM    960  HB  ILE A  74      51.730  44.780  79.690  1.00  0.00           H
ATOM    961  CG2 ILE A  74      51.230  43.270  81.130  1.00  0.00           C
ATOM    962 HG21 ILE A  74      50.960  42.510  80.380  1.00  0.00           H
ATOM    963 HG22 ILE A  74      50.810  43.110  82.150  1.00  0.00           H
ATOM    964 HG23 ILE A  74      52.320  43.150  81.310  1.00  0.00           H
ATOM    965  CG1 ILE A  74      49.570  44.770  79.920  1.00  0.00           C
ATOM    966 HG11 ILE A  74      49.490  43.890  79.250  1.00  0.00           H
ATOM    967 HG12 ILE A  74      49.490  45.640  79.240  1.00  0.00           H
ATOM    968  CD  ILE A  74      48.370  44.680  80.890  1.00  0.00           C
ATOM    969  HD1 ILE A  74      48.320  45.550  81.590  1.00  0.00           H
ATOM    970  HD2 ILE A  74      48.390  43.750  81.500  1.00  0.00           H
ATOM    971  HD3 ILE A  74      47.430  44.600  80.290  1.00  0.00           H
ATOM    972  C   ILE A  74      52.830  45.750  81.870  1.00  0.00           C
ATOM    973  O   ILE A  74      53.160  45.400  83.010  1.00  0.00           O
ATOM    974  N   VAL A  75      53.820  46.150  81.010  1.00  0.00           N
ATOM    975  HN  VAL A  75      53.640  46.390  80.060  1.00  0.00           H
ATOM    976  CA  VAL A  75      55.200  46.120  81.330  1.00  0.00           C
ATOM    977  HA  VAL A  75      55.510  45.110  81.560  1.00  0.00           H
ATOM    978  CB  VAL A  75      56.100  46.360  80.090  1.00  0.00           C
ATOM    979  HB  VAL A  75      55.830  47.340  79.650  1.00  0.00           H
ATOM    980  CG1 VAL A  75      57.600  46.210  80.360  1.00  0.00           C
ATOM    981 HG11 VAL A  75      57.800  45.300  80.950  1.00  0.00           H
ATOM    982 HG12 VAL A  75      57.930  47.110  80.930  1.00  0.00           H
ATOM    983 HG13 VAL A  75      58.080  46.270  79.360  1.00  0.00           H
ATOM    984  CG2 VAL A  75      55.770  45.310  79.110  1.00  0.00           C
ATOM    985 HG21 VAL A  75      56.040  44.380  79.650  1.00  0.00           H
ATOM    986 HG22 VAL A  75      56.330  45.470  78.170  1.00  0.00           H
ATOM    987 HG23 VAL A  75      54.690  45.270  78.840  1.00  0.00           H
ATOM    988  C   VAL A  75      55.670  46.980  82.520  1.00  0.00           C
ATOM    989  O   VAL A  75      56.330  46.500  83.410  1.00  0.00           O
ATOM    990  N   ARG A  76      55.290  48.230  82.600  1.00  0.00           N
ATOM    991  HN  ARG A  76      54.880  48.780  81.870  1.00  0.00           H
ATOM    992  CA  ARG A  76      55.540  48.940  83.860  1.00  0.00           C
ATOM    993  HA  ARG A  76      56.600  48.820  84.050  1.00  0.00           H
ATOM    994  CB  ARG A  76      55.300  50.480  83.750  1.00  0.00           C
ATOM    995  HB1 ARG A  76      54.310  50.640  83.280  1.00  0.00           H
ATOM    996  HB2 ARG A  76      55.970  50.920  82.990  1.00  0.00           H
ATOM    997  CG  ARG A  76      55.320  51.290  85.090  1.00  0.00           C
ATOM    998  HG1 ARG A  76      54.520  50.910  85.760  1.00  0.00           H
ATOM    999  HG2 ARG A  76      54.980  52.340  84.920  1.00  0.00           H
ATOM   1000  CD  ARG A  76      56.680  51.270  85.750  1.00  0.00           C
ATOM   1001  HD1 ARG A  76      56.830  50.250  86.170  1.00  0.00           H
ATOM   1002  HD2 ARG A  76      56.740  51.990  86.590  1.00  0.00           H
ATOM   1003  NE  ARG A  76      57.750  51.590  84.780  1.00  0.00           N
ATOM   1004  HE  ARG A  76      58.290  50.820  84.440  1.00  0.00           H
ATOM   1005  CZ  ARG A  76      57.960  52.750  84.070  1.00  0.00           C
ATOM   1006  NH1 ARG A  76      58.680  52.680  82.960  1.00  0.00           N
ATOM   1007 HH11 ARG A  76      59.030  51.820  82.610  1.00  0.00           H
ATOM   1008 HH12 ARG A  76      58.610  53.440  82.310  1.00  0.00           H
ATOM   1009  NH2 ARG A  76      57.510  53.890  84.410  1.00  0.00           N
ATOM   1010 HH21 ARG A  76      56.920  53.990  85.210  1.00  0.00           H
ATOM   1011 HH22 ARG A  76      58.020  54.660  84.050  1.00  0.00           H
ATOM   1012  C   ARG A  76      54.820  48.410  85.080  1.00  0.00           C
ATOM   1013  O   ARG A  76      55.410  48.340  86.190  1.00  0.00           O
ATOM   1014  N   TYR A  77      53.520  48.150  85.020  1.00  0.00           N
ATOM   1015  HN  TYR A  77      53.020  48.080  84.160  1.00  0.00           H
ATOM   1016  CA  TYR A  77      52.670  48.170  86.220  1.00  0.00           C
ATOM   1017  HA  TYR A  77      53.250  48.660  86.990  1.00  0.00           H
ATOM   1018  CB  TYR A  77      51.330  48.920  86.070  1.00  0.00           C
ATOM   1019  HB1 TYR A  77      50.540  48.750  86.840  1.00  0.00           H
ATOM   1020  HB2 TYR A  77      50.860  48.600  85.120  1.00  0.00           H
ATOM   1021  CG  TYR A  77      51.650  50.420  85.930  1.00  0.00           C
ATOM   1022  CD1 TYR A  77      52.400  51.140  86.960  1.00  0.00           C
ATOM   1023  HD1 TYR A  77      52.880  50.510  87.700  1.00  0.00           H
ATOM   1024  CE1 TYR A  77      52.380  52.540  86.940  1.00  0.00           C
ATOM   1025  HE1 TYR A  77      52.780  53.060  87.800  1.00  0.00           H
ATOM   1026  CZ  TYR A  77      51.700  53.200  85.910  1.00  0.00           C
ATOM   1027  OH  TYR A  77      51.720  54.630  86.060  1.00  0.00           O
ATOM   1028  HH  TYR A  77      52.490  54.890  86.570  1.00  0.00           H
ATOM   1029  CD2 TYR A  77      51.110  51.130  84.810  1.00  0.00           C
ATOM   1030  HD2 TYR A  77      50.730  50.530  84.000  1.00  0.00           H
ATOM   1031  CE2 TYR A  77      51.090  52.530  84.840  1.00  0.00           C
ATOM   1032  HE2 TYR A  77      50.650  53.090  84.030  1.00  0.00           H
ATOM   1033  C   TYR A  77      52.410  46.770  86.680  1.00  0.00           C
ATOM   1034  O   TYR A  77      51.890  46.710  87.830  1.00  0.00           O
ATOM   1035  N   THR A  78      52.740  45.710  85.980  1.00  0.00           N
ATOM   1036  HN  THR A  78      53.040  45.770  85.030  1.00  0.00           H
ATOM   1037  CA  THR A  78      52.420  44.410  86.550  1.00  0.00           C
ATOM   1038  HA  THR A  78      52.600  44.460  87.610  1.00  0.00           H
ATOM   1039  CB  THR A  78      50.910  44.090  86.300  1.00  0.00           C
ATOM   1040  HB  THR A  78      50.170  44.550  87.000  1.00  0.00           H
ATOM   1041  OG1 THR A  78      50.640  42.720  86.360  1.00  0.00           O
ATOM   1042  HG1 THR A  78      50.690  42.430  87.270  1.00  0.00           H
ATOM   1043  CG2 THR A  78      50.520  44.400  84.870  1.00  0.00           C
ATOM   1044 HG21 THR A  78      49.440  44.240  84.650  1.00  0.00           H
ATOM   1045 HG22 THR A  78      51.130  43.770  84.200  1.00  0.00           H
ATOM   1046 HG23 THR A  78      50.800  45.440  84.600  1.00  0.00           H
ATOM   1047  C   THR A  78      53.530  43.370  86.230  1.00  0.00           C
ATOM   1048  O   THR A  78      53.610  42.340  86.920  1.00  0.00           O
ATOM   1049  N   LYS A  79      54.420  43.590  85.200  1.00  0.00           N
ATOM   1050  HN  LYS A  79      54.250  44.360  84.580  1.00  0.00           H
ATOM   1051  CA  LYS A  79      55.690  42.910  85.160  1.00  0.00           C
ATOM   1052  HA  LYS A  79      56.190  43.320  84.300  1.00  0.00           H
ATOM   1053  CB  LYS A  79      56.640  43.090  86.400  1.00  0.00           C
ATOM   1054  HB1 LYS A  79      57.540  42.490  86.160  1.00  0.00           H
ATOM   1055  HB2 LYS A  79      56.100  42.540  87.200  1.00  0.00           H
ATOM   1056  CG  LYS A  79      57.230  44.480  86.700  1.00  0.00           C
ATOM   1057  HG1 LYS A  79      57.880  44.490  87.590  1.00  0.00           H
ATOM   1058  HG2 LYS A  79      56.480  45.260  86.960  1.00  0.00           H
ATOM   1059  CD  LYS A  79      58.160  45.040  85.600  1.00  0.00           C
ATOM   1060  HD1 LYS A  79      57.600  44.890  84.650  1.00  0.00           H
ATOM   1061  HD2 LYS A  79      58.980  44.310  85.520  1.00  0.00           H
ATOM   1062  CE  LYS A  79      58.630  46.450  85.900  1.00  0.00           C
ATOM   1063  HE1 LYS A  79      57.820  47.200  86.000  1.00  0.00           H
ATOM   1064  HE2 LYS A  79      59.150  46.860  85.010  1.00  0.00           H
ATOM   1065  NZ  LYS A  79      59.580  46.470  86.990  1.00  0.00           N
ATOM   1066  HZ1 LYS A  79      59.140  46.210  87.890  1.00  0.00           H
ATOM   1067  HZ2 LYS A  79      60.000  47.420  87.040  1.00  0.00           H
ATOM   1068  HZ3 LYS A  79      60.250  45.710  86.790  1.00  0.00           H
ATOM   1069  C   LYS A  79      55.620  41.370  84.840  1.00  0.00           C
ATOM   1070  O   LYS A  79      56.500  40.600  85.260  1.00  0.00           O
ATOM   1071  N   MET A  80      54.560  41.010  84.090  1.00  0.00           N
ATOM   1072  HN  MET A  80      53.940  41.670  83.660  1.00  0.00           H
ATOM   1073  CA  MET A  80      54.180  39.630  83.820  1.00  0.00           C
ATOM   1074  HA  MET A  80      53.130  39.640  83.600  1.00  0.00           H
ATOM   1075  CB  MET A  80      55.000  39.070  82.590  1.00  0.00           C
ATOM   1076  HB1 MET A  80      54.700  38.020  82.390  1.00  0.00           H
ATOM   1077  HB2 MET A  80      56.080  39.090  82.840  1.00  0.00           H
ATOM   1078  CG  MET A  80      54.930  39.930  81.300  1.00  0.00           C
ATOM   1079  HG1 MET A  80      55.450  39.420  80.470  1.00  0.00           H
ATOM   1080  HG2 MET A  80      55.450  40.840  81.680  1.00  0.00           H
ATOM   1081  SD  MET A  80      53.350  40.390  80.750  1.00  0.00           S
ATOM   1082  CE  MET A  80      53.890  41.310  79.370  1.00  0.00           C
ATOM   1083  HE1 MET A  80      55.000  41.430  79.430  1.00  0.00           H
ATOM   1084  HE2 MET A  80      53.460  42.320  79.450  1.00  0.00           H
ATOM   1085  HE3 MET A  80      53.690  40.880  78.360  1.00  0.00           H
ATOM   1086  C   MET A  80      54.290  38.650  85.020  1.00  0.00           C
ATOM   1087  O   MET A  80      55.130  37.770  85.070  1.00  0.00           O
ATOM   1088  N   LYS A  81      53.300  38.740  85.870  1.00  0.00           N
ATOM   1089  HN  LYS A  81      52.570  39.370  85.640  1.00  0.00           H
ATOM   1090  CA  LYS A  81      53.170  38.030  87.160  1.00  0.00           C
ATOM   1091  HA  LYS A  81      53.960  37.300  87.110  1.00  0.00           H
ATOM   1092  CB  LYS A  81      53.220  39.110  88.360  1.00  0.00           C
ATOM   1093  HB1 LYS A  81      52.430  39.850  88.120  1.00  0.00           H
ATOM   1094  HB2 LYS A  81      54.130  39.710  88.150  1.00  0.00           H
ATOM   1095  CG  LYS A  81      53.280  38.600  89.890  1.00  0.00           C
ATOM   1096  HG1 LYS A  81      52.350  38.030  90.070  1.00  0.00           H
ATOM   1097  HG2 LYS A  81      53.430  39.440  90.600  1.00  0.00           H
ATOM   1098  CD  LYS A  81      54.630  37.800  90.120  1.00  0.00           C
ATOM   1099  HD1 LYS A  81      55.540  38.250  89.660  1.00  0.00           H
ATOM   1100  HD2 LYS A  81      54.570  36.820  89.620  1.00  0.00           H
ATOM   1101  CE  LYS A  81      54.930  37.580  91.620  1.00  0.00           C
ATOM   1102  HE1 LYS A  81      54.680  38.470  92.220  1.00  0.00           H
ATOM   1103  HE2 LYS A  81      55.970  37.190  91.770  1.00  0.00           H
ATOM   1104  NZ  LYS A  81      54.070  36.510  92.190  1.00  0.00           N
ATOM   1105  HZ1 LYS A  81      53.050  36.700  92.120  1.00  0.00           H
ATOM   1106  HZ2 LYS A  81      54.340  36.260  93.160  1.00  0.00           H
ATOM   1107  HZ3 LYS A  81      54.270  35.620  91.690  1.00  0.00           H
ATOM   1108  C   LYS A  81      51.900  37.170  87.280  1.00  0.00           C
ATOM   1109  O   LYS A  81      51.610  36.560  88.360  1.00  0.00           O
ATOM   1110  N   THR A  82      51.110  37.190  86.170  1.00  0.00           N
ATOM   1111  HN  THR A  82      51.410  37.690  85.360  1.00  0.00           H
ATOM   1112  CA  THR A  82      49.880  36.450  85.960  1.00  0.00           C
ATOM   1113  HA  THR A  82      49.810  35.600  86.630  1.00  0.00           H
ATOM   1114  CB  THR A  82      48.650  37.350  86.090  1.00  0.00           C
ATOM   1115  HB  THR A  82      47.690  36.790  86.020  1.00  0.00           H
ATOM   1116  OG1 THR A  82      48.480  38.390  85.150  1.00  0.00           O
ATOM   1117  HG1 THR A  82      47.740  38.920  85.470  1.00  0.00           H
ATOM   1118  CG2 THR A  82      48.630  37.930  87.500  1.00  0.00           C
ATOM   1119 HG21 THR A  82      49.410  38.720  87.520  1.00  0.00           H
ATOM   1120 HG22 THR A  82      48.860  37.150  88.250  1.00  0.00           H
ATOM   1121 HG23 THR A  82      47.610  38.330  87.720  1.00  0.00           H
ATOM   1122  C   THR A  82      49.930  35.980  84.570  1.00  0.00           C
ATOM   1123  O   THR A  82      50.680  36.530  83.780  1.00  0.00           O
ATOM   1124  N   ALA A  83      49.170  34.940  84.230  1.00  0.00           N
ATOM   1125  HN  ALA A  83      48.700  34.560  85.020  1.00  0.00           H
ATOM   1126  CA  ALA A  83      48.830  34.400  82.910  1.00  0.00           C
ATOM   1127  HA  ALA A  83      49.740  34.360  82.320  1.00  0.00           H
ATOM   1128  CB  ALA A  83      48.330  32.990  83.060  1.00  0.00           C
ATOM   1129  HB1 ALA A  83      49.120  32.220  83.150  1.00  0.00           H
ATOM   1130  HB2 ALA A  83      47.770  32.520  82.220  1.00  0.00           H
ATOM   1131  HB3 ALA A  83      47.560  32.910  83.860  1.00  0.00           H
ATOM   1132  C   ALA A  83      47.910  35.320  82.140  1.00  0.00           C
ATOM   1133  O   ALA A  83      48.200  35.610  80.940  1.00  0.00           O
ATOM   1134  N   THR A  84      46.900  35.980  82.760  1.00  0.00           N
ATOM   1135  HN  THR A  84      46.750  35.760  83.720  1.00  0.00           H
ATOM   1136  CA  THR A  84      45.920  36.790  82.080  1.00  0.00           C
ATOM   1137  HA  THR A  84      45.460  36.150  81.340  1.00  0.00           H
ATOM   1138  CB  THR A  84      44.660  37.210  82.940  1.00  0.00           C
ATOM   1139  HB  THR A  84      45.010  37.380  83.980  1.00  0.00           H
ATOM   1140  OG1 THR A  84      43.670  36.250  82.820  1.00  0.00           O
ATOM   1141  HG1 THR A  84      42.960  36.400  83.450  1.00  0.00           H
ATOM   1142  CG2 THR A  84      44.030  38.490  82.390  1.00  0.00           C
ATOM   1143 HG21 THR A  84      43.800  38.180  81.350  1.00  0.00           H
ATOM   1144 HG22 THR A  84      44.690  39.380  82.350  1.00  0.00           H
ATOM   1145 HG23 THR A  84      43.020  38.740  82.780  1.00  0.00           H
ATOM   1146  C   THR A  84      46.500  37.940  81.290  1.00  0.00           C
ATOM   1147  O   THR A  84      46.160  38.210  80.120  1.00  0.00           O
ATOM   1148  N   ASN A  85      47.500  38.670  81.820  1.00  0.00           N
ATOM   1149  HN  ASN A  85      47.990  38.490  82.670  1.00  0.00           H
ATOM   1150  CA  ASN A  85      48.070  39.880  81.190  1.00  0.00           C
ATOM   1151  HA  ASN A  85      47.220  40.450  80.840  1.00  0.00           H
ATOM   1152  CB  ASN A  85      48.870  40.730  82.190  1.00  0.00           C
ATOM   1153  HB1 ASN A  85      49.480  41.520  81.700  1.00  0.00           H
ATOM   1154  HB2 ASN A  85      49.600  40.090  82.740  1.00  0.00           H
ATOM   1155  CG  ASN A  85      47.970  41.450  83.090  1.00  0.00           C
ATOM   1156  OD1 ASN A  85      46.780  41.570  82.850  1.00  0.00           O
ATOM   1157  ND2 ASN A  85      48.580  42.000  84.180  1.00  0.00           N
ATOM   1158 HD21 ASN A  85      49.520  41.760  84.400  1.00  0.00           H
ATOM   1159 HD22 ASN A  85      47.910  42.450  84.770  1.00  0.00           H
ATOM   1160  C   ASN A  85      48.960  39.640  79.980  1.00  0.00           C
ATOM   1161  O   ASN A  85      49.100  40.530  79.120  1.00  0.00           O
ATOM   1162  N   ILE A  86      49.480  38.400  79.860  1.00  0.00           N
ATOM   1163  HN  ILE A  86      49.340  37.780  80.620  1.00  0.00           H
ATOM   1164  CA  ILE A  86      50.270  37.880  78.720  1.00  0.00           C
ATOM   1165  HA  ILE A  86      51.140  38.530  78.650  1.00  0.00           H
ATOM   1166  CB  ILE A  86      50.730  36.430  78.890  1.00  0.00           C
ATOM   1167  HB  ILE A  86      49.850  35.760  78.990  1.00  0.00           H
ATOM   1168  CG2 ILE A  86      51.570  36.010  77.650  1.00  0.00           C
ATOM   1169 HG21 ILE A  86      52.170  36.820  77.190  1.00  0.00           H
ATOM   1170 HG22 ILE A  86      50.930  35.470  76.920  1.00  0.00           H
ATOM   1171 HG23 ILE A  86      52.250  35.210  78.030  1.00  0.00           H
ATOM   1172  CG1 ILE A  86      51.400  36.100  80.270  1.00  0.00           C
ATOM   1173 HG11 ILE A  86      51.710  35.040  80.120  1.00  0.00           H
ATOM   1174 HG12 ILE A  86      50.670  36.060  81.100  1.00  0.00           H
ATOM   1175  CD  ILE A  86      52.640  36.930  80.670  1.00  0.00           C
ATOM   1176  HD1 ILE A  86      52.380  37.880  81.200  1.00  0.00           H
ATOM   1177  HD2 ILE A  86      53.170  37.160  79.720  1.00  0.00           H
ATOM   1178  HD3 ILE A  86      53.300  36.300  81.300  1.00  0.00           H
ATOM   1179  C   ILE A  86      49.470  37.980  77.360  1.00  0.00           C
ATOM   1180  O   ILE A  86      49.860  38.480  76.350  1.00  0.00           O
ATOM   1181  N   TYR A  87      48.160  37.490  77.380  1.00  0.00           N
ATOM   1182  HN  TYR A  87      47.700  37.260  78.230  1.00  0.00           H
ATOM   1183  CA  TYR A  87      47.270  37.550  76.220  1.00  0.00           C
ATOM   1184  HA  TYR A  87      47.740  37.070  75.370  1.00  0.00           H
ATOM   1185  CB  TYR A  87      45.850  36.850  76.350  1.00  0.00           C
ATOM   1186  HB1 TYR A  87      45.330  36.890  75.360  1.00  0.00           H
ATOM   1187  HB2 TYR A  87      45.250  37.350  77.140  1.00  0.00           H
ATOM   1188  CG  TYR A  87      45.990  35.400  76.820  1.00  0.00           C
ATOM   1189  CD1 TYR A  87      46.010  34.410  75.790  1.00  0.00           C
ATOM   1190  HD1 TYR A  87      45.900  34.660  74.750  1.00  0.00           H
ATOM   1191  CE1 TYR A  87      46.170  33.050  76.160  1.00  0.00           C
ATOM   1192  HE1 TYR A  87      46.130  32.330  75.350  1.00  0.00           H
ATOM   1193  CZ  TYR A  87      46.350  32.670  77.530  1.00  0.00           C
ATOM   1194  OH  TYR A  87      46.350  31.340  77.890  1.00  0.00           O
ATOM   1195  HH  TYR A  87      45.800  31.260  78.670  1.00  0.00           H
ATOM   1196  CD2 TYR A  87      46.050  35.040  78.190  1.00  0.00           C
ATOM   1197  HD2 TYR A  87      45.960  35.740  79.010  1.00  0.00           H
ATOM   1198  CE2 TYR A  87      46.210  33.640  78.550  1.00  0.00           C
ATOM   1199  HE2 TYR A  87      46.200  33.440  79.610  1.00  0.00           H
ATOM   1200  C   TYR A  87      46.950  38.950  75.710  1.00  0.00           C
ATOM   1201  O   TYR A  87      47.040  39.150  74.500  1.00  0.00           O
ATOM   1202  N   ILE A  88      46.680  39.930  76.550  1.00  0.00           N
ATOM   1203  HN  ILE A  88      46.420  39.630  77.460  1.00  0.00           H
ATOM   1204  CA  ILE A  88      46.360  41.350  76.210  1.00  0.00           C
ATOM   1205  HA  ILE A  88      45.730  41.320  75.330  1.00  0.00           H
ATOM   1206  CB  ILE A  88      45.770  42.120  77.440  1.00  0.00           C
ATOM   1207  HB  ILE A  88      46.500  42.080  78.270  1.00  0.00           H
ATOM   1208  CG2 ILE A  88      45.480  43.590  76.920  1.00  0.00           C
ATOM   1209 HG21 ILE A  88      44.920  43.580  75.960  1.00  0.00           H
ATOM   1210 HG22 ILE A  88      46.480  44.070  76.910  1.00  0.00           H
ATOM   1211 HG23 ILE A  88      44.800  44.090  77.650  1.00  0.00           H
ATOM   1212  CG1 ILE A  88      44.390  41.610  77.960  1.00  0.00           C
ATOM   1213 HG11 ILE A  88      44.160  42.310  78.790  1.00  0.00           H
ATOM   1214 HG12 ILE A  88      44.340  40.590  78.390  1.00  0.00           H
ATOM   1215  CD  ILE A  88      43.220  41.590  76.980  1.00  0.00           C
ATOM   1216  HD1 ILE A  88      42.360  41.100  77.470  1.00  0.00           H
ATOM   1217  HD2 ILE A  88      43.540  40.850  76.210  1.00  0.00           H
ATOM   1218  HD3 ILE A  88      43.050  42.590  76.520  1.00  0.00           H
ATOM   1219  C   ILE A  88      47.630  41.950  75.660  1.00  0.00           C
ATOM   1220  O   ILE A  88      47.620  42.640  74.680  1.00  0.00           O
ATOM   1221  N   PHE A  89      48.840  41.650  76.180  1.00  0.00           N
ATOM   1222  HN  PHE A  89      48.760  41.040  76.970  1.00  0.00           H
ATOM   1223  CA  PHE A  89      50.000  42.190  75.600  1.00  0.00           C
ATOM   1224  HA  PHE A  89      49.900  43.260  75.430  1.00  0.00           H
ATOM   1225  CB  PHE A  89      51.260  42.030  76.520  1.00  0.00           C
ATOM   1226  HB1 PHE A  89      51.450  41.020  76.920  1.00  0.00           H
ATOM   1227  HB2 PHE A  89      50.910  42.620  77.400  1.00  0.00           H
ATOM   1228  CG  PHE A  89      52.480  42.590  75.970  1.00  0.00           C
ATOM   1229  CD1 PHE A  89      52.890  43.800  76.640  1.00  0.00           C
ATOM   1230  HD1 PHE A  89      52.240  44.250  77.370  1.00  0.00           H
ATOM   1231  CE1 PHE A  89      54.090  44.410  76.260  1.00  0.00           C
ATOM   1232  HE1 PHE A  89      54.370  45.340  76.730  1.00  0.00           H
ATOM   1233  CZ  PHE A  89      54.900  43.890  75.260  1.00  0.00           C
ATOM   1234  HZ  PHE A  89      55.820  44.400  75.000  1.00  0.00           H
ATOM   1235  CD2 PHE A  89      53.390  41.960  75.070  1.00  0.00           C
ATOM   1236  HD2 PHE A  89      53.120  41.000  74.650  1.00  0.00           H
ATOM   1237  CE2 PHE A  89      54.510  42.720  74.590  1.00  0.00           C
ATOM   1238  HE2 PHE A  89      55.220  42.330  73.870  1.00  0.00           H
ATOM   1239  C   PHE A  89      50.260  41.610  74.170  1.00  0.00           C
ATOM   1240  O   PHE A  89      50.580  42.380  73.280  1.00  0.00           O
ATOM   1241  N   ASN A  90      50.070  40.310  73.910  1.00  0.00           N
ATOM   1242  HN  ASN A  90      49.820  39.650  74.610  1.00  0.00           H
ATOM   1243  CA  ASN A  90      50.140  39.670  72.580  1.00  0.00           C
ATOM   1244  HA  ASN A  90      51.110  39.900  72.170  1.00  0.00           H
ATOM   1245  CB  ASN A  90      50.120  38.110  72.700  1.00  0.00           C
ATOM   1246  HB1 ASN A  90      49.100  37.680  72.870  1.00  0.00           H
ATOM   1247  HB2 ASN A  90      50.830  37.890  73.520  1.00  0.00           H
ATOM   1248  CG  ASN A  90      50.610  37.430  71.430  1.00  0.00           C
ATOM   1249  OD1 ASN A  90      51.830  37.210  71.210  1.00  0.00           O
ATOM   1250  ND2 ASN A  90      49.730  37.190  70.420  1.00  0.00           N
ATOM   1251 HD21 ASN A  90      50.090  36.780  69.580  1.00  0.00           H
ATOM   1252 HD22 ASN A  90      48.750  37.380  70.460  1.00  0.00           H
ATOM   1253  C   ASN A  90      49.090  40.170  71.580  1.00  0.00           C
ATOM   1254  O   ASN A  90      49.370  40.410  70.410  1.00  0.00           O
ATOM   1255  N   LEU A  91      47.830  40.370  72.040  1.00  0.00           N
ATOM   1256  HN  LEU A  91      47.590  40.210  73.000  1.00  0.00           H
ATOM   1257  CA  LEU A  91      46.750  41.080  71.310  1.00  0.00           C
ATOM   1258  HA  LEU A  91      46.600  40.540  70.390  1.00  0.00           H
ATOM   1259  CB  LEU A  91      45.550  41.030  72.280  1.00  0.00           C
ATOM   1260  HB1 LEU A  91      45.760  41.730  73.110  1.00  0.00           H
ATOM   1261  HB2 LEU A  91      45.500  40.020  72.750  1.00  0.00           H
ATOM   1262  CG  LEU A  91      44.160  41.400  71.730  1.00  0.00           C
ATOM   1263  HG  LEU A  91      44.380  42.270  71.080  1.00  0.00           H
ATOM   1264  CD1 LEU A  91      43.520  40.230  71.070  1.00  0.00           C
ATOM   1265 HD11 LEU A  91      43.060  39.530  71.800  1.00  0.00           H
ATOM   1266 HD12 LEU A  91      44.320  39.750  70.470  1.00  0.00           H
ATOM   1267 HD13 LEU A  91      42.790  40.470  70.260  1.00  0.00           H
ATOM   1268  CD2 LEU A  91      43.230  42.030  72.790  1.00  0.00           C
ATOM   1269 HD21 LEU A  91      43.730  42.920  73.220  1.00  0.00           H
ATOM   1270 HD22 LEU A  91      43.100  41.270  73.580  1.00  0.00           H
ATOM   1271 HD23 LEU A  91      42.270  42.370  72.350  1.00  0.00           H
ATOM   1272  C   LEU A  91      47.020  42.570  70.930  1.00  0.00           C
ATOM   1273  O   LEU A  91      47.010  42.940  69.750  1.00  0.00           O
ATOM   1274  N   ALA A  92      47.520  43.370  71.890  1.00  0.00           N
ATOM   1275  HN  ALA A  92      47.650  43.000  72.810  1.00  0.00           H
ATOM   1276  CA  ALA A  92      47.970  44.690  71.730  1.00  0.00           C
ATOM   1277  HA  ALA A  92      47.080  45.160  71.330  1.00  0.00           H
ATOM   1278  CB  ALA A  92      48.190  45.350  73.130  1.00  0.00           C
ATOM   1279  HB1 ALA A  92      47.420  45.070  73.890  1.00  0.00           H
ATOM   1280  HB2 ALA A  92      48.070  46.440  73.000  1.00  0.00           H
ATOM   1281  HB3 ALA A  92      49.170  45.050  73.570  1.00  0.00           H
ATOM   1282  C   ALA A  92      49.180  44.830  70.700  1.00  0.00           C
ATOM   1283  O   ALA A  92      49.070  45.670  69.870  1.00  0.00           O
ATOM   1284  N   LEU A  93      50.180  43.910  70.810  1.00  0.00           N
ATOM   1285  HN  LEU A  93      50.160  43.280  71.580  1.00  0.00           H
ATOM   1286  CA  LEU A  93      51.360  43.800  69.910  1.00  0.00           C
ATOM   1287  HA  LEU A  93      51.810  44.780  69.880  1.00  0.00           H
ATOM   1288  CB  LEU A  93      52.300  42.670  70.420  1.00  0.00           C
ATOM   1289  HB1 LEU A  93      51.680  41.760  70.270  1.00  0.00           H
ATOM   1290  HB2 LEU A  93      52.370  42.890  71.510  1.00  0.00           H
ATOM   1291  CG  LEU A  93      53.670  42.550  69.750  1.00  0.00           C
ATOM   1292  HG  LEU A  93      53.540  42.400  68.650  1.00  0.00           H
ATOM   1293  CD1 LEU A  93      54.600  43.720  69.980  1.00  0.00           C
ATOM   1294 HD11 LEU A  93      54.060  44.640  69.670  1.00  0.00           H
ATOM   1295 HD12 LEU A  93      55.560  43.630  69.440  1.00  0.00           H
ATOM   1296 HD13 LEU A  93      54.870  43.750  71.060  1.00  0.00           H
ATOM   1297  CD2 LEU A  93      54.300  41.230  70.240  1.00  0.00           C
ATOM   1298 HD21 LEU A  93      54.250  41.270  71.350  1.00  0.00           H
ATOM   1299 HD22 LEU A  93      55.340  40.960  69.980  1.00  0.00           H
ATOM   1300 HD23 LEU A  93      53.690  40.400  69.810  1.00  0.00           H
ATOM   1301  C   LEU A  93      50.920  43.550  68.450  1.00  0.00           C
ATOM   1302  O   LEU A  93      51.500  44.180  67.590  1.00  0.00           O
ATOM   1303  N   ALA A  94      50.030  42.610  68.160  1.00  0.00           N
ATOM   1304  HN  ALA A  94      49.630  42.170  68.960  1.00  0.00           H
ATOM   1305  CA  ALA A  94      49.590  42.210  66.880  1.00  0.00           C
ATOM   1306  HA  ALA A  94      50.440  41.970  66.270  1.00  0.00           H
ATOM   1307  CB  ALA A  94      48.610  41.020  67.070  1.00  0.00           C
ATOM   1308  HB1 ALA A  94      48.120  40.660  66.140  1.00  0.00           H
ATOM   1309  HB2 ALA A  94      47.760  41.190  67.780  1.00  0.00           H
ATOM   1310  HB3 ALA A  94      49.120  40.210  67.620  1.00  0.00           H
ATOM   1311  C   ALA A  94      48.690  43.300  66.220  1.00  0.00           C
ATOM   1312  O   ALA A  94      48.920  43.730  65.070  1.00  0.00           O
ATOM   1313  N   ASP A  95      47.690  43.820  66.960  1.00  0.00           N
ATOM   1314  HN  ASP A  95      47.550  43.400  67.850  1.00  0.00           H
ATOM   1315  CA  ASP A  95      46.750  44.890  66.570  1.00  0.00           C
ATOM   1316  HA  ASP A  95      46.290  44.640  65.630  1.00  0.00           H
ATOM   1317  CB  ASP A  95      45.680  45.130  67.560  1.00  0.00           C
ATOM   1318  HB1 ASP A  95      45.200  46.120  67.490  1.00  0.00           H
ATOM   1319  HB2 ASP A  95      46.120  45.080  68.580  1.00  0.00           H
ATOM   1320  CG  ASP A  95      44.540  44.090  67.430  1.00  0.00           C
ATOM   1321  OD1 ASP A  95      44.320  43.400  66.400  1.00  0.00           O
ATOM   1322  OD2 ASP A  95      43.760  44.080  68.460  1.00  0.00           O
ATOM   1323  C   ASP A  95      47.450  46.150  66.280  1.00  0.00           C
ATOM   1324  O   ASP A  95      47.080  46.770  65.270  1.00  0.00           O
ATOM   1325  N   ALA A  96      48.470  46.580  67.040  1.00  0.00           N
ATOM   1326  HN  ALA A  96      48.740  45.910  67.720  1.00  0.00           H
ATOM   1327  CA  ALA A  96      49.230  47.790  66.820  1.00  0.00           C
ATOM   1328  HA  ALA A  96      48.590  48.650  66.670  1.00  0.00           H
ATOM   1329  CB  ALA A  96      50.370  47.940  67.890  1.00  0.00           C
ATOM   1330  HB1 ALA A  96      49.970  47.900  68.920  1.00  0.00           H
ATOM   1331  HB2 ALA A  96      50.720  48.980  67.720  1.00  0.00           H
ATOM   1332  HB3 ALA A  96      51.250  47.280  67.740  1.00  0.00           H
ATOM   1333  C   ALA A  96      49.960  47.680  65.390  1.00  0.00           C
ATOM   1334  O   ALA A  96      50.000  48.640  64.620  1.00  0.00           O
ATOM   1335  N   LEU A  97      50.430  46.460  64.950  1.00  0.00           N
ATOM   1336  HN  LEU A  97      50.500  45.680  65.570  1.00  0.00           H
ATOM   1337  CA  LEU A  97      50.980  46.260  63.650  1.00  0.00           C
ATOM   1338  HA  LEU A  97      51.580  47.080  63.270  1.00  0.00           H
ATOM   1339  CB  LEU A  97      51.810  44.920  63.630  1.00  0.00           C
ATOM   1340  HB1 LEU A  97      51.930  44.440  62.640  1.00  0.00           H
ATOM   1341  HB2 LEU A  97      51.270  44.220  64.310  1.00  0.00           H
ATOM   1342  CG  LEU A  97      53.240  45.210  64.220  1.00  0.00           C
ATOM   1343  HG  LEU A  97      53.070  45.570  65.260  1.00  0.00           H
ATOM   1344  CD1 LEU A  97      54.160  43.980  64.280  1.00  0.00           C
ATOM   1345 HD11 LEU A  97      53.670  43.090  64.720  1.00  0.00           H
ATOM   1346 HD12 LEU A  97      55.000  44.150  64.990  1.00  0.00           H
ATOM   1347 HD13 LEU A  97      54.480  43.800  63.230  1.00  0.00           H
ATOM   1348  CD2 LEU A  97      54.040  46.250  63.410  1.00  0.00           C
ATOM   1349 HD21 LEU A  97      54.370  45.880  62.410  1.00  0.00           H
ATOM   1350 HD22 LEU A  97      55.010  46.440  63.920  1.00  0.00           H
ATOM   1351 HD23 LEU A  97      53.530  47.240  63.360  1.00  0.00           H
ATOM   1352  C   LEU A  97      49.880  46.160  62.580  1.00  0.00           C
ATOM   1353  O   LEU A  97      50.040  46.700  61.480  1.00  0.00           O
ATOM   1354  N   ALA A  98      48.700  45.560  62.860  1.00  0.00           N
ATOM   1355  HN  ALA A  98      48.590  45.080  63.730  1.00  0.00           H
ATOM   1356  CA  ALA A  98      47.570  45.600  61.890  1.00  0.00           C
ATOM   1357  HA  ALA A  98      47.890  45.180  60.950  1.00  0.00           H
ATOM   1358  CB  ALA A  98      46.440  44.780  62.450  1.00  0.00           C
ATOM   1359  HB1 ALA A  98      46.790  43.800  62.840  1.00  0.00           H
ATOM   1360  HB2 ALA A  98      45.570  44.760  61.760  1.00  0.00           H
ATOM   1361  HB3 ALA A  98      46.140  45.230  63.420  1.00  0.00           H
ATOM   1362  C   ALA A  98      47.050  47.010  61.530  1.00  0.00           C
ATOM   1363  O   ALA A  98      46.960  47.390  60.400  1.00  0.00           O
ATOM   1364  N   THR A  99      46.880  47.880  62.560  1.00  0.00           N
ATOM   1365  HN  THR A  99      47.110  47.460  63.430  1.00  0.00           H
ATOM   1366  CA  THR A  99      46.300  49.270  62.450  1.00  0.00           C
ATOM   1367  HA  THR A  99      45.460  49.240  61.770  1.00  0.00           H
ATOM   1368  CB  THR A  99      45.720  49.820  63.710  1.00  0.00           C
ATOM   1369  HB  THR A  99      44.930  49.190  64.180  1.00  0.00           H
ATOM   1370  OG1 THR A  99      45.180  51.080  63.470  1.00  0.00           O
ATOM   1371  HG1 THR A  99      44.370  51.080  63.980  1.00  0.00           H
ATOM   1372  CG2 THR A  99      46.820  50.080  64.730  1.00  0.00           C
ATOM   1373 HG21 THR A  99      46.330  50.280  65.710  1.00  0.00           H
ATOM   1374 HG22 THR A  99      47.360  50.990  64.390  1.00  0.00           H
ATOM   1375 HG23 THR A  99      47.620  49.310  64.840  1.00  0.00           H
ATOM   1376  C   THR A  99      47.400  50.140  61.820  1.00  0.00           C
ATOM   1377  O   THR A  99      47.120  51.150  61.200  1.00  0.00           O
ATOM   1378  N   SER A 100      48.740  49.690  61.790  1.00  0.00           N
ATOM   1379  HN  SER A 100      48.780  48.810  62.260  1.00  0.00           H
ATOM   1380  CA  SER A 100      49.870  50.450  61.260  1.00  0.00           C
ATOM   1381  HA  SER A 100      49.650  51.460  61.590  1.00  0.00           H
ATOM   1382  CB  SER A 100      51.290  49.990  61.820  1.00  0.00           C
ATOM   1383  HB1 SER A 100      51.210  49.760  62.910  1.00  0.00           H
ATOM   1384  HB2 SER A 100      51.960  50.840  61.590  1.00  0.00           H
ATOM   1385  OG  SER A 100      51.880  48.800  61.180  1.00  0.00           O
ATOM   1386  HG1 SER A 100      51.240  48.090  61.210  1.00  0.00           H
ATOM   1387  C   SER A 100      49.770  50.440  59.710  1.00  0.00           C
ATOM   1388  O   SER A 100      50.360  51.250  59.020  1.00  0.00           O
ATOM   1389  N   THR A 101      48.950  49.630  59.090  1.00  0.00           N
ATOM   1390  HN  THR A 101      48.500  48.900  59.600  1.00  0.00           H
ATOM   1391  CA  THR A 101      48.780  49.600  57.680  1.00  0.00           C
ATOM   1392  HA  THR A 101      49.760  49.550  57.220  1.00  0.00           H
ATOM   1393  CB  THR A 101      48.010  48.340  57.260  1.00  0.00           C
ATOM   1394  HB  THR A 101      47.820  48.320  56.160  1.00  0.00           H
ATOM   1395  OG1 THR A 101      46.710  48.130  57.810  1.00  0.00           O
ATOM   1396  HG1 THR A 101      46.780  47.760  58.690  1.00  0.00           H
ATOM   1397  CG2 THR A 101      48.900  47.110  57.560  1.00  0.00           C
ATOM   1398 HG21 THR A 101      49.850  47.150  56.990  1.00  0.00           H
ATOM   1399 HG22 THR A 101      48.350  46.160  57.460  1.00  0.00           H
ATOM   1400 HG23 THR A 101      49.120  47.090  58.650  1.00  0.00           H
ATOM   1401  C   THR A 101      47.940  50.750  57.060  1.00  0.00           C
ATOM   1402  O   THR A 101      48.170  51.220  55.910  1.00  0.00           O
ATOM   1403  N   LEU A 102      47.010  51.320  57.820  1.00  0.00           N
ATOM   1404  HN  LEU A 102      46.840  51.060  58.770  1.00  0.00           H
ATOM   1405  CA  LEU A 102      45.980  52.380  57.570  1.00  0.00           C
ATOM   1406  HA  LEU A 102      45.350  51.930  56.810  1.00  0.00           H
ATOM   1407  CB  LEU A 102      45.060  52.680  58.800  1.00  0.00           C
ATOM   1408  HB1 LEU A 102      44.390  53.530  58.540  1.00  0.00           H
ATOM   1409  HB2 LEU A 102      45.760  53.060  59.580  1.00  0.00           H
ATOM   1410  CG  LEU A 102      44.100  51.580  59.370  1.00  0.00           C
ATOM   1411  HG  LEU A 102      44.820  50.810  59.730  1.00  0.00           H
ATOM   1412  CD1 LEU A 102      43.240  52.130  60.520  1.00  0.00           C
ATOM   1413 HD11 LEU A 102      42.450  52.860  60.260  1.00  0.00           H
ATOM   1414 HD12 LEU A 102      43.860  52.530  61.350  1.00  0.00           H
ATOM   1415 HD13 LEU A 102      42.610  51.310  60.920  1.00  0.00           H
ATOM   1416  CD2 LEU A 102      43.310  50.790  58.360  1.00  0.00           C
ATOM   1417 HD21 LEU A 102      43.970  50.130  57.760  1.00  0.00           H
ATOM   1418 HD22 LEU A 102      42.800  51.560  57.730  1.00  0.00           H
ATOM   1419 HD23 LEU A 102      42.530  50.180  58.860  1.00  0.00           H
ATOM   1420  C   LEU A 102      46.550  53.660  56.940  1.00  0.00           C
ATOM   1421  O   LEU A 102      45.710  54.140  56.190  1.00  0.00           O
ATOM   1422  N   PRO A 103      47.720  54.280  57.150  1.00  0.00           N
ATOM   1423  CD  PRO A 103      48.460  54.110  58.370  1.00  0.00           C
ATOM   1424  HD1 PRO A 103      49.030  53.200  58.110  1.00  0.00           H
ATOM   1425  HD2 PRO A 103      47.760  53.900  59.210  1.00  0.00           H
ATOM   1426  CA  PRO A 103      48.220  55.410  56.400  1.00  0.00           C
ATOM   1427  HA  PRO A 103      47.450  56.160  56.380  1.00  0.00           H
ATOM   1428  CB  PRO A 103      49.430  55.920  57.130  1.00  0.00           C
ATOM   1429  HB1 PRO A 103      49.480  57.020  57.300  1.00  0.00           H
ATOM   1430  HB2 PRO A 103      50.430  55.630  56.750  1.00  0.00           H
ATOM   1431  CG  PRO A 103      49.230  55.420  58.550  1.00  0.00           C
ATOM   1432  HG1 PRO A 103      50.150  55.370  59.170  1.00  0.00           H
ATOM   1433  HG2 PRO A 103      48.510  56.080  59.090  1.00  0.00           H
ATOM   1434  C   PRO A 103      48.430  55.050  54.940  1.00  0.00           C
ATOM   1435  O   PRO A 103      48.200  55.920  54.070  1.00  0.00           O
ATOM   1436  N   PHE A 104      49.050  53.890  54.680  1.00  0.00           N
ATOM   1437  HN  PHE A 104      49.380  53.360  55.460  1.00  0.00           H
ATOM   1438  CA  PHE A 104      49.320  53.400  53.350  1.00  0.00           C
ATOM   1439  HA  PHE A 104      49.840  54.150  52.780  1.00  0.00           H
ATOM   1440  CB  PHE A 104      50.050  52.060  53.360  1.00  0.00           C
ATOM   1441  HB1 PHE A 104      50.290  51.650  52.350  1.00  0.00           H
ATOM   1442  HB2 PHE A 104      49.400  51.290  53.820  1.00  0.00           H
ATOM   1443  CG  PHE A 104      51.390  52.250  54.020  1.00  0.00           C
ATOM   1444  CD1 PHE A 104      52.370  53.150  53.550  1.00  0.00           C
ATOM   1445  HD1 PHE A 104      52.170  53.770  52.690  1.00  0.00           H
ATOM   1446  CE1 PHE A 104      53.650  53.060  54.090  1.00  0.00           C
ATOM   1447  HE1 PHE A 104      54.420  53.600  53.550  1.00  0.00           H
ATOM   1448  CZ  PHE A 104      53.990  52.240  55.170  1.00  0.00           C
ATOM   1449  HZ  PHE A 104      54.990  52.190  55.560  1.00  0.00           H
ATOM   1450  CD2 PHE A 104      51.720  51.390  55.060  1.00  0.00           C
ATOM   1451  HD2 PHE A 104      50.890  50.780  55.390  1.00  0.00           H
ATOM   1452  CE2 PHE A 104      53.000  51.300  55.570  1.00  0.00           C
ATOM   1453  HE2 PHE A 104      53.320  50.520  56.250  1.00  0.00           H
ATOM   1454  C   PHE A 104      47.960  53.280  52.650  1.00  0.00           C
ATOM   1455  O   PHE A 104      47.820  53.660  51.530  1.00  0.00           O
ATOM   1456  N   GLN A 105      46.930  52.810  53.370  1.00  0.00           N
ATOM   1457  HN  GLN A 105      47.110  52.570  54.320  1.00  0.00           H
ATOM   1458  CA  GLN A 105      45.600  52.680  52.850  1.00  0.00           C
ATOM   1459  HA  GLN A 105      45.650  52.080  51.950  1.00  0.00           H
ATOM   1460  CB  GLN A 105      44.550  52.000  53.830  1.00  0.00           C
ATOM   1461  HB1 GLN A 105      43.560  52.120  53.360  1.00  0.00           H
ATOM   1462  HB2 GLN A 105      44.630  52.590  54.770  1.00  0.00           H
ATOM   1463  CG  GLN A 105      44.920  50.480  54.050  1.00  0.00           C
ATOM   1464  HG1 GLN A 105      45.960  50.330  54.430  1.00  0.00           H
ATOM   1465  HG2 GLN A 105      44.950  50.040  53.030  1.00  0.00           H
ATOM   1466  CD  GLN A 105      43.850  49.690  54.790  1.00  0.00           C
ATOM   1467  OE1 GLN A 105      42.670  49.680  54.320  1.00  0.00           O
ATOM   1468  NE2 GLN A 105      44.250  48.800  55.730  1.00  0.00           N
ATOM   1469 HE21 GLN A 105      45.220  48.670  55.960  1.00  0.00           H
ATOM   1470 HE22 GLN A 105      43.530  48.250  56.150  1.00  0.00           H
ATOM   1471  C   GLN A 105      45.000  54.020  52.510  1.00  0.00           C
ATOM   1472  O   GLN A 105      44.290  54.150  51.520  1.00  0.00           O
ATOM   1473  N   SER A 106      45.240  55.100  53.280  1.00  0.00           N
ATOM   1474  HN  SER A 106      45.910  54.870  53.990  1.00  0.00           H
ATOM   1475  CA  SER A 106      44.940  56.470  53.120  1.00  0.00           C
ATOM   1476  HA  SER A 106      43.880  56.570  52.910  1.00  0.00           H
ATOM   1477  CB  SER A 106      45.260  57.300  54.400  1.00  0.00           C
ATOM   1478  HB1 SER A 106      44.810  58.290  54.210  1.00  0.00           H
ATOM   1479  HB2 SER A 106      46.360  57.500  54.390  1.00  0.00           H
ATOM   1480  OG  SER A 106      44.750  56.710  55.630  1.00  0.00           O
ATOM   1481  HG1 SER A 106      45.260  55.930  55.850  1.00  0.00           H
ATOM   1482  C   SER A 106      45.550  57.140  51.870  1.00  0.00           C
ATOM   1483  O   SER A 106      44.820  57.820  51.100  1.00  0.00           O
ATOM   1484  N   ALA A 107      46.860  57.000  51.680  1.00  0.00           N
ATOM   1485  HN  ALA A 107      47.370  56.500  52.370  1.00  0.00           H
ATOM   1486  CA  ALA A 107      47.690  57.420  50.580  1.00  0.00           C
ATOM   1487  HA  ALA A 107      47.700  58.480  50.380  1.00  0.00           H
ATOM   1488  CB  ALA A 107      49.130  56.830  50.740  1.00  0.00           C
ATOM   1489  HB1 ALA A 107      49.160  55.740  50.980  1.00  0.00           H
ATOM   1490  HB2 ALA A 107      49.620  57.410  51.550  1.00  0.00           H
ATOM   1491  HB3 ALA A 107      49.620  56.850  49.750  1.00  0.00           H
ATOM   1492  C   ALA A 107      47.120  56.880  49.280  1.00  0.00           C
ATOM   1493  O   ALA A 107      46.840  57.660  48.400  1.00  0.00           O
ATOM   1494  N   LYS A 108      46.820  55.570  49.240  1.00  0.00           N
ATOM   1495  HN  LYS A 108      47.090  54.950  49.980  1.00  0.00           H
ATOM   1496  CA  LYS A 108      46.310  54.770  48.150  1.00  0.00           C
ATOM   1497  HA  LYS A 108      46.930  55.080  47.320  1.00  0.00           H
ATOM   1498  CB  LYS A 108      46.530  53.220  48.470  1.00  0.00           C
ATOM   1499  HB1 LYS A 108      46.040  52.800  49.370  1.00  0.00           H
ATOM   1500  HB2 LYS A 108      47.630  53.190  48.640  1.00  0.00           H
ATOM   1501  CG  LYS A 108      46.190  52.290  47.320  1.00  0.00           C
ATOM   1502  HG1 LYS A 108      46.730  51.330  47.230  1.00  0.00           H
ATOM   1503  HG2 LYS A 108      46.470  52.760  46.360  1.00  0.00           H
ATOM   1504  CD  LYS A 108      44.720  51.940  47.220  1.00  0.00           C
ATOM   1505  HD1 LYS A 108      44.060  52.660  47.760  1.00  0.00           H
ATOM   1506  HD2 LYS A 108      44.480  50.970  47.710  1.00  0.00           H
ATOM   1507  CE  LYS A 108      44.190  51.960  45.760  1.00  0.00           C
ATOM   1508  HE1 LYS A 108      44.790  51.230  45.180  1.00  0.00           H
ATOM   1509  HE2 LYS A 108      44.470  52.890  45.220  1.00  0.00           H
ATOM   1510  NZ  LYS A 108      42.800  51.640  45.660  1.00  0.00           N
ATOM   1511  HZ1 LYS A 108      42.560  50.710  46.080  1.00  0.00           H
ATOM   1512  HZ2 LYS A 108      42.530  51.710  44.660  1.00  0.00           H
ATOM   1513  HZ3 LYS A 108      42.160  52.300  46.140  1.00  0.00           H
ATOM   1514  C   LYS A 108      44.910  55.110  47.720  1.00  0.00           C
ATOM   1515  O   LYS A 108      44.690  55.150  46.530  1.00  0.00           O
ATOM   1516  N   TYR A 109      44.010  55.440  48.670  1.00  0.00           N
ATOM   1517  HN  TYR A 109      44.330  55.300  49.610  1.00  0.00           H
ATOM   1518  CA  TYR A 109      42.700  55.970  48.470  1.00  0.00           C
ATOM   1519  HA  TYR A 109      42.130  55.330  47.800  1.00  0.00           H
ATOM   1520  CB  TYR A 109      41.950  56.190  49.870  1.00  0.00           C
ATOM   1521  HB1 TYR A 109      42.350  56.930  50.590  1.00  0.00           H
ATOM   1522  HB2 TYR A 109      41.950  55.190  50.340  1.00  0.00           H
ATOM   1523  CG  TYR A 109      40.550  56.600  49.610  1.00  0.00           C
ATOM   1524  CD1 TYR A 109      39.690  55.580  49.030  1.00  0.00           C
ATOM   1525  HD1 TYR A 109      40.050  54.560  49.050  1.00  0.00           H
ATOM   1526  CE1 TYR A 109      38.270  55.850  48.910  1.00  0.00           C
ATOM   1527  HE1 TYR A 109      37.560  55.100  48.560  1.00  0.00           H
ATOM   1528  CZ  TYR A 109      37.800  57.170  49.180  1.00  0.00           C
ATOM   1529  OH  TYR A 109      36.490  57.590  48.920  1.00  0.00           O
ATOM   1530  HH  TYR A 109      36.130  57.000  48.250  1.00  0.00           H
ATOM   1531  CD2 TYR A 109      40.100  57.850  49.830  1.00  0.00           C
ATOM   1532  HD2 TYR A 109      40.830  58.580  50.120  1.00  0.00           H
ATOM   1533  CE2 TYR A 109      38.740  58.110  49.660  1.00  0.00           C
ATOM   1534  HE2 TYR A 109      38.330  59.090  49.870  1.00  0.00           H
ATOM   1535  C   TYR A 109      42.770  57.290  47.710  1.00  0.00           C
ATOM   1536  O   TYR A 109      42.030  57.420  46.710  1.00  0.00           O
ATOM   1537  N   LEU A 110      43.610  58.200  48.140  1.00  0.00           N
ATOM   1538  HN  LEU A 110      44.160  57.910  48.920  1.00  0.00           H
ATOM   1539  CA  LEU A 110      43.800  59.530  47.420  1.00  0.00           C
ATOM   1540  HA  LEU A 110      42.840  59.940  47.160  1.00  0.00           H
ATOM   1541  CB  LEU A 110      44.540  60.440  48.480  1.00  0.00           C
ATOM   1542  HB1 LEU A 110      45.400  59.820  48.820  1.00  0.00           H
ATOM   1543  HB2 LEU A 110      43.940  60.620  49.390  1.00  0.00           H
ATOM   1544  CG  LEU A 110      45.260  61.640  47.940  1.00  0.00           C
ATOM   1545  HG  LEU A 110      46.030  61.290  47.210  1.00  0.00           H
ATOM   1546  CD1 LEU A 110      44.370  62.590  47.270  1.00  0.00           C
ATOM   1547 HD11 LEU A 110      44.940  63.130  46.480  1.00  0.00           H
ATOM   1548 HD12 LEU A 110      43.830  63.300  47.930  1.00  0.00           H
ATOM   1549 HD13 LEU A 110      43.620  62.010  46.690  1.00  0.00           H
ATOM   1550  CD2 LEU A 110      46.090  62.440  49.030  1.00  0.00           C
ATOM   1551 HD21 LEU A 110      46.740  61.680  49.520  1.00  0.00           H
ATOM   1552 HD22 LEU A 110      45.360  62.780  49.790  1.00  0.00           H
ATOM   1553 HD23 LEU A 110      46.670  63.260  48.550  1.00  0.00           H
ATOM   1554  C   LEU A 110      44.530  59.410  46.090  1.00  0.00           C
ATOM   1555  O   LEU A 110      44.210  60.000  45.060  1.00  0.00           O
ATOM   1556  N   MET A 111      45.600  58.660  46.020  1.00  0.00           N
ATOM   1557  HN  MET A 111      45.970  58.140  46.790  1.00  0.00           H
ATOM   1558  CA  MET A 111      46.380  58.400  44.860  1.00  0.00           C
ATOM   1559  HA  MET A 111      46.480  59.390  44.430  1.00  0.00           H
ATOM   1560  CB  MET A 111      47.850  57.890  45.230  1.00  0.00           C
ATOM   1561  HB1 MET A 111      48.320  57.750  44.230  1.00  0.00           H
ATOM   1562  HB2 MET A 111      47.840  56.950  45.820  1.00  0.00           H
ATOM   1563  CG  MET A 111      48.660  58.920  46.080  1.00  0.00           C
ATOM   1564  HG1 MET A 111      49.680  58.620  46.400  1.00  0.00           H
ATOM   1565  HG2 MET A 111      48.250  59.000  47.100  1.00  0.00           H
ATOM   1566  SD  MET A 111      49.020  60.430  45.260  1.00  0.00           S
ATOM   1567  CE  MET A 111      50.470  59.990  44.150  1.00  0.00           C
ATOM   1568  HE1 MET A 111      51.470  60.010  44.620  1.00  0.00           H
ATOM   1569  HE2 MET A 111      50.560  60.830  43.430  1.00  0.00           H
ATOM   1570  HE3 MET A 111      50.360  58.990  43.690  1.00  0.00           H
ATOM   1571  C   MET A 111      45.760  57.540  43.800  1.00  0.00           C
ATOM   1572  O   MET A 111      46.210  57.630  42.640  1.00  0.00           O
ATOM   1573  N   GLU A 112      44.690  56.820  44.110  1.00  0.00           N
ATOM   1574  HN  GLU A 112      44.430  56.730  45.070  1.00  0.00           H
ATOM   1575  CA  GLU A 112      43.910  56.020  43.130  1.00  0.00           C
ATOM   1576  HA  GLU A 112      43.340  55.510  43.880  1.00  0.00           H
ATOM   1577  CB  GLU A 112      42.970  56.910  42.310  1.00  0.00           C
ATOM   1578  HB1 GLU A 112      42.490  56.210  41.590  1.00  0.00           H
ATOM   1579  HB2 GLU A 112      43.530  57.780  41.880  1.00  0.00           H
ATOM   1580  CG  GLU A 112      41.810  57.430  43.190  1.00  0.00           C
ATOM   1581  HG1 GLU A 112      42.150  58.140  43.980  1.00  0.00           H
ATOM   1582  HG2 GLU A 112      41.380  56.560  43.730  1.00  0.00           H
ATOM   1583  CD  GLU A 112      40.770  58.030  42.330  1.00  0.00           C
ATOM   1584  OE1 GLU A 112      40.620  57.640  41.110  1.00  0.00           O
ATOM   1585  OE2 GLU A 112      40.120  59.010  42.760  1.00  0.00           O
ATOM   1586  C   GLU A 112      44.620  54.990  42.270  1.00  0.00           C
ATOM   1587  O   GLU A 112      44.190  54.700  41.120  1.00  0.00           O
ATOM   1588  N   THR A 113      45.800  54.580  42.710  1.00  0.00           N
ATOM   1589  HN  THR A 113      46.080  55.010  43.570  1.00  0.00           H
ATOM   1590  CA  THR A 113      46.760  53.700  42.110  1.00  0.00           C
ATOM   1591  HA  THR A 113      46.150  52.980  41.580  1.00  0.00           H
ATOM   1592  CB  THR A 113      47.790  54.300  41.150  1.00  0.00           C
ATOM   1593  HB  THR A 113      47.270  54.830  40.320  1.00  0.00           H
ATOM   1594  OG1 THR A 113      48.550  53.310  40.520  1.00  0.00           O
ATOM   1595  HG1 THR A 113      49.310  53.790  40.190  1.00  0.00           H
ATOM   1596  CG2 THR A 113      48.780  55.250  41.940  1.00  0.00           C
ATOM   1597 HG21 THR A 113      49.140  56.050  41.270  1.00  0.00           H
ATOM   1598 HG22 THR A 113      49.580  54.670  42.440  1.00  0.00           H
ATOM   1599 HG23 THR A 113      48.260  55.830  42.740  1.00  0.00           H
ATOM   1600  C   THR A 113      47.490  53.060  43.270  1.00  0.00           C
ATOM   1601  O   THR A 113      47.410  53.580  44.390  1.00  0.00           O
ATOM   1602  N   TRP A 114      48.390  52.060  43.130  1.00  0.00           N
ATOM   1603  HN  TRP A 114      48.510  51.600  42.260  1.00  0.00           H
ATOM   1604  CA  TRP A 114      49.450  51.750  44.120  1.00  0.00           C
ATOM   1605  HA  TRP A 114      49.110  52.110  45.090  1.00  0.00           H
ATOM   1606  CB  TRP A 114      49.520  50.210  44.290  1.00  0.00           C
ATOM   1607  HB1 TRP A 114      49.560  49.710  43.290  1.00  0.00           H
ATOM   1608  HB2 TRP A 114      48.500  49.960  44.660  1.00  0.00           H
ATOM   1609  CG  TRP A 114      50.600  49.690  45.150  1.00  0.00           C
ATOM   1610  CD1 TRP A 114      51.810  49.290  44.740  1.00  0.00           C
ATOM   1611  HD1 TRP A 114      52.010  49.200  43.680  1.00  0.00           H
ATOM   1612  NE1 TRP A 114      52.600  48.980  45.810  1.00  0.00           N
ATOM   1613  HE1 TRP A 114      53.500  48.600  45.840  1.00  0.00           H
ATOM   1614  CE2 TRP A 114      51.930  49.310  47.010  1.00  0.00           C
ATOM   1615  CD2 TRP A 114      50.620  49.690  46.610  1.00  0.00           C
ATOM   1616  CE3 TRP A 114      49.710  50.140  47.610  1.00  0.00           C
ATOM   1617  HE3 TRP A 114      48.730  50.410  47.240  1.00  0.00           H
ATOM   1618  CZ3 TRP A 114      50.150  50.130  48.910  1.00  0.00           C
ATOM   1619  HZ3 TRP A 114      49.460  50.390  49.690  1.00  0.00           H
ATOM   1620  CZ2 TRP A 114      52.360  49.320  48.330  1.00  0.00           C
ATOM   1621  HZ2 TRP A 114      53.290  48.830  48.590  1.00  0.00           H
ATOM   1622  CH2 TRP A 114      51.400  49.690  49.280  1.00  0.00           C
ATOM   1623  HH2 TRP A 114      51.880  50.000  50.200  1.00  0.00           H
ATOM   1624  C   TRP A 114      50.850  52.190  43.650  1.00  0.00           C
ATOM   1625  O   TRP A 114      51.310  51.670  42.650  1.00  0.00           O
ATOM   1626  N   PRO A 115      51.560  53.090  44.280  1.00  0.00           N
ATOM   1627  CD  PRO A 115      50.850  53.970  45.270  1.00  0.00           C
ATOM   1628  HD1 PRO A 115      50.960  53.440  46.240  1.00  0.00           H
ATOM   1629  HD2 PRO A 115      49.810  54.240  44.970  1.00  0.00           H
ATOM   1630  CA  PRO A 115      52.840  53.710  43.800  1.00  0.00           C
ATOM   1631  HA  PRO A 115      52.930  53.480  42.750  1.00  0.00           H
ATOM   1632  CB  PRO A 115      52.520  55.220  43.960  1.00  0.00           C
ATOM   1633  HB1 PRO A 115      51.930  55.430  43.050  1.00  0.00           H
ATOM   1634  HB2 PRO A 115      53.460  55.810  44.010  1.00  0.00           H
ATOM   1635  CG  PRO A 115      51.610  55.300  45.170  1.00  0.00           C
ATOM   1636  HG1 PRO A 115      52.350  55.400  45.990  1.00  0.00           H
ATOM   1637  HG2 PRO A 115      51.020  56.240  45.170  1.00  0.00           H
ATOM   1638  C   PRO A 115      54.060  53.230  44.600  1.00  0.00           C
ATOM   1639  O   PRO A 115      55.130  53.790  44.340  1.00  0.00           O
ATOM   1640  N   PHE A 116      54.020  52.250  45.550  1.00  0.00           N
ATOM   1641  HN  PHE A 116      53.210  51.670  45.640  1.00  0.00           H
ATOM   1642  CA  PHE A 116      55.120  52.200  46.500  1.00  0.00           C
ATOM   1643  HA  PHE A 116      55.790  53.030  46.340  1.00  0.00           H
ATOM   1644  CB  PHE A 116      54.690  52.280  47.970  1.00  0.00           C
ATOM   1645  HB1 PHE A 116      55.500  52.190  48.720  1.00  0.00           H
ATOM   1646  HB2 PHE A 116      54.150  51.360  48.290  1.00  0.00           H
ATOM   1647  CG  PHE A 116      53.900  53.500  48.370  1.00  0.00           C
ATOM   1648  CD1 PHE A 116      54.450  54.710  48.060  1.00  0.00           C
ATOM   1649  HD1 PHE A 116      55.430  54.800  47.610  1.00  0.00           H
ATOM   1650  CE1 PHE A 116      53.720  55.900  48.260  1.00  0.00           C
ATOM   1651  HE1 PHE A 116      54.130  56.880  48.090  1.00  0.00           H
ATOM   1652  CZ  PHE A 116      52.390  55.810  48.770  1.00  0.00           C
ATOM   1653  HZ  PHE A 116      51.860  56.750  48.810  1.00  0.00           H
ATOM   1654  CD2 PHE A 116      52.630  53.420  48.850  1.00  0.00           C
ATOM   1655  HD2 PHE A 116      52.140  52.480  49.070  1.00  0.00           H
ATOM   1656  CE2 PHE A 116      51.830  54.580  48.940  1.00  0.00           C
ATOM   1657  HE2 PHE A 116      50.810  54.480  49.280  1.00  0.00           H
ATOM   1658  C   PHE A 116      56.060  51.050  46.310  1.00  0.00           C
ATOM   1659  O   PHE A 116      56.980  50.840  47.120  1.00  0.00           O
ATOM   1660  N   GLY A 117      55.830  50.230  45.250  1.00  0.00           N
ATOM   1661  HN  GLY A 117      55.130  50.500  44.590  1.00  0.00           H
ATOM   1662  CA  GLY A 117      56.580  49.060  44.950  1.00  0.00           C
ATOM   1663  HA1 GLY A 117      57.610  49.170  45.260  1.00  0.00           H
ATOM   1664  HA2 GLY A 117      56.490  48.890  43.880  1.00  0.00           H
ATOM   1665  C   GLY A 117      56.150  47.800  45.620  1.00  0.00           C
ATOM   1666  O   GLY A 117      55.300  47.860  46.500  1.00  0.00           O
ATOM   1667  N   GLU A 118      56.770  46.730  45.130  1.00  0.00           N
ATOM   1668  HN  GLU A 118      57.400  46.880  44.380  1.00  0.00           H
ATOM   1669  CA  GLU A 118      56.350  45.430  45.470  1.00  0.00           C
ATOM   1670  HA  GLU A 118      55.270  45.450  45.590  1.00  0.00           H
ATOM   1671  CB  GLU A 118      56.540  44.440  44.290  1.00  0.00           C
ATOM   1672  HB1 GLU A 118      57.570  44.110  44.070  1.00  0.00           H
ATOM   1673  HB2 GLU A 118      56.290  45.090  43.420  1.00  0.00           H
ATOM   1674  CG  GLU A 118      55.700  43.150  44.410  1.00  0.00           C
ATOM   1675  HG1 GLU A 118      54.660  43.410  44.700  1.00  0.00           H
ATOM   1676  HG2 GLU A 118      56.130  42.390  45.090  1.00  0.00           H
ATOM   1677  CD  GLU A 118      55.630  42.430  43.020  1.00  0.00           C
ATOM   1678  OE1 GLU A 118      56.040  41.240  42.950  1.00  0.00           O
ATOM   1679  OE2 GLU A 118      54.940  42.880  42.120  1.00  0.00           O
ATOM   1680  C   GLU A 118      56.870  44.830  46.760  1.00  0.00           C
ATOM   1681  O   GLU A 118      56.270  43.890  47.310  1.00  0.00           O
ATOM   1682  N   LEU A 119      57.890  45.430  47.330  1.00  0.00           N
ATOM   1683  HN  LEU A 119      58.360  46.250  47.010  1.00  0.00           H
ATOM   1684  CA  LEU A 119      58.590  45.010  48.510  1.00  0.00           C
ATOM   1685  HA  LEU A 119      58.790  43.950  48.570  1.00  0.00           H
ATOM   1686  CB  LEU A 119      59.960  45.800  48.590  1.00  0.00           C
ATOM   1687  HB1 LEU A 119      59.860  46.910  48.600  1.00  0.00           H
ATOM   1688  HB2 LEU A 119      60.600  45.470  47.740  1.00  0.00           H
ATOM   1689  CG  LEU A 119      60.870  45.630  49.910  1.00  0.00           C
ATOM   1690  HG  LEU A 119      60.310  46.090  50.750  1.00  0.00           H
ATOM   1691  CD1 LEU A 119      61.200  44.200  50.240  1.00  0.00           C
ATOM   1692 HD11 LEU A 119      60.290  43.630  50.510  1.00  0.00           H
ATOM   1693 HD12 LEU A 119      61.840  44.220  51.150  1.00  0.00           H
ATOM   1694 HD13 LEU A 119      61.860  43.790  49.450  1.00  0.00           H
ATOM   1695  CD2 LEU A 119      62.170  46.390  49.690  1.00  0.00           C
ATOM   1696 HD21 LEU A 119      62.860  45.910  48.970  1.00  0.00           H
ATOM   1697 HD22 LEU A 119      62.790  46.390  50.620  1.00  0.00           H
ATOM   1698 HD23 LEU A 119      61.880  47.450  49.490  1.00  0.00           H
ATOM   1699  C   LEU A 119      57.780  45.320  49.790  1.00  0.00           C
ATOM   1700  O   LEU A 119      57.510  44.420  50.550  1.00  0.00           O
ATOM   1701  N   LEU A 120      57.260  46.550  49.800  1.00  0.00           N
ATOM   1702  HN  LEU A 120      57.580  47.190  49.110  1.00  0.00           H
ATOM   1703  CA  LEU A 120      56.220  46.910  50.760  1.00  0.00           C
ATOM   1704  HA  LEU A 120      56.570  46.520  51.700  1.00  0.00           H
ATOM   1705  CB  LEU A 120      56.190  48.450  50.910  1.00  0.00           C
ATOM   1706  HB1 LEU A 120      55.950  48.820  49.890  1.00  0.00           H
ATOM   1707  HB2 LEU A 120      57.160  48.870  51.240  1.00  0.00           H
ATOM   1708  CG  LEU A 120      55.090  49.070  51.720  1.00  0.00           C
ATOM   1709  HG  LEU A 120      54.050  48.830  51.400  1.00  0.00           H
ATOM   1710  CD1 LEU A 120      55.110  48.550  53.170  1.00  0.00           C
ATOM   1711 HD11 LEU A 120      56.070  48.880  53.610  1.00  0.00           H
ATOM   1712 HD12 LEU A 120      54.980  47.450  53.210  1.00  0.00           H
ATOM   1713 HD13 LEU A 120      54.310  49.120  53.700  1.00  0.00           H
ATOM   1714  CD2 LEU A 120      55.380  50.550  51.680  1.00  0.00           C
ATOM   1715 HD21 LEU A 120      54.480  51.070  52.060  1.00  0.00           H
ATOM   1716 HD22 LEU A 120      55.610  50.850  50.630  1.00  0.00           H
ATOM   1717 HD23 LEU A 120      56.300  50.820  52.250  1.00  0.00           H
ATOM   1718  C   LEU A 120      54.860  46.260  50.400  1.00  0.00           C
ATOM   1719  O   LEU A 120      54.170  45.840  51.300  1.00  0.00           O
ATOM   1720  N   CYS A 121      54.440  46.220  49.070  1.00  0.00           N
ATOM   1721  HN  CYS A 121      54.970  46.680  48.360  1.00  0.00           H
ATOM   1722  CA  CYS A 121      53.240  45.490  48.730  1.00  0.00           C
ATOM   1723  HA  CYS A 121      52.440  45.990  49.250  1.00  0.00           H
ATOM   1724  CB  CYS A 121      52.940  45.510  47.200  1.00  0.00           C
ATOM   1725  HB1 CYS A 121      53.860  45.040  46.800  1.00  0.00           H
ATOM   1726  HB2 CYS A 121      52.930  46.580  46.930  1.00  0.00           H
ATOM   1727  SG  CYS A 121      51.420  44.630  46.680  1.00  0.00           S
ATOM   1728  C   CYS A 121      53.080  44.050  49.300  1.00  0.00           C
ATOM   1729  O   CYS A 121      52.120  43.690  49.950  1.00  0.00           O
ATOM   1730  N   LYS A 122      54.130  43.200  49.080  1.00  0.00           N
ATOM   1731  HN  LYS A 122      55.020  43.490  48.720  1.00  0.00           H
ATOM   1732  CA  LYS A 122      54.150  41.940  49.840  1.00  0.00           C
ATOM   1733  HA  LYS A 122      53.350  41.330  49.450  1.00  0.00           H
ATOM   1734  CB  LYS A 122      55.440  41.310  49.400  1.00  0.00           C
ATOM   1735  HB1 LYS A 122      56.030  40.780  50.180  1.00  0.00           H
ATOM   1736  HB2 LYS A 122      56.190  42.080  49.140  1.00  0.00           H
ATOM   1737  CG  LYS A 122      55.240  40.410  48.230  1.00  0.00           C
ATOM   1738  HG1 LYS A 122      54.460  40.890  47.600  1.00  0.00           H
ATOM   1739  HG2 LYS A 122      54.880  39.430  48.610  1.00  0.00           H
ATOM   1740  CD  LYS A 122      56.550  40.280  47.350  1.00  0.00           C
ATOM   1741  HD1 LYS A 122      57.370  39.790  47.920  1.00  0.00           H
ATOM   1742  HD2 LYS A 122      56.940  41.310  47.240  1.00  0.00           H
ATOM   1743  CE  LYS A 122      56.330  39.620  46.030  1.00  0.00           C
ATOM   1744  HE1 LYS A 122      57.170  39.750  45.310  1.00  0.00           H
ATOM   1745  HE2 LYS A 122      55.430  40.050  45.530  1.00  0.00           H
ATOM   1746  NZ  LYS A 122      56.250  38.160  46.310  1.00  0.00           N
ATOM   1747  HZ1 LYS A 122      56.230  37.610  45.420  1.00  0.00           H
ATOM   1748  HZ2 LYS A 122      55.360  37.860  46.750  1.00  0.00           H
ATOM   1749  HZ3 LYS A 122      57.030  37.720  46.830  1.00  0.00           H
ATOM   1750  C   LYS A 122      54.190  41.980  51.350  1.00  0.00           C
ATOM   1751  O   LYS A 122      53.410  41.280  52.010  1.00  0.00           O
ATOM   1752  N   ALA A 123      55.050  42.830  51.930  1.00  0.00           N
ATOM   1753  HN  ALA A 123      55.800  43.260  51.440  1.00  0.00           H
ATOM   1754  CA  ALA A 123      54.890  43.040  53.380  1.00  0.00           C
ATOM   1755  HA  ALA A 123      55.090  42.060  53.790  1.00  0.00           H
ATOM   1756  CB  ALA A 123      55.940  44.020  53.910  1.00  0.00           C
ATOM   1757  HB1 ALA A 123      55.790  45.100  53.690  1.00  0.00           H
ATOM   1758  HB2 ALA A 123      56.900  43.770  53.410  1.00  0.00           H
ATOM   1759  HB3 ALA A 123      56.210  43.900  54.980  1.00  0.00           H
ATOM   1760  C   ALA A 123      53.530  43.550  53.960  1.00  0.00           C
ATOM   1761  O   ALA A 123      52.990  43.060  54.960  1.00  0.00           O
ATOM   1762  N   VAL A 124      52.840  44.520  53.370  1.00  0.00           N
ATOM   1763  HN  VAL A 124      53.290  44.970  52.600  1.00  0.00           H
ATOM   1764  CA  VAL A 124      51.550  45.090  53.790  1.00  0.00           C
ATOM   1765  HA  VAL A 124      51.640  45.200  54.860  1.00  0.00           H
ATOM   1766  CB  VAL A 124      51.380  46.510  53.180  1.00  0.00           C
ATOM   1767  HB  VAL A 124      52.310  47.100  53.280  1.00  0.00           H
ATOM   1768  CG1 VAL A 124      50.890  46.410  51.690  1.00  0.00           C
ATOM   1769 HG11 VAL A 124      49.930  45.870  51.770  1.00  0.00           H
ATOM   1770 HG12 VAL A 124      51.580  45.840  51.020  1.00  0.00           H
ATOM   1771 HG13 VAL A 124      50.670  47.430  51.310  1.00  0.00           H
ATOM   1772  CG2 VAL A 124      50.410  47.240  54.170  1.00  0.00           C
ATOM   1773 HG21 VAL A 124      49.550  46.610  54.480  1.00  0.00           H
ATOM   1774 HG22 VAL A 124      49.990  48.210  53.830  1.00  0.00           H
ATOM   1775 HG23 VAL A 124      51.010  47.360  55.100  1.00  0.00           H
ATOM   1776  C   VAL A 124      50.370  44.140  53.610  1.00  0.00           C
ATOM   1777  O   VAL A 124      49.520  44.070  54.510  1.00  0.00           O
ATOM   1778  N   LEU A 125      50.320  43.280  52.530  1.00  0.00           N
ATOM   1779  HN  LEU A 125      50.900  43.390  51.720  1.00  0.00           H
ATOM   1780  CA  LEU A 125      49.400  42.240  52.460  1.00  0.00           C
ATOM   1781  HA  LEU A 125      48.450  42.590  52.840  1.00  0.00           H
ATOM   1782  CB  LEU A 125      49.320  41.780  51.000  1.00  0.00           C
ATOM   1783  HB1 LEU A 125      48.870  40.770  50.910  1.00  0.00           H
ATOM   1784  HB2 LEU A 125      50.360  41.620  50.640  1.00  0.00           H
ATOM   1785  CG  LEU A 125      48.560  42.630  50.060  1.00  0.00           C
ATOM   1786  HG  LEU A 125      49.010  43.640  50.160  1.00  0.00           H
ATOM   1787  CD1 LEU A 125      48.700  42.100  48.660  1.00  0.00           C
ATOM   1788 HD11 LEU A 125      48.380  42.840  47.890  1.00  0.00           H
ATOM   1789 HD12 LEU A 125      48.150  41.150  48.490  1.00  0.00           H
ATOM   1790 HD13 LEU A 125      49.770  41.930  48.430  1.00  0.00           H
ATOM   1791  CD2 LEU A 125      47.100  42.810  50.440  1.00  0.00           C
ATOM   1792 HD21 LEU A 125      46.570  43.570  49.810  1.00  0.00           H
ATOM   1793 HD22 LEU A 125      47.060  43.150  51.500  1.00  0.00           H
ATOM   1794 HD23 LEU A 125      46.560  41.840  50.450  1.00  0.00           H
ATOM   1795  C   LEU A 125      49.720  41.060  53.460  1.00  0.00           C
ATOM   1796  O   LEU A 125      48.840  40.330  53.970  1.00  0.00           O
ATOM   1797  N   SER A 126      50.990  40.900  53.860  1.00  0.00           N
ATOM   1798  HN  SER A 126      51.700  41.400  53.370  1.00  0.00           H
ATOM   1799  CA  SER A 126      51.320  40.010  54.960  1.00  0.00           C
ATOM   1800  HA  SER A 126      50.850  39.050  54.770  1.00  0.00           H
ATOM   1801  CB  SER A 126      52.810  39.580  54.950  1.00  0.00           C
ATOM   1802  HB1 SER A 126      53.490  40.400  55.260  1.00  0.00           H
ATOM   1803  HB2 SER A 126      52.880  39.340  53.870  1.00  0.00           H
ATOM   1804  OG  SER A 126      53.080  38.430  55.750  1.00  0.00           O
ATOM   1805  HG1 SER A 126      53.180  37.660  55.180  1.00  0.00           H
ATOM   1806  C   SER A 126      50.850  40.440  56.330  1.00  0.00           C
ATOM   1807  O   SER A 126      50.070  39.660  56.880  1.00  0.00           O
ATOM   1808  N   ILE A 127      50.970  41.740  56.750  1.00  0.00           N
ATOM   1809  HN  ILE A 127      51.690  42.290  56.340  1.00  0.00           H
ATOM   1810  CA  ILE A 127      50.350  42.340  57.900  1.00  0.00           C
ATOM   1811  HA  ILE A 127      50.710  41.810  58.760  1.00  0.00           H
ATOM   1812  CB  ILE A 127      50.700  43.780  58.050  1.00  0.00           C
ATOM   1813  HB  ILE A 127      50.320  44.340  57.160  1.00  0.00           H
ATOM   1814  CG2 ILE A 127      49.980  44.340  59.300  1.00  0.00           C
ATOM   1815 HG21 ILE A 127      50.270  43.770  60.210  1.00  0.00           H
ATOM   1816 HG22 ILE A 127      48.890  44.300  59.090  1.00  0.00           H
ATOM   1817 HG23 ILE A 127      50.280  45.390  59.510  1.00  0.00           H
ATOM   1818  CG1 ILE A 127      52.220  44.000  58.170  1.00  0.00           C
ATOM   1819 HG11 ILE A 127      52.700  43.320  57.430  1.00  0.00           H
ATOM   1820 HG12 ILE A 127      52.480  43.760  59.220  1.00  0.00           H
ATOM   1821  CD  ILE A 127      52.660  45.420  57.850  1.00  0.00           C
ATOM   1822  HD1 ILE A 127      53.740  45.520  57.610  1.00  0.00           H
ATOM   1823  HD2 ILE A 127      52.460  46.140  58.670  1.00  0.00           H
ATOM   1824  HD3 ILE A 127      52.120  45.740  56.940  1.00  0.00           H
ATOM   1825  C   ILE A 127      48.830  42.180  57.780  1.00  0.00           C
ATOM   1826  O   ILE A 127      48.220  41.720  58.750  1.00  0.00           O
ATOM   1827  N   ASP A 128      48.220  42.470  56.640  1.00  0.00           N
ATOM   1828  HN  ASP A 128      48.770  42.880  55.910  1.00  0.00           H
ATOM   1829  CA  ASP A 128      46.820  42.300  56.440  1.00  0.00           C
ATOM   1830  HA  ASP A 128      46.380  42.970  57.160  1.00  0.00           H
ATOM   1831  CB  ASP A 128      46.440  42.780  54.990  1.00  0.00           C
ATOM   1832  HB1 ASP A 128      46.920  42.100  54.240  1.00  0.00           H
ATOM   1833  HB2 ASP A 128      46.850  43.800  54.820  1.00  0.00           H
ATOM   1834  CG  ASP A 128      45.010  43.030  54.700  1.00  0.00           C
ATOM   1835  OD1 ASP A 128      44.400  43.890  55.360  1.00  0.00           O
ATOM   1836  OD2 ASP A 128      44.450  42.460  53.710  1.00  0.00           O
ATOM   1837  C   ASP A 128      46.220  40.930  56.790  1.00  0.00           C
ATOM   1838  O   ASP A 128      45.160  40.850  57.400  1.00  0.00           O
ATOM   1839  N   TYR A 129      46.890  39.740  56.480  1.00  0.00           N
ATOM   1840  HN  TYR A 129      47.780  39.740  56.020  1.00  0.00           H
ATOM   1841  CA  TYR A 129      46.390  38.390  56.900  1.00  0.00           C
ATOM   1842  HA  TYR A 129      45.320  38.300  57.060  1.00  0.00           H
ATOM   1843  CB  TYR A 129      46.770  37.360  55.750  1.00  0.00           C
ATOM   1844  HB1 TYR A 129      46.730  36.320  56.160  1.00  0.00           H
ATOM   1845  HB2 TYR A 129      47.730  37.680  55.280  1.00  0.00           H
ATOM   1846  CG  TYR A 129      45.680  37.230  54.730  1.00  0.00           C
ATOM   1847  CD1 TYR A 129      45.080  35.990  54.480  1.00  0.00           C
ATOM   1848  HD1 TYR A 129      45.400  35.110  55.020  1.00  0.00           H
ATOM   1849  CE1 TYR A 129      44.020  35.940  53.500  1.00  0.00           C
ATOM   1850  HE1 TYR A 129      43.490  35.020  53.330  1.00  0.00           H
ATOM   1851  CZ  TYR A 129      43.720  37.040  52.720  1.00  0.00           C
ATOM   1852  OH  TYR A 129      42.760  36.920  51.720  1.00  0.00           O
ATOM   1853  HH  TYR A 129      42.950  37.610  51.070  1.00  0.00           H
ATOM   1854  CD2 TYR A 129      45.410  38.280  53.930  1.00  0.00           C
ATOM   1855  HD2 TYR A 129      45.930  39.220  53.990  1.00  0.00           H
ATOM   1856  CE2 TYR A 129      44.380  38.240  52.930  1.00  0.00           C
ATOM   1857  HE2 TYR A 129      44.300  39.150  52.350  1.00  0.00           H
ATOM   1858  C   TYR A 129      46.960  37.930  58.240  1.00  0.00           C
ATOM   1859  O   TYR A 129      46.260  37.540  59.190  1.00  0.00           O
ATOM   1860  N   TYR A 130      48.270  38.060  58.360  1.00  0.00           N
ATOM   1861  HN  TYR A 130      48.840  38.520  57.700  1.00  0.00           H
ATOM   1862  CA  TYR A 130      49.030  37.630  59.510  1.00  0.00           C
ATOM   1863  HA  TYR A 130      49.100  36.550  59.590  1.00  0.00           H
ATOM   1864  CB  TYR A 130      50.520  38.030  59.220  1.00  0.00           C
ATOM   1865  HB1 TYR A 130      50.550  39.120  59.030  1.00  0.00           H
ATOM   1866  HB2 TYR A 130      50.970  37.450  58.380  1.00  0.00           H
ATOM   1867  CG  TYR A 130      51.600  37.840  60.260  1.00  0.00           C
ATOM   1868  CD1 TYR A 130      51.580  36.690  61.090  1.00  0.00           C
ATOM   1869  HD1 TYR A 130      50.860  35.900  60.970  1.00  0.00           H
ATOM   1870  CE1 TYR A 130      52.570  36.520  62.040  1.00  0.00           C
ATOM   1871  HE1 TYR A 130      52.540  35.600  62.620  1.00  0.00           H
ATOM   1872  CZ  TYR A 130      53.580  37.500  62.310  1.00  0.00           C
ATOM   1873  OH  TYR A 130      54.720  37.080  62.940  1.00  0.00           O
ATOM   1874  HH  TYR A 130      54.850  36.140  63.030  1.00  0.00           H
ATOM   1875  CD2 TYR A 130      52.680  38.710  60.440  1.00  0.00           C
ATOM   1876  HD2 TYR A 130      52.660  39.640  59.880  1.00  0.00           H
ATOM   1877  CE2 TYR A 130      53.640  38.590  61.470  1.00  0.00           C
ATOM   1878  HE2 TYR A 130      54.420  39.340  61.500  1.00  0.00           H
ATOM   1879  C   TYR A 130      48.570  38.150  60.860  1.00  0.00           C
ATOM   1880  O   TYR A 130      48.310  37.390  61.770  1.00  0.00           O
ATOM   1881  N   ASN A 131      48.380  39.450  60.940  1.00  0.00           N
ATOM   1882  HN  ASN A 131      48.640  40.020  60.160  1.00  0.00           H
ATOM   1883  CA  ASN A 131      48.020  40.010  62.210  1.00  0.00           C
ATOM   1884  HA  ASN A 131      48.480  39.360  62.940  1.00  0.00           H
ATOM   1885  CB  ASN A 131      48.560  41.460  62.330  1.00  0.00           C
ATOM   1886  HB1 ASN A 131      48.290  41.980  63.270  1.00  0.00           H
ATOM   1887  HB2 ASN A 131      48.430  42.160  61.470  1.00  0.00           H
ATOM   1888  CG  ASN A 131      50.010  41.270  62.380  1.00  0.00           C
ATOM   1889  OD1 ASN A 131      50.720  41.530  61.410  1.00  0.00           O
ATOM   1890  ND2 ASN A 131      50.470  40.740  63.530  1.00  0.00           N
ATOM   1891 HD21 ASN A 131      49.920  40.650  64.370  1.00  0.00           H
ATOM   1892 HD22 ASN A 131      51.450  40.560  63.580  1.00  0.00           H
ATOM   1893  C   ASN A 131      46.510  40.070  62.530  1.00  0.00           C
ATOM   1894  O   ASN A 131      46.090  39.940  63.700  1.00  0.00           O
ATOM   1895  N   MET A 132      45.630  40.060  61.520  1.00  0.00           N
ATOM   1896  HN  MET A 132      45.910  40.340  60.600  1.00  0.00           H
ATOM   1897  CA  MET A 132      44.220  39.590  61.670  1.00  0.00           C
ATOM   1898  HA  MET A 132      43.880  40.190  62.510  1.00  0.00           H
ATOM   1899  CB  MET A 132      43.360  39.910  60.430  1.00  0.00           C
ATOM   1900  HB1 MET A 132      43.900  39.540  59.530  1.00  0.00           H
ATOM   1901  HB2 MET A 132      43.390  41.020  60.330  1.00  0.00           H
ATOM   1902  CG  MET A 132      41.900  39.450  60.470  1.00  0.00           C
ATOM   1903  HG1 MET A 132      41.410  40.340  60.010  1.00  0.00           H
ATOM   1904  HG2 MET A 132      41.530  39.400  61.510  1.00  0.00           H
ATOM   1905  SD  MET A 132      41.580  37.880  59.530  1.00  0.00           S
ATOM   1906  CE  MET A 132      39.730  38.190  59.560  1.00  0.00           C
ATOM   1907  HE1 MET A 132      39.340  38.160  60.600  1.00  0.00           H
ATOM   1908  HE2 MET A 132      39.350  37.450  58.820  1.00  0.00           H
ATOM   1909  HE3 MET A 132      39.460  39.210  59.210  1.00  0.00           H
ATOM   1910  C   MET A 132      44.040  38.180  62.200  1.00  0.00           C
ATOM   1911  O   MET A 132      43.360  37.970  63.220  1.00  0.00           O
ATOM   1912  N   PHE A 133      44.650  37.220  61.600  1.00  0.00           N
ATOM   1913  HN  PHE A 133      45.310  37.460  60.890  1.00  0.00           H
ATOM   1914  CA  PHE A 133      44.790  35.850  62.180  1.00  0.00           C
ATOM   1915  HA  PHE A 133      43.790  35.530  62.430  1.00  0.00           H
ATOM   1916  CB  PHE A 133      45.510  34.840  61.230  1.00  0.00           C
ATOM   1917  HB1 PHE A 133      45.820  33.890  61.710  1.00  0.00           H
ATOM   1918  HB2 PHE A 133      46.360  35.410  60.800  1.00  0.00           H
ATOM   1919  CG  PHE A 133      44.560  34.430  60.190  1.00  0.00           C
ATOM   1920  CD1 PHE A 133      43.590  33.500  60.590  1.00  0.00           C
ATOM   1921  HD1 PHE A 133      43.430  33.210  61.610  1.00  0.00           H
ATOM   1922  CE1 PHE A 133      42.740  32.880  59.660  1.00  0.00           C
ATOM   1923  HE1 PHE A 133      42.020  32.160  60.010  1.00  0.00           H
ATOM   1924  CZ  PHE A 133      42.770  33.250  58.350  1.00  0.00           C
ATOM   1925  HZ  PHE A 133      42.030  32.890  57.640  1.00  0.00           H
ATOM   1926  CD2 PHE A 133      44.660  34.700  58.800  1.00  0.00           C
ATOM   1927  HD2 PHE A 133      45.260  35.480  58.360  1.00  0.00           H
ATOM   1928  CE2 PHE A 133      43.740  34.130  57.880  1.00  0.00           C
ATOM   1929  HE2 PHE A 133      43.760  34.250  56.800  1.00  0.00           H
ATOM   1930  C   PHE A 133      45.410  35.800  63.580  1.00  0.00           C
ATOM   1931  O   PHE A 133      44.870  35.170  64.500  1.00  0.00           O
ATOM   1932  N   THR A 134      46.450  36.530  63.820  1.00  0.00           N
ATOM   1933  HN  THR A 134      46.880  36.950  63.020  1.00  0.00           H
ATOM   1934  CA  THR A 134      47.120  36.390  65.180  1.00  0.00           C
ATOM   1935  HA  THR A 134      47.260  35.370  65.490  1.00  0.00           H
ATOM   1936  CB  THR A 134      48.400  37.270  65.300  1.00  0.00           C
ATOM   1937  HB  THR A 134      48.120  38.310  65.030  1.00  0.00           H
ATOM   1938  OG1 THR A 134      49.460  36.880  64.430  1.00  0.00           O
ATOM   1939  HG1 THR A 134      49.210  37.210  63.560  1.00  0.00           H
ATOM   1940  CG2 THR A 134      49.050  37.240  66.710  1.00  0.00           C
ATOM   1941 HG21 THR A 134      49.250  36.170  66.960  1.00  0.00           H
ATOM   1942 HG22 THR A 134      48.380  37.780  67.410  1.00  0.00           H
ATOM   1943 HG23 THR A 134      49.980  37.850  66.750  1.00  0.00           H
ATOM   1944  C   THR A 134      46.150  36.900  66.290  1.00  0.00           C
ATOM   1945  O   THR A 134      45.980  36.300  67.360  1.00  0.00           O
ATOM   1946  N   SER A 135      45.420  38.120  66.130  1.00  0.00           N
ATOM   1947  HN  SER A 135      45.450  38.500  65.210  1.00  0.00           H
ATOM   1948  CA  SER A 135      44.530  38.860  67.040  1.00  0.00           C
ATOM   1949  HA  SER A 135      45.070  38.980  67.960  1.00  0.00           H
ATOM   1950  CB  SER A 135      44.130  40.260  66.600  1.00  0.00           C
ATOM   1951  HB1 SER A 135      43.520  40.820  67.340  1.00  0.00           H
ATOM   1952  HB2 SER A 135      43.610  40.370  65.620  1.00  0.00           H
ATOM   1953  OG  SER A 135      45.320  41.030  66.570  1.00  0.00           O
ATOM   1954  HG1 SER A 135      44.940  41.910  66.570  1.00  0.00           H
ATOM   1955  C   SER A 135      43.310  38.050  67.380  1.00  0.00           C
ATOM   1956  O   SER A 135      42.980  37.870  68.560  1.00  0.00           O
ATOM   1957  N   ILE A 136      42.680  37.400  66.330  1.00  0.00           N
ATOM   1958  HN  ILE A 136      42.980  37.560  65.390  1.00  0.00           H
ATOM   1959  CA  ILE A 136      41.560  36.560  66.390  1.00  0.00           C
ATOM   1960  HA  ILE A 136      40.750  37.120  66.840  1.00  0.00           H
ATOM   1961  CB  ILE A 136      41.000  36.220  65.040  1.00  0.00           C
ATOM   1962  HB  ILE A 136      41.830  35.830  64.430  1.00  0.00           H
ATOM   1963  CG2 ILE A 136      39.990  34.980  65.020  1.00  0.00           C
ATOM   1964 HG21 ILE A 136      39.960  34.660  63.950  1.00  0.00           H
ATOM   1965 HG22 ILE A 136      39.060  35.340  65.510  1.00  0.00           H
ATOM   1966 HG23 ILE A 136      40.400  34.110  65.570  1.00  0.00           H
ATOM   1967  CG1 ILE A 136      40.320  37.490  64.270  1.00  0.00           C
ATOM   1968 HG11 ILE A 136      39.240  37.270  64.380  1.00  0.00           H
ATOM   1969 HG12 ILE A 136      40.560  37.410  63.180  1.00  0.00           H
ATOM   1970  CD  ILE A 136      40.550  38.910  64.710  1.00  0.00           C
ATOM   1971  HD1 ILE A 136      40.160  38.960  65.750  1.00  0.00           H
ATOM   1972  HD2 ILE A 136      40.120  39.730  64.090  1.00  0.00           H
ATOM   1973  HD3 ILE A 136      41.630  39.110  64.840  1.00  0.00           H
ATOM   1974  C   ILE A 136      41.950  35.320  67.210  1.00  0.00           C
ATOM   1975  O   ILE A 136      41.170  34.900  68.080  1.00  0.00           O
ATOM   1976  N   PHE A 137      43.060  34.670  66.950  1.00  0.00           N
ATOM   1977  HN  PHE A 137      43.660  34.930  66.200  1.00  0.00           H
ATOM   1978  CA  PHE A 137      43.660  33.600  67.730  1.00  0.00           C
ATOM   1979  HA  PHE A 137      42.950  32.820  67.950  1.00  0.00           H
ATOM   1980  CB  PHE A 137      44.870  32.960  67.000  1.00  0.00           C
ATOM   1981  HB1 PHE A 137      45.410  32.250  67.670  1.00  0.00           H
ATOM   1982  HB2 PHE A 137      45.620  33.760  66.800  1.00  0.00           H
ATOM   1983  CG  PHE A 137      44.500  32.310  65.690  1.00  0.00           C
ATOM   1984  CD1 PHE A 137      43.210  31.800  65.460  1.00  0.00           C
ATOM   1985  HD1 PHE A 137      42.460  31.930  66.230  1.00  0.00           H
ATOM   1986  CE1 PHE A 137      42.900  31.160  64.250  1.00  0.00           C
ATOM   1987  HE1 PHE A 137      41.890  30.810  64.100  1.00  0.00           H
ATOM   1988  CZ  PHE A 137      43.850  31.130  63.190  1.00  0.00           C
ATOM   1989  HZ  PHE A 137      43.650  30.590  62.270  1.00  0.00           H
ATOM   1990  CD2 PHE A 137      45.500  32.230  64.710  1.00  0.00           C
ATOM   1991  HD2 PHE A 137      46.440  32.710  64.900  1.00  0.00           H
ATOM   1992  CE2 PHE A 137      45.170  31.640  63.470  1.00  0.00           C
ATOM   1993  HE2 PHE A 137      45.970  31.400  62.780  1.00  0.00           H
ATOM   1994  C   PHE A 137      43.930  33.830  69.170  1.00  0.00           C
ATOM   1995  O   PHE A 137      43.550  33.020  70.030  1.00  0.00           O
ATOM   1996  N   THR A 138      44.550  34.950  69.550  1.00  0.00           N
ATOM   1997  HN  THR A 138      44.680  35.510  68.740  1.00  0.00           H
ATOM   1998  CA  THR A 138      44.880  35.470  70.850  1.00  0.00           C
ATOM   1999  HA  THR A 138      45.470  34.720  71.350  1.00  0.00           H
ATOM   2000  CB  THR A 138      45.680  36.800  70.830  1.00  0.00           C
ATOM   2001  HB  THR A 138      45.060  37.640  70.460  1.00  0.00           H
ATOM   2002  OG1 THR A 138      46.810  36.600  69.990  1.00  0.00           O
ATOM   2003  HG1 THR A 138      46.580  36.470  69.070  1.00  0.00           H
ATOM   2004  CG2 THR A 138      46.170  37.110  72.240  1.00  0.00           C
ATOM   2005 HG21 THR A 138      46.820  36.280  72.610  1.00  0.00           H
ATOM   2006 HG22 THR A 138      45.330  37.060  72.970  1.00  0.00           H
ATOM   2007 HG23 THR A 138      46.760  38.050  72.240  1.00  0.00           H
ATOM   2008  C   THR A 138      43.600  35.690  71.690  1.00  0.00           C
ATOM   2009  O   THR A 138      43.540  35.280  72.870  1.00  0.00           O
ATOM   2010  N   LEU A 139      42.540  36.230  71.100  1.00  0.00           N
ATOM   2011  HN  LEU A 139      42.790  36.770  70.290  1.00  0.00           H
ATOM   2012  CA  LEU A 139      41.250  36.260  71.610  1.00  0.00           C
ATOM   2013  HA  LEU A 139      41.230  36.750  72.580  1.00  0.00           H
ATOM   2014  CB  LEU A 139      40.430  37.230  70.630  1.00  0.00           C
ATOM   2015  HB1 LEU A 139      40.610  36.900  69.580  1.00  0.00           H
ATOM   2016  HB2 LEU A 139      40.890  38.240  70.660  1.00  0.00           H
ATOM   2017  CG  LEU A 139      38.930  37.330  70.890  1.00  0.00           C
ATOM   2018  HG  LEU A 139      38.450  36.340  70.770  1.00  0.00           H
ATOM   2019  CD1 LEU A 139      38.690  37.750  72.390  1.00  0.00           C
ATOM   2020 HD11 LEU A 139      39.040  37.060  73.190  1.00  0.00           H
ATOM   2021 HD12 LEU A 139      37.660  38.120  72.580  1.00  0.00           H
ATOM   2022 HD13 LEU A 139      39.230  38.700  72.590  1.00  0.00           H
ATOM   2023  CD2 LEU A 139      38.310  38.300  69.870  1.00  0.00           C
ATOM   2024 HD21 LEU A 139      37.450  37.750  69.430  1.00  0.00           H
ATOM   2025 HD22 LEU A 139      39.040  38.490  69.050  1.00  0.00           H
ATOM   2026 HD23 LEU A 139      38.080  39.280  70.350  1.00  0.00           H
ATOM   2027  C   LEU A 139      40.620  34.870  71.770  1.00  0.00           C
ATOM   2028  O   LEU A 139      40.180  34.490  72.860  1.00  0.00           O
ATOM   2029  N   THR A 140      40.610  33.990  70.760  1.00  0.00           N
ATOM   2030  HN  THR A 140      41.000  34.270  69.890  1.00  0.00           H
ATOM   2031  CA  THR A 140      40.170  32.590  70.850  1.00  0.00           C
ATOM   2032  HA  THR A 140      39.120  32.770  71.020  1.00  0.00           H
ATOM   2033  CB  THR A 140      40.190  31.640  69.650  1.00  0.00           C
ATOM   2034  HB  THR A 140      41.190  31.270  69.360  1.00  0.00           H
ATOM   2035  OG1 THR A 140      39.640  32.290  68.500  1.00  0.00           O
ATOM   2036  HG1 THR A 140      40.250  32.990  68.250  1.00  0.00           H
ATOM   2037  CG2 THR A 140      39.330  30.380  69.800  1.00  0.00           C
ATOM   2038 HG21 THR A 140      39.650  29.590  70.510  1.00  0.00           H
ATOM   2039 HG22 THR A 140      39.240  29.890  68.800  1.00  0.00           H
ATOM   2040 HG23 THR A 140      38.270  30.530  70.080  1.00  0.00           H
ATOM   2041  C   THR A 140      40.690  31.730  71.980  1.00  0.00           C
ATOM   2042  O   THR A 140      39.960  31.140  72.790  1.00  0.00           O
ATOM   2043  N   MET A 141      42.010  31.650  72.090  1.00  0.00           N
ATOM   2044  HN  MET A 141      42.630  32.080  71.430  1.00  0.00           H
ATOM   2045  CA  MET A 141      42.740  31.170  73.280  1.00  0.00           C
ATOM   2046  HA  MET A 141      42.400  30.160  73.460  1.00  0.00           H
ATOM   2047  CB  MET A 141      44.250  31.020  73.120  1.00  0.00           C
ATOM   2048  HB1 MET A 141      44.810  30.660  74.000  1.00  0.00           H
ATOM   2049  HB2 MET A 141      44.730  31.850  72.560  1.00  0.00           H
ATOM   2050  CG  MET A 141      44.510  29.750  72.280  1.00  0.00           C
ATOM   2051  HG1 MET A 141      45.600  29.670  72.090  1.00  0.00           H
ATOM   2052  HG2 MET A 141      44.000  29.820  71.290  1.00  0.00           H
ATOM   2053  SD  MET A 141      43.820  28.120  72.920  1.00  0.00           S
ATOM   2054  CE  MET A 141      44.230  28.220  74.740  1.00  0.00           C
ATOM   2055  HE1 MET A 141      45.300  28.470  74.810  1.00  0.00           H
ATOM   2056  HE2 MET A 141      44.050  27.230  75.210  1.00  0.00           H
ATOM   2057  HE3 MET A 141      43.610  29.000  75.240  1.00  0.00           H
ATOM   2058  C   MET A 141      42.490  31.850  74.620  1.00  0.00           C
ATOM   2059  O   MET A 141      42.240  31.160  75.590  1.00  0.00           O
ATOM   2060  N   MET A 142      42.510  33.170  74.690  1.00  0.00           N
ATOM   2061  HN  MET A 142      42.620  33.680  73.840  1.00  0.00           H
ATOM   2062  CA  MET A 142      42.240  33.820  76.000  1.00  0.00           C
ATOM   2063  HA  MET A 142      42.810  33.330  76.780  1.00  0.00           H
ATOM   2064  CB  MET A 142      42.550  35.380  75.960  1.00  0.00           C
ATOM   2065  HB1 MET A 142      43.260  35.550  75.120  1.00  0.00           H
ATOM   2066  HB2 MET A 142      43.080  35.660  76.890  1.00  0.00           H
ATOM   2067  CG  MET A 142      41.400  36.400  75.630  1.00  0.00           C
ATOM   2068  HG1 MET A 142      40.660  36.350  76.460  1.00  0.00           H
ATOM   2069  HG2 MET A 142      40.930  36.140  74.660  1.00  0.00           H
ATOM   2070  SD  MET A 142      42.060  38.130  75.520  1.00  0.00           S
ATOM   2071  CE  MET A 142      40.540  39.090  75.610  1.00  0.00           C
ATOM   2072  HE1 MET A 142      40.020  38.860  74.660  1.00  0.00           H
ATOM   2073  HE2 MET A 142      40.780  40.180  75.680  1.00  0.00           H
ATOM   2074  HE3 MET A 142      39.830  38.810  76.420  1.00  0.00           H
ATOM   2075  C   MET A 142      40.760  33.610  76.500  1.00  0.00           C
ATOM   2076  O   MET A 142      40.550  33.580  77.710  1.00  0.00           O
ATOM   2077  N   SER A 143      39.750  33.420  75.640  1.00  0.00           N
ATOM   2078  HN  SER A 143      39.960  33.450  74.660  1.00  0.00           H
ATOM   2079  CA  SER A 143      38.380  33.130  76.050  1.00  0.00           C
ATOM   2080  HA  SER A 143      38.050  33.810  76.820  1.00  0.00           H
ATOM   2081  CB  SER A 143      37.480  33.250  74.810  1.00  0.00           C
ATOM   2082  HB1 SER A 143      36.430  33.210  75.170  1.00  0.00           H
ATOM   2083  HB2 SER A 143      37.640  32.420  74.090  1.00  0.00           H
ATOM   2084  OG  SER A 143      37.580  34.510  74.170  1.00  0.00           O
ATOM   2085  HG1 SER A 143      38.370  34.470  73.630  1.00  0.00           H
ATOM   2086  C   SER A 143      38.340  31.650  76.580  1.00  0.00           C
ATOM   2087  O   SER A 143      37.670  31.300  77.550  1.00  0.00           O
ATOM   2088  N   VAL A 144      39.120  30.780  75.870  1.00  0.00           N
ATOM   2089  HN  VAL A 144      39.690  31.160  75.150  1.00  0.00           H
ATOM   2090  CA  VAL A 144      39.300  29.430  76.310  1.00  0.00           C
ATOM   2091  HA  VAL A 144      38.310  28.990  76.350  1.00  0.00           H
ATOM   2092  CB  VAL A 144      39.910  28.600  75.240  1.00  0.00           C
ATOM   2093  HB  VAL A 144      40.750  29.160  74.790  1.00  0.00           H
ATOM   2094  CG1 VAL A 144      40.440  27.190  75.740  1.00  0.00           C
ATOM   2095 HG11 VAL A 144      39.720  26.600  76.360  1.00  0.00           H
ATOM   2096 HG12 VAL A 144      41.400  27.280  76.300  1.00  0.00           H
ATOM   2097 HG13 VAL A 144      40.480  26.490  74.890  1.00  0.00           H
ATOM   2098  CG2 VAL A 144      38.990  28.320  74.060  1.00  0.00           C
ATOM   2099 HG21 VAL A 144      38.350  27.420  74.230  1.00  0.00           H
ATOM   2100 HG22 VAL A 144      39.580  28.240  73.120  1.00  0.00           H
ATOM   2101 HG23 VAL A 144      38.440  29.280  73.910  1.00  0.00           H
ATOM   2102  C   VAL A 144      39.980  29.310  77.650  1.00  0.00           C
ATOM   2103  O   VAL A 144      39.490  28.620  78.580  1.00  0.00           O
ATOM   2104  N   ASP A 145      41.010  30.070  77.830  1.00  0.00           N
ATOM   2105  HN  ASP A 145      41.400  30.590  77.070  1.00  0.00           H
ATOM   2106  CA  ASP A 145      41.710  30.210  79.080  1.00  0.00           C
ATOM   2107  HA  ASP A 145      42.170  29.280  79.380  1.00  0.00           H
ATOM   2108  CB  ASP A 145      42.770  31.280  78.730  1.00  0.00           C
ATOM   2109  HB1 ASP A 145      42.150  32.070  78.250  1.00  0.00           H
ATOM   2110  HB2 ASP A 145      43.430  30.840  77.950  1.00  0.00           H
ATOM   2111  CG  ASP A 145      43.600  31.770  79.900  1.00  0.00           C
ATOM   2112  OD1 ASP A 145      44.660  31.080  80.140  1.00  0.00           O
ATOM   2113  OD2 ASP A 145      43.290  32.770  80.580  1.00  0.00           O
ATOM   2114  C   ASP A 145      40.780  30.710  80.230  1.00  0.00           C
ATOM   2115  O   ASP A 145      40.730  30.200  81.320  1.00  0.00           O
ATOM   2116  N   ARG A 146      40.000  31.780  80.050  1.00  0.00           N
ATOM   2117  HN  ARG A 146      39.970  32.300  79.200  1.00  0.00           H
ATOM   2118  CA  ARG A 146      39.040  32.220  81.030  1.00  0.00           C
ATOM   2119  HA  ARG A 146      39.470  32.660  81.920  1.00  0.00           H
ATOM   2120  CB  ARG A 146      38.340  33.480  80.420  1.00  0.00           C
ATOM   2121  HB1 ARG A 146      37.490  33.860  81.020  1.00  0.00           H
ATOM   2122  HB2 ARG A 146      37.950  33.390  79.390  1.00  0.00           H
ATOM   2123  CG  ARG A 146      39.440  34.590  80.450  1.00  0.00           C
ATOM   2124  HG1 ARG A 146      40.300  34.160  79.890  1.00  0.00           H
ATOM   2125  HG2 ARG A 146      39.660  34.900  81.490  1.00  0.00           H
ATOM   2126  CD  ARG A 146      39.100  35.860  79.670  1.00  0.00           C
ATOM   2127  HD1 ARG A 146      38.410  36.470  80.300  1.00  0.00           H
ATOM   2128  HD2 ARG A 146      38.790  35.600  78.630  1.00  0.00           H
ATOM   2129  NE  ARG A 146      40.450  36.560  79.460  1.00  0.00           N
ATOM   2130  HE  ARG A 146      41.220  35.980  79.740  1.00  0.00           H
ATOM   2131  CZ  ARG A 146      40.720  37.860  79.380  1.00  0.00           C
ATOM   2132  NH1 ARG A 146      41.970  38.150  79.700  1.00  0.00           N
ATOM   2133 HH11 ARG A 146      42.540  37.360  79.910  1.00  0.00           H
ATOM   2134 HH12 ARG A 146      42.150  39.110  79.890  1.00  0.00           H
ATOM   2135  NH2 ARG A 146      39.940  38.880  79.200  1.00  0.00           N
ATOM   2136 HH21 ARG A 146      38.950  38.810  79.090  1.00  0.00           H
ATOM   2137 HH22 ARG A 146      40.330  39.800  79.260  1.00  0.00           H
ATOM   2138  C   ARG A 146      38.000  31.260  81.400  1.00  0.00           C
ATOM   2139  O   ARG A 146      37.660  31.110  82.550  1.00  0.00           O
ATOM   2140  N   TYR A 147      37.460  30.520  80.390  1.00  0.00           N
ATOM   2141  HN  TYR A 147      37.760  30.650  79.450  1.00  0.00           H
ATOM   2142  CA  TYR A 147      36.540  29.360  80.600  1.00  0.00           C
ATOM   2143  HA  TYR A 147      35.630  29.790  81.000  1.00  0.00           H
ATOM   2144  CB  TYR A 147      36.060  28.840  79.140  1.00  0.00           C
ATOM   2145  HB1 TYR A 147      36.930  28.770  78.460  1.00  0.00           H
ATOM   2146  HB2 TYR A 147      35.340  29.600  78.760  1.00  0.00           H
ATOM   2147  CG  TYR A 147      35.330  27.510  79.150  1.00  0.00           C
ATOM   2148  CD1 TYR A 147      34.280  27.250  80.030  1.00  0.00           C
ATOM   2149  HD1 TYR A 147      33.970  28.050  80.690  1.00  0.00           H
ATOM   2150  CE1 TYR A 147      33.670  25.920  80.180  1.00  0.00           C
ATOM   2151  HE1 TYR A 147      32.850  25.660  80.830  1.00  0.00           H
ATOM   2152  CZ  TYR A 147      34.160  24.890  79.370  1.00  0.00           C
ATOM   2153  OH  TYR A 147      33.730  23.520  79.540  1.00  0.00           O
ATOM   2154  HH  TYR A 147      33.050  23.430  80.200  1.00  0.00           H
ATOM   2155  CD2 TYR A 147      35.800  26.470  78.350  1.00  0.00           C
ATOM   2156  HD2 TYR A 147      36.690  26.670  77.770  1.00  0.00           H
ATOM   2157  CE2 TYR A 147      35.200  25.180  78.470  1.00  0.00           C
ATOM   2158  HE2 TYR A 147      35.550  24.380  77.830  1.00  0.00           H
ATOM   2159  C   TYR A 147      36.970  28.220  81.510  1.00  0.00           C
ATOM   2160  O   TYR A 147      36.220  27.880  82.410  1.00  0.00           O
ATOM   2161  N   ILE A 148      38.200  27.700  81.400  1.00  0.00           N
ATOM   2162  HN  ILE A 148      38.860  27.960  80.700  1.00  0.00           H
ATOM   2163  CA  ILE A 148      38.710  26.640  82.330  1.00  0.00           C
ATOM   2164  HA  ILE A 148      38.010  25.820  82.360  1.00  0.00           H
ATOM   2165  CB  ILE A 148      40.050  26.190  81.690  1.00  0.00           C
ATOM   2166  HB  ILE A 148      40.740  27.050  81.820  1.00  0.00           H
ATOM   2167  CG2 ILE A 148      40.650  25.140  82.530  1.00  0.00           C
ATOM   2168 HG21 ILE A 148      40.220  24.120  82.410  1.00  0.00           H
ATOM   2169 HG22 ILE A 148      40.670  25.300  83.630  1.00  0.00           H
ATOM   2170 HG23 ILE A 148      41.690  25.050  82.150  1.00  0.00           H
ATOM   2171  CG1 ILE A 148      39.890  25.730  80.220  1.00  0.00           C
ATOM   2172 HG11 ILE A 148      40.870  25.310  79.910  1.00  0.00           H
ATOM   2173 HG12 ILE A 148      39.730  26.700  79.700  1.00  0.00           H
ATOM   2174  CD  ILE A 148      38.800  24.710  80.010  1.00  0.00           C
ATOM   2175  HD1 ILE A 148      38.930  23.830  80.670  1.00  0.00           H
ATOM   2176  HD2 ILE A 148      38.810  24.310  78.970  1.00  0.00           H
ATOM   2177  HD3 ILE A 148      37.830  25.240  80.150  1.00  0.00           H
ATOM   2178  C   ILE A 148      38.990  27.250  83.720  1.00  0.00           C
ATOM   2179  O   ILE A 148      38.780  26.630  84.770  1.00  0.00           O
ATOM   2180  N   ALA A 149      39.360  28.550  83.730  1.00  0.00           N
ATOM   2181  HN  ALA A 149      39.350  29.020  82.850  1.00  0.00           H
ATOM   2182  CA  ALA A 149      39.600  29.210  85.010  1.00  0.00           C
ATOM   2183  HA  ALA A 149      40.370  28.680  85.540  1.00  0.00           H
ATOM   2184  CB  ALA A 149      40.140  30.640  84.770  1.00  0.00           C
ATOM   2185  HB1 ALA A 149      40.280  31.040  85.800  1.00  0.00           H
ATOM   2186  HB2 ALA A 149      39.490  31.360  84.230  1.00  0.00           H
ATOM   2187  HB3 ALA A 149      41.080  30.570  84.180  1.00  0.00           H
ATOM   2188  C   ALA A 149      38.370  29.250  85.920  1.00  0.00           C
ATOM   2189  O   ALA A 149      38.360  28.900  87.080  1.00  0.00           O
ATOM   2190  N   VAL A 150      37.290  29.670  85.290  1.00  0.00           N
ATOM   2191  HN  VAL A 150      37.330  29.860  84.320  1.00  0.00           H
ATOM   2192  CA  VAL A 150      36.030  29.710  85.990  1.00  0.00           C
ATOM   2193  HA  VAL A 150      36.230  30.190  86.940  1.00  0.00           H
ATOM   2194  CB  VAL A 150      35.010  30.560  85.260  1.00  0.00           C
ATOM   2195  HB  VAL A 150      34.820  30.160  84.240  1.00  0.00           H
ATOM   2196  CG1 VAL A 150      33.660  30.610  85.940  1.00  0.00           C
ATOM   2197 HG11 VAL A 150      33.590  30.550  87.050  1.00  0.00           H
ATOM   2198 HG12 VAL A 150      33.080  29.730  85.580  1.00  0.00           H
ATOM   2199 HG13 VAL A 150      33.070  31.430  85.480  1.00  0.00           H
ATOM   2200  CG2 VAL A 150      35.600  31.950  85.230  1.00  0.00           C
ATOM   2201 HG21 VAL A 150      35.030  32.640  84.580  1.00  0.00           H
ATOM   2202 HG22 VAL A 150      36.660  32.020  84.910  1.00  0.00           H
ATOM   2203 HG23 VAL A 150      35.480  32.380  86.250  1.00  0.00           H
ATOM   2204  C   VAL A 150      35.410  28.270  86.260  1.00  0.00           C
ATOM   2205  O   VAL A 150      34.930  28.020  87.340  1.00  0.00           O
ATOM   2206  N   CYS A 151      35.470  27.390  85.290  1.00  0.00           N
ATOM   2207  HN  CYS A 151      35.870  27.680  84.430  1.00  0.00           H
ATOM   2208  CA  CYS A 151      34.720  26.100  85.430  1.00  0.00           C
ATOM   2209  HA  CYS A 151      33.860  26.170  86.090  1.00  0.00           H
ATOM   2210  CB  CYS A 151      34.170  25.780  84.000  1.00  0.00           C
ATOM   2211  HB1 CYS A 151      33.710  24.770  84.030  1.00  0.00           H
ATOM   2212  HB2 CYS A 151      35.010  25.730  83.280  1.00  0.00           H
ATOM   2213  SG  CYS A 151      32.910  27.020  83.460  1.00  0.00           S
ATOM   2214  HG1 CYS A 151      32.240  26.180  82.680  1.00  0.00           H
ATOM   2215  C   CYS A 151      35.530  24.920  85.860  1.00  0.00           C
ATOM   2216  O   CYS A 151      34.880  23.950  86.230  1.00  0.00           O
ATOM   2217  N   HSD A 152      36.880  25.010  85.870  1.00  0.00           N
ATOM   2218  HN  HSD A 152      37.300  25.890  85.710  1.00  0.00           H
ATOM   2219  CA  HSD A 152      37.660  23.850  86.350  1.00  0.00           C
ATOM   2220  HA  HSD A 152      36.960  23.200  86.860  1.00  0.00           H
ATOM   2221  CB  HSD A 152      38.290  23.040  85.170  1.00  0.00           C
ATOM   2222  HB1 HSD A 152      38.590  22.040  85.560  1.00  0.00           H
ATOM   2223  HB2 HSD A 152      39.170  23.560  84.740  1.00  0.00           H
ATOM   2224  ND1 HSD A 152      36.800  21.360  83.990  1.00  0.00           N
ATOM   2225  HD1 HSD A 152      37.090  20.590  84.560  1.00  0.00           H
ATOM   2226  CG  HSD A 152      37.210  22.640  84.020  1.00  0.00           C
ATOM   2227  CE1 HSD A 152      35.990  21.160  82.900  1.00  0.00           C
ATOM   2228  HE1 HSD A 152      35.480  20.210  82.760  1.00  0.00           H
ATOM   2229  NE2 HSD A 152      35.880  22.230  82.170  1.00  0.00           N
ATOM   2230  CD2 HSD A 152      36.810  23.210  82.830  1.00  0.00           C
ATOM   2231  HD2 HSD A 152      36.980  24.200  82.410  1.00  0.00           H
ATOM   2232  C   HSD A 152      38.770  24.140  87.290  1.00  0.00           C
ATOM   2233  O   HSD A 152      39.990  23.910  86.940  1.00  0.00           O
ATOM   2234  N   PRO A 153      38.580  24.650  88.500  1.00  0.00           N
ATOM   2235  CD  PRO A 153      37.350  24.970  89.100  1.00  0.00           C
ATOM   2236  HD1 PRO A 153      36.480  24.290  89.050  1.00  0.00           H
ATOM   2237  HD2 PRO A 153      37.150  26.020  88.790  1.00  0.00           H
ATOM   2238  CA  PRO A 153      39.690  25.250  89.230  1.00  0.00           C
ATOM   2239  HA  PRO A 153      39.900  26.190  88.750  1.00  0.00           H
ATOM   2240  CB  PRO A 153      39.160  25.620  90.640  1.00  0.00           C
ATOM   2241  HB1 PRO A 153      39.190  26.720  90.780  1.00  0.00           H
ATOM   2242  HB2 PRO A 153      39.690  25.160  91.490  1.00  0.00           H
ATOM   2243  CG  PRO A 153      37.740  25.060  90.590  1.00  0.00           C
ATOM   2244  HG1 PRO A 153      37.790  24.020  90.980  1.00  0.00           H
ATOM   2245  HG2 PRO A 153      37.070  25.710  91.190  1.00  0.00           H
ATOM   2246  C   PRO A 153      41.100  24.570  89.400  1.00  0.00           C
ATOM   2247  O   PRO A 153      42.130  25.190  89.190  1.00  0.00           O
ATOM   2248  N   VAL A 154      41.170  23.280  89.790  1.00  0.00           N
ATOM   2249  HN  VAL A 154      40.290  22.810  89.830  1.00  0.00           H
ATOM   2250  CA  VAL A 154      42.540  22.680  90.030  1.00  0.00           C
ATOM   2251  HA  VAL A 154      43.060  23.460  90.570  1.00  0.00           H
ATOM   2252  CB  VAL A 154      42.660  21.490  90.980  1.00  0.00           C
ATOM   2253  HB  VAL A 154      42.380  20.560  90.440  1.00  0.00           H
ATOM   2254  CG1 VAL A 154      43.980  21.390  91.770  1.00  0.00           C
ATOM   2255 HG11 VAL A 154      43.810  22.050  92.650  1.00  0.00           H
ATOM   2256 HG12 VAL A 154      44.880  21.730  91.220  1.00  0.00           H
ATOM   2257 HG13 VAL A 154      44.190  20.380  92.190  1.00  0.00           H
ATOM   2258  CG2 VAL A 154      41.620  21.690  92.030  1.00  0.00           C
ATOM   2259 HG21 VAL A 154      40.580  21.580  91.670  1.00  0.00           H
ATOM   2260 HG22 VAL A 154      41.730  22.700  92.480  1.00  0.00           H
ATOM   2261 HG23 VAL A 154      41.780  21.020  92.900  1.00  0.00           H
ATOM   2262  C   VAL A 154      43.360  22.390  88.730  1.00  0.00           C
ATOM   2263  O   VAL A 154      44.580  22.630  88.720  1.00  0.00           O
ATOM   2264  N   LYS A 155      42.740  22.020  87.600  1.00  0.00           N
ATOM   2265  HN  LYS A 155      41.750  21.970  87.680  1.00  0.00           H
ATOM   2266  CA  LYS A 155      43.440  21.820  86.360  1.00  0.00           C
ATOM   2267  HA  LYS A 155      44.420  21.410  86.570  1.00  0.00           H
ATOM   2268  CB  LYS A 155      42.620  20.900  85.370  1.00  0.00           C
ATOM   2269  HB1 LYS A 155      42.850  21.090  84.300  1.00  0.00           H
ATOM   2270  HB2 LYS A 155      41.520  21.050  85.400  1.00  0.00           H
ATOM   2271  CG  LYS A 155      42.840  19.390  85.790  1.00  0.00           C
ATOM   2272  HG1 LYS A 155      42.010  18.770  85.400  1.00  0.00           H
ATOM   2273  HG2 LYS A 155      42.730  19.340  86.900  1.00  0.00           H
ATOM   2274  CD  LYS A 155      44.120  18.660  85.320  1.00  0.00           C
ATOM   2275  HD1 LYS A 155      44.870  19.480  85.360  1.00  0.00           H
ATOM   2276  HD2 LYS A 155      44.110  18.330  84.250  1.00  0.00           H
ATOM   2277  CE  LYS A 155      44.410  17.450  86.250  1.00  0.00           C
ATOM   2278  HE1 LYS A 155      45.190  16.830  85.740  1.00  0.00           H
ATOM   2279  HE2 LYS A 155      43.560  16.770  86.480  1.00  0.00           H
ATOM   2280  NZ  LYS A 155      45.010  17.780  87.550  1.00  0.00           N
ATOM   2281  HZ1 LYS A 155      45.740  18.530  87.450  1.00  0.00           H
ATOM   2282  HZ2 LYS A 155      45.400  16.970  88.080  1.00  0.00           H
ATOM   2283  HZ3 LYS A 155      44.330  18.190  88.220  1.00  0.00           H
ATOM   2284  C   LYS A 155      43.820  23.080  85.700  1.00  0.00           C
ATOM   2285  O   LYS A 155      44.620  23.050  84.750  1.00  0.00           O
ATOM   2286  N   ALA A 156      43.280  24.240  86.160  1.00  0.00           N
ATOM   2287  HN  ALA A 156      42.690  24.130  86.960  1.00  0.00           H
ATOM   2288  CA  ALA A 156      43.580  25.600  85.680  1.00  0.00           C
ATOM   2289  HA  ALA A 156      43.540  25.670  84.600  1.00  0.00           H
ATOM   2290  CB  ALA A 156      42.620  26.570  86.400  1.00  0.00           C
ATOM   2291  HB1 ALA A 156      42.750  26.660  87.500  1.00  0.00           H
ATOM   2292  HB2 ALA A 156      41.570  26.250  86.210  1.00  0.00           H
ATOM   2293  HB3 ALA A 156      42.810  27.570  85.950  1.00  0.00           H
ATOM   2294  C   ALA A 156      45.000  26.030  86.130  1.00  0.00           C
ATOM   2295  O   ALA A 156      45.710  26.750  85.470  1.00  0.00           O
ATOM   2296  N   LEU A 157      45.410  25.460  87.320  1.00  0.00           N
ATOM   2297  HN  LEU A 157      44.780  24.830  87.760  1.00  0.00           H
ATOM   2298  CA  LEU A 157      46.800  25.540  87.770  1.00  0.00           C
ATOM   2299  HA  LEU A 157      47.100  26.550  87.530  1.00  0.00           H
ATOM   2300  CB  LEU A 157      46.830  25.060  89.270  1.00  0.00           C
ATOM   2301  HB1 LEU A 157      47.800  25.390  89.690  1.00  0.00           H
ATOM   2302  HB2 LEU A 157      46.750  23.950  89.290  1.00  0.00           H
ATOM   2303  CG  LEU A 157      45.700  25.610  90.200  1.00  0.00           C
ATOM   2304  HG  LEU A 157      44.720  25.290  89.790  1.00  0.00           H
ATOM   2305  CD1 LEU A 157      45.660  25.040  91.620  1.00  0.00           C
ATOM   2306 HD11 LEU A 157      44.700  25.400  92.050  1.00  0.00           H
ATOM   2307 HD12 LEU A 157      46.560  25.370  92.180  1.00  0.00           H
ATOM   2308 HD13 LEU A 157      45.570  23.940  91.520  1.00  0.00           H
ATOM   2309  CD2 LEU A 157      45.820  27.180  90.410  1.00  0.00           C
ATOM   2310 HD21 LEU A 157      46.540  27.470  91.200  1.00  0.00           H
ATOM   2311 HD22 LEU A 157      44.780  27.530  90.560  1.00  0.00           H
ATOM   2312 HD23 LEU A 157      46.070  27.540  89.400  1.00  0.00           H
ATOM   2313  C   LEU A 157      47.920  24.740  87.050  1.00  0.00           C
ATOM   2314  O   LEU A 157      49.070  25.130  86.780  1.00  0.00           O
ATOM   2315  N   ASP A 158      47.450  23.540  86.510  1.00  0.00           N
ATOM   2316  HN  ASP A 158      46.520  23.220  86.680  1.00  0.00           H
ATOM   2317  CA  ASP A 158      48.240  22.760  85.570  1.00  0.00           C
ATOM   2318  HA  ASP A 158      49.230  22.720  86.010  1.00  0.00           H
ATOM   2319  CB  ASP A 158      47.660  21.380  85.420  1.00  0.00           C
ATOM   2320  HB1 ASP A 158      48.110  20.730  84.640  1.00  0.00           H
ATOM   2321  HB2 ASP A 158      46.590  21.430  85.120  1.00  0.00           H
ATOM   2322  CG  ASP A 158      47.800  20.510  86.740  1.00  0.00           C
ATOM   2323  OD1 ASP A 158      46.960  19.680  87.030  1.00  0.00           O
ATOM   2324  OD2 ASP A 158      48.750  20.740  87.500  1.00  0.00           O
ATOM   2325  C   ASP A 158      48.430  23.470  84.280  1.00  0.00           C
ATOM   2326  O   ASP A 158      49.460  23.520  83.690  1.00  0.00           O
ATOM   2327  N   PHE A 159      47.250  24.030  83.800  1.00  0.00           N
ATOM   2328  HN  PHE A 159      46.440  23.810  84.340  1.00  0.00           H
ATOM   2329  CA  PHE A 159      47.090  24.710  82.500  1.00  0.00           C
ATOM   2330  HA  PHE A 159      47.620  24.270  81.670  1.00  0.00           H
ATOM   2331  CB  PHE A 159      45.560  24.860  82.070  1.00  0.00           C
ATOM   2332  HB1 PHE A 159      45.000  25.600  82.680  1.00  0.00           H
ATOM   2333  HB2 PHE A 159      44.990  23.930  82.310  1.00  0.00           H
ATOM   2334  CG  PHE A 159      45.470  25.140  80.620  1.00  0.00           C
ATOM   2335  CD1 PHE A 159      45.680  24.120  79.700  1.00  0.00           C
ATOM   2336  HD1 PHE A 159      45.900  23.110  80.020  1.00  0.00           H
ATOM   2337  CE1 PHE A 159      45.550  24.360  78.320  1.00  0.00           C
ATOM   2338  HE1 PHE A 159      45.680  23.580  77.580  1.00  0.00           H
ATOM   2339  CZ  PHE A 159      45.300  25.690  77.870  1.00  0.00           C
ATOM   2340  HZ  PHE A 159      45.270  25.910  76.810  1.00  0.00           H
ATOM   2341  CD2 PHE A 159      45.240  26.430  80.190  1.00  0.00           C
ATOM   2342  HD2 PHE A 159      45.170  27.230  80.910  1.00  0.00           H
ATOM   2343  CE2 PHE A 159      45.150  26.710  78.830  1.00  0.00           C
ATOM   2344  HE2 PHE A 159      44.910  27.710  78.510  1.00  0.00           H
ATOM   2345  C   PHE A 159      47.910  26.010  82.440  1.00  0.00           C
ATOM   2346  O   PHE A 159      48.590  26.070  81.420  1.00  0.00           O
ATOM   2347  N   ARG A 160      47.530  26.890  83.350  1.00  0.00           N
ATOM   2348  HN  ARG A 160      46.930  26.750  84.130  1.00  0.00           H
ATOM   2349  CA  ARG A 160      48.030  28.210  83.380  1.00  0.00           C
ATOM   2350  HA  ARG A 160      48.330  28.470  82.370  1.00  0.00           H
ATOM   2351  CB  ARG A 160      46.940  29.270  83.860  1.00  0.00           C
ATOM   2352  HB1 ARG A 160      47.320  30.300  83.700  1.00  0.00           H
ATOM   2353  HB2 ARG A 160      46.790  29.170  84.960  1.00  0.00           H
ATOM   2354  CG  ARG A 160      45.550  28.990  83.100  1.00  0.00           C
ATOM   2355  HG1 ARG A 160      45.080  28.010  83.310  1.00  0.00           H
ATOM   2356  HG2 ARG A 160      45.690  29.000  82.000  1.00  0.00           H
ATOM   2357  CD  ARG A 160      44.450  29.950  83.540  1.00  0.00           C
ATOM   2358  HD1 ARG A 160      44.250  29.950  84.640  1.00  0.00           H
ATOM   2359  HD2 ARG A 160      43.510  29.540  83.110  1.00  0.00           H
ATOM   2360  NE  ARG A 160      44.670  31.200  82.860  1.00  0.00           N
ATOM   2361  HE  ARG A 160      44.720  31.310  81.860  1.00  0.00           H
ATOM   2362  CZ  ARG A 160      44.670  32.310  83.510  1.00  0.00           C
ATOM   2363  NH1 ARG A 160      44.860  33.430  82.860  1.00  0.00           N
ATOM   2364 HH11 ARG A 160      44.630  33.230  81.910  1.00  0.00           H
ATOM   2365 HH12 ARG A 160      44.500  34.230  83.340  1.00  0.00           H
ATOM   2366  NH2 ARG A 160      44.420  32.450  84.800  1.00  0.00           N
ATOM   2367 HH21 ARG A 160      44.030  31.720  85.360  1.00  0.00           H
ATOM   2368 HH22 ARG A 160      44.340  33.380  85.180  1.00  0.00           H
ATOM   2369  C   ARG A 160      49.180  28.520  84.380  1.00  0.00           C
ATOM   2370  O   ARG A 160      49.140  28.220  85.580  1.00  0.00           O
ATOM   2371  N   THR A 161      50.200  29.230  83.840  1.00  0.00           N
ATOM   2372  HN  THR A 161      50.210  29.500  82.880  1.00  0.00           H
ATOM   2373  CA  THR A 161      51.260  29.860  84.510  1.00  0.00           C
ATOM   2374  HA  THR A 161      50.860  30.390  85.370  1.00  0.00           H
ATOM   2375  CB  THR A 161      52.500  28.860  84.790  1.00  0.00           C
ATOM   2376  HB  THR A 161      53.130  29.410  85.520  1.00  0.00           H
ATOM   2377  OG1 THR A 161      53.240  28.350  83.700  1.00  0.00           O
ATOM   2378  HG1 THR A 161      53.960  27.790  84.020  1.00  0.00           H
ATOM   2379  CG2 THR A 161      52.080  27.750  85.770  1.00  0.00           C
ATOM   2380 HG21 THR A 161      51.420  27.020  85.230  1.00  0.00           H
ATOM   2381 HG22 THR A 161      51.630  28.010  86.750  1.00  0.00           H
ATOM   2382 HG23 THR A 161      52.950  27.110  86.040  1.00  0.00           H
ATOM   2383  C   THR A 161      51.710  30.990  83.570  1.00  0.00           C
ATOM   2384  O   THR A 161      51.140  31.020  82.490  1.00  0.00           O
ATOM   2385  N   PRO A 162      52.650  31.870  83.830  1.00  0.00           N
ATOM   2386  CD  PRO A 162      53.010  32.250  85.180  1.00  0.00           C
ATOM   2387  HD1 PRO A 162      53.930  31.690  85.440  1.00  0.00           H
ATOM   2388  HD2 PRO A 162      52.130  32.140  85.840  1.00  0.00           H
ATOM   2389  CA  PRO A 162      52.980  32.900  82.890  1.00  0.00           C
ATOM   2390  HA  PRO A 162      52.090  33.370  82.510  1.00  0.00           H
ATOM   2391  CB  PRO A 162      53.790  33.920  83.710  1.00  0.00           C
ATOM   2392  HB1 PRO A 162      53.600  34.930  83.280  1.00  0.00           H
ATOM   2393  HB2 PRO A 162      54.870  33.650  83.660  1.00  0.00           H
ATOM   2394  CG  PRO A 162      53.160  33.800  85.050  1.00  0.00           C
ATOM   2395  HG1 PRO A 162      53.890  34.060  85.850  1.00  0.00           H
ATOM   2396  HG2 PRO A 162      52.210  34.370  85.110  1.00  0.00           H
ATOM   2397  C   PRO A 162      53.780  32.330  81.710  1.00  0.00           C
ATOM   2398  O   PRO A 162      53.500  32.680  80.530  1.00  0.00           O
ATOM   2399  N   ALA A 163      54.710  31.380  82.090  1.00  0.00           N
ATOM   2400  HN  ALA A 163      54.850  31.160  83.060  1.00  0.00           H
ATOM   2401  CA  ALA A 163      55.370  30.570  81.070  1.00  0.00           C
ATOM   2402  HA  ALA A 163      55.970  31.210  80.440  1.00  0.00           H
ATOM   2403  CB  ALA A 163      56.270  29.570  81.810  1.00  0.00           C
ATOM   2404  HB1 ALA A 163      56.830  28.850  81.180  1.00  0.00           H
ATOM   2405  HB2 ALA A 163      55.750  28.950  82.570  1.00  0.00           H
ATOM   2406  HB3 ALA A 163      57.060  30.080  82.400  1.00  0.00           H
ATOM   2407  C   ALA A 163      54.480  29.750  80.130  1.00  0.00           C
ATOM   2408  O   ALA A 163      54.730  29.710  78.970  1.00  0.00           O
ATOM   2409  N   LYS A 164      53.440  29.190  80.610  1.00  0.00           N
ATOM   2410  HN  LYS A 164      53.370  29.060  81.600  1.00  0.00           H
ATOM   2411  CA  LYS A 164      52.480  28.440  79.870  1.00  0.00           C
ATOM   2412  HA  LYS A 164      53.020  27.860  79.130  1.00  0.00           H
ATOM   2413  CB  LYS A 164      51.680  27.370  80.660  1.00  0.00           C
ATOM   2414  HB1 LYS A 164      50.790  27.000  80.110  1.00  0.00           H
ATOM   2415  HB2 LYS A 164      51.310  27.850  81.590  1.00  0.00           H
ATOM   2416  CG  LYS A 164      52.530  26.220  81.110  1.00  0.00           C
ATOM   2417  HG1 LYS A 164      53.540  26.630  81.350  1.00  0.00           H
ATOM   2418  HG2 LYS A 164      52.720  25.570  80.220  1.00  0.00           H
ATOM   2419  CD  LYS A 164      51.970  25.270  82.220  1.00  0.00           C
ATOM   2420  HD1 LYS A 164      51.050  24.740  81.920  1.00  0.00           H
ATOM   2421  HD2 LYS A 164      51.750  25.930  83.090  1.00  0.00           H
ATOM   2422  CE  LYS A 164      53.040  24.170  82.640  1.00  0.00           C
ATOM   2423  HE1 LYS A 164      53.810  24.760  83.190  1.00  0.00           H
ATOM   2424  HE2 LYS A 164      53.530  23.690  81.760  1.00  0.00           H
ATOM   2425  NZ  LYS A 164      52.400  23.160  83.410  1.00  0.00           N
ATOM   2426  HZ1 LYS A 164      51.930  23.620  84.210  1.00  0.00           H
ATOM   2427  HZ2 LYS A 164      53.030  22.350  83.620  1.00  0.00           H
ATOM   2428  HZ3 LYS A 164      51.650  22.710  82.850  1.00  0.00           H
ATOM   2429  C   LYS A 164      51.620  29.440  78.970  1.00  0.00           C
ATOM   2430  O   LYS A 164      51.310  29.110  77.790  1.00  0.00           O
ATOM   2431  N   ALA A 165      51.250  30.620  79.530  1.00  0.00           N
ATOM   2432  HN  ALA A 165      51.570  30.960  80.410  1.00  0.00           H
ATOM   2433  CA  ALA A 165      50.590  31.660  78.700  1.00  0.00           C
ATOM   2434  HA  ALA A 165      49.830  31.190  78.090  1.00  0.00           H
ATOM   2435  CB  ALA A 165      49.820  32.540  79.660  1.00  0.00           C
ATOM   2436  HB1 ALA A 165      49.350  31.880  80.420  1.00  0.00           H
ATOM   2437  HB2 ALA A 165      49.020  33.130  79.150  1.00  0.00           H
ATOM   2438  HB3 ALA A 165      50.580  33.230  80.080  1.00  0.00           H
ATOM   2439  C   ALA A 165      51.560  32.220  77.660  1.00  0.00           C
ATOM   2440  O   ALA A 165      51.210  32.390  76.480  1.00  0.00           O
ATOM   2441  N   LYS A 166      52.910  32.450  77.920  1.00  0.00           N
ATOM   2442  HN  LYS A 166      53.160  32.420  78.890  1.00  0.00           H
ATOM   2443  CA  LYS A 166      53.930  32.780  76.940  1.00  0.00           C
ATOM   2444  HA  LYS A 166      53.680  33.640  76.340  1.00  0.00           H
ATOM   2445  CB  LYS A 166      55.280  32.970  77.670  1.00  0.00           C
ATOM   2446  HB1 LYS A 166      55.940  33.120  76.790  1.00  0.00           H
ATOM   2447  HB2 LYS A 166      55.650  32.000  78.080  1.00  0.00           H
ATOM   2448  CG  LYS A 166      55.550  34.150  78.650  1.00  0.00           C
ATOM   2449  HG1 LYS A 166      55.150  34.000  79.670  1.00  0.00           H
ATOM   2450  HG2 LYS A 166      55.020  35.050  78.270  1.00  0.00           H
ATOM   2451  CD  LYS A 166      57.110  34.350  78.770  1.00  0.00           C
ATOM   2452  HD1 LYS A 166      57.390  35.410  78.890  1.00  0.00           H
ATOM   2453  HD2 LYS A 166      57.540  33.930  77.840  1.00  0.00           H
ATOM   2454  CE  LYS A 166      57.820  33.760  79.980  1.00  0.00           C
ATOM   2455  HE1 LYS A 166      57.800  32.650  79.960  1.00  0.00           H
ATOM   2456  HE2 LYS A 166      57.330  34.130  80.910  1.00  0.00           H
ATOM   2457  NZ  LYS A 166      59.220  34.170  80.070  1.00  0.00           N
ATOM   2458  HZ1 LYS A 166      59.660  33.620  80.840  1.00  0.00           H
ATOM   2459  HZ2 LYS A 166      59.300  35.170  80.340  1.00  0.00           H
ATOM   2460  HZ3 LYS A 166      59.750  33.990  79.200  1.00  0.00           H
ATOM   2461  C   LYS A 166      54.050  31.700  75.780  1.00  0.00           C
ATOM   2462  O   LYS A 166      53.950  32.010  74.620  1.00  0.00           O
ATOM   2463  N   LEU A 167      54.150  30.440  76.140  1.00  0.00           N
ATOM   2464  HN  LEU A 167      54.270  30.240  77.110  1.00  0.00           H
ATOM   2465  CA  LEU A 167      54.090  29.320  75.310  1.00  0.00           C
ATOM   2466  HA  LEU A 167      54.890  29.420  74.580  1.00  0.00           H
ATOM   2467  CB  LEU A 167      54.420  28.120  76.360  1.00  0.00           C
ATOM   2468  HB1 LEU A 167      53.650  28.330  77.130  1.00  0.00           H
ATOM   2469  HB2 LEU A 167      55.410  28.340  76.800  1.00  0.00           H
ATOM   2470  CG  LEU A 167      54.290  26.640  75.900  1.00  0.00           C
ATOM   2471  HG  LEU A 167      53.220  26.550  75.600  1.00  0.00           H
ATOM   2472  CD1 LEU A 167      55.140  26.260  74.690  1.00  0.00           C
ATOM   2473 HD11 LEU A 167      54.800  26.580  73.690  1.00  0.00           H
ATOM   2474 HD12 LEU A 167      55.110  25.160  74.530  1.00  0.00           H
ATOM   2475 HD13 LEU A 167      56.190  26.490  74.980  1.00  0.00           H
ATOM   2476  CD2 LEU A 167      54.290  25.600  77.060  1.00  0.00           C
ATOM   2477 HD21 LEU A 167      54.150  24.550  76.710  1.00  0.00           H
ATOM   2478 HD22 LEU A 167      53.390  25.890  77.660  1.00  0.00           H
ATOM   2479 HD23 LEU A 167      55.200  25.740  77.670  1.00  0.00           H
ATOM   2480  C   LEU A 167      52.860  29.150  74.480  1.00  0.00           C
ATOM   2481  O   LEU A 167      52.960  29.050  73.230  1.00  0.00           O
ATOM   2482  N   ILE A 168      51.640  29.410  75.010  1.00  0.00           N
ATOM   2483  HN  ILE A 168      51.520  29.610  75.980  1.00  0.00           H
ATOM   2484  CA  ILE A 168      50.410  29.490  74.170  1.00  0.00           C
ATOM   2485  HA  ILE A 168      50.380  28.540  73.670  1.00  0.00           H
ATOM   2486  CB  ILE A 168      49.130  29.500  75.030  1.00  0.00           C
ATOM   2487  HB  ILE A 168      49.430  30.080  75.920  1.00  0.00           H
ATOM   2488  CG2 ILE A 168      47.910  30.120  74.280  1.00  0.00           C
ATOM   2489 HG21 ILE A 168      47.830  29.620  73.290  1.00  0.00           H
ATOM   2490 HG22 ILE A 168      47.960  31.230  74.190  1.00  0.00           H
ATOM   2491 HG23 ILE A 168      47.010  29.850  74.880  1.00  0.00           H
ATOM   2492  CG1 ILE A 168      48.730  28.050  75.510  1.00  0.00           C
ATOM   2493 HG11 ILE A 168      49.730  27.610  75.710  1.00  0.00           H
ATOM   2494 HG12 ILE A 168      48.300  27.580  74.600  1.00  0.00           H
ATOM   2495  CD  ILE A 168      47.880  27.990  76.830  1.00  0.00           C
ATOM   2496  HD1 ILE A 168      46.790  28.180  76.730  1.00  0.00           H
ATOM   2497  HD2 ILE A 168      48.300  28.750  77.520  1.00  0.00           H
ATOM   2498  HD3 ILE A 168      47.910  26.990  77.320  1.00  0.00           H
ATOM   2499  C   ILE A 168      50.390  30.560  73.120  1.00  0.00           C
ATOM   2500  O   ILE A 168      49.950  30.390  72.010  1.00  0.00           O
ATOM   2501  N   ASN A 169      50.850  31.800  73.510  1.00  0.00           N
ATOM   2502  HN  ASN A 169      51.080  31.870  74.480  1.00  0.00           H
ATOM   2503  CA  ASN A 169      50.990  32.890  72.620  1.00  0.00           C
ATOM   2504  HA  ASN A 169      50.030  32.990  72.130  1.00  0.00           H
ATOM   2505  CB  ASN A 169      51.240  34.150  73.390  1.00  0.00           C
ATOM   2506  HB1 ASN A 169      51.660  34.980  72.780  1.00  0.00           H
ATOM   2507  HB2 ASN A 169      52.020  33.850  74.130  1.00  0.00           H
ATOM   2508  CG  ASN A 169      49.910  34.530  74.060  1.00  0.00           C
ATOM   2509  OD1 ASN A 169      49.120  35.260  73.370  1.00  0.00           O
ATOM   2510  ND2 ASN A 169      49.540  34.290  75.300  1.00  0.00           N
ATOM   2511 HD21 ASN A 169      48.720  34.700  75.690  1.00  0.00           H
ATOM   2512 HD22 ASN A 169      50.050  33.700  75.920  1.00  0.00           H
ATOM   2513  C   ASN A 169      52.040  32.750  71.550  1.00  0.00           C
ATOM   2514  O   ASN A 169      51.860  33.090  70.360  1.00  0.00           O
ATOM   2515  N   ILE A 170      53.190  32.180  71.900  1.00  0.00           N
ATOM   2516  HN  ILE A 170      53.310  31.910  72.850  1.00  0.00           H
ATOM   2517  CA  ILE A 170      54.150  31.740  71.010  1.00  0.00           C
ATOM   2518  HA  ILE A 170      54.420  32.550  70.350  1.00  0.00           H
ATOM   2519  CB  ILE A 170      55.560  31.450  71.620  1.00  0.00           C
ATOM   2520  HB  ILE A 170      55.260  30.710  72.390  1.00  0.00           H
ATOM   2521  CG2 ILE A 170      56.530  30.680  70.660  1.00  0.00           C
ATOM   2522 HG21 ILE A 170      56.850  31.210  69.740  1.00  0.00           H
ATOM   2523 HG22 ILE A 170      56.130  29.650  70.560  1.00  0.00           H
ATOM   2524 HG23 ILE A 170      57.400  30.550  71.340  1.00  0.00           H
ATOM   2525  CG1 ILE A 170      56.300  32.660  72.160  1.00  0.00           C
ATOM   2526 HG11 ILE A 170      55.570  33.420  72.500  1.00  0.00           H
ATOM   2527 HG12 ILE A 170      56.920  33.160  71.380  1.00  0.00           H
ATOM   2528  CD  ILE A 170      57.140  32.340  73.370  1.00  0.00           C
ATOM   2529  HD1 ILE A 170      56.780  31.520  74.040  1.00  0.00           H
ATOM   2530  HD2 ILE A 170      57.400  33.230  73.970  1.00  0.00           H
ATOM   2531  HD3 ILE A 170      58.090  31.910  72.990  1.00  0.00           H
ATOM   2532  C   ILE A 170      53.680  30.700  70.010  1.00  0.00           C
ATOM   2533  O   ILE A 170      53.840  30.870  68.790  1.00  0.00           O
ATOM   2534  N   CYS A 171      52.840  29.750  70.390  1.00  0.00           N
ATOM   2535  HN  CYS A 171      52.500  29.740  71.330  1.00  0.00           H
ATOM   2536  CA  CYS A 171      52.210  28.780  69.440  1.00  0.00           C
ATOM   2537  HA  CYS A 171      53.040  28.380  68.890  1.00  0.00           H
ATOM   2538  CB  CYS A 171      51.390  27.640  70.200  1.00  0.00           C
ATOM   2539  HB1 CYS A 171      50.700  27.100  69.520  1.00  0.00           H
ATOM   2540  HB2 CYS A 171      50.820  28.270  70.930  1.00  0.00           H
ATOM   2541  SG  CYS A 171      52.540  26.680  71.250  1.00  0.00           S
ATOM   2542  HG1 CYS A 171      52.690  27.480  72.310  1.00  0.00           H
ATOM   2543  C   CYS A 171      51.270  29.510  68.410  1.00  0.00           C
ATOM   2544  O   CYS A 171      51.230  29.270  67.200  1.00  0.00           O
ATOM   2545  N   ILE A 172      50.430  30.480  68.930  1.00  0.00           N
ATOM   2546  HN  ILE A 172      50.470  30.770  69.880  1.00  0.00           H
ATOM   2547  CA  ILE A 172      49.510  31.310  68.110  1.00  0.00           C
ATOM   2548  HA  ILE A 172      48.820  30.700  67.540  1.00  0.00           H
ATOM   2549  CB  ILE A 172      48.710  32.290  69.040  1.00  0.00           C
ATOM   2550  HB  ILE A 172      49.450  32.760  69.720  1.00  0.00           H
ATOM   2551  CG2 ILE A 172      48.140  33.530  68.260  1.00  0.00           C
ATOM   2552 HG21 ILE A 172      47.550  33.190  67.380  1.00  0.00           H
ATOM   2553 HG22 ILE A 172      48.960  34.190  67.920  1.00  0.00           H
ATOM   2554 HG23 ILE A 172      47.460  34.150  68.880  1.00  0.00           H
ATOM   2555  CG1 ILE A 172      47.570  31.470  69.760  1.00  0.00           C
ATOM   2556 HG11 ILE A 172      47.980  30.550  70.220  1.00  0.00           H
ATOM   2557 HG12 ILE A 172      46.930  31.170  68.890  1.00  0.00           H
ATOM   2558  CD  ILE A 172      47.020  32.190  70.960  1.00  0.00           C
ATOM   2559  HD1 ILE A 172      47.740  32.830  71.490  1.00  0.00           H
ATOM   2560  HD2 ILE A 172      46.470  31.610  71.730  1.00  0.00           H
ATOM   2561  HD3 ILE A 172      46.280  32.940  70.620  1.00  0.00           H
ATOM   2562  C   ILE A 172      50.400  32.050  67.070  1.00  0.00           C
ATOM   2563  O   ILE A 172      50.080  32.100  65.870  1.00  0.00           O
ATOM   2564  N   TRP A 173      51.520  32.660  67.570  1.00  0.00           N
ATOM   2565  HN  TRP A 173      51.720  32.630  68.550  1.00  0.00           H
ATOM   2566  CA  TRP A 173      52.450  33.470  66.830  1.00  0.00           C
ATOM   2567  HA  TRP A 173      51.890  34.270  66.370  1.00  0.00           H
ATOM   2568  CB  TRP A 173      53.330  34.310  67.800  1.00  0.00           C
ATOM   2569  HB1 TRP A 173      53.670  33.570  68.550  1.00  0.00           H
ATOM   2570  HB2 TRP A 173      52.740  35.010  68.420  1.00  0.00           H
ATOM   2571  CG  TRP A 173      54.460  35.160  67.220  1.00  0.00           C
ATOM   2572  CD1 TRP A 173      54.460  36.350  66.510  1.00  0.00           C
ATOM   2573  HD1 TRP A 173      53.490  36.740  66.240  1.00  0.00           H
ATOM   2574  NE1 TRP A 173      55.730  36.590  65.960  1.00  0.00           N
ATOM   2575  HE1 TRP A 173      56.190  37.350  65.580  1.00  0.00           H
ATOM   2576  CE2 TRP A 173      56.600  35.610  66.350  1.00  0.00           C
ATOM   2577  CD2 TRP A 173      55.840  34.670  67.110  1.00  0.00           C
ATOM   2578  CE3 TRP A 173      56.470  33.610  67.770  1.00  0.00           C
ATOM   2579  HE3 TRP A 173      55.890  33.010  68.450  1.00  0.00           H
ATOM   2580  CZ3 TRP A 173      57.860  33.360  67.510  1.00  0.00           C
ATOM   2581  HZ3 TRP A 173      58.370  32.540  68.000  1.00  0.00           H
ATOM   2582  CZ2 TRP A 173      57.930  35.300  66.060  1.00  0.00           C
ATOM   2583  HZ2 TRP A 173      58.450  35.970  65.400  1.00  0.00           H
ATOM   2584  CH2 TRP A 173      58.560  34.190  66.650  1.00  0.00           C
ATOM   2585  HH2 TRP A 173      59.510  33.880  66.250  1.00  0.00           H
ATOM   2586  C   TRP A 173      53.230  32.670  65.720  1.00  0.00           C
ATOM   2587  O   TRP A 173      53.570  33.210  64.660  1.00  0.00           O
ATOM   2588  N   VAL A 174      53.690  31.420  66.050  1.00  0.00           N
ATOM   2589  HN  VAL A 174      53.630  31.180  67.020  1.00  0.00           H
ATOM   2590  CA  VAL A 174      54.190  30.470  65.160  1.00  0.00           C
ATOM   2591  HA  VAL A 174      55.000  30.950  64.630  1.00  0.00           H
ATOM   2592  CB  VAL A 174      54.860  29.350  65.970  1.00  0.00           C
ATOM   2593  HB  VAL A 174      54.080  28.890  66.620  1.00  0.00           H
ATOM   2594  CG1 VAL A 174      55.420  28.270  65.010  1.00  0.00           C
ATOM   2595 HG11 VAL A 174      54.680  27.980  64.230  1.00  0.00           H
ATOM   2596 HG12 VAL A 174      55.710  27.340  65.550  1.00  0.00           H
ATOM   2597 HG13 VAL A 174      56.350  28.630  64.520  1.00  0.00           H
ATOM   2598  CG2 VAL A 174      55.900  29.900  66.980  1.00  0.00           C
ATOM   2599 HG21 VAL A 174      56.970  29.860  66.690  1.00  0.00           H
ATOM   2600 HG22 VAL A 174      56.010  29.220  67.850  1.00  0.00           H
ATOM   2601 HG23 VAL A 174      55.790  30.950  67.330  1.00  0.00           H
ATOM   2602  C   VAL A 174      53.190  30.040  64.070  1.00  0.00           C
ATOM   2603  O   VAL A 174      53.580  29.970  62.870  1.00  0.00           O
ATOM   2604  N   LEU A 175      51.900  29.890  64.450  1.00  0.00           N
ATOM   2605  HN  LEU A 175      51.660  29.860  65.420  1.00  0.00           H
ATOM   2606  CA  LEU A 175      50.790  29.520  63.560  1.00  0.00           C
ATOM   2607  HA  LEU A 175      51.220  28.840  62.850  1.00  0.00           H
ATOM   2608  CB  LEU A 175      49.600  28.840  64.340  1.00  0.00           C
ATOM   2609  HB1 LEU A 175      49.290  29.460  65.210  1.00  0.00           H
ATOM   2610  HB2 LEU A 175      50.000  27.920  64.810  1.00  0.00           H
ATOM   2611  CG  LEU A 175      48.320  28.610  63.530  1.00  0.00           C
ATOM   2612  HG  LEU A 175      47.920  29.610  63.250  1.00  0.00           H
ATOM   2613  CD1 LEU A 175      48.570  27.670  62.240  1.00  0.00           C
ATOM   2614 HD11 LEU A 175      48.800  26.650  62.620  1.00  0.00           H
ATOM   2615 HD12 LEU A 175      49.440  28.090  61.710  1.00  0.00           H
ATOM   2616 HD13 LEU A 175      47.660  27.690  61.600  1.00  0.00           H
ATOM   2617  CD2 LEU A 175      47.190  27.910  64.320  1.00  0.00           C
ATOM   2618 HD21 LEU A 175      46.290  28.000  63.670  1.00  0.00           H
ATOM   2619 HD22 LEU A 175      46.900  28.410  65.270  1.00  0.00           H
ATOM   2620 HD23 LEU A 175      47.400  26.820  64.430  1.00  0.00           H
ATOM   2621  C   LEU A 175      50.240  30.600  62.680  1.00  0.00           C
ATOM   2622  O   LEU A 175      49.940  30.340  61.520  1.00  0.00           O
ATOM   2623  N   ALA A 176      50.080  31.840  63.100  1.00  0.00           N
ATOM   2624  HN  ALA A 176      50.300  31.990  64.060  1.00  0.00           H
ATOM   2625  CA  ALA A 176      49.870  33.010  62.240  1.00  0.00           C
ATOM   2626  HA  ALA A 176      49.030  32.800  61.600  1.00  0.00           H
ATOM   2627  CB  ALA A 176      49.350  34.250  63.120  1.00  0.00           C
ATOM   2628  HB1 ALA A 176      49.980  34.400  64.020  1.00  0.00           H
ATOM   2629  HB2 ALA A 176      48.360  33.900  63.470  1.00  0.00           H
ATOM   2630  HB3 ALA A 176      49.350  35.170  62.500  1.00  0.00           H
ATOM   2631  C   ALA A 176      51.050  33.250  61.350  1.00  0.00           C
ATOM   2632  O   ALA A 176      50.830  33.550  60.190  1.00  0.00           O
ATOM   2633  N   SER A 177      52.340  32.990  61.740  1.00  0.00           N
ATOM   2634  HN  SER A 177      52.490  32.740  62.690  1.00  0.00           H
ATOM   2635  CA  SER A 177      53.510  33.020  60.890  1.00  0.00           C
ATOM   2636  HA  SER A 177      53.570  34.020  60.480  1.00  0.00           H
ATOM   2637  CB  SER A 177      54.850  32.820  61.670  1.00  0.00           C
ATOM   2638  HB1 SER A 177      55.620  32.940  60.880  1.00  0.00           H
ATOM   2639  HB2 SER A 177      54.960  31.860  62.210  1.00  0.00           H
ATOM   2640  OG  SER A 177      55.120  33.900  62.570  1.00  0.00           O
ATOM   2641  HG1 SER A 177      54.360  33.980  63.160  1.00  0.00           H
ATOM   2642  C   SER A 177      53.490  32.130  59.660  1.00  0.00           C
ATOM   2643  O   SER A 177      54.020  32.480  58.580  1.00  0.00           O
ATOM   2644  N   GLY A 178      52.770  30.970  59.850  1.00  0.00           N
ATOM   2645  HN  GLY A 178      52.350  30.760  60.730  1.00  0.00           H
ATOM   2646  CA  GLY A 178      52.650  29.930  58.870  1.00  0.00           C
ATOM   2647  HA1 GLY A 178      52.380  29.000  59.350  1.00  0.00           H
ATOM   2648  HA2 GLY A 178      53.620  29.820  58.400  1.00  0.00           H
ATOM   2649  C   GLY A 178      51.630  30.350  57.790  1.00  0.00           C
ATOM   2650  O   GLY A 178      51.840  29.980  56.690  1.00  0.00           O
ATOM   2651  N   VAL A 179      50.610  31.160  58.230  1.00  0.00           N
ATOM   2652  HN  VAL A 179      50.530  31.440  59.190  1.00  0.00           H
ATOM   2653  CA  VAL A 179      49.670  31.610  57.280  1.00  0.00           C
ATOM   2654  HA  VAL A 179      49.480  30.840  56.550  1.00  0.00           H
ATOM   2655  CB  VAL A 179      48.300  31.990  58.090  1.00  0.00           C
ATOM   2656  HB  VAL A 179      48.580  32.850  58.720  1.00  0.00           H
ATOM   2657  CG1 VAL A 179      47.160  32.410  57.080  1.00  0.00           C
ATOM   2658 HG11 VAL A 179      46.210  32.690  57.580  1.00  0.00           H
ATOM   2659 HG12 VAL A 179      47.040  31.570  56.380  1.00  0.00           H
ATOM   2660 HG13 VAL A 179      47.510  33.360  56.620  1.00  0.00           H
ATOM   2661  CG2 VAL A 179      47.840  30.840  58.970  1.00  0.00           C
ATOM   2662 HG21 VAL A 179      47.210  30.110  58.420  1.00  0.00           H
ATOM   2663 HG22 VAL A 179      47.270  31.190  59.860  1.00  0.00           H
ATOM   2664 HG23 VAL A 179      48.640  30.170  59.350  1.00  0.00           H
ATOM   2665  C   VAL A 179      50.180  32.880  56.650  1.00  0.00           C
ATOM   2666  O   VAL A 179      49.910  33.150  55.540  1.00  0.00           O
ATOM   2667  N   GLY A 180      51.070  33.680  57.350  1.00  0.00           N
ATOM   2668  HN  GLY A 180      51.370  33.450  58.270  1.00  0.00           H
ATOM   2669  CA  GLY A 180      51.670  34.870  56.700  1.00  0.00           C
ATOM   2670  HA1 GLY A 180      52.130  35.470  57.480  1.00  0.00           H
ATOM   2671  HA2 GLY A 180      50.860  35.360  56.180  1.00  0.00           H
ATOM   2672  C   GLY A 180      52.800  34.710  55.760  1.00  0.00           C
ATOM   2673  O   GLY A 180      52.910  35.540  54.860  1.00  0.00           O
ATOM   2674  N   VAL A 181      53.550  33.590  55.840  1.00  0.00           N
ATOM   2675  HN  VAL A 181      53.390  32.990  56.610  1.00  0.00           H
ATOM   2676  CA  VAL A 181      54.590  33.280  54.880  1.00  0.00           C
ATOM   2677  HA  VAL A 181      55.140  34.210  54.790  1.00  0.00           H
ATOM   2678  CB  VAL A 181      55.630  32.220  55.410  1.00  0.00           C
ATOM   2679  HB  VAL A 181      55.080  31.570  56.120  1.00  0.00           H
ATOM   2680  CG1 VAL A 181      56.260  31.320  54.360  1.00  0.00           C
ATOM   2681 HG11 VAL A 181      56.560  31.930  53.490  1.00  0.00           H
ATOM   2682 HG12 VAL A 181      55.550  30.510  54.090  1.00  0.00           H
ATOM   2683 HG13 VAL A 181      57.210  30.950  54.810  1.00  0.00           H
ATOM   2684  CG2 VAL A 181      56.630  33.050  56.240  1.00  0.00           C
ATOM   2685 HG21 VAL A 181      57.280  32.420  56.870  1.00  0.00           H
ATOM   2686 HG22 VAL A 181      55.960  33.610  56.930  1.00  0.00           H
ATOM   2687 HG23 VAL A 181      57.140  33.850  55.670  1.00  0.00           H
ATOM   2688  C   VAL A 181      54.160  33.040  53.400  1.00  0.00           C
ATOM   2689  O   VAL A 181      54.820  33.570  52.570  1.00  0.00           O
ATOM   2690  N   PRO A 182      53.020  32.300  53.130  1.00  0.00           N
ATOM   2691  CD  PRO A 182      52.460  31.210  53.960  1.00  0.00           C
ATOM   2692  HD1 PRO A 182      51.480  31.530  54.360  1.00  0.00           H
ATOM   2693  HD2 PRO A 182      53.130  30.770  54.720  1.00  0.00           H
ATOM   2694  CA  PRO A 182      52.610  32.110  51.720  1.00  0.00           C
ATOM   2695  HA  PRO A 182      53.450  31.920  51.070  1.00  0.00           H
ATOM   2696  CB  PRO A 182      51.740  30.890  51.690  1.00  0.00           C
ATOM   2697  HB1 PRO A 182      51.890  30.490  50.660  1.00  0.00           H
ATOM   2698  HB2 PRO A 182      50.670  31.040  51.940  1.00  0.00           H
ATOM   2699  CG  PRO A 182      52.290  30.130  52.890  1.00  0.00           C
ATOM   2700  HG1 PRO A 182      51.560  29.340  53.180  1.00  0.00           H
ATOM   2701  HG2 PRO A 182      53.320  29.740  52.770  1.00  0.00           H
ATOM   2702  C   PRO A 182      51.870  33.290  51.140  1.00  0.00           C
ATOM   2703  O   PRO A 182      51.770  33.290  49.910  1.00  0.00           O
ATOM   2704  N   ILE A 183      51.330  34.230  51.920  1.00  0.00           N
ATOM   2705  HN  ILE A 183      51.350  34.130  52.910  1.00  0.00           H
ATOM   2706  CA  ILE A 183      50.700  35.500  51.490  1.00  0.00           C
ATOM   2707  HA  ILE A 183      49.910  35.370  50.770  1.00  0.00           H
ATOM   2708  CB  ILE A 183      50.190  36.190  52.700  1.00  0.00           C
ATOM   2709  HB  ILE A 183      51.030  36.450  53.390  1.00  0.00           H
ATOM   2710  CG2 ILE A 183      49.530  37.510  52.290  1.00  0.00           C
ATOM   2711 HG21 ILE A 183      49.170  37.920  53.260  1.00  0.00           H
ATOM   2712 HG22 ILE A 183      48.680  37.450  51.560  1.00  0.00           H
ATOM   2713 HG23 ILE A 183      50.270  38.220  51.860  1.00  0.00           H
ATOM   2714  CG1 ILE A 183      49.170  35.320  53.420  1.00  0.00           C
ATOM   2715 HG11 ILE A 183      49.040  35.590  54.490  1.00  0.00           H
ATOM   2716 HG12 ILE A 183      49.560  34.280  53.480  1.00  0.00           H
ATOM   2717  CD  ILE A 183      47.800  35.190  52.730  1.00  0.00           C
ATOM   2718  HD1 ILE A 183      47.880  34.840  51.690  1.00  0.00           H
ATOM   2719  HD2 ILE A 183      47.250  36.160  52.710  1.00  0.00           H
ATOM   2720  HD3 ILE A 183      47.240  34.340  53.180  1.00  0.00           H
ATOM   2721  C   ILE A 183      51.690  36.350  50.770  1.00  0.00           C
ATOM   2722  O   ILE A 183      51.380  36.980  49.780  1.00  0.00           O
ATOM   2723  N   MET A 184      53.020  36.320  51.220  1.00  0.00           N
ATOM   2724  HN  MET A 184      53.140  35.750  52.030  1.00  0.00           H
ATOM   2725  CA  MET A 184      54.120  36.980  50.470  1.00  0.00           C
ATOM   2726  HA  MET A 184      53.810  38.010  50.410  1.00  0.00           H
ATOM   2727  CB  MET A 184      55.450  36.830  51.200  1.00  0.00           C
ATOM   2728  HB1 MET A 184      56.140  37.480  50.620  1.00  0.00           H
ATOM   2729  HB2 MET A 184      55.910  35.820  51.260  1.00  0.00           H
ATOM   2730  CG  MET A 184      55.460  37.360  52.650  1.00  0.00           C
ATOM   2731  HG1 MET A 184      54.890  36.620  53.240  1.00  0.00           H
ATOM   2732  HG2 MET A 184      54.870  38.290  52.490  1.00  0.00           H
ATOM   2733  SD  MET A 184      57.080  37.570  53.450  1.00  0.00           S
ATOM   2734  CE  MET A 184      56.440  38.460  54.950  1.00  0.00           C
ATOM   2735  HE1 MET A 184      55.780  37.790  55.550  1.00  0.00           H
ATOM   2736  HE2 MET A 184      55.790  39.320  54.680  1.00  0.00           H
ATOM   2737  HE3 MET A 184      57.220  38.900  55.600  1.00  0.00           H
ATOM   2738  C   MET A 184      54.270  36.360  49.050  1.00  0.00           C
ATOM   2739  O   MET A 184      54.500  37.060  48.060  1.00  0.00           O
ATOM   2740  N   VAL A 185      54.160  34.970  48.990  1.00  0.00           N
ATOM   2741  HN  VAL A 185      54.250  34.440  49.830  1.00  0.00           H
ATOM   2742  CA  VAL A 185      54.250  34.190  47.760  1.00  0.00           C
ATOM   2743  HA  VAL A 185      55.180  34.580  47.350  1.00  0.00           H
ATOM   2744  CB  VAL A 185      54.500  32.730  48.050  1.00  0.00           C
ATOM   2745  HB  VAL A 185      53.520  32.340  48.400  1.00  0.00           H
ATOM   2746  CG1 VAL A 185      54.890  31.930  46.800  1.00  0.00           C
ATOM   2747 HG11 VAL A 185      55.370  30.970  47.100  1.00  0.00           H
ATOM   2748 HG12 VAL A 185      55.700  32.520  46.330  1.00  0.00           H
ATOM   2749 HG13 VAL A 185      54.070  31.800  46.060  1.00  0.00           H
ATOM   2750  CG2 VAL A 185      55.600  32.640  49.150  1.00  0.00           C
ATOM   2751 HG21 VAL A 185      56.370  33.430  49.010  1.00  0.00           H
ATOM   2752 HG22 VAL A 185      56.180  31.700  49.090  1.00  0.00           H
ATOM   2753 HG23 VAL A 185      55.260  32.890  50.180  1.00  0.00           H
ATOM   2754  C   VAL A 185      53.130  34.470  46.750  1.00  0.00           C
ATOM   2755  O   VAL A 185      53.420  34.670  45.570  1.00  0.00           O
ATOM   2756  N   MET A 186      51.830  34.510  47.190  1.00  0.00           N
ATOM   2757  HN  MET A 186      51.570  34.090  48.060  1.00  0.00           H
ATOM   2758  CA  MET A 186      50.690  35.000  46.430  1.00  0.00           C
ATOM   2759  HA  MET A 186      50.730  34.420  45.520  1.00  0.00           H
ATOM   2760  CB  MET A 186      49.400  34.550  47.180  1.00  0.00           C
ATOM   2761  HB1 MET A 186      48.630  35.180  46.690  1.00  0.00           H
ATOM   2762  HB2 MET A 186      49.500  34.810  48.260  1.00  0.00           H
ATOM   2763  CG  MET A 186      48.990  33.110  47.010  1.00  0.00           C
ATOM   2764  HG1 MET A 186      49.780  32.400  47.320  1.00  0.00           H
ATOM   2765  HG2 MET A 186      48.930  32.810  45.940  1.00  0.00           H
ATOM   2766  SD  MET A 186      47.440  32.610  47.860  1.00  0.00           S
ATOM   2767  CE  MET A 186      48.040  32.720  49.610  1.00  0.00           C
ATOM   2768  HE1 MET A 186      47.300  32.510  50.410  1.00  0.00           H
ATOM   2769  HE2 MET A 186      48.410  33.750  49.840  1.00  0.00           H
ATOM   2770  HE3 MET A 186      48.830  31.940  49.700  1.00  0.00           H
ATOM   2771  C   MET A 186      50.640  36.530  46.150  1.00  0.00           C
ATOM   2772  O   MET A 186      50.130  37.000  45.160  1.00  0.00           O
ATOM   2773  N   ALA A 187      51.200  37.410  47.000  1.00  0.00           N
ATOM   2774  HN  ALA A 187      51.550  37.200  47.910  1.00  0.00           H
ATOM   2775  CA  ALA A 187      51.180  38.790  46.590  1.00  0.00           C
ATOM   2776  HA  ALA A 187      50.200  39.190  46.410  1.00  0.00           H
ATOM   2777  CB  ALA A 187      51.600  39.700  47.790  1.00  0.00           C
ATOM   2778  HB1 ALA A 187      51.030  39.490  48.720  1.00  0.00           H
ATOM   2779  HB2 ALA A 187      51.380  40.750  47.490  1.00  0.00           H
ATOM   2780  HB3 ALA A 187      52.710  39.630  47.830  1.00  0.00           H
ATOM   2781  C   ALA A 187      52.020  39.270  45.380  1.00  0.00           C
ATOM   2782  O   ALA A 187      53.150  38.880  45.220  1.00  0.00           O
ATOM   2783  N   VAL A 188      51.490  40.190  44.570  1.00  0.00           N
ATOM   2784  HN  VAL A 188      50.590  40.560  44.790  1.00  0.00           H
ATOM   2785  CA  VAL A 188      52.150  40.820  43.390  1.00  0.00           C
ATOM   2786  HA  VAL A 188      53.180  40.970  43.660  1.00  0.00           H
ATOM   2787  CB  VAL A 188      52.060  40.000  42.070  1.00  0.00           C
ATOM   2788  HB  VAL A 188      52.270  38.960  42.400  1.00  0.00           H
ATOM   2789  CG1 VAL A 188      50.590  39.850  41.510  1.00  0.00           C
ATOM   2790 HG11 VAL A 188      50.030  40.800  41.370  1.00  0.00           H
ATOM   2791 HG12 VAL A 188      49.920  39.160  42.070  1.00  0.00           H
ATOM   2792 HG13 VAL A 188      50.690  39.490  40.470  1.00  0.00           H
ATOM   2793  CG2 VAL A 188      53.130  40.430  40.950  1.00  0.00           C
ATOM   2794 HG21 VAL A 188      54.140  40.330  41.400  1.00  0.00           H
ATOM   2795 HG22 VAL A 188      52.930  41.440  40.540  1.00  0.00           H
ATOM   2796 HG23 VAL A 188      53.090  39.620  40.190  1.00  0.00           H
ATOM   2797  C   VAL A 188      51.560  42.130  43.060  1.00  0.00           C
ATOM   2798  O   VAL A 188      50.510  42.520  43.530  1.00  0.00           O
ATOM   2799  N   THR A 189      52.270  42.990  42.350  1.00  0.00           N
ATOM   2800  HN  THR A 189      53.200  42.830  42.030  1.00  0.00           H
ATOM   2801  CA  THR A 189      51.790  44.270  41.850  1.00  0.00           C
ATOM   2802  HA  THR A 189      50.770  44.420  42.170  1.00  0.00           H
ATOM   2803  CB  THR A 189      52.640  45.550  42.240  1.00  0.00           C
ATOM   2804  HB  THR A 189      52.350  46.520  41.790  1.00  0.00           H
ATOM   2805  OG1 THR A 189      54.050  45.370  42.140  1.00  0.00           O
ATOM   2806  HG1 THR A 189      54.210  44.430  42.080  1.00  0.00           H
ATOM   2807  CG2 THR A 189      52.590  45.680  43.740  1.00  0.00           C
ATOM   2808 HG21 THR A 189      52.680  44.690  44.230  1.00  0.00           H
ATOM   2809 HG22 THR A 189      51.560  45.920  44.060  1.00  0.00           H
ATOM   2810 HG23 THR A 189      53.160  46.550  44.140  1.00  0.00           H
ATOM   2811  C   THR A 189      51.620  44.360  40.370  1.00  0.00           C
ATOM   2812  O   THR A 189      52.540  43.920  39.720  1.00  0.00           O
ATOM   2813  N   ARG A 190      50.450  44.690  39.780  1.00  0.00           N
ATOM   2814  HN  ARG A 190      49.660  45.060  40.270  1.00  0.00           H
ATOM   2815  CA  ARG A 190      50.200  44.560  38.370  1.00  0.00           C
ATOM   2816  HA  ARG A 190      51.130  44.500  37.820  1.00  0.00           H
ATOM   2817  CB  ARG A 190      49.270  43.350  37.950  1.00  0.00           C
ATOM   2818  HB1 ARG A 190      49.110  43.430  36.850  1.00  0.00           H
ATOM   2819  HB2 ARG A 190      48.290  43.480  38.450  1.00  0.00           H
ATOM   2820  CG  ARG A 190      49.720  41.890  38.270  1.00  0.00           C
ATOM   2821  HG1 ARG A 190      48.870  41.280  37.910  1.00  0.00           H
ATOM   2822  HG2 ARG A 190      49.770  41.810  39.380  1.00  0.00           H
ATOM   2823  CD  ARG A 190      50.960  41.550  37.410  1.00  0.00           C
ATOM   2824  HD1 ARG A 190      51.880  41.890  37.950  1.00  0.00           H
ATOM   2825  HD2 ARG A 190      50.800  42.000  36.410  1.00  0.00           H
ATOM   2826  NE  ARG A 190      50.970  40.080  37.340  1.00  0.00           N
ATOM   2827  HE  ARG A 190      50.180  39.550  37.650  1.00  0.00           H
ATOM   2828  CZ  ARG A 190      51.760  39.330  36.550  1.00  0.00           C
ATOM   2829  NH1 ARG A 190      51.580  38.020  36.590  1.00  0.00           N
ATOM   2830 HH11 ARG A 190      50.740  37.570  36.890  1.00  0.00           H
ATOM   2831 HH12 ARG A 190      52.130  37.470  35.960  1.00  0.00           H
ATOM   2832  NH2 ARG A 190      52.700  39.750  35.730  1.00  0.00           N
ATOM   2833 HH21 ARG A 190      52.930  40.710  35.890  1.00  0.00           H
ATOM   2834 HH22 ARG A 190      53.440  39.100  35.570  1.00  0.00           H
ATOM   2835  C   ARG A 190      49.460  45.800  37.820  1.00  0.00           C
ATOM   2836  O   ARG A 190      48.530  46.260  38.480  1.00  0.00           O
ATOM   2837  N   PRO A 191      49.790  46.370  36.700  1.00  0.00           N
ATOM   2838  CD  PRO A 191      50.830  45.800  35.820  1.00  0.00           C
ATOM   2839  HD1 PRO A 191      50.660  44.700  35.710  1.00  0.00           H
ATOM   2840  HD2 PRO A 191      51.850  45.980  36.240  1.00  0.00           H
ATOM   2841  CA  PRO A 191      48.880  47.190  35.940  1.00  0.00           C
ATOM   2842  HA  PRO A 191      48.700  48.020  36.610  1.00  0.00           H
ATOM   2843  CB  PRO A 191      49.720  47.660  34.750  1.00  0.00           C
ATOM   2844  HB1 PRO A 191      50.310  48.530  35.120  1.00  0.00           H
ATOM   2845  HB2 PRO A 191      49.210  48.050  33.850  1.00  0.00           H
ATOM   2846  CG  PRO A 191      50.580  46.450  34.440  1.00  0.00           C
ATOM   2847  HG1 PRO A 191      49.960  45.810  33.770  1.00  0.00           H
ATOM   2848  HG2 PRO A 191      51.570  46.600  33.940  1.00  0.00           H
ATOM   2849  C   PRO A 191      47.430  46.660  35.600  1.00  0.00           C
ATOM   2850  O   PRO A 191      47.220  45.560  35.070  1.00  0.00           O
ATOM   2851  N   ARG A 192      46.390  47.520  35.850  1.00  0.00           N
ATOM   2852  HN  ARG A 192      46.550  48.300  36.450  1.00  0.00           H
ATOM   2853  CA  ARG A 192      45.010  47.260  35.480  1.00  0.00           C
ATOM   2854  HA  ARG A 192      44.930  46.760  34.530  1.00  0.00           H
ATOM   2855  CB  ARG A 192      44.210  46.570  36.610  1.00  0.00           C
ATOM   2856  HB1 ARG A 192      43.940  47.230  37.460  1.00  0.00           H
ATOM   2857  HB2 ARG A 192      44.790  45.770  37.110  1.00  0.00           H
ATOM   2858  CG  ARG A 192      42.980  45.840  36.080  1.00  0.00           C
ATOM   2859  HG1 ARG A 192      43.170  45.620  35.010  1.00  0.00           H
ATOM   2860  HG2 ARG A 192      42.120  46.530  35.960  1.00  0.00           H
ATOM   2861  CD  ARG A 192      42.770  44.460  36.920  1.00  0.00           C
ATOM   2862  HD1 ARG A 192      43.690  43.850  37.000  1.00  0.00           H
ATOM   2863  HD2 ARG A 192      42.020  44.000  36.240  1.00  0.00           H
ATOM   2864  NE  ARG A 192      42.060  44.840  38.230  1.00  0.00           N
ATOM   2865  HE  ARG A 192      41.510  45.670  38.250  1.00  0.00           H
ATOM   2866  CZ  ARG A 192      42.080  44.190  39.390  1.00  0.00           C
ATOM   2867  NH1 ARG A 192      42.450  42.950  39.500  1.00  0.00           N
ATOM   2868 HH11 ARG A 192      42.770  42.490  38.670  1.00  0.00           H
ATOM   2869 HH12 ARG A 192      42.430  42.450  40.360  1.00  0.00           H
ATOM   2870  NH2 ARG A 192      41.570  44.830  40.440  1.00  0.00           N
ATOM   2871 HH21 ARG A 192      41.230  45.760  40.330  1.00  0.00           H
ATOM   2872 HH22 ARG A 192      41.440  44.360  41.310  1.00  0.00           H
ATOM   2873  C   ARG A 192      44.390  48.580  35.200  1.00  0.00           C
ATOM   2874  O   ARG A 192      44.500  49.510  36.030  1.00  0.00           O
ATOM   2875  N   ASP A 193      43.760  48.820  34.000  1.00  0.00           N
ATOM   2876  HN  ASP A 193      43.730  48.080  33.340  1.00  0.00           H
ATOM   2877  CA  ASP A 193      43.230  50.080  33.570  1.00  0.00           C
ATOM   2878  HA  ASP A 193      43.070  49.950  32.510  1.00  0.00           H
ATOM   2879  CB  ASP A 193      41.790  50.370  34.220  1.00  0.00           C
ATOM   2880  HB1 ASP A 193      41.210  51.090  33.600  1.00  0.00           H
ATOM   2881  HB2 ASP A 193      41.830  50.720  35.270  1.00  0.00           H
ATOM   2882  CG  ASP A 193      40.920  49.160  34.150  1.00  0.00           C
ATOM   2883  OD1 ASP A 193      40.090  48.930  35.070  1.00  0.00           O
ATOM   2884  OD2 ASP A 193      40.960  48.370  33.100  1.00  0.00           O
ATOM   2885  C   ASP A 193      44.090  51.340  33.640  1.00  0.00           C
ATOM   2886  O   ASP A 193      43.620  52.440  33.810  1.00  0.00           O
ATOM   2887  N   GLY A 194      45.410  51.240  33.390  1.00  0.00           N
ATOM   2888  HN  GLY A 194      45.650  50.330  33.030  1.00  0.00           H
ATOM   2889  CA  GLY A 194      46.430  52.260  33.340  1.00  0.00           C
ATOM   2890  HA1 GLY A 194      45.990  53.150  32.930  1.00  0.00           H
ATOM   2891  HA2 GLY A 194      47.280  51.860  32.800  1.00  0.00           H
ATOM   2892  C   GLY A 194      46.900  52.750  34.740  1.00  0.00           C
ATOM   2893  O   GLY A 194      47.480  53.720  34.920  1.00  0.00           O
ATOM   2894  N   ALA A 195      46.640  51.980  35.810  1.00  0.00           N
ATOM   2895  HN  ALA A 195      46.030  51.220  35.620  1.00  0.00           H
ATOM   2896  CA  ALA A 195      47.040  52.210  37.250  1.00  0.00           C
ATOM   2897  HA  ALA A 195      47.890  52.880  37.260  1.00  0.00           H
ATOM   2898  CB  ALA A 195      45.840  52.860  37.980  1.00  0.00           C
ATOM   2899  HB1 ALA A 195      46.070  53.280  38.980  1.00  0.00           H
ATOM   2900  HB2 ALA A 195      45.000  52.140  38.050  1.00  0.00           H
ATOM   2901  HB3 ALA A 195      45.510  53.750  37.400  1.00  0.00           H
ATOM   2902  C   ALA A 195      47.500  50.850  37.850  1.00  0.00           C
ATOM   2903  O   ALA A 195      47.250  49.820  37.270  1.00  0.00           O
ATOM   2904  N   VAL A 196      48.210  50.810  38.960  1.00  0.00           N
ATOM   2905  HN  VAL A 196      48.510  51.640  39.410  1.00  0.00           H
ATOM   2906  CA  VAL A 196      48.830  49.550  39.490  1.00  0.00           C
ATOM   2907  HA  VAL A 196      48.830  48.680  38.840  1.00  0.00           H
ATOM   2908  CB  VAL A 196      50.320  49.780  39.890  1.00  0.00           C
ATOM   2909  HB  VAL A 196      50.510  50.660  40.550  1.00  0.00           H
ATOM   2910  CG1 VAL A 196      50.930  48.500  40.440  1.00  0.00           C
ATOM   2911 HG11 VAL A 196      50.900  47.720  39.660  1.00  0.00           H
ATOM   2912 HG12 VAL A 196      50.620  48.160  41.450  1.00  0.00           H
ATOM   2913 HG13 VAL A 196      52.010  48.740  40.580  1.00  0.00           H
ATOM   2914  CG2 VAL A 196      51.100  50.220  38.680  1.00  0.00           C
ATOM   2915 HG21 VAL A 196      50.850  51.260  38.390  1.00  0.00           H
ATOM   2916 HG22 VAL A 196      50.860  49.530  37.830  1.00  0.00           H
ATOM   2917 HG23 VAL A 196      52.200  50.200  38.750  1.00  0.00           H
ATOM   2918  C   VAL A 196      48.080  49.190  40.710  1.00  0.00           C
ATOM   2919  O   VAL A 196      47.570  50.000  41.500  1.00  0.00           O
ATOM   2920  N   VAL A 197      47.890  47.880  40.920  1.00  0.00           N
ATOM   2921  HN  VAL A 197      48.430  47.170  40.490  1.00  0.00           H
ATOM   2922  CA  VAL A 197      47.180  47.370  42.040  1.00  0.00           C
ATOM   2923  HA  VAL A 197      46.840  48.180  42.660  1.00  0.00           H
ATOM   2924  CB  VAL A 197      46.020  46.520  41.690  1.00  0.00           C
ATOM   2925  HB  VAL A 197      45.570  46.150  42.640  1.00  0.00           H
ATOM   2926  CG1 VAL A 197      44.880  47.380  41.090  1.00  0.00           C
ATOM   2927 HG11 VAL A 197      44.950  47.390  39.980  1.00  0.00           H
ATOM   2928 HG12 VAL A 197      44.760  48.370  41.570  1.00  0.00           H
ATOM   2929 HG13 VAL A 197      43.950  46.780  41.200  1.00  0.00           H
ATOM   2930  CG2 VAL A 197      46.370  45.260  40.740  1.00  0.00           C
ATOM   2931 HG21 VAL A 197      47.240  44.640  41.060  1.00  0.00           H
ATOM   2932 HG22 VAL A 197      46.520  45.530  39.680  1.00  0.00           H
ATOM   2933 HG23 VAL A 197      45.580  44.480  40.660  1.00  0.00           H
ATOM   2934  C   VAL A 197      48.140  46.530  42.910  1.00  0.00           C
ATOM   2935  O   VAL A 197      48.890  45.680  42.360  1.00  0.00           O
ATOM   2936  N   CYS A 198      48.120  46.650  44.250  1.00  0.00           N
ATOM   2937  HN  CYS A 198      47.340  47.130  44.640  1.00  0.00           H
ATOM   2938  CA  CYS A 198      48.660  45.690  45.190  1.00  0.00           C
ATOM   2939  HA  CYS A 198      49.570  45.250  44.810  1.00  0.00           H
ATOM   2940  CB  CYS A 198      49.010  46.340  46.580  1.00  0.00           C
ATOM   2941  HB1 CYS A 198      48.060  46.790  46.960  1.00  0.00           H
ATOM   2942  HB2 CYS A 198      49.650  47.240  46.410  1.00  0.00           H
ATOM   2943  SG  CYS A 198      49.880  45.350  47.720  1.00  0.00           S
ATOM   2944  C   CYS A 198      47.630  44.620  45.350  1.00  0.00           C
ATOM   2945  O   CYS A 198      46.430  44.870  45.590  1.00  0.00           O
ATOM   2946  N   MET A 199      47.980  43.370  45.250  1.00  0.00           N
ATOM   2947  HN  MET A 199      48.970  43.250  45.180  1.00  0.00           H
ATOM   2948  CA  MET A 199      47.040  42.300  45.000  1.00  0.00           C
ATOM   2949  HA  MET A 199      46.240  42.430  45.710  1.00  0.00           H
ATOM   2950  CB  MET A 199      46.560  42.280  43.580  1.00  0.00           C
ATOM   2951  HB1 MET A 199      46.050  43.260  43.490  1.00  0.00           H
ATOM   2952  HB2 MET A 199      45.760  41.540  43.390  1.00  0.00           H
ATOM   2953  CG  MET A 199      47.630  41.950  42.470  1.00  0.00           C
ATOM   2954  HG1 MET A 199      48.160  41.020  42.740  1.00  0.00           H
ATOM   2955  HG2 MET A 199      48.340  42.800  42.580  1.00  0.00           H
ATOM   2956  SD  MET A 199      47.090  41.780  40.760  1.00  0.00           S
ATOM   2957  CE  MET A 199      45.810  40.410  40.840  1.00  0.00           C
ATOM   2958  HE1 MET A 199      45.110  40.720  41.640  1.00  0.00           H
ATOM   2959  HE2 MET A 199      46.250  39.400  40.980  1.00  0.00           H
ATOM   2960  HE3 MET A 199      45.190  40.300  39.920  1.00  0.00           H
ATOM   2961  C   MET A 199      47.570  40.940  45.340  1.00  0.00           C
ATOM   2962  O   MET A 199      48.780  40.730  45.500  1.00  0.00           O
ATOM   2963  N   LEU A 200      46.700  40.000  45.500  1.00  0.00           N
ATOM   2964  HN  LEU A 200      45.750  40.230  45.700  1.00  0.00           H
ATOM   2965  CA  LEU A 200      47.050  38.600  45.730  1.00  0.00           C
ATOM   2966  HA  LEU A 200      48.120  38.500  45.840  1.00  0.00           H
ATOM   2967  CB  LEU A 200      46.410  37.950  46.930  1.00  0.00           C
ATOM   2968  HB1 LEU A 200      46.800  36.910  46.910  1.00  0.00           H
ATOM   2969  HB2 LEU A 200      45.300  37.970  46.870  1.00  0.00           H
ATOM   2970  CG  LEU A 200      46.610  38.470  48.360  1.00  0.00           C
ATOM   2971  HG  LEU A 200      46.150  39.470  48.470  1.00  0.00           H
ATOM   2972  CD1 LEU A 200      45.930  37.590  49.450  1.00  0.00           C
ATOM   2973 HD11 LEU A 200      46.410  36.590  49.510  1.00  0.00           H
ATOM   2974 HD12 LEU A 200      44.850  37.390  49.290  1.00  0.00           H
ATOM   2975 HD13 LEU A 200      46.100  38.050  50.450  1.00  0.00           H
ATOM   2976  CD2 LEU A 200      48.110  38.520  48.690  1.00  0.00           C
ATOM   2977 HD21 LEU A 200      48.690  39.230  48.060  1.00  0.00           H
ATOM   2978 HD22 LEU A 200      48.620  37.580  48.400  1.00  0.00           H
ATOM   2979 HD23 LEU A 200      48.280  38.660  49.780  1.00  0.00           H
ATOM   2980  C   LEU A 200      46.800  37.890  44.340  1.00  0.00           C
ATOM   2981  O   LEU A 200      45.780  38.120  43.650  1.00  0.00           O
ATOM   2982  N   GLN A 201      47.720  37.020  43.910  1.00  0.00           N
ATOM   2983  HN  GLN A 201      48.500  36.720  44.440  1.00  0.00           H
ATOM   2984  CA  GLN A 201      47.580  36.220  42.690  1.00  0.00           C
ATOM   2985  HA  GLN A 201      46.680  36.470  42.150  1.00  0.00           H
ATOM   2986  CB  GLN A 201      48.680  36.510  41.690  1.00  0.00           C
ATOM   2987  HB1 GLN A 201      49.670  36.500  42.210  1.00  0.00           H
ATOM   2988  HB2 GLN A 201      48.660  37.540  41.270  1.00  0.00           H
ATOM   2989  CG  GLN A 201      48.780  35.580  40.520  1.00  0.00           C
ATOM   2990  HG1 GLN A 201      47.870  35.610  39.890  1.00  0.00           H
ATOM   2991  HG2 GLN A 201      48.950  34.510  40.780  1.00  0.00           H
ATOM   2992  CD  GLN A 201      49.910  36.050  39.530  1.00  0.00           C
ATOM   2993  OE1 GLN A 201      49.630  36.040  38.340  1.00  0.00           O
ATOM   2994  NE2 GLN A 201      51.070  36.350  40.000  1.00  0.00           N
ATOM   2995 HE21 GLN A 201      51.740  36.600  39.300  1.00  0.00           H
ATOM   2996 HE22 GLN A 201      51.230  36.450  40.980  1.00  0.00           H
ATOM   2997  C   GLN A 201      47.390  34.820  43.000  1.00  0.00           C
ATOM   2998  O   GLN A 201      48.280  34.250  43.680  1.00  0.00           O
ATOM   2999  N   PHE A 202      46.190  34.310  42.590  1.00  0.00           N
ATOM   3000  HN  PHE A 202      45.540  34.820  42.030  1.00  0.00           H
ATOM   3001  CA  PHE A 202      45.840  32.960  43.100  1.00  0.00           C
ATOM   3002  HA  PHE A 202      46.270  32.970  44.080  1.00  0.00           H
ATOM   3003  CB  PHE A 202      44.260  32.880  43.210  1.00  0.00           C
ATOM   3004  HB1 PHE A 202      43.830  31.860  43.270  1.00  0.00           H
ATOM   3005  HB2 PHE A 202      43.780  33.370  42.340  1.00  0.00           H
ATOM   3006  CG  PHE A 202      43.960  33.620  44.470  1.00  0.00           C
ATOM   3007  CD1 PHE A 202      44.250  33.070  45.720  1.00  0.00           C
ATOM   3008  HD1 PHE A 202      44.510  32.030  45.870  1.00  0.00           H
ATOM   3009  CE1 PHE A 202      44.290  33.880  46.910  1.00  0.00           C
ATOM   3010  HE1 PHE A 202      44.570  33.390  47.830  1.00  0.00           H
ATOM   3011  CZ  PHE A 202      43.960  35.190  46.850  1.00  0.00           C
ATOM   3012  HZ  PHE A 202      43.920  35.770  47.760  1.00  0.00           H
ATOM   3013  CD2 PHE A 202      43.750  35.020  44.470  1.00  0.00           C
ATOM   3014  HD2 PHE A 202      43.670  35.630  43.580  1.00  0.00           H
ATOM   3015  CE2 PHE A 202      43.690  35.790  45.650  1.00  0.00           C
ATOM   3016  HE2 PHE A 202      43.540  36.840  45.510  1.00  0.00           H
ATOM   3017  C   PHE A 202      46.350  31.820  42.220  1.00  0.00           C
ATOM   3018  O   PHE A 202      46.770  31.980  41.090  1.00  0.00           O
ATOM   3019  N   PRO A 203      46.410  30.650  42.740  1.00  0.00           N
ATOM   3020  CD  PRO A 203      46.500  30.360  44.160  1.00  0.00           C
ATOM   3021  HD1 PRO A 203      45.520  30.510  44.660  1.00  0.00           H
ATOM   3022  HD2 PRO A 203      47.260  31.010  44.640  1.00  0.00           H
ATOM   3023  CA  PRO A 203      46.400  29.450  41.900  1.00  0.00           C
ATOM   3024  HA  PRO A 203      47.350  29.490  41.400  1.00  0.00           H
ATOM   3025  CB  PRO A 203      46.220  28.330  42.880  1.00  0.00           C
ATOM   3026  HB1 PRO A 203      46.670  27.380  42.530  1.00  0.00           H
ATOM   3027  HB2 PRO A 203      45.160  28.120  43.140  1.00  0.00           H
ATOM   3028  CG  PRO A 203      47.000  28.880  44.100  1.00  0.00           C
ATOM   3029  HG1 PRO A 203      46.970  28.390  45.090  1.00  0.00           H
ATOM   3030  HG2 PRO A 203      48.020  29.070  43.720  1.00  0.00           H
ATOM   3031  C   PRO A 203      45.330  29.360  40.850  1.00  0.00           C
ATOM   3032  O   PRO A 203      44.220  29.760  41.120  1.00  0.00           O
ATOM   3033  N   SER A 204      45.670  28.680  39.730  1.00  0.00           N
ATOM   3034  HN  SER A 204      46.610  28.410  39.550  1.00  0.00           H
ATOM   3035  CA  SER A 204      44.750  28.490  38.650  1.00  0.00           C
ATOM   3036  HA  SER A 204      44.240  29.400  38.370  1.00  0.00           H
ATOM   3037  CB  SER A 204      45.520  28.070  37.310  1.00  0.00           C
ATOM   3038  HB1 SER A 204      45.970  27.080  37.530  1.00  0.00           H
ATOM   3039  HB2 SER A 204      46.240  28.910  37.200  1.00  0.00           H
ATOM   3040  OG  SER A 204      44.590  27.910  36.230  1.00  0.00           O
ATOM   3041  HG1 SER A 204      44.280  28.810  36.130  1.00  0.00           H
ATOM   3042  C   SER A 204      43.720  27.440  38.980  1.00  0.00           C
ATOM   3043  O   SER A 204      44.110  26.430  39.600  1.00  0.00           O
ATOM   3044  N   PRO A 205      42.400  27.460  38.660  1.00  0.00           N
ATOM   3045  CD  PRO A 205      41.610  26.310  38.900  1.00  0.00           C
ATOM   3046  HD1 PRO A 205      41.430  26.290  39.990  1.00  0.00           H
ATOM   3047  HD2 PRO A 205      42.040  25.310  38.660  1.00  0.00           H
ATOM   3048  CA  PRO A 205      41.560  28.640  38.330  1.00  0.00           C
ATOM   3049  HA  PRO A 205      41.910  29.050  37.390  1.00  0.00           H
ATOM   3050  CB  PRO A 205      40.160  28.090  38.160  1.00  0.00           C
ATOM   3051  HB1 PRO A 205      39.740  28.550  37.250  1.00  0.00           H
ATOM   3052  HB2 PRO A 205      39.470  28.430  38.970  1.00  0.00           H
ATOM   3053  CG  PRO A 205      40.270  26.570  38.200  1.00  0.00           C
ATOM   3054  HG1 PRO A 205      39.460  25.960  38.660  1.00  0.00           H
ATOM   3055  HG2 PRO A 205      40.510  26.220  37.180  1.00  0.00           H
ATOM   3056  C   PRO A 205      41.670  29.750  39.250  1.00  0.00           C
ATOM   3057  O   PRO A 205      41.200  29.600  40.350  1.00  0.00           O
ATOM   3058  N   SER A 206      42.120  31.010  38.860  1.00  0.00           N
ATOM   3059  HN  SER A 206      42.430  31.060  37.910  1.00  0.00           H
ATOM   3060  CA  SER A 206      42.260  32.140  39.780  1.00  0.00           C
ATOM   3061  HA  SER A 206      42.860  31.820  40.610  1.00  0.00           H
ATOM   3062  CB  SER A 206      42.860  33.430  39.150  1.00  0.00           C
ATOM   3063  HB1 SER A 206      43.830  33.080  38.740  1.00  0.00           H
ATOM   3064  HB2 SER A 206      43.000  34.160  39.970  1.00  0.00           H
ATOM   3065  OG  SER A 206      42.080  33.930  38.040  1.00  0.00           O
ATOM   3066  HG1 SER A 206      41.290  34.330  38.400  1.00  0.00           H
ATOM   3067  C   SER A 206      40.940  32.530  40.530  1.00  0.00           C
ATOM   3068  O   SER A 206      40.950  32.750  41.690  1.00  0.00           O
ATOM   3069  N   TRP A 207      39.800  32.650  39.800  1.00  0.00           N
ATOM   3070  HN  TRP A 207      39.830  32.700  38.800  1.00  0.00           H
ATOM   3071  CA  TRP A 207      38.510  32.940  40.410  1.00  0.00           C
ATOM   3072  HA  TRP A 207      38.610  33.900  40.900  1.00  0.00           H
ATOM   3073  CB  TRP A 207      37.400  33.190  39.290  1.00  0.00           C
ATOM   3074  HB1 TRP A 207      37.730  34.090  38.720  1.00  0.00           H
ATOM   3075  HB2 TRP A 207      36.440  33.470  39.770  1.00  0.00           H
ATOM   3076  CG  TRP A 207      37.090  32.060  38.390  1.00  0.00           C
ATOM   3077  CD1 TRP A 207      37.990  31.600  37.450  1.00  0.00           C
ATOM   3078  HD1 TRP A 207      38.640  32.280  36.920  1.00  0.00           H
ATOM   3079  NE1 TRP A 207      37.610  30.360  36.970  1.00  0.00           N
ATOM   3080  HE1 TRP A 207      38.050  29.880  36.240  1.00  0.00           H
ATOM   3081  CE2 TRP A 207      36.460  29.940  37.620  1.00  0.00           C
ATOM   3082  CD2 TRP A 207      36.160  30.950  38.620  1.00  0.00           C
ATOM   3083  CE3 TRP A 207      34.980  30.710  39.380  1.00  0.00           C
ATOM   3084  HE3 TRP A 207      34.510  31.450  40.020  1.00  0.00           H
ATOM   3085  CZ3 TRP A 207      34.280  29.560  39.190  1.00  0.00           C
ATOM   3086  HZ3 TRP A 207      33.420  29.500  39.840  1.00  0.00           H
ATOM   3087  CZ2 TRP A 207      35.770  28.710  37.560  1.00  0.00           C
ATOM   3088  HZ2 TRP A 207      36.140  27.930  36.910  1.00  0.00           H
ATOM   3089  CH2 TRP A 207      34.740  28.480  38.430  1.00  0.00           C
ATOM   3090  HH2 TRP A 207      34.090  27.610  38.350  1.00  0.00           H
ATOM   3091  C   TRP A 207      37.990  32.020  41.470  1.00  0.00           C
ATOM   3092  O   TRP A 207      37.460  32.430  42.550  1.00  0.00           O
ATOM   3093  N   TYR A 208      38.080  30.710  41.240  1.00  0.00           N
ATOM   3094  HN  TYR A 208      38.490  30.490  40.370  1.00  0.00           H
ATOM   3095  CA  TYR A 208      37.760  29.650  42.130  1.00  0.00           C
ATOM   3096  HA  TYR A 208      36.720  29.650  42.400  1.00  0.00           H
ATOM   3097  CB  TYR A 208      37.990  28.260  41.430  1.00  0.00           C
ATOM   3098  HB1 TYR A 208      39.020  28.080  41.070  1.00  0.00           H
ATOM   3099  HB2 TYR A 208      37.420  28.340  40.480  1.00  0.00           H
ATOM   3100  CG  TYR A 208      37.630  27.160  42.420  1.00  0.00           C
ATOM   3101  CD1 TYR A 208      36.310  26.640  42.450  1.00  0.00           C
ATOM   3102  HD1 TYR A 208      35.490  26.980  41.840  1.00  0.00           H
ATOM   3103  CE1 TYR A 208      35.980  25.490  43.200  1.00  0.00           C
ATOM   3104  HE1 TYR A 208      34.990  25.050  43.180  1.00  0.00           H
ATOM   3105  CZ  TYR A 208      36.910  25.020  44.090  1.00  0.00           C
ATOM   3106  OH  TYR A 208      36.540  23.990  44.970  1.00  0.00           O
ATOM   3107  HH  TYR A 208      35.850  23.490  44.520  1.00  0.00           H
ATOM   3108  CD2 TYR A 208      38.590  26.530  43.230  1.00  0.00           C
ATOM   3109  HD2 TYR A 208      39.620  26.850  43.220  1.00  0.00           H
ATOM   3110  CE2 TYR A 208      38.180  25.540  44.140  1.00  0.00           C
ATOM   3111  HE2 TYR A 208      38.910  25.110  44.820  1.00  0.00           H
ATOM   3112  C   TYR A 208      38.640  29.650  43.400  1.00  0.00           C
ATOM   3113  O   TYR A 208      38.070  29.730  44.490  1.00  0.00           O
ATOM   3114  N   TRP A 209      39.920  29.780  43.310  1.00  0.00           N
ATOM   3115  HN  TRP A 209      40.430  29.790  42.450  1.00  0.00           H
ATOM   3116  CA  TRP A 209      40.800  29.910  44.480  1.00  0.00           C
ATOM   3117  HA  TRP A 209      40.530  29.100  45.130  1.00  0.00           H
ATOM   3118  CB  TRP A 209      42.210  29.500  44.130  1.00  0.00           C
ATOM   3119  HB1 TRP A 209      42.980  29.610  44.920  1.00  0.00           H
ATOM   3120  HB2 TRP A 209      42.600  30.070  43.260  1.00  0.00           H
ATOM   3121  CG  TRP A 209      42.260  27.990  43.890  1.00  0.00           C
ATOM   3122  CD1 TRP A 209      42.310  27.320  42.690  1.00  0.00           C
ATOM   3123  HD1 TRP A 209      42.360  27.850  41.750  1.00  0.00           H
ATOM   3124  NE1 TRP A 209      42.230  25.990  42.900  1.00  0.00           N
ATOM   3125  HE1 TRP A 209      42.450  25.230  42.330  1.00  0.00           H
ATOM   3126  CE2 TRP A 209      42.110  25.770  44.210  1.00  0.00           C
ATOM   3127  CD2 TRP A 209      42.180  26.990  44.920  1.00  0.00           C
ATOM   3128  CE3 TRP A 209      42.020  27.010  46.350  1.00  0.00           C
ATOM   3129  HE3 TRP A 209      42.070  27.940  46.890  1.00  0.00           H
ATOM   3130  CZ3 TRP A 209      41.800  25.820  47.080  1.00  0.00           C
ATOM   3131  HZ3 TRP A 209      41.540  25.670  48.110  1.00  0.00           H
ATOM   3132  CZ2 TRP A 209      41.990  24.580  44.940  1.00  0.00           C
ATOM   3133  HZ2 TRP A 209      41.980  23.620  44.450  1.00  0.00           H
ATOM   3134  CH2 TRP A 209      41.860  24.670  46.340  1.00  0.00           C
ATOM   3135  HH2 TRP A 209      41.660  23.720  46.810  1.00  0.00           H
ATOM   3136  C   TRP A 209      40.790  31.140  45.240  1.00  0.00           C
ATOM   3137  O   TRP A 209      40.880  31.180  46.490  1.00  0.00           O
ATOM   3138  N   ASP A 210      40.610  32.360  44.630  1.00  0.00           N
ATOM   3139  HN  ASP A 210      40.650  32.430  43.640  1.00  0.00           H
ATOM   3140  CA  ASP A 210      40.190  33.480  45.310  1.00  0.00           C
ATOM   3141  HA  ASP A 210      41.020  33.730  45.950  1.00  0.00           H
ATOM   3142  CB  ASP A 210      40.010  34.730  44.350  1.00  0.00           C
ATOM   3143  HB1 ASP A 210      39.400  34.610  43.430  1.00  0.00           H
ATOM   3144  HB2 ASP A 210      41.050  34.740  43.970  1.00  0.00           H
ATOM   3145  CG  ASP A 210      39.820  36.090  45.050  1.00  0.00           C
ATOM   3146  OD1 ASP A 210      40.010  36.260  46.260  1.00  0.00           O
ATOM   3147  OD2 ASP A 210      39.520  37.040  44.250  1.00  0.00           O
ATOM   3148  C   ASP A 210      38.850  33.340  46.110  1.00  0.00           C
ATOM   3149  O   ASP A 210      38.830  33.680  47.290  1.00  0.00           O
ATOM   3150  N   THR A 211      37.850  32.750  45.460  1.00  0.00           N
ATOM   3151  HN  THR A 211      37.970  32.480  44.510  1.00  0.00           H
ATOM   3152  CA  THR A 211      36.580  32.540  46.150  1.00  0.00           C
ATOM   3153  HA  THR A 211      36.210  33.530  46.400  1.00  0.00           H
ATOM   3154  CB  THR A 211      35.430  32.050  45.250  1.00  0.00           C
ATOM   3155  HB  THR A 211      35.750  31.040  44.880  1.00  0.00           H
ATOM   3156  OG1 THR A 211      35.180  32.940  44.180  1.00  0.00           O
ATOM   3157  HG1 THR A 211      35.880  32.810  43.540  1.00  0.00           H
ATOM   3158  CG2 THR A 211      34.070  31.880  46.030  1.00  0.00           C
ATOM   3159 HG21 THR A 211      33.960  32.760  46.700  1.00  0.00           H
ATOM   3160 HG22 THR A 211      34.000  30.960  46.650  1.00  0.00           H
ATOM   3161 HG23 THR A 211      33.240  31.850  45.300  1.00  0.00           H
ATOM   3162  C   THR A 211      36.610  31.630  47.350  1.00  0.00           C
ATOM   3163  O   THR A 211      36.120  31.940  48.430  1.00  0.00           O
ATOM   3164  N   VAL A 212      37.330  30.500  47.150  1.00  0.00           N
ATOM   3165  HN  VAL A 212      37.790  30.260  46.300  1.00  0.00           H
ATOM   3166  CA  VAL A 212      37.520  29.630  48.240  1.00  0.00           C
ATOM   3167  HA  VAL A 212      36.570  29.460  48.730  1.00  0.00           H
ATOM   3168  CB  VAL A 212      38.030  28.370  47.650  1.00  0.00           C
ATOM   3169  HB  VAL A 212      38.620  28.640  46.740  1.00  0.00           H
ATOM   3170  CG1 VAL A 212      38.990  27.540  48.550  1.00  0.00           C
ATOM   3171 HG11 VAL A 212      39.950  28.040  48.800  1.00  0.00           H
ATOM   3172 HG12 VAL A 212      39.260  26.640  47.970  1.00  0.00           H
ATOM   3173 HG13 VAL A 212      38.340  27.310  49.420  1.00  0.00           H
ATOM   3174  CG2 VAL A 212      36.880  27.510  47.170  1.00  0.00           C
ATOM   3175 HG21 VAL A 212      36.150  28.130  46.600  1.00  0.00           H
ATOM   3176 HG22 VAL A 212      36.330  27.240  48.100  1.00  0.00           H
ATOM   3177 HG23 VAL A 212      37.150  26.730  46.430  1.00  0.00           H
ATOM   3178  C   VAL A 212      38.420  30.140  49.350  1.00  0.00           C
ATOM   3179  O   VAL A 212      38.230  29.740  50.530  1.00  0.00           O
ATOM   3180  N   THR A 213      39.410  31.000  48.960  1.00  0.00           N
ATOM   3181  HN  THR A 213      39.650  31.170  48.000  1.00  0.00           H
ATOM   3182  CA  THR A 213      40.330  31.690  49.950  1.00  0.00           C
ATOM   3183  HA  THR A 213      40.680  30.870  50.560  1.00  0.00           H
ATOM   3184  CB  THR A 213      41.460  32.490  49.240  1.00  0.00           C
ATOM   3185  HB  THR A 213      40.950  33.080  48.450  1.00  0.00           H
ATOM   3186  OG1 THR A 213      42.460  31.670  48.780  1.00  0.00           O
ATOM   3187  HG1 THR A 213      42.080  31.180  48.050  1.00  0.00           H
ATOM   3188  CG2 THR A 213      42.080  33.540  50.240  1.00  0.00           C
ATOM   3189 HG21 THR A 213      42.770  34.240  49.720  1.00  0.00           H
ATOM   3190 HG22 THR A 213      42.650  32.960  50.990  1.00  0.00           H
ATOM   3191 HG23 THR A 213      41.420  34.260  50.770  1.00  0.00           H
ATOM   3192  C   THR A 213      39.450  32.650  50.810  1.00  0.00           C
ATOM   3193  O   THR A 213      39.600  32.690  52.040  1.00  0.00           O
ATOM   3194  N   LYS A 214      38.510  33.380  50.240  1.00  0.00           N
ATOM   3195  HN  LYS A 214      38.250  33.430  49.280  1.00  0.00           H
ATOM   3196  CA  LYS A 214      37.580  34.160  51.050  1.00  0.00           C
ATOM   3197  HA  LYS A 214      38.050  34.610  51.910  1.00  0.00           H
ATOM   3198  CB  LYS A 214      36.870  35.390  50.180  1.00  0.00           C
ATOM   3199  HB1 LYS A 214      36.170  35.950  50.850  1.00  0.00           H
ATOM   3200  HB2 LYS A 214      36.240  34.760  49.520  1.00  0.00           H
ATOM   3201  CG  LYS A 214      37.860  36.220  49.390  1.00  0.00           C
ATOM   3202  HG1 LYS A 214      37.330  37.080  48.920  1.00  0.00           H
ATOM   3203  HG2 LYS A 214      38.300  35.580  48.590  1.00  0.00           H
ATOM   3204  CD  LYS A 214      38.990  36.820  50.240  1.00  0.00           C
ATOM   3205  HD1 LYS A 214      39.430  36.030  50.890  1.00  0.00           H
ATOM   3206  HD2 LYS A 214      38.530  37.510  50.970  1.00  0.00           H
ATOM   3207  CE  LYS A 214      40.030  37.710  49.470  1.00  0.00           C
ATOM   3208  HE1 LYS A 214      40.680  38.220  50.210  1.00  0.00           H
ATOM   3209  HE2 LYS A 214      39.520  38.480  48.850  1.00  0.00           H
ATOM   3210  NZ  LYS A 214      40.870  36.920  48.630  1.00  0.00           N
ATOM   3211  HZ1 LYS A 214      40.330  36.660  47.790  1.00  0.00           H
ATOM   3212  HZ2 LYS A 214      41.280  36.080  49.080  1.00  0.00           H
ATOM   3213  HZ3 LYS A 214      41.680  37.530  48.370  1.00  0.00           H
ATOM   3214  C   LYS A 214      36.500  33.430  51.900  1.00  0.00           C
ATOM   3215  O   LYS A 214      36.290  33.710  53.100  1.00  0.00           O
ATOM   3216  N   ILE A 215      35.980  32.270  51.340  1.00  0.00           N
ATOM   3217  HN  ILE A 215      36.210  32.030  50.410  1.00  0.00           H
ATOM   3218  CA  ILE A 215      35.240  31.320  52.190  1.00  0.00           C
ATOM   3219  HA  ILE A 215      34.430  31.950  52.540  1.00  0.00           H
ATOM   3220  CB  ILE A 215      34.690  30.170  51.410  1.00  0.00           C
ATOM   3221  HB  ILE A 215      35.550  29.790  50.820  1.00  0.00           H
ATOM   3222  CG2 ILE A 215      34.290  28.930  52.370  1.00  0.00           C
ATOM   3223 HG21 ILE A 215      33.560  29.190  53.170  1.00  0.00           H
ATOM   3224 HG22 ILE A 215      35.210  28.500  52.820  1.00  0.00           H
ATOM   3225 HG23 ILE A 215      33.860  28.100  51.770  1.00  0.00           H
ATOM   3226  CG1 ILE A 215      33.510  30.590  50.510  1.00  0.00           C
ATOM   3227 HG11 ILE A 215      33.550  31.630  50.140  1.00  0.00           H
ATOM   3228 HG12 ILE A 215      32.560  30.500  51.070  1.00  0.00           H
ATOM   3229  CD  ILE A 215      33.530  29.550  49.350  1.00  0.00           C
ATOM   3230  HD1 ILE A 215      33.600  28.500  49.690  1.00  0.00           H
ATOM   3231  HD2 ILE A 215      34.380  29.770  48.670  1.00  0.00           H
ATOM   3232  HD3 ILE A 215      32.670  29.670  48.650  1.00  0.00           H
ATOM   3233  C   ILE A 215      36.120  30.700  53.390  1.00  0.00           C
ATOM   3234  O   ILE A 215      35.710  30.820  54.610  1.00  0.00           O
ATOM   3235  N   CYS A 216      37.350  30.250  53.150  1.00  0.00           N
ATOM   3236  HN  CYS A 216      37.640  30.110  52.200  1.00  0.00           H
ATOM   3237  CA  CYS A 216      38.310  29.810  54.190  1.00  0.00           C
ATOM   3238  HA  CYS A 216      37.870  29.010  54.760  1.00  0.00           H
ATOM   3239  CB  CYS A 216      39.640  29.310  53.560  1.00  0.00           C
ATOM   3240  HB1 CYS A 216      40.300  29.060  54.410  1.00  0.00           H
ATOM   3241  HB2 CYS A 216      40.090  30.160  53.010  1.00  0.00           H
ATOM   3242  SG  CYS A 216      39.330  27.770  52.630  1.00  0.00           S
ATOM   3243  HG1 CYS A 216      38.590  28.310  51.680  1.00  0.00           H
ATOM   3244  C   CYS A 216      38.620  30.780  55.270  1.00  0.00           C
ATOM   3245  O   CYS A 216      38.610  30.410  56.400  1.00  0.00           O
ATOM   3246  N   VAL A 217      38.830  32.090  55.020  1.00  0.00           N
ATOM   3247  HN  VAL A 217      38.880  32.340  54.060  1.00  0.00           H
ATOM   3248  CA  VAL A 217      39.040  32.990  56.130  1.00  0.00           C
ATOM   3249  HA  VAL A 217      39.900  32.660  56.700  1.00  0.00           H
ATOM   3250  CB  VAL A 217      39.380  34.330  55.570  1.00  0.00           C
ATOM   3251  HB  VAL A 217      38.530  34.730  54.980  1.00  0.00           H
ATOM   3252  CG1 VAL A 217      39.590  35.390  56.700  1.00  0.00           C
ATOM   3253 HG11 VAL A 217      40.090  36.320  56.360  1.00  0.00           H
ATOM   3254 HG12 VAL A 217      40.290  34.880  57.400  1.00  0.00           H
ATOM   3255 HG13 VAL A 217      38.660  35.600  57.270  1.00  0.00           H
ATOM   3256  CG2 VAL A 217      40.740  34.310  54.800  1.00  0.00           C
ATOM   3257 HG21 VAL A 217      40.700  33.590  53.950  1.00  0.00           H
ATOM   3258 HG22 VAL A 217      41.470  33.840  55.490  1.00  0.00           H
ATOM   3259 HG23 VAL A 217      40.960  35.340  54.440  1.00  0.00           H
ATOM   3260  C   VAL A 217      37.830  33.110  57.030  1.00  0.00           C
ATOM   3261  O   VAL A 217      37.860  33.100  58.250  1.00  0.00           O
ATOM   3262  N   PHE A 218      36.630  33.200  56.370  1.00  0.00           N
ATOM   3263  HN  PHE A 218      36.570  33.170  55.370  1.00  0.00           H
ATOM   3264  CA  PHE A 218      35.420  33.490  57.020  1.00  0.00           C
ATOM   3265  HA  PHE A 218      35.520  34.400  57.590  1.00  0.00           H
ATOM   3266  CB  PHE A 218      34.340  33.660  55.900  1.00  0.00           C
ATOM   3267  HB1 PHE A 218      34.440  32.750  55.270  1.00  0.00           H
ATOM   3268  HB2 PHE A 218      34.500  34.530  55.230  1.00  0.00           H
ATOM   3269  CG  PHE A 218      32.810  33.680  56.230  1.00  0.00           C
ATOM   3270  CD1 PHE A 218      32.400  34.320  57.470  1.00  0.00           C
ATOM   3271  HD1 PHE A 218      33.170  34.620  58.160  1.00  0.00           H
ATOM   3272  CE1 PHE A 218      31.050  34.500  57.740  1.00  0.00           C
ATOM   3273  HE1 PHE A 218      30.780  35.030  58.630  1.00  0.00           H
ATOM   3274  CZ  PHE A 218      30.050  34.090  56.820  1.00  0.00           C
ATOM   3275  HZ  PHE A 218      28.980  34.220  56.940  1.00  0.00           H
ATOM   3276  CD2 PHE A 218      31.790  33.140  55.440  1.00  0.00           C
ATOM   3277  HD2 PHE A 218      31.990  32.610  54.520  1.00  0.00           H
ATOM   3278  CE2 PHE A 218      30.460  33.420  55.630  1.00  0.00           C
ATOM   3279  HE2 PHE A 218      29.700  33.170  54.910  1.00  0.00           H
ATOM   3280  C   PHE A 218      35.060  32.390  58.060  1.00  0.00           C
ATOM   3281  O   PHE A 218      34.760  32.740  59.230  1.00  0.00           O
ATOM   3282  N   LEU A 219      35.300  31.150  57.740  1.00  0.00           N
ATOM   3283  HN  LEU A 219      35.620  31.020  56.800  1.00  0.00           H
ATOM   3284  CA  LEU A 219      35.290  30.020  58.620  1.00  0.00           C
ATOM   3285  HA  LEU A 219      34.300  29.860  59.020  1.00  0.00           H
ATOM   3286  CB  LEU A 219      35.620  28.740  57.850  1.00  0.00           C
ATOM   3287  HB1 LEU A 219      35.710  27.910  58.580  1.00  0.00           H
ATOM   3288  HB2 LEU A 219      36.540  28.890  57.240  1.00  0.00           H
ATOM   3289  CG  LEU A 219      34.560  28.160  56.850  1.00  0.00           C
ATOM   3290  HG  LEU A 219      34.560  28.840  55.970  1.00  0.00           H
ATOM   3291  CD1 LEU A 219      34.920  26.760  56.310  1.00  0.00           C
ATOM   3292 HD11 LEU A 219      34.140  26.450  55.600  1.00  0.00           H
ATOM   3293 HD12 LEU A 219      34.910  26.160  57.240  1.00  0.00           H
ATOM   3294 HD13 LEU A 219      35.920  26.890  55.840  1.00  0.00           H
ATOM   3295  CD2 LEU A 219      33.140  27.930  57.470  1.00  0.00           C
ATOM   3296 HD21 LEU A 219      33.140  27.030  58.120  1.00  0.00           H
ATOM   3297 HD22 LEU A 219      32.500  27.780  56.570  1.00  0.00           H
ATOM   3298 HD23 LEU A 219      32.840  28.910  57.910  1.00  0.00           H
ATOM   3299  C   LEU A 219      36.270  30.070  59.760  1.00  0.00           C
ATOM   3300  O   LEU A 219      35.850  29.970  60.920  1.00  0.00           O
ATOM   3301  N   PHE A 220      37.540  30.290  59.440  1.00  0.00           N
ATOM   3302  HN  PHE A 220      37.820  30.290  58.490  1.00  0.00           H
ATOM   3303  CA  PHE A 220      38.630  30.010  60.430  1.00  0.00           C
ATOM   3304  HA  PHE A 220      38.360  29.380  61.270  1.00  0.00           H
ATOM   3305  CB  PHE A 220      39.860  29.440  59.720  1.00  0.00           C
ATOM   3306  HB1 PHE A 220      40.620  29.250  60.500  1.00  0.00           H
ATOM   3307  HB2 PHE A 220      40.400  30.000  58.920  1.00  0.00           H
ATOM   3308  CG  PHE A 220      39.430  28.140  59.140  1.00  0.00           C
ATOM   3309  CD1 PHE A 220      38.510  27.210  59.710  1.00  0.00           C
ATOM   3310  HD1 PHE A 220      38.070  27.500  60.650  1.00  0.00           H
ATOM   3311  CE1 PHE A 220      38.220  25.990  59.110  1.00  0.00           C
ATOM   3312  HE1 PHE A 220      37.600  25.260  59.610  1.00  0.00           H
ATOM   3313  CZ  PHE A 220      38.830  25.670  57.920  1.00  0.00           C
ATOM   3314  HZ  PHE A 220      38.490  24.770  57.420  1.00  0.00           H
ATOM   3315  CD2 PHE A 220      39.920  27.780  57.860  1.00  0.00           C
ATOM   3316  HD2 PHE A 220      40.650  28.430  57.380  1.00  0.00           H
ATOM   3317  CE2 PHE A 220      39.630  26.570  57.240  1.00  0.00           C
ATOM   3318  HE2 PHE A 220      39.990  26.400  56.230  1.00  0.00           H
ATOM   3319  C   PHE A 220      39.120  31.220  61.180  1.00  0.00           C
ATOM   3320  O   PHE A 220      39.780  31.060  62.220  1.00  0.00           O
ATOM   3321  N   ALA A 221      38.750  32.380  60.820  1.00  0.00           N
ATOM   3322  HN  ALA A 221      38.160  32.360  60.020  1.00  0.00           H
ATOM   3323  CA  ALA A 221      38.900  33.670  61.450  1.00  0.00           C
ATOM   3324  HA  ALA A 221      39.470  33.520  62.350  1.00  0.00           H
ATOM   3325  CB  ALA A 221      39.640  34.670  60.520  1.00  0.00           C
ATOM   3326  HB1 ALA A 221      39.010  35.060  59.690  1.00  0.00           H
ATOM   3327  HB2 ALA A 221      40.620  34.300  60.150  1.00  0.00           H
ATOM   3328  HB3 ALA A 221      39.880  35.580  61.110  1.00  0.00           H
ATOM   3329  C   ALA A 221      37.630  34.340  61.950  1.00  0.00           C
ATOM   3330  O   ALA A 221      37.820  35.200  62.810  1.00  0.00           O
ATOM   3331  N   PHE A 222      36.370  33.780  61.730  1.00  0.00           N
ATOM   3332  HN  PHE A 222      36.150  33.140  60.990  1.00  0.00           H
ATOM   3333  CA  PHE A 222      35.170  34.380  62.320  1.00  0.00           C
ATOM   3334  HA  PHE A 222      35.320  34.840  63.290  1.00  0.00           H
ATOM   3335  CB  PHE A 222      34.730  35.520  61.260  1.00  0.00           C
ATOM   3336  HB1 PHE A 222      34.560  34.990  60.300  1.00  0.00           H
ATOM   3337  HB2 PHE A 222      35.570  36.220  61.100  1.00  0.00           H
ATOM   3338  CG  PHE A 222      33.530  36.310  61.660  1.00  0.00           C
ATOM   3339  CD1 PHE A 222      33.530  37.030  62.900  1.00  0.00           C
ATOM   3340  HD1 PHE A 222      34.370  37.060  63.590  1.00  0.00           H
ATOM   3341  CE1 PHE A 222      32.410  37.810  63.240  1.00  0.00           C
ATOM   3342  HE1 PHE A 222      32.470  38.310  64.200  1.00  0.00           H
ATOM   3343  CZ  PHE A 222      31.330  37.850  62.410  1.00  0.00           C
ATOM   3344  HZ  PHE A 222      30.440  38.400  62.690  1.00  0.00           H
ATOM   3345  CD2 PHE A 222      32.480  36.440  60.740  1.00  0.00           C
ATOM   3346  HD2 PHE A 222      32.470  35.920  59.800  1.00  0.00           H
ATOM   3347  CE2 PHE A 222      31.380  37.150  61.200  1.00  0.00           C
ATOM   3348  HE2 PHE A 222      30.560  37.160  60.500  1.00  0.00           H
ATOM   3349  C   PHE A 222      34.090  33.300  62.690  1.00  0.00           C
ATOM   3350  O   PHE A 222      33.880  33.040  63.860  1.00  0.00           O
ATOM   3351  N   VAL A 223      33.460  32.580  61.760  1.00  0.00           N
ATOM   3352  HN  VAL A 223      33.660  32.830  60.810  1.00  0.00           H
ATOM   3353  CA  VAL A 223      32.550  31.500  62.040  1.00  0.00           C
ATOM   3354  HA  VAL A 223      31.700  32.000  62.480  1.00  0.00           H
ATOM   3355  CB  VAL A 223      31.970  30.800  60.790  1.00  0.00           C
ATOM   3356  HB  VAL A 223      32.750  30.930  60.010  1.00  0.00           H
ATOM   3357  CG1 VAL A 223      31.520  29.360  60.850  1.00  0.00           C
ATOM   3358 HG11 VAL A 223      31.040  29.090  59.890  1.00  0.00           H
ATOM   3359 HG12 VAL A 223      30.750  29.390  61.650  1.00  0.00           H
ATOM   3360 HG13 VAL A 223      32.320  28.630  61.120  1.00  0.00           H
ATOM   3361  CG2 VAL A 223      30.840  31.800  60.340  1.00  0.00           C
ATOM   3362 HG21 VAL A 223      30.530  31.630  59.290  1.00  0.00           H
ATOM   3363 HG22 VAL A 223      31.000  32.900  60.320  1.00  0.00           H
ATOM   3364 HG23 VAL A 223      29.990  31.610  61.020  1.00  0.00           H
ATOM   3365  C   VAL A 223      32.910  30.480  63.090  1.00  0.00           C
ATOM   3366  O   VAL A 223      32.100  30.390  64.050  1.00  0.00           O
ATOM   3367  N   VAL A 224      33.960  29.760  62.950  1.00  0.00           N
ATOM   3368  HN  VAL A 224      34.450  29.870  62.090  1.00  0.00           H
ATOM   3369  CA  VAL A 224      34.490  28.780  63.840  1.00  0.00           C
ATOM   3370  HA  VAL A 224      33.710  28.120  64.170  1.00  0.00           H
ATOM   3371  CB  VAL A 224      35.330  27.730  63.120  1.00  0.00           C
ATOM   3372  HB  VAL A 224      36.140  28.140  62.490  1.00  0.00           H
ATOM   3373  CG1 VAL A 224      36.020  26.720  64.170  1.00  0.00           C
ATOM   3374 HG11 VAL A 224      35.150  26.260  64.690  1.00  0.00           H
ATOM   3375 HG12 VAL A 224      36.700  27.160  64.930  1.00  0.00           H
ATOM   3376 HG13 VAL A 224      36.630  25.970  63.620  1.00  0.00           H
ATOM   3377  CG2 VAL A 224      34.400  26.950  62.210  1.00  0.00           C
ATOM   3378 HG21 VAL A 224      34.920  26.030  61.860  1.00  0.00           H
ATOM   3379 HG22 VAL A 224      34.050  27.660  61.440  1.00  0.00           H
ATOM   3380 HG23 VAL A 224      33.510  26.600  62.800  1.00  0.00           H
ATOM   3381  C   VAL A 224      35.020  29.370  65.180  1.00  0.00           C
ATOM   3382  O   VAL A 224      34.520  28.910  66.230  1.00  0.00           O
ATOM   3383  N   PRO A 225      35.880  30.340  65.120  1.00  0.00           N
ATOM   3384  CD  PRO A 225      36.860  30.610  64.030  1.00  0.00           C
ATOM   3385  HD1 PRO A 225      36.410  31.280  63.270  1.00  0.00           H
ATOM   3386  HD2 PRO A 225      37.360  29.680  63.690  1.00  0.00           H
ATOM   3387  CA  PRO A 225      36.230  31.120  66.320  1.00  0.00           C
ATOM   3388  HA  PRO A 225      36.780  30.450  66.960  1.00  0.00           H
ATOM   3389  CB  PRO A 225      37.130  32.200  65.800  1.00  0.00           C
ATOM   3390  HB1 PRO A 225      37.720  32.680  66.620  1.00  0.00           H
ATOM   3391  HB2 PRO A 225      36.530  32.990  65.310  1.00  0.00           H
ATOM   3392  CG  PRO A 225      37.940  31.400  64.790  1.00  0.00           C
ATOM   3393  HG1 PRO A 225      38.490  32.120  64.140  1.00  0.00           H
ATOM   3394  HG2 PRO A 225      38.650  30.770  65.350  1.00  0.00           H
ATOM   3395  C   PRO A 225      35.050  31.560  67.200  1.00  0.00           C
ATOM   3396  O   PRO A 225      35.040  31.200  68.340  1.00  0.00           O
ATOM   3397  N   ILE A 226      34.130  32.350  66.660  1.00  0.00           N
ATOM   3398  HN  ILE A 226      34.060  32.540  65.680  1.00  0.00           H
ATOM   3399  CA  ILE A 226      32.930  32.890  67.370  1.00  0.00           C
ATOM   3400  HA  ILE A 226      33.300  33.380  68.260  1.00  0.00           H
ATOM   3401  CB  ILE A 226      32.110  34.020  66.680  1.00  0.00           C
ATOM   3402  HB  ILE A 226      32.780  34.750  66.180  1.00  0.00           H
ATOM   3403  CG2 ILE A 226      31.200  33.420  65.550  1.00  0.00           C
ATOM   3404 HG21 ILE A 226      30.220  33.090  65.960  1.00  0.00           H
ATOM   3405 HG22 ILE A 226      31.810  32.720  64.950  1.00  0.00           H
ATOM   3406 HG23 ILE A 226      30.870  34.210  64.840  1.00  0.00           H
ATOM   3407  CG1 ILE A 226      31.160  34.850  67.600  1.00  0.00           C
ATOM   3408 HG11 ILE A 226      30.480  34.170  68.150  1.00  0.00           H
ATOM   3409 HG12 ILE A 226      30.520  35.480  66.950  1.00  0.00           H
ATOM   3410  CD  ILE A 226      31.840  35.740  68.620  1.00  0.00           C
ATOM   3411  HD1 ILE A 226      31.020  36.200  69.220  1.00  0.00           H
ATOM   3412  HD2 ILE A 226      32.360  36.540  68.060  1.00  0.00           H
ATOM   3413  HD3 ILE A 226      32.520  35.100  69.230  1.00  0.00           H
ATOM   3414  C   ILE A 226      31.970  31.840  67.920  1.00  0.00           C
ATOM   3415  O   ILE A 226      31.540  31.970  69.060  1.00  0.00           O
ATOM   3416  N   LEU A 227      31.820  30.670  67.220  1.00  0.00           N
ATOM   3417  HN  LEU A 227      32.300  30.600  66.350  1.00  0.00           H
ATOM   3418  CA  LEU A 227      31.130  29.530  67.800  1.00  0.00           C
ATOM   3419  HA  LEU A 227      30.170  29.900  68.120  1.00  0.00           H
ATOM   3420  CB  LEU A 227      31.000  28.390  66.680  1.00  0.00           C
ATOM   3421  HB1 LEU A 227      31.910  28.200  66.080  1.00  0.00           H
ATOM   3422  HB2 LEU A 227      30.310  28.800  65.910  1.00  0.00           H
ATOM   3423  CG  LEU A 227      30.460  27.010  67.140  1.00  0.00           C
ATOM   3424  HG  LEU A 227      31.270  26.520  67.730  1.00  0.00           H
ATOM   3425  CD1 LEU A 227      29.180  27.130  68.020  1.00  0.00           C
ATOM   3426 HD11 LEU A 227      28.500  27.820  67.480  1.00  0.00           H
ATOM   3427 HD12 LEU A 227      29.500  27.520  69.020  1.00  0.00           H
ATOM   3428 HD13 LEU A 227      28.690  26.150  68.160  1.00  0.00           H
ATOM   3429  CD2 LEU A 227      30.180  26.120  65.900  1.00  0.00           C
ATOM   3430 HD21 LEU A 227      30.150  25.030  66.120  1.00  0.00           H
ATOM   3431 HD22 LEU A 227      30.840  26.260  65.020  1.00  0.00           H
ATOM   3432 HD23 LEU A 227      29.240  26.500  65.430  1.00  0.00           H
ATOM   3433  C   LEU A 227      31.860  28.990  69.050  1.00  0.00           C
ATOM   3434  O   LEU A 227      31.260  28.980  70.130  1.00  0.00           O
ATOM   3435  N   ILE A 228      33.200  28.700  68.920  1.00  0.00           N
ATOM   3436  HN  ILE A 228      33.570  28.780  68.000  1.00  0.00           H
ATOM   3437  CA  ILE A 228      34.060  28.280  70.070  1.00  0.00           C
ATOM   3438  HA  ILE A 228      33.580  27.420  70.530  1.00  0.00           H
ATOM   3439  CB  ILE A 228      35.470  27.920  69.590  1.00  0.00           C
ATOM   3440  HB  ILE A 228      35.850  28.780  68.980  1.00  0.00           H
ATOM   3441  CG2 ILE A 228      36.410  27.770  70.780  1.00  0.00           C
ATOM   3442 HG21 ILE A 228      36.730  28.760  71.160  1.00  0.00           H
ATOM   3443 HG22 ILE A 228      37.330  27.230  70.470  1.00  0.00           H
ATOM   3444 HG23 ILE A 228      36.030  27.190  71.650  1.00  0.00           H
ATOM   3445  CG1 ILE A 228      35.550  26.740  68.640  1.00  0.00           C
ATOM   3446 HG11 ILE A 228      34.900  26.890  67.750  1.00  0.00           H
ATOM   3447 HG12 ILE A 228      35.170  25.850  69.190  1.00  0.00           H
ATOM   3448  CD  ILE A 228      37.030  26.500  68.170  1.00  0.00           C
ATOM   3449  HD1 ILE A 228      37.530  27.460  67.910  1.00  0.00           H
ATOM   3450  HD2 ILE A 228      36.940  25.900  67.250  1.00  0.00           H
ATOM   3451  HD3 ILE A 228      37.690  25.990  68.910  1.00  0.00           H
ATOM   3452  C   ILE A 228      34.030  29.260  71.190  1.00  0.00           C
ATOM   3453  O   ILE A 228      33.840  28.810  72.270  1.00  0.00           O
ATOM   3454  N   ILE A 229      34.260  30.580  70.980  1.00  0.00           N
ATOM   3455  HN  ILE A 229      34.430  30.830  70.030  1.00  0.00           H
ATOM   3456  CA  ILE A 229      34.220  31.690  71.950  1.00  0.00           C
ATOM   3457  HA  ILE A 229      35.000  31.480  72.670  1.00  0.00           H
ATOM   3458  CB  ILE A 229      34.690  32.980  71.280  1.00  0.00           C
ATOM   3459  HB  ILE A 229      34.120  33.230  70.360  1.00  0.00           H
ATOM   3460  CG2 ILE A 229      34.390  34.200  72.140  1.00  0.00           C
ATOM   3461 HG21 ILE A 229      33.310  34.390  72.300  1.00  0.00           H
ATOM   3462 HG22 ILE A 229      34.860  35.150  71.800  1.00  0.00           H
ATOM   3463 HG23 ILE A 229      34.800  33.920  73.130  1.00  0.00           H
ATOM   3464  CG1 ILE A 229      36.200  32.870  70.960  1.00  0.00           C
ATOM   3465 HG11 ILE A 229      36.310  31.860  70.520  1.00  0.00           H
ATOM   3466 HG12 ILE A 229      36.730  32.880  71.940  1.00  0.00           H
ATOM   3467  CD  ILE A 229      36.700  34.010  69.970  1.00  0.00           C
ATOM   3468  HD1 ILE A 229      36.630  35.050  70.360  1.00  0.00           H
ATOM   3469  HD2 ILE A 229      36.070  33.980  69.050  1.00  0.00           H
ATOM   3470  HD3 ILE A 229      37.740  33.750  69.670  1.00  0.00           H
ATOM   3471  C   ILE A 229      32.830  31.780  72.660  1.00  0.00           C
ATOM   3472  O   ILE A 229      32.840  31.690  73.890  1.00  0.00           O
ATOM   3473  N   THR A 230      31.740  31.950  71.980  1.00  0.00           N
ATOM   3474  HN  THR A 230      31.630  31.940  70.990  1.00  0.00           H
ATOM   3475  CA  THR A 230      30.420  32.170  72.550  1.00  0.00           C
ATOM   3476  HA  THR A 230      30.570  33.040  73.180  1.00  0.00           H
ATOM   3477  CB  THR A 230      29.410  32.510  71.520  1.00  0.00           C
ATOM   3478  HB  THR A 230      29.240  31.830  70.660  1.00  0.00           H
ATOM   3479  OG1 THR A 230      29.730  33.740  70.910  1.00  0.00           O
ATOM   3480  HG1 THR A 230      30.490  33.530  70.370  1.00  0.00           H
ATOM   3481  CG2 THR A 230      27.930  32.700  72.140  1.00  0.00           C
ATOM   3482 HG21 THR A 230      28.040  33.130  73.160  1.00  0.00           H
ATOM   3483 HG22 THR A 230      27.500  31.680  72.200  1.00  0.00           H
ATOM   3484 HG23 THR A 230      27.370  33.350  71.440  1.00  0.00           H
ATOM   3485  C   THR A 230      29.980  31.000  73.440  1.00  0.00           C
ATOM   3486  O   THR A 230      29.450  31.180  74.540  1.00  0.00           O
ATOM   3487  N   VAL A 231      30.220  29.790  72.990  1.00  0.00           N
ATOM   3488  HN  VAL A 231      30.660  29.680  72.100  1.00  0.00           H
ATOM   3489  CA  VAL A 231      29.920  28.680  73.870  1.00  0.00           C
ATOM   3490  HA  VAL A 231      28.980  28.860  74.380  1.00  0.00           H
ATOM   3491  CB  VAL A 231      29.590  27.450  73.050  1.00  0.00           C
ATOM   3492  HB  VAL A 231      30.580  27.190  72.620  1.00  0.00           H
ATOM   3493  CG1 VAL A 231      29.050  26.310  73.940  1.00  0.00           C
ATOM   3494 HG11 VAL A 231      28.520  25.560  73.300  1.00  0.00           H
ATOM   3495 HG12 VAL A 231      28.310  26.740  74.650  1.00  0.00           H
ATOM   3496 HG13 VAL A 231      29.860  25.810  74.510  1.00  0.00           H
ATOM   3497  CG2 VAL A 231      28.600  27.710  71.920  1.00  0.00           C
ATOM   3498 HG21 VAL A 231      29.110  28.390  71.200  1.00  0.00           H
ATOM   3499 HG22 VAL A 231      27.650  28.240  72.160  1.00  0.00           H
ATOM   3500 HG23 VAL A 231      28.450  26.780  71.330  1.00  0.00           H
ATOM   3501  C   VAL A 231      30.930  28.490  75.040  1.00  0.00           C
ATOM   3502  O   VAL A 231      30.540  28.030  76.090  1.00  0.00           O
ATOM   3503  N   CYS A 232      32.300  28.850  74.950  1.00  0.00           N
ATOM   3504  HN  CYS A 232      32.630  29.260  74.100  1.00  0.00           H
ATOM   3505  CA  CYS A 232      33.210  28.880  76.080  1.00  0.00           C
ATOM   3506  HA  CYS A 232      33.140  27.920  76.550  1.00  0.00           H
ATOM   3507  CB  CYS A 232      34.740  29.150  75.750  1.00  0.00           C
ATOM   3508  HB1 CYS A 232      35.380  29.380  76.630  1.00  0.00           H
ATOM   3509  HB2 CYS A 232      34.720  30.110  75.200  1.00  0.00           H
ATOM   3510  SG  CYS A 232      35.560  27.740  74.980  1.00  0.00           S
ATOM   3511  HG1 CYS A 232      35.280  28.170  73.760  1.00  0.00           H
ATOM   3512  C   CYS A 232      32.760  29.840  77.070  1.00  0.00           C
ATOM   3513  O   CYS A 232      32.680  29.530  78.240  1.00  0.00           O
ATOM   3514  N   TYR A 233      32.290  31.050  76.640  1.00  0.00           N
ATOM   3515  HN  TYR A 233      32.470  31.300  75.690  1.00  0.00           H
ATOM   3516  CA  TYR A 233      31.740  32.010  77.560  1.00  0.00           C
ATOM   3517  HA  TYR A 233      32.450  32.030  78.370  1.00  0.00           H
ATOM   3518  CB  TYR A 233      31.640  33.400  76.860  1.00  0.00           C
ATOM   3519  HB1 TYR A 233      30.980  34.180  77.300  1.00  0.00           H
ATOM   3520  HB2 TYR A 233      31.230  33.200  75.840  1.00  0.00           H
ATOM   3521  CG  TYR A 233      33.010  34.040  76.800  1.00  0.00           C
ATOM   3522  CD1 TYR A 233      33.890  34.380  77.860  1.00  0.00           C
ATOM   3523  HD1 TYR A 233      33.670  34.020  78.860  1.00  0.00           H
ATOM   3524  CE1 TYR A 233      35.070  35.090  77.690  1.00  0.00           C
ATOM   3525  HE1 TYR A 233      35.740  35.180  78.530  1.00  0.00           H
ATOM   3526  CZ  TYR A 233      35.280  35.710  76.440  1.00  0.00           C
ATOM   3527  OH  TYR A 233      36.490  36.450  76.180  1.00  0.00           O
ATOM   3528  HH  TYR A 233      36.840  36.100  75.360  1.00  0.00           H
ATOM   3529  CD2 TYR A 233      33.170  34.750  75.580  1.00  0.00           C
ATOM   3530  HD2 TYR A 233      32.470  34.600  74.780  1.00  0.00           H
ATOM   3531  CE2 TYR A 233      34.370  35.550  75.420  1.00  0.00           C
ATOM   3532  HE2 TYR A 233      34.390  36.060  74.460  1.00  0.00           H
ATOM   3533  C   TYR A 233      30.400  31.630  78.110  1.00  0.00           C
ATOM   3534  O   TYR A 233      30.250  31.850  79.300  1.00  0.00           O
ATOM   3535  N   GLY A 234      29.490  31.000  77.300  1.00  0.00           N
ATOM   3536  HN  GLY A 234      29.690  30.580  76.420  1.00  0.00           H
ATOM   3537  CA  GLY A 234      28.230  30.480  77.790  1.00  0.00           C
ATOM   3538  HA1 GLY A 234      27.690  30.010  76.980  1.00  0.00           H
ATOM   3539  HA2 GLY A 234      27.620  31.310  78.120  1.00  0.00           H
ATOM   3540  C   GLY A 234      28.320  29.520  78.870  1.00  0.00           C
ATOM   3541  O   GLY A 234      27.690  29.680  79.900  1.00  0.00           O
ATOM   3542  N   LEU A 235      29.270  28.540  78.760  1.00  0.00           N
ATOM   3543  HN  LEU A 235      29.920  28.520  78.000  1.00  0.00           H
ATOM   3544  CA  LEU A 235      29.600  27.590  79.780  1.00  0.00           C
ATOM   3545  HA  LEU A 235      28.710  27.030  80.010  1.00  0.00           H
ATOM   3546  CB  LEU A 235      30.580  26.590  79.310  1.00  0.00           C
ATOM   3547  HB1 LEU A 235      30.760  25.810  80.070  1.00  0.00           H
ATOM   3548  HB2 LEU A 235      31.470  26.990  78.770  1.00  0.00           H
ATOM   3549  CG  LEU A 235      30.000  25.710  78.160  1.00  0.00           C
ATOM   3550  HG  LEU A 235      29.450  26.360  77.450  1.00  0.00           H
ATOM   3551  CD1 LEU A 235      31.070  25.080  77.290  1.00  0.00           C
ATOM   3552 HD11 LEU A 235      31.810  24.500  77.880  1.00  0.00           H
ATOM   3553 HD12 LEU A 235      31.610  25.860  76.710  1.00  0.00           H
ATOM   3554 HD13 LEU A 235      30.640  24.280  76.650  1.00  0.00           H
ATOM   3555  CD2 LEU A 235      29.020  24.740  78.750  1.00  0.00           C
ATOM   3556 HD21 LEU A 235      28.150  25.340  79.110  1.00  0.00           H
ATOM   3557 HD22 LEU A 235      29.450  24.050  79.510  1.00  0.00           H
ATOM   3558 HD23 LEU A 235      28.600  24.000  78.030  1.00  0.00           H
ATOM   3559  C   LEU A 235      30.130  28.140  81.040  1.00  0.00           C
ATOM   3560  O   LEU A 235      29.740  27.860  82.190  1.00  0.00           O
ATOM   3561  N   MET A 236      30.980  29.210  80.860  1.00  0.00           N
ATOM   3562  HN  MET A 236      31.410  29.450  80.000  1.00  0.00           H
ATOM   3563  CA  MET A 236      31.430  30.060  81.980  1.00  0.00           C
ATOM   3564  HA  MET A 236      31.810  29.420  82.770  1.00  0.00           H
ATOM   3565  CB  MET A 236      32.640  30.930  81.430  1.00  0.00           C
ATOM   3566  HB1 MET A 236      32.490  31.210  80.360  1.00  0.00           H
ATOM   3567  HB2 MET A 236      33.480  30.210  81.320  1.00  0.00           H
ATOM   3568  CG  MET A 236      33.000  32.220  82.300  1.00  0.00           C
ATOM   3569  HG1 MET A 236      32.960  31.960  83.370  1.00  0.00           H
ATOM   3570  HG2 MET A 236      32.120  32.890  82.190  1.00  0.00           H
ATOM   3571  SD  MET A 236      34.580  32.980  81.940  1.00  0.00           S
ATOM   3572  CE  MET A 236      34.260  34.750  81.950  1.00  0.00           C
ATOM   3573  HE1 MET A 236      35.250  35.170  81.710  1.00  0.00           H
ATOM   3574  HE2 MET A 236      34.050  35.200  82.950  1.00  0.00           H
ATOM   3575  HE3 MET A 236      33.620  35.010  81.080  1.00  0.00           H
ATOM   3576  C   MET A 236      30.390  30.810  82.630  1.00  0.00           C
ATOM   3577  O   MET A 236      30.310  30.920  83.870  1.00  0.00           O
ATOM   3578  N   LEU A 237      29.420  31.400  81.850  1.00  0.00           N
ATOM   3579  HN  LEU A 237      29.460  31.300  80.850  1.00  0.00           H
ATOM   3580  CA  LEU A 237      28.280  32.110  82.320  1.00  0.00           C
ATOM   3581  HA  LEU A 237      28.670  32.820  83.030  1.00  0.00           H
ATOM   3582  CB  LEU A 237      27.360  32.960  81.270  1.00  0.00           C
ATOM   3583  HB1 LEU A 237      26.440  33.340  81.760  1.00  0.00           H
ATOM   3584  HB2 LEU A 237      26.980  32.190  80.570  1.00  0.00           H
ATOM   3585  CG  LEU A 237      28.150  34.090  80.630  1.00  0.00           C
ATOM   3586  HG  LEU A 237      29.150  33.650  80.440  1.00  0.00           H
ATOM   3587  CD1 LEU A 237      27.630  34.530  79.280  1.00  0.00           C
ATOM   3588 HD11 LEU A 237      27.400  33.590  78.740  1.00  0.00           H
ATOM   3589 HD12 LEU A 237      28.370  35.000  78.600  1.00  0.00           H
ATOM   3590 HD13 LEU A 237      26.790  35.250  79.370  1.00  0.00           H
ATOM   3591  CD2 LEU A 237      28.250  35.210  81.510  1.00  0.00           C
ATOM   3592 HD21 LEU A 237      27.260  35.610  81.800  1.00  0.00           H
ATOM   3593 HD22 LEU A 237      28.790  36.060  81.040  1.00  0.00           H
ATOM   3594 HD23 LEU A 237      28.770  34.900  82.450  1.00  0.00           H
ATOM   3595  C   LEU A 237      27.370  31.190  83.140  1.00  0.00           C
ATOM   3596  O   LEU A 237      26.880  31.570  84.180  1.00  0.00           O
ATOM   3597  N   LEU A 238      27.180  29.930  82.710  1.00  0.00           N
ATOM   3598  HN  LEU A 238      27.630  29.620  81.880  1.00  0.00           H
ATOM   3599  CA  LEU A 238      26.460  28.910  83.350  1.00  0.00           C
ATOM   3600  HA  LEU A 238      25.430  29.230  83.340  1.00  0.00           H
ATOM   3601  CB  LEU A 238      26.530  27.660  82.410  1.00  0.00           C
ATOM   3602  HB1 LEU A 238      26.520  26.720  82.990  1.00  0.00           H
ATOM   3603  HB2 LEU A 238      27.430  27.870  81.790  1.00  0.00           H
ATOM   3604  CG  LEU A 238      25.360  27.690  81.340  1.00  0.00           C
ATOM   3605  HG  LEU A 238      25.300  28.710  80.920  1.00  0.00           H
ATOM   3606  CD1 LEU A 238      25.730  26.640  80.330  1.00  0.00           C
ATOM   3607 HD11 LEU A 238      25.820  25.610  80.720  1.00  0.00           H
ATOM   3608 HD12 LEU A 238      26.730  26.840  79.890  1.00  0.00           H
ATOM   3609 HD13 LEU A 238      25.030  26.650  79.460  1.00  0.00           H
ATOM   3610  CD2 LEU A 238      24.000  27.280  81.950  1.00  0.00           C
ATOM   3611 HD21 LEU A 238      23.140  27.130  81.260  1.00  0.00           H
ATOM   3612 HD22 LEU A 238      24.170  26.300  82.440  1.00  0.00           H
ATOM   3613 HD23 LEU A 238      23.750  28.020  82.730  1.00  0.00           H
ATOM   3614  C   LEU A 238      26.830  28.600  84.800  1.00  0.00           C
ATOM   3615  O   LEU A 238      25.990  28.560  85.680  1.00  0.00           O
ATOM   3616  N   ARG A 239      28.200  28.610  85.010  1.00  0.00           N
ATOM   3617  HN  ARG A 239      28.780  28.600  84.200  1.00  0.00           H
ATOM   3618  CA  ARG A 239      28.740  28.330  86.350  1.00  0.00           C
ATOM   3619  HA  ARG A 239      28.090  27.510  86.620  1.00  0.00           H
ATOM   3620  CB  ARG A 239      30.280  27.970  86.300  1.00  0.00           C
ATOM   3621  HB1 ARG A 239      30.840  28.820  85.860  1.00  0.00           H
ATOM   3622  HB2 ARG A 239      30.210  27.100  85.620  1.00  0.00           H
ATOM   3623  CG  ARG A 239      30.980  27.620  87.700  1.00  0.00           C
ATOM   3624  HG1 ARG A 239      30.950  28.530  88.340  1.00  0.00           H
ATOM   3625  HG2 ARG A 239      32.050  27.370  87.550  1.00  0.00           H
ATOM   3626  CD  ARG A 239      30.320  26.430  88.450  1.00  0.00           C
ATOM   3627  HD1 ARG A 239      30.120  25.590  87.740  1.00  0.00           H
ATOM   3628  HD2 ARG A 239      29.270  26.590  88.780  1.00  0.00           H
ATOM   3629  NE  ARG A 239      31.190  25.970  89.540  1.00  0.00           N
ATOM   3630  HE  ARG A 239      32.170  26.190  89.500  1.00  0.00           H
ATOM   3631  CZ  ARG A 239      30.790  25.480  90.680  1.00  0.00           C
ATOM   3632  NH1 ARG A 239      31.690  25.260  91.650  1.00  0.00           N
ATOM   3633 HH11 ARG A 239      32.640  25.580  91.660  1.00  0.00           H
ATOM   3634 HH12 ARG A 239      31.310  24.850  92.480  1.00  0.00           H
ATOM   3635  NH2 ARG A 239      29.590  25.000  90.910  1.00  0.00           N
ATOM   3636 HH21 ARG A 239      28.810  25.070  90.280  1.00  0.00           H
ATOM   3637 HH22 ARG A 239      29.380  24.590  91.790  1.00  0.00           H
ATOM   3638  C   ARG A 239      28.470  29.440  87.330  1.00  0.00           C
ATOM   3639  O   ARG A 239      28.090  29.170  88.430  1.00  0.00           O
ATOM   3640  N   LEU A 240      28.560  30.710  86.960  1.00  0.00           N
ATOM   3641  HN  LEU A 240      28.730  30.810  85.980  1.00  0.00           H
ATOM   3642  CA  LEU A 240      28.480  31.870  87.830  1.00  0.00           C
ATOM   3643  HA  LEU A 240      29.210  31.750  88.630  1.00  0.00           H
ATOM   3644  CB  LEU A 240      28.870  33.190  87.030  1.00  0.00           C
ATOM   3645  HB1 LEU A 240      28.710  34.030  87.740  1.00  0.00           H
ATOM   3646  HB2 LEU A 240      28.240  33.270  86.120  1.00  0.00           H
ATOM   3647  CG  LEU A 240      30.330  33.200  86.420  1.00  0.00           C
ATOM   3648  HG  LEU A 240      30.340  32.370  85.670  1.00  0.00           H
ATOM   3649  CD1 LEU A 240      30.720  34.590  85.950  1.00  0.00           C
ATOM   3650 HD11 LEU A 240      30.330  35.250  86.750  1.00  0.00           H
ATOM   3651 HD12 LEU A 240      30.320  34.760  84.930  1.00  0.00           H
ATOM   3652 HD13 LEU A 240      31.830  34.620  85.890  1.00  0.00           H
ATOM   3653  CD2 LEU A 240      31.370  32.740  87.540  1.00  0.00           C
ATOM   3654 HD21 LEU A 240      31.170  31.690  87.820  1.00  0.00           H
ATOM   3655 HD22 LEU A 240      31.230  33.320  88.480  1.00  0.00           H
ATOM   3656 HD23 LEU A 240      32.370  32.850  87.070  1.00  0.00           H
ATOM   3657  C   LEU A 240      27.160  32.020  88.560  1.00  0.00           C
ATOM   3658  O   LEU A 240      27.100  32.480  89.690  1.00  0.00           O
ATOM   3659  N   ARG A 241      26.070  31.710  87.900  1.00  0.00           N
ATOM   3660  HN  ARG A 241      26.160  31.470  86.940  1.00  0.00           H
ATOM   3661  CA  ARG A 241      24.710  32.010  88.290  1.00  0.00           C
ATOM   3662  HA  ARG A 241      24.680  33.080  88.460  1.00  0.00           H
ATOM   3663  CB  ARG A 241      23.750  31.740  87.130  1.00  0.00           C
ATOM   3664  HB1 ARG A 241      24.240  32.050  86.180  1.00  0.00           H
ATOM   3665  HB2 ARG A 241      22.840  32.370  87.240  1.00  0.00           H
ATOM   3666  CG  ARG A 241      23.400  30.190  87.000  1.00  0.00           C
ATOM   3667  HG1 ARG A 241      22.800  29.880  87.880  1.00  0.00           H
ATOM   3668  HG2 ARG A 241      24.360  29.640  87.060  1.00  0.00           H
ATOM   3669  CD  ARG A 241      22.660  29.740  85.700  1.00  0.00           C
ATOM   3670  HD1 ARG A 241      23.280  29.700  84.780  1.00  0.00           H
ATOM   3671  HD2 ARG A 241      21.820  30.450  85.540  1.00  0.00           H
ATOM   3672  NE  ARG A 241      22.070  28.440  85.950  1.00  0.00           N
ATOM   3673  HE  ARG A 241      21.180  28.310  86.390  1.00  0.00           H
ATOM   3674  CZ  ARG A 241      22.570  27.200  85.650  1.00  0.00           C
ATOM   3675  NH1 ARG A 241      23.790  26.870  85.230  1.00  0.00           N
ATOM   3676 HH11 ARG A 241      24.480  27.530  85.530  1.00  0.00           H
ATOM   3677 HH12 ARG A 241      23.980  25.910  84.990  1.00  0.00           H
ATOM   3678  NH2 ARG A 241      21.600  26.290  85.660  1.00  0.00           N
ATOM   3679 HH21 ARG A 241      20.670  26.650  85.570  1.00  0.00           H
ATOM   3680 HH22 ARG A 241      21.890  25.350  85.470  1.00  0.00           H
ATOM   3681  C   ARG A 241      24.270  31.330  89.590  1.00  0.00           C
ATOM   3682  O   ARG A 241      23.170  31.640  90.060  1.00  0.00           O
ATOM   3683  N   SER A 242      25.050  30.280  90.110  1.00  0.00           N
ATOM   3684  HN  SER A 242      25.880  30.010  89.630  1.00  0.00           H
ATOM   3685  CA  SER A 242      24.720  29.560  91.390  1.00  0.00           C
ATOM   3686  HA  SER A 242      23.810  29.990  91.760  1.00  0.00           H
ATOM   3687  CB  SER A 242      24.590  27.970  91.150  1.00  0.00           C
ATOM   3688  HB1 SER A 242      24.460  27.460  92.130  1.00  0.00           H
ATOM   3689  HB2 SER A 242      25.460  27.560  90.610  1.00  0.00           H
ATOM   3690  OG  SER A 242      23.400  27.720  90.360  1.00  0.00           O
ATOM   3691  HG1 SER A 242      22.610  27.850  90.890  1.00  0.00           H
ATOM   3692  C   SER A 242      25.830  29.810  92.420  1.00  0.00           C
ATOM   3693  O   SER A 242      25.770  29.320  93.510  1.00  0.00           O
ATOM   3694  N   VAL A 243      26.810  30.590  92.100  1.00  0.00           N
ATOM   3695  HN  VAL A 243      26.770  31.040  91.210  1.00  0.00           H
ATOM   3696  CA  VAL A 243      27.850  30.930  93.110  1.00  0.00           C
ATOM   3697  HA  VAL A 243      28.190  29.960  93.460  1.00  0.00           H
ATOM   3698  CB  VAL A 243      29.090  31.630  92.440  1.00  0.00           C
ATOM   3699  HB  VAL A 243      28.820  32.570  91.910  1.00  0.00           H
ATOM   3700  CG1 VAL A 243      30.190  31.960  93.510  1.00  0.00           C
ATOM   3701 HG11 VAL A 243      30.870  32.720  93.080  1.00  0.00           H
ATOM   3702 HG12 VAL A 243      30.800  31.030  93.590  1.00  0.00           H
ATOM   3703 HG13 VAL A 243      29.690  32.240  94.460  1.00  0.00           H
ATOM   3704  CG2 VAL A 243      29.620  30.540  91.420  1.00  0.00           C
ATOM   3705 HG21 VAL A 243      29.820  29.650  92.050  1.00  0.00           H
ATOM   3706 HG22 VAL A 243      30.590  30.790  90.930  1.00  0.00           H
ATOM   3707 HG23 VAL A 243      28.860  30.360  90.640  1.00  0.00           H
ATOM   3708  C   VAL A 243      27.180  31.730  94.300  1.00  0.00           C
ATOM   3709  O   VAL A 243      26.260  32.470  94.010  1.00  0.00           O
ATOM   3710  N   ARG A 244      27.530  31.460  95.590  1.00  0.00           N
ATOM   3711  HN  ARG A 244      28.130  30.680  95.750  1.00  0.00           H
ATOM   3712  CA  ARG A 244      26.940  32.150  96.730  1.00  0.00           C
ATOM   3713  HA  ARG A 244      25.870  32.040  96.640  1.00  0.00           H
ATOM   3714  CB  ARG A 244      27.480  31.520  98.080  1.00  0.00           C
ATOM   3715  HB1 ARG A 244      27.140  32.210  98.890  1.00  0.00           H
ATOM   3716  HB2 ARG A 244      28.570  31.350  98.050  1.00  0.00           H
ATOM   3717  CG  ARG A 244      26.850  30.200  98.510  1.00  0.00           C
ATOM   3718  HG1 ARG A 244      27.140  29.390  97.810  1.00  0.00           H
ATOM   3719  HG2 ARG A 244      25.770  30.390  98.310  1.00  0.00           H
ATOM   3720  CD  ARG A 244      26.990  29.720  99.940  1.00  0.00           C
ATOM   3721  HD1 ARG A 244      26.850  30.590 100.610  1.00  0.00           H
ATOM   3722  HD2 ARG A 244      27.980  29.370 100.290  1.00  0.00           H
ATOM   3723  NE  ARG A 244      26.060  28.600 100.120  1.00  0.00           N
ATOM   3724  HE  ARG A 244      25.160  28.830 100.490  1.00  0.00           H
ATOM   3725  CZ  ARG A 244      26.330  27.270 100.020  1.00  0.00           C
ATOM   3726  NH1 ARG A 244      25.430  26.430 100.410  1.00  0.00           N
ATOM   3727 HH11 ARG A 244      24.520  26.740 100.670  1.00  0.00           H
ATOM   3728 HH12 ARG A 244      25.580  25.450 100.550  1.00  0.00           H
ATOM   3729  NH2 ARG A 244      27.500  26.770  99.690  1.00  0.00           N
ATOM   3730 HH21 ARG A 244      28.250  27.390  99.490  1.00  0.00           H
ATOM   3731 HH22 ARG A 244      27.530  25.780  99.810  1.00  0.00           H
ATOM   3732  C   ARG A 244      27.150  33.650  96.690  1.00  0.00           C
ATOM   3733  O   ARG A 244      26.310  34.450  97.090  1.00  0.00           O
ATOM   3734  N   LEU A 245      28.310  33.970  96.210  1.00  0.00           N
ATOM   3735  HN  LEU A 245      29.010  33.300  95.940  1.00  0.00           H
ATOM   3736  CA  LEU A 245      28.780  35.320  95.870  1.00  0.00           C
ATOM   3737  HA  LEU A 245      28.770  35.930  96.760  1.00  0.00           H
ATOM   3738  CB  LEU A 245      30.260  35.320  95.480  1.00  0.00           C
ATOM   3739  HB1 LEU A 245      30.640  36.330  95.220  1.00  0.00           H
ATOM   3740  HB2 LEU A 245      30.370  34.710  94.560  1.00  0.00           H
ATOM   3741  CG  LEU A 245      31.130  34.890  96.700  1.00  0.00           C
ATOM   3742  HG  LEU A 245      30.640  34.030  97.190  1.00  0.00           H
ATOM   3743  CD1 LEU A 245      32.480  34.400  96.210  1.00  0.00           C
ATOM   3744 HD11 LEU A 245      32.430  33.740  95.310  1.00  0.00           H
ATOM   3745 HD12 LEU A 245      33.040  33.820  96.970  1.00  0.00           H
ATOM   3746 HD13 LEU A 245      33.110  35.270  95.940  1.00  0.00           H
ATOM   3747  CD2 LEU A 245      31.400  36.070  97.610  1.00  0.00           C
ATOM   3748 HD21 LEU A 245      32.040  36.840  97.120  1.00  0.00           H
ATOM   3749 HD22 LEU A 245      31.960  35.670  98.480  1.00  0.00           H
ATOM   3750 HD23 LEU A 245      30.420  36.500  97.910  1.00  0.00           H
ATOM   3751  C   LEU A 245      27.910  36.150  94.920  1.00  0.00           C
ATOM   3752  O   LEU A 245      27.730  37.350  95.120  1.00  0.00           O
ATOM   3753  N   LEU A 246      27.460  35.500  93.840  1.00  0.00           N
ATOM   3754  HN  LEU A 246      27.740  34.540  93.850  1.00  0.00           H
ATOM   3755  CA  LEU A 246      26.860  36.120  92.680  1.00  0.00           C
ATOM   3756  HA  LEU A 246      26.940  37.190  92.790  1.00  0.00           H
ATOM   3757  CB  LEU A 246      27.630  35.630  91.350  1.00  0.00           C
ATOM   3758  HB1 LEU A 246      27.070  35.890  90.420  1.00  0.00           H
ATOM   3759  HB2 LEU A 246      27.640  34.530  91.450  1.00  0.00           H
ATOM   3760  CG  LEU A 246      29.070  36.160  91.300  1.00  0.00           C
ATOM   3761  HG  LEU A 246      29.660  35.800  92.170  1.00  0.00           H
ATOM   3762  CD1 LEU A 246      29.780  35.610  90.080  1.00  0.00           C
ATOM   3763 HD11 LEU A 246      30.730  36.140  89.840  1.00  0.00           H
ATOM   3764 HD12 LEU A 246      29.130  35.850  89.210  1.00  0.00           H
ATOM   3765 HD13 LEU A 246      29.850  34.510  90.060  1.00  0.00           H
ATOM   3766  CD2 LEU A 246      29.310  37.670  91.340  1.00  0.00           C
ATOM   3767 HD21 LEU A 246      28.820  38.010  90.410  1.00  0.00           H
ATOM   3768 HD22 LEU A 246      30.390  37.950  91.320  1.00  0.00           H
ATOM   3769 HD23 LEU A 246      28.820  38.150  92.210  1.00  0.00           H
ATOM   3770  C   LEU A 246      25.350  35.810  92.670  1.00  0.00           C
ATOM   3771  O   LEU A 246      24.610  36.300  91.830  1.00  0.00           O
ATOM   3772  N   SER A 247      24.840  35.070  93.700  1.00  0.00           N
ATOM   3773  HN  SER A 247      25.460  34.580  94.310  1.00  0.00           H
ATOM   3774  CA  SER A 247      23.380  34.840  93.850  1.00  0.00           C
ATOM   3775  HA  SER A 247      22.900  35.730  93.460  1.00  0.00           H
ATOM   3776  CB  SER A 247      22.950  33.590  93.030  1.00  0.00           C
ATOM   3777  HB1 SER A 247      23.450  32.640  93.300  1.00  0.00           H
ATOM   3778  HB2 SER A 247      23.240  33.740  91.970  1.00  0.00           H
ATOM   3779  OG  SER A 247      21.550  33.330  93.100  1.00  0.00           O
ATOM   3780  HG1 SER A 247      21.390  32.770  93.870  1.00  0.00           H
ATOM   3781  C   SER A 247      22.930  34.700  95.320  1.00  0.00           C
ATOM   3782  O   SER A 247      23.560  34.030  96.110  1.00  0.00           O
ATOM   3783  N   GLY A 248      21.740  35.290  95.670  1.00  0.00           N
ATOM   3784  HN  GLY A 248      21.110  35.660  94.990  1.00  0.00           H
ATOM   3785  CA  GLY A 248      21.230  35.350  97.000  1.00  0.00           C
ATOM   3786  HA1 GLY A 248      21.990  35.170  97.750  1.00  0.00           H
ATOM   3787  HA2 GLY A 248      20.430  34.660  97.200  1.00  0.00           H
ATOM   3788  C   GLY A 248      20.620  36.710  97.350  1.00  0.00           C
ATOM   3789  O   GLY A 248      19.700  36.710  98.130  1.00  0.00           O
ATOM   3790  N   SER A 249      21.000  37.840  96.800  1.00  0.00           N
ATOM   3791  HN  SER A 249      21.490  37.890  95.930  1.00  0.00           H
ATOM   3792  CA  SER A 249      20.520  39.100  97.210  1.00  0.00           C
ATOM   3793  HA  SER A 249      19.450  38.950  97.230  1.00  0.00           H
ATOM   3794  CB  SER A 249      21.370  39.670  98.430  1.00  0.00           C
ATOM   3795  HB1 SER A 249      21.570  38.870  99.170  1.00  0.00           H
ATOM   3796  HB2 SER A 249      20.810  40.320  99.130  1.00  0.00           H
ATOM   3797  OG  SER A 249      22.530  40.320  97.990  1.00  0.00           O
ATOM   3798  HG1 SER A 249      23.160  40.160  98.700  1.00  0.00           H
ATOM   3799  C   SER A 249      20.730  40.060  96.010  1.00  0.00           C
ATOM   3800  O   SER A 249      21.250  39.650  94.980  1.00  0.00           O
ATOM   3801  N   LYS A 250      20.250  41.350  96.080  1.00  0.00           N
ATOM   3802  HN  LYS A 250      19.870  41.680  96.950  1.00  0.00           H
ATOM   3803  CA  LYS A 250      20.370  42.250  95.020  1.00  0.00           C
ATOM   3804  HA  LYS A 250      20.080  41.780  94.090  1.00  0.00           H
ATOM   3805  CB  LYS A 250      19.460  43.470  95.150  1.00  0.00           C
ATOM   3806  HB1 LYS A 250      19.740  44.340  94.520  1.00  0.00           H
ATOM   3807  HB2 LYS A 250      19.510  43.810  96.210  1.00  0.00           H
ATOM   3808  CG  LYS A 250      18.020  43.260  94.900  1.00  0.00           C
ATOM   3809  HG1 LYS A 250      17.270  44.020  95.190  1.00  0.00           H
ATOM   3810  HG2 LYS A 250      17.780  42.400  95.570  1.00  0.00           H
ATOM   3811  CD  LYS A 250      17.560  42.870  93.460  1.00  0.00           C
ATOM   3812  HD1 LYS A 250      16.450  42.900  93.480  1.00  0.00           H
ATOM   3813  HD2 LYS A 250      17.890  41.880  93.070  1.00  0.00           H
ATOM   3814  CE  LYS A 250      17.980  43.970  92.400  1.00  0.00           C
ATOM   3815  HE1 LYS A 250      19.090  44.010  92.320  1.00  0.00           H
ATOM   3816  HE2 LYS A 250      17.690  45.000  92.690  1.00  0.00           H
ATOM   3817  NZ  LYS A 250      17.560  43.480  91.080  1.00  0.00           N
ATOM   3818  HZ1 LYS A 250      16.650  42.990  91.220  1.00  0.00           H
ATOM   3819  HZ2 LYS A 250      18.110  42.630  90.840  1.00  0.00           H
ATOM   3820  HZ3 LYS A 250      17.540  44.110  90.250  1.00  0.00           H
ATOM   3821  C   LYS A 250      21.820  42.850  94.840  1.00  0.00           C
ATOM   3822  O   LYS A 250      22.260  43.100  93.700  1.00  0.00           O
ATOM   3823  N   GLU A 251      22.640  42.910  95.890  1.00  0.00           N
ATOM   3824  HN  GLU A 251      22.300  42.860  96.830  1.00  0.00           H
ATOM   3825  CA  GLU A 251      24.060  43.270  95.820  1.00  0.00           C
ATOM   3826  HA  GLU A 251      24.150  44.210  95.300  1.00  0.00           H
ATOM   3827  CB  GLU A 251      24.680  43.260  97.270  1.00  0.00           C
ATOM   3828  HB1 GLU A 251      25.750  43.440  97.070  1.00  0.00           H
ATOM   3829  HB2 GLU A 251      24.590  42.270  97.760  1.00  0.00           H
ATOM   3830  CG  GLU A 251      24.170  44.390  98.230  1.00  0.00           C
ATOM   3831  HG1 GLU A 251      23.070  44.290  98.260  1.00  0.00           H
ATOM   3832  HG2 GLU A 251      24.390  45.360  97.720  1.00  0.00           H
ATOM   3833  CD  GLU A 251      24.810  44.350  99.640  1.00  0.00           C
ATOM   3834  OE1 GLU A 251      24.470  43.400 100.400  1.00  0.00           O
ATOM   3835  OE2 GLU A 251      25.630  45.230  99.980  1.00  0.00           O
ATOM   3836  C   GLU A 251      24.790  42.240  94.950  1.00  0.00           C
ATOM   3837  O   GLU A 251      25.600  42.560  94.050  1.00  0.00           O
ATOM   3838  N   LYS A 252      24.450  41.010  95.140  1.00  0.00           N
ATOM   3839  HN  LYS A 252      23.710  40.750  95.760  1.00  0.00           H
ATOM   3840  CA  LYS A 252      25.030  39.920  94.390  1.00  0.00           C
ATOM   3841  HA  LYS A 252      26.110  39.960  94.420  1.00  0.00           H
ATOM   3842  CB  LYS A 252      24.640  38.640  95.250  1.00  0.00           C
ATOM   3843  HB1 LYS A 252      25.020  37.680  94.860  1.00  0.00           H
ATOM   3844  HB2 LYS A 252      23.530  38.620  95.330  1.00  0.00           H
ATOM   3845  CG  LYS A 252      25.250  38.650  96.680  1.00  0.00           C
ATOM   3846  HG1 LYS A 252      24.920  39.520  97.280  1.00  0.00           H
ATOM   3847  HG2 LYS A 252      26.360  38.690  96.590  1.00  0.00           H
ATOM   3848  CD  LYS A 252      24.890  37.400  97.570  1.00  0.00           C
ATOM   3849  HD1 LYS A 252      25.090  36.550  96.880  1.00  0.00           H
ATOM   3850  HD2 LYS A 252      23.810  37.390  97.830  1.00  0.00           H
ATOM   3851  CE  LYS A 252      25.940  37.330  98.680  1.00  0.00           C
ATOM   3852  HE1 LYS A 252      25.900  38.120  99.450  1.00  0.00           H
ATOM   3853  HE2 LYS A 252      26.980  37.300  98.290  1.00  0.00           H
ATOM   3854  NZ  LYS A 252      25.700  36.120  99.440  1.00  0.00           N
ATOM   3855  HZ1 LYS A 252      26.190  35.300  99.030  1.00  0.00           H
ATOM   3856  HZ2 LYS A 252      24.670  35.970  99.520  1.00  0.00           H
ATOM   3857  HZ3 LYS A 252      26.030  36.190 100.420  1.00  0.00           H
ATOM   3858  C   LYS A 252      24.540  39.720  92.890  1.00  0.00           C
ATOM   3859  O   LYS A 252      25.270  39.440  91.960  1.00  0.00           O
ATOM   3860  N   ASP A 253      23.300  40.090  92.690  1.00  0.00           N
ATOM   3861  HN  ASP A 253      22.620  40.350  93.370  1.00  0.00           H
ATOM   3862  CA  ASP A 253      22.670  40.310  91.380  1.00  0.00           C
ATOM   3863  HA  ASP A 253      22.640  39.440  90.750  1.00  0.00           H
ATOM   3864  CB  ASP A 253      21.220  40.700  91.650  1.00  0.00           C
ATOM   3865  HB1 ASP A 253      21.160  41.740  92.030  1.00  0.00           H
ATOM   3866  HB2 ASP A 253      20.960  40.000  92.480  1.00  0.00           H
ATOM   3867  CG  ASP A 253      20.280  40.560  90.500  1.00  0.00           C
ATOM   3868  OD1 ASP A 253      19.240  41.210  90.520  1.00  0.00           O
ATOM   3869  OD2 ASP A 253      20.530  39.710  89.620  1.00  0.00           O
ATOM   3870  C   ASP A 253      23.440  41.410  90.570  1.00  0.00           C
ATOM   3871  O   ASP A 253      23.840  41.080  89.470  1.00  0.00           O
ATOM   3872  N   ARG A 254      23.670  42.580  91.140  1.00  0.00           N
ATOM   3873  HN  ARG A 254      23.320  42.780  92.050  1.00  0.00           H
ATOM   3874  CA  ARG A 254      24.400  43.670  90.570  1.00  0.00           C
ATOM   3875  HA  ARG A 254      24.050  43.950  89.590  1.00  0.00           H
ATOM   3876  CB  ARG A 254      24.380  44.900  91.520  1.00  0.00           C
ATOM   3877  HB1 ARG A 254      25.020  45.710  91.110  1.00  0.00           H
ATOM   3878  HB2 ARG A 254      24.810  44.650  92.510  1.00  0.00           H
ATOM   3879  CG  ARG A 254      22.980  45.520  91.560  1.00  0.00           C
ATOM   3880  HG1 ARG A 254      22.240  44.710  91.720  1.00  0.00           H
ATOM   3881  HG2 ARG A 254      22.800  45.940  90.540  1.00  0.00           H
ATOM   3882  CD  ARG A 254      22.810  46.540  92.730  1.00  0.00           C
ATOM   3883  HD1 ARG A 254      23.280  47.530  92.570  1.00  0.00           H
ATOM   3884  HD2 ARG A 254      23.170  46.080  93.680  1.00  0.00           H
ATOM   3885  NE  ARG A 254      21.370  46.930  92.730  1.00  0.00           N
ATOM   3886  HE  ARG A 254      20.920  46.960  91.840  1.00  0.00           H
ATOM   3887  CZ  ARG A 254      20.600  47.030  93.820  1.00  0.00           C
ATOM   3888  NH1 ARG A 254      19.340  47.390  93.570  1.00  0.00           N
ATOM   3889 HH11 ARG A 254      19.210  47.790  92.660  1.00  0.00           H
ATOM   3890 HH12 ARG A 254      18.780  47.670  94.350  1.00  0.00           H
ATOM   3891  NH2 ARG A 254      20.980  46.980  95.060  1.00  0.00           N
ATOM   3892 HH21 ARG A 254      21.940  46.810  95.310  1.00  0.00           H
ATOM   3893 HH22 ARG A 254      20.280  47.220  95.730  1.00  0.00           H
ATOM   3894  C   ARG A 254      25.850  43.360  90.220  1.00  0.00           C
ATOM   3895  O   ARG A 254      26.380  43.760  89.180  1.00  0.00           O
ATOM   3896  N   SER A 255      26.460  42.610  91.150  1.00  0.00           N
ATOM   3897  HN  SER A 255      25.940  42.510  91.990  1.00  0.00           H
ATOM   3898  CA  SER A 255      27.790  41.910  90.930  1.00  0.00           C
ATOM   3899  HA  SER A 255      28.460  42.750  90.790  1.00  0.00           H
ATOM   3900  CB  SER A 255      28.370  41.220  92.190  1.00  0.00           C
ATOM   3901  HB1 SER A 255      29.290  40.680  91.880  1.00  0.00           H
ATOM   3902  HB2 SER A 255      27.610  40.570  92.670  1.00  0.00           H
ATOM   3903  OG  SER A 255      28.660  42.080  93.270  1.00  0.00           O
ATOM   3904  HG1 SER A 255      27.880  42.350  93.760  1.00  0.00           H
ATOM   3905  C   SER A 255      27.790  41.010  89.750  1.00  0.00           C
ATOM   3906  O   SER A 255      28.660  41.150  88.880  1.00  0.00           O
ATOM   3907  N   LEU A 256      26.850  40.080  89.600  1.00  0.00           N
ATOM   3908  HN  LEU A 256      26.170  39.910  90.310  1.00  0.00           H
ATOM   3909  CA  LEU A 256      26.770  39.200  88.420  1.00  0.00           C
ATOM   3910  HA  LEU A 256      27.770  38.850  88.220  1.00  0.00           H
ATOM   3911  CB  LEU A 256      25.750  38.050  88.780  1.00  0.00           C
ATOM   3912  HB1 LEU A 256      24.810  38.570  89.050  1.00  0.00           H
ATOM   3913  HB2 LEU A 256      26.090  37.560  89.720  1.00  0.00           H
ATOM   3914  CG  LEU A 256      25.550  37.050  87.610  1.00  0.00           C
ATOM   3915  HG  LEU A 256      25.130  37.550  86.710  1.00  0.00           H
ATOM   3916  CD1 LEU A 256      26.890  36.240  87.210  1.00  0.00           C
ATOM   3917 HD11 LEU A 256      26.680  35.390  86.530  1.00  0.00           H
ATOM   3918 HD12 LEU A 256      27.160  35.870  88.230  1.00  0.00           H
ATOM   3919 HD13 LEU A 256      27.700  36.940  86.910  1.00  0.00           H
ATOM   3920  CD2 LEU A 256      24.520  36.030  88.050  1.00  0.00           C
ATOM   3921 HD21 LEU A 256      25.030  35.310  88.720  1.00  0.00           H
ATOM   3922 HD22 LEU A 256      24.250  35.290  87.260  1.00  0.00           H
ATOM   3923 HD23 LEU A 256      23.730  36.580  88.610  1.00  0.00           H
ATOM   3924  C   LEU A 256      26.440  39.890  87.180  1.00  0.00           C
ATOM   3925  O   LEU A 256      26.990  39.600  86.150  1.00  0.00           O
ATOM   3926  N   ARG A 257      25.530  40.840  87.170  1.00  0.00           N
ATOM   3927  HN  ARG A 257      25.090  41.110  88.030  1.00  0.00           H
ATOM   3928  CA  ARG A 257      25.330  41.760  86.130  1.00  0.00           C
ATOM   3929  HA  ARG A 257      24.920  41.110  85.370  1.00  0.00           H
ATOM   3930  CB  ARG A 257      24.390  42.900  86.580  1.00  0.00           C
ATOM   3931  HB1 ARG A 257      24.480  43.810  85.940  1.00  0.00           H
ATOM   3932  HB2 ARG A 257      24.510  43.300  87.610  1.00  0.00           H
ATOM   3933  CG  ARG A 257      22.870  42.610  86.380  1.00  0.00           C
ATOM   3934  HG1 ARG A 257      22.400  43.550  86.740  1.00  0.00           H
ATOM   3935  HG2 ARG A 257      22.770  41.810  87.140  1.00  0.00           H
ATOM   3936  CD  ARG A 257      22.430  42.260  84.930  1.00  0.00           C
ATOM   3937  HD1 ARG A 257      22.990  41.340  84.670  1.00  0.00           H
ATOM   3938  HD2 ARG A 257      22.770  42.920  84.110  1.00  0.00           H
ATOM   3939  NE  ARG A 257      20.960  42.310  84.840  1.00  0.00           N
ATOM   3940  HE  ARG A 257      20.650  43.250  84.970  1.00  0.00           H
ATOM   3941  CZ  ARG A 257      20.100  41.350  84.620  1.00  0.00           C
ATOM   3942  NH1 ARG A 257      20.420  40.100  84.750  1.00  0.00           N
ATOM   3943 HH11 ARG A 257      21.330  39.800  85.030  1.00  0.00           H
ATOM   3944 HH12 ARG A 257      19.780  39.460  84.310  1.00  0.00           H
ATOM   3945  NH2 ARG A 257      18.830  41.570  84.170  1.00  0.00           N
ATOM   3946 HH21 ARG A 257      18.580  42.520  83.980  1.00  0.00           H
ATOM   3947 HH22 ARG A 257      18.150  40.860  84.320  1.00  0.00           H
ATOM   3948  C   ARG A 257      26.560  42.460  85.570  1.00  0.00           C
ATOM   3949  O   ARG A 257      26.750  42.430  84.380  1.00  0.00           O
ATOM   3950  N   ARG A 258      27.430  43.050  86.420  1.00  0.00           N
ATOM   3951  HN  ARG A 258      27.090  43.080  87.350  1.00  0.00           H
ATOM   3952  CA  ARG A 258      28.730  43.650  86.020  1.00  0.00           C
ATOM   3953  HA  ARG A 258      28.480  44.420  85.310  1.00  0.00           H
ATOM   3954  CB  ARG A 258      29.400  44.440  87.190  1.00  0.00           C
ATOM   3955  HB1 ARG A 258      30.460  44.670  86.960  1.00  0.00           H
ATOM   3956  HB2 ARG A 258      29.420  43.710  88.030  1.00  0.00           H
ATOM   3957  CG  ARG A 258      28.630  45.740  87.530  1.00  0.00           C
ATOM   3958  HG1 ARG A 258      27.580  45.390  87.550  1.00  0.00           H
ATOM   3959  HG2 ARG A 258      28.570  46.570  86.800  1.00  0.00           H
ATOM   3960  CD  ARG A 258      28.900  46.180  89.010  1.00  0.00           C
ATOM   3961  HD1 ARG A 258      28.930  45.250  89.600  1.00  0.00           H
ATOM   3962  HD2 ARG A 258      28.180  46.930  89.390  1.00  0.00           H
ATOM   3963  NE  ARG A 258      30.170  46.800  88.840  1.00  0.00           N
ATOM   3964  HE  ARG A 258      30.470  46.880  87.880  1.00  0.00           H
ATOM   3965  CZ  ARG A 258      31.080  46.750  89.790  1.00  0.00           C
ATOM   3966  NH1 ARG A 258      32.300  46.960  89.470  1.00  0.00           N
ATOM   3967 HH11 ARG A 258      32.470  47.390  88.580  1.00  0.00           H
ATOM   3968 HH12 ARG A 258      33.020  47.030  90.160  1.00  0.00           H
ATOM   3969  NH2 ARG A 258      30.910  46.470  91.010  1.00  0.00           N
ATOM   3970 HH21 ARG A 258      30.000  46.270  91.360  1.00  0.00           H
ATOM   3971 HH22 ARG A 258      31.670  46.490  91.660  1.00  0.00           H
ATOM   3972  C   ARG A 258      29.640  42.760  85.180  1.00  0.00           C
ATOM   3973  O   ARG A 258      29.810  43.050  83.990  1.00  0.00           O
ATOM   3974  N   ILE A 259      29.930  41.530  85.640  1.00  0.00           N
ATOM   3975  HN  ILE A 259      29.820  41.380  86.620  1.00  0.00           H
ATOM   3976  CA  ILE A 259      30.570  40.440  84.970  1.00  0.00           C
ATOM   3977  HA  ILE A 259      31.450  40.950  84.610  1.00  0.00           H
ATOM   3978  CB  ILE A 259      31.010  39.300  85.940  1.00  0.00           C
ATOM   3979  HB  ILE A 259      30.120  39.040  86.560  1.00  0.00           H
ATOM   3980  CG2 ILE A 259      31.640  38.050  85.250  1.00  0.00           C
ATOM   3981 HG21 ILE A 259      31.890  37.310  86.050  1.00  0.00           H
ATOM   3982 HG22 ILE A 259      32.550  38.220  84.650  1.00  0.00           H
ATOM   3983 HG23 ILE A 259      30.960  37.480  84.580  1.00  0.00           H
ATOM   3984  CG1 ILE A 259      31.910  39.900  87.060  1.00  0.00           C
ATOM   3985 HG11 ILE A 259      31.900  41.000  87.130  1.00  0.00           H
ATOM   3986 HG12 ILE A 259      32.940  39.690  86.690  1.00  0.00           H
ATOM   3987  CD  ILE A 259      31.810  39.230  88.440  1.00  0.00           C
ATOM   3988  HD1 ILE A 259      32.780  39.220  88.970  1.00  0.00           H
ATOM   3989  HD2 ILE A 259      31.540  38.150  88.370  1.00  0.00           H
ATOM   3990  HD3 ILE A 259      31.090  39.720  89.130  1.00  0.00           H
ATOM   3991  C   ILE A 259      29.830  39.900  83.720  1.00  0.00           C
ATOM   3992  O   ILE A 259      30.450  39.740  82.680  1.00  0.00           O
ATOM   3993  N   THR A 260      28.500  39.710  83.800  1.00  0.00           N
ATOM   3994  HN  THR A 260      27.960  39.880  84.620  1.00  0.00           H
ATOM   3995  CA  THR A 260      27.670  39.390  82.650  1.00  0.00           C
ATOM   3996  HA  THR A 260      28.100  38.530  82.160  1.00  0.00           H
ATOM   3997  CB  THR A 260      26.180  39.080  82.920  1.00  0.00           C
ATOM   3998  HB  THR A 260      25.730  40.040  83.250  1.00  0.00           H
ATOM   3999  OG1 THR A 260      26.050  38.140  83.990  1.00  0.00           O
ATOM   4000  HG1 THR A 260      26.640  38.510  84.650  1.00  0.00           H
ATOM   4001  CG2 THR A 260      25.510  38.350  81.680  1.00  0.00           C
ATOM   4002 HG21 THR A 260      25.370  38.940  80.750  1.00  0.00           H
ATOM   4003 HG22 THR A 260      24.500  38.090  82.050  1.00  0.00           H
ATOM   4004 HG23 THR A 260      26.020  37.360  81.610  1.00  0.00           H
ATOM   4005  C   THR A 260      27.750  40.370  81.460  1.00  0.00           C
ATOM   4006  O   THR A 260      27.900  40.050  80.270  1.00  0.00           O
ATOM   4007  N   ARG A 261      27.740  41.640  81.780  1.00  0.00           N
ATOM   4008  HN  ARG A 261      27.540  41.950  82.710  1.00  0.00           H
ATOM   4009  CA  ARG A 261      27.810  42.720  80.790  1.00  0.00           C
ATOM   4010  HA  ARG A 261      27.160  42.650  79.930  1.00  0.00           H
ATOM   4011  CB  ARG A 261      27.490  44.080  81.440  1.00  0.00           C
ATOM   4012  HB1 ARG A 261      27.710  44.990  80.840  1.00  0.00           H
ATOM   4013  HB2 ARG A 261      27.990  44.200  82.430  1.00  0.00           H
ATOM   4014  CG  ARG A 261      25.990  44.160  81.690  1.00  0.00           C
ATOM   4015  HG1 ARG A 261      25.620  43.270  82.230  1.00  0.00           H
ATOM   4016  HG2 ARG A 261      25.380  44.300  80.770  1.00  0.00           H
ATOM   4017  CD  ARG A 261      25.600  45.360  82.640  1.00  0.00           C
ATOM   4018  HD1 ARG A 261      26.060  46.310  82.280  1.00  0.00           H
ATOM   4019  HD2 ARG A 261      26.060  45.170  83.640  1.00  0.00           H
ATOM   4020  NE  ARG A 261      24.110  45.480  82.740  1.00  0.00           N
ATOM   4021  HE  ARG A 261      23.540  45.410  81.920  1.00  0.00           H
ATOM   4022  CZ  ARG A 261      23.550  46.220  83.740  1.00  0.00           C
ATOM   4023  NH1 ARG A 261      24.310  46.940  84.560  1.00  0.00           N
ATOM   4024 HH11 ARG A 261      25.300  46.960  84.370  1.00  0.00           H
ATOM   4025 HH12 ARG A 261      23.940  47.400  85.370  1.00  0.00           H
ATOM   4026  NH2 ARG A 261      22.290  46.360  83.700  1.00  0.00           N
ATOM   4027 HH21 ARG A 261      21.840  45.690  83.120  1.00  0.00           H
ATOM   4028 HH22 ARG A 261      21.870  47.000  84.350  1.00  0.00           H
ATOM   4029  C   ARG A 261      29.180  42.840  80.070  1.00  0.00           C
ATOM   4030  O   ARG A 261      29.270  43.070  78.900  1.00  0.00           O
ATOM   4031  N   MET A 262      30.270  42.710  80.880  1.00  0.00           N
ATOM   4032  HN  MET A 262      30.270  42.550  81.860  1.00  0.00           H
ATOM   4033  CA  MET A 262      31.610  42.670  80.350  1.00  0.00           C
ATOM   4034  HA  MET A 262      31.710  43.450  79.600  1.00  0.00           H
ATOM   4035  CB  MET A 262      32.760  42.930  81.420  1.00  0.00           C
ATOM   4036  HB1 MET A 262      33.770  42.910  80.970  1.00  0.00           H
ATOM   4037  HB2 MET A 262      32.580  42.090  82.120  1.00  0.00           H
ATOM   4038  CG  MET A 262      32.440  44.230  82.140  1.00  0.00           C
ATOM   4039  HG1 MET A 262      31.610  44.180  82.880  1.00  0.00           H
ATOM   4040  HG2 MET A 262      32.140  44.950  81.350  1.00  0.00           H
ATOM   4041  SD  MET A 262      33.840  44.960  82.790  1.00  0.00           S
ATOM   4042  CE  MET A 262      33.480  46.720  82.990  1.00  0.00           C
ATOM   4043  HE1 MET A 262      33.250  47.310  82.080  1.00  0.00           H
ATOM   4044  HE2 MET A 262      34.410  47.210  83.340  1.00  0.00           H
ATOM   4045  HE3 MET A 262      32.630  46.840  83.700  1.00  0.00           H
ATOM   4046  C   MET A 262      32.000  41.450  79.380  1.00  0.00           C
ATOM   4047  O   MET A 262      32.630  41.590  78.310  1.00  0.00           O
ATOM   4048  N   VAL A 263      31.500  40.210  79.780  1.00  0.00           N
ATOM   4049  HN  VAL A 263      30.890  40.060  80.560  1.00  0.00           H
ATOM   4050  CA  VAL A 263      31.740  39.010  79.020  1.00  0.00           C
ATOM   4051  HA  VAL A 263      32.800  38.910  78.870  1.00  0.00           H
ATOM   4052  CB  VAL A 263      31.380  37.790  79.830  1.00  0.00           C
ATOM   4053  HB  VAL A 263      30.400  37.790  80.350  1.00  0.00           H
ATOM   4054  CG1 VAL A 263      31.430  36.480  79.000  1.00  0.00           C
ATOM   4055 HG11 VAL A 263      30.580  36.350  78.290  1.00  0.00           H
ATOM   4056 HG12 VAL A 263      31.350  35.600  79.670  1.00  0.00           H
ATOM   4057 HG13 VAL A 263      32.380  36.560  78.420  1.00  0.00           H
ATOM   4058  CG2 VAL A 263      32.430  37.610  81.010  1.00  0.00           C
ATOM   4059 HG21 VAL A 263      32.070  36.690  81.520  1.00  0.00           H
ATOM   4060 HG22 VAL A 263      32.450  38.530  81.630  1.00  0.00           H
ATOM   4061 HG23 VAL A 263      33.430  37.560  80.520  1.00  0.00           H
ATOM   4062  C   VAL A 263      30.990  39.060  77.650  1.00  0.00           C
ATOM   4063  O   VAL A 263      31.530  38.680  76.600  1.00  0.00           O
ATOM   4064  N   LEU A 264      29.720  39.590  77.670  1.00  0.00           N
ATOM   4065  HN  LEU A 264      29.130  39.690  78.470  1.00  0.00           H
ATOM   4066  CA  LEU A 264      28.950  39.780  76.440  1.00  0.00           C
ATOM   4067  HA  LEU A 264      29.040  38.780  76.060  1.00  0.00           H
ATOM   4068  CB  LEU A 264      27.500  39.960  76.740  1.00  0.00           C
ATOM   4069  HB1 LEU A 264      26.970  40.240  75.810  1.00  0.00           H
ATOM   4070  HB2 LEU A 264      27.430  40.780  77.490  1.00  0.00           H
ATOM   4071  CG  LEU A 264      26.800  38.610  77.100  1.00  0.00           C
ATOM   4072  HG  LEU A 264      27.490  38.170  77.850  1.00  0.00           H
ATOM   4073  CD1 LEU A 264      25.490  38.780  77.810  1.00  0.00           C
ATOM   4074 HD11 LEU A 264      25.650  39.500  78.640  1.00  0.00           H
ATOM   4075 HD12 LEU A 264      25.060  37.800  78.100  1.00  0.00           H
ATOM   4076 HD13 LEU A 264      24.760  39.220  77.100  1.00  0.00           H
ATOM   4077  CD2 LEU A 264      26.640  37.610  75.970  1.00  0.00           C
ATOM   4078 HD21 LEU A 264      26.460  36.590  76.370  1.00  0.00           H
ATOM   4079 HD22 LEU A 264      27.540  37.560  75.320  1.00  0.00           H
ATOM   4080 HD23 LEU A 264      25.800  37.950  75.320  1.00  0.00           H
ATOM   4081  C   LEU A 264      29.540  40.890  75.440  1.00  0.00           C
ATOM   4082  O   LEU A 264      29.460  40.750  74.210  1.00  0.00           O
ATOM   4083  N   VAL A 265      30.070  41.980  75.960  1.00  0.00           N
ATOM   4084  HN  VAL A 265      30.070  42.050  76.950  1.00  0.00           H
ATOM   4085  CA  VAL A 265      30.800  43.030  75.190  1.00  0.00           C
ATOM   4086  HA  VAL A 265      30.150  43.410  74.410  1.00  0.00           H
ATOM   4087  CB  VAL A 265      31.310  44.250  76.060  1.00  0.00           C
ATOM   4088  HB  VAL A 265      31.780  43.850  76.980  1.00  0.00           H
ATOM   4089  CG1 VAL A 265      32.470  45.140  75.330  1.00  0.00           C
ATOM   4090 HG11 VAL A 265      32.100  45.610  74.390  1.00  0.00           H
ATOM   4091 HG12 VAL A 265      33.340  44.470  75.160  1.00  0.00           H
ATOM   4092 HG13 VAL A 265      32.780  46.010  75.950  1.00  0.00           H
ATOM   4093  CG2 VAL A 265      30.050  45.130  76.280  1.00  0.00           C
ATOM   4094 HG21 VAL A 265      29.250  44.580  76.820  1.00  0.00           H
ATOM   4095 HG22 VAL A 265      29.630  45.450  75.300  1.00  0.00           H
ATOM   4096 HG23 VAL A 265      30.350  45.980  76.920  1.00  0.00           H
ATOM   4097  C   VAL A 265      31.960  42.400  74.380  1.00  0.00           C
ATOM   4098  O   VAL A 265      32.090  42.690  73.180  1.00  0.00           O
ATOM   4099  N   VAL A 266      32.750  41.490  75.010  1.00  0.00           N
ATOM   4100  HN  VAL A 266      32.730  41.310  75.990  1.00  0.00           H
ATOM   4101  CA  VAL A 266      33.820  40.760  74.290  1.00  0.00           C
ATOM   4102  HA  VAL A 266      34.460  41.510  73.850  1.00  0.00           H
ATOM   4103  CB  VAL A 266      34.660  39.980  75.250  1.00  0.00           C
ATOM   4104  HB  VAL A 266      33.960  39.310  75.800  1.00  0.00           H
ATOM   4105  CG1 VAL A 266      35.710  39.180  74.480  1.00  0.00           C
ATOM   4106 HG11 VAL A 266      36.510  38.790  75.150  1.00  0.00           H
ATOM   4107 HG12 VAL A 266      36.180  39.830  73.700  1.00  0.00           H
ATOM   4108 HG13 VAL A 266      35.170  38.280  74.120  1.00  0.00           H
ATOM   4109  CG2 VAL A 266      35.300  40.860  76.310  1.00  0.00           C
ATOM   4110 HG21 VAL A 266      34.610  41.370  77.020  1.00  0.00           H
ATOM   4111 HG22 VAL A 266      36.030  41.530  75.810  1.00  0.00           H
ATOM   4112 HG23 VAL A 266      36.010  40.220  76.870  1.00  0.00           H
ATOM   4113  C   VAL A 266      33.280  39.960  73.060  1.00  0.00           C
ATOM   4114  O   VAL A 266      33.800  39.990  71.980  1.00  0.00           O
ATOM   4115  N   VAL A 267      32.150  39.140  73.120  1.00  0.00           N
ATOM   4116  HN  VAL A 267      31.560  39.260  73.910  1.00  0.00           H
ATOM   4117  CA  VAL A 267      31.500  38.610  71.910  1.00  0.00           C
ATOM   4118  HA  VAL A 267      32.370  38.240  71.400  1.00  0.00           H
ATOM   4119  CB  VAL A 267      30.560  37.480  72.110  1.00  0.00           C
ATOM   4120  HB  VAL A 267      30.420  37.020  71.110  1.00  0.00           H
ATOM   4121  CG1 VAL A 267      31.230  36.540  73.070  1.00  0.00           C
ATOM   4122 HG11 VAL A 267      32.320  36.410  72.880  1.00  0.00           H
ATOM   4123 HG12 VAL A 267      30.730  35.540  73.050  1.00  0.00           H
ATOM   4124 HG13 VAL A 267      31.020  37.000  74.050  1.00  0.00           H
ATOM   4125  CG2 VAL A 267      29.200  37.850  72.570  1.00  0.00           C
ATOM   4126 HG21 VAL A 267      29.310  38.490  73.470  1.00  0.00           H
ATOM   4127 HG22 VAL A 267      28.530  37.030  72.890  1.00  0.00           H
ATOM   4128 HG23 VAL A 267      28.630  38.480  71.840  1.00  0.00           H
ATOM   4129  C   VAL A 267      30.940  39.690  70.970  1.00  0.00           C
ATOM   4130  O   VAL A 267      31.130  39.600  69.710  1.00  0.00           O
ATOM   4131  N   GLY A 268      30.240  40.670  71.580  1.00  0.00           N
ATOM   4132  HN  GLY A 268      30.100  40.680  72.570  1.00  0.00           H
ATOM   4133  CA  GLY A 268      29.580  41.690  70.800  1.00  0.00           C
ATOM   4134  HA1 GLY A 268      29.040  42.390  71.430  1.00  0.00           H
ATOM   4135  HA2 GLY A 268      28.970  41.210  70.050  1.00  0.00           H
ATOM   4136  C   GLY A 268      30.430  42.580  69.980  1.00  0.00           C
ATOM   4137  O   GLY A 268      30.100  42.870  68.840  1.00  0.00           O
ATOM   4138  N   ALA A 269      31.470  43.170  70.580  1.00  0.00           N
ATOM   4139  HN  ALA A 269      31.590  42.770  71.480  1.00  0.00           H
ATOM   4140  CA  ALA A 269      32.450  44.070  69.940  1.00  0.00           C
ATOM   4141  HA  ALA A 269      31.940  44.880  69.440  1.00  0.00           H
ATOM   4142  CB  ALA A 269      33.520  44.470  70.970  1.00  0.00           C
ATOM   4143  HB1 ALA A 269      34.320  43.740  71.220  1.00  0.00           H
ATOM   4144  HB2 ALA A 269      33.060  44.750  71.940  1.00  0.00           H
ATOM   4145  HB3 ALA A 269      34.110  45.380  70.720  1.00  0.00           H
ATOM   4146  C   ALA A 269      33.100  43.400  68.800  1.00  0.00           C
ATOM   4147  O   ALA A 269      33.360  44.020  67.770  1.00  0.00           O
ATOM   4148  N   PHE A 270      33.460  42.090  68.920  1.00  0.00           N
ATOM   4149  HN  PHE A 270      33.260  41.630  69.770  1.00  0.00           H
ATOM   4150  CA  PHE A 270      34.210  41.250  67.940  1.00  0.00           C
ATOM   4151  HA  PHE A 270      34.910  41.910  67.440  1.00  0.00           H
ATOM   4152  CB  PHE A 270      34.810  39.960  68.630  1.00  0.00           C
ATOM   4153  HB1 PHE A 270      34.010  39.380  69.140  1.00  0.00           H
ATOM   4154  HB2 PHE A 270      35.510  40.430  69.340  1.00  0.00           H
ATOM   4155  CG  PHE A 270      35.470  39.010  67.710  1.00  0.00           C
ATOM   4156  CD1 PHE A 270      35.050  37.650  67.690  1.00  0.00           C
ATOM   4157  HD1 PHE A 270      34.310  37.330  68.410  1.00  0.00           H
ATOM   4158  CE1 PHE A 270      35.590  36.750  66.830  1.00  0.00           C
ATOM   4159  HE1 PHE A 270      35.180  35.750  66.880  1.00  0.00           H
ATOM   4160  CZ  PHE A 270      36.670  37.130  66.040  1.00  0.00           C
ATOM   4161  HZ  PHE A 270      37.020  36.470  65.260  1.00  0.00           H
ATOM   4162  CD2 PHE A 270      36.550  39.390  66.890  1.00  0.00           C
ATOM   4163  HD2 PHE A 270      36.780  40.440  66.790  1.00  0.00           H
ATOM   4164  CE2 PHE A 270      37.120  38.450  66.070  1.00  0.00           C
ATOM   4165  HE2 PHE A 270      37.930  38.830  65.470  1.00  0.00           H
ATOM   4166  C   PHE A 270      33.280  40.840  66.790  1.00  0.00           C
ATOM   4167  O   PHE A 270      33.690  40.900  65.620  1.00  0.00           O
ATOM   4168  N   VAL A 271      31.990  40.550  67.030  1.00  0.00           N
ATOM   4169  HN  VAL A 271      31.590  40.540  67.940  1.00  0.00           H
ATOM   4170  CA  VAL A 271      30.990  40.320  65.950  1.00  0.00           C
ATOM   4171  HA  VAL A 271      31.430  39.560  65.320  1.00  0.00           H
ATOM   4172  CB  VAL A 271      29.660  39.760  66.410  1.00  0.00           C
ATOM   4173  HB  VAL A 271      29.320  40.210  67.360  1.00  0.00           H
ATOM   4174  CG1 VAL A 271      28.500  39.910  65.490  1.00  0.00           C
ATOM   4175 HG11 VAL A 271      28.120  40.950  65.490  1.00  0.00           H
ATOM   4176 HG12 VAL A 271      27.680  39.230  65.820  1.00  0.00           H
ATOM   4177 HG13 VAL A 271      28.750  39.480  64.500  1.00  0.00           H
ATOM   4178  CG2 VAL A 271      29.900  38.270  66.530  1.00  0.00           C
ATOM   4179 HG21 VAL A 271      30.040  37.800  65.530  1.00  0.00           H
ATOM   4180 HG22 VAL A 271      28.980  37.830  66.980  1.00  0.00           H
ATOM   4181 HG23 VAL A 271      30.820  38.040  67.100  1.00  0.00           H
ATOM   4182  C   VAL A 271      30.810  41.520  65.120  1.00  0.00           C
ATOM   4183  O   VAL A 271      30.800  41.430  63.880  1.00  0.00           O
ATOM   4184  N   VAL A 272      30.680  42.720  65.690  1.00  0.00           N
ATOM   4185  HN  VAL A 272      30.790  42.890  66.660  1.00  0.00           H
ATOM   4186  CA  VAL A 272      30.440  43.900  64.890  1.00  0.00           C
ATOM   4187  HA  VAL A 272      29.530  43.690  64.340  1.00  0.00           H
ATOM   4188  CB  VAL A 272      30.170  45.140  65.730  1.00  0.00           C
ATOM   4189  HB  VAL A 272      31.030  45.190  66.440  1.00  0.00           H
ATOM   4190  CG1 VAL A 272      30.110  46.430  64.860  1.00  0.00           C
ATOM   4191 HG11 VAL A 272      29.810  47.240  65.560  1.00  0.00           H
ATOM   4192 HG12 VAL A 272      29.370  46.340  64.030  1.00  0.00           H
ATOM   4193 HG13 VAL A 272      31.140  46.690  64.560  1.00  0.00           H
ATOM   4194  CG2 VAL A 272      28.920  44.990  66.500  1.00  0.00           C
ATOM   4195 HG21 VAL A 272      29.310  44.460  67.390  1.00  0.00           H
ATOM   4196 HG22 VAL A 272      28.210  44.360  65.920  1.00  0.00           H
ATOM   4197 HG23 VAL A 272      28.520  45.960  66.860  1.00  0.00           H
ATOM   4198  C   VAL A 272      31.550  44.290  63.990  1.00  0.00           C
ATOM   4199  O   VAL A 272      31.330  44.650  62.840  1.00  0.00           O
ATOM   4200  N   CYS A 273      32.780  44.280  64.470  1.00  0.00           N
ATOM   4201  HN  CYS A 273      32.910  43.910  65.390  1.00  0.00           H
ATOM   4202  CA  CYS A 273      33.990  44.560  63.720  1.00  0.00           C
ATOM   4203  HA  CYS A 273      33.890  45.480  63.160  1.00  0.00           H
ATOM   4204  CB  CYS A 273      35.220  44.550  64.580  1.00  0.00           C
ATOM   4205  HB1 CYS A 273      36.090  44.860  63.950  1.00  0.00           H
ATOM   4206  HB2 CYS A 273      35.430  43.520  64.930  1.00  0.00           H
ATOM   4207  SG  CYS A 273      35.210  45.590  66.000  1.00  0.00           S
ATOM   4208  HG1 CYS A 273      34.280  45.040  66.760  1.00  0.00           H
ATOM   4209  C   CYS A 273      34.170  43.670  62.540  1.00  0.00           C
ATOM   4210  O   CYS A 273      34.460  44.170  61.460  1.00  0.00           O
ATOM   4211  N   TRP A 274      33.940  42.380  62.730  1.00  0.00           N
ATOM   4212  HN  TRP A 274      33.660  42.110  63.650  1.00  0.00           H
ATOM   4213  CA  TRP A 274      34.320  41.440  61.640  1.00  0.00           C
ATOM   4214  HA  TRP A 274      34.970  41.930  60.930  1.00  0.00           H
ATOM   4215  CB  TRP A 274      35.060  40.230  62.250  1.00  0.00           C
ATOM   4216  HB1 TRP A 274      35.120  39.360  61.560  1.00  0.00           H
ATOM   4217  HB2 TRP A 274      34.430  39.820  63.060  1.00  0.00           H
ATOM   4218  CG  TRP A 274      36.360  40.680  62.760  1.00  0.00           C
ATOM   4219  CD1 TRP A 274      36.630  41.110  64.020  1.00  0.00           C
ATOM   4220  HD1 TRP A 274      35.850  41.200  64.750  1.00  0.00           H
ATOM   4221  NE1 TRP A 274      37.930  41.660  64.080  1.00  0.00           N
ATOM   4222  HE1 TRP A 274      38.380  42.130  64.800  1.00  0.00           H
ATOM   4223  CE2 TRP A 274      38.420  41.670  62.870  1.00  0.00           C
ATOM   4224  CD2 TRP A 274      37.520  41.090  61.960  1.00  0.00           C
ATOM   4225  CE3 TRP A 274      37.890  40.980  60.670  1.00  0.00           C
ATOM   4226  HE3 TRP A 274      37.130  40.590  60.000  1.00  0.00           H
ATOM   4227  CZ3 TRP A 274      38.990  41.650  60.160  1.00  0.00           C
ATOM   4228  HZ3 TRP A 274      39.180  41.680  59.100  1.00  0.00           H
ATOM   4229  CZ2 TRP A 274      39.620  42.290  62.390  1.00  0.00           C
ATOM   4230  HZ2 TRP A 274      40.340  42.820  63.000  1.00  0.00           H
ATOM   4231  CH2 TRP A 274      39.870  42.260  60.980  1.00  0.00           C
ATOM   4232  HH2 TRP A 274      40.770  42.700  60.560  1.00  0.00           H
ATOM   4233  C   TRP A 274      33.130  41.010  60.730  1.00  0.00           C
ATOM   4234  O   TRP A 274      33.290  40.490  59.650  1.00  0.00           O
ATOM   4235  N   ALA A 275      31.870  41.190  61.130  1.00  0.00           N
ATOM   4236  HN  ALA A 275      31.710  41.650  62.000  1.00  0.00           H
ATOM   4237  CA  ALA A 275      30.710  40.930  60.250  1.00  0.00           C
ATOM   4238  HA  ALA A 275      30.560  39.880  60.070  1.00  0.00           H
ATOM   4239  CB  ALA A 275      29.390  41.170  60.990  1.00  0.00           C
ATOM   4240  HB1 ALA A 275      29.210  42.210  61.320  1.00  0.00           H
ATOM   4241  HB2 ALA A 275      29.420  40.520  61.890  1.00  0.00           H
ATOM   4242  HB3 ALA A 275      28.530  40.810  60.380  1.00  0.00           H
ATOM   4243  C   ALA A 275      30.560  41.710  58.980  1.00  0.00           C
ATOM   4244  O   ALA A 275      30.480  41.050  57.930  1.00  0.00           O
ATOM   4245  N   PRO A 276      30.660  43.040  58.870  1.00  0.00           N
ATOM   4246  CD  PRO A 276      30.740  43.980  59.970  1.00  0.00           C
ATOM   4247  HD1 PRO A 276      31.660  43.730  60.540  1.00  0.00           H
ATOM   4248  HD2 PRO A 276      29.820  44.060  60.580  1.00  0.00           H
ATOM   4249  CA  PRO A 276      30.200  43.680  57.680  1.00  0.00           C
ATOM   4250  HA  PRO A 276      29.300  43.190  57.350  1.00  0.00           H
ATOM   4251  CB  PRO A 276      30.210  45.200  58.010  1.00  0.00           C
ATOM   4252  HB1 PRO A 276      29.150  45.410  58.290  1.00  0.00           H
ATOM   4253  HB2 PRO A 276      30.550  45.930  57.250  1.00  0.00           H
ATOM   4254  CG  PRO A 276      30.960  45.340  59.350  1.00  0.00           C
ATOM   4255  HG1 PRO A 276      32.040  45.550  59.180  1.00  0.00           H
ATOM   4256  HG2 PRO A 276      30.670  46.250  59.920  1.00  0.00           H
ATOM   4257  C   PRO A 276      31.240  43.480  56.600  1.00  0.00           C
ATOM   4258  O   PRO A 276      30.780  43.330  55.450  1.00  0.00           O
ATOM   4259  N   ILE A 277      32.550  43.480  56.950  1.00  0.00           N
ATOM   4260  HN  ILE A 277      32.660  43.660  57.930  1.00  0.00           H
ATOM   4261  CA  ILE A 277      33.560  43.180  55.990  1.00  0.00           C
ATOM   4262  HA  ILE A 277      33.320  43.830  55.170  1.00  0.00           H
ATOM   4263  CB  ILE A 277      34.900  43.400  56.590  1.00  0.00           C
ATOM   4264  HB  ILE A 277      34.900  44.460  56.930  1.00  0.00           H
ATOM   4265  CG2 ILE A 277      35.130  42.680  57.930  1.00  0.00           C
ATOM   4266 HG21 ILE A 277      35.410  41.620  57.720  1.00  0.00           H
ATOM   4267 HG22 ILE A 277      34.220  42.650  58.570  1.00  0.00           H
ATOM   4268 HG23 ILE A 277      35.930  43.190  58.510  1.00  0.00           H
ATOM   4269  CG1 ILE A 277      36.160  43.220  55.700  1.00  0.00           C
ATOM   4270 HG11 ILE A 277      36.250  42.170  55.350  1.00  0.00           H
ATOM   4271 HG12 ILE A 277      37.020  43.210  56.410  1.00  0.00           H
ATOM   4272  CD  ILE A 277      36.370  44.310  54.580  1.00  0.00           C
ATOM   4273  HD1 ILE A 277      37.320  44.220  54.020  1.00  0.00           H
ATOM   4274  HD2 ILE A 277      36.470  45.310  55.040  1.00  0.00           H
ATOM   4275  HD3 ILE A 277      35.590  44.310  53.780  1.00  0.00           H
ATOM   4276  C   ILE A 277      33.470  41.780  55.420  1.00  0.00           C
ATOM   4277  O   ILE A 277      33.410  41.620  54.190  1.00  0.00           O
ATOM   4278  N   HSD A 278      33.330  40.770  56.300  1.00  0.00           N
ATOM   4279  HN  HSD A 278      33.210  40.890  57.280  1.00  0.00           H
ATOM   4280  CA  HSD A 278      33.340  39.360  55.850  1.00  0.00           C
ATOM   4281  HA  HSD A 278      34.340  39.220  55.460  1.00  0.00           H
ATOM   4282  CB  HSD A 278      33.100  38.380  57.110  1.00  0.00           C
ATOM   4283  HB1 HSD A 278      32.780  37.340  56.890  1.00  0.00           H
ATOM   4284  HB2 HSD A 278      32.380  38.910  57.770  1.00  0.00           H
ATOM   4285  ND1 HSD A 278      34.890  38.390  58.990  1.00  0.00           N
ATOM   4286  HD1 HSD A 278      34.350  38.920  59.650  1.00  0.00           H
ATOM   4287  CG  HSD A 278      34.440  38.010  57.700  1.00  0.00           C
ATOM   4288  CE1 HSD A 278      36.080  37.790  59.130  1.00  0.00           C
ATOM   4289  HE1 HSD A 278      36.690  37.820  60.030  1.00  0.00           H
ATOM   4290  NE2 HSD A 278      36.410  37.030  58.130  1.00  0.00           N
ATOM   4291  CD2 HSD A 278      35.430  37.210  57.210  1.00  0.00           C
ATOM   4292  HD2 HSD A 278      35.590  36.880  56.190  1.00  0.00           H
ATOM   4293  C   HSD A 278      32.290  38.950  54.830  1.00  0.00           C
ATOM   4294  O   HSD A 278      32.540  38.320  53.750  1.00  0.00           O
ATOM   4295  N   ILE A 279      31.050  39.390  55.160  1.00  0.00           N
ATOM   4296  HN  ILE A 279      30.850  40.020  55.910  1.00  0.00           H
ATOM   4297  CA  ILE A 279      29.940  39.240  54.210  1.00  0.00           C
ATOM   4298  HA  ILE A 279      29.960  38.210  53.880  1.00  0.00           H
ATOM   4299  CB  ILE A 279      28.520  39.510  54.860  1.00  0.00           C
ATOM   4300  HB  ILE A 279      28.400  40.510  55.320  1.00  0.00           H
ATOM   4301  CG2 ILE A 279      27.520  39.360  53.710  1.00  0.00           C
ATOM   4302 HG21 ILE A 279      27.740  40.150  52.950  1.00  0.00           H
ATOM   4303 HG22 ILE A 279      26.560  39.660  54.180  1.00  0.00           H
ATOM   4304 HG23 ILE A 279      27.470  38.380  53.180  1.00  0.00           H
ATOM   4305  CG1 ILE A 279      28.170  38.560  56.010  1.00  0.00           C
ATOM   4306 HG11 ILE A 279      27.080  38.610  56.230  1.00  0.00           H
ATOM   4307 HG12 ILE A 279      28.750  38.990  56.850  1.00  0.00           H
ATOM   4308  CD  ILE A 279      28.560  37.100  55.800  1.00  0.00           C
ATOM   4309  HD1 ILE A 279      29.650  36.960  55.590  1.00  0.00           H
ATOM   4310  HD2 ILE A 279      27.960  36.670  54.970  1.00  0.00           H
ATOM   4311  HD3 ILE A 279      28.240  36.540  56.700  1.00  0.00           H
ATOM   4312  C   ILE A 279      30.050  39.990  52.860  1.00  0.00           C
ATOM   4313  O   ILE A 279      29.850  39.450  51.790  1.00  0.00           O
ATOM   4314  N   PHE A 280      30.560  41.260  52.900  1.00  0.00           N
ATOM   4315  HN  PHE A 280      30.790  41.640  53.800  1.00  0.00           H
ATOM   4316  CA  PHE A 280      30.770  42.180  51.750  1.00  0.00           C
ATOM   4317  HA  PHE A 280      29.860  42.220  51.160  1.00  0.00           H
ATOM   4318  CB  PHE A 280      31.070  43.630  52.330  1.00  0.00           C
ATOM   4319  HB1 PHE A 280      32.130  43.720  52.670  1.00  0.00           H
ATOM   4320  HB2 PHE A 280      30.420  43.830  53.210  1.00  0.00           H
ATOM   4321  CG  PHE A 280      30.770  44.690  51.260  1.00  0.00           C
ATOM   4322  CD1 PHE A 280      29.560  45.360  51.290  1.00  0.00           C
ATOM   4323  HD1 PHE A 280      28.880  45.140  52.110  1.00  0.00           H
ATOM   4324  CE1 PHE A 280      29.190  46.360  50.290  1.00  0.00           C
ATOM   4325  HE1 PHE A 280      28.170  46.710  50.390  1.00  0.00           H
ATOM   4326  CZ  PHE A 280      30.090  46.630  49.260  1.00  0.00           C
ATOM   4327  HZ  PHE A 280      29.870  47.340  48.480  1.00  0.00           H
ATOM   4328  CD2 PHE A 280      31.650  44.970  50.210  1.00  0.00           C
ATOM   4329  HD2 PHE A 280      32.660  44.600  50.150  1.00  0.00           H
ATOM   4330  CE2 PHE A 280      31.330  46.000  49.270  1.00  0.00           C
ATOM   4331  HE2 PHE A 280      32.170  46.180  48.620  1.00  0.00           H
ATOM   4332  C   PHE A 280      31.860  41.720  50.790  1.00  0.00           C
ATOM   4333  O   PHE A 280      31.630  41.650  49.580  1.00  0.00           O
ATOM   4334  N   VAL A 281      33.010  41.260  51.320  1.00  0.00           N
ATOM   4335  HN  VAL A 281      33.110  41.320  52.310  1.00  0.00           H
ATOM   4336  CA  VAL A 281      34.170  40.810  50.690  1.00  0.00           C
ATOM   4337  HA  VAL A 281      34.420  41.570  49.950  1.00  0.00           H
ATOM   4338  CB  VAL A 281      35.310  40.670  51.560  1.00  0.00           C
ATOM   4339  HB  VAL A 281      34.960  40.320  52.550  1.00  0.00           H
ATOM   4340  CG1 VAL A 281      36.320  39.560  51.190  1.00  0.00           C
ATOM   4341 HG11 VAL A 281      37.050  39.320  51.990  1.00  0.00           H
ATOM   4342 HG12 VAL A 281      36.910  39.730  50.260  1.00  0.00           H
ATOM   4343 HG13 VAL A 281      35.820  38.560  51.170  1.00  0.00           H
ATOM   4344  CG2 VAL A 281      36.060  42.010  51.810  1.00  0.00           C
ATOM   4345 HG21 VAL A 281      36.890  41.880  52.540  1.00  0.00           H
ATOM   4346 HG22 VAL A 281      35.350  42.810  52.100  1.00  0.00           H
ATOM   4347 HG23 VAL A 281      36.510  42.350  50.860  1.00  0.00           H
ATOM   4348  C   VAL A 281      33.870  39.530  49.880  1.00  0.00           C
ATOM   4349  O   VAL A 281      34.280  39.430  48.720  1.00  0.00           O
ATOM   4350  N   ILE A 282      33.100  38.640  50.470  1.00  0.00           N
ATOM   4351  HN  ILE A 282      32.700  38.770  51.380  1.00  0.00           H
ATOM   4352  CA  ILE A 282      32.590  37.440  49.800  1.00  0.00           C
ATOM   4353  HA  ILE A 282      33.400  36.940  49.290  1.00  0.00           H
ATOM   4354  CB  ILE A 282      32.020  36.410  50.730  1.00  0.00           C
ATOM   4355  HB  ILE A 282      31.320  36.900  51.440  1.00  0.00           H
ATOM   4356  CG2 ILE A 282      31.180  35.340  49.980  1.00  0.00           C
ATOM   4357 HG21 ILE A 282      30.250  35.710  49.500  1.00  0.00           H
ATOM   4358 HG22 ILE A 282      30.920  34.430  50.550  1.00  0.00           H
ATOM   4359 HG23 ILE A 282      31.790  34.830  49.200  1.00  0.00           H
ATOM   4360  CG1 ILE A 282      33.190  35.720  51.440  1.00  0.00           C
ATOM   4361 HG11 ILE A 282      33.910  36.470  51.840  1.00  0.00           H
ATOM   4362 HG12 ILE A 282      33.780  35.240  50.630  1.00  0.00           H
ATOM   4363  CD  ILE A 282      32.820  34.760  52.550  1.00  0.00           C
ATOM   4364  HD1 ILE A 282      33.630  34.550  53.270  1.00  0.00           H
ATOM   4365  HD2 ILE A 282      32.450  33.780  52.170  1.00  0.00           H
ATOM   4366  HD3 ILE A 282      31.950  35.050  53.180  1.00  0.00           H
ATOM   4367  C   ILE A 282      31.680  37.820  48.730  1.00  0.00           C
ATOM   4368  O   ILE A 282      31.900  37.360  47.550  1.00  0.00           O
ATOM   4369  N   VAL A 283      30.640  38.630  48.970  1.00  0.00           N
ATOM   4370  HN  VAL A 283      30.430  38.940  49.900  1.00  0.00           H
ATOM   4371  CA  VAL A 283      29.790  39.160  47.950  1.00  0.00           C
ATOM   4372  HA  VAL A 283      29.170  38.410  47.460  1.00  0.00           H
ATOM   4373  CB  VAL A 283      28.790  39.970  48.680  1.00  0.00           C
ATOM   4374  HB  VAL A 283      29.310  40.410  49.550  1.00  0.00           H
ATOM   4375  CG1 VAL A 283      28.160  41.060  47.730  1.00  0.00           C
ATOM   4376 HG11 VAL A 283      27.970  40.640  46.720  1.00  0.00           H
ATOM   4377 HG12 VAL A 283      28.850  41.910  47.550  1.00  0.00           H
ATOM   4378 HG13 VAL A 283      27.190  41.370  48.170  1.00  0.00           H
ATOM   4379  CG2 VAL A 283      27.670  39.040  49.290  1.00  0.00           C
ATOM   4380 HG21 VAL A 283      27.110  38.540  48.460  1.00  0.00           H
ATOM   4381 HG22 VAL A 283      27.000  39.680  49.890  1.00  0.00           H
ATOM   4382 HG23 VAL A 283      27.980  38.270  50.030  1.00  0.00           H
ATOM   4383  C   VAL A 283      30.510  39.850  46.780  1.00  0.00           C
ATOM   4384  O   VAL A 283      30.260  39.650  45.580  1.00  0.00           O
ATOM   4385  N   TRP A 284      31.480  40.680  47.100  1.00  0.00           N
ATOM   4386  HN  TRP A 284      31.820  40.780  48.040  1.00  0.00           H
ATOM   4387  CA  TRP A 284      32.290  41.480  46.100  1.00  0.00           C
ATOM   4388  HA  TRP A 284      31.600  41.950  45.410  1.00  0.00           H
ATOM   4389  CB  TRP A 284      33.120  42.660  46.850  1.00  0.00           C
ATOM   4390  HB1 TRP A 284      33.730  42.100  47.590  1.00  0.00           H
ATOM   4391  HB2 TRP A 284      32.390  43.190  47.510  1.00  0.00           H
ATOM   4392  CG  TRP A 284      33.960  43.540  45.950  1.00  0.00           C
ATOM   4393  CD1 TRP A 284      35.180  43.210  45.390  1.00  0.00           C
ATOM   4394  HD1 TRP A 284      35.570  42.210  45.340  1.00  0.00           H
ATOM   4395  NE1 TRP A 284      35.610  44.320  44.740  1.00  0.00           N
ATOM   4396  HE1 TRP A 284      36.460  44.510  44.290  1.00  0.00           H
ATOM   4397  CE2 TRP A 284      34.800  45.340  44.860  1.00  0.00           C
ATOM   4398  CD2 TRP A 284      33.720  44.890  45.660  1.00  0.00           C
ATOM   4399  CE3 TRP A 284      32.730  45.880  46.010  1.00  0.00           C
ATOM   4400  HE3 TRP A 284      31.820  45.600  46.520  1.00  0.00           H
ATOM   4401  CZ3 TRP A 284      32.820  47.180  45.500  1.00  0.00           C
ATOM   4402  HZ3 TRP A 284      32.090  47.890  45.870  1.00  0.00           H
ATOM   4403  CZ2 TRP A 284      34.750  46.610  44.320  1.00  0.00           C
ATOM   4404  HZ2 TRP A 284      35.500  46.920  43.610  1.00  0.00           H
ATOM   4405  CH2 TRP A 284      33.800  47.550  44.660  1.00  0.00           C
ATOM   4406  HH2 TRP A 284      33.810  48.520  44.190  1.00  0.00           H
ATOM   4407  C   TRP A 284      33.230  40.540  45.260  1.00  0.00           C
ATOM   4408  O   TRP A 284      33.720  40.820  44.130  1.00  0.00           O
ATOM   4409  N   THR A 285      33.470  39.280  45.730  1.00  0.00           N
ATOM   4410  HN  THR A 285      33.050  38.930  46.560  1.00  0.00           H
ATOM   4411  CA  THR A 285      34.220  38.310  44.970  1.00  0.00           C
ATOM   4412  HA  THR A 285      34.920  38.700  44.250  1.00  0.00           H
ATOM   4413  CB  THR A 285      35.040  37.410  45.890  1.00  0.00           C
ATOM   4414  HB  THR A 285      34.280  36.940  46.550  1.00  0.00           H
ATOM   4415  OG1 THR A 285      36.020  38.100  46.640  1.00  0.00           O
ATOM   4416  HG1 THR A 285      35.580  38.550  47.360  1.00  0.00           H
ATOM   4417  CG2 THR A 285      35.830  36.380  45.030  1.00  0.00           C
ATOM   4418 HG21 THR A 285      36.680  36.030  45.650  1.00  0.00           H
ATOM   4419 HG22 THR A 285      36.300  36.790  44.110  1.00  0.00           H
ATOM   4420 HG23 THR A 285      35.140  35.550  44.760  1.00  0.00           H
ATOM   4421  C   THR A 285      33.320  37.370  44.210  1.00  0.00           C
ATOM   4422  O   THR A 285      33.600  36.910  43.150  1.00  0.00           O
ATOM   4423  N   LEU A 286      32.110  37.060  44.670  1.00  0.00           N
ATOM   4424  HN  LEU A 286      31.710  37.260  45.570  1.00  0.00           H
ATOM   4425  CA  LEU A 286      31.040  36.420  43.900  1.00  0.00           C
ATOM   4426  HA  LEU A 286      31.400  35.540  43.380  1.00  0.00           H
ATOM   4427  CB  LEU A 286      29.780  35.930  44.690  1.00  0.00           C
ATOM   4428  HB1 LEU A 286      29.110  35.280  44.090  1.00  0.00           H
ATOM   4429  HB2 LEU A 286      29.300  36.870  45.040  1.00  0.00           H
ATOM   4430  CG  LEU A 286      30.190  35.030  45.920  1.00  0.00           C
ATOM   4431  HG  LEU A 286      30.700  35.640  46.700  1.00  0.00           H
ATOM   4432  CD1 LEU A 286      28.860  34.650  46.560  1.00  0.00           C
ATOM   4433 HD11 LEU A 286      28.290  33.940  45.930  1.00  0.00           H
ATOM   4434 HD12 LEU A 286      28.250  35.550  46.810  1.00  0.00           H
ATOM   4435 HD13 LEU A 286      29.030  34.160  47.540  1.00  0.00           H
ATOM   4436  CD2 LEU A 286      31.110  33.930  45.480  1.00  0.00           C
ATOM   4437 HD21 LEU A 286      30.780  33.380  44.570  1.00  0.00           H
ATOM   4438 HD22 LEU A 286      31.320  33.200  46.300  1.00  0.00           H
ATOM   4439 HD23 LEU A 286      32.110  34.400  45.380  1.00  0.00           H
ATOM   4440  C   LEU A 286      30.590  37.280  42.710  1.00  0.00           C
ATOM   4441  O   LEU A 286      30.470  36.830  41.520  1.00  0.00           O
ATOM   4442  N   VAL A 287      30.280  38.560  42.980  1.00  0.00           N
ATOM   4443  HN  VAL A 287      30.400  38.930  43.900  1.00  0.00           H
ATOM   4444  CA  VAL A 287      29.720  39.620  42.080  1.00  0.00           C
ATOM   4445  HA  VAL A 287      29.360  39.110  41.190  1.00  0.00           H
ATOM   4446  CB  VAL A 287      28.600  40.420  42.730  1.00  0.00           C
ATOM   4447  HB  VAL A 287      28.900  40.980  43.640  1.00  0.00           H
ATOM   4448  CG1 VAL A 287      28.070  41.560  41.790  1.00  0.00           C
ATOM   4449 HG11 VAL A 287      27.840  41.130  40.790  1.00  0.00           H
ATOM   4450 HG12 VAL A 287      28.850  42.350  41.740  1.00  0.00           H
ATOM   4451 HG13 VAL A 287      27.230  42.130  42.220  1.00  0.00           H
ATOM   4452  CG2 VAL A 287      27.550  39.410  43.100  1.00  0.00           C
ATOM   4453 HG21 VAL A 287      28.040  38.570  43.650  1.00  0.00           H
ATOM   4454 HG22 VAL A 287      27.080  38.930  42.220  1.00  0.00           H
ATOM   4455 HG23 VAL A 287      26.780  39.810  43.790  1.00  0.00           H
ATOM   4456  C   VAL A 287      30.760  40.640  41.550  1.00  0.00           C
ATOM   4457  O   VAL A 287      31.640  41.100  42.310  1.00  0.00           O
ATOM   4458  N   ASP A 288      30.720  40.890  40.240  1.00  0.00           N
ATOM   4459  HN  ASP A 288      30.010  40.490  39.670  1.00  0.00           H
ATOM   4460  CA  ASP A 288      31.670  41.840  39.640  1.00  0.00           C
ATOM   4461  HA  ASP A 288      32.590  41.680  40.190  1.00  0.00           H
ATOM   4462  CB  ASP A 288      31.930  41.500  38.120  1.00  0.00           C
ATOM   4463  HB1 ASP A 288      32.730  42.210  37.790  1.00  0.00           H
ATOM   4464  HB2 ASP A 288      31.040  41.700  37.500  1.00  0.00           H
ATOM   4465  CG  ASP A 288      32.490  40.090  38.020  1.00  0.00           C
ATOM   4466  OD1 ASP A 288      33.460  39.650  38.720  1.00  0.00           O
ATOM   4467  OD2 ASP A 288      31.940  39.300  37.190  1.00  0.00           O
ATOM   4468  C   ASP A 288      31.200  43.280  39.740  1.00  0.00           C
ATOM   4469  O   ASP A 288      30.440  43.800  38.950  1.00  0.00           O
ATOM   4470  N   ILE A 289      31.610  44.010  40.780  1.00  0.00           N
ATOM   4471  HN  ILE A 289      32.210  43.610  41.460  1.00  0.00           H
ATOM   4472  CA  ILE A 289      31.110  45.400  41.080  1.00  0.00           C
ATOM   4473  HA  ILE A 289      30.140  45.460  40.600  1.00  0.00           H
ATOM   4474  CB  ILE A 289      30.970  45.750  42.530  1.00  0.00           C
ATOM   4475  HB  ILE A 289      31.970  45.730  43.000  1.00  0.00           H
ATOM   4476  CG2 ILE A 289      30.450  47.220  42.710  1.00  0.00           C
ATOM   4477 HG21 ILE A 289      31.300  47.930  42.700  1.00  0.00           H
ATOM   4478 HG22 ILE A 289      30.060  47.260  43.750  1.00  0.00           H
ATOM   4479 HG23 ILE A 289      29.660  47.370  41.950  1.00  0.00           H
ATOM   4480  CG1 ILE A 289      30.060  44.750  43.280  1.00  0.00           C
ATOM   4481 HG11 ILE A 289      30.130  45.110  44.330  1.00  0.00           H
ATOM   4482 HG12 ILE A 289      30.410  43.700  43.310  1.00  0.00           H
ATOM   4483  CD  ILE A 289      28.600  44.710  42.850  1.00  0.00           C
ATOM   4484  HD1 ILE A 289      28.080  43.930  43.430  1.00  0.00           H
ATOM   4485  HD2 ILE A 289      28.740  44.500  41.760  1.00  0.00           H
ATOM   4486  HD3 ILE A 289      28.200  45.720  43.090  1.00  0.00           H
ATOM   4487  C   ILE A 289      32.120  46.350  40.480  1.00  0.00           C
ATOM   4488  O   ILE A 289      33.370  46.110  40.420  1.00  0.00           O
ATOM   4489  N   ASP A 290      31.670  47.410  39.850  1.00  0.00           N
ATOM   4490  HN  ASP A 290      30.720  47.680  39.850  1.00  0.00           H
ATOM   4491  CA  ASP A 290      32.540  48.360  39.130  1.00  0.00           C
ATOM   4492  HA  ASP A 290      33.290  47.800  38.580  1.00  0.00           H
ATOM   4493  CB  ASP A 290      31.720  49.060  37.980  1.00  0.00           C
ATOM   4494  HB1 ASP A 290      31.150  49.830  38.550  1.00  0.00           H
ATOM   4495  HB2 ASP A 290      31.040  48.370  37.440  1.00  0.00           H
ATOM   4496  CG  ASP A 290      32.480  49.640  36.820  1.00  0.00           C
ATOM   4497  OD1 ASP A 290      33.710  49.360  36.790  1.00  0.00           O
ATOM   4498  OD2 ASP A 290      31.820  50.250  35.960  1.00  0.00           O
ATOM   4499  C   ASP A 290      33.390  49.230  39.980  1.00  0.00           C
ATOM   4500  O   ASP A 290      32.960  49.740  40.980  1.00  0.00           O
ATOM   4501  N   ARG A 291      34.640  49.480  39.570  1.00  0.00           N
ATOM   4502  HN  ARG A 291      34.960  49.080  38.710  1.00  0.00           H
ATOM   4503  CA  ARG A 291      35.620  50.280  40.330  1.00  0.00           C
ATOM   4504  HA  ARG A 291      35.400  50.120  41.370  1.00  0.00           H
ATOM   4505  CB  ARG A 291      37.050  49.860  40.110  1.00  0.00           C
ATOM   4506  HB1 ARG A 291      37.800  50.660  40.310  1.00  0.00           H
ATOM   4507  HB2 ARG A 291      37.130  49.530  39.050  1.00  0.00           H
ATOM   4508  CG  ARG A 291      37.520  48.680  41.030  1.00  0.00           C
ATOM   4509  HG1 ARG A 291      37.640  48.960  42.090  1.00  0.00           H
ATOM   4510  HG2 ARG A 291      38.550  48.530  40.640  1.00  0.00           H
ATOM   4511  CD  ARG A 291      36.580  47.480  40.920  1.00  0.00           C
ATOM   4512  HD1 ARG A 291      36.490  47.040  39.910  1.00  0.00           H
ATOM   4513  HD2 ARG A 291      35.580  47.550  41.410  1.00  0.00           H
ATOM   4514  NE  ARG A 291      37.300  46.420  41.670  1.00  0.00           N
ATOM   4515  HE  ARG A 291      38.140  46.640  42.170  1.00  0.00           H
ATOM   4516  CZ  ARG A 291      36.990  45.150  41.700  1.00  0.00           C
ATOM   4517  NH1 ARG A 291      37.740  44.310  42.360  1.00  0.00           N
ATOM   4518 HH11 ARG A 291      38.620  44.550  42.770  1.00  0.00           H
ATOM   4519 HH12 ARG A 291      37.320  43.400  42.400  1.00  0.00           H
ATOM   4520  NH2 ARG A 291      35.830  44.710  41.280  1.00  0.00           N
ATOM   4521 HH21 ARG A 291      35.280  45.400  40.790  1.00  0.00           H
ATOM   4522 HH22 ARG A 291      35.380  44.050  41.880  1.00  0.00           H
ATOM   4523  C   ARG A 291      35.500  51.770  39.980  1.00  0.00           C
ATOM   4524  O   ARG A 291      36.190  52.620  40.560  1.00  0.00           O
ATOM   4525  N   ARG A 292      34.720  52.050  38.960  1.00  0.00           N
ATOM   4526  HN  ARG A 292      34.330  51.300  38.440  1.00  0.00           H
ATOM   4527  CA  ARG A 292      34.450  53.340  38.350  1.00  0.00           C
ATOM   4528  HA  ARG A 292      35.250  54.060  38.480  1.00  0.00           H
ATOM   4529  CB  ARG A 292      34.210  53.180  36.750  1.00  0.00           C
ATOM   4530  HB1 ARG A 292      34.020  54.120  36.180  1.00  0.00           H
ATOM   4531  HB2 ARG A 292      33.330  52.520  36.660  1.00  0.00           H
ATOM   4532  CG  ARG A 292      35.320  52.590  35.850  1.00  0.00           C
ATOM   4533  HG1 ARG A 292      35.480  51.560  36.230  1.00  0.00           H
ATOM   4534  HG2 ARG A 292      36.260  53.170  35.980  1.00  0.00           H
ATOM   4535  CD  ARG A 292      34.940  52.450  34.330  1.00  0.00           C
ATOM   4536  HD1 ARG A 292      35.810  52.050  33.770  1.00  0.00           H
ATOM   4537  HD2 ARG A 292      34.770  53.480  33.940  1.00  0.00           H
ATOM   4538  NE  ARG A 292      33.740  51.530  34.240  1.00  0.00           N
ATOM   4539  HE  ARG A 292      33.480  50.970  35.030  1.00  0.00           H
ATOM   4540  CZ  ARG A 292      32.990  51.510  33.160  1.00  0.00           C
ATOM   4541  NH1 ARG A 292      31.820  50.890  33.180  1.00  0.00           N
ATOM   4542 HH11 ARG A 292      31.600  50.470  34.060  1.00  0.00           H
ATOM   4543 HH12 ARG A 292      31.260  50.970  32.360  1.00  0.00           H
ATOM   4544  NH2 ARG A 292      33.280  52.250  32.080  1.00  0.00           N
ATOM   4545 HH21 ARG A 292      34.090  52.840  32.090  1.00  0.00           H
ATOM   4546 HH22 ARG A 292      32.710  52.270  31.260  1.00  0.00           H
ATOM   4547  C   ARG A 292      33.140  53.920  38.870  1.00  0.00           C
ATOM   4548  O   ARG A 292      32.590  54.890  38.330  1.00  0.00           O
ATOM   4549  N   ASP A 293      32.570  53.350  39.920  1.00  0.00           N
ATOM   4550  HN  ASP A 293      33.030  52.580  40.340  1.00  0.00           H
ATOM   4551  CA  ASP A 293      31.300  53.680  40.330  1.00  0.00           C
ATOM   4552  HA  ASP A 293      31.020  54.640  39.900  1.00  0.00           H
ATOM   4553  CB  ASP A 293      30.290  52.480  40.010  1.00  0.00           C
ATOM   4554  HB1 ASP A 293      30.690  51.530  40.410  1.00  0.00           H
ATOM   4555  HB2 ASP A 293      30.170  52.330  38.920  1.00  0.00           H
ATOM   4556  CG  ASP A 293      28.820  52.620  40.540  1.00  0.00           C
ATOM   4557  OD1 ASP A 293      28.460  53.670  41.190  1.00  0.00           O
ATOM   4558  OD2 ASP A 293      28.000  51.660  40.340  1.00  0.00           O
ATOM   4559  C   ASP A 293      31.440  53.910  41.830  1.00  0.00           C
ATOM   4560  O   ASP A 293      31.450  52.930  42.590  1.00  0.00           O
ATOM   4561  N   PRO A 294      31.550  55.100  42.430  1.00  0.00           N
ATOM   4562  CD  PRO A 294      31.440  56.380  41.780  1.00  0.00           C
ATOM   4563  HD1 PRO A 294      30.480  56.510  41.240  1.00  0.00           H
ATOM   4564  HD2 PRO A 294      32.240  56.500  41.020  1.00  0.00           H
ATOM   4565  CA  PRO A 294      32.170  55.200  43.770  1.00  0.00           C
ATOM   4566  HA  PRO A 294      33.150  54.750  43.850  1.00  0.00           H
ATOM   4567  CB  PRO A 294      32.580  56.680  43.820  1.00  0.00           C
ATOM   4568  HB1 PRO A 294      33.620  56.740  43.410  1.00  0.00           H
ATOM   4569  HB2 PRO A 294      32.460  57.210  44.790  1.00  0.00           H
ATOM   4570  CG  PRO A 294      31.610  57.400  42.850  1.00  0.00           C
ATOM   4571  HG1 PRO A 294      30.720  57.630  43.480  1.00  0.00           H
ATOM   4572  HG2 PRO A 294      32.140  58.340  42.580  1.00  0.00           H
ATOM   4573  C   PRO A 294      31.530  54.810  45.070  1.00  0.00           C
ATOM   4574  O   PRO A 294      32.230  54.380  46.040  1.00  0.00           O
ATOM   4575  N   LEU A 295      30.240  54.900  45.160  1.00  0.00           N
ATOM   4576  HN  LEU A 295      29.670  55.250  44.420  1.00  0.00           H
ATOM   4577  CA  LEU A 295      29.580  54.550  46.410  1.00  0.00           C
ATOM   4578  HA  LEU A 295      30.180  55.090  47.130  1.00  0.00           H
ATOM   4579  CB  LEU A 295      28.030  54.960  46.400  1.00  0.00           C
ATOM   4580  HB1 LEU A 295      27.460  54.400  45.620  1.00  0.00           H
ATOM   4581  HB2 LEU A 295      28.060  56.040  46.150  1.00  0.00           H
ATOM   4582  CG  LEU A 295      27.460  54.730  47.800  1.00  0.00           C
ATOM   4583  HG  LEU A 295      27.730  53.740  48.220  1.00  0.00           H
ATOM   4584  CD1 LEU A 295      28.010  55.740  48.770  1.00  0.00           C
ATOM   4585 HD11 LEU A 295      29.070  56.040  48.730  1.00  0.00           H
ATOM   4586 HD12 LEU A 295      27.830  55.400  49.820  1.00  0.00           H
ATOM   4587 HD13 LEU A 295      27.490  56.700  48.560  1.00  0.00           H
ATOM   4588  CD2 LEU A 295      25.990  54.720  47.780  1.00  0.00           C
ATOM   4589 HD21 LEU A 295      25.500  54.420  48.740  1.00  0.00           H
ATOM   4590 HD22 LEU A 295      25.670  54.020  46.980  1.00  0.00           H
ATOM   4591 HD23 LEU A 295      25.670  55.740  47.510  1.00  0.00           H
ATOM   4592  C   LEU A 295      29.840  53.150  47.010  1.00  0.00           C
ATOM   4593  O   LEU A 295      30.130  53.050  48.190  1.00  0.00           O
ATOM   4594  N   VAL A 296      29.750  52.170  46.140  1.00  0.00           N
ATOM   4595  HN  VAL A 296      29.360  52.430  45.260  1.00  0.00           H
ATOM   4596  CA  VAL A 296      30.040  50.780  46.300  1.00  0.00           C
ATOM   4597  HA  VAL A 296      29.520  50.510  47.200  1.00  0.00           H
ATOM   4598  CB  VAL A 296      29.550  49.920  45.130  1.00  0.00           C
ATOM   4599  HB  VAL A 296      30.070  48.950  45.210  1.00  0.00           H
ATOM   4600  CG1 VAL A 296      27.980  49.710  45.300  1.00  0.00           C
ATOM   4601 HG11 VAL A 296      27.660  49.260  46.260  1.00  0.00           H
ATOM   4602 HG12 VAL A 296      27.550  49.130  44.460  1.00  0.00           H
ATOM   4603 HG13 VAL A 296      27.500  50.700  45.170  1.00  0.00           H
ATOM   4604  CG2 VAL A 296      29.990  50.460  43.760  1.00  0.00           C
ATOM   4605 HG21 VAL A 296      29.530  51.440  43.500  1.00  0.00           H
ATOM   4606 HG22 VAL A 296      29.370  49.930  43.000  1.00  0.00           H
ATOM   4607 HG23 VAL A 296      31.070  50.490  43.510  1.00  0.00           H
ATOM   4608  C   VAL A 296      31.500  50.530  46.690  1.00  0.00           C
ATOM   4609  O   VAL A 296      31.720  49.670  47.600  1.00  0.00           O
ATOM   4610  N   VAL A 297      32.410  51.360  46.220  1.00  0.00           N
ATOM   4611  HN  VAL A 297      32.110  52.110  45.640  1.00  0.00           H
ATOM   4612  CA  VAL A 297      33.830  51.300  46.640  1.00  0.00           C
ATOM   4613  HA  VAL A 297      34.100  50.250  46.670  1.00  0.00           H
ATOM   4614  CB  VAL A 297      34.820  51.930  45.640  1.00  0.00           C
ATOM   4615  HB  VAL A 297      34.610  53.010  45.570  1.00  0.00           H
ATOM   4616  CG1 VAL A 297      36.320  51.640  45.920  1.00  0.00           C
ATOM   4617 HG11 VAL A 297      36.870  52.410  46.500  1.00  0.00           H
ATOM   4618 HG12 VAL A 297      36.900  51.620  44.970  1.00  0.00           H
ATOM   4619 HG13 VAL A 297      36.460  50.630  46.360  1.00  0.00           H
ATOM   4620  CG2 VAL A 297      34.540  51.390  44.210  1.00  0.00           C
ATOM   4621 HG21 VAL A 297      33.610  51.870  43.840  1.00  0.00           H
ATOM   4622 HG22 VAL A 297      34.480  50.300  44.010  1.00  0.00           H
ATOM   4623 HG23 VAL A 297      35.210  51.910  43.490  1.00  0.00           H
ATOM   4624  C   VAL A 297      34.040  52.010  48.040  1.00  0.00           C
ATOM   4625  O   VAL A 297      34.960  51.660  48.740  1.00  0.00           O
ATOM   4626  N   ALA A 298      33.200  53.050  48.340  1.00  0.00           N
ATOM   4627  HN  ALA A 298      32.440  53.200  47.710  1.00  0.00           H
ATOM   4628  CA  ALA A 298      33.210  53.810  49.560  1.00  0.00           C
ATOM   4629  HA  ALA A 298      34.230  54.080  49.820  1.00  0.00           H
ATOM   4630  CB  ALA A 298      32.280  54.990  49.290  1.00  0.00           C
ATOM   4631  HB1 ALA A 298      32.390  55.470  48.290  1.00  0.00           H
ATOM   4632  HB2 ALA A 298      32.310  55.700  50.140  1.00  0.00           H
ATOM   4633  HB3 ALA A 298      31.230  54.630  49.310  1.00  0.00           H
ATOM   4634  C   ALA A 298      32.690  52.880  50.700  1.00  0.00           C
ATOM   4635  O   ALA A 298      33.310  52.750  51.740  1.00  0.00           O
ATOM   4636  N   ALA A 299      31.600  52.140  50.460  1.00  0.00           N
ATOM   4637  HN  ALA A 299      31.140  52.190  49.580  1.00  0.00           H
ATOM   4638  CA  ALA A 299      31.160  51.100  51.330  1.00  0.00           C
ATOM   4639  HA  ALA A 299      31.010  51.540  52.310  1.00  0.00           H
ATOM   4640  CB  ALA A 299      29.860  50.520  50.800  1.00  0.00           C
ATOM   4641  HB1 ALA A 299      29.550  49.610  51.360  1.00  0.00           H
ATOM   4642  HB2 ALA A 299      30.030  50.020  49.820  1.00  0.00           H
ATOM   4643  HB3 ALA A 299      29.000  51.230  50.770  1.00  0.00           H
ATOM   4644  C   ALA A 299      32.150  49.980  51.630  1.00  0.00           C
ATOM   4645  O   ALA A 299      32.430  49.590  52.730  1.00  0.00           O
ATOM   4646  N   LEU A 300      32.850  49.530  50.560  1.00  0.00           N
ATOM   4647  HN  LEU A 300      32.770  49.880  49.630  1.00  0.00           H
ATOM   4648  CA  LEU A 300      33.920  48.560  50.760  1.00  0.00           C
ATOM   4649  HA  LEU A 300      33.500  47.730  51.310  1.00  0.00           H
ATOM   4650  CB  LEU A 300      34.520  48.090  49.380  1.00  0.00           C
ATOM   4651  HB1 LEU A 300      34.950  48.930  48.790  1.00  0.00           H
ATOM   4652  HB2 LEU A 300      33.640  47.650  48.850  1.00  0.00           H
ATOM   4653  CG  LEU A 300      35.630  47.030  49.520  1.00  0.00           C
ATOM   4654  HG  LEU A 300      36.570  47.500  49.900  1.00  0.00           H
ATOM   4655  CD1 LEU A 300      35.390  45.910  50.540  1.00  0.00           C
ATOM   4656 HD11 LEU A 300      34.300  45.710  50.600  1.00  0.00           H
ATOM   4657 HD12 LEU A 300      35.780  46.180  51.550  1.00  0.00           H
ATOM   4658 HD13 LEU A 300      36.000  45.050  50.220  1.00  0.00           H
ATOM   4659  CD2 LEU A 300      35.880  46.540  48.070  1.00  0.00           C
ATOM   4660 HD21 LEU A 300      35.040  45.890  47.740  1.00  0.00           H
ATOM   4661 HD22 LEU A 300      36.760  45.870  47.930  1.00  0.00           H
ATOM   4662 HD23 LEU A 300      35.950  47.330  47.300  1.00  0.00           H
ATOM   4663  C   LEU A 300      35.110  49.090  51.660  1.00  0.00           C
ATOM   4664  O   LEU A 300      35.480  48.480  52.650  1.00  0.00           O
ATOM   4665  N   HSD A 301      35.600  50.370  51.500  1.00  0.00           N
ATOM   4666  HN  HSD A 301      35.280  50.960  50.770  1.00  0.00           H
ATOM   4667  CA  HSD A 301      36.320  51.160  52.530  1.00  0.00           C
ATOM   4668  HA  HSD A 301      37.100  50.480  52.840  1.00  0.00           H
ATOM   4669  CB  HSD A 301      36.790  52.480  52.060  1.00  0.00           C
ATOM   4670  HB1 HSD A 301      37.350  53.030  52.840  1.00  0.00           H
ATOM   4671  HB2 HSD A 301      35.900  53.070  51.740  1.00  0.00           H
ATOM   4672  ND1 HSD A 301      39.080  51.760  51.170  1.00  0.00           N
ATOM   4673  HD1 HSD A 301      39.530  51.720  52.060  1.00  0.00           H
ATOM   4674  CG  HSD A 301      37.770  52.240  50.900  1.00  0.00           C
ATOM   4675  CE1 HSD A 301      39.590  51.550  49.910  1.00  0.00           C
ATOM   4676  HE1 HSD A 301      40.580  51.120  49.790  1.00  0.00           H
ATOM   4677  NE2 HSD A 301      38.780  51.980  48.950  1.00  0.00           N
ATOM   4678  CD2 HSD A 301      37.690  52.470  49.610  1.00  0.00           C
ATOM   4679  HD2 HSD A 301      36.820  52.960  49.180  1.00  0.00           H
ATOM   4680  C   HSD A 301      35.670  51.240  53.940  1.00  0.00           C
ATOM   4681  O   HSD A 301      36.360  51.020  54.880  1.00  0.00           O
ATOM   4682  N   LEU A 302      34.370  51.420  54.120  1.00  0.00           N
ATOM   4683  HN  LEU A 302      33.800  51.660  53.350  1.00  0.00           H
ATOM   4684  CA  LEU A 302      33.800  51.540  55.500  1.00  0.00           C
ATOM   4685  HA  LEU A 302      34.440  52.260  55.990  1.00  0.00           H
ATOM   4686  CB  LEU A 302      32.350  52.040  55.400  1.00  0.00           C
ATOM   4687  HB1 LEU A 302      31.830  51.840  56.360  1.00  0.00           H
ATOM   4688  HB2 LEU A 302      31.800  51.350  54.730  1.00  0.00           H
ATOM   4689  CG  LEU A 302      32.150  53.530  55.050  1.00  0.00           C
ATOM   4690  HG  LEU A 302      32.790  53.790  54.190  1.00  0.00           H
ATOM   4691  CD1 LEU A 302      30.670  53.690  54.620  1.00  0.00           C
ATOM   4692 HD11 LEU A 302      29.920  53.460  55.410  1.00  0.00           H
ATOM   4693 HD12 LEU A 302      30.410  53.050  53.760  1.00  0.00           H
ATOM   4694 HD13 LEU A 302      30.510  54.730  54.280  1.00  0.00           H
ATOM   4695  CD2 LEU A 302      32.340  54.440  56.190  1.00  0.00           C
ATOM   4696 HD21 LEU A 302      31.620  54.290  57.030  1.00  0.00           H
ATOM   4697 HD22 LEU A 302      32.320  55.510  55.930  1.00  0.00           H
ATOM   4698 HD23 LEU A 302      33.390  54.220  56.470  1.00  0.00           H
ATOM   4699  C   LEU A 302      33.910  50.210  56.170  1.00  0.00           C
ATOM   4700  O   LEU A 302      34.160  50.120  57.360  1.00  0.00           O
ATOM   4701  N   CYS A 303      33.730  49.110  55.440  1.00  0.00           N
ATOM   4702  HN  CYS A 303      33.680  49.110  54.450  1.00  0.00           H
ATOM   4703  CA  CYS A 303      33.860  47.790  56.000  1.00  0.00           C
ATOM   4704  HA  CYS A 303      33.180  47.700  56.840  1.00  0.00           H
ATOM   4705  CB  CYS A 303      33.430  46.770  54.910  1.00  0.00           C
ATOM   4706  HB1 CYS A 303      33.540  45.740  55.330  1.00  0.00           H
ATOM   4707  HB2 CYS A 303      34.090  46.970  54.040  1.00  0.00           H
ATOM   4708  SG  CYS A 303      31.760  46.900  54.390  1.00  0.00           S
ATOM   4709  HG1 CYS A 303      31.940  47.820  53.440  1.00  0.00           H
ATOM   4710  C   CYS A 303      35.290  47.470  56.450  1.00  0.00           C
ATOM   4711  O   CYS A 303      35.500  46.810  57.450  1.00  0.00           O
ATOM   4712  N   ILE A 304      36.310  47.980  55.630  1.00  0.00           N
ATOM   4713  HN  ILE A 304      36.050  48.380  54.760  1.00  0.00           H
ATOM   4714  CA  ILE A 304      37.710  47.860  55.990  1.00  0.00           C
ATOM   4715  HA  ILE A 304      37.880  46.820  56.240  1.00  0.00           H
ATOM   4716  CB  ILE A 304      38.600  48.200  54.830  1.00  0.00           C
ATOM   4717  HB  ILE A 304      38.340  49.230  54.510  1.00  0.00           H
ATOM   4718  CG2 ILE A 304      40.110  48.080  55.200  1.00  0.00           C
ATOM   4719 HG21 ILE A 304      40.280  48.780  56.040  1.00  0.00           H
ATOM   4720 HG22 ILE A 304      40.700  48.460  54.340  1.00  0.00           H
ATOM   4721 HG23 ILE A 304      40.470  47.070  55.490  1.00  0.00           H
ATOM   4722  CG1 ILE A 304      38.290  47.260  53.620  1.00  0.00           C
ATOM   4723 HG11 ILE A 304      37.190  47.160  53.510  1.00  0.00           H
ATOM   4724 HG12 ILE A 304      38.610  46.220  53.850  1.00  0.00           H
ATOM   4725  CD  ILE A 304      38.930  47.800  52.310  1.00  0.00           C
ATOM   4726  HD1 ILE A 304      38.310  48.670  52.000  1.00  0.00           H
ATOM   4727  HD2 ILE A 304      39.040  47.020  51.520  1.00  0.00           H
ATOM   4728  HD3 ILE A 304      39.980  48.150  52.390  1.00  0.00           H
ATOM   4729  C   ILE A 304      38.070  48.650  57.230  1.00  0.00           C
ATOM   4730  O   ILE A 304      38.770  48.200  58.120  1.00  0.00           O
ATOM   4731  N   ALA A 305      37.550  49.850  57.360  1.00  0.00           N
ATOM   4732  HN  ALA A 305      37.040  50.330  56.640  1.00  0.00           H
ATOM   4733  CA  ALA A 305      37.650  50.620  58.550  1.00  0.00           C
ATOM   4734  HA  ALA A 305      38.670  50.480  58.880  1.00  0.00           H
ATOM   4735  CB  ALA A 305      37.400  52.190  58.250  1.00  0.00           C
ATOM   4736  HB1 ALA A 305      36.320  52.380  58.040  1.00  0.00           H
ATOM   4737  HB2 ALA A 305      37.950  52.480  57.330  1.00  0.00           H
ATOM   4738  HB3 ALA A 305      37.560  52.750  59.200  1.00  0.00           H
ATOM   4739  C   ALA A 305      36.900  50.220  59.830  1.00  0.00           C
ATOM   4740  O   ALA A 305      37.370  50.450  60.880  1.00  0.00           O
ATOM   4741  N   LEU A 306      35.730  49.570  59.720  1.00  0.00           N
ATOM   4742  HN  LEU A 306      35.250  49.760  58.870  1.00  0.00           H
ATOM   4743  CA  LEU A 306      35.010  48.680  60.650  1.00  0.00           C
ATOM   4744  HA  LEU A 306      34.760  49.240  61.550  1.00  0.00           H
ATOM   4745  CB  LEU A 306      33.590  48.300  60.010  1.00  0.00           C
ATOM   4746  HB1 LEU A 306      33.160  47.380  60.460  1.00  0.00           H
ATOM   4747  HB2 LEU A 306      33.840  48.000  58.970  1.00  0.00           H
ATOM   4748  CG  LEU A 306      32.590  49.530  60.030  1.00  0.00           C
ATOM   4749  HG  LEU A 306      33.080  50.470  59.710  1.00  0.00           H
ATOM   4750  CD1 LEU A 306      31.480  49.330  58.920  1.00  0.00           C
ATOM   4751 HD11 LEU A 306      31.780  49.520  57.870  1.00  0.00           H
ATOM   4752 HD12 LEU A 306      30.590  49.950  59.150  1.00  0.00           H
ATOM   4753 HD13 LEU A 306      31.080  48.290  59.030  1.00  0.00           H
ATOM   4754  CD2 LEU A 306      32.090  49.780  61.480  1.00  0.00           C
ATOM   4755 HD21 LEU A 306      31.610  50.780  61.570  1.00  0.00           H
ATOM   4756 HD22 LEU A 306      33.010  49.900  62.090  1.00  0.00           H
ATOM   4757 HD23 LEU A 306      31.590  48.900  61.960  1.00  0.00           H
ATOM   4758  C   LEU A 306      35.710  47.430  61.140  1.00  0.00           C
ATOM   4759  O   LEU A 306      35.830  47.210  62.370  1.00  0.00           O
ATOM   4760  N   GLY A 307      36.330  46.630  60.260  1.00  0.00           N
ATOM   4761  HN  GLY A 307      36.140  46.800  59.300  1.00  0.00           H
ATOM   4762  CA  GLY A 307      37.240  45.540  60.630  1.00  0.00           C
ATOM   4763  HA1 GLY A 307      37.800  45.210  59.770  1.00  0.00           H
ATOM   4764  HA2 GLY A 307      36.610  44.740  61.000  1.00  0.00           H
ATOM   4765  C   GLY A 307      38.370  45.900  61.530  1.00  0.00           C
ATOM   4766  O   GLY A 307      38.690  45.340  62.570  1.00  0.00           O
ATOM   4767  N   TYR A 308      38.990  47.100  61.200  1.00  0.00           N
ATOM   4768  HN  TYR A 308      38.730  47.600  60.380  1.00  0.00           H
ATOM   4769  CA  TYR A 308      40.160  47.670  61.880  1.00  0.00           C
ATOM   4770  HA  TYR A 308      40.640  46.900  62.460  1.00  0.00           H
ATOM   4771  CB  TYR A 308      41.170  48.210  60.840  1.00  0.00           C
ATOM   4772  HB1 TYR A 308      42.040  48.750  61.280  1.00  0.00           H
ATOM   4773  HB2 TYR A 308      40.740  48.960  60.140  1.00  0.00           H
ATOM   4774  CG  TYR A 308      41.840  47.100  60.030  1.00  0.00           C
ATOM   4775  CD1 TYR A 308      42.400  46.010  60.710  1.00  0.00           C
ATOM   4776  HD1 TYR A 308      42.080  45.660  61.680  1.00  0.00           H
ATOM   4777  CE1 TYR A 308      43.250  45.100  60.010  1.00  0.00           C
ATOM   4778  HE1 TYR A 308      43.660  44.370  60.680  1.00  0.00           H
ATOM   4779  CZ  TYR A 308      43.710  45.390  58.750  1.00  0.00           C
ATOM   4780  OH  TYR A 308      44.690  44.550  58.190  1.00  0.00           O
ATOM   4781  HH  TYR A 308      45.140  44.980  57.460  1.00  0.00           H
ATOM   4782  CD2 TYR A 308      42.330  47.330  58.660  1.00  0.00           C
ATOM   4783  HD2 TYR A 308      41.940  48.190  58.140  1.00  0.00           H
ATOM   4784  CE2 TYR A 308      43.220  46.420  58.040  1.00  0.00           C
ATOM   4785  HE2 TYR A 308      43.490  46.500  56.990  1.00  0.00           H
ATOM   4786  C   TYR A 308      39.770  48.650  62.960  1.00  0.00           C
ATOM   4787  O   TYR A 308      40.620  49.090  63.660  1.00  0.00           O
ATOM   4788  N   ALA A 309      38.490  48.840  63.190  1.00  0.00           N
ATOM   4789  HN  ALA A 309      37.830  48.550  62.500  1.00  0.00           H
ATOM   4790  CA  ALA A 309      38.020  49.180  64.460  1.00  0.00           C
ATOM   4791  HA  ALA A 309      38.510  50.140  64.540  1.00  0.00           H
ATOM   4792  CB  ALA A 309      36.470  49.340  64.390  1.00  0.00           C
ATOM   4793  HB1 ALA A 309      35.870  48.420  64.580  1.00  0.00           H
ATOM   4794  HB2 ALA A 309      36.200  49.870  63.460  1.00  0.00           H
ATOM   4795  HB3 ALA A 309      36.200  50.010  65.240  1.00  0.00           H
ATOM   4796  C   ALA A 309      38.390  48.280  65.700  1.00  0.00           C
ATOM   4797  O   ALA A 309      38.600  48.820  66.790  1.00  0.00           O
ATOM   4798  N   ASN A 310      38.430  46.990  65.500  1.00  0.00           N
ATOM   4799  HN  ASN A 310      38.220  46.670  64.580  1.00  0.00           H
ATOM   4800  CA  ASN A 310      38.920  45.970  66.380  1.00  0.00           C
ATOM   4801  HA  ASN A 310      38.230  45.990  67.210  1.00  0.00           H
ATOM   4802  CB  ASN A 310      38.920  44.450  65.730  1.00  0.00           C
ATOM   4803  HB1 ASN A 310      39.540  44.530  64.810  1.00  0.00           H
ATOM   4804  HB2 ASN A 310      37.840  44.250  65.550  1.00  0.00           H
ATOM   4805  CG  ASN A 310      39.410  43.360  66.640  1.00  0.00           C
ATOM   4806  OD1 ASN A 310      38.640  42.460  66.890  1.00  0.00           O
ATOM   4807  ND2 ASN A 310      40.710  43.240  67.010  1.00  0.00           N
ATOM   4808 HD21 ASN A 310      40.920  42.360  67.430  1.00  0.00           H
ATOM   4809 HD22 ASN A 310      41.310  44.020  66.800  1.00  0.00           H
ATOM   4810  C   ASN A 310      40.320  46.330  66.960  1.00  0.00           C
ATOM   4811  O   ASN A 310      40.600  46.460  68.170  1.00  0.00           O
ATOM   4812  N   SER A 311      41.190  46.550  66.020  1.00  0.00           N
ATOM   4813  HN  SER A 311      40.890  46.360  65.090  1.00  0.00           H
ATOM   4814  CA  SER A 311      42.650  46.630  66.250  1.00  0.00           C
ATOM   4815  HA  SER A 311      43.040  45.990  67.030  1.00  0.00           H
ATOM   4816  CB  SER A 311      43.440  46.220  64.960  1.00  0.00           C
ATOM   4817  HB1 SER A 311      44.540  46.370  65.060  1.00  0.00           H
ATOM   4818  HB2 SER A 311      43.180  46.900  64.120  1.00  0.00           H
ATOM   4819  OG  SER A 311      43.090  44.960  64.440  1.00  0.00           O
ATOM   4820  HG1 SER A 311      43.420  44.330  65.080  1.00  0.00           H
ATOM   4821  C   SER A 311      43.150  47.990  66.640  1.00  0.00           C
ATOM   4822  O   SER A 311      44.210  48.260  67.170  1.00  0.00           O
ATOM   4823  N   SER A 312      42.220  48.960  66.470  1.00  0.00           N
ATOM   4824  HN  SER A 312      41.370  48.840  65.970  1.00  0.00           H
ATOM   4825  CA  SER A 312      42.480  50.240  67.070  1.00  0.00           C
ATOM   4826  HA  SER A 312      43.520  50.460  67.210  1.00  0.00           H
ATOM   4827  CB  SER A 312      41.990  51.350  66.040  1.00  0.00           C
ATOM   4828  HB1 SER A 312      42.000  52.370  66.470  1.00  0.00           H
ATOM   4829  HB2 SER A 312      40.960  51.160  65.660  1.00  0.00           H
ATOM   4830  OG  SER A 312      42.890  51.450  64.940  1.00  0.00           O
ATOM   4831  HG1 SER A 312      42.820  52.380  64.700  1.00  0.00           H
ATOM   4832  C   SER A 312      41.880  50.410  68.390  1.00  0.00           C
ATOM   4833  O   SER A 312      42.360  51.170  69.260  1.00  0.00           O
ATOM   4834  N   LEU A 313      40.760  49.770  68.790  1.00  0.00           N
ATOM   4835  HN  LEU A 313      40.260  49.210  68.130  1.00  0.00           H
ATOM   4836  CA  LEU A 313      40.030  50.060  70.010  1.00  0.00           C
ATOM   4837  HA  LEU A 313      40.670  50.680  70.620  1.00  0.00           H
ATOM   4838  CB  LEU A 313      38.650  50.710  69.710  1.00  0.00           C
ATOM   4839  HB1 LEU A 313      38.050  50.910  70.610  1.00  0.00           H
ATOM   4840  HB2 LEU A 313      38.000  50.040  69.100  1.00  0.00           H
ATOM   4841  CG  LEU A 313      38.690  52.150  69.100  1.00  0.00           C
ATOM   4842  HG  LEU A 313      39.400  52.180  68.260  1.00  0.00           H
ATOM   4843  CD1 LEU A 313      37.280  52.460  68.450  1.00  0.00           C
ATOM   4844 HD11 LEU A 313      37.300  53.420  67.900  1.00  0.00           H
ATOM   4845 HD12 LEU A 313      36.470  52.670  69.190  1.00  0.00           H
ATOM   4846 HD13 LEU A 313      37.100  51.640  67.730  1.00  0.00           H
ATOM   4847  CD2 LEU A 313      39.030  53.300  70.080  1.00  0.00           C
ATOM   4848 HD21 LEU A 313      38.880  54.250  69.530  1.00  0.00           H
ATOM   4849 HD22 LEU A 313      40.100  53.240  70.380  1.00  0.00           H
ATOM   4850 HD23 LEU A 313      38.380  53.170  70.970  1.00  0.00           H
ATOM   4851  C   LEU A 313      39.740  48.880  70.950  1.00  0.00           C
ATOM   4852  O   LEU A 313      39.560  49.140  72.120  1.00  0.00           O
ATOM   4853  N   ASN A 314      39.750  47.670  70.490  1.00  0.00           N
ATOM   4854  HN  ASN A 314      40.090  47.570  69.560  1.00  0.00           H
ATOM   4855  CA  ASN A 314      39.580  46.480  71.310  1.00  0.00           C
ATOM   4856  HA  ASN A 314      38.760  46.680  71.970  1.00  0.00           H
ATOM   4857  CB  ASN A 314      39.110  45.180  70.610  1.00  0.00           C
ATOM   4858  HB1 ASN A 314      39.100  44.440  71.440  1.00  0.00           H
ATOM   4859  HB2 ASN A 314      39.780  44.820  69.790  1.00  0.00           H
ATOM   4860  CG  ASN A 314      37.660  45.220  70.270  1.00  0.00           C
ATOM   4861  OD1 ASN A 314      36.810  46.000  70.680  1.00  0.00           O
ATOM   4862  ND2 ASN A 314      37.220  44.200  69.430  1.00  0.00           N
ATOM   4863 HD21 ASN A 314      36.280  44.240  69.110  1.00  0.00           H
ATOM   4864 HD22 ASN A 314      37.720  43.340  69.340  1.00  0.00           H
ATOM   4865  C   ASN A 314      40.730  46.150  72.270  1.00  0.00           C
ATOM   4866  O   ASN A 314      40.380  45.670  73.320  1.00  0.00           O
ATOM   4867  N   PRO A 315      42.010  46.420  72.150  1.00  0.00           N
ATOM   4868  CD  PRO A 315      42.700  46.130  70.860  1.00  0.00           C
ATOM   4869  HD1 PRO A 315      42.580  47.010  70.180  1.00  0.00           H
ATOM   4870  HD2 PRO A 315      42.340  45.200  70.360  1.00  0.00           H
ATOM   4871  CA  PRO A 315      42.970  46.180  73.230  1.00  0.00           C
ATOM   4872  HA  PRO A 315      42.700  45.170  73.500  1.00  0.00           H
ATOM   4873  CB  PRO A 315      44.380  46.470  72.610  1.00  0.00           C
ATOM   4874  HB1 PRO A 315      45.180  45.910  73.140  1.00  0.00           H
ATOM   4875  HB2 PRO A 315      44.650  47.530  72.400  1.00  0.00           H
ATOM   4876  CG  PRO A 315      44.220  46.000  71.150  1.00  0.00           C
ATOM   4877  HG1 PRO A 315      44.790  46.590  70.400  1.00  0.00           H
ATOM   4878  HG2 PRO A 315      44.540  44.940  71.200  1.00  0.00           H
ATOM   4879  C   PRO A 315      42.710  47.030  74.450  1.00  0.00           C
ATOM   4880  O   PRO A 315      42.680  46.560  75.630  1.00  0.00           O
ATOM   4881  N   VAL A 316      42.570  48.350  74.210  1.00  0.00           N
ATOM   4882  HN  VAL A 316      42.840  48.760  73.340  1.00  0.00           H
ATOM   4883  CA  VAL A 316      42.100  49.300  75.220  1.00  0.00           C
ATOM   4884  HA  VAL A 316      42.790  49.180  76.040  1.00  0.00           H
ATOM   4885  CB  VAL A 316      42.170  50.760  74.670  1.00  0.00           C
ATOM   4886  HB  VAL A 316      41.940  50.760  73.590  1.00  0.00           H
ATOM   4887  CG1 VAL A 316      41.200  51.650  75.490  1.00  0.00           C
ATOM   4888 HG11 VAL A 316      41.240  52.720  75.190  1.00  0.00           H
ATOM   4889 HG12 VAL A 316      41.350  51.610  76.590  1.00  0.00           H
ATOM   4890 HG13 VAL A 316      40.190  51.190  75.520  1.00  0.00           H
ATOM   4891  CG2 VAL A 316      43.590  51.230  74.780  1.00  0.00           C
ATOM   4892 HG21 VAL A 316      44.100  51.050  75.750  1.00  0.00           H
ATOM   4893 HG22 VAL A 316      43.540  52.330  74.670  1.00  0.00           H
ATOM   4894 HG23 VAL A 316      44.230  50.740  74.020  1.00  0.00           H
ATOM   4895  C   VAL A 316      40.750  48.990  75.900  1.00  0.00           C
ATOM   4896  O   VAL A 316      40.600  48.920  77.120  1.00  0.00           O
ATOM   4897  N   LEU A 317      39.780  48.540  75.100  1.00  0.00           N
ATOM   4898  HN  LEU A 317      39.880  48.580  74.110  1.00  0.00           H
ATOM   4899  CA  LEU A 317      38.530  48.030  75.610  1.00  0.00           C
ATOM   4900  HA  LEU A 317      38.040  48.880  76.080  1.00  0.00           H
ATOM   4901  CB  LEU A 317      37.640  47.520  74.490  1.00  0.00           C
ATOM   4902  HB1 LEU A 317      37.990  46.620  73.950  1.00  0.00           H
ATOM   4903  HB2 LEU A 317      37.520  48.360  73.780  1.00  0.00           H
ATOM   4904  CG  LEU A 317      36.180  47.140  74.980  1.00  0.00           C
ATOM   4905  HG  LEU A 317      36.210  46.270  75.670  1.00  0.00           H
ATOM   4906  CD1 LEU A 317      35.480  48.160  75.890  1.00  0.00           C
ATOM   4907 HD11 LEU A 317      34.440  47.790  76.020  1.00  0.00           H
ATOM   4908 HD12 LEU A 317      35.440  49.080  75.260  1.00  0.00           H
ATOM   4909 HD13 LEU A 317      35.990  48.320  76.860  1.00  0.00           H
ATOM   4910  CD2 LEU A 317      35.320  46.750  73.810  1.00  0.00           C
ATOM   4911 HD21 LEU A 317      35.730  45.820  73.350  1.00  0.00           H
ATOM   4912 HD22 LEU A 317      35.550  47.450  72.980  1.00  0.00           H
ATOM   4913 HD23 LEU A 317      34.210  46.730  73.880  1.00  0.00           H
ATOM   4914  C   LEU A 317      38.730  46.890  76.540  1.00  0.00           C
ATOM   4915  O   LEU A 317      38.250  46.880  77.680  1.00  0.00           O
ATOM   4916  N   TYR A 318      39.420  45.870  76.130  1.00  0.00           N
ATOM   4917  HN  TYR A 318      39.740  45.800  75.180  1.00  0.00           H
ATOM   4918  CA  TYR A 318      39.540  44.630  76.940  1.00  0.00           C
ATOM   4919  HA  TYR A 318      38.580  44.330  77.340  1.00  0.00           H
ATOM   4920  CB  TYR A 318      40.150  43.570  75.970  1.00  0.00           C
ATOM   4921  HB1 TYR A 318      40.430  42.690  76.590  1.00  0.00           H
ATOM   4922  HB2 TYR A 318      41.040  43.970  75.440  1.00  0.00           H
ATOM   4923  CG  TYR A 318      39.220  43.030  74.920  1.00  0.00           C
ATOM   4924  CD1 TYR A 318      37.930  43.520  74.680  1.00  0.00           C
ATOM   4925  HD1 TYR A 318      37.470  44.320  75.230  1.00  0.00           H
ATOM   4926  CE1 TYR A 318      37.250  43.020  73.580  1.00  0.00           C
ATOM   4927  HE1 TYR A 318      36.290  43.470  73.390  1.00  0.00           H
ATOM   4928  CZ  TYR A 318      37.770  42.010  72.730  1.00  0.00           C
ATOM   4929  OH  TYR A 318      37.120  41.420  71.670  1.00  0.00           O
ATOM   4930  HH  TYR A 318      36.230  41.770  71.600  1.00  0.00           H
ATOM   4931  CD2 TYR A 318      39.800  42.130  73.990  1.00  0.00           C
ATOM   4932  HD2 TYR A 318      40.830  41.830  74.050  1.00  0.00           H
ATOM   4933  CE2 TYR A 318      39.060  41.530  72.970  1.00  0.00           C
ATOM   4934  HE2 TYR A 318      39.350  40.730  72.310  1.00  0.00           H
ATOM   4935  C   TYR A 318      40.360  44.810  78.200  1.00  0.00           C
ATOM   4936  O   TYR A 318      39.890  44.360  79.240  1.00  0.00           O
ATOM   4937  N   ALA A 319      41.490  45.600  78.110  1.00  0.00           N
ATOM   4938  HN  ALA A 319      41.720  45.990  77.220  1.00  0.00           H
ATOM   4939  CA  ALA A 319      42.200  46.120  79.270  1.00  0.00           C
ATOM   4940  HA  ALA A 319      42.540  45.300  79.880  1.00  0.00           H
ATOM   4941  CB  ALA A 319      43.490  46.870  78.860  1.00  0.00           C
ATOM   4942  HB1 ALA A 319      44.180  46.890  79.730  1.00  0.00           H
ATOM   4943  HB2 ALA A 319      43.330  47.900  78.500  1.00  0.00           H
ATOM   4944  HB3 ALA A 319      43.890  46.320  77.980  1.00  0.00           H
ATOM   4945  C   ALA A 319      41.400  47.010  80.170  1.00  0.00           C
ATOM   4946  O   ALA A 319      41.610  46.950  81.350  1.00  0.00           O
ATOM   4947  N   PHE A 320      40.500  47.860  79.630  1.00  0.00           N
ATOM   4948  HN  PHE A 320      40.560  48.030  78.650  1.00  0.00           H
ATOM   4949  CA  PHE A 320      39.600  48.700  80.380  1.00  0.00           C
ATOM   4950  HA  PHE A 320      40.210  49.120  81.160  1.00  0.00           H
ATOM   4951  CB  PHE A 320      38.970  49.790  79.570  1.00  0.00           C
ATOM   4952  HB1 PHE A 320      38.510  49.440  78.630  1.00  0.00           H
ATOM   4953  HB2 PHE A 320      39.780  50.470  79.230  1.00  0.00           H
ATOM   4954  CG  PHE A 320      37.940  50.590  80.390  1.00  0.00           C
ATOM   4955  CD1 PHE A 320      36.510  50.470  80.160  1.00  0.00           C
ATOM   4956  HD1 PHE A 320      36.230  49.740  79.410  1.00  0.00           H
ATOM   4957  CE1 PHE A 320      35.660  51.340  80.800  1.00  0.00           C
ATOM   4958  HE1 PHE A 320      34.610  51.180  80.590  1.00  0.00           H
ATOM   4959  CZ  PHE A 320      36.110  52.300  81.720  1.00  0.00           C
ATOM   4960  HZ  PHE A 320      35.520  52.980  82.310  1.00  0.00           H
ATOM   4961  CD2 PHE A 320      38.440  51.560  81.290  1.00  0.00           C
ATOM   4962  HD2 PHE A 320      39.500  51.590  81.510  1.00  0.00           H
ATOM   4963  CE2 PHE A 320      37.490  52.310  81.970  1.00  0.00           C
ATOM   4964  HE2 PHE A 320      37.770  53.000  82.750  1.00  0.00           H
ATOM   4965  C   PHE A 320      38.640  47.830  81.180  1.00  0.00           C
ATOM   4966  O   PHE A 320      38.380  48.100  82.370  1.00  0.00           O
ATOM   4967  N   LEU A 321      38.070  46.720  80.520  1.00  0.00           N
ATOM   4968  HN  LEU A 321      38.560  46.490  79.680  1.00  0.00           H
ATOM   4969  CA  LEU A 321      37.190  45.730  81.160  1.00  0.00           C
ATOM   4970  HA  LEU A 321      36.430  46.320  81.650  1.00  0.00           H
ATOM   4971  CB  LEU A 321      36.490  44.770  80.160  1.00  0.00           C
ATOM   4972  HB1 LEU A 321      35.850  44.040  80.700  1.00  0.00           H
ATOM   4973  HB2 LEU A 321      37.280  44.170  79.670  1.00  0.00           H
ATOM   4974  CG  LEU A 321      35.630  45.320  78.960  1.00  0.00           C
ATOM   4975  HG  LEU A 321      36.330  45.920  78.340  1.00  0.00           H
ATOM   4976  CD1 LEU A 321      35.160  44.160  78.080  1.00  0.00           C
ATOM   4977 HD11 LEU A 321      36.060  43.560  77.810  1.00  0.00           H
ATOM   4978 HD12 LEU A 321      34.810  44.530  77.100  1.00  0.00           H
ATOM   4979 HD13 LEU A 321      34.300  43.550  78.410  1.00  0.00           H
ATOM   4980  CD2 LEU A 321      34.350  46.110  79.320  1.00  0.00           C
ATOM   4981 HD21 LEU A 321      34.560  46.990  79.960  1.00  0.00           H
ATOM   4982 HD22 LEU A 321      33.610  45.470  79.860  1.00  0.00           H
ATOM   4983 HD23 LEU A 321      33.880  46.410  78.360  1.00  0.00           H
ATOM   4984  C   LEU A 321      37.780  45.090  82.350  1.00  0.00           C
ATOM   4985  O   LEU A 321      37.050  44.880  83.320  1.00  0.00           O
ATOM   4986  N   ASP A 322      39.090  44.870  82.500  1.00  0.00           N
ATOM   4987  HN  ASP A 322      39.690  45.140  81.760  1.00  0.00           H
ATOM   4988  CA  ASP A 322      39.830  44.450  83.740  1.00  0.00           C
ATOM   4989  HA  ASP A 322      39.270  43.560  83.960  1.00  0.00           H
ATOM   4990  CB  ASP A 322      41.310  43.960  83.370  1.00  0.00           C
ATOM   4991  HB1 ASP A 322      41.780  44.790  82.800  1.00  0.00           H
ATOM   4992  HB2 ASP A 322      41.270  43.170  82.590  1.00  0.00           H
ATOM   4993  CG  ASP A 322      42.220  43.630  84.520  1.00  0.00           C
ATOM   4994  OD1 ASP A 322      41.820  43.090  85.590  1.00  0.00           O
ATOM   4995  OD2 ASP A 322      43.420  43.780  84.300  1.00  0.00           O
ATOM   4996  C   ASP A 322      39.690  45.410  84.960  1.00  0.00           C
ATOM   4997  O   ASP A 322      39.770  46.650  84.840  1.00  0.00           O
ATOM   4998  N   GLU A 323      39.510  44.880  86.150  1.00  0.00           N
ATOM   4999  HN  GLU A 323      39.380  43.900  86.300  1.00  0.00           H
ATOM   5000  CA  GLU A 323      39.560  45.740  87.390  1.00  0.00           C
ATOM   5001  HA  GLU A 323      39.130  46.710  87.230  1.00  0.00           H
ATOM   5002  CB  GLU A 323      38.840  45.060  88.580  1.00  0.00           C
ATOM   5003  HB1 GLU A 323      38.890  45.720  89.470  1.00  0.00           H
ATOM   5004  HB2 GLU A 323      39.220  44.050  88.830  1.00  0.00           H
ATOM   5005  CG  GLU A 323      37.270  44.830  88.310  1.00  0.00           C
ATOM   5006  HG1 GLU A 323      36.920  44.220  89.170  1.00  0.00           H
ATOM   5007  HG2 GLU A 323      37.140  44.360  87.310  1.00  0.00           H
ATOM   5008  CD  GLU A 323      36.620  46.240  88.260  1.00  0.00           C
ATOM   5009  OE1 GLU A 323      36.680  46.960  89.320  1.00  0.00           O
ATOM   5010  OE2 GLU A 323      36.230  46.610  87.150  1.00  0.00           O
ATOM   5011  C   GLU A 323      41.030  46.030  87.780  1.00  0.00           C
ATOM   5012  O   GLU A 323      41.340  47.070  88.340  1.00  0.00           O
ATOM   5013  N   ASN A 324      41.970  45.100  87.590  1.00  0.00           N
ATOM   5014  HN  ASN A 324      41.680  44.290  87.080  1.00  0.00           H
ATOM   5015  CA  ASN A 324      43.360  45.150  87.920  1.00  0.00           C
ATOM   5016  HA  ASN A 324      43.530  45.370  88.960  1.00  0.00           H
ATOM   5017  CB  ASN A 324      43.970  43.760  87.840  1.00  0.00           C
ATOM   5018  HB1 ASN A 324      44.990  43.790  88.300  1.00  0.00           H
ATOM   5019  HB2 ASN A 324      44.110  43.370  86.810  1.00  0.00           H
ATOM   5020  CG  ASN A 324      43.230  42.690  88.710  1.00  0.00           C
ATOM   5021  OD1 ASN A 324      43.400  42.550  89.890  1.00  0.00           O
ATOM   5022  ND2 ASN A 324      42.380  41.940  87.960  1.00  0.00           N
ATOM   5023 HD21 ASN A 324      41.860  41.200  88.390  1.00  0.00           H
ATOM   5024 HD22 ASN A 324      42.280  42.100  86.980  1.00  0.00           H
ATOM   5025  C   ASN A 324      44.070  46.230  87.240  1.00  0.00           C
ATOM   5026  O   ASN A 324      44.840  46.960  87.840  1.00  0.00           O
ATOM   5027  N   PHE A 325      43.670  46.410  85.950  1.00  0.00           N
ATOM   5028  HN  PHE A 325      43.200  45.770  85.340  1.00  0.00           H
ATOM   5029  CA  PHE A 325      44.070  47.570  85.200  1.00  0.00           C
ATOM   5030  HA  PHE A 325      45.150  47.600  85.200  1.00  0.00           H
ATOM   5031  CB  PHE A 325      43.690  47.210  83.740  1.00  0.00           C
ATOM   5032  HB1 PHE A 325      42.610  47.370  83.560  1.00  0.00           H
ATOM   5033  HB2 PHE A 325      43.930  46.140  83.570  1.00  0.00           H
ATOM   5034  CG  PHE A 325      44.640  47.940  82.770  1.00  0.00           C
ATOM   5035  CD1 PHE A 325      45.820  47.330  82.330  1.00  0.00           C
ATOM   5036  HD1 PHE A 325      46.090  46.400  82.820  1.00  0.00           H
ATOM   5037  CE1 PHE A 325      46.600  47.980  81.370  1.00  0.00           C
ATOM   5038  HE1 PHE A 325      47.540  47.490  81.170  1.00  0.00           H
ATOM   5039  CZ  PHE A 325      46.190  49.230  80.860  1.00  0.00           C
ATOM   5040  HZ  PHE A 325      46.850  49.790  80.220  1.00  0.00           H
ATOM   5041  CD2 PHE A 325      44.230  49.140  82.270  1.00  0.00           C
ATOM   5042  HD2 PHE A 325      43.250  49.500  82.540  1.00  0.00           H
ATOM   5043  CE2 PHE A 325      44.930  49.790  81.260  1.00  0.00           C
ATOM   5044  HE2 PHE A 325      44.620  50.740  80.840  1.00  0.00           H
ATOM   5045  C   PHE A 325      43.590  48.930  85.710  1.00  0.00           C
ATOM   5046  O   PHE A 325      44.330  49.890  85.840  1.00  0.00           O
ATOM   5047  N   LYS A 326      42.320  49.020  86.120  1.00  0.00           N
ATOM   5048  HN  LYS A 326      41.650  48.290  86.080  1.00  0.00           H
ATOM   5049  CA  LYS A 326      41.750  50.280  86.680  1.00  0.00           C
ATOM   5050  HA  LYS A 326      42.100  51.110  86.080  1.00  0.00           H
ATOM   5051  CB  LYS A 326      40.220  50.300  86.760  1.00  0.00           C
ATOM   5052  HB1 LYS A 326      39.850  51.170  87.330  1.00  0.00           H
ATOM   5053  HB2 LYS A 326      39.980  49.470  87.460  1.00  0.00           H
ATOM   5054  CG  LYS A 326      39.490  50.290  85.380  1.00  0.00           C
ATOM   5055  HG1 LYS A 326      39.960  49.440  84.830  1.00  0.00           H
ATOM   5056  HG2 LYS A 326      39.780  51.240  84.880  1.00  0.00           H
ATOM   5057  CD  LYS A 326      37.980  50.200  85.390  1.00  0.00           C
ATOM   5058  HD1 LYS A 326      37.640  50.330  84.340  1.00  0.00           H
ATOM   5059  HD2 LYS A 326      37.640  51.020  86.060  1.00  0.00           H
ATOM   5060  CE  LYS A 326      37.500  48.940  86.030  1.00  0.00           C
ATOM   5061  HE1 LYS A 326      36.560  49.180  86.570  1.00  0.00           H
[truncated: 6,620,212 more chars]
