# Supplementary material for: Descriptive molecular pharmacology of the δ opioid receptor (DOR): A computational study with structural approach
Source: PLoS One. 2024 Jul 11;19(7):e0304068. doi: 10.1371/journal.pone.0304068 (PMC11239112; doi:10.1371/journal.pone.0304068)
Supplement: S1 File — (ZIP) [file pone.0304068.s025.zip › DORENKL_0.pdb]

TITLE     Title
REMARK    THIS IS A SIMULATION BOX
CRYST1   83.005   83.005  121.089  90.00  90.00  90.00 P 1           1
MODEL        1
ATOM      1  N   GLU A   2       9.370  32.760  41.120  1.00  0.00           N
ATOM      2  HT1 GLU A   2       8.990  31.910  40.650  1.00  0.00           H
ATOM      3  HT2 GLU A   2       8.580  33.200  41.630  1.00  0.00           H
ATOM      4  HT3 GLU A   2      10.010  32.530  41.910  1.00  0.00           H
ATOM      5  CA  GLU A   2       9.930  33.750  40.100  1.00  0.00           C
ATOM      6  HA  GLU A   2      10.990  33.570  40.030  1.00  0.00           H
ATOM      7  CB  GLU A   2       9.370  33.570  38.700  1.00  0.00           C
ATOM      8  HB1 GLU A   2       9.310  34.600  38.280  1.00  0.00           H
ATOM      9  HB2 GLU A   2       8.350  33.140  38.800  1.00  0.00           H
ATOM     10  CG  GLU A   2      10.290  32.660  37.840  1.00  0.00           C
ATOM     11  HG1 GLU A   2       9.670  32.310  36.990  1.00  0.00           H
ATOM     12  HG2 GLU A   2      10.590  31.680  38.280  1.00  0.00           H
ATOM     13  CD  GLU A   2      11.540  33.280  37.370  1.00  0.00           C
ATOM     14  OE1 GLU A   2      12.510  33.620  38.190  1.00  0.00           O
ATOM     15  OE2 GLU A   2      11.610  33.520  36.110  1.00  0.00           O
ATOM     16  C   GLU A   2       9.900  35.110  40.780  1.00  0.00           C
ATOM     17  O   GLU A   2      10.990  35.490  41.320  1.00  0.00           O
ATOM     18  N   PRO A   3       8.820  35.940  40.760  1.00  0.00           N
ATOM     19  CD  PRO A   3       7.540  35.660  40.100  1.00  0.00           C
ATOM     20  HD1 PRO A   3       7.200  34.620  40.300  1.00  0.00           H
ATOM     21  HD2 PRO A   3       7.660  35.720  39.000  1.00  0.00           H
ATOM     22  CA  PRO A   3       8.940  37.370  41.020  1.00  0.00           C
ATOM     23  HA  PRO A   3       9.730  37.800  40.430  1.00  0.00           H
ATOM     24  CB  PRO A   3       7.540  37.890  40.600  1.00  0.00           C
ATOM     25  HB1 PRO A   3       7.700  38.210  39.550  1.00  0.00           H
ATOM     26  HB2 PRO A   3       7.180  38.790  41.140  1.00  0.00           H
ATOM     27  CG  PRO A   3       6.620  36.760  40.590  1.00  0.00           C
ATOM     28  HG1 PRO A   3       6.210  36.500  41.590  1.00  0.00           H
ATOM     29  HG2 PRO A   3       5.830  36.960  39.840  1.00  0.00           H
ATOM     30  C   PRO A   3       9.160  37.800  42.420  1.00  0.00           C
ATOM     31  O   PRO A   3       9.720  38.860  42.680  1.00  0.00           O
ATOM     32  N   ALA A   4       8.670  36.990  43.430  1.00  0.00           N
ATOM     33  HN  ALA A   4       8.250  36.100  43.230  1.00  0.00           H
ATOM     34  CA  ALA A   4       8.680  37.400  44.820  1.00  0.00           C
ATOM     35  HA  ALA A   4       8.150  38.340  44.770  1.00  0.00           H
ATOM     36  CB  ALA A   4       7.780  36.540  45.730  1.00  0.00           C
ATOM     37  HB1 ALA A   4       7.650  37.030  46.720  1.00  0.00           H
ATOM     38  HB2 ALA A   4       8.190  35.520  45.910  1.00  0.00           H
ATOM     39  HB3 ALA A   4       6.710  36.440  45.440  1.00  0.00           H
ATOM     40  C   ALA A   4      10.040  37.630  45.420  1.00  0.00           C
ATOM     41  O   ALA A   4      10.260  38.680  46.050  1.00  0.00           O
ATOM     42  N   PRO A   5      11.100  36.760  45.270  1.00  0.00           N
ATOM     43  CD  PRO A   5      11.110  35.410  44.850  1.00  0.00           C
ATOM     44  HD1 PRO A   5      10.680  35.290  43.830  1.00  0.00           H
ATOM     45  HD2 PRO A   5      10.600  34.870  45.670  1.00  0.00           H
ATOM     46  CA  PRO A   5      12.370  37.110  45.790  1.00  0.00           C
ATOM     47  HA  PRO A   5      12.340  37.500  46.800  1.00  0.00           H
ATOM     48  CB  PRO A   5      13.270  35.900  45.830  1.00  0.00           C
ATOM     49  HB1 PRO A   5      13.320  35.400  46.830  1.00  0.00           H
ATOM     50  HB2 PRO A   5      14.240  36.110  45.350  1.00  0.00           H
ATOM     51  CG  PRO A   5      12.590  35.050  44.760  1.00  0.00           C
ATOM     52  HG1 PRO A   5      12.820  35.420  43.740  1.00  0.00           H
ATOM     53  HG2 PRO A   5      12.760  33.960  44.670  1.00  0.00           H
ATOM     54  C   PRO A   5      12.960  38.260  45.020  1.00  0.00           C
ATOM     55  O   PRO A   5      13.500  39.180  45.670  1.00  0.00           O
ATOM     56  N   SER A   6      12.850  38.370  43.640  1.00  0.00           N
ATOM     57  HN  SER A   6      12.450  37.630  43.100  1.00  0.00           H
ATOM     58  CA  SER A   6      13.420  39.520  42.900  1.00  0.00           C
ATOM     59  HA  SER A   6      14.480  39.510  43.120  1.00  0.00           H
ATOM     60  CB  SER A   6      13.200  39.270  41.400  1.00  0.00           C
ATOM     61  HB1 SER A   6      12.140  38.960  41.270  1.00  0.00           H
ATOM     62  HB2 SER A   6      13.830  38.390  41.170  1.00  0.00           H
ATOM     63  OG  SER A   6      13.490  40.420  40.580  1.00  0.00           O
ATOM     64  HG1 SER A   6      14.390  40.340  40.260  1.00  0.00           H
ATOM     65  C   SER A   6      12.870  40.880  43.340  1.00  0.00           C
ATOM     66  O   SER A   6      13.650  41.820  43.390  1.00  0.00           O
ATOM     67  N   ALA A   7      11.510  41.030  43.680  1.00  0.00           N
ATOM     68  HN  ALA A   7      10.860  40.280  43.760  1.00  0.00           H
ATOM     69  CA  ALA A   7      11.110  42.230  44.420  1.00  0.00           C
ATOM     70  HA  ALA A   7      11.400  43.030  43.760  1.00  0.00           H
ATOM     71  CB  ALA A   7       9.560  42.160  44.610  1.00  0.00           C
ATOM     72  HB1 ALA A   7       8.990  42.350  43.680  1.00  0.00           H
ATOM     73  HB2 ALA A   7       9.200  43.020  45.220  1.00  0.00           H
ATOM     74  HB3 ALA A   7       9.260  41.190  45.070  1.00  0.00           H
ATOM     75  C   ALA A   7      11.830  42.610  45.710  1.00  0.00           C
ATOM     76  O   ALA A   7      12.320  43.730  45.870  1.00  0.00           O
ATOM     77  N   GLY A   8      12.010  41.650  46.660  1.00  0.00           N
ATOM     78  HN  GLY A   8      11.610  40.750  46.480  1.00  0.00           H
ATOM     79  CA  GLY A   8      12.730  41.940  47.860  1.00  0.00           C
ATOM     80  HA1 GLY A   8      12.770  41.020  48.430  1.00  0.00           H
ATOM     81  HA2 GLY A   8      12.500  42.880  48.340  1.00  0.00           H
ATOM     82  C   GLY A   8      14.270  42.110  47.670  1.00  0.00           C
ATOM     83  O   GLY A   8      14.780  42.880  48.480  1.00  0.00           O
ATOM     84  N   ALA A   9      14.920  41.410  46.750  1.00  0.00           N
ATOM     85  HN  ALA A   9      14.420  40.750  46.190  1.00  0.00           H
ATOM     86  CA  ALA A   9      16.320  41.510  46.510  1.00  0.00           C
ATOM     87  HA  ALA A   9      16.870  41.570  47.440  1.00  0.00           H
ATOM     88  CB  ALA A   9      16.780  40.300  45.660  1.00  0.00           C
ATOM     89  HB1 ALA A   9      16.750  39.310  46.170  1.00  0.00           H
ATOM     90  HB2 ALA A   9      17.670  40.440  45.010  1.00  0.00           H
ATOM     91  HB3 ALA A   9      15.930  40.150  44.950  1.00  0.00           H
ATOM     92  C   ALA A   9      16.700  42.750  45.720  1.00  0.00           C
ATOM     93  O   ALA A   9      17.810  43.230  45.850  1.00  0.00           O
ATOM     94  N   GLU A  10      15.800  43.260  44.940  1.00  0.00           N
ATOM     95  HN  GLU A  10      14.950  42.820  44.670  1.00  0.00           H
ATOM     96  CA  GLU A  10      16.100  44.470  44.140  1.00  0.00           C
ATOM     97  HA  GLU A  10      17.170  44.560  44.070  1.00  0.00           H
ATOM     98  CB  GLU A  10      15.620  44.330  42.670  1.00  0.00           C
ATOM     99  HB1 GLU A  10      15.860  45.300  42.180  1.00  0.00           H
ATOM    100  HB2 GLU A  10      14.550  44.060  42.590  1.00  0.00           H
ATOM    101  CG  GLU A  10      16.390  43.240  41.830  1.00  0.00           C
ATOM    102  HG1 GLU A  10      15.960  42.260  42.140  1.00  0.00           H
ATOM    103  HG2 GLU A  10      17.500  43.270  41.900  1.00  0.00           H
ATOM    104  CD  GLU A  10      16.000  43.300  40.330  1.00  0.00           C
ATOM    105  OE1 GLU A  10      15.500  44.350  39.860  1.00  0.00           O
ATOM    106  OE2 GLU A  10      16.250  42.280  39.620  1.00  0.00           O
ATOM    107  C   GLU A  10      15.730  45.730  44.830  1.00  0.00           C
ATOM    108  O   GLU A  10      16.110  46.820  44.490  1.00  0.00           O
ATOM    109  N   LEU A  11      14.890  45.460  45.820  1.00  0.00           N
ATOM    110  HN  LEU A  11      14.410  44.590  45.820  1.00  0.00           H
ATOM    111  CA  LEU A  11      14.300  46.590  46.660  1.00  0.00           C
ATOM    112  HA  LEU A  11      13.690  46.130  47.430  1.00  0.00           H
ATOM    113  CB  LEU A  11      15.420  47.490  47.370  1.00  0.00           C
ATOM    114  HB1 LEU A  11      14.950  48.320  47.940  1.00  0.00           H
ATOM    115  HB2 LEU A  11      16.000  47.990  46.570  1.00  0.00           H
ATOM    116  CG  LEU A  11      16.430  46.770  48.320  1.00  0.00           C
ATOM    117  HG  LEU A  11      16.750  45.890  47.720  1.00  0.00           H
ATOM    118  CD1 LEU A  11      17.690  47.580  48.620  1.00  0.00           C
ATOM    119 HD11 LEU A  11      18.270  47.820  47.710  1.00  0.00           H
ATOM    120 HD12 LEU A  11      18.430  47.100  49.290  1.00  0.00           H
ATOM    121 HD13 LEU A  11      17.420  48.550  49.090  1.00  0.00           H
ATOM    122  CD2 LEU A  11      15.760  46.300  49.610  1.00  0.00           C
ATOM    123 HD21 LEU A  11      15.230  45.350  49.410  1.00  0.00           H
ATOM    124 HD22 LEU A  11      15.040  47.060  49.960  1.00  0.00           H
ATOM    125 HD23 LEU A  11      16.520  46.160  50.410  1.00  0.00           H
ATOM    126  C   LEU A  11      13.280  47.380  45.910  1.00  0.00           C
ATOM    127  O   LEU A  11      13.340  48.630  45.850  1.00  0.00           O
ATOM    128  N   GLN A  12      12.370  46.770  45.100  1.00  0.00           N
ATOM    129  HN  GLN A  12      12.370  45.770  45.060  1.00  0.00           H
ATOM    130  CA  GLN A  12      11.460  47.520  44.250  1.00  0.00           C
ATOM    131  HA  GLN A  12      11.810  48.510  44.000  1.00  0.00           H
ATOM    132  CB  GLN A  12      11.600  46.820  42.870  1.00  0.00           C
ATOM    133  HB1 GLN A  12      11.210  45.800  43.050  1.00  0.00           H
ATOM    134  HB2 GLN A  12      12.690  46.760  42.660  1.00  0.00           H
ATOM    135  CG  GLN A  12      10.910  47.490  41.660  1.00  0.00           C
ATOM    136  HG1 GLN A  12       9.820  47.290  41.680  1.00  0.00           H
ATOM    137  HG2 GLN A  12      11.390  47.280  40.680  1.00  0.00           H
ATOM    138  CD  GLN A  12      10.950  49.020  41.670  1.00  0.00           C
ATOM    139  OE1 GLN A  12       9.890  49.670  41.450  1.00  0.00           O
ATOM    140  NE2 GLN A  12      12.110  49.640  41.850  1.00  0.00           N
ATOM    141 HE21 GLN A  12      12.940  49.090  42.000  1.00  0.00           H
ATOM    142 HE22 GLN A  12      12.090  50.620  41.690  1.00  0.00           H
ATOM    143  C   GLN A  12      10.000  47.480  44.580  1.00  0.00           C
ATOM    144  O   GLN A  12       9.390  46.400  44.570  1.00  0.00           O
ATOM    145  N   PRO A  13       9.440  48.560  44.990  1.00  0.00           N
ATOM    146  CD  PRO A  13      10.150  49.730  45.570  1.00  0.00           C
ATOM    147  HD1 PRO A  13      10.350  50.390  44.690  1.00  0.00           H
ATOM    148  HD2 PRO A  13      11.170  49.550  45.990  1.00  0.00           H
ATOM    149  CA  PRO A  13       8.070  48.550  45.540  1.00  0.00           C
ATOM    150  HA  PRO A  13       8.130  47.770  46.280  1.00  0.00           H
ATOM    151  CB  PRO A  13       7.770  49.970  46.180  1.00  0.00           C
ATOM    152  HB1 PRO A  13       7.100  49.880  47.070  1.00  0.00           H
ATOM    153  HB2 PRO A  13       7.400  50.780  45.510  1.00  0.00           H
ATOM    154  CG  PRO A  13       9.170  50.440  46.540  1.00  0.00           C
ATOM    155  HG1 PRO A  13       9.150  51.530  46.310  1.00  0.00           H
ATOM    156  HG2 PRO A  13       9.450  50.220  47.590  1.00  0.00           H
ATOM    157  C   PRO A  13       6.960  47.950  44.760  1.00  0.00           C
ATOM    158  O   PRO A  13       6.230  47.160  45.370  1.00  0.00           O
ATOM    159  N   PRO A  14       6.670  48.100  43.490  1.00  0.00           N
ATOM    160  CD  PRO A  14       5.630  47.360  42.760  1.00  0.00           C
ATOM    161  HD1 PRO A  14       4.650  47.440  43.280  1.00  0.00           H
ATOM    162  HD2 PRO A  14       5.940  46.300  42.600  1.00  0.00           H
ATOM    163  CA  PRO A  14       7.110  49.290  42.670  1.00  0.00           C
ATOM    164  HA  PRO A  14       8.160  49.300  42.930  1.00  0.00           H
ATOM    165  CB  PRO A  14       6.750  49.020  41.250  1.00  0.00           C
ATOM    166  HB1 PRO A  14       7.520  48.300  40.920  1.00  0.00           H
ATOM    167  HB2 PRO A  14       6.740  49.850  40.510  1.00  0.00           H
ATOM    168  CG  PRO A  14       5.490  48.120  41.410  1.00  0.00           C
ATOM    169  HG1 PRO A  14       4.490  48.600  41.460  1.00  0.00           H
ATOM    170  HG2 PRO A  14       5.420  47.370  40.590  1.00  0.00           H
ATOM    171  C   PRO A  14       6.540  50.600  43.130  1.00  0.00           C
ATOM    172  O   PRO A  14       7.050  51.650  42.800  1.00  0.00           O
ATOM    173  N   LEU A  15       5.370  50.640  43.770  1.00  0.00           N
ATOM    174  HN  LEU A  15       4.980  49.780  44.100  1.00  0.00           H
ATOM    175  CA  LEU A  15       4.540  51.860  44.060  1.00  0.00           C
ATOM    176  HA  LEU A  15       4.100  52.130  43.100  1.00  0.00           H
ATOM    177  CB  LEU A  15       3.410  51.400  45.010  1.00  0.00           C
ATOM    178  HB1 LEU A  15       3.900  51.010  45.920  1.00  0.00           H
ATOM    179  HB2 LEU A  15       2.700  50.630  44.650  1.00  0.00           H
ATOM    180  CG  LEU A  15       2.460  52.530  45.450  1.00  0.00           C
ATOM    181  HG  LEU A  15       2.970  53.290  46.070  1.00  0.00           H
ATOM    182  CD1 LEU A  15       1.940  53.150  44.210  1.00  0.00           C
ATOM    183 HD11 LEU A  15       1.150  53.920  44.360  1.00  0.00           H
ATOM    184 HD12 LEU A  15       1.490  52.340  43.600  1.00  0.00           H
ATOM    185 HD13 LEU A  15       2.720  53.590  43.560  1.00  0.00           H
ATOM    186  CD2 LEU A  15       1.250  51.960  46.360  1.00  0.00           C
ATOM    187 HD21 LEU A  15       0.520  52.760  46.600  1.00  0.00           H
ATOM    188 HD22 LEU A  15       1.550  51.450  47.300  1.00  0.00           H
ATOM    189 HD23 LEU A  15       0.690  51.240  45.730  1.00  0.00           H
ATOM    190  C   LEU A  15       5.340  53.130  44.390  1.00  0.00           C
ATOM    191  O   LEU A  15       5.160  54.160  43.710  1.00  0.00           O
ATOM    192  N   PHE A  16       6.150  53.100  45.370  1.00  0.00           N
ATOM    193  HN  PHE A  16       6.220  52.260  45.920  1.00  0.00           H
ATOM    194  CA  PHE A  16       6.770  54.290  45.880  1.00  0.00           C
ATOM    195  HA  PHE A  16       6.190  55.200  45.860  1.00  0.00           H
ATOM    196  CB  PHE A  16       7.380  54.180  47.290  1.00  0.00           C
ATOM    197  HB1 PHE A  16       7.750  55.190  47.600  1.00  0.00           H
ATOM    198  HB2 PHE A  16       8.220  53.470  47.350  1.00  0.00           H
ATOM    199  CG  PHE A  16       6.280  53.870  48.280  1.00  0.00           C
ATOM    200  CD1 PHE A  16       6.440  52.730  49.060  1.00  0.00           C
ATOM    201  HD1 PHE A  16       7.360  52.170  49.050  1.00  0.00           H
ATOM    202  CE1 PHE A  16       5.390  52.220  49.850  1.00  0.00           C
ATOM    203  HE1 PHE A  16       5.600  51.360  50.470  1.00  0.00           H
ATOM    204  CZ  PHE A  16       4.150  52.920  49.900  1.00  0.00           C
ATOM    205  HZ  PHE A  16       3.420  52.550  50.610  1.00  0.00           H
ATOM    206  CD2 PHE A  16       5.050  54.560  48.350  1.00  0.00           C
ATOM    207  HD2 PHE A  16       4.980  55.400  47.670  1.00  0.00           H
ATOM    208  CE2 PHE A  16       4.020  54.100  49.170  1.00  0.00           C
ATOM    209  HE2 PHE A  16       3.100  54.650  49.100  1.00  0.00           H
ATOM    210  C   PHE A  16       7.860  54.780  44.990  1.00  0.00           C
ATOM    211  O   PHE A  16       8.300  55.930  45.060  1.00  0.00           O
ATOM    212  N   ALA A  17       8.420  53.920  44.080  1.00  0.00           N
ATOM    213  HN  ALA A  17       8.230  52.940  44.030  1.00  0.00           H
ATOM    214  CA  ALA A  17       9.460  54.340  43.120  1.00  0.00           C
ATOM    215  HA  ALA A  17      10.230  54.860  43.670  1.00  0.00           H
ATOM    216  CB  ALA A  17      10.080  53.050  42.590  1.00  0.00           C
ATOM    217  HB1 ALA A  17      10.920  53.310  41.910  1.00  0.00           H
ATOM    218  HB2 ALA A  17       9.350  52.420  42.030  1.00  0.00           H
ATOM    219  HB3 ALA A  17      10.610  52.420  43.330  1.00  0.00           H
ATOM    220  C   ALA A  17       8.850  55.250  42.160  1.00  0.00           C
ATOM    221  O   ALA A  17       9.390  56.310  41.950  1.00  0.00           O
ATOM    222  N   ASN A  18       7.740  54.840  41.600  1.00  0.00           N
ATOM    223  HN  ASN A  18       7.450  53.900  41.720  1.00  0.00           H
ATOM    224  CA  ASN A  18       6.960  55.570  40.650  1.00  0.00           C
ATOM    225  HA  ASN A  18       7.630  55.940  39.890  1.00  0.00           H
ATOM    226  CB  ASN A  18       5.920  54.580  40.120  1.00  0.00           C
ATOM    227  HB1 ASN A  18       5.030  55.020  39.630  1.00  0.00           H
ATOM    228  HB2 ASN A  18       5.600  53.850  40.910  1.00  0.00           H
ATOM    229  CG  ASN A  18       6.730  53.760  39.160  1.00  0.00           C
ATOM    230  OD1 ASN A  18       7.430  52.790  39.490  1.00  0.00           O
ATOM    231  ND2 ASN A  18       6.630  54.060  37.870  1.00  0.00           N
ATOM    232 HD22 ASN A  18       5.990  54.770  37.570  1.00  0.00           H
ATOM    233  C   ASN A  18       6.280  56.800  41.250  1.00  0.00           C
ATOM    234  O   ASN A  18       6.410  57.860  40.640  1.00  0.00           O
ATOM    235  N   ALA A  19       5.650  56.720  42.450  1.00  0.00           N
ATOM    236  HN  ALA A  19       5.620  55.860  42.950  1.00  0.00           H
ATOM    237  CA  ALA A  19       5.010  57.780  43.160  1.00  0.00           C
ATOM    238  HA  ALA A  19       4.160  58.170  42.620  1.00  0.00           H
ATOM    239  CB  ALA A  19       4.380  57.260  44.450  1.00  0.00           C
ATOM    240  HB1 ALA A  19       3.700  57.950  44.990  1.00  0.00           H
ATOM    241  HB2 ALA A  19       5.170  57.020  45.200  1.00  0.00           H
ATOM    242  HB3 ALA A  19       3.880  56.280  44.300  1.00  0.00           H
ATOM    243  C   ALA A  19       5.820  59.040  43.570  1.00  0.00           C
ATOM    244  O   ALA A  19       5.380  60.190  43.410  1.00  0.00           O
ATOM    245  N   SER A  20       7.100  58.720  43.930  1.00  0.00           N
ATOM    246  HN  SER A  20       7.370  57.760  44.000  1.00  0.00           H
ATOM    247  CA  SER A  20       8.050  59.690  44.190  1.00  0.00           C
ATOM    248  HA  SER A  20       7.680  60.430  44.880  1.00  0.00           H
ATOM    249  CB  SER A  20       9.280  59.110  44.750  1.00  0.00           C
ATOM    250  HB1 SER A  20      10.010  59.920  44.940  1.00  0.00           H
ATOM    251  HB2 SER A  20       9.810  58.380  44.100  1.00  0.00           H
ATOM    252  OG  SER A  20       9.040  58.460  45.990  1.00  0.00           O
ATOM    253  HG1 SER A  20       8.690  57.580  45.830  1.00  0.00           H
ATOM    254  C   SER A  20       8.380  60.410  42.880  1.00  0.00           C
ATOM    255  O   SER A  20       8.860  61.500  42.870  1.00  0.00           O
ATOM    256  N   ASP A  21       8.480  59.620  41.810  1.00  0.00           N
ATOM    257  HN  ASP A  21       8.330  58.640  41.930  1.00  0.00           H
ATOM    258  CA  ASP A  21       9.150  60.100  40.630  1.00  0.00           C
ATOM    259  HA  ASP A  21       9.940  60.790  40.880  1.00  0.00           H
ATOM    260  CB  ASP A  21       9.700  58.760  39.910  1.00  0.00           C
ATOM    261  HB1 ASP A  21       8.860  58.080  39.650  1.00  0.00           H
ATOM    262  HB2 ASP A  21      10.360  58.220  40.620  1.00  0.00           H
ATOM    263  CG  ASP A  21      10.670  59.070  38.780  1.00  0.00           C
ATOM    264  OD1 ASP A  21      11.140  58.100  38.200  1.00  0.00           O
ATOM    265  OD2 ASP A  21      11.160  60.220  38.690  1.00  0.00           O
ATOM    266  C   ASP A  21       8.120  60.770  39.780  1.00  0.00           C
ATOM    267  O   ASP A  21       7.850  60.360  38.650  1.00  0.00           O
ATOM    268  N   ALA A  22       7.530  61.910  40.270  1.00  0.00           N
ATOM    269  HN  ALA A  22       7.790  62.240  41.180  1.00  0.00           H
ATOM    270  CA  ALA A  22       6.570  62.810  39.590  1.00  0.00           C
ATOM    271  HA  ALA A  22       6.410  62.560  38.550  1.00  0.00           H
ATOM    272  CB  ALA A  22       5.270  62.920  40.350  1.00  0.00           C
ATOM    273  HB1 ALA A  22       4.580  63.550  39.760  1.00  0.00           H
ATOM    274  HB2 ALA A  22       5.420  63.240  41.410  1.00  0.00           H
ATOM    275  HB3 ALA A  22       4.870  61.880  40.360  1.00  0.00           H
ATOM    276  C   ALA A  22       7.140  64.240  39.550  1.00  0.00           C
ATOM    277  O   ALA A  22       6.520  65.300  39.220  1.00  0.00           O
ATOM    278  N   TYR A  23       8.460  64.390  39.720  1.00  0.00           N
ATOM    279  HN  TYR A  23       8.950  63.530  39.600  1.00  0.00           H
ATOM    280  CA  TYR A  23       9.180  65.680  39.910  1.00  0.00           C
ATOM    281  HA  TYR A  23       9.010  66.190  38.980  1.00  0.00           H
ATOM    282  CB  TYR A  23       8.630  66.570  41.050  1.00  0.00           C
ATOM    283  HB1 TYR A  23       8.370  65.940  41.930  1.00  0.00           H
ATOM    284  HB2 TYR A  23       7.620  66.930  40.780  1.00  0.00           H
ATOM    285  CG  TYR A  23       9.520  67.750  41.560  1.00  0.00           C
ATOM    286  CD1 TYR A  23      10.240  67.680  42.770  1.00  0.00           C
ATOM    287  HD1 TYR A  23      10.180  66.760  43.330  1.00  0.00           H
ATOM    288  CE1 TYR A  23      11.030  68.710  43.170  1.00  0.00           C
ATOM    289  HE1 TYR A  23      11.430  68.680  44.180  1.00  0.00           H
ATOM    290  CZ  TYR A  23      11.140  69.900  42.430  1.00  0.00           C
ATOM    291  OH  TYR A  23      12.020  70.910  42.930  1.00  0.00           O
ATOM    292  HH  TYR A  23      12.030  71.640  42.310  1.00  0.00           H
ATOM    293  CD2 TYR A  23       9.610  68.960  40.830  1.00  0.00           C
ATOM    294  HD2 TYR A  23       9.190  68.960  39.830  1.00  0.00           H
ATOM    295  CE2 TYR A  23      10.440  70.050  41.250  1.00  0.00           C
ATOM    296  HE2 TYR A  23      10.540  70.970  40.680  1.00  0.00           H
ATOM    297  C   TYR A  23      10.710  65.540  39.840  1.00  0.00           C
ATOM    298  O   TYR A  23      11.240  66.260  39.060  1.00  0.00           O
ATOM    299  N   PRO A  24      11.390  64.650  40.580  1.00  0.00           N
ATOM    300  CD  PRO A  24      10.830  63.840  41.640  1.00  0.00           C
ATOM    301  HD1 PRO A  24      10.410  62.910  41.200  1.00  0.00           H
ATOM    302  HD2 PRO A  24      10.080  64.310  42.320  1.00  0.00           H
ATOM    303  CA  PRO A  24      12.850  64.570  40.570  1.00  0.00           C
ATOM    304  HA  PRO A  24      13.190  65.530  40.940  1.00  0.00           H
ATOM    305  CB  PRO A  24      13.160  63.390  41.450  1.00  0.00           C
ATOM    306  HB1 PRO A  24      14.130  63.430  41.990  1.00  0.00           H
ATOM    307  HB2 PRO A  24      13.010  62.410  40.960  1.00  0.00           H
ATOM    308  CG  PRO A  24      12.060  63.500  42.490  1.00  0.00           C
ATOM    309  HG1 PRO A  24      12.000  62.610  43.160  1.00  0.00           H
ATOM    310  HG2 PRO A  24      12.090  64.380  43.170  1.00  0.00           H
ATOM    311  C   PRO A  24      13.500  64.460  39.210  1.00  0.00           C
ATOM    312  O   PRO A  24      14.510  65.090  38.960  1.00  0.00           O
ATOM    313  N   SER A  25      12.950  63.580  38.310  1.00  0.00           N
ATOM    314  HN  SER A  25      12.130  63.130  38.660  1.00  0.00           H
ATOM    315  CA  SER A  25      13.310  63.400  36.850  1.00  0.00           C
ATOM    316  HA  SER A  25      14.360  63.190  36.780  1.00  0.00           H
ATOM    317  CB  SER A  25      12.560  62.160  36.320  1.00  0.00           C
ATOM    318  HB1 SER A  25      12.930  62.070  35.270  1.00  0.00           H
ATOM    319  HB2 SER A  25      11.450  62.210  36.360  1.00  0.00           H
ATOM    320  OG  SER A  25      13.030  61.000  36.990  1.00  0.00           O
ATOM    321  HG1 SER A  25      12.330  60.640  37.530  1.00  0.00           H
ATOM    322  C   SER A  25      12.980  64.500  35.880  1.00  0.00           C
ATOM    323  O   SER A  25      13.770  64.880  35.000  1.00  0.00           O
ATOM    324  N   ALA A  26      11.770  64.970  35.980  1.00  0.00           N
ATOM    325  HN  ALA A  26      11.240  64.550  36.710  1.00  0.00           H
ATOM    326  CA  ALA A  26      11.220  66.000  35.220  1.00  0.00           C
ATOM    327  HA  ALA A  26      11.310  65.890  34.140  1.00  0.00           H
ATOM    328  CB  ALA A  26       9.660  66.280  35.450  1.00  0.00           C
ATOM    329  HB1 ALA A  26       9.240  67.030  34.750  1.00  0.00           H
ATOM    330  HB2 ALA A  26       9.470  66.440  36.540  1.00  0.00           H
ATOM    331  HB3 ALA A  26       9.080  65.360  35.250  1.00  0.00           H
ATOM    332  C   ALA A  26      11.850  67.330  35.570  1.00  0.00           C
ATOM    333  O   ALA A  26      12.210  68.090  34.660  1.00  0.00           O
ATOM    334  N   CYS A  27      12.080  67.590  36.860  1.00  0.00           N
ATOM    335  HN  CYS A  27      11.790  67.030  37.630  1.00  0.00           H
ATOM    336  CA  CYS A  27      12.760  68.840  37.300  1.00  0.00           C
ATOM    337  HA  CYS A  27      12.010  69.600  37.400  1.00  0.00           H
ATOM    338  CB  CYS A  27      13.310  68.750  38.810  1.00  0.00           C
ATOM    339  HB1 CYS A  27      14.000  67.880  38.840  1.00  0.00           H
ATOM    340  HB2 CYS A  27      12.480  68.490  39.510  1.00  0.00           H
ATOM    341  SG  CYS A  27      14.110  70.350  39.350  1.00  0.00           S
ATOM    342  HG1 CYS A  27      14.800  69.800  40.340  1.00  0.00           H
ATOM    343  C   CYS A  27      13.820  69.520  36.440  1.00  0.00           C
ATOM    344  O   CYS A  27      13.590  70.680  35.970  1.00  0.00           O
ATOM    345  N   PRO A  28      15.050  69.050  36.040  1.00  0.00           N
ATOM    346  CD  PRO A  28      15.570  67.800  36.440  1.00  0.00           C
ATOM    347  HD1 PRO A  28      14.710  67.110  36.290  1.00  0.00           H
ATOM    348  HD2 PRO A  28      15.960  67.660  37.480  1.00  0.00           H
ATOM    349  CA  PRO A  28      16.020  69.940  35.440  1.00  0.00           C
ATOM    350  HA  PRO A  28      16.000  70.900  35.940  1.00  0.00           H
ATOM    351  CB  PRO A  28      17.330  69.110  35.510  1.00  0.00           C
ATOM    352  HB1 PRO A  28      17.880  69.410  36.430  1.00  0.00           H
ATOM    353  HB2 PRO A  28      18.050  69.290  34.680  1.00  0.00           H
ATOM    354  CG  PRO A  28      16.870  67.630  35.620  1.00  0.00           C
ATOM    355  HG1 PRO A  28      16.680  67.200  34.610  1.00  0.00           H
ATOM    356  HG2 PRO A  28      17.440  66.970  36.290  1.00  0.00           H
ATOM    357  C   PRO A  28      15.690  70.170  33.930  1.00  0.00           C
ATOM    358  O   PRO A  28      16.310  70.990  33.250  1.00  0.00           O
ATOM    359  N   SER A  29      14.770  69.370  33.310  1.00  0.00           N
ATOM    360  HN  SER A  29      14.290  68.750  33.920  1.00  0.00           H
ATOM    361  CA  SER A  29      14.520  69.260  31.890  1.00  0.00           C
ATOM    362  HA  SER A  29      14.050  68.290  31.850  1.00  0.00           H
ATOM    363  CB  SER A  29      13.500  70.440  31.480  1.00  0.00           C
ATOM    364  HB1 SER A  29      14.120  71.340  31.610  1.00  0.00           H
ATOM    365  HB2 SER A  29      12.570  70.470  32.090  1.00  0.00           H
ATOM    366  OG  SER A  29      13.080  70.340  30.170  1.00  0.00           O
ATOM    367  HG1 SER A  29      13.760  70.530  29.530  1.00  0.00           H
ATOM    368  C   SER A  29      15.700  69.200  31.010  1.00  0.00           C
ATOM    369  O   SER A  29      15.880  69.960  30.100  1.00  0.00           O
ATOM    370  N   ALA A  30      16.580  68.240  31.260  1.00  0.00           N
ATOM    371  HN  ALA A  30      16.350  67.650  32.020  1.00  0.00           H
ATOM    372  CA  ALA A  30      17.870  68.030  30.670  1.00  0.00           C
ATOM    373  HA  ALA A  30      18.260  67.120  31.110  1.00  0.00           H
ATOM    374  CB  ALA A  30      17.730  67.690  29.190  1.00  0.00           C
ATOM    375  HB1 ALA A  30      18.700  67.360  28.750  1.00  0.00           H
ATOM    376  HB2 ALA A  30      17.460  68.630  28.660  1.00  0.00           H
ATOM    377  HB3 ALA A  30      16.930  66.980  28.900  1.00  0.00           H
ATOM    378  C   ALA A  30      18.870  69.150  30.990  1.00  0.00           C
ATOM    379  O   ALA A  30      19.760  69.360  30.260  1.00  0.00           O
ATOM    380  N   GLY A  31      18.740  69.970  32.070  1.00  0.00           N
ATOM    381  HN  GLY A  31      17.830  69.980  32.470  1.00  0.00           H
ATOM    382  CA  GLY A  31      19.690  70.950  32.520  1.00  0.00           C
ATOM    383  HA1 GLY A  31      19.180  71.390  33.360  1.00  0.00           H
ATOM    384  HA2 GLY A  31      19.870  71.700  31.760  1.00  0.00           H
ATOM    385  C   GLY A  31      21.100  70.590  32.790  1.00  0.00           C
ATOM    386  O   GLY A  31      21.400  69.430  33.070  1.00  0.00           O
ATOM    387  N   ALA A  32      21.960  71.570  32.750  1.00  0.00           N
ATOM    388  HN  ALA A  32      21.680  72.510  32.560  1.00  0.00           H
ATOM    389  CA  ALA A  32      23.390  71.480  32.910  1.00  0.00           C
ATOM    390  HA  ALA A  32      23.840  72.420  32.650  1.00  0.00           H
ATOM    391  CB  ALA A  32      23.760  71.260  34.450  1.00  0.00           C
ATOM    392  HB1 ALA A  32      23.250  70.360  34.860  1.00  0.00           H
ATOM    393  HB2 ALA A  32      23.430  71.990  35.230  1.00  0.00           H
ATOM    394  HB3 ALA A  32      24.840  71.030  34.490  1.00  0.00           H
ATOM    395  C   ALA A  32      24.010  70.490  31.930  1.00  0.00           C
ATOM    396  O   ALA A  32      23.380  70.020  30.910  1.00  0.00           O
ATOM    397  N   ASN A  33      25.300  70.130  32.230  1.00  0.00           N
ATOM    398  HN  ASN A  33      25.740  70.540  33.020  1.00  0.00           H
ATOM    399  CA  ASN A  33      26.150  69.270  31.370  1.00  0.00           C
ATOM    400  HA  ASN A  33      26.080  69.640  30.350  1.00  0.00           H
ATOM    401  CB  ASN A  33      27.690  69.150  31.910  1.00  0.00           C
ATOM    402  HB1 ASN A  33      28.170  68.490  31.150  1.00  0.00           H
ATOM    403  HB2 ASN A  33      27.700  68.940  33.000  1.00  0.00           H
ATOM    404  CG  ASN A  33      28.490  70.450  31.860  1.00  0.00           C
ATOM    405  OD1 ASN A  33      28.890  70.880  30.760  1.00  0.00           O
ATOM    406  ND2 ASN A  33      28.530  71.240  32.990  1.00  0.00           N
ATOM    407 HD22 ASN A  33      28.050  70.900  33.800  1.00  0.00           H
ATOM    408  C   ASN A  33      25.740  67.850  31.330  1.00  0.00           C
ATOM    409  O   ASN A  33      26.030  67.120  32.280  1.00  0.00           O
ATOM    410  N   ALA A  34      25.140  67.410  30.230  1.00  0.00           N
ATOM    411  HN  ALA A  34      25.040  67.980  29.420  1.00  0.00           H
ATOM    412  CA  ALA A  34      24.940  65.990  29.950  1.00  0.00           C
ATOM    413  HA  ALA A  34      24.490  65.480  30.790  1.00  0.00           H
ATOM    414  CB  ALA A  34      23.980  65.870  28.770  1.00  0.00           C
ATOM    415  HB1 ALA A  34      23.010  66.250  29.160  1.00  0.00           H
ATOM    416  HB2 ALA A  34      23.970  64.830  28.360  1.00  0.00           H
ATOM    417  HB3 ALA A  34      24.220  66.650  28.030  1.00  0.00           H
ATOM    418  C   ALA A  34      26.250  65.420  29.610  1.00  0.00           C
ATOM    419  O   ALA A  34      26.950  65.840  28.700  1.00  0.00           O
ATOM    420  N   SER A  35      26.620  64.370  30.370  1.00  0.00           N
ATOM    421  HN  SER A  35      25.980  64.010  31.040  1.00  0.00           H
ATOM    422  CA  SER A  35      27.890  63.620  30.420  1.00  0.00           C
ATOM    423  HA  SER A  35      27.670  62.670  30.890  1.00  0.00           H
ATOM    424  CB  SER A  35      28.620  63.390  29.090  1.00  0.00           C
ATOM    425  HB1 SER A  35      29.140  64.320  28.770  1.00  0.00           H
ATOM    426  HB2 SER A  35      27.930  63.070  28.290  1.00  0.00           H
ATOM    427  OG  SER A  35      29.670  62.450  29.100  1.00  0.00           O
ATOM    428  HG1 SER A  35      29.130  61.660  29.110  1.00  0.00           H
ATOM    429  C   SER A  35      28.800  64.320  31.430  1.00  0.00           C
ATOM    430  O   SER A  35      29.980  63.870  31.610  1.00  0.00           O
ATOM    431  N   GLY A  36      28.390  65.420  32.200  1.00  0.00           N
ATOM    432  HN  GLY A  36      27.480  65.780  32.060  1.00  0.00           H
ATOM    433  CA  GLY A  36      29.170  66.090  33.250  1.00  0.00           C
ATOM    434  HA1 GLY A  36      29.690  65.270  33.730  1.00  0.00           H
ATOM    435  HA2 GLY A  36      28.490  66.590  33.920  1.00  0.00           H
ATOM    436  C   GLY A  36      30.190  67.090  32.560  1.00  0.00           C
ATOM    437  O   GLY A  36      30.350  67.090  31.350  1.00  0.00           O
ATOM    438  N   PRO A  37      30.940  67.900  33.410  1.00  0.00           N
ATOM    439  CD  PRO A  37      30.550  68.170  34.810  1.00  0.00           C
ATOM    440  HD1 PRO A  37      30.770  67.200  35.310  1.00  0.00           H
ATOM    441  HD2 PRO A  37      29.510  68.530  34.880  1.00  0.00           H
ATOM    442  CA  PRO A  37      32.180  68.620  32.960  1.00  0.00           C
ATOM    443  HA  PRO A  37      31.740  69.440  32.410  1.00  0.00           H
ATOM    444  CB  PRO A  37      32.730  69.220  34.280  1.00  0.00           C
ATOM    445  HB1 PRO A  37      33.280  70.160  34.040  1.00  0.00           H
ATOM    446  HB2 PRO A  37      33.420  68.520  34.790  1.00  0.00           H
ATOM    447  CG  PRO A  37      31.470  69.370  35.190  1.00  0.00           C
ATOM    448  HG1 PRO A  37      31.770  69.360  36.260  1.00  0.00           H
ATOM    449  HG2 PRO A  37      30.890  70.280  34.920  1.00  0.00           H
ATOM    450  C   PRO A  37      33.200  67.810  32.140  1.00  0.00           C
ATOM    451  O   PRO A  37      33.350  66.640  32.390  1.00  0.00           O
ATOM    452  N   PRO A  38      34.020  68.360  31.190  1.00  0.00           N
ATOM    453  CD  PRO A  38      34.150  69.780  30.880  1.00  0.00           C
ATOM    454  HD1 PRO A  38      34.390  70.250  31.860  1.00  0.00           H
ATOM    455  HD2 PRO A  38      33.140  70.110  30.540  1.00  0.00           H
ATOM    456  CA  PRO A  38      35.120  67.530  30.630  1.00  0.00           C
ATOM    457  HA  PRO A  38      34.740  66.590  30.250  1.00  0.00           H
ATOM    458  CB  PRO A  38      35.680  68.420  29.490  1.00  0.00           C
ATOM    459  HB1 PRO A  38      35.180  68.190  28.520  1.00  0.00           H
ATOM    460  HB2 PRO A  38      36.750  68.280  29.230  1.00  0.00           H
ATOM    461  CG  PRO A  38      35.350  69.850  29.940  1.00  0.00           C
ATOM    462  HG1 PRO A  38      36.160  70.400  30.470  1.00  0.00           H
ATOM    463  HG2 PRO A  38      35.180  70.460  29.030  1.00  0.00           H
ATOM    464  C   PRO A  38      36.180  67.300  31.700  1.00  0.00           C
ATOM    465  O   PRO A  38      36.760  68.230  32.340  1.00  0.00           O
ATOM    466  N   GLY A  39      36.310  66.020  32.060  1.00  0.00           N
ATOM    467  HN  GLY A  39      35.980  65.250  31.520  1.00  0.00           H
ATOM    468  CA  GLY A  39      37.150  65.700  33.270  1.00  0.00           C
ATOM    469  HA1 GLY A  39      37.780  66.550  33.500  1.00  0.00           H
ATOM    470  HA2 GLY A  39      37.760  64.830  33.050  1.00  0.00           H
ATOM    471  C   GLY A  39      36.470  65.490  34.600  1.00  0.00           C
ATOM    472  O   GLY A  39      37.150  65.220  35.640  1.00  0.00           O
ATOM    473  N   ALA A  40      35.130  65.470  34.720  1.00  0.00           N
ATOM    474  HN  ALA A  40      34.590  65.650  33.900  1.00  0.00           H
ATOM    475  CA  ALA A  40      34.380  65.020  35.910  1.00  0.00           C
ATOM    476  HA  ALA A  40      34.750  65.670  36.700  1.00  0.00           H
ATOM    477  CB  ALA A  40      32.810  65.010  35.610  1.00  0.00           C
ATOM    478  HB1 ALA A  40      32.490  64.220  34.910  1.00  0.00           H
ATOM    479  HB2 ALA A  40      32.550  66.040  35.280  1.00  0.00           H
ATOM    480  HB3 ALA A  40      32.320  64.860  36.600  1.00  0.00           H
ATOM    481  C   ALA A  40      34.650  63.550  36.310  1.00  0.00           C
ATOM    482  O   ALA A  40      34.910  63.220  37.480  1.00  0.00           O
ATOM    483  N   ARG A  41      34.660  62.600  35.280  1.00  0.00           N
ATOM    484  HN  ARG A  41      34.560  62.860  34.330  1.00  0.00           H
ATOM    485  CA  ARG A  41      34.890  61.240  35.530  1.00  0.00           C
ATOM    486  HA  ARG A  41      34.230  60.880  36.310  1.00  0.00           H
ATOM    487  CB  ARG A  41      34.630  60.500  34.200  1.00  0.00           C
ATOM    488  HB1 ARG A  41      35.270  60.880  33.380  1.00  0.00           H
ATOM    489  HB2 ARG A  41      33.650  60.870  33.830  1.00  0.00           H
ATOM    490  CG  ARG A  41      34.560  58.970  34.460  1.00  0.00           C
ATOM    491  HG1 ARG A  41      33.780  58.800  35.230  1.00  0.00           H
ATOM    492  HG2 ARG A  41      35.490  58.670  34.990  1.00  0.00           H
ATOM    493  CD  ARG A  41      34.560  58.250  33.210  1.00  0.00           C
ATOM    494  HD1 ARG A  41      35.550  58.130  32.740  1.00  0.00           H
ATOM    495  HD2 ARG A  41      33.870  58.800  32.530  1.00  0.00           H
ATOM    496  NE  ARG A  41      33.980  56.920  33.670  1.00  0.00           N
ATOM    497  HE  ARG A  41      33.380  56.880  34.470  1.00  0.00           H
ATOM    498  CZ  ARG A  41      33.720  55.960  32.800  1.00  0.00           C
ATOM    499  NH1 ARG A  41      32.940  54.980  33.220  1.00  0.00           N
ATOM    500 HH11 ARG A  41      32.450  55.090  34.080  1.00  0.00           H
ATOM    501 HH12 ARG A  41      33.050  54.100  32.750  1.00  0.00           H
ATOM    502  NH2 ARG A  41      34.300  55.790  31.580  1.00  0.00           N
ATOM    503 HH21 ARG A  41      34.860  56.510  31.160  1.00  0.00           H
ATOM    504 HH22 ARG A  41      33.890  55.030  31.080  1.00  0.00           H
ATOM    505  C   ARG A  41      36.330  60.940  35.870  1.00  0.00           C
ATOM    506  O   ARG A  41      36.600  60.100  36.670  1.00  0.00           O
ATOM    507  N   SER A  42      37.270  61.770  35.440  1.00  0.00           N
ATOM    508  HN  SER A  42      36.910  62.660  35.160  1.00  0.00           H
ATOM    509  CA  SER A  42      38.720  61.640  35.590  1.00  0.00           C
ATOM    510  HA  SER A  42      39.080  60.690  35.230  1.00  0.00           H
ATOM    511  CB  SER A  42      39.460  62.730  34.710  1.00  0.00           C
ATOM    512  HB1 SER A  42      39.150  63.760  34.990  1.00  0.00           H
ATOM    513  HB2 SER A  42      39.160  62.520  33.660  1.00  0.00           H
ATOM    514  OG  SER A  42      40.820  62.550  34.800  1.00  0.00           O
ATOM    515  HG1 SER A  42      41.080  63.220  35.440  1.00  0.00           H
ATOM    516  C   SER A  42      39.150  61.640  36.990  1.00  0.00           C
ATOM    517  O   SER A  42      40.100  60.910  37.380  1.00  0.00           O
ATOM    518  N   ALA A  43      38.470  62.510  37.860  1.00  0.00           N
ATOM    519  HN  ALA A  43      37.760  63.130  37.530  1.00  0.00           H
ATOM    520  CA  ALA A  43      38.840  62.560  39.230  1.00  0.00           C
ATOM    521  HA  ALA A  43      39.490  61.730  39.470  1.00  0.00           H
ATOM    522  CB  ALA A  43      39.740  63.820  39.440  1.00  0.00           C
ATOM    523  HB1 ALA A  43      40.090  63.840  40.490  1.00  0.00           H
ATOM    524  HB2 ALA A  43      39.220  64.770  39.200  1.00  0.00           H
ATOM    525  HB3 ALA A  43      40.690  63.720  38.870  1.00  0.00           H
ATOM    526  C   ALA A  43      37.690  62.480  40.190  1.00  0.00           C
ATOM    527  O   ALA A  43      37.800  61.710  41.100  1.00  0.00           O
ATOM    528  N   SER A  44      36.740  63.440  40.210  1.00  0.00           N
ATOM    529  HN  SER A  44      36.850  64.170  39.550  1.00  0.00           H
ATOM    530  CA  SER A  44      35.650  63.660  41.200  1.00  0.00           C
ATOM    531  HA  SER A  44      35.640  64.740  41.290  1.00  0.00           H
ATOM    532  CB  SER A  44      34.230  63.330  40.630  1.00  0.00           C
ATOM    533  HB1 SER A  44      34.370  62.280  40.320  1.00  0.00           H
ATOM    534  HB2 SER A  44      33.930  63.890  39.710  1.00  0.00           H
ATOM    535  OG  SER A  44      33.090  63.370  41.540  1.00  0.00           O
ATOM    536  HG1 SER A  44      33.290  62.770  42.260  1.00  0.00           H
ATOM    537  C   SER A  44      35.850  63.120  42.660  1.00  0.00           C
ATOM    538  O   SER A  44      35.130  62.260  43.130  1.00  0.00           O
ATOM    539  N   SER A  45      36.800  63.610  43.440  1.00  0.00           N
ATOM    540  HN  SER A  45      36.890  63.150  44.320  1.00  0.00           H
ATOM    541  CA  SER A  45      37.570  64.760  43.270  1.00  0.00           C
ATOM    542  HA  SER A  45      37.740  64.940  42.220  1.00  0.00           H
ATOM    543  CB  SER A  45      36.980  65.950  44.020  1.00  0.00           C
ATOM    544  HB1 SER A  45      35.900  66.060  43.790  1.00  0.00           H
ATOM    545  HB2 SER A  45      37.410  66.910  43.650  1.00  0.00           H
ATOM    546  OG  SER A  45      37.190  66.060  45.440  1.00  0.00           O
ATOM    547  HG1 SER A  45      36.820  66.910  45.690  1.00  0.00           H
ATOM    548  C   SER A  45      39.010  64.590  43.770  1.00  0.00           C
ATOM    549  O   SER A  45      39.340  63.530  44.250  1.00  0.00           O
ATOM    550  N   LEU A  46      39.810  65.670  43.600  1.00  0.00           N
ATOM    551  HN  LEU A  46      39.380  66.480  43.230  1.00  0.00           H
ATOM    552  CA  LEU A  46      41.160  65.920  44.030  1.00  0.00           C
ATOM    553  HA  LEU A  46      41.820  65.170  43.620  1.00  0.00           H
ATOM    554  CB  LEU A  46      41.770  67.200  43.440  1.00  0.00           C
ATOM    555  HB1 LEU A  46      41.060  68.030  43.620  1.00  0.00           H
ATOM    556  HB2 LEU A  46      41.720  67.100  42.330  1.00  0.00           H
ATOM    557  CG  LEU A  46      43.160  67.620  43.940  1.00  0.00           C
ATOM    558  HG  LEU A  46      43.030  67.720  45.040  1.00  0.00           H
ATOM    559  CD1 LEU A  46      44.210  66.630  43.560  1.00  0.00           C
ATOM    560 HD11 LEU A  46      44.050  66.400  42.490  1.00  0.00           H
ATOM    561 HD12 LEU A  46      44.030  65.630  44.020  1.00  0.00           H
ATOM    562 HD13 LEU A  46      45.260  66.960  43.720  1.00  0.00           H
ATOM    563  CD2 LEU A  46      43.450  68.920  43.310  1.00  0.00           C
ATOM    564 HD21 LEU A  46      44.370  69.380  43.720  1.00  0.00           H
ATOM    565 HD22 LEU A  46      42.660  69.660  43.600  1.00  0.00           H
ATOM    566 HD23 LEU A  46      43.620  68.830  42.220  1.00  0.00           H
ATOM    567  C   LEU A  46      41.190  65.910  45.560  1.00  0.00           C
ATOM    568  O   LEU A  46      42.030  65.210  46.170  1.00  0.00           O
ATOM    569  N   ALA A  47      40.240  66.630  46.210  1.00  0.00           N
ATOM    570  HN  ALA A  47      39.670  67.200  45.620  1.00  0.00           H
ATOM    571  CA  ALA A  47      40.130  66.670  47.720  1.00  0.00           C
ATOM    572  HA  ALA A  47      41.070  67.010  48.130  1.00  0.00           H
ATOM    573  CB  ALA A  47      39.090  67.690  48.180  1.00  0.00           C
ATOM    574  HB1 ALA A  47      38.040  67.530  47.870  1.00  0.00           H
ATOM    575  HB2 ALA A  47      39.300  68.690  47.750  1.00  0.00           H
ATOM    576  HB3 ALA A  47      39.080  67.710  49.300  1.00  0.00           H
ATOM    577  C   ALA A  47      39.850  65.300  48.360  1.00  0.00           C
ATOM    578  O   ALA A  47      40.370  65.020  49.440  1.00  0.00           O
ATOM    579  N   LEU A  48      39.030  64.480  47.640  1.00  0.00           N
ATOM    580  HN  LEU A  48      38.600  64.850  46.820  1.00  0.00           H
ATOM    581  CA  LEU A  48      38.750  63.120  47.870  1.00  0.00           C
ATOM    582  HA  LEU A  48      38.540  63.070  48.930  1.00  0.00           H
ATOM    583  CB  LEU A  48      37.490  62.590  47.120  1.00  0.00           C
ATOM    584  HB1 LEU A  48      37.670  62.880  46.070  1.00  0.00           H
ATOM    585  HB2 LEU A  48      36.650  63.170  47.580  1.00  0.00           H
ATOM    586  CG  LEU A  48      37.150  61.100  47.190  1.00  0.00           C
ATOM    587  HG  LEU A  48      38.080  60.610  46.840  1.00  0.00           H
ATOM    588  CD1 LEU A  48      36.690  60.520  48.490  1.00  0.00           C
ATOM    589 HD11 LEU A  48      35.670  60.820  48.800  1.00  0.00           H
ATOM    590 HD12 LEU A  48      37.340  60.890  49.310  1.00  0.00           H
ATOM    591 HD13 LEU A  48      36.690  59.410  48.490  1.00  0.00           H
ATOM    592  CD2 LEU A  48      36.090  60.770  46.080  1.00  0.00           C
ATOM    593 HD21 LEU A  48      36.440  61.190  45.110  1.00  0.00           H
ATOM    594 HD22 LEU A  48      35.140  61.260  46.380  1.00  0.00           H
ATOM    595 HD23 LEU A  48      36.110  59.680  45.890  1.00  0.00           H
ATOM    596  C   LEU A  48      39.950  62.170  47.690  1.00  0.00           C
ATOM    597  O   LEU A  48      40.170  61.300  48.610  1.00  0.00           O
ATOM    598  N   ALA A  49      40.770  62.410  46.680  1.00  0.00           N
ATOM    599  HN  ALA A  49      40.570  63.080  45.960  1.00  0.00           H
ATOM    600  CA  ALA A  49      41.950  61.620  46.490  1.00  0.00           C
ATOM    601  HA  ALA A  49      41.640  60.590  46.480  1.00  0.00           H
ATOM    602  CB  ALA A  49      42.570  62.130  45.160  1.00  0.00           C
ATOM    603  HB1 ALA A  49      42.740  63.220  45.090  1.00  0.00           H
ATOM    604  HB2 ALA A  49      41.850  61.960  44.330  1.00  0.00           H
ATOM    605  HB3 ALA A  49      43.560  61.650  44.980  1.00  0.00           H
ATOM    606  C   ALA A  49      43.000  61.850  47.610  1.00  0.00           C
ATOM    607  O   ALA A  49      43.570  60.890  48.150  1.00  0.00           O
ATOM    608  N   ILE A  50      43.240  63.110  47.950  1.00  0.00           N
ATOM    609  HN  ILE A  50      42.890  63.890  47.450  1.00  0.00           H
ATOM    610  CA  ILE A  50      43.950  63.490  49.150  1.00  0.00           C
ATOM    611  HA  ILE A  50      44.910  63.000  49.140  1.00  0.00           H
ATOM    612  CB  ILE A  50      44.210  65.030  49.200  1.00  0.00           C
ATOM    613  HB  ILE A  50      43.210  65.500  49.030  1.00  0.00           H
ATOM    614  CG2 ILE A  50      44.720  65.520  50.550  1.00  0.00           C
ATOM    615 HG21 ILE A  50      45.580  64.920  50.900  1.00  0.00           H
ATOM    616 HG22 ILE A  50      43.980  65.470  51.380  1.00  0.00           H
ATOM    617 HG23 ILE A  50      44.990  66.600  50.600  1.00  0.00           H
ATOM    618  CG1 ILE A  50      45.140  65.400  48.030  1.00  0.00           C
ATOM    619 HG11 ILE A  50      44.920  64.750  47.150  1.00  0.00           H
ATOM    620 HG12 ILE A  50      46.220  65.200  48.230  1.00  0.00           H
ATOM    621  CD  ILE A  50      44.950  66.820  47.490  1.00  0.00           C
ATOM    622  HD1 ILE A  50      45.500  66.960  46.530  1.00  0.00           H
ATOM    623  HD2 ILE A  50      45.350  67.480  48.280  1.00  0.00           H
ATOM    624  HD3 ILE A  50      43.920  67.140  47.230  1.00  0.00           H
ATOM    625  C   ILE A  50      43.320  62.990  50.430  1.00  0.00           C
ATOM    626  O   ILE A  50      44.040  62.490  51.310  1.00  0.00           O
ATOM    627  N   ALA A  51      41.940  63.020  50.630  1.00  0.00           N
ATOM    628  HN  ALA A  51      41.360  63.450  49.940  1.00  0.00           H
ATOM    629  CA  ALA A  51      41.250  62.490  51.750  1.00  0.00           C
ATOM    630  HA  ALA A  51      41.600  62.990  52.640  1.00  0.00           H
ATOM    631  CB  ALA A  51      39.810  62.930  51.780  1.00  0.00           C
ATOM    632  HB1 ALA A  51      39.760  64.020  51.560  1.00  0.00           H
ATOM    633  HB2 ALA A  51      39.210  62.850  52.710  1.00  0.00           H
ATOM    634  HB3 ALA A  51      39.180  62.370  51.050  1.00  0.00           H
ATOM    635  C   ALA A  51      41.370  61.070  51.990  1.00  0.00           C
ATOM    636  O   ALA A  51      41.560  60.550  53.120  1.00  0.00           O
ATOM    637  N   ILE A  52      41.350  60.220  50.900  1.00  0.00           N
ATOM    638  HN  ILE A  52      41.050  60.510  49.990  1.00  0.00           H
ATOM    639  CA  ILE A  52      41.810  58.820  50.950  1.00  0.00           C
ATOM    640  HA  ILE A  52      41.320  58.350  51.790  1.00  0.00           H
ATOM    641  CB  ILE A  52      41.470  58.070  49.590  1.00  0.00           C
ATOM    642  HB  ILE A  52      41.890  58.510  48.660  1.00  0.00           H
ATOM    643  CG2 ILE A  52      42.040  56.630  49.670  1.00  0.00           C
ATOM    644 HG21 ILE A  52      41.700  56.110  50.590  1.00  0.00           H
ATOM    645 HG22 ILE A  52      43.140  56.520  49.720  1.00  0.00           H
ATOM    646 HG23 ILE A  52      41.800  56.010  48.780  1.00  0.00           H
ATOM    647  CG1 ILE A  52      39.930  57.910  49.380  1.00  0.00           C
ATOM    648 HG11 ILE A  52      39.370  58.840  49.600  1.00  0.00           H
ATOM    649 HG12 ILE A  52      39.550  57.250  50.190  1.00  0.00           H
ATOM    650  CD  ILE A  52      39.560  57.310  47.970  1.00  0.00           C
ATOM    651  HD1 ILE A  52      39.680  56.220  47.820  1.00  0.00           H
ATOM    652  HD2 ILE A  52      40.030  57.910  47.150  1.00  0.00           H
ATOM    653  HD3 ILE A  52      38.460  57.420  47.850  1.00  0.00           H
ATOM    654  C   ILE A  52      43.290  58.570  51.300  1.00  0.00           C
ATOM    655  O   ILE A  52      43.700  57.700  52.080  1.00  0.00           O
ATOM    656  N   THR A  53      44.220  59.390  50.860  1.00  0.00           N
ATOM    657  HN  THR A  53      43.820  60.190  50.410  1.00  0.00           H
ATOM    658  CA  THR A  53      45.700  59.380  51.030  1.00  0.00           C
ATOM    659  HA  THR A  53      45.990  58.350  50.890  1.00  0.00           H
ATOM    660  CB  THR A  53      46.500  60.240  50.170  1.00  0.00           C
ATOM    661  HB  THR A  53      46.180  61.310  50.180  1.00  0.00           H
ATOM    662  OG1 THR A  53      46.280  59.790  48.880  1.00  0.00           O
ATOM    663  HG1 THR A  53      45.360  59.930  48.650  1.00  0.00           H
ATOM    664  CG2 THR A  53      48.000  59.900  50.510  1.00  0.00           C
ATOM    665 HG21 THR A  53      48.510  60.330  49.620  1.00  0.00           H
ATOM    666 HG22 THR A  53      48.090  58.790  50.540  1.00  0.00           H
ATOM    667 HG23 THR A  53      48.490  60.280  51.430  1.00  0.00           H
ATOM    668  C   THR A  53      45.920  59.730  52.480  1.00  0.00           C
ATOM    669  O   THR A  53      46.660  59.010  53.160  1.00  0.00           O
ATOM    670  N   ALA A  54      45.250  60.820  53.040  1.00  0.00           N
ATOM    671  HN  ALA A  54      44.770  61.520  52.510  1.00  0.00           H
ATOM    672  CA  ALA A  54      45.250  61.060  54.460  1.00  0.00           C
ATOM    673  HA  ALA A  54      46.270  61.260  54.770  1.00  0.00           H
ATOM    674  CB  ALA A  54      44.420  62.400  54.630  1.00  0.00           C
ATOM    675  HB1 ALA A  54      43.330  62.380  54.410  1.00  0.00           H
ATOM    676  HB2 ALA A  54      44.830  63.130  53.900  1.00  0.00           H
ATOM    677  HB3 ALA A  54      44.700  62.740  55.650  1.00  0.00           H
ATOM    678  C   ALA A  54      44.650  60.030  55.350  1.00  0.00           C
ATOM    679  O   ALA A  54      45.280  59.690  56.330  1.00  0.00           O
ATOM    680  N   LEU A  55      43.480  59.520  55.080  1.00  0.00           N
ATOM    681  HN  LEU A  55      42.960  59.800  54.270  1.00  0.00           H
ATOM    682  CA  LEU A  55      42.790  58.460  55.840  1.00  0.00           C
ATOM    683  HA  LEU A  55      42.720  58.750  56.880  1.00  0.00           H
ATOM    684  CB  LEU A  55      41.400  58.260  55.280  1.00  0.00           C
ATOM    685  HB1 LEU A  55      41.450  58.270  54.170  1.00  0.00           H
ATOM    686  HB2 LEU A  55      40.820  59.190  55.440  1.00  0.00           H
ATOM    687  CG  LEU A  55      40.650  56.970  55.590  1.00  0.00           C
ATOM    688  HG  LEU A  55      41.220  56.080  55.240  1.00  0.00           H
ATOM    689  CD1 LEU A  55      40.350  57.050  57.080  1.00  0.00           C
ATOM    690 HD11 LEU A  55      41.310  56.980  57.640  1.00  0.00           H
ATOM    691 HD12 LEU A  55      39.630  56.330  57.510  1.00  0.00           H
ATOM    692 HD13 LEU A  55      39.980  58.080  57.290  1.00  0.00           H
ATOM    693  CD2 LEU A  55      39.340  56.930  54.840  1.00  0.00           C
ATOM    694 HD21 LEU A  55      38.830  57.870  55.130  1.00  0.00           H
ATOM    695 HD22 LEU A  55      38.740  56.020  55.050  1.00  0.00           H
ATOM    696 HD23 LEU A  55      39.400  57.030  53.730  1.00  0.00           H
ATOM    697  C   LEU A  55      43.590  57.170  55.770  1.00  0.00           C
ATOM    698  O   LEU A  55      43.720  56.630  56.800  1.00  0.00           O
ATOM    699  N   TYR A  56      44.170  56.690  54.660  1.00  0.00           N
ATOM    700  HN  TYR A  56      43.990  57.150  53.790  1.00  0.00           H
ATOM    701  CA  TYR A  56      45.040  55.550  54.560  1.00  0.00           C
ATOM    702  HA  TYR A  56      44.600  54.650  54.970  1.00  0.00           H
ATOM    703  CB  TYR A  56      45.510  55.160  53.100  1.00  0.00           C
ATOM    704  HB1 TYR A  56      46.440  54.560  53.160  1.00  0.00           H
ATOM    705  HB2 TYR A  56      45.690  56.010  52.400  1.00  0.00           H
ATOM    706  CG  TYR A  56      44.560  54.310  52.280  1.00  0.00           C
ATOM    707  CD1 TYR A  56      45.100  53.690  51.160  1.00  0.00           C
ATOM    708  HD1 TYR A  56      46.130  53.720  50.830  1.00  0.00           H
ATOM    709  CE1 TYR A  56      44.310  52.890  50.380  1.00  0.00           C
ATOM    710  HE1 TYR A  56      44.810  52.310  49.630  1.00  0.00           H
ATOM    711  CZ  TYR A  56      42.980  52.730  50.710  1.00  0.00           C
ATOM    712  OH  TYR A  56      42.240  51.810  49.930  1.00  0.00           O
ATOM    713  HH  TYR A  56      42.880  51.330  49.400  1.00  0.00           H
ATOM    714  CD2 TYR A  56      43.170  54.160  52.630  1.00  0.00           C
ATOM    715  HD2 TYR A  56      42.740  54.650  53.500  1.00  0.00           H
ATOM    716  CE2 TYR A  56      42.450  53.270  51.850  1.00  0.00           C
ATOM    717  HE2 TYR A  56      41.420  53.020  52.090  1.00  0.00           H
ATOM    718  C   TYR A  56      46.320  55.750  55.400  1.00  0.00           C
ATOM    719  O   TYR A  56      46.690  54.910  56.210  1.00  0.00           O
ATOM    720  N   SER A  57      46.960  56.960  55.330  1.00  0.00           N
ATOM    721  HN  SER A  57      46.680  57.600  54.620  1.00  0.00           H
ATOM    722  CA  SER A  57      48.050  57.280  56.260  1.00  0.00           C
ATOM    723  HA  SER A  57      48.690  56.420  56.240  1.00  0.00           H
ATOM    724  CB  SER A  57      48.880  58.560  55.880  1.00  0.00           C
ATOM    725  HB1 SER A  57      49.780  58.590  56.530  1.00  0.00           H
ATOM    726  HB2 SER A  57      48.230  59.410  56.200  1.00  0.00           H
ATOM    727  OG  SER A  57      49.220  58.580  54.510  1.00  0.00           O
ATOM    728  HG1 SER A  57      48.480  58.880  53.980  1.00  0.00           H
ATOM    729  C   SER A  57      47.590  57.400  57.660  1.00  0.00           C
ATOM    730  O   SER A  57      48.170  56.820  58.550  1.00  0.00           O
ATOM    731  N   ALA A  58      46.370  57.900  57.960  1.00  0.00           N
ATOM    732  HN  ALA A  58      45.790  58.390  57.310  1.00  0.00           H
ATOM    733  CA  ALA A  58      45.880  57.950  59.340  1.00  0.00           C
ATOM    734  HA  ALA A  58      46.750  58.380  59.810  1.00  0.00           H
ATOM    735  CB  ALA A  58      44.690  58.930  59.340  1.00  0.00           C
ATOM    736  HB1 ALA A  58      44.480  59.060  60.430  1.00  0.00           H
ATOM    737  HB2 ALA A  58      43.780  58.520  58.860  1.00  0.00           H
ATOM    738  HB3 ALA A  58      44.940  59.890  58.840  1.00  0.00           H
ATOM    739  C   ALA A  58      45.590  56.560  59.950  1.00  0.00           C
ATOM    740  O   ALA A  58      46.010  56.270  61.080  1.00  0.00           O
ATOM    741  N   VAL A  59      44.940  55.700  59.190  1.00  0.00           N
ATOM    742  HN  VAL A  59      44.500  55.950  58.330  1.00  0.00           H
ATOM    743  CA  VAL A  59      44.810  54.310  59.590  1.00  0.00           C
ATOM    744  HA  VAL A  59      44.380  54.180  60.570  1.00  0.00           H
ATOM    745  CB  VAL A  59      44.040  53.520  58.460  1.00  0.00           C
ATOM    746  HB  VAL A  59      44.560  53.540  57.480  1.00  0.00           H
ATOM    747  CG1 VAL A  59      43.800  52.100  58.870  1.00  0.00           C
ATOM    748 HG11 VAL A  59      43.400  52.010  59.900  1.00  0.00           H
ATOM    749 HG12 VAL A  59      44.770  51.570  58.850  1.00  0.00           H
ATOM    750 HG13 VAL A  59      43.130  51.560  58.160  1.00  0.00           H
ATOM    751  CG2 VAL A  59      42.630  54.030  58.500  1.00  0.00           C
ATOM    752 HG21 VAL A  59      42.150  53.470  57.670  1.00  0.00           H
ATOM    753 HG22 VAL A  59      42.500  55.130  58.410  1.00  0.00           H
ATOM    754 HG23 VAL A  59      42.210  53.800  59.500  1.00  0.00           H
ATOM    755  C   VAL A  59      46.110  53.560  59.850  1.00  0.00           C
ATOM    756  O   VAL A  59      46.230  52.870  60.840  1.00  0.00           O
ATOM    757  N   CYS A  60      47.050  53.660  58.940  1.00  0.00           N
ATOM    758  HN  CYS A  60      46.840  54.020  58.030  1.00  0.00           H
ATOM    759  CA  CYS A  60      48.400  53.050  59.060  1.00  0.00           C
ATOM    760  HA  CYS A  60      48.190  52.020  59.270  1.00  0.00           H
ATOM    761  CB  CYS A  60      49.140  53.150  57.690  1.00  0.00           C
ATOM    762  HB1 CYS A  60      49.290  54.230  57.480  1.00  0.00           H
ATOM    763  HB2 CYS A  60      48.460  52.700  56.930  1.00  0.00           H
ATOM    764  SG  CYS A  60      50.780  52.340  57.650  1.00  0.00           S
ATOM    765  HG1 CYS A  60      50.490  51.060  57.460  1.00  0.00           H
ATOM    766  C   CYS A  60      49.260  53.530  60.200  1.00  0.00           C
ATOM    767  O   CYS A  60      49.870  52.690  60.880  1.00  0.00           O
ATOM    768  N   ALA A  61      49.340  54.860  60.330  1.00  0.00           N
ATOM    769  HN  ALA A  61      48.830  55.430  59.690  1.00  0.00           H
ATOM    770  CA  ALA A  61      50.080  55.520  61.430  1.00  0.00           C
ATOM    771  HA  ALA A  61      51.080  55.110  61.340  1.00  0.00           H
ATOM    772  CB  ALA A  61      50.060  57.110  61.420  1.00  0.00           C
ATOM    773  HB1 ALA A  61      50.800  57.520  62.150  1.00  0.00           H
ATOM    774  HB2 ALA A  61      49.100  57.640  61.600  1.00  0.00           H
ATOM    775  HB3 ALA A  61      50.470  57.480  60.460  1.00  0.00           H
ATOM    776  C   ALA A  61      49.650  55.090  62.760  1.00  0.00           C
ATOM    777  O   ALA A  61      50.420  54.640  63.560  1.00  0.00           O
ATOM    778  N   VAL A  62      48.360  55.220  62.980  1.00  0.00           N
ATOM    779  HN  VAL A  62      47.700  55.750  62.460  1.00  0.00           H
ATOM    780  CA  VAL A  62      47.770  54.780  64.270  1.00  0.00           C
ATOM    781  HA  VAL A  62      48.120  55.470  65.030  1.00  0.00           H
ATOM    782  CB  VAL A  62      46.220  54.980  64.310  1.00  0.00           C
ATOM    783  HB  VAL A  62      45.680  54.490  63.460  1.00  0.00           H
ATOM    784  CG1 VAL A  62      45.600  54.390  65.580  1.00  0.00           C
ATOM    785 HG11 VAL A  62      45.980  54.870  66.500  1.00  0.00           H
ATOM    786 HG12 VAL A  62      45.820  53.310  65.740  1.00  0.00           H
ATOM    787 HG13 VAL A  62      44.500  54.470  65.470  1.00  0.00           H
ATOM    788  CG2 VAL A  62      45.950  56.530  64.420  1.00  0.00           C
ATOM    789 HG21 VAL A  62      46.250  56.830  63.400  1.00  0.00           H
ATOM    790 HG22 VAL A  62      46.500  57.070  65.230  1.00  0.00           H
ATOM    791 HG23 VAL A  62      44.860  56.730  64.480  1.00  0.00           H
ATOM    792  C   VAL A  62      48.180  53.420  64.640  1.00  0.00           C
ATOM    793  O   VAL A  62      48.550  53.140  65.810  1.00  0.00           O
ATOM    794  N   GLY A  63      48.220  52.450  63.670  1.00  0.00           N
ATOM    795  HN  GLY A  63      47.790  52.620  62.790  1.00  0.00           H
ATOM    796  CA  GLY A  63      48.440  51.070  63.960  1.00  0.00           C
ATOM    797  HA1 GLY A  63      47.820  50.550  63.230  1.00  0.00           H
ATOM    798  HA2 GLY A  63      48.180  50.850  64.980  1.00  0.00           H
ATOM    799  C   GLY A  63      49.880  50.680  63.920  1.00  0.00           C
ATOM    800  O   GLY A  63      50.300  49.920  64.750  1.00  0.00           O
ATOM    801  N   LEU A  64      50.670  51.220  63.100  1.00  0.00           N
ATOM    802  HN  LEU A  64      50.260  51.720  62.340  1.00  0.00           H
ATOM    803  CA  LEU A  64      52.130  51.030  63.100  1.00  0.00           C
ATOM    804  HA  LEU A  64      52.300  49.960  63.080  1.00  0.00           H
ATOM    805  CB  LEU A  64      52.820  51.590  61.810  1.00  0.00           C
ATOM    806  HB1 LEU A  64      53.790  52.100  62.000  1.00  0.00           H
ATOM    807  HB2 LEU A  64      52.240  52.480  61.480  1.00  0.00           H
ATOM    808  CG  LEU A  64      53.050  50.620  60.620  1.00  0.00           C
ATOM    809  HG  LEU A  64      52.070  50.220  60.280  1.00  0.00           H
ATOM    810  CD1 LEU A  64      53.790  51.340  59.450  1.00  0.00           C
ATOM    811 HD11 LEU A  64      54.810  51.710  59.700  1.00  0.00           H
ATOM    812 HD12 LEU A  64      53.180  52.250  59.250  1.00  0.00           H
ATOM    813 HD13 LEU A  64      53.750  50.720  58.530  1.00  0.00           H
ATOM    814  CD2 LEU A  64      53.900  49.360  61.010  1.00  0.00           C
ATOM    815 HD21 LEU A  64      53.920  48.540  60.260  1.00  0.00           H
ATOM    816 HD22 LEU A  64      53.390  48.870  61.860  1.00  0.00           H
ATOM    817 HD23 LEU A  64      54.940  49.570  61.320  1.00  0.00           H
ATOM    818  C   LEU A  64      52.820  51.570  64.410  1.00  0.00           C
ATOM    819  O   LEU A  64      53.720  50.990  64.990  1.00  0.00           O
ATOM    820  N   LEU A  65      52.330  52.720  64.900  1.00  0.00           N
ATOM    821  HN  LEU A  65      51.580  53.210  64.450  1.00  0.00           H
ATOM    822  CA  LEU A  65      52.890  53.420  66.060  1.00  0.00           C
ATOM    823  HA  LEU A  65      53.920  53.160  66.220  1.00  0.00           H
ATOM    824  CB  LEU A  65      52.730  55.000  65.900  1.00  0.00           C
ATOM    825  HB1 LEU A  65      53.030  55.540  66.830  1.00  0.00           H
ATOM    826  HB2 LEU A  65      51.700  55.310  65.620  1.00  0.00           H
ATOM    827  CG  LEU A  65      53.580  55.560  64.780  1.00  0.00           C
ATOM    828  HG  LEU A  65      53.070  55.170  63.870  1.00  0.00           H
ATOM    829  CD1 LEU A  65      53.530  57.080  64.950  1.00  0.00           C
ATOM    830 HD11 LEU A  65      53.890  57.660  64.070  1.00  0.00           H
ATOM    831 HD12 LEU A  65      53.910  57.570  65.870  1.00  0.00           H
ATOM    832 HD13 LEU A  65      52.500  57.460  64.810  1.00  0.00           H
ATOM    833  CD2 LEU A  65      55.030  55.100  64.900  1.00  0.00           C
ATOM    834 HD21 LEU A  65      55.380  55.460  65.890  1.00  0.00           H
ATOM    835 HD22 LEU A  65      55.720  55.570  64.170  1.00  0.00           H
ATOM    836 HD23 LEU A  65      55.200  54.000  64.920  1.00  0.00           H
ATOM    837  C   LEU A  65      52.230  52.870  67.360  1.00  0.00           C
ATOM    838  O   LEU A  65      52.880  52.500  68.360  1.00  0.00           O
ATOM    839  N   GLY A  66      50.900  52.790  67.390  1.00  0.00           N
ATOM    840  HN  GLY A  66      50.280  53.050  66.650  1.00  0.00           H
ATOM    841  CA  GLY A  66      50.240  52.210  68.520  1.00  0.00           C
ATOM    842  HA1 GLY A  66      49.210  52.180  68.190  1.00  0.00           H
ATOM    843  HA2 GLY A  66      50.430  52.910  69.320  1.00  0.00           H
ATOM    844  C   GLY A  66      50.380  50.820  69.000  1.00  0.00           C
ATOM    845  O   GLY A  66      50.500  50.610  70.240  1.00  0.00           O
ATOM    846  N   ASN A  67      50.430  49.900  68.030  1.00  0.00           N
ATOM    847  HN  ASN A  67      50.380  50.220  67.090  1.00  0.00           H
ATOM    848  CA  ASN A  67      50.580  48.460  68.280  1.00  0.00           C
ATOM    849  HA  ASN A  67      49.890  48.330  69.100  1.00  0.00           H
ATOM    850  CB  ASN A  67      50.360  47.480  67.020  1.00  0.00           C
ATOM    851  HB1 ASN A  67      50.690  46.430  67.120  1.00  0.00           H
ATOM    852  HB2 ASN A  67      51.100  47.910  66.310  1.00  0.00           H
ATOM    853  CG  ASN A  67      48.900  47.490  66.300  1.00  0.00           C
ATOM    854  OD1 ASN A  67      48.010  48.080  66.890  1.00  0.00           O
ATOM    855  ND2 ASN A  67      48.720  46.820  65.170  1.00  0.00           N
ATOM    856 HD21 ASN A  67      47.890  47.000  64.640  1.00  0.00           H
ATOM    857 HD22 ASN A  67      49.390  46.130  64.900  1.00  0.00           H
ATOM    858  C   ASN A  67      51.920  48.090  68.880  1.00  0.00           C
ATOM    859  O   ASN A  67      52.000  47.290  69.800  1.00  0.00           O
ATOM    860  N   VAL A  68      53.000  48.700  68.320  1.00  0.00           N
ATOM    861  HN  VAL A  68      52.900  49.350  67.570  1.00  0.00           H
ATOM    862  CA  VAL A  68      54.360  48.530  68.860  1.00  0.00           C
ATOM    863  HA  VAL A  68      54.510  47.460  68.930  1.00  0.00           H
ATOM    864  CB  VAL A  68      55.470  49.150  67.930  1.00  0.00           C
ATOM    865  HB  VAL A  68      55.270  50.240  67.800  1.00  0.00           H
ATOM    866  CG1 VAL A  68      56.800  48.910  68.550  1.00  0.00           C
ATOM    867 HG11 VAL A  68      56.980  49.540  69.450  1.00  0.00           H
ATOM    868 HG12 VAL A  68      57.630  49.060  67.820  1.00  0.00           H
ATOM    869 HG13 VAL A  68      57.000  47.870  68.910  1.00  0.00           H
ATOM    870  CG2 VAL A  68      55.380  48.560  66.520  1.00  0.00           C
ATOM    871 HG21 VAL A  68      56.170  48.960  65.850  1.00  0.00           H
ATOM    872 HG22 VAL A  68      54.450  48.890  66.010  1.00  0.00           H
ATOM    873 HG23 VAL A  68      55.490  47.460  66.600  1.00  0.00           H
ATOM    874  C   VAL A  68      54.500  49.130  70.310  1.00  0.00           C
ATOM    875  O   VAL A  68      55.070  48.470  71.200  1.00  0.00           O
ATOM    876  N   LEU A  69      53.890  50.310  70.580  1.00  0.00           N
ATOM    877  HN  LEU A  69      53.590  50.890  69.830  1.00  0.00           H
ATOM    878  CA  LEU A  69      53.840  50.920  71.900  1.00  0.00           C
ATOM    879  HA  LEU A  69      54.750  51.190  72.410  1.00  0.00           H
ATOM    880  CB  LEU A  69      53.020  52.260  71.750  1.00  0.00           C
ATOM    881  HB1 LEU A  69      52.020  52.000  71.350  1.00  0.00           H
ATOM    882  HB2 LEU A  69      53.440  53.040  71.070  1.00  0.00           H
ATOM    883  CG  LEU A  69      52.750  53.130  73.050  1.00  0.00           C
ATOM    884  HG  LEU A  69      52.190  52.440  73.720  1.00  0.00           H
ATOM    885  CD1 LEU A  69      54.060  53.610  73.640  1.00  0.00           C
ATOM    886 HD11 LEU A  69      53.760  54.170  74.550  1.00  0.00           H
ATOM    887 HD12 LEU A  69      54.390  54.380  72.920  1.00  0.00           H
ATOM    888 HD13 LEU A  69      54.940  52.940  73.730  1.00  0.00           H
ATOM    889  CD2 LEU A  69      51.740  54.270  72.790  1.00  0.00           C
ATOM    890 HD21 LEU A  69      50.740  53.850  72.580  1.00  0.00           H
ATOM    891 HD22 LEU A  69      52.160  54.890  71.970  1.00  0.00           H
ATOM    892 HD23 LEU A  69      51.660  54.920  73.700  1.00  0.00           H
ATOM    893  C   LEU A  69      53.130  50.020  72.940  1.00  0.00           C
ATOM    894  O   LEU A  69      53.560  49.900  74.120  1.00  0.00           O
ATOM    895  N   VAL A  70      52.020  49.390  72.560  1.00  0.00           N
ATOM    896  HN  VAL A  70      51.590  49.680  71.710  1.00  0.00           H
ATOM    897  CA  VAL A  70      51.360  48.340  73.360  1.00  0.00           C
ATOM    898  HA  VAL A  70      51.250  48.690  74.370  1.00  0.00           H
ATOM    899  CB  VAL A  70      49.960  48.230  72.680  1.00  0.00           C
ATOM    900  HB  VAL A  70      50.180  48.220  71.590  1.00  0.00           H
ATOM    901  CG1 VAL A  70      49.070  47.010  73.130  1.00  0.00           C
ATOM    902 HG11 VAL A  70      49.350  46.940  74.200  1.00  0.00           H
ATOM    903 HG12 VAL A  70      49.360  46.070  72.620  1.00  0.00           H
ATOM    904 HG13 VAL A  70      47.980  47.170  73.000  1.00  0.00           H
ATOM    905  CG2 VAL A  70      49.140  49.490  73.090  1.00  0.00           C
ATOM    906 HG21 VAL A  70      49.730  50.420  72.960  1.00  0.00           H
ATOM    907 HG22 VAL A  70      48.750  49.550  74.130  1.00  0.00           H
ATOM    908 HG23 VAL A  70      48.240  49.570  72.450  1.00  0.00           H
ATOM    909  C   VAL A  70      52.110  47.130  73.510  1.00  0.00           C
ATOM    910  O   VAL A  70      51.960  46.460  74.530  1.00  0.00           O
ATOM    911  N   MET A  71      52.960  46.680  72.530  1.00  0.00           N
ATOM    912  HN  MET A  71      53.050  47.250  71.710  1.00  0.00           H
ATOM    913  CA  MET A  71      53.760  45.530  72.670  1.00  0.00           C
ATOM    914  HA  MET A  71      53.220  44.720  73.130  1.00  0.00           H
ATOM    915  CB  MET A  71      54.230  44.950  71.290  1.00  0.00           C
ATOM    916  HB1 MET A  71      54.970  44.120  71.280  1.00  0.00           H
ATOM    917  HB2 MET A  71      54.660  45.660  70.560  1.00  0.00           H
ATOM    918  CG  MET A  71      52.930  44.340  70.600  1.00  0.00           C
ATOM    919  HG1 MET A  71      52.050  45.000  70.470  1.00  0.00           H
ATOM    920  HG2 MET A  71      52.700  43.540  71.340  1.00  0.00           H
ATOM    921  SD  MET A  71      53.230  43.760  68.990  1.00  0.00           S
ATOM    922  CE  MET A  71      54.250  42.370  69.340  1.00  0.00           C
ATOM    923  HE1 MET A  71      55.120  42.630  69.980  1.00  0.00           H
ATOM    924  HE2 MET A  71      54.610  41.830  68.440  1.00  0.00           H
ATOM    925  HE3 MET A  71      53.590  41.720  69.960  1.00  0.00           H
ATOM    926  C   MET A  71      54.910  45.790  73.690  1.00  0.00           C
ATOM    927  O   MET A  71      55.200  44.860  74.450  1.00  0.00           O
ATOM    928  N   PHE A  72      55.520  47.010  73.730  1.00  0.00           N
ATOM    929  HN  PHE A  72      55.320  47.720  73.060  1.00  0.00           H
ATOM    930  CA  PHE A  72      56.400  47.390  74.820  1.00  0.00           C
ATOM    931  HA  PHE A  72      57.180  46.660  75.010  1.00  0.00           H
ATOM    932  CB  PHE A  72      57.130  48.720  74.510  1.00  0.00           C
ATOM    933  HB1 PHE A  72      56.370  49.370  74.020  1.00  0.00           H
ATOM    934  HB2 PHE A  72      58.000  48.610  73.830  1.00  0.00           H
ATOM    935  CG  PHE A  72      57.630  49.430  75.730  1.00  0.00           C
ATOM    936  CD1 PHE A  72      58.930  49.290  76.250  1.00  0.00           C
ATOM    937  HD1 PHE A  72      59.560  48.580  75.730  1.00  0.00           H
ATOM    938  CE1 PHE A  72      59.400  49.900  77.410  1.00  0.00           C
ATOM    939  HE1 PHE A  72      60.400  49.670  77.760  1.00  0.00           H
ATOM    940  CZ  PHE A  72      58.540  50.700  78.110  1.00  0.00           C
ATOM    941  HZ  PHE A  72      58.870  51.190  79.000  1.00  0.00           H
ATOM    942  CD2 PHE A  72      56.800  50.380  76.430  1.00  0.00           C
ATOM    943  HD2 PHE A  72      55.740  50.360  76.260  1.00  0.00           H
ATOM    944  CE2 PHE A  72      57.200  50.930  77.680  1.00  0.00           C
ATOM    945  HE2 PHE A  72      56.580  51.530  78.320  1.00  0.00           H
ATOM    946  C   PHE A  72      55.700  47.380  76.180  1.00  0.00           C
ATOM    947  O   PHE A  72      56.150  46.820  77.230  1.00  0.00           O
ATOM    948  N   GLY A  73      54.450  47.950  76.230  1.00  0.00           N
ATOM    949  HN  GLY A  73      53.950  48.340  75.460  1.00  0.00           H
ATOM    950  CA  GLY A  73      53.520  47.620  77.320  1.00  0.00           C
ATOM    951  HA1 GLY A  73      52.540  48.050  77.180  1.00  0.00           H
ATOM    952  HA2 GLY A  73      53.910  48.090  78.210  1.00  0.00           H
ATOM    953  C   GLY A  73      53.420  46.150  77.830  1.00  0.00           C
ATOM    954  O   GLY A  73      53.380  45.930  79.020  1.00  0.00           O
ATOM    955  N   ILE A  74      53.230  45.150  76.920  1.00  0.00           N
ATOM    956  HN  ILE A  74      53.140  45.350  75.950  1.00  0.00           H
ATOM    957  CA  ILE A  74      53.040  43.750  77.170  1.00  0.00           C
ATOM    958  HA  ILE A  74      52.380  43.690  78.020  1.00  0.00           H
ATOM    959  CB  ILE A  74      52.390  42.990  76.030  1.00  0.00           C
ATOM    960  HB  ILE A  74      52.820  43.250  75.030  1.00  0.00           H
ATOM    961  CG2 ILE A  74      52.490  41.550  76.340  1.00  0.00           C
ATOM    962 HG21 ILE A  74      53.550  41.210  76.300  1.00  0.00           H
ATOM    963 HG22 ILE A  74      51.910  40.960  75.600  1.00  0.00           H
ATOM    964 HG23 ILE A  74      52.010  41.340  77.320  1.00  0.00           H
ATOM    965  CG1 ILE A  74      50.880  43.350  75.880  1.00  0.00           C
ATOM    966 HG11 ILE A  74      50.890  44.450  76.030  1.00  0.00           H
ATOM    967 HG12 ILE A  74      50.280  42.940  76.730  1.00  0.00           H
ATOM    968  CD  ILE A  74      50.250  43.140  74.510  1.00  0.00           C
ATOM    969  HD1 ILE A  74      50.320  42.100  74.120  1.00  0.00           H
ATOM    970  HD2 ILE A  74      50.850  43.820  73.870  1.00  0.00           H
ATOM    971  HD3 ILE A  74      49.240  43.600  74.450  1.00  0.00           H
ATOM    972  C   ILE A  74      54.320  43.120  77.730  1.00  0.00           C
ATOM    973  O   ILE A  74      54.320  42.510  78.800  1.00  0.00           O
ATOM    974  N   VAL A  75      55.460  43.410  76.980  1.00  0.00           N
ATOM    975  HN  VAL A  75      55.390  43.920  76.130  1.00  0.00           H
ATOM    976  CA  VAL A  75      56.820  43.030  77.430  1.00  0.00           C
ATOM    977  HA  VAL A  75      56.880  41.950  77.470  1.00  0.00           H
ATOM    978  CB  VAL A  75      57.840  43.410  76.400  1.00  0.00           C
ATOM    979  HB  VAL A  75      57.760  44.450  76.040  1.00  0.00           H
ATOM    980  CG1 VAL A  75      59.230  43.560  77.020  1.00  0.00           C
ATOM    981 HG11 VAL A  75      59.380  44.490  77.610  1.00  0.00           H
ATOM    982 HG12 VAL A  75      59.950  43.530  76.170  1.00  0.00           H
ATOM    983 HG13 VAL A  75      59.430  42.680  77.660  1.00  0.00           H
ATOM    984  CG2 VAL A  75      57.830  42.440  75.210  1.00  0.00           C
ATOM    985 HG21 VAL A  75      56.820  41.980  75.050  1.00  0.00           H
ATOM    986 HG22 VAL A  75      58.550  41.600  75.280  1.00  0.00           H
ATOM    987 HG23 VAL A  75      58.060  43.060  74.310  1.00  0.00           H
ATOM    988  C   VAL A  75      57.130  43.500  78.810  1.00  0.00           C
ATOM    989  O   VAL A  75      57.650  42.770  79.640  1.00  0.00           O
ATOM    990  N   ARG A  76      56.680  44.750  79.080  1.00  0.00           N
ATOM    991  HN  ARG A  76      56.330  45.280  78.320  1.00  0.00           H
ATOM    992  CA  ARG A  76      57.120  45.480  80.290  1.00  0.00           C
ATOM    993  HA  ARG A  76      58.070  45.000  80.470  1.00  0.00           H
ATOM    994  CB  ARG A  76      57.390  47.030  79.900  1.00  0.00           C
ATOM    995  HB1 ARG A  76      56.440  47.440  79.490  1.00  0.00           H
ATOM    996  HB2 ARG A  76      58.060  46.990  79.020  1.00  0.00           H
ATOM    997  CG  ARG A  76      57.780  47.960  81.050  1.00  0.00           C
ATOM    998  HG1 ARG A  76      56.980  47.940  81.820  1.00  0.00           H
ATOM    999  HG2 ARG A  76      57.910  49.020  80.740  1.00  0.00           H
ATOM   1000  CD  ARG A  76      59.130  47.470  81.800  1.00  0.00           C
ATOM   1001  HD1 ARG A  76      59.220  46.370  81.880  1.00  0.00           H
ATOM   1002  HD2 ARG A  76      59.270  47.840  82.840  1.00  0.00           H
ATOM   1003  NE  ARG A  76      60.310  47.890  80.990  1.00  0.00           N
ATOM   1004  HE  ARG A  76      60.510  47.410  80.140  1.00  0.00           H
ATOM   1005  CZ  ARG A  76      60.730  49.190  80.950  1.00  0.00           C
ATOM   1006  NH1 ARG A  76      61.700  49.570  80.200  1.00  0.00           N
ATOM   1007 HH11 ARG A  76      62.250  48.860  79.760  1.00  0.00           H
ATOM   1008 HH12 ARG A  76      62.100  50.480  80.170  1.00  0.00           H
ATOM   1009  NH2 ARG A  76      60.310  50.150  81.730  1.00  0.00           N
ATOM   1010 HH21 ARG A  76      59.560  50.050  82.390  1.00  0.00           H
ATOM   1011 HH22 ARG A  76      60.800  51.020  81.740  1.00  0.00           H
ATOM   1012  C   ARG A  76      56.160  45.360  81.540  1.00  0.00           C
ATOM   1013  O   ARG A  76      56.590  44.950  82.600  1.00  0.00           O
ATOM   1014  N   TYR A  77      54.870  45.660  81.350  1.00  0.00           N
ATOM   1015  HN  TYR A  77      54.530  46.040  80.490  1.00  0.00           H
ATOM   1016  CA  TYR A  77      53.910  45.740  82.440  1.00  0.00           C
ATOM   1017  HA  TYR A  77      54.490  45.900  83.330  1.00  0.00           H
ATOM   1018  CB  TYR A  77      52.960  46.950  82.310  1.00  0.00           C
ATOM   1019  HB1 TYR A  77      52.380  47.080  83.250  1.00  0.00           H
ATOM   1020  HB2 TYR A  77      52.210  46.750  81.520  1.00  0.00           H
ATOM   1021  CG  TYR A  77      53.780  48.240  82.080  1.00  0.00           C
ATOM   1022  CD1 TYR A  77      54.400  49.010  83.080  1.00  0.00           C
ATOM   1023  HD1 TYR A  77      54.250  48.610  84.070  1.00  0.00           H
ATOM   1024  CE1 TYR A  77      55.280  50.070  82.790  1.00  0.00           C
ATOM   1025  HE1 TYR A  77      55.910  50.570  83.500  1.00  0.00           H
ATOM   1026  CZ  TYR A  77      55.210  50.590  81.470  1.00  0.00           C
ATOM   1027  OH  TYR A  77      55.950  51.680  80.990  1.00  0.00           O
ATOM   1028  HH  TYR A  77      56.480  51.930  81.750  1.00  0.00           H
ATOM   1029  CD2 TYR A  77      53.710  48.890  80.870  1.00  0.00           C
ATOM   1030  HD2 TYR A  77      53.160  48.390  80.090  1.00  0.00           H
ATOM   1031  CE2 TYR A  77      54.410  49.960  80.500  1.00  0.00           C
ATOM   1032  HE2 TYR A  77      54.220  50.380  79.520  1.00  0.00           H
ATOM   1033  C   TYR A  77      53.100  44.460  82.600  1.00  0.00           C
ATOM   1034  O   TYR A  77      52.010  44.470  83.190  1.00  0.00           O
ATOM   1035  N   THR A  78      53.480  43.300  82.020  1.00  0.00           N
ATOM   1036  HN  THR A  78      54.330  43.280  81.480  1.00  0.00           H
ATOM   1037  CA  THR A  78      52.830  41.990  82.320  1.00  0.00           C
ATOM   1038  HA  THR A  78      52.590  42.020  83.370  1.00  0.00           H
ATOM   1039  CB  THR A  78      51.480  41.790  81.640  1.00  0.00           C
ATOM   1040  HB  THR A  78      50.800  42.630  81.880  1.00  0.00           H
ATOM   1041  OG1 THR A  78      50.850  40.580  82.030  1.00  0.00           O
ATOM   1042  HG1 THR A  78      49.900  40.700  82.130  1.00  0.00           H
ATOM   1043  CG2 THR A  78      51.530  41.740  80.100  1.00  0.00           C
ATOM   1044 HG21 THR A  78      52.000  42.650  79.660  1.00  0.00           H
ATOM   1045 HG22 THR A  78      50.520  41.690  79.630  1.00  0.00           H
ATOM   1046 HG23 THR A  78      52.080  40.840  79.770  1.00  0.00           H
ATOM   1047  C   THR A  78      53.780  40.800  82.150  1.00  0.00           C
ATOM   1048  O   THR A  78      53.680  39.840  82.850  1.00  0.00           O
ATOM   1049  N   LYS A  79      54.730  40.870  81.160  1.00  0.00           N
ATOM   1050  HN  LYS A  79      54.700  41.490  80.380  1.00  0.00           H
ATOM   1051  CA  LYS A  79      55.930  40.020  81.200  1.00  0.00           C
ATOM   1052  HA  LYS A  79      56.530  40.300  80.340  1.00  0.00           H
ATOM   1053  CB  LYS A  79      56.800  40.220  82.450  1.00  0.00           C
ATOM   1054  HB1 LYS A  79      57.730  39.620  82.350  1.00  0.00           H
ATOM   1055  HB2 LYS A  79      56.260  39.950  83.380  1.00  0.00           H
ATOM   1056  CG  LYS A  79      57.320  41.590  82.720  1.00  0.00           C
ATOM   1057  HG1 LYS A  79      56.500  42.340  82.770  1.00  0.00           H
ATOM   1058  HG2 LYS A  79      57.960  41.720  81.820  1.00  0.00           H
ATOM   1059  CD  LYS A  79      58.300  41.760  83.900  1.00  0.00           C
ATOM   1060  HD1 LYS A  79      58.960  40.880  84.050  1.00  0.00           H
ATOM   1061  HD2 LYS A  79      57.770  41.880  84.870  1.00  0.00           H
ATOM   1062  CE  LYS A  79      59.170  43.050  83.800  1.00  0.00           C
ATOM   1063  HE1 LYS A  79      58.550  43.950  83.630  1.00  0.00           H
ATOM   1064  HE2 LYS A  79      59.780  42.900  82.880  1.00  0.00           H
ATOM   1065  NZ  LYS A  79      59.980  43.140  84.950  1.00  0.00           N
ATOM   1066  HZ1 LYS A  79      59.310  43.220  85.740  1.00  0.00           H
ATOM   1067  HZ2 LYS A  79      60.460  44.060  84.860  1.00  0.00           H
ATOM   1068  HZ3 LYS A  79      60.680  42.390  85.090  1.00  0.00           H
ATOM   1069  C   LYS A  79      55.740  38.510  80.890  1.00  0.00           C
ATOM   1070  O   LYS A  79      56.540  37.700  81.270  1.00  0.00           O
ATOM   1071  N   MET A  80      54.670  38.210  80.190  1.00  0.00           N
ATOM   1072  HN  MET A  80      54.030  38.960  80.040  1.00  0.00           H
ATOM   1073  CA  MET A  80      54.250  36.870  79.740  1.00  0.00           C
ATOM   1074  HA  MET A  80      53.230  36.950  79.390  1.00  0.00           H
ATOM   1075  CB  MET A  80      55.130  36.290  78.610  1.00  0.00           C
ATOM   1076  HB1 MET A  80      54.770  35.340  78.160  1.00  0.00           H
ATOM   1077  HB2 MET A  80      56.130  36.060  79.030  1.00  0.00           H
ATOM   1078  CG  MET A  80      55.440  37.260  77.420  1.00  0.00           C
ATOM   1079  HG1 MET A  80      56.170  36.740  76.760  1.00  0.00           H
ATOM   1080  HG2 MET A  80      55.960  38.100  77.940  1.00  0.00           H
ATOM   1081  SD  MET A  80      53.920  37.710  76.330  1.00  0.00           S
ATOM   1082  CE  MET A  80      55.120  38.320  75.040  1.00  0.00           C
ATOM   1083  HE1 MET A  80      55.630  37.450  74.560  1.00  0.00           H
ATOM   1084  HE2 MET A  80      55.870  39.040  75.420  1.00  0.00           H
ATOM   1085  HE3 MET A  80      54.680  38.720  74.100  1.00  0.00           H
ATOM   1086  C   MET A  80      54.100  35.830  80.770  1.00  0.00           C
ATOM   1087  O   MET A  80      54.630  34.710  80.680  1.00  0.00           O
ATOM   1088  N   LYS A  81      53.350  36.220  81.800  1.00  0.00           N
ATOM   1089  HN  LYS A  81      52.940  37.130  81.790  1.00  0.00           H
ATOM   1090  CA  LYS A  81      53.110  35.310  82.900  1.00  0.00           C
ATOM   1091  HA  LYS A  81      53.750  34.440  82.860  1.00  0.00           H
ATOM   1092  CB  LYS A  81      53.330  36.090  84.260  1.00  0.00           C
ATOM   1093  HB1 LYS A  81      53.090  35.320  85.030  1.00  0.00           H
ATOM   1094  HB2 LYS A  81      52.720  37.010  84.360  1.00  0.00           H
ATOM   1095  CG  LYS A  81      54.820  36.430  84.510  1.00  0.00           C
ATOM   1096  HG1 LYS A  81      55.150  37.190  83.780  1.00  0.00           H
ATOM   1097  HG2 LYS A  81      55.490  35.570  84.290  1.00  0.00           H
ATOM   1098  CD  LYS A  81      55.090  36.980  85.880  1.00  0.00           C
ATOM   1099  HD1 LYS A  81      54.960  36.200  86.670  1.00  0.00           H
ATOM   1100  HD2 LYS A  81      54.320  37.730  86.150  1.00  0.00           H
ATOM   1101  CE  LYS A  81      56.330  37.770  86.120  1.00  0.00           C
ATOM   1102  HE1 LYS A  81      56.300  38.080  87.190  1.00  0.00           H
ATOM   1103  HE2 LYS A  81      56.410  38.600  85.380  1.00  0.00           H
ATOM   1104  NZ  LYS A  81      57.520  36.910  85.980  1.00  0.00           N
ATOM   1105  HZ1 LYS A  81      57.290  35.960  86.330  1.00  0.00           H
ATOM   1106  HZ2 LYS A  81      58.290  37.340  86.540  1.00  0.00           H
ATOM   1107  HZ3 LYS A  81      57.790  36.750  84.990  1.00  0.00           H
ATOM   1108  C   LYS A  81      51.690  34.730  82.910  1.00  0.00           C
ATOM   1109  O   LYS A  81      51.330  33.990  83.810  1.00  0.00           O
ATOM   1110  N   THR A  82      50.810  35.130  81.950  1.00  0.00           N
ATOM   1111  HN  THR A  82      51.080  35.700  81.170  1.00  0.00           H
ATOM   1112  CA  THR A  82      49.470  34.620  81.850  1.00  0.00           C
ATOM   1113  HA  THR A  82      49.640  33.610  82.210  1.00  0.00           H
ATOM   1114  CB  THR A  82      48.420  35.400  82.640  1.00  0.00           C
ATOM   1115  HB  THR A  82      48.680  35.590  83.700  1.00  0.00           H
ATOM   1116  OG1 THR A  82      47.140  34.710  82.670  1.00  0.00           O
ATOM   1117  HG1 THR A  82      47.270  34.090  83.390  1.00  0.00           H
ATOM   1118  CG2 THR A  82      48.200  36.810  82.140  1.00  0.00           C
ATOM   1119 HG21 THR A  82      47.320  37.240  82.660  1.00  0.00           H
ATOM   1120 HG22 THR A  82      48.020  36.800  81.040  1.00  0.00           H
ATOM   1121 HG23 THR A  82      49.090  37.430  82.350  1.00  0.00           H
ATOM   1122  C   THR A  82      49.030  34.620  80.410  1.00  0.00           C
ATOM   1123  O   THR A  82      49.570  35.390  79.640  1.00  0.00           O
ATOM   1124  N   ALA A  83      48.050  33.740  80.000  1.00  0.00           N
ATOM   1125  HN  ALA A  83      47.720  33.050  80.640  1.00  0.00           H
ATOM   1126  CA  ALA A  83      47.620  33.440  78.670  1.00  0.00           C
ATOM   1127  HA  ALA A  83      48.490  33.100  78.110  1.00  0.00           H
ATOM   1128  CB  ALA A  83      46.670  32.210  78.870  1.00  0.00           C
ATOM   1129  HB1 ALA A  83      45.740  32.520  79.390  1.00  0.00           H
ATOM   1130  HB2 ALA A  83      47.170  31.340  79.360  1.00  0.00           H
ATOM   1131  HB3 ALA A  83      46.350  31.750  77.910  1.00  0.00           H
ATOM   1132  C   ALA A  83      47.060  34.550  77.820  1.00  0.00           C
ATOM   1133  O   ALA A  83      47.250  34.570  76.600  1.00  0.00           O
ATOM   1134  N   THR A  84      46.260  35.420  78.440  1.00  0.00           N
ATOM   1135  HN  THR A  84      46.280  35.360  79.440  1.00  0.00           H
ATOM   1136  CA  THR A  84      45.470  36.500  77.890  1.00  0.00           C
ATOM   1137  HA  THR A  84      44.670  36.090  77.280  1.00  0.00           H
ATOM   1138  CB  THR A  84      44.620  37.360  78.910  1.00  0.00           C
ATOM   1139  HB  THR A  84      44.100  38.170  78.360  1.00  0.00           H
ATOM   1140  OG1 THR A  84      45.330  37.970  80.080  1.00  0.00           O
ATOM   1141  HG1 THR A  84      45.400  38.920  79.980  1.00  0.00           H
ATOM   1142  CG2 THR A  84      43.500  36.470  79.420  1.00  0.00           C
ATOM   1143 HG21 THR A  84      42.880  36.070  78.590  1.00  0.00           H
ATOM   1144 HG22 THR A  84      42.820  37.110  80.030  1.00  0.00           H
ATOM   1145 HG23 THR A  84      43.940  35.650  80.020  1.00  0.00           H
ATOM   1146  C   THR A  84      46.300  37.440  77.130  1.00  0.00           C
ATOM   1147  O   THR A  84      45.850  37.710  76.030  1.00  0.00           O
ATOM   1148  N   ASN A  85      47.430  37.950  77.600  1.00  0.00           N
ATOM   1149  HN  ASN A  85      47.880  37.560  78.400  1.00  0.00           H
ATOM   1150  CA  ASN A  85      48.210  38.910  76.890  1.00  0.00           C
ATOM   1151  HA  ASN A  85      47.570  39.690  76.510  1.00  0.00           H
ATOM   1152  CB  ASN A  85      49.120  39.690  77.750  1.00  0.00           C
ATOM   1153  HB1 ASN A  85      49.240  40.670  77.250  1.00  0.00           H
ATOM   1154  HB2 ASN A  85      50.040  39.110  77.970  1.00  0.00           H
ATOM   1155  CG  ASN A  85      48.480  40.000  79.130  1.00  0.00           C
ATOM   1156  OD1 ASN A  85      48.760  39.210  80.110  1.00  0.00           O
ATOM   1157  ND2 ASN A  85      47.780  41.170  79.370  1.00  0.00           N
ATOM   1158 HD21 ASN A  85      47.620  41.830  78.640  1.00  0.00           H
ATOM   1159 HD22 ASN A  85      47.260  41.280  80.220  1.00  0.00           H
ATOM   1160  C   ASN A  85      48.990  38.270  75.780  1.00  0.00           C
ATOM   1161  O   ASN A  85      49.240  38.990  74.780  1.00  0.00           O
ATOM   1162  N   ILE A  86      49.220  36.940  75.870  1.00  0.00           N
ATOM   1163  HN  ILE A  86      48.990  36.430  76.690  1.00  0.00           H
ATOM   1164  CA  ILE A  86      49.950  36.190  74.870  1.00  0.00           C
ATOM   1165  HA  ILE A  86      50.820  36.790  74.650  1.00  0.00           H
ATOM   1166  CB  ILE A  86      50.410  34.840  75.380  1.00  0.00           C
ATOM   1167  HB  ILE A  86      49.460  34.270  75.500  1.00  0.00           H
ATOM   1168  CG2 ILE A  86      51.220  33.960  74.430  1.00  0.00           C
ATOM   1169 HG21 ILE A  86      51.370  33.030  75.020  1.00  0.00           H
ATOM   1170 HG22 ILE A  86      52.180  34.520  74.320  1.00  0.00           H
ATOM   1171 HG23 ILE A  86      50.840  33.830  73.400  1.00  0.00           H
ATOM   1172  CG1 ILE A  86      51.060  34.990  76.780  1.00  0.00           C
ATOM   1173 HG11 ILE A  86      50.360  35.480  77.480  1.00  0.00           H
ATOM   1174 HG12 ILE A  86      51.950  35.640  76.610  1.00  0.00           H
ATOM   1175  CD  ILE A  86      51.570  33.750  77.580  1.00  0.00           C
ATOM   1176  HD1 ILE A  86      51.920  34.090  78.570  1.00  0.00           H
ATOM   1177  HD2 ILE A  86      52.540  33.440  77.120  1.00  0.00           H
ATOM   1178  HD3 ILE A  86      50.800  32.980  77.830  1.00  0.00           H
ATOM   1179  C   ILE A  86      49.180  36.240  73.550  1.00  0.00           C
ATOM   1180  O   ILE A  86      49.690  36.410  72.470  1.00  0.00           O
ATOM   1181  N   TYR A  87      47.830  35.980  73.620  1.00  0.00           N
ATOM   1182  HN  TYR A  87      47.470  35.780  74.530  1.00  0.00           H
ATOM   1183  CA  TYR A  87      46.880  36.200  72.490  1.00  0.00           C
ATOM   1184  HA  TYR A  87      47.200  35.630  71.630  1.00  0.00           H
ATOM   1185  CB  TYR A  87      45.410  35.850  72.710  1.00  0.00           C
ATOM   1186  HB1 TYR A  87      44.880  35.820  71.740  1.00  0.00           H
ATOM   1187  HB2 TYR A  87      44.930  36.640  73.330  1.00  0.00           H
ATOM   1188  CG  TYR A  87      45.360  34.600  73.470  1.00  0.00           C
ATOM   1189  CD1 TYR A  87      45.820  33.460  72.880  1.00  0.00           C
ATOM   1190  HD1 TYR A  87      46.090  33.360  71.840  1.00  0.00           H
ATOM   1191  CE1 TYR A  87      45.700  32.270  73.580  1.00  0.00           C
ATOM   1192  HE1 TYR A  87      45.950  31.330  73.090  1.00  0.00           H
ATOM   1193  CZ  TYR A  87      45.230  32.210  74.850  1.00  0.00           C
ATOM   1194  OH  TYR A  87      44.910  30.930  75.390  1.00  0.00           O
ATOM   1195  HH  TYR A  87      44.480  31.030  76.240  1.00  0.00           H
ATOM   1196  CD2 TYR A  87      44.860  34.580  74.790  1.00  0.00           C
ATOM   1197  HD2 TYR A  87      44.380  35.490  75.130  1.00  0.00           H
ATOM   1198  CE2 TYR A  87      44.820  33.380  75.480  1.00  0.00           C
ATOM   1199  HE2 TYR A  87      44.470  33.400  76.510  1.00  0.00           H
ATOM   1200  C   TYR A  87      46.900  37.630  71.970  1.00  0.00           C
ATOM   1201  O   TYR A  87      47.050  37.860  70.750  1.00  0.00           O
ATOM   1202  N   ILE A  88      46.850  38.630  72.870  1.00  0.00           N
ATOM   1203  HN  ILE A  88      46.840  38.360  73.840  1.00  0.00           H
ATOM   1204  CA  ILE A  88      46.860  40.110  72.510  1.00  0.00           C
ATOM   1205  HA  ILE A  88      46.070  40.190  71.780  1.00  0.00           H
ATOM   1206  CB  ILE A  88      46.510  41.100  73.620  1.00  0.00           C
ATOM   1207  HB  ILE A  88      47.300  41.070  74.400  1.00  0.00           H
ATOM   1208  CG2 ILE A  88      46.510  42.590  73.250  1.00  0.00           C
ATOM   1209 HG21 ILE A  88      47.430  42.930  72.730  1.00  0.00           H
ATOM   1210 HG22 ILE A  88      46.490  43.260  74.140  1.00  0.00           H
ATOM   1211 HG23 ILE A  88      45.580  42.760  72.680  1.00  0.00           H
ATOM   1212  CG1 ILE A  88      45.160  40.750  74.450  1.00  0.00           C
ATOM   1213 HG11 ILE A  88      45.120  41.480  75.280  1.00  0.00           H
ATOM   1214 HG12 ILE A  88      45.340  39.750  74.910  1.00  0.00           H
ATOM   1215  CD  ILE A  88      43.890  40.620  73.560  1.00  0.00           C
ATOM   1216  HD1 ILE A  88      43.590  41.460  72.890  1.00  0.00           H
ATOM   1217  HD2 ILE A  88      42.970  40.510  74.160  1.00  0.00           H
ATOM   1218  HD3 ILE A  88      43.990  39.850  72.760  1.00  0.00           H
ATOM   1219  C   ILE A  88      48.210  40.500  71.850  1.00  0.00           C
ATOM   1220  O   ILE A  88      48.190  41.180  70.840  1.00  0.00           O
ATOM   1221  N   PHE A  89      49.350  39.860  72.260  1.00  0.00           N
ATOM   1222  HN  PHE A  89      49.320  39.290  73.080  1.00  0.00           H
ATOM   1223  CA  PHE A  89      50.670  39.990  71.710  1.00  0.00           C
ATOM   1224  HA  PHE A  89      50.910  41.040  71.720  1.00  0.00           H
ATOM   1225  CB  PHE A  89      51.650  39.330  72.690  1.00  0.00           C
ATOM   1226  HB1 PHE A  89      51.590  38.220  72.690  1.00  0.00           H
ATOM   1227  HB2 PHE A  89      51.350  39.570  73.730  1.00  0.00           H
ATOM   1228  CG  PHE A  89      53.090  39.810  72.340  1.00  0.00           C
ATOM   1229  CD1 PHE A  89      53.700  41.020  72.800  1.00  0.00           C
ATOM   1230  HD1 PHE A  89      53.160  41.630  73.510  1.00  0.00           H
ATOM   1231  CE1 PHE A  89      55.030  41.240  72.580  1.00  0.00           C
ATOM   1232  HE1 PHE A  89      55.460  42.190  72.860  1.00  0.00           H
ATOM   1233  CZ  PHE A  89      55.790  40.280  71.840  1.00  0.00           C
ATOM   1234  HZ  PHE A  89      56.790  40.550  71.550  1.00  0.00           H
ATOM   1235  CD2 PHE A  89      53.840  38.880  71.620  1.00  0.00           C
ATOM   1236  HD2 PHE A  89      53.440  37.960  71.210  1.00  0.00           H
ATOM   1237  CE2 PHE A  89      55.120  39.140  71.240  1.00  0.00           C
ATOM   1238  HE2 PHE A  89      55.740  38.510  70.620  1.00  0.00           H
ATOM   1239  C   PHE A  89      50.830  39.510  70.280  1.00  0.00           C
ATOM   1240  O   PHE A  89      51.420  40.200  69.450  1.00  0.00           O
ATOM   1241  N   ASN A  90      50.250  38.340  70.060  1.00  0.00           N
ATOM   1242  HN  ASN A  90      50.000  37.750  70.820  1.00  0.00           H
ATOM   1243  CA  ASN A  90      50.210  37.680  68.720  1.00  0.00           C
ATOM   1244  HA  ASN A  90      51.220  37.720  68.350  1.00  0.00           H
ATOM   1245  CB  ASN A  90      49.790  36.130  68.780  1.00  0.00           C
ATOM   1246  HB1 ASN A  90      48.820  36.020  69.300  1.00  0.00           H
ATOM   1247  HB2 ASN A  90      50.560  35.690  69.450  1.00  0.00           H
ATOM   1248  CG  ASN A  90      49.930  35.380  67.510  1.00  0.00           C
ATOM   1249  OD1 ASN A  90      50.940  35.620  66.810  1.00  0.00           O
ATOM   1250  ND2 ASN A  90      48.970  34.480  67.200  1.00  0.00           N
ATOM   1251 HD21 ASN A  90      48.910  34.080  66.280  1.00  0.00           H
ATOM   1252 HD22 ASN A  90      48.210  34.430  67.840  1.00  0.00           H
ATOM   1253  C   ASN A  90      49.270  38.340  67.760  1.00  0.00           C
ATOM   1254  O   ASN A  90      49.480  38.600  66.620  1.00  0.00           O
ATOM   1255  N   LEU A  91      48.090  38.780  68.340  1.00  0.00           N
ATOM   1256  HN  LEU A  91      47.780  38.450  69.220  1.00  0.00           H
ATOM   1257  CA  LEU A  91      47.100  39.560  67.600  1.00  0.00           C
ATOM   1258  HA  LEU A  91      46.800  39.060  66.690  1.00  0.00           H
ATOM   1259  CB  LEU A  91      45.960  39.850  68.560  1.00  0.00           C
ATOM   1260  HB1 LEU A  91      46.420  40.330  69.450  1.00  0.00           H
ATOM   1261  HB2 LEU A  91      45.450  38.930  68.900  1.00  0.00           H
ATOM   1262  CG  LEU A  91      44.780  40.700  68.050  1.00  0.00           C
ATOM   1263  HG  LEU A  91      45.230  41.720  68.060  1.00  0.00           H
ATOM   1264  CD1 LEU A  91      44.310  40.300  66.690  1.00  0.00           C
ATOM   1265 HD11 LEU A  91      43.320  40.780  66.510  1.00  0.00           H
ATOM   1266 HD12 LEU A  91      44.280  39.200  66.530  1.00  0.00           H
ATOM   1267 HD13 LEU A  91      45.040  40.710  65.960  1.00  0.00           H
ATOM   1268  CD2 LEU A  91      43.680  40.890  69.050  1.00  0.00           C
ATOM   1269 HD21 LEU A  91      43.290  39.930  69.460  1.00  0.00           H
ATOM   1270 HD22 LEU A  91      42.770  41.410  68.680  1.00  0.00           H
ATOM   1271 HD23 LEU A  91      44.070  41.480  69.910  1.00  0.00           H
ATOM   1272  C   LEU A  91      47.720  40.900  67.130  1.00  0.00           C
ATOM   1273  O   LEU A  91      47.540  41.360  66.000  1.00  0.00           O
ATOM   1274  N   ALA A  92      48.530  41.610  67.940  1.00  0.00           N
ATOM   1275  HN  ALA A  92      48.730  41.230  68.840  1.00  0.00           H
ATOM   1276  CA  ALA A  92      49.140  42.870  67.580  1.00  0.00           C
ATOM   1277  HA  ALA A  92      48.400  43.220  66.870  1.00  0.00           H
ATOM   1278  CB  ALA A  92      49.300  43.680  68.850  1.00  0.00           C
ATOM   1279  HB1 ALA A  92      50.080  43.190  69.470  1.00  0.00           H
ATOM   1280  HB2 ALA A  92      48.380  43.670  69.480  1.00  0.00           H
ATOM   1281  HB3 ALA A  92      49.580  44.700  68.500  1.00  0.00           H
ATOM   1282  C   ALA A  92      50.440  42.820  66.780  1.00  0.00           C
ATOM   1283  O   ALA A  92      50.750  43.690  65.940  1.00  0.00           O
ATOM   1284  N   LEU A  93      51.220  41.740  66.900  1.00  0.00           N
ATOM   1285  HN  LEU A  93      51.060  41.110  67.650  1.00  0.00           H
ATOM   1286  CA  LEU A  93      52.230  41.410  65.960  1.00  0.00           C
ATOM   1287  HA  LEU A  93      52.930  42.230  65.900  1.00  0.00           H
ATOM   1288  CB  LEU A  93      52.930  40.100  66.540  1.00  0.00           C
ATOM   1289  HB1 LEU A  93      52.070  39.390  66.610  1.00  0.00           H
ATOM   1290  HB2 LEU A  93      53.330  40.320  67.550  1.00  0.00           H
ATOM   1291  CG  LEU A  93      54.020  39.490  65.580  1.00  0.00           C
ATOM   1292  HG  LEU A  93      53.610  39.360  64.560  1.00  0.00           H
ATOM   1293  CD1 LEU A  93      55.180  40.510  65.440  1.00  0.00           C
ATOM   1294 HD11 LEU A  93      55.550  40.820  66.440  1.00  0.00           H
ATOM   1295 HD12 LEU A  93      54.810  41.450  64.980  1.00  0.00           H
ATOM   1296 HD13 LEU A  93      56.090  40.190  64.890  1.00  0.00           H
ATOM   1297  CD2 LEU A  93      54.350  38.080  65.970  1.00  0.00           C
ATOM   1298 HD21 LEU A  93      55.030  37.550  65.260  1.00  0.00           H
ATOM   1299 HD22 LEU A  93      53.380  37.520  66.010  1.00  0.00           H
ATOM   1300 HD23 LEU A  93      54.830  37.990  66.960  1.00  0.00           H
ATOM   1301  C   LEU A  93      51.720  41.120  64.590  1.00  0.00           C
ATOM   1302  O   LEU A  93      52.080  41.700  63.510  1.00  0.00           O
ATOM   1303  N   ALA A  94      50.600  40.330  64.520  1.00  0.00           N
ATOM   1304  HN  ALA A  94      50.160  39.960  65.340  1.00  0.00           H
ATOM   1305  CA  ALA A  94      49.910  40.070  63.260  1.00  0.00           C
ATOM   1306  HA  ALA A  94      50.660  39.630  62.630  1.00  0.00           H
ATOM   1307  CB  ALA A  94      48.870  39.050  63.410  1.00  0.00           C
ATOM   1308  HB1 ALA A  94      48.080  39.520  64.040  1.00  0.00           H
ATOM   1309  HB2 ALA A  94      49.220  38.170  63.990  1.00  0.00           H
ATOM   1310  HB3 ALA A  94      48.280  38.780  62.510  1.00  0.00           H
ATOM   1311  C   ALA A  94      49.350  41.270  62.510  1.00  0.00           C
ATOM   1312  O   ALA A  94      49.660  41.660  61.410  1.00  0.00           O
ATOM   1313  N   ASP A  95      48.490  42.050  63.300  1.00  0.00           N
ATOM   1314  HN  ASP A  95      48.260  41.690  64.200  1.00  0.00           H
ATOM   1315  CA  ASP A  95      47.800  43.280  62.850  1.00  0.00           C
ATOM   1316  HA  ASP A  95      47.350  43.120  61.880  1.00  0.00           H
ATOM   1317  CB  ASP A  95      46.690  43.730  63.810  1.00  0.00           C
ATOM   1318  HB1 ASP A  95      46.460  44.810  63.920  1.00  0.00           H
ATOM   1319  HB2 ASP A  95      47.010  43.450  64.840  1.00  0.00           H
ATOM   1320  CG  ASP A  95      45.310  43.090  63.520  1.00  0.00           C
ATOM   1321  OD1 ASP A  95      45.140  42.610  62.410  1.00  0.00           O
ATOM   1322  OD2 ASP A  95      44.420  43.210  64.380  1.00  0.00           O
ATOM   1323  C   ASP A  95      48.830  44.420  62.480  1.00  0.00           C
ATOM   1324  O   ASP A  95      48.580  45.240  61.550  1.00  0.00           O
ATOM   1325  N   ALA A  96      49.990  44.610  63.180  1.00  0.00           N
ATOM   1326  HN  ALA A  96      50.020  43.940  63.920  1.00  0.00           H
ATOM   1327  CA  ALA A  96      50.980  45.640  62.800  1.00  0.00           C
ATOM   1328  HA  ALA A  96      50.500  46.580  62.580  1.00  0.00           H
ATOM   1329  CB  ALA A  96      52.070  45.760  63.910  1.00  0.00           C
ATOM   1330  HB1 ALA A  96      52.770  46.590  63.700  1.00  0.00           H
ATOM   1331  HB2 ALA A  96      52.710  44.860  63.920  1.00  0.00           H
ATOM   1332  HB3 ALA A  96      51.650  45.990  64.910  1.00  0.00           H
ATOM   1333  C   ALA A  96      51.660  45.340  61.490  1.00  0.00           C
ATOM   1334  O   ALA A  96      52.000  46.220  60.740  1.00  0.00           O
ATOM   1335  N   LEU A  97      51.850  44.080  61.080  1.00  0.00           N
ATOM   1336  HN  LEU A  97      51.780  43.300  61.690  1.00  0.00           H
ATOM   1337  CA  LEU A  97      52.230  43.750  59.740  1.00  0.00           C
ATOM   1338  HA  LEU A  97      53.020  44.370  59.350  1.00  0.00           H
ATOM   1339  CB  LEU A  97      52.940  42.330  59.820  1.00  0.00           C
ATOM   1340  HB1 LEU A  97      52.160  41.580  60.060  1.00  0.00           H
ATOM   1341  HB2 LEU A  97      53.630  42.210  60.690  1.00  0.00           H
ATOM   1342  CG  LEU A  97      53.710  41.880  58.540  1.00  0.00           C
ATOM   1343  HG  LEU A  97      52.900  41.970  57.770  1.00  0.00           H
ATOM   1344  CD1 LEU A  97      54.800  42.830  58.090  1.00  0.00           C
ATOM   1345 HD11 LEU A  97      55.220  42.580  57.090  1.00  0.00           H
ATOM   1346 HD12 LEU A  97      55.540  42.810  58.920  1.00  0.00           H
ATOM   1347 HD13 LEU A  97      54.460  43.890  58.060  1.00  0.00           H
ATOM   1348  CD2 LEU A  97      54.170  40.410  58.570  1.00  0.00           C
ATOM   1349 HD21 LEU A  97      54.850  40.280  59.450  1.00  0.00           H
ATOM   1350 HD22 LEU A  97      54.810  40.090  57.720  1.00  0.00           H
ATOM   1351 HD23 LEU A  97      53.320  39.700  58.650  1.00  0.00           H
ATOM   1352  C   LEU A  97      51.210  43.850  58.590  1.00  0.00           C
ATOM   1353  O   LEU A  97      51.580  44.170  57.510  1.00  0.00           O
ATOM   1354  N   ALA A  98      49.910  43.680  58.890  1.00  0.00           N
ATOM   1355  HN  ALA A  98      49.700  43.420  59.830  1.00  0.00           H
ATOM   1356  CA  ALA A  98      48.830  43.760  57.970  1.00  0.00           C
ATOM   1357  HA  ALA A  98      49.040  43.110  57.140  1.00  0.00           H
ATOM   1358  CB  ALA A  98      47.500  43.470  58.780  1.00  0.00           C
ATOM   1359  HB1 ALA A  98      46.590  43.630  58.160  1.00  0.00           H
ATOM   1360  HB2 ALA A  98      47.420  44.130  59.680  1.00  0.00           H
ATOM   1361  HB3 ALA A  98      47.500  42.420  59.140  1.00  0.00           H
ATOM   1362  C   ALA A  98      48.650  45.250  57.480  1.00  0.00           C
ATOM   1363  O   ALA A  98      48.400  45.610  56.350  1.00  0.00           O
ATOM   1364  N   THR A  99      48.800  46.180  58.430  1.00  0.00           N
ATOM   1365  HN  THR A  99      49.020  46.010  59.390  1.00  0.00           H
ATOM   1366  CA  THR A  99      48.390  47.620  58.180  1.00  0.00           C
ATOM   1367  HA  THR A  99      47.670  47.700  57.370  1.00  0.00           H
ATOM   1368  CB  THR A  99      47.800  48.160  59.440  1.00  0.00           C
ATOM   1369  HB  THR A  99      47.260  47.290  59.880  1.00  0.00           H
ATOM   1370  OG1 THR A  99      47.020  49.310  59.270  1.00  0.00           O
ATOM   1371  HG1 THR A  99      46.390  49.320  59.990  1.00  0.00           H
ATOM   1372  CG2 THR A  99      48.840  48.670  60.480  1.00  0.00           C
ATOM   1373 HG21 THR A  99      49.630  47.910  60.690  1.00  0.00           H
ATOM   1374 HG22 THR A  99      48.420  48.960  61.470  1.00  0.00           H
ATOM   1375 HG23 THR A  99      49.350  49.590  60.140  1.00  0.00           H
ATOM   1376  C   THR A  99      49.640  48.250  57.630  1.00  0.00           C
ATOM   1377  O   THR A  99      49.710  49.440  57.320  1.00  0.00           O
ATOM   1378  N   SER A 100      50.700  47.530  57.500  1.00  0.00           N
ATOM   1379  HN  SER A 100      50.740  46.530  57.540  1.00  0.00           H
ATOM   1380  CA  SER A 100      52.040  48.080  57.130  1.00  0.00           C
ATOM   1381  HA  SER A 100      52.200  49.010  57.660  1.00  0.00           H
ATOM   1382  CB  SER A 100      53.300  47.270  57.540  1.00  0.00           C
ATOM   1383  HB1 SER A 100      53.300  47.030  58.630  1.00  0.00           H
ATOM   1384  HB2 SER A 100      54.200  47.930  57.480  1.00  0.00           H
ATOM   1385  OG  SER A 100      53.540  46.140  56.710  1.00  0.00           O
ATOM   1386  HG1 SER A 100      53.020  45.400  57.020  1.00  0.00           H
ATOM   1387  C   SER A 100      52.060  48.320  55.590  1.00  0.00           C
ATOM   1388  O   SER A 100      52.800  49.170  55.140  1.00  0.00           O
ATOM   1389  N   THR A 101      51.160  47.590  54.860  1.00  0.00           N
ATOM   1390  HN  THR A 101      50.500  47.070  55.400  1.00  0.00           H
ATOM   1391  CA  THR A 101      50.970  47.610  53.480  1.00  0.00           C
ATOM   1392  HA  THR A 101      51.980  47.550  53.080  1.00  0.00           H
ATOM   1393  CB  THR A 101      50.170  46.480  52.970  1.00  0.00           C
ATOM   1394  HB  THR A 101      50.220  46.550  51.860  1.00  0.00           H
ATOM   1395  OG1 THR A 101      48.770  46.550  53.300  1.00  0.00           O
ATOM   1396  HG1 THR A 101      48.630  46.020  54.080  1.00  0.00           H
ATOM   1397  CG2 THR A 101      50.480  45.150  53.610  1.00  0.00           C
ATOM   1398 HG21 THR A 101      51.560  44.900  53.460  1.00  0.00           H
ATOM   1399 HG22 THR A 101      49.970  44.330  53.070  1.00  0.00           H
ATOM   1400 HG23 THR A 101      50.170  45.050  54.680  1.00  0.00           H
ATOM   1401  C   THR A 101      50.420  48.970  52.990  1.00  0.00           C
ATOM   1402  O   THR A 101      50.540  49.330  51.790  1.00  0.00           O
ATOM   1403  N   LEU A 102      49.660  49.660  53.900  1.00  0.00           N
ATOM   1404  HN  LEU A 102      49.650  49.320  54.830  1.00  0.00           H
ATOM   1405  CA  LEU A 102      48.900  50.810  53.400  1.00  0.00           C
ATOM   1406  HA  LEU A 102      48.140  50.470  52.710  1.00  0.00           H
ATOM   1407  CB  LEU A 102      48.110  51.340  54.620  1.00  0.00           C
ATOM   1408  HB1 LEU A 102      47.950  52.430  54.560  1.00  0.00           H
ATOM   1409  HB2 LEU A 102      48.710  51.070  55.520  1.00  0.00           H
ATOM   1410  CG  LEU A 102      46.720  50.670  54.700  1.00  0.00           C
ATOM   1411  HG  LEU A 102      46.840  49.570  54.790  1.00  0.00           H
ATOM   1412  CD1 LEU A 102      45.860  51.080  55.930  1.00  0.00           C
ATOM   1413 HD11 LEU A 102      46.180  50.580  56.870  1.00  0.00           H
ATOM   1414 HD12 LEU A 102      44.830  50.740  55.680  1.00  0.00           H
ATOM   1415 HD13 LEU A 102      45.920  52.180  56.030  1.00  0.00           H
ATOM   1416  CD2 LEU A 102      45.930  50.970  53.400  1.00  0.00           C
ATOM   1417 HD21 LEU A 102      44.830  51.060  53.490  1.00  0.00           H
ATOM   1418 HD22 LEU A 102      46.230  50.140  52.730  1.00  0.00           H
ATOM   1419 HD23 LEU A 102      46.320  51.930  53.020  1.00  0.00           H
ATOM   1420  C   LEU A 102      49.640  51.910  52.670  1.00  0.00           C
ATOM   1421  O   LEU A 102      49.010  52.610  51.900  1.00  0.00           O
ATOM   1422  N   PRO A 103      50.990  52.280  52.930  1.00  0.00           N
ATOM   1423  CD  PRO A 103      51.800  51.890  54.100  1.00  0.00           C
ATOM   1424  HD1 PRO A 103      52.600  51.150  53.860  1.00  0.00           H
ATOM   1425  HD2 PRO A 103      51.270  51.710  55.060  1.00  0.00           H
ATOM   1426  CA  PRO A 103      51.650  53.210  52.080  1.00  0.00           C
ATOM   1427  HA  PRO A 103      50.940  54.030  52.100  1.00  0.00           H
ATOM   1428  CB  PRO A 103      52.910  53.610  52.850  1.00  0.00           C
ATOM   1429  HB1 PRO A 103      53.020  54.700  52.730  1.00  0.00           H
ATOM   1430  HB2 PRO A 103      53.770  53.040  52.420  1.00  0.00           H
ATOM   1431  CG  PRO A 103      52.630  53.270  54.300  1.00  0.00           C
ATOM   1432  HG1 PRO A 103      53.520  53.170  54.960  1.00  0.00           H
ATOM   1433  HG2 PRO A 103      51.980  53.970  54.860  1.00  0.00           H
ATOM   1434  C   PRO A 103      51.870  52.870  50.640  1.00  0.00           C
ATOM   1435  O   PRO A 103      51.750  53.690  49.750  1.00  0.00           O
ATOM   1436  N   PHE A 104      52.140  51.570  50.460  1.00  0.00           N
ATOM   1437  HN  PHE A 104      52.150  50.920  51.210  1.00  0.00           H
ATOM   1438  CA  PHE A 104      52.240  50.970  49.030  1.00  0.00           C
ATOM   1439  HA  PHE A 104      52.830  51.620  48.390  1.00  0.00           H
ATOM   1440  CB  PHE A 104      52.750  49.530  48.980  1.00  0.00           C
ATOM   1441  HB1 PHE A 104      52.960  49.040  48.000  1.00  0.00           H
ATOM   1442  HB2 PHE A 104      52.040  48.910  49.560  1.00  0.00           H
ATOM   1443  CG  PHE A 104      54.090  49.470  49.780  1.00  0.00           C
ATOM   1444  CD1 PHE A 104      55.210  49.990  49.200  1.00  0.00           C
ATOM   1445  HD1 PHE A 104      55.150  50.420  48.220  1.00  0.00           H
ATOM   1446  CE1 PHE A 104      56.430  49.870  49.820  1.00  0.00           C
ATOM   1447  HE1 PHE A 104      57.360  50.200  49.380  1.00  0.00           H
ATOM   1448  CZ  PHE A 104      56.450  49.240  51.100  1.00  0.00           C
ATOM   1449  HZ  PHE A 104      57.370  49.030  51.630  1.00  0.00           H
ATOM   1450  CD2 PHE A 104      54.130  48.850  51.000  1.00  0.00           C
ATOM   1451  HD2 PHE A 104      53.240  48.440  51.470  1.00  0.00           H
ATOM   1452  CE2 PHE A 104      55.320  48.740  51.730  1.00  0.00           C
ATOM   1453  HE2 PHE A 104      55.210  48.350  52.730  1.00  0.00           H
ATOM   1454  C   PHE A 104      50.930  51.010  48.300  1.00  0.00           C
ATOM   1455  O   PHE A 104      50.880  51.320  47.120  1.00  0.00           O
ATOM   1456  N   GLN A 105      49.850  50.830  49.030  1.00  0.00           N
ATOM   1457  HN  GLN A 105      49.910  50.420  49.940  1.00  0.00           H
ATOM   1458  CA  GLN A 105      48.460  50.980  48.460  1.00  0.00           C
ATOM   1459  HA  GLN A 105      48.440  50.520  47.480  1.00  0.00           H
ATOM   1460  CB  GLN A 105      47.390  50.350  49.350  1.00  0.00           C
ATOM   1461  HB1 GLN A 105      46.450  50.380  48.770  1.00  0.00           H
ATOM   1462  HB2 GLN A 105      47.410  50.830  50.350  1.00  0.00           H
ATOM   1463  CG  GLN A 105      47.580  48.800  49.550  1.00  0.00           C
ATOM   1464  HG1 GLN A 105      46.790  48.260  50.120  1.00  0.00           H
ATOM   1465  HG2 GLN A 105      48.520  48.600  50.110  1.00  0.00           H
ATOM   1466  CD  GLN A 105      47.750  47.960  48.290  1.00  0.00           C
ATOM   1467  OE1 GLN A 105      48.750  47.260  48.210  1.00  0.00           O
ATOM   1468  NE2 GLN A 105      46.810  48.060  47.330  1.00  0.00           N
ATOM   1469 HE21 GLN A 105      45.970  48.570  47.510  1.00  0.00           H
ATOM   1470 HE22 GLN A 105      46.830  47.330  46.660  1.00  0.00           H
ATOM   1471  C   GLN A 105      48.080  52.430  48.200  1.00  0.00           C
ATOM   1472  O   GLN A 105      47.420  52.800  47.240  1.00  0.00           O
ATOM   1473  N   SER A 106      48.400  53.390  49.130  1.00  0.00           N
ATOM   1474  HN  SER A 106      48.820  53.120  49.990  1.00  0.00           H
ATOM   1475  CA  SER A 106      48.300  54.850  48.970  1.00  0.00           C
ATOM   1476  HA  SER A 106      47.280  55.020  48.670  1.00  0.00           H
ATOM   1477  CB  SER A 106      48.880  55.570  50.240  1.00  0.00           C
ATOM   1478  HB1 SER A 106      48.670  56.660  50.110  1.00  0.00           H
ATOM   1479  HB2 SER A 106      49.950  55.340  50.400  1.00  0.00           H
ATOM   1480  OG  SER A 106      48.180  55.140  51.420  1.00  0.00           O
ATOM   1481  HG1 SER A 106      48.310  54.190  51.530  1.00  0.00           H
ATOM   1482  C   SER A 106      49.130  55.300  47.810  1.00  0.00           C
ATOM   1483  O   SER A 106      48.680  56.080  47.040  1.00  0.00           O
ATOM   1484  N   ALA A 107      50.390  54.920  47.700  1.00  0.00           N
ATOM   1485  HN  ALA A 107      50.920  54.400  48.360  1.00  0.00           H
ATOM   1486  CA  ALA A 107      51.070  55.340  46.500  1.00  0.00           C
ATOM   1487  HA  ALA A 107      50.940  56.410  46.450  1.00  0.00           H
ATOM   1488  CB  ALA A 107      52.600  55.110  46.540  1.00  0.00           C
ATOM   1489  HB1 ALA A 107      52.970  55.190  47.590  1.00  0.00           H
ATOM   1490  HB2 ALA A 107      53.240  55.800  45.960  1.00  0.00           H
ATOM   1491  HB3 ALA A 107      52.810  54.120  46.080  1.00  0.00           H
ATOM   1492  C   ALA A 107      50.560  54.750  45.190  1.00  0.00           C
ATOM   1493  O   ALA A 107      50.500  55.430  44.200  1.00  0.00           O
ATOM   1494  N   LYS A 108      50.130  53.440  45.230  1.00  0.00           N
ATOM   1495  HN  LYS A 108      50.520  52.840  45.920  1.00  0.00           H
ATOM   1496  CA  LYS A 108      49.560  52.860  43.990  1.00  0.00           C
ATOM   1497  HA  LYS A 108      50.420  53.050  43.370  1.00  0.00           H
ATOM   1498  CB  LYS A 108      49.370  51.260  44.110  1.00  0.00           C
ATOM   1499  HB1 LYS A 108      49.010  51.110  45.150  1.00  0.00           H
ATOM   1500  HB2 LYS A 108      50.350  50.750  44.250  1.00  0.00           H
ATOM   1501  CG  LYS A 108      48.520  50.650  43.020  1.00  0.00           C
ATOM   1502  HG1 LYS A 108      48.910  49.650  42.760  1.00  0.00           H
ATOM   1503  HG2 LYS A 108      48.580  51.200  42.050  1.00  0.00           H
ATOM   1504  CD  LYS A 108      47.020  50.450  43.250  1.00  0.00           C
ATOM   1505  HD1 LYS A 108      46.570  51.440  43.460  1.00  0.00           H
ATOM   1506  HD2 LYS A 108      46.940  49.780  44.140  1.00  0.00           H
ATOM   1507  CE  LYS A 108      46.300  49.870  42.000  1.00  0.00           C
ATOM   1508  HE1 LYS A 108      46.770  48.960  41.580  1.00  0.00           H
ATOM   1509  HE2 LYS A 108      46.400  50.610  41.190  1.00  0.00           H
ATOM   1510  NZ  LYS A 108      44.790  49.630  42.360  1.00  0.00           N
ATOM   1511  HZ1 LYS A 108      44.330  49.510  41.430  1.00  0.00           H
ATOM   1512  HZ2 LYS A 108      44.400  50.510  42.740  1.00  0.00           H
ATOM   1513  HZ3 LYS A 108      44.490  48.840  42.950  1.00  0.00           H
ATOM   1514  C   LYS A 108      48.410  53.590  43.440  1.00  0.00           C
ATOM   1515  O   LYS A 108      48.350  53.840  42.230  1.00  0.00           O
ATOM   1516  N   TYR A 109      47.520  54.010  44.410  1.00  0.00           N
ATOM   1517  HN  TYR A 109      47.660  53.700  45.340  1.00  0.00           H
ATOM   1518  CA  TYR A 109      46.320  54.870  44.100  1.00  0.00           C
ATOM   1519  HA  TYR A 109      45.720  54.320  43.390  1.00  0.00           H
ATOM   1520  CB  TYR A 109      45.470  54.890  45.360  1.00  0.00           C
ATOM   1521  HB1 TYR A 109      46.090  55.170  46.240  1.00  0.00           H
ATOM   1522  HB2 TYR A 109      45.120  53.850  45.540  1.00  0.00           H
ATOM   1523  CG  TYR A 109      44.180  55.730  45.350  1.00  0.00           C
ATOM   1524  CD1 TYR A 109      43.040  55.360  44.610  1.00  0.00           C
ATOM   1525  HD1 TYR A 109      42.990  54.380  44.160  1.00  0.00           H
ATOM   1526  CE1 TYR A 109      41.980  56.280  44.600  1.00  0.00           C
ATOM   1527  HE1 TYR A 109      41.050  55.950  44.160  1.00  0.00           H
ATOM   1528  CZ  TYR A 109      42.110  57.580  45.150  1.00  0.00           C
ATOM   1529  OH  TYR A 109      41.180  58.520  45.070  1.00  0.00           O
ATOM   1530  HH  TYR A 109      40.500  58.140  44.500  1.00  0.00           H
ATOM   1531  CD2 TYR A 109      44.240  56.910  46.060  1.00  0.00           C
ATOM   1532  HD2 TYR A 109      45.180  57.140  46.560  1.00  0.00           H
ATOM   1533  CE2 TYR A 109      43.180  57.880  45.980  1.00  0.00           C
ATOM   1534  HE2 TYR A 109      43.280  58.780  46.580  1.00  0.00           H
ATOM   1535  C   TYR A 109      46.550  56.240  43.540  1.00  0.00           C
ATOM   1536  O   TYR A 109      45.900  56.700  42.650  1.00  0.00           O
ATOM   1537  N   LEU A 110      47.600  56.940  44.030  1.00  0.00           N
ATOM   1538  HN  LEU A 110      48.160  56.590  44.770  1.00  0.00           H
ATOM   1539  CA  LEU A 110      48.020  58.230  43.460  1.00  0.00           C
ATOM   1540  HA  LEU A 110      47.100  58.790  43.320  1.00  0.00           H
ATOM   1541  CB  LEU A 110      48.930  59.030  44.380  1.00  0.00           C
ATOM   1542  HB1 LEU A 110      49.230  59.990  43.910  1.00  0.00           H
ATOM   1543  HB2 LEU A 110      49.760  58.350  44.670  1.00  0.00           H
ATOM   1544  CG  LEU A 110      48.340  59.420  45.750  1.00  0.00           C
ATOM   1545  HG  LEU A 110      47.790  58.580  46.220  1.00  0.00           H
ATOM   1546  CD1 LEU A 110      49.390  59.730  46.800  1.00  0.00           C
ATOM   1547 HD11 LEU A 110      50.350  60.180  46.480  1.00  0.00           H
ATOM   1548 HD12 LEU A 110      49.610  58.760  47.290  1.00  0.00           H
ATOM   1549 HD13 LEU A 110      48.910  60.360  47.580  1.00  0.00           H
ATOM   1550  CD2 LEU A 110      47.480  60.710  45.560  1.00  0.00           C
ATOM   1551 HD21 LEU A 110      47.120  61.130  46.520  1.00  0.00           H
ATOM   1552 HD22 LEU A 110      46.610  60.460  44.910  1.00  0.00           H
ATOM   1553 HD23 LEU A 110      48.050  61.480  44.990  1.00  0.00           H
ATOM   1554  C   LEU A 110      48.670  58.210  42.060  1.00  0.00           C
ATOM   1555  O   LEU A 110      48.320  59.030  41.180  1.00  0.00           O
ATOM   1556  N   MET A 111      49.480  57.230  41.820  1.00  0.00           N
ATOM   1557  HN  MET A 111      49.740  56.640  42.580  1.00  0.00           H
ATOM   1558  CA  MET A 111      50.170  57.140  40.490  1.00  0.00           C
ATOM   1559  HA  MET A 111      50.250  58.120  40.040  1.00  0.00           H
ATOM   1560  CB  MET A 111      51.480  56.460  40.700  1.00  0.00           C
ATOM   1561  HB1 MET A 111      51.950  56.080  39.760  1.00  0.00           H
ATOM   1562  HB2 MET A 111      51.250  55.560  41.300  1.00  0.00           H
ATOM   1563  CG  MET A 111      52.550  57.200  41.520  1.00  0.00           C
ATOM   1564  HG1 MET A 111      52.370  57.380  42.600  1.00  0.00           H
ATOM   1565  HG2 MET A 111      52.660  58.160  40.970  1.00  0.00           H
ATOM   1566  SD  MET A 111      54.160  56.360  41.340  1.00  0.00           S
ATOM   1567  CE  MET A 111      53.720  55.090  42.620  1.00  0.00           C
ATOM   1568  HE1 MET A 111      52.990  54.430  42.110  1.00  0.00           H
ATOM   1569  HE2 MET A 111      53.170  55.570  43.460  1.00  0.00           H
ATOM   1570  HE3 MET A 111      54.590  54.460  42.900  1.00  0.00           H
ATOM   1571  C   MET A 111      49.350  56.330  39.540  1.00  0.00           C
ATOM   1572  O   MET A 111      49.510  56.370  38.340  1.00  0.00           O
ATOM   1573  N   GLU A 112      48.460  55.430  40.040  1.00  0.00           N
ATOM   1574  HN  GLU A 112      48.260  55.450  41.010  1.00  0.00           H
ATOM   1575  CA  GLU A 112      47.570  54.480  39.390  1.00  0.00           C
ATOM   1576  HA  GLU A 112      46.870  54.060  40.090  1.00  0.00           H
ATOM   1577  CB  GLU A 112      46.520  55.190  38.550  1.00  0.00           C
ATOM   1578  HB1 GLU A 112      45.950  54.410  37.990  1.00  0.00           H
ATOM   1579  HB2 GLU A 112      46.980  55.820  37.750  1.00  0.00           H
ATOM   1580  CG  GLU A 112      45.530  56.060  39.400  1.00  0.00           C
ATOM   1581  HG1 GLU A 112      46.170  56.790  39.930  1.00  0.00           H
ATOM   1582  HG2 GLU A 112      44.880  55.450  40.060  1.00  0.00           H
ATOM   1583  CD  GLU A 112      44.720  56.770  38.400  1.00  0.00           C
ATOM   1584  OE1 GLU A 112      43.900  56.170  37.620  1.00  0.00           O
ATOM   1585  OE2 GLU A 112      44.950  58.010  38.240  1.00  0.00           O
ATOM   1586  C   GLU A 112      48.260  53.360  38.760  1.00  0.00           C
ATOM   1587  O   GLU A 112      48.020  52.950  37.660  1.00  0.00           O
ATOM   1588  N   THR A 113      49.300  52.850  39.450  1.00  0.00           N
ATOM   1589  HN  THR A 113      49.540  53.310  40.300  1.00  0.00           H
ATOM   1590  CA  THR A 113      50.040  51.660  39.020  1.00  0.00           C
ATOM   1591  HA  THR A 113      49.340  50.920  38.680  1.00  0.00           H
ATOM   1592  CB  THR A 113      50.920  52.030  37.830  1.00  0.00           C
ATOM   1593  HB  THR A 113      50.300  52.420  36.990  1.00  0.00           H
ATOM   1594  OG1 THR A 113      51.630  51.020  37.180  1.00  0.00           O
ATOM   1595  HG1 THR A 113      51.870  51.340  36.310  1.00  0.00           H
ATOM   1596  CG2 THR A 113      51.870  53.250  38.140  1.00  0.00           C
ATOM   1597 HG21 THR A 113      52.300  53.560  37.160  1.00  0.00           H
ATOM   1598 HG22 THR A 113      52.730  53.040  38.800  1.00  0.00           H
ATOM   1599 HG23 THR A 113      51.400  54.160  38.570  1.00  0.00           H
ATOM   1600  C   THR A 113      50.970  51.150  40.080  1.00  0.00           C
ATOM   1601  O   THR A 113      51.170  51.960  41.010  1.00  0.00           O
ATOM   1602  N   TRP A 114      51.420  49.940  40.030  1.00  0.00           N
ATOM   1603  HN  TRP A 114      51.140  49.400  39.230  1.00  0.00           H
ATOM   1604  CA  TRP A 114      52.480  49.420  40.830  1.00  0.00           C
ATOM   1605  HA  TRP A 114      52.560  50.040  41.710  1.00  0.00           H
ATOM   1606  CB  TRP A 114      52.070  47.990  41.290  1.00  0.00           C
ATOM   1607  HB1 TRP A 114      51.830  47.360  40.410  1.00  0.00           H
ATOM   1608  HB2 TRP A 114      51.050  48.090  41.720  1.00  0.00           H
ATOM   1609  CG  TRP A 114      52.880  47.350  42.400  1.00  0.00           C
ATOM   1610  CD1 TRP A 114      53.830  46.410  42.220  1.00  0.00           C
ATOM   1611  HD1 TRP A 114      54.130  46.150  41.210  1.00  0.00           H
ATOM   1612  NE1 TRP A 114      54.140  45.740  43.410  1.00  0.00           N
ATOM   1613  HE1 TRP A 114      54.620  44.900  43.460  1.00  0.00           H
ATOM   1614  CE2 TRP A 114      53.410  46.280  44.340  1.00  0.00           C
ATOM   1615  CD2 TRP A 114      52.610  47.340  43.810  1.00  0.00           C
ATOM   1616  CE3 TRP A 114      51.690  48.030  44.560  1.00  0.00           C
ATOM   1617  HE3 TRP A 114      51.080  48.810  44.130  1.00  0.00           H
ATOM   1618  CZ3 TRP A 114      51.720  47.810  45.900  1.00  0.00           C
ATOM   1619  HZ3 TRP A 114      51.210  48.540  46.500  1.00  0.00           H
ATOM   1620  CZ2 TRP A 114      53.310  46.060  45.720  1.00  0.00           C
ATOM   1621  HZ2 TRP A 114      53.980  45.400  46.250  1.00  0.00           H
ATOM   1622  CH2 TRP A 114      52.460  46.830  46.510  1.00  0.00           C
ATOM   1623  HH2 TRP A 114      52.450  46.750  47.590  1.00  0.00           H
ATOM   1624  C   TRP A 114      53.830  49.420  40.130  1.00  0.00           C
ATOM   1625  O   TRP A 114      54.140  48.600  39.250  1.00  0.00           O
ATOM   1626  N   PRO A 115      54.870  50.130  40.660  1.00  0.00           N
ATOM   1627  CD  PRO A 115      54.700  51.320  41.460  1.00  0.00           C
ATOM   1628  HD1 PRO A 115      54.490  51.040  42.510  1.00  0.00           H
ATOM   1629  HD2 PRO A 115      53.830  51.920  41.120  1.00  0.00           H
ATOM   1630  CA  PRO A 115      56.130  50.060  40.020  1.00  0.00           C
ATOM   1631  HA  PRO A 115      56.080  49.640  39.020  1.00  0.00           H
ATOM   1632  CB  PRO A 115      56.620  51.520  39.980  1.00  0.00           C
ATOM   1633  HB1 PRO A 115      56.030  52.080  39.220  1.00  0.00           H
ATOM   1634  HB2 PRO A 115      57.670  51.690  39.660  1.00  0.00           H
ATOM   1635  CG  PRO A 115      56.020  52.120  41.260  1.00  0.00           C
ATOM   1636  HG1 PRO A 115      56.790  51.710  41.950  1.00  0.00           H
ATOM   1637  HG2 PRO A 115      56.020  53.230  41.220  1.00  0.00           H
ATOM   1638  C   PRO A 115      57.030  49.220  40.880  1.00  0.00           C
ATOM   1639  O   PRO A 115      58.230  49.120  40.560  1.00  0.00           O
ATOM   1640  N   PHE A 116      56.580  48.720  42.070  1.00  0.00           N
ATOM   1641  HN  PHE A 116      55.600  48.700  42.250  1.00  0.00           H
ATOM   1642  CA  PHE A 116      57.450  48.140  43.120  1.00  0.00           C
ATOM   1643  HA  PHE A 116      58.320  48.780  43.040  1.00  0.00           H
ATOM   1644  CB  PHE A 116      56.820  48.320  44.500  1.00  0.00           C
ATOM   1645  HB1 PHE A 116      57.600  48.080  45.260  1.00  0.00           H
ATOM   1646  HB2 PHE A 116      56.010  47.570  44.660  1.00  0.00           H
ATOM   1647  CG  PHE A 116      56.170  49.690  44.770  1.00  0.00           C
ATOM   1648  CD1 PHE A 116      56.910  50.840  44.910  1.00  0.00           C
ATOM   1649  HD1 PHE A 116      57.940  50.780  44.600  1.00  0.00           H
ATOM   1650  CE1 PHE A 116      56.470  52.070  45.400  1.00  0.00           C
ATOM   1651  HE1 PHE A 116      57.090  52.950  45.420  1.00  0.00           H
ATOM   1652  CZ  PHE A 116      55.150  52.200  45.680  1.00  0.00           C
ATOM   1653  HZ  PHE A 116      54.820  53.180  45.990  1.00  0.00           H
ATOM   1654  CD2 PHE A 116      54.830  49.820  45.120  1.00  0.00           C
ATOM   1655  HD2 PHE A 116      54.240  48.910  45.170  1.00  0.00           H
ATOM   1656  CE2 PHE A 116      54.300  51.040  45.570  1.00  0.00           C
ATOM   1657  HE2 PHE A 116      53.260  51.080  45.830  1.00  0.00           H
ATOM   1658  C   PHE A 116      57.820  46.670  42.920  1.00  0.00           C
ATOM   1659  O   PHE A 116      58.680  46.160  43.600  1.00  0.00           O
ATOM   1660  N   GLY A 117      57.180  45.990  41.940  1.00  0.00           N
ATOM   1661  HN  GLY A 117      56.610  46.470  41.270  1.00  0.00           H
ATOM   1662  CA  GLY A 117      57.770  44.730  41.500  1.00  0.00           C
ATOM   1663  HA1 GLY A 117      58.720  44.530  41.960  1.00  0.00           H
ATOM   1664  HA2 GLY A 117      57.820  44.710  40.420  1.00  0.00           H
ATOM   1665  C   GLY A 117      56.870  43.530  41.900  1.00  0.00           C
ATOM   1666  O   GLY A 117      55.990  43.650  42.740  1.00  0.00           O
ATOM   1667  N   GLU A 118      57.310  42.320  41.410  1.00  0.00           N
ATOM   1668  HN  GLU A 118      58.180  42.360  40.920  1.00  0.00           H
ATOM   1669  CA  GLU A 118      56.830  41.000  41.710  1.00  0.00           C
ATOM   1670  HA  GLU A 118      55.780  41.140  41.480  1.00  0.00           H
ATOM   1671  CB  GLU A 118      57.330  40.000  40.640  1.00  0.00           C
ATOM   1672  HB1 GLU A 118      58.410  40.160  40.430  1.00  0.00           H
ATOM   1673  HB2 GLU A 118      56.870  40.290  39.670  1.00  0.00           H
ATOM   1674  CG  GLU A 118      57.090  38.470  41.030  1.00  0.00           C
ATOM   1675  HG1 GLU A 118      56.060  38.370  41.420  1.00  0.00           H
ATOM   1676  HG2 GLU A 118      57.890  38.040  41.670  1.00  0.00           H
ATOM   1677  CD  GLU A 118      57.130  37.610  39.770  1.00  0.00           C
ATOM   1678  OE1 GLU A 118      56.650  36.440  39.890  1.00  0.00           O
ATOM   1679  OE2 GLU A 118      57.520  38.090  38.670  1.00  0.00           O
ATOM   1680  C   GLU A 118      57.080  40.560  43.080  1.00  0.00           C
ATOM   1681  O   GLU A 118      56.190  40.150  43.800  1.00  0.00           O
ATOM   1682  N   LEU A 119      58.340  40.670  43.550  1.00  0.00           N
ATOM   1683  HN  LEU A 119      59.010  41.070  42.930  1.00  0.00           H
ATOM   1684  CA  LEU A 119      58.740  40.140  44.840  1.00  0.00           C
ATOM   1685  HA  LEU A 119      58.260  39.170  44.890  1.00  0.00           H
ATOM   1686  CB  LEU A 119      60.280  40.210  44.870  1.00  0.00           C
ATOM   1687  HB1 LEU A 119      60.610  39.880  45.880  1.00  0.00           H
ATOM   1688  HB2 LEU A 119      60.530  41.290  44.850  1.00  0.00           H
ATOM   1689  CG  LEU A 119      60.920  39.290  43.740  1.00  0.00           C
ATOM   1690  HG  LEU A 119      60.640  39.660  42.740  1.00  0.00           H
ATOM   1691  CD1 LEU A 119      62.460  39.530  43.820  1.00  0.00           C
ATOM   1692 HD11 LEU A 119      63.160  39.030  43.120  1.00  0.00           H
ATOM   1693 HD12 LEU A 119      62.810  39.250  44.840  1.00  0.00           H
ATOM   1694 HD13 LEU A 119      62.570  40.630  43.660  1.00  0.00           H
ATOM   1695  CD2 LEU A 119      60.620  37.820  43.810  1.00  0.00           C
ATOM   1696 HD21 LEU A 119      59.580  37.430  43.850  1.00  0.00           H
ATOM   1697 HD22 LEU A 119      61.230  37.320  44.590  1.00  0.00           H
ATOM   1698 HD23 LEU A 119      61.140  37.450  42.900  1.00  0.00           H
ATOM   1699  C   LEU A 119      57.960  40.800  45.940  1.00  0.00           C
ATOM   1700  O   LEU A 119      57.460  40.160  46.840  1.00  0.00           O
ATOM   1701  N   LEU A 120      57.760  42.140  45.930  1.00  0.00           N
ATOM   1702  HN  LEU A 120      58.320  42.600  45.250  1.00  0.00           H
ATOM   1703  CA  LEU A 120      56.930  42.870  46.870  1.00  0.00           C
ATOM   1704  HA  LEU A 120      57.210  42.630  47.880  1.00  0.00           H
ATOM   1705  CB  LEU A 120      57.140  44.410  46.890  1.00  0.00           C
ATOM   1706  HB1 LEU A 120      57.010  44.790  45.850  1.00  0.00           H
ATOM   1707  HB2 LEU A 120      58.230  44.530  47.080  1.00  0.00           H
ATOM   1708  CG  LEU A 120      56.470  45.280  47.940  1.00  0.00           C
ATOM   1709  HG  LEU A 120      55.360  45.180  47.960  1.00  0.00           H
ATOM   1710  CD1 LEU A 120      56.890  44.840  49.390  1.00  0.00           C
ATOM   1711 HD11 LEU A 120      56.520  43.800  49.530  1.00  0.00           H
ATOM   1712 HD12 LEU A 120      56.420  45.510  50.140  1.00  0.00           H
ATOM   1713 HD13 LEU A 120      57.990  44.910  49.510  1.00  0.00           H
ATOM   1714  CD2 LEU A 120      56.640  46.760  47.680  1.00  0.00           C
ATOM   1715 HD21 LEU A 120      56.610  47.420  48.570  1.00  0.00           H
ATOM   1716 HD22 LEU A 120      55.940  47.060  46.860  1.00  0.00           H
ATOM   1717 HD23 LEU A 120      57.690  46.920  47.350  1.00  0.00           H
ATOM   1718  C   LEU A 120      55.480  42.520  46.720  1.00  0.00           C
ATOM   1719  O   LEU A 120      54.730  42.340  47.670  1.00  0.00           O
ATOM   1720  N   CYS A 121      55.030  42.350  45.510  1.00  0.00           N
ATOM   1721  HN  CYS A 121      55.640  42.620  44.770  1.00  0.00           H
ATOM   1722  CA  CYS A 121      53.590  41.870  45.310  1.00  0.00           C
ATOM   1723  HA  CYS A 121      52.980  42.640  45.770  1.00  0.00           H
ATOM   1724  CB  CYS A 121      53.220  41.760  43.820  1.00  0.00           C
ATOM   1725  HB1 CYS A 121      53.830  40.910  43.430  1.00  0.00           H
ATOM   1726  HB2 CYS A 121      53.460  42.780  43.430  1.00  0.00           H
ATOM   1727  SG  CYS A 121      51.530  41.500  43.370  1.00  0.00           S
ATOM   1728  C   CYS A 121      53.280  40.450  45.940  1.00  0.00           C
ATOM   1729  O   CYS A 121      52.250  40.230  46.590  1.00  0.00           O
ATOM   1730  N   LYS A 122      54.170  39.440  45.720  1.00  0.00           N
ATOM   1731  HN  LYS A 122      54.930  39.470  45.070  1.00  0.00           H
ATOM   1732  CA  LYS A 122      54.110  38.180  46.470  1.00  0.00           C
ATOM   1733  HA  LYS A 122      53.140  37.740  46.280  1.00  0.00           H
ATOM   1734  CB  LYS A 122      55.280  37.170  46.090  1.00  0.00           C
ATOM   1735  HB1 LYS A 122      55.080  36.350  46.800  1.00  0.00           H
ATOM   1736  HB2 LYS A 122      56.240  37.700  46.280  1.00  0.00           H
ATOM   1737  CG  LYS A 122      55.090  36.800  44.580  1.00  0.00           C
ATOM   1738  HG1 LYS A 122      55.220  37.600  43.810  1.00  0.00           H
ATOM   1739  HG2 LYS A 122      54.060  36.420  44.460  1.00  0.00           H
ATOM   1740  CD  LYS A 122      55.900  35.620  44.080  1.00  0.00           C
ATOM   1741  HD1 LYS A 122      55.730  34.730  44.720  1.00  0.00           H
ATOM   1742  HD2 LYS A 122      56.990  35.770  44.220  1.00  0.00           H
ATOM   1743  CE  LYS A 122      55.590  35.160  42.690  1.00  0.00           C
ATOM   1744  HE1 LYS A 122      56.360  34.520  42.210  1.00  0.00           H
ATOM   1745  HE2 LYS A 122      55.580  36.080  42.070  1.00  0.00           H
ATOM   1746  NZ  LYS A 122      54.190  34.550  42.430  1.00  0.00           N
ATOM   1747  HZ1 LYS A 122      53.880  33.920  43.200  1.00  0.00           H
ATOM   1748  HZ2 LYS A 122      54.260  34.160  41.480  1.00  0.00           H
ATOM   1749  HZ3 LYS A 122      53.620  35.410  42.320  1.00  0.00           H
ATOM   1750  C   LYS A 122      54.120  38.270  48.010  1.00  0.00           C
ATOM   1751  O   LYS A 122      53.310  37.580  48.680  1.00  0.00           O
ATOM   1752  N   ALA A 123      54.920  39.170  48.490  1.00  0.00           N
ATOM   1753  HN  ALA A 123      55.650  39.660  48.020  1.00  0.00           H
ATOM   1754  CA  ALA A 123      55.000  39.510  49.870  1.00  0.00           C
ATOM   1755  HA  ALA A 123      55.030  38.600  50.450  1.00  0.00           H
ATOM   1756  CB  ALA A 123      56.350  40.210  50.010  1.00  0.00           C
ATOM   1757  HB1 ALA A 123      57.090  39.490  49.600  1.00  0.00           H
ATOM   1758  HB2 ALA A 123      56.640  40.540  51.030  1.00  0.00           H
ATOM   1759  HB3 ALA A 123      56.510  41.000  49.250  1.00  0.00           H
ATOM   1760  C   ALA A 123      53.750  40.290  50.340  1.00  0.00           C
ATOM   1761  O   ALA A 123      53.140  39.810  51.240  1.00  0.00           O
ATOM   1762  N   VAL A 124      53.370  41.480  49.810  1.00  0.00           N
ATOM   1763  HN  VAL A 124      53.850  41.770  48.990  1.00  0.00           H
ATOM   1764  CA  VAL A 124      52.220  42.260  50.190  1.00  0.00           C
ATOM   1765  HA  VAL A 124      52.320  42.320  51.260  1.00  0.00           H
ATOM   1766  CB  VAL A 124      52.120  43.640  49.610  1.00  0.00           C
ATOM   1767  HB  VAL A 124      52.100  43.540  48.500  1.00  0.00           H
ATOM   1768  CG1 VAL A 124      50.800  44.390  49.870  1.00  0.00           C
ATOM   1769 HG11 VAL A 124      50.770  45.360  49.330  1.00  0.00           H
ATOM   1770 HG12 VAL A 124      50.570  44.520  50.950  1.00  0.00           H
ATOM   1771 HG13 VAL A 124      49.970  43.800  49.430  1.00  0.00           H
ATOM   1772  CG2 VAL A 124      53.290  44.470  50.150  1.00  0.00           C
ATOM   1773 HG21 VAL A 124      54.310  44.150  49.840  1.00  0.00           H
ATOM   1774 HG22 VAL A 124      53.330  44.480  51.260  1.00  0.00           H
ATOM   1775 HG23 VAL A 124      53.160  45.540  49.880  1.00  0.00           H
ATOM   1776  C   VAL A 124      50.880  41.550  50.110  1.00  0.00           C
ATOM   1777  O   VAL A 124      50.060  41.560  51.030  1.00  0.00           O
ATOM   1778  N   LEU A 125      50.680  40.780  48.970  1.00  0.00           N
ATOM   1779  HN  LEU A 125      51.320  40.760  48.220  1.00  0.00           H
ATOM   1780  CA  LEU A 125      49.330  40.140  48.750  1.00  0.00           C
ATOM   1781  HA  LEU A 125      48.570  40.830  49.090  1.00  0.00           H
ATOM   1782  CB  LEU A 125      49.020  39.780  47.300  1.00  0.00           C
ATOM   1783  HB1 LEU A 125      47.970  39.390  47.340  1.00  0.00           H
ATOM   1784  HB2 LEU A 125      49.600  38.940  46.860  1.00  0.00           H
ATOM   1785  CG  LEU A 125      48.930  40.860  46.230  1.00  0.00           C
ATOM   1786  HG  LEU A 125      49.970  41.020  45.870  1.00  0.00           H
ATOM   1787  CD1 LEU A 125      48.170  40.400  45.030  1.00  0.00           C
ATOM   1788 HD11 LEU A 125      48.730  39.490  44.740  1.00  0.00           H
ATOM   1789 HD12 LEU A 125      48.270  41.130  44.210  1.00  0.00           H
ATOM   1790 HD13 LEU A 125      47.100  40.140  45.160  1.00  0.00           H
ATOM   1791  CD2 LEU A 125      48.300  42.140  46.770  1.00  0.00           C
ATOM   1792 HD21 LEU A 125      48.060  42.970  46.070  1.00  0.00           H
ATOM   1793 HD22 LEU A 125      48.960  42.540  47.560  1.00  0.00           H
ATOM   1794 HD23 LEU A 125      47.340  41.840  47.250  1.00  0.00           H
ATOM   1795  C   LEU A 125      49.200  38.840  49.600  1.00  0.00           C
ATOM   1796  O   LEU A 125      48.140  38.440  50.010  1.00  0.00           O
ATOM   1797  N   SER A 126      50.360  38.180  49.890  1.00  0.00           N
ATOM   1798  HN  SER A 126      51.250  38.200  49.440  1.00  0.00           H
ATOM   1799  CA  SER A 126      50.380  37.210  50.960  1.00  0.00           C
ATOM   1800  HA  SER A 126      49.530  36.580  50.760  1.00  0.00           H
ATOM   1801  CB  SER A 126      51.680  36.300  51.100  1.00  0.00           C
ATOM   1802  HB1 SER A 126      52.710  36.710  51.210  1.00  0.00           H
ATOM   1803  HB2 SER A 126      51.750  35.930  50.060  1.00  0.00           H
ATOM   1804  OG  SER A 126      51.520  35.180  52.030  1.00  0.00           O
ATOM   1805  HG1 SER A 126      50.910  34.540  51.660  1.00  0.00           H
ATOM   1806  C   SER A 126      50.140  37.840  52.330  1.00  0.00           C
ATOM   1807  O   SER A 126      49.340  37.320  53.120  1.00  0.00           O
ATOM   1808  N   ILE A 127      50.730  38.970  52.700  1.00  0.00           N
ATOM   1809  HN  ILE A 127      51.440  39.400  52.150  1.00  0.00           H
ATOM   1810  CA  ILE A 127      50.600  39.560  53.990  1.00  0.00           C
ATOM   1811  HA  ILE A 127      50.760  38.730  54.650  1.00  0.00           H
ATOM   1812  CB  ILE A 127      51.640  40.660  54.320  1.00  0.00           C
ATOM   1813  HB  ILE A 127      51.780  41.210  53.360  1.00  0.00           H
ATOM   1814  CG2 ILE A 127      51.130  41.700  55.390  1.00  0.00           C
ATOM   1815 HG21 ILE A 127      50.260  42.340  55.140  1.00  0.00           H
ATOM   1816 HG22 ILE A 127      52.000  42.350  55.610  1.00  0.00           H
ATOM   1817 HG23 ILE A 127      50.890  41.230  56.370  1.00  0.00           H
ATOM   1818  CG1 ILE A 127      53.000  40.160  54.680  1.00  0.00           C
ATOM   1819 HG11 ILE A 127      53.190  39.220  54.130  1.00  0.00           H
ATOM   1820 HG12 ILE A 127      53.140  39.730  55.690  1.00  0.00           H
ATOM   1821  CD  ILE A 127      54.180  41.140  54.410  1.00  0.00           C
ATOM   1822  HD1 ILE A 127      55.120  40.610  54.690  1.00  0.00           H
ATOM   1823  HD2 ILE A 127      53.980  42.010  55.070  1.00  0.00           H
ATOM   1824  HD3 ILE A 127      54.230  41.540  53.370  1.00  0.00           H
ATOM   1825  C   ILE A 127      49.130  39.980  54.170  1.00  0.00           C
ATOM   1826  O   ILE A 127      48.540  39.600  55.210  1.00  0.00           O
ATOM   1827  N   ASP A 128      48.550  40.690  53.190  1.00  0.00           N
ATOM   1828  HN  ASP A 128      49.070  40.950  52.390  1.00  0.00           H
ATOM   1829  CA  ASP A 128      47.190  41.160  53.200  1.00  0.00           C
ATOM   1830  HA  ASP A 128      47.080  41.890  53.990  1.00  0.00           H
ATOM   1831  CB  ASP A 128      46.860  41.690  51.770  1.00  0.00           C
ATOM   1832  HB1 ASP A 128      47.060  40.970  50.950  1.00  0.00           H
ATOM   1833  HB2 ASP A 128      47.500  42.570  51.520  1.00  0.00           H
ATOM   1834  CG  ASP A 128      45.480  42.300  51.610  1.00  0.00           C
ATOM   1835  OD1 ASP A 128      45.190  43.190  52.430  1.00  0.00           O
ATOM   1836  OD2 ASP A 128      44.730  41.980  50.620  1.00  0.00           O
ATOM   1837  C   ASP A 128      46.190  40.120  53.640  1.00  0.00           C
ATOM   1838  O   ASP A 128      45.300  40.320  54.530  1.00  0.00           O
ATOM   1839  N   TYR A 129      46.340  38.930  53.040  1.00  0.00           N
ATOM   1840  HN  TYR A 129      47.110  38.870  52.410  1.00  0.00           H
ATOM   1841  CA  TYR A 129      45.640  37.700  53.520  1.00  0.00           C
ATOM   1842  HA  TYR A 129      44.640  38.010  53.790  1.00  0.00           H
ATOM   1843  CB  TYR A 129      45.550  36.540  52.480  1.00  0.00           C
ATOM   1844  HB1 TYR A 129      45.240  35.570  52.910  1.00  0.00           H
ATOM   1845  HB2 TYR A 129      46.580  36.400  52.080  1.00  0.00           H
ATOM   1846  CG  TYR A 129      44.480  36.770  51.310  1.00  0.00           C
ATOM   1847  CD1 TYR A 129      43.340  35.980  51.250  1.00  0.00           C
ATOM   1848  HD1 TYR A 129      43.110  35.300  52.050  1.00  0.00           H
ATOM   1849  CE1 TYR A 129      42.480  35.990  50.140  1.00  0.00           C
ATOM   1850  HE1 TYR A 129      41.720  35.220  50.120  1.00  0.00           H
ATOM   1851  CZ  TYR A 129      42.820  36.780  49.060  1.00  0.00           C
ATOM   1852  OH  TYR A 129      42.250  36.540  47.890  1.00  0.00           O
ATOM   1853  HH  TYR A 129      42.860  36.830  47.210  1.00  0.00           H
ATOM   1854  CD2 TYR A 129      44.720  37.730  50.300  1.00  0.00           C
ATOM   1855  HD2 TYR A 129      45.650  38.260  50.400  1.00  0.00           H
ATOM   1856  CE2 TYR A 129      43.820  37.670  49.190  1.00  0.00           C
ATOM   1857  HE2 TYR A 129      44.200  38.160  48.310  1.00  0.00           H
ATOM   1858  C   TYR A 129      46.100  37.120  54.860  1.00  0.00           C
ATOM   1859  O   TYR A 129      45.330  36.810  55.770  1.00  0.00           O
ATOM   1860  N   TYR A 130      47.410  36.870  55.040  1.00  0.00           N
ATOM   1861  HN  TYR A 130      48.000  37.160  54.300  1.00  0.00           H
ATOM   1862  CA  TYR A 130      48.040  35.990  56.010  1.00  0.00           C
ATOM   1863  HA  TYR A 130      47.590  35.010  56.010  1.00  0.00           H
ATOM   1864  CB  TYR A 130      49.570  35.850  55.660  1.00  0.00           C
ATOM   1865  HB1 TYR A 130      49.960  36.870  55.440  1.00  0.00           H
ATOM   1866  HB2 TYR A 130      49.660  35.190  54.770  1.00  0.00           H
ATOM   1867  CG  TYR A 130      50.550  35.440  56.650  1.00  0.00           C
ATOM   1868  CD1 TYR A 130      50.340  34.240  57.360  1.00  0.00           C
ATOM   1869  HD1 TYR A 130      49.360  33.810  57.260  1.00  0.00           H
ATOM   1870  CE1 TYR A 130      51.420  33.660  58.120  1.00  0.00           C
ATOM   1871  HE1 TYR A 130      51.340  32.730  58.660  1.00  0.00           H
ATOM   1872  CZ  TYR A 130      52.620  34.280  58.310  1.00  0.00           C
ATOM   1873  OH  TYR A 130      53.660  33.640  59.100  1.00  0.00           O
ATOM   1874  HH  TYR A 130      53.610  32.690  58.970  1.00  0.00           H
ATOM   1875  CD2 TYR A 130      51.750  36.120  56.910  1.00  0.00           C
ATOM   1876  HD2 TYR A 130      51.930  37.080  56.440  1.00  0.00           H
ATOM   1877  CE2 TYR A 130      52.770  35.570  57.770  1.00  0.00           C
ATOM   1878  HE2 TYR A 130      53.670  36.160  57.880  1.00  0.00           H
ATOM   1879  C   TYR A 130      47.800  36.550  57.430  1.00  0.00           C
ATOM   1880  O   TYR A 130      47.160  35.920  58.320  1.00  0.00           O
ATOM   1881  N   ASN A 131      48.170  37.750  57.700  1.00  0.00           N
ATOM   1882  HN  ASN A 131      48.610  38.200  56.930  1.00  0.00           H
ATOM   1883  CA  ASN A 131      47.960  38.540  58.910  1.00  0.00           C
ATOM   1884  HA  ASN A 131      48.370  37.920  59.700  1.00  0.00           H
ATOM   1885  CB  ASN A 131      48.800  39.860  58.810  1.00  0.00           C
ATOM   1886  HB1 ASN A 131      48.650  40.640  59.580  1.00  0.00           H
ATOM   1887  HB2 ASN A 131      48.730  40.490  57.890  1.00  0.00           H
ATOM   1888  CG  ASN A 131      50.290  39.480  58.810  1.00  0.00           C
ATOM   1889  OD1 ASN A 131      50.930  39.250  57.800  1.00  0.00           O
ATOM   1890  ND2 ASN A 131      50.780  39.000  60.030  1.00  0.00           N
ATOM   1891 HD21 ASN A 131      50.230  39.210  60.840  1.00  0.00           H
ATOM   1892 HD22 ASN A 131      51.650  38.520  60.110  1.00  0.00           H
ATOM   1893  C   ASN A 131      46.430  38.780  59.230  1.00  0.00           C
ATOM   1894  O   ASN A 131      45.980  38.530  60.310  1.00  0.00           O
ATOM   1895  N   MET A 132      45.630  39.140  58.270  1.00  0.00           N
ATOM   1896  HN  MET A 132      45.900  39.200  57.310  1.00  0.00           H
ATOM   1897  CA  MET A 132      44.160  39.160  58.510  1.00  0.00           C
ATOM   1898  HA  MET A 132      43.990  40.040  59.120  1.00  0.00           H
ATOM   1899  CB  MET A 132      43.470  39.470  57.140  1.00  0.00           C
ATOM   1900  HB1 MET A 132      43.780  38.710  56.390  1.00  0.00           H
ATOM   1901  HB2 MET A 132      43.820  40.470  56.820  1.00  0.00           H
ATOM   1902  CG  MET A 132      41.910  39.330  57.150  1.00  0.00           C
ATOM   1903  HG1 MET A 132      41.590  40.310  56.720  1.00  0.00           H
ATOM   1904  HG2 MET A 132      41.500  39.370  58.180  1.00  0.00           H
ATOM   1905  SD  MET A 132      41.040  38.010  56.140  1.00  0.00           S
ATOM   1906  CE  MET A 132      39.490  38.920  56.070  1.00  0.00           C
ATOM   1907  HE1 MET A 132      39.070  38.970  57.090  1.00  0.00           H
ATOM   1908  HE2 MET A 132      38.740  38.570  55.330  1.00  0.00           H
ATOM   1909  HE3 MET A 132      39.670  39.960  55.710  1.00  0.00           H
ATOM   1910  C   MET A 132      43.580  37.850  58.970  1.00  0.00           C
ATOM   1911  O   MET A 132      42.730  37.750  59.850  1.00  0.00           O
ATOM   1912  N   PHE A 133      43.980  36.710  58.410  1.00  0.00           N
ATOM   1913  HN  PHE A 133      44.700  36.760  57.720  1.00  0.00           H
ATOM   1914  CA  PHE A 133      43.690  35.410  58.940  1.00  0.00           C
ATOM   1915  HA  PHE A 133      42.620  35.550  59.000  1.00  0.00           H
ATOM   1916  CB  PHE A 133      44.020  34.340  57.890  1.00  0.00           C
ATOM   1917  HB1 PHE A 133      44.310  33.370  58.330  1.00  0.00           H
ATOM   1918  HB2 PHE A 133      44.930  34.680  57.340  1.00  0.00           H
ATOM   1919  CG  PHE A 133      42.890  34.040  56.870  1.00  0.00           C
ATOM   1920  CD1 PHE A 133      43.120  34.060  55.530  1.00  0.00           C
ATOM   1921  HD1 PHE A 133      44.130  34.330  55.250  1.00  0.00           H
ATOM   1922  CE1 PHE A 133      42.050  33.830  54.600  1.00  0.00           C
ATOM   1923  HE1 PHE A 133      42.270  33.840  53.540  1.00  0.00           H
ATOM   1924  CZ  PHE A 133      40.790  33.470  55.090  1.00  0.00           C
ATOM   1925  HZ  PHE A 133      40.090  33.010  54.420  1.00  0.00           H
ATOM   1926  CD2 PHE A 133      41.630  33.730  57.340  1.00  0.00           C
ATOM   1927  HD2 PHE A 133      41.360  33.680  58.380  1.00  0.00           H
ATOM   1928  CE2 PHE A 133      40.600  33.350  56.480  1.00  0.00           C
ATOM   1929  HE2 PHE A 133      39.740  33.020  57.040  1.00  0.00           H
ATOM   1930  C   PHE A 133      44.260  35.160  60.310  1.00  0.00           C
ATOM   1931  O   PHE A 133      43.540  34.760  61.200  1.00  0.00           O
ATOM   1932  N   THR A 134      45.520  35.510  60.570  1.00  0.00           N
ATOM   1933  HN  THR A 134      46.020  35.870  59.780  1.00  0.00           H
ATOM   1934  CA  THR A 134      46.180  35.280  61.810  1.00  0.00           C
ATOM   1935  HA  THR A 134      46.190  34.260  62.140  1.00  0.00           H
ATOM   1936  CB  THR A 134      47.610  35.760  61.760  1.00  0.00           C
ATOM   1937  HB  THR A 134      47.680  36.850  61.580  1.00  0.00           H
ATOM   1938  OG1 THR A 134      48.410  35.150  60.760  1.00  0.00           O
ATOM   1939  HG1 THR A 134      48.000  35.220  59.900  1.00  0.00           H
ATOM   1940  CG2 THR A 134      48.250  35.640  63.160  1.00  0.00           C
ATOM   1941 HG21 THR A 134      47.770  36.380  63.840  1.00  0.00           H
ATOM   1942 HG22 THR A 134      49.300  36.000  63.170  1.00  0.00           H
ATOM   1943 HG23 THR A 134      48.080  34.670  63.670  1.00  0.00           H
ATOM   1944  C   THR A 134      45.460  35.920  63.060  1.00  0.00           C
ATOM   1945  O   THR A 134      45.340  35.450  64.190  1.00  0.00           O
ATOM   1946  N   SER A 135      45.060  37.210  62.820  1.00  0.00           N
ATOM   1947  HN  SER A 135      45.190  37.590  61.910  1.00  0.00           H
ATOM   1948  CA  SER A 135      44.440  38.090  63.730  1.00  0.00           C
ATOM   1949  HA  SER A 135      45.050  38.090  64.620  1.00  0.00           H
ATOM   1950  CB  SER A 135      44.350  39.500  63.140  1.00  0.00           C
ATOM   1951  HB1 SER A 135      43.820  40.150  63.860  1.00  0.00           H
ATOM   1952  HB2 SER A 135      43.760  39.630  62.210  1.00  0.00           H
ATOM   1953  OG  SER A 135      45.630  40.070  62.820  1.00  0.00           O
ATOM   1954  HG1 SER A 135      45.460  40.950  62.480  1.00  0.00           H
ATOM   1955  C   SER A 135      43.060  37.640  64.080  1.00  0.00           C
ATOM   1956  O   SER A 135      42.700  37.670  65.260  1.00  0.00           O
ATOM   1957  N   ILE A 136      42.240  37.230  63.090  1.00  0.00           N
ATOM   1958  HN  ILE A 136      42.450  37.390  62.120  1.00  0.00           H
ATOM   1959  CA  ILE A 136      40.840  36.780  63.290  1.00  0.00           C
ATOM   1960  HA  ILE A 136      40.360  37.410  64.030  1.00  0.00           H
ATOM   1961  CB  ILE A 136      40.040  36.770  62.000  1.00  0.00           C
ATOM   1962  HB  ILE A 136      40.530  36.090  61.280  1.00  0.00           H
ATOM   1963  CG2 ILE A 136      38.670  36.260  62.350  1.00  0.00           C
ATOM   1964 HG21 ILE A 136      38.270  36.690  63.290  1.00  0.00           H
ATOM   1965 HG22 ILE A 136      38.580  35.160  62.490  1.00  0.00           H
ATOM   1966 HG23 ILE A 136      37.960  36.410  61.510  1.00  0.00           H
ATOM   1967  CG1 ILE A 136      40.050  38.200  61.380  1.00  0.00           C
ATOM   1968 HG11 ILE A 136      41.080  38.600  61.250  1.00  0.00           H
ATOM   1969 HG12 ILE A 136      39.530  38.880  62.090  1.00  0.00           H
ATOM   1970  CD  ILE A 136      39.340  38.380  59.980  1.00  0.00           C
ATOM   1971  HD1 ILE A 136      40.120  38.120  59.240  1.00  0.00           H
ATOM   1972  HD2 ILE A 136      39.020  39.440  60.040  1.00  0.00           H
ATOM   1973  HD3 ILE A 136      38.390  37.800  59.920  1.00  0.00           H
ATOM   1974  C   ILE A 136      40.770  35.400  64.030  1.00  0.00           C
ATOM   1975  O   ILE A 136      39.980  35.140  64.930  1.00  0.00           O
ATOM   1976  N   PHE A 137      41.690  34.490  63.630  1.00  0.00           N
ATOM   1977  HN  PHE A 137      42.280  34.600  62.840  1.00  0.00           H
ATOM   1978  CA  PHE A 137      41.960  33.290  64.390  1.00  0.00           C
ATOM   1979  HA  PHE A 137      41.050  32.710  64.510  1.00  0.00           H
ATOM   1980  CB  PHE A 137      43.020  32.320  63.790  1.00  0.00           C
ATOM   1981  HB1 PHE A 137      43.020  31.400  64.410  1.00  0.00           H
ATOM   1982  HB2 PHE A 137      44.020  32.800  63.800  1.00  0.00           H
ATOM   1983  CG  PHE A 137      42.650  31.910  62.340  1.00  0.00           C
ATOM   1984  CD1 PHE A 137      41.300  31.750  61.890  1.00  0.00           C
ATOM   1985  HD1 PHE A 137      40.400  32.040  62.410  1.00  0.00           H
ATOM   1986  CE1 PHE A 137      41.170  31.350  60.600  1.00  0.00           C
ATOM   1987  HE1 PHE A 137      40.170  31.340  60.190  1.00  0.00           H
ATOM   1988  CZ  PHE A 137      42.250  31.140  59.750  1.00  0.00           C
ATOM   1989  HZ  PHE A 137      42.060  30.720  58.770  1.00  0.00           H
ATOM   1990  CD2 PHE A 137      43.750  31.630  61.480  1.00  0.00           C
ATOM   1991  HD2 PHE A 137      44.760  31.640  61.870  1.00  0.00           H
ATOM   1992  CE2 PHE A 137      43.550  31.260  60.200  1.00  0.00           C
ATOM   1993  HE2 PHE A 137      44.410  31.010  59.590  1.00  0.00           H
ATOM   1994  C   PHE A 137      42.430  33.510  65.820  1.00  0.00           C
ATOM   1995  O   PHE A 137      41.890  32.850  66.750  1.00  0.00           O
ATOM   1996  N   THR A 138      43.410  34.450  66.010  1.00  0.00           N
ATOM   1997  HN  THR A 138      43.930  34.840  65.260  1.00  0.00           H
ATOM   1998  CA  THR A 138      43.850  34.820  67.350  1.00  0.00           C
ATOM   1999  HA  THR A 138      44.070  33.920  67.910  1.00  0.00           H
ATOM   2000  CB  THR A 138      45.000  35.830  67.390  1.00  0.00           C
ATOM   2001  HB  THR A 138      44.810  36.820  66.920  1.00  0.00           H
ATOM   2002  OG1 THR A 138      46.150  35.380  66.730  1.00  0.00           O
ATOM   2003  HG1 THR A 138      45.960  35.450  65.790  1.00  0.00           H
ATOM   2004  CG2 THR A 138      45.530  36.120  68.760  1.00  0.00           C
ATOM   2005 HG21 THR A 138      46.480  36.690  68.750  1.00  0.00           H
ATOM   2006 HG22 THR A 138      45.860  35.160  69.210  1.00  0.00           H
ATOM   2007 HG23 THR A 138      44.870  36.630  69.480  1.00  0.00           H
ATOM   2008  C   THR A 138      42.760  35.480  68.150  1.00  0.00           C
ATOM   2009  O   THR A 138      42.510  35.150  69.310  1.00  0.00           O
ATOM   2010  N   LEU A 139      41.980  36.450  67.600  1.00  0.00           N
ATOM   2011  HN  LEU A 139      42.320  36.900  66.780  1.00  0.00           H
ATOM   2012  CA  LEU A 139      40.890  37.080  68.320  1.00  0.00           C
ATOM   2013  HA  LEU A 139      41.300  37.380  69.270  1.00  0.00           H
ATOM   2014  CB  LEU A 139      40.330  38.290  67.490  1.00  0.00           C
ATOM   2015  HB1 LEU A 139      40.350  37.970  66.420  1.00  0.00           H
ATOM   2016  HB2 LEU A 139      41.100  39.080  67.550  1.00  0.00           H
ATOM   2017  CG  LEU A 139      38.890  38.830  67.680  1.00  0.00           C
ATOM   2018  HG  LEU A 139      38.080  38.080  67.570  1.00  0.00           H
ATOM   2019  CD1 LEU A 139      38.650  39.270  69.150  1.00  0.00           C
ATOM   2020 HD11 LEU A 139      38.370  38.410  69.780  1.00  0.00           H
ATOM   2021 HD12 LEU A 139      37.770  39.950  69.190  1.00  0.00           H
ATOM   2022 HD13 LEU A 139      39.520  39.800  69.600  1.00  0.00           H
ATOM   2023  CD2 LEU A 139      38.720  40.030  66.730  1.00  0.00           C
ATOM   2024 HD21 LEU A 139      38.820  39.680  65.680  1.00  0.00           H
ATOM   2025 HD22 LEU A 139      39.560  40.760  66.840  1.00  0.00           H
ATOM   2026 HD23 LEU A 139      37.730  40.450  66.980  1.00  0.00           H
ATOM   2027  C   LEU A 139      39.750  36.130  68.640  1.00  0.00           C
ATOM   2028  O   LEU A 139      39.330  36.020  69.830  1.00  0.00           O
ATOM   2029  N   THR A 140      39.410  35.170  67.790  1.00  0.00           N
ATOM   2030  HN  THR A 140      39.740  35.230  66.850  1.00  0.00           H
ATOM   2031  CA  THR A 140      38.590  34.000  68.060  1.00  0.00           C
ATOM   2032  HA  THR A 140      37.620  34.300  68.440  1.00  0.00           H
ATOM   2033  CB  THR A 140      38.240  33.080  66.840  1.00  0.00           C
ATOM   2034  HB  THR A 140      39.160  32.740  66.330  1.00  0.00           H
ATOM   2035  OG1 THR A 140      37.680  33.870  65.780  1.00  0.00           O
ATOM   2036  HG1 THR A 140      38.320  34.510  65.480  1.00  0.00           H
ATOM   2037  CG2 THR A 140      37.270  31.960  67.120  1.00  0.00           C
ATOM   2038 HG21 THR A 140      37.710  31.120  67.700  1.00  0.00           H
ATOM   2039 HG22 THR A 140      36.850  31.530  66.190  1.00  0.00           H
ATOM   2040 HG23 THR A 140      36.340  32.410  67.520  1.00  0.00           H
ATOM   2041  C   THR A 140      39.100  33.110  69.210  1.00  0.00           C
ATOM   2042  O   THR A 140      38.290  32.830  70.100  1.00  0.00           O
ATOM   2043  N   MET A 141      40.350  32.690  69.220  1.00  0.00           N
ATOM   2044  HN  MET A 141      40.990  32.810  68.470  1.00  0.00           H
ATOM   2045  CA  MET A 141      40.940  31.900  70.300  1.00  0.00           C
ATOM   2046  HA  MET A 141      40.280  31.090  70.560  1.00  0.00           H
ATOM   2047  CB  MET A 141      42.220  31.170  69.960  1.00  0.00           C
ATOM   2048  HB1 MET A 141      42.770  30.930  70.890  1.00  0.00           H
ATOM   2049  HB2 MET A 141      42.900  31.850  69.420  1.00  0.00           H
ATOM   2050  CG  MET A 141      41.900  29.970  69.040  1.00  0.00           C
ATOM   2051  HG1 MET A 141      42.850  29.530  68.680  1.00  0.00           H
ATOM   2052  HG2 MET A 141      41.430  30.460  68.150  1.00  0.00           H
ATOM   2053  SD  MET A 141      40.790  28.570  69.620  1.00  0.00           S
ATOM   2054  CE  MET A 141      41.620  27.950  71.120  1.00  0.00           C
ATOM   2055  HE1 MET A 141      42.490  27.250  71.080  1.00  0.00           H
ATOM   2056  HE2 MET A 141      40.830  27.390  71.660  1.00  0.00           H
ATOM   2057  HE3 MET A 141      41.990  28.760  71.770  1.00  0.00           H
ATOM   2058  C   MET A 141      41.100  32.620  71.570  1.00  0.00           C
ATOM   2059  O   MET A 141      40.860  32.040  72.600  1.00  0.00           O
ATOM   2060  N   MET A 142      41.360  33.950  71.550  1.00  0.00           N
ATOM   2061  HN  MET A 142      41.620  34.430  70.720  1.00  0.00           H
ATOM   2062  CA  MET A 142      41.200  34.760  72.760  1.00  0.00           C
ATOM   2063  HA  MET A 142      41.840  34.370  73.550  1.00  0.00           H
ATOM   2064  CB  MET A 142      41.700  36.190  72.470  1.00  0.00           C
ATOM   2065  HB1 MET A 142      41.380  36.410  71.420  1.00  0.00           H
ATOM   2066  HB2 MET A 142      42.790  36.150  72.300  1.00  0.00           H
ATOM   2067  CG  MET A 142      41.120  37.400  73.260  1.00  0.00           C
ATOM   2068  HG1 MET A 142      41.910  38.190  73.280  1.00  0.00           H
ATOM   2069  HG2 MET A 142      40.900  37.230  74.330  1.00  0.00           H
ATOM   2070  SD  MET A 142      39.610  38.180  72.610  1.00  0.00           S
ATOM   2071  CE  MET A 142      39.450  39.470  73.860  1.00  0.00           C
ATOM   2072  HE1 MET A 142      39.060  39.050  74.820  1.00  0.00           H
ATOM   2073  HE2 MET A 142      38.720  40.220  73.480  1.00  0.00           H
ATOM   2074  HE3 MET A 142      40.400  40.020  74.000  1.00  0.00           H
ATOM   2075  C   MET A 142      39.770  34.730  73.370  1.00  0.00           C
ATOM   2076  O   MET A 142      39.550  34.510  74.530  1.00  0.00           O
ATOM   2077  N   SER A 143      38.790  34.760  72.450  1.00  0.00           N
ATOM   2078  HN  SER A 143      39.040  35.070  71.530  1.00  0.00           H
ATOM   2079  CA  SER A 143      37.360  34.750  72.860  1.00  0.00           C
ATOM   2080  HA  SER A 143      37.230  35.480  73.650  1.00  0.00           H
ATOM   2081  CB  SER A 143      36.440  35.090  71.660  1.00  0.00           C
ATOM   2082  HB1 SER A 143      35.360  35.100  71.930  1.00  0.00           H
ATOM   2083  HB2 SER A 143      36.600  34.300  70.890  1.00  0.00           H
ATOM   2084  OG  SER A 143      36.770  36.390  71.060  1.00  0.00           O
ATOM   2085  HG1 SER A 143      37.500  36.200  70.460  1.00  0.00           H
ATOM   2086  C   SER A 143      36.900  33.400  73.380  1.00  0.00           C
ATOM   2087  O   SER A 143      36.170  33.340  74.360  1.00  0.00           O
ATOM   2088  N   VAL A 144      37.310  32.320  72.730  1.00  0.00           N
ATOM   2089  HN  VAL A 144      37.740  32.350  71.840  1.00  0.00           H
ATOM   2090  CA  VAL A 144      37.120  30.990  73.360  1.00  0.00           C
ATOM   2091  HA  VAL A 144      36.060  30.780  73.340  1.00  0.00           H
ATOM   2092  CB  VAL A 144      37.720  29.950  72.440  1.00  0.00           C
ATOM   2093  HB  VAL A 144      38.710  30.360  72.110  1.00  0.00           H
ATOM   2094  CG1 VAL A 144      38.010  28.550  73.080  1.00  0.00           C
ATOM   2095 HG11 VAL A 144      38.310  27.820  72.300  1.00  0.00           H
ATOM   2096 HG12 VAL A 144      37.130  28.130  73.620  1.00  0.00           H
ATOM   2097 HG13 VAL A 144      38.780  28.480  73.890  1.00  0.00           H
ATOM   2098  CG2 VAL A 144      36.820  29.760  71.160  1.00  0.00           C
ATOM   2099 HG21 VAL A 144      36.670  30.770  70.730  1.00  0.00           H
ATOM   2100 HG22 VAL A 144      35.860  29.240  71.370  1.00  0.00           H
ATOM   2101 HG23 VAL A 144      37.350  29.170  70.380  1.00  0.00           H
ATOM   2102  C   VAL A 144      37.800  30.820  74.760  1.00  0.00           C
ATOM   2103  O   VAL A 144      37.340  30.160  75.690  1.00  0.00           O
ATOM   2104  N   ASP A 145      39.040  31.310  74.980  1.00  0.00           N
ATOM   2105  HN  ASP A 145      39.510  31.710  74.200  1.00  0.00           H
ATOM   2106  CA  ASP A 145      39.790  31.210  76.250  1.00  0.00           C
ATOM   2107  HA  ASP A 145      39.760  30.150  76.450  1.00  0.00           H
ATOM   2108  CB  ASP A 145      41.250  31.620  75.920  1.00  0.00           C
ATOM   2109  HB1 ASP A 145      41.240  32.430  75.160  1.00  0.00           H
ATOM   2110  HB2 ASP A 145      41.700  30.720  75.450  1.00  0.00           H
ATOM   2111  CG  ASP A 145      42.090  32.040  77.050  1.00  0.00           C
ATOM   2112  OD1 ASP A 145      42.970  31.290  77.520  1.00  0.00           O
ATOM   2113  OD2 ASP A 145      41.870  33.220  77.450  1.00  0.00           O
ATOM   2114  C   ASP A 145      39.130  31.780  77.430  1.00  0.00           C
ATOM   2115  O   ASP A 145      38.860  31.110  78.420  1.00  0.00           O
ATOM   2116  N   ARG A 146      38.540  33.030  77.180  1.00  0.00           N
ATOM   2117  HN  ARG A 146      38.680  33.440  76.280  1.00  0.00           H
ATOM   2118  CA  ARG A 146      37.630  33.630  78.120  1.00  0.00           C
ATOM   2119  HA  ARG A 146      38.240  33.690  79.010  1.00  0.00           H
ATOM   2120  CB  ARG A 146      37.190  35.060  77.600  1.00  0.00           C
ATOM   2121  HB1 ARG A 146      36.570  35.480  78.420  1.00  0.00           H
ATOM   2122  HB2 ARG A 146      36.630  35.030  76.640  1.00  0.00           H
ATOM   2123  CG  ARG A 146      38.360  35.980  77.370  1.00  0.00           C
ATOM   2124  HG1 ARG A 146      38.060  36.970  76.970  1.00  0.00           H
ATOM   2125  HG2 ARG A 146      38.880  35.520  76.490  1.00  0.00           H
ATOM   2126  CD  ARG A 146      39.200  36.210  78.610  1.00  0.00           C
ATOM   2127  HD1 ARG A 146      39.770  35.290  78.860  1.00  0.00           H
ATOM   2128  HD2 ARG A 146      38.590  36.450  79.510  1.00  0.00           H
ATOM   2129  NE  ARG A 146      40.290  37.200  78.220  1.00  0.00           N
ATOM   2130  HE  ARG A 146      40.780  36.890  77.410  1.00  0.00           H
ATOM   2131  CZ  ARG A 146      40.250  38.520  78.400  1.00  0.00           C
ATOM   2132  NH1 ARG A 146      40.940  39.230  77.550  1.00  0.00           N
ATOM   2133 HH11 ARG A 146      41.600  38.750  76.970  1.00  0.00           H
ATOM   2134 HH12 ARG A 146      41.070  40.180  77.830  1.00  0.00           H
ATOM   2135  NH2 ARG A 146      39.350  39.020  79.240  1.00  0.00           N
ATOM   2136 HH21 ARG A 146      38.740  38.390  79.720  1.00  0.00           H
ATOM   2137 HH22 ARG A 146      39.200  40.000  79.400  1.00  0.00           H
ATOM   2138  C   ARG A 146      36.440  32.840  78.490  1.00  0.00           C
ATOM   2139  O   ARG A 146      36.060  32.710  79.650  1.00  0.00           O
ATOM   2140  N   TYR A 147      35.850  32.220  77.480  1.00  0.00           N
ATOM   2141  HN  TYR A 147      36.250  32.340  76.580  1.00  0.00           H
ATOM   2142  CA  TYR A 147      34.660  31.340  77.590  1.00  0.00           C
ATOM   2143  HA  TYR A 147      33.970  31.920  78.190  1.00  0.00           H
ATOM   2144  CB  TYR A 147      34.120  31.150  76.140  1.00  0.00           C
ATOM   2145  HB1 TYR A 147      34.990  31.330  75.470  1.00  0.00           H
ATOM   2146  HB2 TYR A 147      33.420  31.910  75.740  1.00  0.00           H
ATOM   2147  CG  TYR A 147      33.560  29.820  75.920  1.00  0.00           C
ATOM   2148  CD1 TYR A 147      32.180  29.690  76.270  1.00  0.00           C
ATOM   2149  HD1 TYR A 147      31.620  30.540  76.620  1.00  0.00           H
ATOM   2150  CE1 TYR A 147      31.580  28.430  76.010  1.00  0.00           C
ATOM   2151  HE1 TYR A 147      30.580  28.200  76.340  1.00  0.00           H
ATOM   2152  CZ  TYR A 147      32.290  27.400  75.420  1.00  0.00           C
ATOM   2153  OH  TYR A 147      31.700  26.140  75.310  1.00  0.00           O
ATOM   2154  HH  TYR A 147      30.910  26.060  75.850  1.00  0.00           H
ATOM   2155  CD2 TYR A 147      34.260  28.700  75.450  1.00  0.00           C
ATOM   2156  HD2 TYR A 147      35.290  28.850  75.180  1.00  0.00           H
ATOM   2157  CE2 TYR A 147      33.650  27.520  75.200  1.00  0.00           C
ATOM   2158  HE2 TYR A 147      34.230  26.670  74.860  1.00  0.00           H
ATOM   2159  C   TYR A 147      35.000  30.110  78.410  1.00  0.00           C
ATOM   2160  O   TYR A 147      34.230  29.760  79.310  1.00  0.00           O
ATOM   2161  N   ILE A 148      36.210  29.400  78.230  1.00  0.00           N
ATOM   2162  HN  ILE A 148      36.770  29.650  77.450  1.00  0.00           H
ATOM   2163  CA  ILE A 148      36.580  28.340  79.140  1.00  0.00           C
ATOM   2164  HA  ILE A 148      35.690  27.730  79.190  1.00  0.00           H
ATOM   2165  CB  ILE A 148      37.610  27.470  78.480  1.00  0.00           C
ATOM   2166  HB  ILE A 148      38.370  28.080  77.950  1.00  0.00           H
ATOM   2167  CG2 ILE A 148      38.370  26.620  79.460  1.00  0.00           C
ATOM   2168 HG21 ILE A 148      38.790  25.730  78.950  1.00  0.00           H
ATOM   2169 HG22 ILE A 148      37.710  26.310  80.300  1.00  0.00           H
ATOM   2170 HG23 ILE A 148      39.110  27.320  79.890  1.00  0.00           H
ATOM   2171  CG1 ILE A 148      36.900  26.650  77.340  1.00  0.00           C
ATOM   2172 HG11 ILE A 148      36.100  27.270  76.890  1.00  0.00           H
ATOM   2173 HG12 ILE A 148      36.400  25.840  77.910  1.00  0.00           H
ATOM   2174  CD  ILE A 148      37.810  26.120  76.220  1.00  0.00           C
ATOM   2175  HD1 ILE A 148      37.150  25.490  75.580  1.00  0.00           H
ATOM   2176  HD2 ILE A 148      38.670  25.590  76.680  1.00  0.00           H
ATOM   2177  HD3 ILE A 148      38.150  26.990  75.630  1.00  0.00           H
ATOM   2178  C   ILE A 148      36.730  28.770  80.530  1.00  0.00           C
ATOM   2179  O   ILE A 148      36.290  28.110  81.470  1.00  0.00           O
ATOM   2180  N   ALA A 149      37.380  29.880  80.740  1.00  0.00           N
ATOM   2181  HN  ALA A 149      37.680  30.360  79.930  1.00  0.00           H
ATOM   2182  CA  ALA A 149      37.600  30.390  82.110  1.00  0.00           C
ATOM   2183  HA  ALA A 149      38.060  29.610  82.690  1.00  0.00           H
ATOM   2184  CB  ALA A 149      38.590  31.590  82.130  1.00  0.00           C
ATOM   2185  HB1 ALA A 149      39.340  31.510  81.310  1.00  0.00           H
ATOM   2186  HB2 ALA A 149      39.130  31.800  83.070  1.00  0.00           H
ATOM   2187  HB3 ALA A 149      38.030  32.480  81.780  1.00  0.00           H
ATOM   2188  C   ALA A 149      36.360  30.690  82.890  1.00  0.00           C
ATOM   2189  O   ALA A 149      36.160  30.330  84.070  1.00  0.00           O
ATOM   2190  N   VAL A 150      35.370  31.320  82.170  1.00  0.00           N
ATOM   2191  HN  VAL A 150      35.410  31.590  81.210  1.00  0.00           H
ATOM   2192  CA  VAL A 150      34.120  31.740  82.720  1.00  0.00           C
ATOM   2193  HA  VAL A 150      34.420  32.110  83.690  1.00  0.00           H
ATOM   2194  CB  VAL A 150      33.620  32.970  81.970  1.00  0.00           C
ATOM   2195  HB  VAL A 150      33.680  32.730  80.890  1.00  0.00           H
ATOM   2196  CG1 VAL A 150      32.250  33.540  82.440  1.00  0.00           C
ATOM   2197 HG11 VAL A 150      31.440  32.860  82.110  1.00  0.00           H
ATOM   2198 HG12 VAL A 150      32.070  34.450  81.840  1.00  0.00           H
ATOM   2199 HG13 VAL A 150      32.140  33.650  83.540  1.00  0.00           H
ATOM   2200  CG2 VAL A 150      34.660  34.090  82.410  1.00  0.00           C
ATOM   2201 HG21 VAL A 150      34.320  34.460  83.400  1.00  0.00           H
ATOM   2202 HG22 VAL A 150      34.580  34.980  81.750  1.00  0.00           H
ATOM   2203 HG23 VAL A 150      35.720  33.770  82.390  1.00  0.00           H
ATOM   2204  C   VAL A 150      33.080  30.670  82.820  1.00  0.00           C
ATOM   2205  O   VAL A 150      32.320  30.550  83.830  1.00  0.00           O
ATOM   2206  N   CYS A 151      33.050  29.810  81.780  1.00  0.00           N
ATOM   2207  HN  CYS A 151      33.580  29.890  80.940  1.00  0.00           H
ATOM   2208  CA  CYS A 151      31.940  28.880  81.770  1.00  0.00           C
ATOM   2209  HA  CYS A 151      31.070  29.040  82.410  1.00  0.00           H
ATOM   2210  CB  CYS A 151      31.370  28.710  80.330  1.00  0.00           C
ATOM   2211  HB1 CYS A 151      30.590  27.940  80.520  1.00  0.00           H
ATOM   2212  HB2 CYS A 151      32.170  28.230  79.720  1.00  0.00           H
ATOM   2213  SG  CYS A 151      30.640  30.140  79.550  1.00  0.00           S
ATOM   2214  HG1 CYS A 151      31.790  30.700  79.230  1.00  0.00           H
ATOM   2215  C   CYS A 151      32.440  27.550  82.250  1.00  0.00           C
ATOM   2216  O   CYS A 151      31.670  26.640  82.480  1.00  0.00           O
ATOM   2217  N   HSD A 152      33.710  27.330  82.420  1.00  0.00           N
ATOM   2218  HN  HSD A 152      34.320  28.100  82.220  1.00  0.00           H
ATOM   2219  CA  HSD A 152      34.280  26.090  82.840  1.00  0.00           C
ATOM   2220  HA  HSD A 152      33.500  25.700  83.480  1.00  0.00           H
ATOM   2221  CB  HSD A 152      34.580  25.110  81.600  1.00  0.00           C
ATOM   2222  HB1 HSD A 152      34.870  24.100  81.960  1.00  0.00           H
ATOM   2223  HB2 HSD A 152      35.300  25.650  80.950  1.00  0.00           H
ATOM   2224  ND1 HSD A 152      32.650  23.810  80.700  1.00  0.00           N
ATOM   2225  HD1 HSD A 152      32.570  23.210  81.490  1.00  0.00           H
ATOM   2226  CG  HSD A 152      33.470  24.920  80.680  1.00  0.00           C
ATOM   2227  CE1 HSD A 152      32.000  23.680  79.530  1.00  0.00           C
ATOM   2228  HE1 HSD A 152      31.350  22.820  79.370  1.00  0.00           H
ATOM   2229  NE2 HSD A 152      32.390  24.600  78.720  1.00  0.00           N
ATOM   2230  CD2 HSD A 152      33.320  25.410  79.440  1.00  0.00           C
ATOM   2231  HD2 HSD A 152      33.840  26.120  78.820  1.00  0.00           H
ATOM   2232  C   HSD A 152      35.660  26.220  83.610  1.00  0.00           C
ATOM   2233  O   HSD A 152      36.650  25.720  83.130  1.00  0.00           O
ATOM   2234  N   PRO A 153      35.570  26.800  84.760  1.00  0.00           N
ATOM   2235  CD  PRO A 153      34.380  27.260  85.410  1.00  0.00           C
ATOM   2236  HD1 PRO A 153      33.610  26.460  85.510  1.00  0.00           H
ATOM   2237  HD2 PRO A 153      33.940  28.160  84.930  1.00  0.00           H
ATOM   2238  CA  PRO A 153      36.780  27.310  85.380  1.00  0.00           C
ATOM   2239  HA  PRO A 153      37.260  27.840  84.580  1.00  0.00           H
ATOM   2240  CB  PRO A 153      36.230  28.180  86.520  1.00  0.00           C
ATOM   2241  HB1 PRO A 153      35.970  29.200  86.190  1.00  0.00           H
ATOM   2242  HB2 PRO A 153      36.960  28.120  87.360  1.00  0.00           H
ATOM   2243  CG  PRO A 153      34.840  27.570  86.880  1.00  0.00           C
ATOM   2244  HG1 PRO A 153      34.900  26.570  87.360  1.00  0.00           H
ATOM   2245  HG2 PRO A 153      34.140  28.300  87.340  1.00  0.00           H
ATOM   2246  C   PRO A 153      37.670  26.140  85.870  1.00  0.00           C
ATOM   2247  O   PRO A 153      38.930  26.220  85.840  1.00  0.00           O
ATOM   2248  N   VAL A 154      37.190  25.010  86.460  1.00  0.00           N
ATOM   2249  HN  VAL A 154      36.200  24.870  86.500  1.00  0.00           H
ATOM   2250  CA  VAL A 154      37.960  23.820  86.880  1.00  0.00           C
ATOM   2251  HA  VAL A 154      38.760  24.120  87.530  1.00  0.00           H
ATOM   2252  CB  VAL A 154      37.090  22.740  87.610  1.00  0.00           C
ATOM   2253  HB  VAL A 154      36.180  22.700  86.980  1.00  0.00           H
ATOM   2254  CG1 VAL A 154      37.880  21.440  87.790  1.00  0.00           C
ATOM   2255 HG11 VAL A 154      38.760  21.760  88.390  1.00  0.00           H
ATOM   2256 HG12 VAL A 154      38.260  20.810  86.960  1.00  0.00           H
ATOM   2257 HG13 VAL A 154      37.250  20.800  88.440  1.00  0.00           H
ATOM   2258  CG2 VAL A 154      36.640  23.300  88.960  1.00  0.00           C
ATOM   2259 HG21 VAL A 154      37.400  23.130  89.740  1.00  0.00           H
ATOM   2260 HG22 VAL A 154      35.690  22.890  89.370  1.00  0.00           H
ATOM   2261 HG23 VAL A 154      36.550  24.410  88.870  1.00  0.00           H
ATOM   2262  C   VAL A 154      38.670  23.210  85.690  1.00  0.00           C
ATOM   2263  O   VAL A 154      39.890  22.920  85.680  1.00  0.00           O
ATOM   2264  N   LYS A 155      37.980  23.060  84.540  1.00  0.00           N
ATOM   2265  HN  LYS A 155      37.080  23.460  84.380  1.00  0.00           H
ATOM   2266  CA  LYS A 155      38.590  22.670  83.280  1.00  0.00           C
ATOM   2267  HA  LYS A 155      38.940  21.660  83.390  1.00  0.00           H
ATOM   2268  CB  LYS A 155      37.530  22.610  82.240  1.00  0.00           C
ATOM   2269  HB1 LYS A 155      37.930  22.030  81.380  1.00  0.00           H
ATOM   2270  HB2 LYS A 155      37.220  23.630  81.900  1.00  0.00           H
ATOM   2271  CG  LYS A 155      36.220  21.740  82.610  1.00  0.00           C
ATOM   2272  HG1 LYS A 155      35.520  21.930  81.770  1.00  0.00           H
ATOM   2273  HG2 LYS A 155      35.760  22.360  83.400  1.00  0.00           H
ATOM   2274  CD  LYS A 155      36.470  20.280  82.810  1.00  0.00           C
ATOM   2275  HD1 LYS A 155      37.280  20.180  83.570  1.00  0.00           H
ATOM   2276  HD2 LYS A 155      36.750  19.760  81.870  1.00  0.00           H
ATOM   2277  CE  LYS A 155      35.260  19.620  83.480  1.00  0.00           C
ATOM   2278  HE1 LYS A 155      34.920  20.020  84.450  1.00  0.00           H
ATOM   2279  HE2 LYS A 155      35.410  18.520  83.530  1.00  0.00           H
ATOM   2280  NZ  LYS A 155      34.100  19.750  82.500  1.00  0.00           N
ATOM   2281  HZ1 LYS A 155      34.380  19.400  81.560  1.00  0.00           H
ATOM   2282  HZ2 LYS A 155      33.820  20.750  82.550  1.00  0.00           H
ATOM   2283  HZ3 LYS A 155      33.240  19.270  82.840  1.00  0.00           H
ATOM   2284  C   LYS A 155      39.720  23.520  82.650  1.00  0.00           C
ATOM   2285  O   LYS A 155      40.480  23.100  81.780  1.00  0.00           O
ATOM   2286  N   ALA A 156      39.560  24.820  82.960  1.00  0.00           N
ATOM   2287  HN  ALA A 156      38.790  25.120  83.530  1.00  0.00           H
ATOM   2288  CA  ALA A 156      40.400  25.930  82.510  1.00  0.00           C
ATOM   2289  HA  ALA A 156      40.440  25.900  81.440  1.00  0.00           H
ATOM   2290  CB  ALA A 156      39.830  27.290  82.880  1.00  0.00           C
ATOM   2291  HB1 ALA A 156      40.410  28.090  82.380  1.00  0.00           H
ATOM   2292  HB2 ALA A 156      39.860  27.390  83.990  1.00  0.00           H
ATOM   2293  HB3 ALA A 156      38.780  27.390  82.540  1.00  0.00           H
ATOM   2294  C   ALA A 156      41.890  25.880  82.950  1.00  0.00           C
ATOM   2295  O   ALA A 156      42.760  26.380  82.200  1.00  0.00           O
ATOM   2296  N   LEU A 157      42.110  25.460  84.190  1.00  0.00           N
ATOM   2297  HN  LEU A 157      41.450  24.920  84.710  1.00  0.00           H
ATOM   2298  CA  LEU A 157      43.380  25.710  84.840  1.00  0.00           C
ATOM   2299  HA  LEU A 157      43.470  26.780  84.770  1.00  0.00           H
ATOM   2300  CB  LEU A 157      43.240  25.490  86.420  1.00  0.00           C
ATOM   2301  HB1 LEU A 157      44.230  25.680  86.860  1.00  0.00           H
ATOM   2302  HB2 LEU A 157      42.890  24.440  86.510  1.00  0.00           H
ATOM   2303  CG  LEU A 157      42.260  26.370  87.140  1.00  0.00           C
ATOM   2304  HG  LEU A 157      41.230  26.130  86.800  1.00  0.00           H
ATOM   2305  CD1 LEU A 157      42.330  25.900  88.570  1.00  0.00           C
ATOM   2306 HD11 LEU A 157      42.180  24.800  88.630  1.00  0.00           H
ATOM   2307 HD12 LEU A 157      41.640  26.520  89.170  1.00  0.00           H
ATOM   2308 HD13 LEU A 157      43.340  26.180  88.940  1.00  0.00           H
ATOM   2309  CD2 LEU A 157      42.720  27.830  87.090  1.00  0.00           C
ATOM   2310 HD21 LEU A 157      42.030  28.320  87.810  1.00  0.00           H
ATOM   2311 HD22 LEU A 157      42.630  28.290  86.090  1.00  0.00           H
ATOM   2312 HD23 LEU A 157      43.740  27.900  87.540  1.00  0.00           H
ATOM   2313  C   LEU A 157      44.580  25.030  84.260  1.00  0.00           C
ATOM   2314  O   LEU A 157      45.700  25.590  84.120  1.00  0.00           O
ATOM   2315  N   ASP A 158      44.400  23.780  83.900  1.00  0.00           N
ATOM   2316  HN  ASP A 158      43.540  23.380  84.200  1.00  0.00           H
ATOM   2317  CA  ASP A 158      45.390  22.970  83.160  1.00  0.00           C
ATOM   2318  HA  ASP A 158      46.320  23.210  83.660  1.00  0.00           H
ATOM   2319  CB  ASP A 158      44.990  21.460  83.250  1.00  0.00           C
ATOM   2320  HB1 ASP A 158      45.440  20.830  82.450  1.00  0.00           H
ATOM   2321  HB2 ASP A 158      43.910  21.360  82.980  1.00  0.00           H
ATOM   2322  CG  ASP A 158      45.360  20.790  84.540  1.00  0.00           C
ATOM   2323  OD1 ASP A 158      44.850  19.630  84.730  1.00  0.00           O
ATOM   2324  OD2 ASP A 158      46.150  21.350  85.340  1.00  0.00           O
ATOM   2325  C   ASP A 158      45.460  23.200  81.610  1.00  0.00           C
ATOM   2326  O   ASP A 158      46.450  23.000  80.990  1.00  0.00           O
ATOM   2327  N   PHE A 159      44.340  23.710  81.130  1.00  0.00           N
ATOM   2328  HN  PHE A 159      43.640  23.940  81.800  1.00  0.00           H
ATOM   2329  CA  PHE A 159      44.310  24.040  79.720  1.00  0.00           C
ATOM   2330  HA  PHE A 159      44.790  23.240  79.160  1.00  0.00           H
ATOM   2331  CB  PHE A 159      42.800  24.250  79.250  1.00  0.00           C
ATOM   2332  HB1 PHE A 159      42.300  24.930  79.970  1.00  0.00           H
ATOM   2333  HB2 PHE A 159      42.340  23.270  79.480  1.00  0.00           H
ATOM   2334  CG  PHE A 159      42.560  24.590  77.830  1.00  0.00           C
ATOM   2335  CD1 PHE A 159      43.110  23.690  76.910  1.00  0.00           C
ATOM   2336  HD1 PHE A 159      43.620  22.790  77.220  1.00  0.00           H
ATOM   2337  CE1 PHE A 159      42.800  23.920  75.580  1.00  0.00           C
ATOM   2338  HE1 PHE A 159      43.130  23.140  74.900  1.00  0.00           H
ATOM   2339  CZ  PHE A 159      41.950  24.980  75.160  1.00  0.00           C
ATOM   2340  HZ  PHE A 159      41.730  25.250  74.140  1.00  0.00           H
ATOM   2341  CD2 PHE A 159      41.810  25.720  77.470  1.00  0.00           C
ATOM   2342  HD2 PHE A 159      41.380  26.240  78.310  1.00  0.00           H
ATOM   2343  CE2 PHE A 159      41.520  25.870  76.180  1.00  0.00           C
ATOM   2344  HE2 PHE A 159      40.970  26.720  75.800  1.00  0.00           H
ATOM   2345  C   PHE A 159      45.180  25.290  79.460  1.00  0.00           C
ATOM   2346  O   PHE A 159      45.950  25.390  78.540  1.00  0.00           O
ATOM   2347  N   ARG A 160      44.970  26.300  80.320  1.00  0.00           N
ATOM   2348  HN  ARG A 160      44.340  26.180  81.090  1.00  0.00           H
ATOM   2349  CA  ARG A 160      45.380  27.690  80.110  1.00  0.00           C
ATOM   2350  HA  ARG A 160      45.430  27.920  79.060  1.00  0.00           H
ATOM   2351  CB  ARG A 160      44.340  28.690  80.690  1.00  0.00           C
ATOM   2352  HB1 ARG A 160      44.730  29.730  80.590  1.00  0.00           H
ATOM   2353  HB2 ARG A 160      44.270  28.630  81.800  1.00  0.00           H
ATOM   2354  CG  ARG A 160      42.960  28.680  80.020  1.00  0.00           C
ATOM   2355  HG1 ARG A 160      42.490  27.670  80.090  1.00  0.00           H
ATOM   2356  HG2 ARG A 160      43.000  28.900  78.930  1.00  0.00           H
ATOM   2357  CD  ARG A 160      41.950  29.630  80.590  1.00  0.00           C
ATOM   2358  HD1 ARG A 160      41.980  29.570  81.700  1.00  0.00           H
ATOM   2359  HD2 ARG A 160      40.950  29.480  80.140  1.00  0.00           H
ATOM   2360  NE  ARG A 160      42.400  30.990  80.190  1.00  0.00           N
ATOM   2361  HE  ARG A 160      42.560  31.080  79.210  1.00  0.00           H
ATOM   2362  CZ  ARG A 160      42.350  32.050  80.920  1.00  0.00           C
ATOM   2363  NH1 ARG A 160      42.600  33.190  80.320  1.00  0.00           N
ATOM   2364 HH11 ARG A 160      42.640  33.180  79.320  1.00  0.00           H
ATOM   2365 HH12 ARG A 160      42.120  33.980  80.680  1.00  0.00           H
ATOM   2366  NH2 ARG A 160      41.990  32.130  82.160  1.00  0.00           N
ATOM   2367 HH21 ARG A 160      42.110  31.380  82.810  1.00  0.00           H
ATOM   2368 HH22 ARG A 160      42.070  32.990  82.660  1.00  0.00           H
ATOM   2369  C   ARG A 160      46.820  28.010  80.460  1.00  0.00           C
ATOM   2370  O   ARG A 160      47.130  29.100  80.920  1.00  0.00           O
ATOM   2371  N   THR A 161      47.790  27.100  80.310  1.00  0.00           N
ATOM   2372  HN  THR A 161      47.580  26.190  79.960  1.00  0.00           H
ATOM   2373  CA  THR A 161      49.140  27.300  80.770  1.00  0.00           C
ATOM   2374  HA  THR A 161      49.110  27.650  81.800  1.00  0.00           H
ATOM   2375  CB  THR A 161      49.800  25.950  80.930  1.00  0.00           C
ATOM   2376  HB  THR A 161      50.680  26.090  81.580  1.00  0.00           H
ATOM   2377  OG1 THR A 161      50.370  25.430  79.730  1.00  0.00           O
ATOM   2378  HG1 THR A 161      51.120  24.930  80.060  1.00  0.00           H
ATOM   2379  CG2 THR A 161      48.940  24.770  81.600  1.00  0.00           C
ATOM   2380 HG21 THR A 161      48.690  25.190  82.590  1.00  0.00           H
ATOM   2381 HG22 THR A 161      49.570  23.850  81.620  1.00  0.00           H
ATOM   2382 HG23 THR A 161      48.050  24.570  80.970  1.00  0.00           H
ATOM   2383  C   THR A 161      49.800  28.310  79.880  1.00  0.00           C
ATOM   2384  O   THR A 161      49.370  28.460  78.690  1.00  0.00           O
ATOM   2385  N   PRO A 162      50.810  29.170  80.270  1.00  0.00           N
ATOM   2386  CD  PRO A 162      51.180  29.450  81.690  1.00  0.00           C
ATOM   2387  HD1 PRO A 162      51.960  28.680  81.920  1.00  0.00           H
ATOM   2388  HD2 PRO A 162      50.450  29.650  82.500  1.00  0.00           H
ATOM   2389  CA  PRO A 162      51.570  30.020  79.260  1.00  0.00           C
ATOM   2390  HA  PRO A 162      51.010  30.810  78.780  1.00  0.00           H
ATOM   2391  CB  PRO A 162      52.640  30.710  80.190  1.00  0.00           C
ATOM   2392  HB1 PRO A 162      52.880  31.740  79.850  1.00  0.00           H
ATOM   2393  HB2 PRO A 162      53.480  29.990  80.290  1.00  0.00           H
ATOM   2394  CG  PRO A 162      51.940  30.790  81.550  1.00  0.00           C
ATOM   2395  HG1 PRO A 162      52.570  30.950  82.450  1.00  0.00           H
ATOM   2396  HG2 PRO A 162      51.200  31.610  81.620  1.00  0.00           H
ATOM   2397  C   PRO A 162      52.080  29.260  78.050  1.00  0.00           C
ATOM   2398  O   PRO A 162      51.920  29.680  76.900  1.00  0.00           O
ATOM   2399  N   ALA A 163      52.670  28.070  78.280  1.00  0.00           N
ATOM   2400  HN  ALA A 163      52.910  27.920  79.240  1.00  0.00           H
ATOM   2401  CA  ALA A 163      53.060  27.200  77.180  1.00  0.00           C
ATOM   2402  HA  ALA A 163      53.770  27.740  76.570  1.00  0.00           H
ATOM   2403  CB  ALA A 163      53.650  25.910  77.860  1.00  0.00           C
ATOM   2404  HB1 ALA A 163      52.940  25.380  78.530  1.00  0.00           H
ATOM   2405  HB2 ALA A 163      54.460  26.250  78.530  1.00  0.00           H
ATOM   2406  HB3 ALA A 163      54.070  25.190  77.120  1.00  0.00           H
ATOM   2407  C   ALA A 163      51.970  26.760  76.180  1.00  0.00           C
ATOM   2408  O   ALA A 163      52.130  26.700  74.960  1.00  0.00           O
ATOM   2409  N   LYS A 164      50.780  26.440  76.710  1.00  0.00           N
ATOM   2410  HN  LYS A 164      50.650  26.490  77.700  1.00  0.00           H
ATOM   2411  CA  LYS A 164      49.650  26.140  75.890  1.00  0.00           C
ATOM   2412  HA  LYS A 164      50.000  25.610  75.010  1.00  0.00           H
ATOM   2413  CB  LYS A 164      48.520  25.380  76.650  1.00  0.00           C
ATOM   2414  HB1 LYS A 164      47.600  25.440  76.040  1.00  0.00           H
ATOM   2415  HB2 LYS A 164      48.290  25.800  77.650  1.00  0.00           H
ATOM   2416  CG  LYS A 164      48.910  23.960  76.870  1.00  0.00           C
ATOM   2417  HG1 LYS A 164      49.920  23.970  77.350  1.00  0.00           H
ATOM   2418  HG2 LYS A 164      48.870  23.480  75.870  1.00  0.00           H
ATOM   2419  CD  LYS A 164      48.000  23.180  77.920  1.00  0.00           C
ATOM   2420  HD1 LYS A 164      46.990  23.000  77.490  1.00  0.00           H
ATOM   2421  HD2 LYS A 164      47.840  23.860  78.780  1.00  0.00           H
ATOM   2422  CE  LYS A 164      48.600  21.860  78.200  1.00  0.00           C
ATOM   2423  HE1 LYS A 164      49.690  21.900  78.370  1.00  0.00           H
ATOM   2424  HE2 LYS A 164      48.370  21.160  77.380  1.00  0.00           H
ATOM   2425  NZ  LYS A 164      47.940  21.400  79.390  1.00  0.00           N
ATOM   2426  HZ1 LYS A 164      47.650  22.160  80.030  1.00  0.00           H
ATOM   2427  HZ2 LYS A 164      48.500  20.820  80.050  1.00  0.00           H
ATOM   2428  HZ3 LYS A 164      47.030  21.010  79.080  1.00  0.00           H
ATOM   2429  C   LYS A 164      49.060  27.340  75.200  1.00  0.00           C
ATOM   2430  O   LYS A 164      48.770  27.220  73.980  1.00  0.00           O
ATOM   2431  N   ALA A 165      48.950  28.560  75.850  1.00  0.00           N
ATOM   2432  HN  ALA A 165      49.100  28.590  76.840  1.00  0.00           H
ATOM   2433  CA  ALA A 165      48.630  29.870  75.230  1.00  0.00           C
ATOM   2434  HA  ALA A 165      47.610  29.740  74.900  1.00  0.00           H
ATOM   2435  CB  ALA A 165      48.860  30.970  76.330  1.00  0.00           C
ATOM   2436  HB1 ALA A 165      49.920  31.320  76.350  1.00  0.00           H
ATOM   2437  HB2 ALA A 165      48.600  30.550  77.330  1.00  0.00           H
ATOM   2438  HB3 ALA A 165      48.100  31.770  76.240  1.00  0.00           H
ATOM   2439  C   ALA A 165      49.550  30.150  74.050  1.00  0.00           C
ATOM   2440  O   ALA A 165      49.200  30.400  72.930  1.00  0.00           O
ATOM   2441  N   LYS A 166      50.900  30.070  74.290  1.00  0.00           N
ATOM   2442  HN  LYS A 166      51.190  29.940  75.230  1.00  0.00           H
ATOM   2443  CA  LYS A 166      51.980  30.090  73.320  1.00  0.00           C
ATOM   2444  HA  LYS A 166      51.910  31.020  72.760  1.00  0.00           H
ATOM   2445  CB  LYS A 166      53.380  30.100  73.970  1.00  0.00           C
ATOM   2446  HB1 LYS A 166      54.160  29.920  73.200  1.00  0.00           H
ATOM   2447  HB2 LYS A 166      53.380  29.260  74.690  1.00  0.00           H
ATOM   2448  CG  LYS A 166      53.770  31.360  74.850  1.00  0.00           C
ATOM   2449  HG1 LYS A 166      52.890  31.430  75.530  1.00  0.00           H
ATOM   2450  HG2 LYS A 166      53.760  32.310  74.270  1.00  0.00           H
ATOM   2451  CD  LYS A 166      55.100  31.210  75.610  1.00  0.00           C
ATOM   2452  HD1 LYS A 166      55.910  31.390  74.870  1.00  0.00           H
ATOM   2453  HD2 LYS A 166      55.150  30.190  76.040  1.00  0.00           H
ATOM   2454  CE  LYS A 166      55.270  32.170  76.750  1.00  0.00           C
ATOM   2455  HE1 LYS A 166      54.720  31.740  77.620  1.00  0.00           H
ATOM   2456  HE2 LYS A 166      54.840  33.150  76.450  1.00  0.00           H
ATOM   2457  NZ  LYS A 166      56.740  32.330  77.070  1.00  0.00           N
ATOM   2458  HZ1 LYS A 166      57.020  33.300  77.320  1.00  0.00           H
ATOM   2459  HZ2 LYS A 166      57.330  32.090  76.250  1.00  0.00           H
ATOM   2460  HZ3 LYS A 166      57.010  31.690  77.850  1.00  0.00           H
ATOM   2461  C   LYS A 166      51.950  29.020  72.250  1.00  0.00           C
ATOM   2462  O   LYS A 166      52.250  29.300  71.120  1.00  0.00           O
ATOM   2463  N   LEU A 167      51.540  27.770  72.560  1.00  0.00           N
ATOM   2464  HN  LEU A 167      51.410  27.460  73.500  1.00  0.00           H
ATOM   2465  CA  LEU A 167      51.350  26.700  71.600  1.00  0.00           C
ATOM   2466  HA  LEU A 167      52.210  26.550  70.960  1.00  0.00           H
ATOM   2467  CB  LEU A 167      51.240  25.330  72.270  1.00  0.00           C
ATOM   2468  HB1 LEU A 167      50.460  25.470  73.050  1.00  0.00           H
ATOM   2469  HB2 LEU A 167      52.200  25.150  72.810  1.00  0.00           H
ATOM   2470  CG  LEU A 167      50.960  24.080  71.450  1.00  0.00           C
ATOM   2471  HG  LEU A 167      49.950  24.170  70.990  1.00  0.00           H
ATOM   2472  CD1 LEU A 167      51.960  24.000  70.290  1.00  0.00           C
ATOM   2473 HD11 LEU A 167      51.870  22.990  69.820  1.00  0.00           H
ATOM   2474 HD12 LEU A 167      52.980  23.920  70.710  1.00  0.00           H
ATOM   2475 HD13 LEU A 167      51.930  24.840  69.570  1.00  0.00           H
ATOM   2476  CD2 LEU A 167      51.080  22.850  72.420  1.00  0.00           C
ATOM   2477 HD21 LEU A 167      52.130  22.740  72.770  1.00  0.00           H
ATOM   2478 HD22 LEU A 167      50.630  21.940  71.980  1.00  0.00           H
ATOM   2479 HD23 LEU A 167      50.360  22.960  73.260  1.00  0.00           H
ATOM   2480  C   LEU A 167      50.150  26.940  70.670  1.00  0.00           C
ATOM   2481  O   LEU A 167      50.240  26.730  69.460  1.00  0.00           O
ATOM   2482  N   ILE A 168      49.060  27.470  71.230  1.00  0.00           N
ATOM   2483  HN  ILE A 168      49.010  27.570  72.220  1.00  0.00           H
ATOM   2484  CA  ILE A 168      47.910  27.750  70.460  1.00  0.00           C
ATOM   2485  HA  ILE A 168      47.690  26.880  69.870  1.00  0.00           H
ATOM   2486  CB  ILE A 168      46.730  27.860  71.300  1.00  0.00           C
ATOM   2487  HB  ILE A 168      47.080  28.460  72.170  1.00  0.00           H
ATOM   2488  CG2 ILE A 168      45.520  28.600  70.560  1.00  0.00           C
ATOM   2489 HG21 ILE A 168      45.720  29.690  70.580  1.00  0.00           H
ATOM   2490 HG22 ILE A 168      44.590  28.380  71.110  1.00  0.00           H
ATOM   2491 HG23 ILE A 168      45.590  28.200  69.530  1.00  0.00           H
ATOM   2492  CG1 ILE A 168      46.330  26.380  71.690  1.00  0.00           C
ATOM   2493 HG11 ILE A 168      47.150  25.880  72.250  1.00  0.00           H
ATOM   2494 HG12 ILE A 168      46.100  25.760  70.790  1.00  0.00           H
ATOM   2495  CD  ILE A 168      45.120  26.210  72.640  1.00  0.00           C
ATOM   2496  HD1 ILE A 168      44.190  26.390  72.060  1.00  0.00           H
ATOM   2497  HD2 ILE A 168      45.170  26.880  73.530  1.00  0.00           H
ATOM   2498  HD3 ILE A 168      45.150  25.170  73.020  1.00  0.00           H
ATOM   2499  C   ILE A 168      48.110  28.820  69.490  1.00  0.00           C
ATOM   2500  O   ILE A 168      47.660  28.610  68.320  1.00  0.00           O
ATOM   2501  N   ASN A 169      48.750  29.970  69.880  1.00  0.00           N
ATOM   2502  HN  ASN A 169      49.160  30.040  70.790  1.00  0.00           H
ATOM   2503  CA  ASN A 169      49.260  30.950  68.930  1.00  0.00           C
ATOM   2504  HA  ASN A 169      48.330  31.300  68.500  1.00  0.00           H
ATOM   2505  CB  ASN A 169      49.870  32.170  69.690  1.00  0.00           C
ATOM   2506  HB1 ASN A 169      50.350  32.960  69.080  1.00  0.00           H
ATOM   2507  HB2 ASN A 169      50.750  31.860  70.300  1.00  0.00           H
ATOM   2508  CG  ASN A 169      48.780  32.980  70.400  1.00  0.00           C
ATOM   2509  OD1 ASN A 169      48.050  33.680  69.700  1.00  0.00           O
ATOM   2510  ND2 ASN A 169      48.730  33.040  71.740  1.00  0.00           N
ATOM   2511 HD21 ASN A 169      48.070  33.680  72.120  1.00  0.00           H
ATOM   2512 HD22 ASN A 169      49.210  32.380  72.320  1.00  0.00           H
ATOM   2513  C   ASN A 169      50.190  30.480  67.850  1.00  0.00           C
ATOM   2514  O   ASN A 169      50.070  30.940  66.690  1.00  0.00           O
ATOM   2515  N   ILE A 170      51.120  29.630  68.160  1.00  0.00           N
ATOM   2516  HN  ILE A 170      51.240  29.340  69.110  1.00  0.00           H
ATOM   2517  CA  ILE A 170      51.960  28.840  67.250  1.00  0.00           C
ATOM   2518  HA  ILE A 170      52.570  29.460  66.620  1.00  0.00           H
ATOM   2519  CB  ILE A 170      53.090  28.070  68.000  1.00  0.00           C
ATOM   2520  HB  ILE A 170      52.630  27.670  68.930  1.00  0.00           H
ATOM   2521  CG2 ILE A 170      53.750  27.020  67.080  1.00  0.00           C
ATOM   2522 HG21 ILE A 170      53.030  26.220  66.800  1.00  0.00           H
ATOM   2523 HG22 ILE A 170      54.650  26.590  67.570  1.00  0.00           H
ATOM   2524 HG23 ILE A 170      54.080  27.510  66.140  1.00  0.00           H
ATOM   2525  CG1 ILE A 170      54.230  29.070  68.250  1.00  0.00           C
ATOM   2526 HG11 ILE A 170      53.910  29.970  68.800  1.00  0.00           H
ATOM   2527 HG12 ILE A 170      54.550  29.300  67.210  1.00  0.00           H
ATOM   2528  CD  ILE A 170      55.470  28.640  69.070  1.00  0.00           C
ATOM   2529  HD1 ILE A 170      56.020  27.850  68.500  1.00  0.00           H
ATOM   2530  HD2 ILE A 170      55.180  28.280  70.080  1.00  0.00           H
ATOM   2531  HD3 ILE A 170      56.180  29.480  69.200  1.00  0.00           H
ATOM   2532  C   ILE A 170      51.240  27.860  66.300  1.00  0.00           C
ATOM   2533  O   ILE A 170      51.620  27.730  65.160  1.00  0.00           O
ATOM   2534  N   CYS A 171      50.220  27.160  66.700  1.00  0.00           N
ATOM   2535  HN  CYS A 171      50.110  27.260  67.690  1.00  0.00           H
ATOM   2536  CA  CYS A 171      49.270  26.370  66.000  1.00  0.00           C
ATOM   2537  HA  CYS A 171      49.910  25.700  65.440  1.00  0.00           H
ATOM   2538  CB  CYS A 171      48.310  25.580  66.970  1.00  0.00           C
ATOM   2539  HB1 CYS A 171      47.380  25.250  66.450  1.00  0.00           H
ATOM   2540  HB2 CYS A 171      47.930  26.360  67.650  1.00  0.00           H
ATOM   2541  SG  CYS A 171      49.000  24.170  67.870  1.00  0.00           S
ATOM   2542  HG1 CYS A 171      49.420  24.960  68.840  1.00  0.00           H
ATOM   2543  C   CYS A 171      48.500  27.200  64.990  1.00  0.00           C
ATOM   2544  O   CYS A 171      48.420  26.870  63.830  1.00  0.00           O
ATOM   2545  N   ILE A 172      48.040  28.450  65.380  1.00  0.00           N
ATOM   2546  HN  ILE A 172      48.100  28.710  66.340  1.00  0.00           H
ATOM   2547  CA  ILE A 172      47.360  29.350  64.530  1.00  0.00           C
ATOM   2548  HA  ILE A 172      46.600  28.780  64.020  1.00  0.00           H
ATOM   2549  CB  ILE A 172      46.650  30.550  65.280  1.00  0.00           C
ATOM   2550  HB  ILE A 172      47.300  30.770  66.150  1.00  0.00           H
ATOM   2551  CG2 ILE A 172      46.570  31.790  64.410  1.00  0.00           C
ATOM   2552 HG21 ILE A 172      47.550  32.170  64.040  1.00  0.00           H
ATOM   2553 HG22 ILE A 172      46.050  32.600  64.970  1.00  0.00           H
ATOM   2554 HG23 ILE A 172      45.990  31.590  63.480  1.00  0.00           H
ATOM   2555  CG1 ILE A 172      45.240  30.180  65.910  1.00  0.00           C
ATOM   2556 HG11 ILE A 172      45.180  29.120  66.240  1.00  0.00           H
ATOM   2557 HG12 ILE A 172      44.430  30.240  65.160  1.00  0.00           H
ATOM   2558  CD  ILE A 172      44.980  30.990  67.190  1.00  0.00           C
ATOM   2559  HD1 ILE A 172      45.840  30.950  67.900  1.00  0.00           H
ATOM   2560  HD2 ILE A 172      44.040  30.650  67.680  1.00  0.00           H
ATOM   2561  HD3 ILE A 172      44.840  32.070  66.960  1.00  0.00           H
ATOM   2562  C   ILE A 172      48.300  29.820  63.420  1.00  0.00           C
ATOM   2563  O   ILE A 172      48.060  29.790  62.210  1.00  0.00           O
ATOM   2564  N   TRP A 173      49.550  30.150  63.790  1.00  0.00           N
ATOM   2565  HN  TRP A 173      49.690  30.220  64.780  1.00  0.00           H
ATOM   2566  CA  TRP A 173      50.590  30.540  62.880  1.00  0.00           C
ATOM   2567  HA  TRP A 173      50.190  31.420  62.400  1.00  0.00           H
ATOM   2568  CB  TRP A 173      51.910  30.810  63.650  1.00  0.00           C
ATOM   2569  HB1 TRP A 173      52.310  29.880  64.120  1.00  0.00           H
ATOM   2570  HB2 TRP A 173      51.640  31.590  64.400  1.00  0.00           H
ATOM   2571  CG  TRP A 173      53.130  31.410  62.870  1.00  0.00           C
ATOM   2572  CD1 TRP A 173      53.400  32.720  62.620  1.00  0.00           C
ATOM   2573  HD1 TRP A 173      52.910  33.550  63.110  1.00  0.00           H
ATOM   2574  NE1 TRP A 173      54.450  32.820  61.790  1.00  0.00           N
ATOM   2575  HE1 TRP A 173      54.490  33.510  61.090  1.00  0.00           H
ATOM   2576  CE2 TRP A 173      55.030  31.670  61.680  1.00  0.00           C
ATOM   2577  CD2 TRP A 173      54.210  30.690  62.270  1.00  0.00           C
ATOM   2578  CE3 TRP A 173      54.570  29.350  62.140  1.00  0.00           C
ATOM   2579  HE3 TRP A 173      53.950  28.600  62.620  1.00  0.00           H
ATOM   2580  CZ3 TRP A 173      55.660  29.030  61.320  1.00  0.00           C
ATOM   2581  HZ3 TRP A 173      55.960  28.000  61.220  1.00  0.00           H
ATOM   2582  CZ2 TRP A 173      56.140  31.360  60.860  1.00  0.00           C
ATOM   2583  HZ2 TRP A 173      56.790  32.050  60.340  1.00  0.00           H
ATOM   2584  CH2 TRP A 173      56.390  30.010  60.660  1.00  0.00           C
ATOM   2585  HH2 TRP A 173      57.280  29.680  60.150  1.00  0.00           H
ATOM   2586  C   TRP A 173      50.960  29.470  61.890  1.00  0.00           C
ATOM   2587  O   TRP A 173      51.210  29.860  60.730  1.00  0.00           O
ATOM   2588  N   VAL A 174      51.100  28.140  62.220  1.00  0.00           N
ATOM   2589  HN  VAL A 174      50.890  27.800  63.130  1.00  0.00           H
ATOM   2590  CA  VAL A 174      51.210  27.110  61.150  1.00  0.00           C
ATOM   2591  HA  VAL A 174      52.150  27.350  60.670  1.00  0.00           H
ATOM   2592  CB  VAL A 174      51.390  25.690  61.780  1.00  0.00           C
ATOM   2593  HB  VAL A 174      50.510  25.340  62.360  1.00  0.00           H
ATOM   2594  CG1 VAL A 174      51.630  24.600  60.650  1.00  0.00           C
ATOM   2595 HG11 VAL A 174      50.710  24.350  60.080  1.00  0.00           H
ATOM   2596 HG12 VAL A 174      52.010  23.640  61.090  1.00  0.00           H
ATOM   2597 HG13 VAL A 174      52.270  24.970  59.820  1.00  0.00           H
ATOM   2598  CG2 VAL A 174      52.600  25.670  62.760  1.00  0.00           C
ATOM   2599 HG21 VAL A 174      53.580  25.650  62.240  1.00  0.00           H
ATOM   2600 HG22 VAL A 174      52.500  24.720  63.330  1.00  0.00           H
ATOM   2601 HG23 VAL A 174      52.630  26.570  63.410  1.00  0.00           H
ATOM   2602  C   VAL A 174      50.090  27.090  60.100  1.00  0.00           C
ATOM   2603  O   VAL A 174      50.370  27.080  58.900  1.00  0.00           O
ATOM   2604  N   LEU A 175      48.800  27.210  60.530  1.00  0.00           N
ATOM   2605  HN  LEU A 175      48.630  27.280  61.510  1.00  0.00           H
ATOM   2606  CA  LEU A 175      47.560  27.280  59.780  1.00  0.00           C
ATOM   2607  HA  LEU A 175      47.400  26.470  59.080  1.00  0.00           H
ATOM   2608  CB  LEU A 175      46.300  27.320  60.770  1.00  0.00           C
ATOM   2609  HB1 LEU A 175      46.510  28.050  61.580  1.00  0.00           H
ATOM   2610  HB2 LEU A 175      46.100  26.350  61.290  1.00  0.00           H
ATOM   2611  CG  LEU A 175      44.980  27.630  60.010  1.00  0.00           C
ATOM   2612  HG  LEU A 175      45.050  28.640  59.540  1.00  0.00           H
ATOM   2613  CD1 LEU A 175      44.520  26.580  59.000  1.00  0.00           C
ATOM   2614 HD11 LEU A 175      43.480  26.730  58.630  1.00  0.00           H
ATOM   2615 HD12 LEU A 175      44.550  25.530  59.350  1.00  0.00           H
ATOM   2616 HD13 LEU A 175      45.140  26.620  58.080  1.00  0.00           H
ATOM   2617  CD2 LEU A 175      43.940  27.860  61.180  1.00  0.00           C
ATOM   2618 HD21 LEU A 175      43.830  26.870  61.670  1.00  0.00           H
ATOM   2619 HD22 LEU A 175      42.970  28.250  60.810  1.00  0.00           H
ATOM   2620 HD23 LEU A 175      44.410  28.630  61.830  1.00  0.00           H
ATOM   2621  C   LEU A 175      47.470  28.450  58.820  1.00  0.00           C
ATOM   2622  O   LEU A 175      47.270  28.360  57.670  1.00  0.00           O
ATOM   2623  N   ALA A 176      47.750  29.660  59.310  1.00  0.00           N
ATOM   2624  HN  ALA A 176      47.990  29.810  60.260  1.00  0.00           H
ATOM   2625  CA  ALA A 176      47.940  30.870  58.610  1.00  0.00           C
ATOM   2626  HA  ALA A 176      47.010  31.160  58.150  1.00  0.00           H
ATOM   2627  CB  ALA A 176      48.290  31.890  59.670  1.00  0.00           C
ATOM   2628  HB1 ALA A 176      49.360  31.850  59.950  1.00  0.00           H
ATOM   2629  HB2 ALA A 176      47.570  31.830  60.520  1.00  0.00           H
ATOM   2630  HB3 ALA A 176      48.050  32.900  59.250  1.00  0.00           H
ATOM   2631  C   ALA A 176      49.110  30.820  57.600  1.00  0.00           C
ATOM   2632  O   ALA A 176      49.070  31.330  56.470  1.00  0.00           O
ATOM   2633  N   SER A 177      50.270  30.220  57.980  1.00  0.00           N
ATOM   2634  HN  SER A 177      50.450  29.970  58.930  1.00  0.00           H
ATOM   2635  CA  SER A 177      51.450  30.110  57.100  1.00  0.00           C
ATOM   2636  HA  SER A 177      51.640  31.130  56.780  1.00  0.00           H
ATOM   2637  CB  SER A 177      52.700  29.390  57.660  1.00  0.00           C
ATOM   2638  HB1 SER A 177      53.450  29.190  56.870  1.00  0.00           H
ATOM   2639  HB2 SER A 177      52.380  28.460  58.180  1.00  0.00           H
ATOM   2640  OG  SER A 177      53.360  30.180  58.640  1.00  0.00           O
ATOM   2641  HG1 SER A 177      53.350  29.720  59.480  1.00  0.00           H
ATOM   2642  C   SER A 177      51.060  29.250  55.930  1.00  0.00           C
ATOM   2643  O   SER A 177      51.330  29.640  54.810  1.00  0.00           O
ATOM   2644  N   GLY A 178      50.340  28.150  56.200  1.00  0.00           N
ATOM   2645  HN  GLY A 178      50.210  27.880  57.150  1.00  0.00           H
ATOM   2646  CA  GLY A 178      49.790  27.280  55.050  1.00  0.00           C
ATOM   2647  HA1 GLY A 178      49.280  26.460  55.520  1.00  0.00           H
ATOM   2648  HA2 GLY A 178      50.660  26.920  54.510  1.00  0.00           H
ATOM   2649  C   GLY A 178      48.900  28.000  54.100  1.00  0.00           C
ATOM   2650  O   GLY A 178      49.110  28.000  52.900  1.00  0.00           O
ATOM   2651  N   VAL A 179      47.920  28.740  54.650  1.00  0.00           N
ATOM   2652  HN  VAL A 179      47.780  28.600  55.620  1.00  0.00           H
ATOM   2653  CA  VAL A 179      46.910  29.520  53.970  1.00  0.00           C
ATOM   2654  HA  VAL A 179      46.540  28.810  53.240  1.00  0.00           H
ATOM   2655  CB  VAL A 179      45.860  30.000  54.930  1.00  0.00           C
ATOM   2656  HB  VAL A 179      46.350  30.450  55.820  1.00  0.00           H
ATOM   2657  CG1 VAL A 179      44.860  31.090  54.380  1.00  0.00           C
ATOM   2658 HG11 VAL A 179      45.380  32.030  54.100  1.00  0.00           H
ATOM   2659 HG12 VAL A 179      44.220  31.420  55.230  1.00  0.00           H
ATOM   2660 HG13 VAL A 179      44.350  30.800  53.440  1.00  0.00           H
ATOM   2661  CG2 VAL A 179      45.040  28.800  55.510  1.00  0.00           C
ATOM   2662 HG21 VAL A 179      44.340  29.090  56.310  1.00  0.00           H
ATOM   2663 HG22 VAL A 179      45.680  27.960  55.880  1.00  0.00           H
ATOM   2664 HG23 VAL A 179      44.450  28.300  54.710  1.00  0.00           H
ATOM   2665  C   VAL A 179      47.400  30.680  53.220  1.00  0.00           C
ATOM   2666  O   VAL A 179      46.920  31.210  52.160  1.00  0.00           O
ATOM   2667  N   GLY A 180      48.580  31.150  53.680  1.00  0.00           N
ATOM   2668  HN  GLY A 180      48.960  30.870  54.560  1.00  0.00           H
ATOM   2669  CA  GLY A 180      49.170  32.290  52.980  1.00  0.00           C
ATOM   2670  HA1 GLY A 180      50.010  32.560  53.610  1.00  0.00           H
ATOM   2671  HA2 GLY A 180      48.470  33.060  52.690  1.00  0.00           H
ATOM   2672  C   GLY A 180      49.940  31.950  51.720  1.00  0.00           C
ATOM   2673  O   GLY A 180      50.000  32.830  50.860  1.00  0.00           O
ATOM   2674  N   VAL A 181      50.470  30.700  51.620  1.00  0.00           N
ATOM   2675  HN  VAL A 181      50.330  30.010  52.320  1.00  0.00           H
ATOM   2676  CA  VAL A 181      51.270  30.260  50.560  1.00  0.00           C
ATOM   2677  HA  VAL A 181      52.000  31.050  50.450  1.00  0.00           H
ATOM   2678  CB  VAL A 181      52.040  29.010  50.890  1.00  0.00           C
ATOM   2679  HB  VAL A 181      51.380  28.280  51.410  1.00  0.00           H
ATOM   2680  CG1 VAL A 181      52.790  28.480  49.690  1.00  0.00           C
ATOM   2681 HG11 VAL A 181      53.420  29.270  49.240  1.00  0.00           H
ATOM   2682 HG12 VAL A 181      52.210  28.010  48.860  1.00  0.00           H
ATOM   2683 HG13 VAL A 181      53.470  27.710  50.100  1.00  0.00           H
ATOM   2684  CG2 VAL A 181      53.110  29.440  51.910  1.00  0.00           C
ATOM   2685 HG21 VAL A 181      53.910  30.140  51.580  1.00  0.00           H
ATOM   2686 HG22 VAL A 181      53.660  28.480  52.060  1.00  0.00           H
ATOM   2687 HG23 VAL A 181      52.700  29.720  52.900  1.00  0.00           H
ATOM   2688  C   VAL A 181      50.600  30.210  49.140  1.00  0.00           C
ATOM   2689  O   VAL A 181      51.200  30.690  48.200  1.00  0.00           O
ATOM   2690  N   PRO A 182      49.410  29.650  48.900  1.00  0.00           N
ATOM   2691  CD  PRO A 182      48.730  28.640  49.760  1.00  0.00           C
ATOM   2692  HD1 PRO A 182      48.060  29.170  50.470  1.00  0.00           H
ATOM   2693  HD2 PRO A 182      49.450  27.930  50.220  1.00  0.00           H
ATOM   2694  CA  PRO A 182      48.620  30.000  47.660  1.00  0.00           C
ATOM   2695  HA  PRO A 182      49.260  29.580  46.910  1.00  0.00           H
ATOM   2696  CB  PRO A 182      47.300  29.170  47.880  1.00  0.00           C
ATOM   2697  HB1 PRO A 182      46.790  28.920  46.930  1.00  0.00           H
ATOM   2698  HB2 PRO A 182      46.500  29.740  48.400  1.00  0.00           H
ATOM   2699  CG  PRO A 182      47.730  27.930  48.810  1.00  0.00           C
ATOM   2700  HG1 PRO A 182      46.910  27.390  49.320  1.00  0.00           H
ATOM   2701  HG2 PRO A 182      48.160  27.090  48.210  1.00  0.00           H
ATOM   2702  C   PRO A 182      48.550  31.470  47.260  1.00  0.00           C
ATOM   2703  O   PRO A 182      48.730  31.680  46.110  1.00  0.00           O
ATOM   2704  N   ILE A 183      48.310  32.430  48.210  1.00  0.00           N
ATOM   2705  HN  ILE A 183      48.050  32.180  49.140  1.00  0.00           H
ATOM   2706  CA  ILE A 183      48.280  33.840  47.880  1.00  0.00           C
ATOM   2707  HA  ILE A 183      47.670  34.030  47.010  1.00  0.00           H
ATOM   2708  CB  ILE A 183      47.620  34.680  48.970  1.00  0.00           C
ATOM   2709  HB  ILE A 183      48.310  34.830  49.830  1.00  0.00           H
ATOM   2710  CG2 ILE A 183      47.300  36.110  48.430  1.00  0.00           C
ATOM   2711 HG21 ILE A 183      46.970  36.750  49.280  1.00  0.00           H
ATOM   2712 HG22 ILE A 183      46.480  36.050  47.690  1.00  0.00           H
ATOM   2713 HG23 ILE A 183      48.130  36.670  47.960  1.00  0.00           H
ATOM   2714  CG1 ILE A 183      46.380  34.000  49.450  1.00  0.00           C
ATOM   2715 HG11 ILE A 183      46.030  34.730  50.220  1.00  0.00           H
ATOM   2716 HG12 ILE A 183      46.590  33.030  49.950  1.00  0.00           H
ATOM   2717  CD  ILE A 183      45.260  33.820  48.410  1.00  0.00           C
ATOM   2718  HD1 ILE A 183      44.860  34.760  47.980  1.00  0.00           H
ATOM   2719  HD2 ILE A 183      44.370  33.350  48.860  1.00  0.00           H
ATOM   2720  HD3 ILE A 183      45.650  33.190  47.580  1.00  0.00           H
ATOM   2721  C   ILE A 183      49.580  34.440  47.350  1.00  0.00           C
ATOM   2722  O   ILE A 183      49.620  35.260  46.510  1.00  0.00           O
ATOM   2723  N   MET A 184      50.750  34.020  47.850  1.00  0.00           N
ATOM   2724  HN  MET A 184      50.920  33.320  48.550  1.00  0.00           H
ATOM   2725  CA  MET A 184      52.010  34.400  47.200  1.00  0.00           C
ATOM   2726  HA  MET A 184      52.040  35.460  47.010  1.00  0.00           H
ATOM   2727  CB  MET A 184      53.210  34.080  48.120  1.00  0.00           C
ATOM   2728  HB1 MET A 184      53.190  34.790  48.980  1.00  0.00           H
ATOM   2729  HB2 MET A 184      54.180  34.310  47.640  1.00  0.00           H
ATOM   2730  CG  MET A 184      53.210  32.720  48.710  1.00  0.00           C
ATOM   2731  HG1 MET A 184      53.250  31.950  47.910  1.00  0.00           H
ATOM   2732  HG2 MET A 184      52.340  32.460  49.350  1.00  0.00           H
ATOM   2733  SD  MET A 184      54.680  32.310  49.650  1.00  0.00           S
ATOM   2734  CE  MET A 184      54.710  33.750  50.750  1.00  0.00           C
ATOM   2735  HE1 MET A 184      55.400  33.720  51.620  1.00  0.00           H
ATOM   2736  HE2 MET A 184      53.720  33.960  51.210  1.00  0.00           H
ATOM   2737  HE3 MET A 184      55.020  34.710  50.290  1.00  0.00           H
ATOM   2738  C   MET A 184      52.190  33.740  45.840  1.00  0.00           C
ATOM   2739  O   MET A 184      52.600  34.470  44.940  1.00  0.00           O
ATOM   2740  N   VAL A 185      51.900  32.400  45.670  1.00  0.00           N
ATOM   2741  HN  VAL A 185      51.670  31.730  46.360  1.00  0.00           H
ATOM   2742  CA  VAL A 185      52.100  31.760  44.370  1.00  0.00           C
ATOM   2743  HA  VAL A 185      53.150  31.890  44.190  1.00  0.00           H
ATOM   2744  CB  VAL A 185      51.970  30.250  44.420  1.00  0.00           C
ATOM   2745  HB  VAL A 185      50.900  30.020  44.580  1.00  0.00           H
ATOM   2746  CG1 VAL A 185      52.440  29.610  43.090  1.00  0.00           C
ATOM   2747 HG11 VAL A 185      51.810  29.940  42.240  1.00  0.00           H
ATOM   2748 HG12 VAL A 185      52.370  28.510  43.070  1.00  0.00           H
ATOM   2749 HG13 VAL A 185      53.480  29.910  42.820  1.00  0.00           H
ATOM   2750  CG2 VAL A 185      52.870  29.670  45.560  1.00  0.00           C
ATOM   2751 HG21 VAL A 185      53.950  29.900  45.430  1.00  0.00           H
ATOM   2752 HG22 VAL A 185      52.750  28.560  45.540  1.00  0.00           H
ATOM   2753 HG23 VAL A 185      52.540  30.030  46.550  1.00  0.00           H
ATOM   2754  C   VAL A 185      51.260  32.400  43.310  1.00  0.00           C
ATOM   2755  O   VAL A 185      51.680  32.590  42.200  1.00  0.00           O
ATOM   2756  N   MET A 186      49.980  32.750  43.560  1.00  0.00           N
ATOM   2757  HN  MET A 186      49.550  32.350  44.370  1.00  0.00           H
ATOM   2758  CA  MET A 186      49.150  33.480  42.560  1.00  0.00           C
ATOM   2759  HA  MET A 186      49.350  33.050  41.590  1.00  0.00           H
ATOM   2760  CB  MET A 186      47.670  33.240  42.690  1.00  0.00           C
ATOM   2761  HB1 MET A 186      47.140  33.680  41.820  1.00  0.00           H
ATOM   2762  HB2 MET A 186      47.360  33.800  43.600  1.00  0.00           H
ATOM   2763  CG  MET A 186      47.150  31.730  42.720  1.00  0.00           C
ATOM   2764  HG1 MET A 186      47.690  31.170  43.520  1.00  0.00           H
ATOM   2765  HG2 MET A 186      47.380  31.290  41.720  1.00  0.00           H
ATOM   2766  SD  MET A 186      45.350  31.480  43.040  1.00  0.00           S
ATOM   2767  CE  MET A 186      45.480  31.930  44.900  1.00  0.00           C
ATOM   2768  HE1 MET A 186      45.630  31.030  45.540  1.00  0.00           H
ATOM   2769  HE2 MET A 186      44.590  32.390  45.390  1.00  0.00           H
ATOM   2770  HE3 MET A 186      46.410  32.490  45.130  1.00  0.00           H
ATOM   2771  C   MET A 186      49.470  34.950  42.400  1.00  0.00           C
ATOM   2772  O   MET A 186      49.190  35.490  41.420  1.00  0.00           O
ATOM   2773  N   ALA A 187      50.090  35.600  43.310  1.00  0.00           N
ATOM   2774  HN  ALA A 187      50.320  35.110  44.150  1.00  0.00           H
ATOM   2775  CA  ALA A 187      50.520  36.960  43.140  1.00  0.00           C
ATOM   2776  HA  ALA A 187      49.680  37.590  42.890  1.00  0.00           H
ATOM   2777  CB  ALA A 187      50.930  37.510  44.500  1.00  0.00           C
ATOM   2778  HB1 ALA A 187      51.730  36.930  45.010  1.00  0.00           H
ATOM   2779  HB2 ALA A 187      50.120  37.390  45.250  1.00  0.00           H
ATOM   2780  HB3 ALA A 187      51.200  38.590  44.470  1.00  0.00           H
ATOM   2781  C   ALA A 187      51.530  37.200  42.120  1.00  0.00           C
ATOM   2782  O   ALA A 187      52.710  36.830  42.180  1.00  0.00           O
ATOM   2783  N   VAL A 188      51.170  37.960  41.060  1.00  0.00           N
ATOM   2784  HN  VAL A 188      50.210  38.240  41.000  1.00  0.00           H
ATOM   2785  CA  VAL A 188      51.990  38.200  39.940  1.00  0.00           C
ATOM   2786  HA  VAL A 188      53.020  38.080  40.230  1.00  0.00           H
ATOM   2787  CB  VAL A 188      51.520  37.160  38.890  1.00  0.00           C
ATOM   2788  HB  VAL A 188      51.450  36.150  39.350  1.00  0.00           H
ATOM   2789  CG1 VAL A 188      50.220  37.490  38.180  1.00  0.00           C
ATOM   2790 HG11 VAL A 188      49.440  37.560  38.970  1.00  0.00           H
ATOM   2791 HG12 VAL A 188      50.020  36.660  37.470  1.00  0.00           H
ATOM   2792 HG13 VAL A 188      50.330  38.420  37.580  1.00  0.00           H
ATOM   2793  CG2 VAL A 188      52.760  37.030  37.880  1.00  0.00           C
ATOM   2794 HG21 VAL A 188      53.690  36.740  38.420  1.00  0.00           H
ATOM   2795 HG22 VAL A 188      52.840  37.950  37.270  1.00  0.00           H
ATOM   2796 HG23 VAL A 188      52.600  36.100  37.300  1.00  0.00           H
ATOM   2797  C   VAL A 188      51.760  39.660  39.470  1.00  0.00           C
ATOM   2798  O   VAL A 188      50.880  40.370  39.960  1.00  0.00           O
ATOM   2799  N   THR A 189      52.600  40.220  38.610  1.00  0.00           N
ATOM   2800  HN  THR A 189      53.370  39.650  38.350  1.00  0.00           H
ATOM   2801  CA  THR A 189      52.450  41.550  38.040  1.00  0.00           C
ATOM   2802  HA  THR A 189      51.500  42.000  38.280  1.00  0.00           H
ATOM   2803  CB  THR A 189      53.460  42.560  38.600  1.00  0.00           C
ATOM   2804  HB  THR A 189      53.230  43.440  37.980  1.00  0.00           H
ATOM   2805  OG1 THR A 189      54.770  42.240  38.240  1.00  0.00           O
ATOM   2806  HG1 THR A 189      54.900  41.310  38.030  1.00  0.00           H
ATOM   2807  CG2 THR A 189      53.330  42.860  40.090  1.00  0.00           C
ATOM   2808 HG21 THR A 189      52.340  43.260  40.360  1.00  0.00           H
ATOM   2809 HG22 THR A 189      54.050  43.670  40.340  1.00  0.00           H
ATOM   2810 HG23 THR A 189      53.520  41.860  40.550  1.00  0.00           H
ATOM   2811  C   THR A 189      52.300  41.580  36.500  1.00  0.00           C
ATOM   2812  O   THR A 189      53.140  40.960  35.780  1.00  0.00           O
ATOM   2813  N   ARG A 190      51.250  42.210  35.940  1.00  0.00           N
ATOM   2814  HN  ARG A 190      50.610  42.770  36.450  1.00  0.00           H
ATOM   2815  CA  ARG A 190      50.870  42.170  34.510  1.00  0.00           C
ATOM   2816  HA  ARG A 190      51.820  41.820  34.120  1.00  0.00           H
ATOM   2817  CB  ARG A 190      49.770  41.050  34.100  1.00  0.00           C
ATOM   2818  HB1 ARG A 190      49.520  41.050  33.020  1.00  0.00           H
ATOM   2819  HB2 ARG A 190      48.830  41.250  34.660  1.00  0.00           H
ATOM   2820  CG  ARG A 190      50.270  39.620  34.420  1.00  0.00           C
ATOM   2821  HG1 ARG A 190      50.550  39.430  35.480  1.00  0.00           H
ATOM   2822  HG2 ARG A 190      51.150  39.450  33.770  1.00  0.00           H
ATOM   2823  CD  ARG A 190      49.250  38.560  34.070  1.00  0.00           C
ATOM   2824  HD1 ARG A 190      48.930  38.620  33.010  1.00  0.00           H
ATOM   2825  HD2 ARG A 190      48.360  38.680  34.720  1.00  0.00           H
ATOM   2826  NE  ARG A 190      49.900  37.180  34.180  1.00  0.00           N
ATOM   2827  HE  ARG A 190      50.890  37.160  34.310  1.00  0.00           H
ATOM   2828  CZ  ARG A 190      49.260  36.040  34.280  1.00  0.00           C
ATOM   2829  NH1 ARG A 190      49.880  34.920  34.540  1.00  0.00           N
ATOM   2830 HH11 ARG A 190      50.880  35.030  34.580  1.00  0.00           H
ATOM   2831 HH12 ARG A 190      49.260  34.140  34.460  1.00  0.00           H
ATOM   2832  NH2 ARG A 190      47.990  36.030  33.950  1.00  0.00           N
ATOM   2833 HH21 ARG A 190      47.570  36.940  33.940  1.00  0.00           H
ATOM   2834 HH22 ARG A 190      47.420  35.310  34.360  1.00  0.00           H
ATOM   2835  C   ARG A 190      50.440  43.600  33.990  1.00  0.00           C
ATOM   2836  O   ARG A 190      49.960  44.410  34.760  1.00  0.00           O
ATOM   2837  N   PRO A 191      50.530  43.930  32.740  1.00  0.00           N
ATOM   2838  CD  PRO A 191      51.670  43.350  31.890  1.00  0.00           C
ATOM   2839  HD1 PRO A 191      51.510  42.250  31.780  1.00  0.00           H
ATOM   2840  HD2 PRO A 191      52.590  43.520  32.480  1.00  0.00           H
ATOM   2841  CA  PRO A 191      50.060  45.190  32.340  1.00  0.00           C
ATOM   2842  HA  PRO A 191      50.060  45.830  33.220  1.00  0.00           H
ATOM   2843  CB  PRO A 191      50.990  45.520  31.260  1.00  0.00           C
ATOM   2844  HB1 PRO A 191      51.830  46.130  31.650  1.00  0.00           H
ATOM   2845  HB2 PRO A 191      50.460  46.130  30.490  1.00  0.00           H
ATOM   2846  CG  PRO A 191      51.490  44.160  30.640  1.00  0.00           C
ATOM   2847  HG1 PRO A 191      50.690  43.620  30.100  1.00  0.00           H
ATOM   2848  HG2 PRO A 191      52.430  44.230  30.060  1.00  0.00           H
ATOM   2849  C   PRO A 191      48.640  45.080  31.810  1.00  0.00           C
ATOM   2850  O   PRO A 191      48.360  44.220  30.980  1.00  0.00           O
ATOM   2851  N   ARG A 192      47.700  45.900  32.240  1.00  0.00           N
ATOM   2852  HN  ARG A 192      47.940  46.700  32.800  1.00  0.00           H
ATOM   2853  CA  ARG A 192      46.380  46.050  31.670  1.00  0.00           C
ATOM   2854  HA  ARG A 192      46.320  45.650  30.670  1.00  0.00           H
ATOM   2855  CB  ARG A 192      45.390  45.220  32.480  1.00  0.00           C
ATOM   2856  HB1 ARG A 192      45.470  45.520  33.550  1.00  0.00           H
ATOM   2857  HB2 ARG A 192      45.640  44.140  32.580  1.00  0.00           H
ATOM   2858  CG  ARG A 192      43.940  45.340  31.990  1.00  0.00           C
ATOM   2859  HG1 ARG A 192      43.880  45.160  30.890  1.00  0.00           H
ATOM   2860  HG2 ARG A 192      43.650  46.400  32.170  1.00  0.00           H
ATOM   2861  CD  ARG A 192      42.980  44.400  32.780  1.00  0.00           C
ATOM   2862  HD1 ARG A 192      43.450  43.400  32.670  1.00  0.00           H
ATOM   2863  HD2 ARG A 192      41.940  44.440  32.410  1.00  0.00           H
ATOM   2864  NE  ARG A 192      43.040  44.780  34.220  1.00  0.00           N
ATOM   2865  HE  ARG A 192      43.240  45.740  34.430  1.00  0.00           H
ATOM   2866  CZ  ARG A 192      43.140  43.900  35.240  1.00  0.00           C
ATOM   2867  NH1 ARG A 192      43.060  42.560  35.070  1.00  0.00           N
ATOM   2868 HH11 ARG A 192      42.930  42.200  34.140  1.00  0.00           H
ATOM   2869 HH12 ARG A 192      43.290  41.850  35.730  1.00  0.00           H
ATOM   2870  NH2 ARG A 192      43.320  44.320  36.470  1.00  0.00           N
ATOM   2871 HH21 ARG A 192      43.420  45.300  36.660  1.00  0.00           H
ATOM   2872 HH22 ARG A 192      43.270  43.670  37.230  1.00  0.00           H
ATOM   2873  C   ARG A 192      46.000  47.510  31.600  1.00  0.00           C
ATOM   2874  O   ARG A 192      46.140  48.260  32.560  1.00  0.00           O
ATOM   2875  N   ASP A 193      45.580  47.970  30.440  1.00  0.00           N
ATOM   2876  HN  ASP A 193      45.710  47.470  29.590  1.00  0.00           H
ATOM   2877  CA  ASP A 193      45.130  49.330  30.370  1.00  0.00           C
ATOM   2878  HA  ASP A 193      44.770  49.420  29.350  1.00  0.00           H
ATOM   2879  CB  ASP A 193      43.920  49.610  31.250  1.00  0.00           C
ATOM   2880  HB1 ASP A 193      43.540  50.640  31.070  1.00  0.00           H
ATOM   2881  HB2 ASP A 193      44.260  49.580  32.300  1.00  0.00           H
ATOM   2882  CG  ASP A 193      42.770  48.690  30.970  1.00  0.00           C
ATOM   2883  OD1 ASP A 193      42.560  48.200  29.830  1.00  0.00           O
ATOM   2884  OD2 ASP A 193      41.870  48.740  31.870  1.00  0.00           O
ATOM   2885  C   ASP A 193      46.150  50.470  30.470  1.00  0.00           C
ATOM   2886  O   ASP A 193      45.790  51.600  30.790  1.00  0.00           O
ATOM   2887  N   GLY A 194      47.460  50.180  30.110  1.00  0.00           N
ATOM   2888  HN  GLY A 194      47.640  49.240  29.830  1.00  0.00           H
ATOM   2889  CA  GLY A 194      48.560  51.120  30.100  1.00  0.00           C
ATOM   2890  HA1 GLY A 194      48.130  52.090  29.930  1.00  0.00           H
ATOM   2891  HA2 GLY A 194      49.230  50.920  29.280  1.00  0.00           H
ATOM   2892  C   GLY A 194      49.290  51.200  31.450  1.00  0.00           C
ATOM   2893  O   GLY A 194      50.050  52.100  31.770  1.00  0.00           O
ATOM   2894  N   ALA A 195      49.010  50.200  32.230  1.00  0.00           N
ATOM   2895  HN  ALA A 195      48.390  49.450  32.000  1.00  0.00           H
ATOM   2896  CA  ALA A 195      49.550  50.220  33.620  1.00  0.00           C
ATOM   2897  HA  ALA A 195      50.510  50.710  33.770  1.00  0.00           H
ATOM   2898  CB  ALA A 195      48.530  51.090  34.550  1.00  0.00           C
ATOM   2899  HB1 ALA A 195      48.320  52.110  34.170  1.00  0.00           H
ATOM   2900  HB2 ALA A 195      49.010  51.270  35.540  1.00  0.00           H
ATOM   2901  HB3 ALA A 195      47.550  50.570  34.680  1.00  0.00           H
ATOM   2902  C   ALA A 195      49.820  48.890  34.280  1.00  0.00           C
ATOM   2903  O   ALA A 195      49.200  47.870  34.000  1.00  0.00           O
ATOM   2904  N   VAL A 196      50.940  48.850  35.020  1.00  0.00           N
ATOM   2905  HN  VAL A 196      51.350  49.750  35.080  1.00  0.00           H
ATOM   2906  CA  VAL A 196      51.400  47.630  35.690  1.00  0.00           C
ATOM   2907  HA  VAL A 196      51.270  46.830  34.980  1.00  0.00           H
ATOM   2908  CB  VAL A 196      52.860  47.650  35.990  1.00  0.00           C
ATOM   2909  HB  VAL A 196      53.010  48.420  36.770  1.00  0.00           H
ATOM   2910  CG1 VAL A 196      53.200  46.260  36.590  1.00  0.00           C
ATOM   2911 HG11 VAL A 196      52.710  45.420  36.060  1.00  0.00           H
ATOM   2912 HG12 VAL A 196      52.960  46.240  37.680  1.00  0.00           H
ATOM   2913 HG13 VAL A 196      54.290  46.040  36.480  1.00  0.00           H
ATOM   2914  CG2 VAL A 196      53.900  47.930  34.860  1.00  0.00           C
ATOM   2915 HG21 VAL A 196      53.800  47.330  33.930  1.00  0.00           H
ATOM   2916 HG22 VAL A 196      54.920  47.740  35.260  1.00  0.00           H
ATOM   2917 HG23 VAL A 196      53.860  49.000  34.580  1.00  0.00           H
ATOM   2918  C   VAL A 196      50.510  47.210  36.960  1.00  0.00           C
ATOM   2919  O   VAL A 196      50.420  47.940  37.970  1.00  0.00           O
ATOM   2920  N   VAL A 197      49.800  46.040  37.030  1.00  0.00           N
ATOM   2921  HN  VAL A 197      49.910  45.350  36.310  1.00  0.00           H
ATOM   2922  CA  VAL A 197      48.740  45.660  37.980  1.00  0.00           C
ATOM   2923  HA  VAL A 197      48.450  46.500  38.590  1.00  0.00           H
ATOM   2924  CB  VAL A 197      47.510  45.140  37.240  1.00  0.00           C
ATOM   2925  HB  VAL A 197      47.680  44.120  36.830  1.00  0.00           H
ATOM   2926  CG1 VAL A 197      46.380  44.860  38.270  1.00  0.00           C
ATOM   2927 HG11 VAL A 197      45.560  44.260  37.820  1.00  0.00           H
ATOM   2928 HG12 VAL A 197      45.840  45.760  38.650  1.00  0.00           H
ATOM   2929 HG13 VAL A 197      46.720  44.290  39.160  1.00  0.00           H
ATOM   2930  CG2 VAL A 197      47.010  46.110  36.140  1.00  0.00           C
ATOM   2931 HG21 VAL A 197      47.630  45.940  35.240  1.00  0.00           H
ATOM   2932 HG22 VAL A 197      47.010  47.180  36.430  1.00  0.00           H
ATOM   2933 HG23 VAL A 197      45.990  45.820  35.820  1.00  0.00           H
ATOM   2934  C   VAL A 197      49.370  44.500  38.780  1.00  0.00           C
ATOM   2935  O   VAL A 197      49.600  43.400  38.260  1.00  0.00           O
ATOM   2936  N   CYS A 198      49.450  44.700  40.090  1.00  0.00           N
ATOM   2937  HN  CYS A 198      49.430  45.630  40.460  1.00  0.00           H
ATOM   2938  CA  CYS A 198      49.740  43.630  41.000  1.00  0.00           C
ATOM   2939  HA  CYS A 198      50.340  42.880  40.510  1.00  0.00           H
ATOM   2940  CB  CYS A 198      50.350  44.160  42.320  1.00  0.00           C
ATOM   2941  HB1 CYS A 198      49.810  45.070  42.650  1.00  0.00           H
ATOM   2942  HB2 CYS A 198      51.380  44.420  42.020  1.00  0.00           H
ATOM   2943  SG  CYS A 198      50.510  43.210  43.950  1.00  0.00           S
ATOM   2944  C   CYS A 198      48.420  42.920  41.330  1.00  0.00           C
ATOM   2945  O   CYS A 198      47.480  43.550  41.750  1.00  0.00           O
ATOM   2946  N   MET A 199      48.310  41.610  41.100  1.00  0.00           N
ATOM   2947  HN  MET A 199      49.140  41.080  40.970  1.00  0.00           H
ATOM   2948  CA  MET A 199      47.100  40.840  41.030  1.00  0.00           C
ATOM   2949  HA  MET A 199      46.440  41.180  41.810  1.00  0.00           H
ATOM   2950  CB  MET A 199      46.500  41.050  39.670  1.00  0.00           C
ATOM   2951  HB1 MET A 199      46.010  42.030  39.540  1.00  0.00           H
ATOM   2952  HB2 MET A 199      45.730  40.280  39.450  1.00  0.00           H
ATOM   2953  CG  MET A 199      47.520  40.840  38.520  1.00  0.00           C
ATOM   2954  HG1 MET A 199      48.340  40.100  38.650  1.00  0.00           H
ATOM   2955  HG2 MET A 199      48.160  41.750  38.480  1.00  0.00           H
ATOM   2956  SD  MET A 199      46.720  40.520  36.920  1.00  0.00           S
ATOM   2957  CE  MET A 199      46.330  38.780  37.210  1.00  0.00           C
ATOM   2958  HE1 MET A 199      45.230  38.620  37.160  1.00  0.00           H
ATOM   2959  HE2 MET A 199      46.780  38.340  38.120  1.00  0.00           H
ATOM   2960  HE3 MET A 199      46.850  38.170  36.440  1.00  0.00           H
ATOM   2961  C   MET A 199      47.330  39.340  41.330  1.00  0.00           C
ATOM   2962  O   MET A 199      48.450  38.890  41.400  1.00  0.00           O
ATOM   2963  N   LEU A 200      46.220  38.530  41.430  1.00  0.00           N
ATOM   2964  HN  LEU A 200      45.280  38.860  41.360  1.00  0.00           H
ATOM   2965  CA  LEU A 200      46.430  37.170  41.710  1.00  0.00           C
ATOM   2966  HA  LEU A 200      47.450  36.890  41.910  1.00  0.00           H
ATOM   2967  CB  LEU A 200      45.490  36.810  42.870  1.00  0.00           C
ATOM   2968  HB1 LEU A 200      45.610  35.720  42.990  1.00  0.00           H
ATOM   2969  HB2 LEU A 200      44.430  36.940  42.560  1.00  0.00           H
ATOM   2970  CG  LEU A 200      45.600  37.550  44.240  1.00  0.00           C
ATOM   2971  HG  LEU A 200      45.710  38.630  43.980  1.00  0.00           H
ATOM   2972  CD1 LEU A 200      44.420  37.090  45.140  1.00  0.00           C
ATOM   2973 HD11 LEU A 200      44.520  35.990  45.160  1.00  0.00           H
ATOM   2974 HD12 LEU A 200      43.510  37.490  44.630  1.00  0.00           H
ATOM   2975 HD13 LEU A 200      44.430  37.500  46.170  1.00  0.00           H
ATOM   2976  CD2 LEU A 200      46.980  37.020  44.860  1.00  0.00           C
ATOM   2977 HD21 LEU A 200      47.060  36.010  45.310  1.00  0.00           H
ATOM   2978 HD22 LEU A 200      47.390  37.750  45.590  1.00  0.00           H
ATOM   2979 HD23 LEU A 200      47.780  37.010  44.080  1.00  0.00           H
ATOM   2980  C   LEU A 200      45.830  36.430  40.460  1.00  0.00           C
ATOM   2981  O   LEU A 200      44.730  36.610  39.920  1.00  0.00           O
ATOM   2982  N   GLN A 201      46.750  35.560  39.830  1.00  0.00           N
ATOM   2983  HN  GLN A 201      47.680  35.410  40.150  1.00  0.00           H
ATOM   2984  CA  GLN A 201      46.400  34.850  38.580  1.00  0.00           C
ATOM   2985  HA  GLN A 201      45.730  35.450  37.980  1.00  0.00           H
ATOM   2986  CB  GLN A 201      47.710  34.700  37.750  1.00  0.00           C
ATOM   2987  HB1 GLN A 201      47.880  35.770  37.500  1.00  0.00           H
ATOM   2988  HB2 GLN A 201      47.470  34.160  36.810  1.00  0.00           H
ATOM   2989  CG  GLN A 201      48.880  34.120  38.520  1.00  0.00           C
ATOM   2990  HG1 GLN A 201      48.490  33.280  39.130  1.00  0.00           H
ATOM   2991  HG2 GLN A 201      49.270  34.920  39.190  1.00  0.00           H
ATOM   2992  CD  GLN A 201      50.020  33.520  37.680  1.00  0.00           C
ATOM   2993  OE1 GLN A 201      51.170  33.950  37.720  1.00  0.00           O
ATOM   2994  NE2 GLN A 201      49.700  32.520  36.840  1.00  0.00           N
ATOM   2995 HE21 GLN A 201      50.360  32.230  36.140  1.00  0.00           H
ATOM   2996 HE22 GLN A 201      48.750  32.200  36.750  1.00  0.00           H
ATOM   2997  C   GLN A 201      45.610  33.500  38.790  1.00  0.00           C
ATOM   2998  O   GLN A 201      46.120  32.480  38.450  1.00  0.00           O
ATOM   2999  N   PHE A 202      44.340  33.520  39.350  1.00  0.00           N
ATOM   3000  HN  PHE A 202      43.970  34.410  39.640  1.00  0.00           H
ATOM   3001  CA  PHE A 202      43.500  32.380  39.580  1.00  0.00           C
ATOM   3002  HA  PHE A 202      43.900  31.950  40.480  1.00  0.00           H
ATOM   3003  CB  PHE A 202      42.050  32.820  40.030  1.00  0.00           C
ATOM   3004  HB1 PHE A 202      41.340  31.970  39.950  1.00  0.00           H
ATOM   3005  HB2 PHE A 202      41.740  33.510  39.220  1.00  0.00           H
ATOM   3006  CG  PHE A 202      42.030  33.440  41.410  1.00  0.00           C
ATOM   3007  CD1 PHE A 202      42.090  34.850  41.500  1.00  0.00           C
ATOM   3008  HD1 PHE A 202      42.140  35.510  40.650  1.00  0.00           H
ATOM   3009  CE1 PHE A 202      42.170  35.490  42.760  1.00  0.00           C
ATOM   3010  HE1 PHE A 202      42.120  36.570  42.760  1.00  0.00           H
ATOM   3011  CZ  PHE A 202      42.200  34.760  43.930  1.00  0.00           C
ATOM   3012  HZ  PHE A 202      42.340  35.430  44.770  1.00  0.00           H
ATOM   3013  CD2 PHE A 202      42.130  32.720  42.690  1.00  0.00           C
ATOM   3014  HD2 PHE A 202      41.990  31.660  42.560  1.00  0.00           H
ATOM   3015  CE2 PHE A 202      42.180  33.360  43.950  1.00  0.00           C
ATOM   3016  HE2 PHE A 202      42.250  32.770  44.850  1.00  0.00           H
ATOM   3017  C   PHE A 202      43.340  31.330  38.440  1.00  0.00           C
ATOM   3018  O   PHE A 202      43.340  31.780  37.290  1.00  0.00           O
ATOM   3019  N   PRO A 203      43.240  30.000  38.670  1.00  0.00           N
ATOM   3020  CD  PRO A 203      43.240  29.420  40.020  1.00  0.00           C
ATOM   3021  HD1 PRO A 203      42.560  29.990  40.680  1.00  0.00           H
ATOM   3022  HD2 PRO A 203      44.300  29.330  40.360  1.00  0.00           H
ATOM   3023  CA  PRO A 203      43.210  28.950  37.690  1.00  0.00           C
ATOM   3024  HA  PRO A 203      44.020  29.140  37.010  1.00  0.00           H
ATOM   3025  CB  PRO A 203      43.350  27.590  38.470  1.00  0.00           C
ATOM   3026  HB1 PRO A 203      44.430  27.380  38.650  1.00  0.00           H
ATOM   3027  HB2 PRO A 203      42.970  26.670  37.980  1.00  0.00           H
ATOM   3028  CG  PRO A 203      42.690  27.980  39.780  1.00  0.00           C
ATOM   3029  HG1 PRO A 203      41.600  28.120  39.670  1.00  0.00           H
ATOM   3030  HG2 PRO A 203      42.920  27.370  40.680  1.00  0.00           H
ATOM   3031  C   PRO A 203      41.980  29.010  36.790  1.00  0.00           C
ATOM   3032  O   PRO A 203      40.950  29.510  37.210  1.00  0.00           O
ATOM   3033  N   SER A 204      42.180  28.620  35.520  1.00  0.00           N
ATOM   3034  HN  SER A 204      42.940  28.130  35.110  1.00  0.00           H
ATOM   3035  CA  SER A 204      41.060  28.660  34.540  1.00  0.00           C
ATOM   3036  HA  SER A 204      40.690  29.660  34.720  1.00  0.00           H
ATOM   3037  CB  SER A 204      41.420  28.570  33.060  1.00  0.00           C
ATOM   3038  HB1 SER A 204      41.740  27.530  32.840  1.00  0.00           H
ATOM   3039  HB2 SER A 204      42.280  29.260  32.880  1.00  0.00           H
ATOM   3040  OG  SER A 204      40.320  28.880  32.240  1.00  0.00           O
ATOM   3041  HG1 SER A 204      39.890  28.030  32.100  1.00  0.00           H
ATOM   3042  C   SER A 204      39.880  27.700  34.910  1.00  0.00           C
ATOM   3043  O   SER A 204      40.260  26.530  35.090  1.00  0.00           O
ATOM   3044  N   PRO A 205      38.580  28.080  34.960  1.00  0.00           N
ATOM   3045  CD  PRO A 205      37.590  27.060  35.230  1.00  0.00           C
ATOM   3046  HD1 PRO A 205      37.730  26.610  36.240  1.00  0.00           H
ATOM   3047  HD2 PRO A 205      37.570  26.190  34.550  1.00  0.00           H
ATOM   3048  CA  PRO A 205      37.940  29.410  34.590  1.00  0.00           C
ATOM   3049  HA  PRO A 205      38.460  29.750  33.710  1.00  0.00           H
ATOM   3050  CB  PRO A 205      36.520  28.960  34.240  1.00  0.00           C
ATOM   3051  HB1 PRO A 205      36.540  28.780  33.150  1.00  0.00           H
ATOM   3052  HB2 PRO A 205      35.780  29.760  34.460  1.00  0.00           H
ATOM   3053  CG  PRO A 205      36.240  27.710  35.080  1.00  0.00           C
ATOM   3054  HG1 PRO A 205      36.000  28.040  36.110  1.00  0.00           H
ATOM   3055  HG2 PRO A 205      35.520  27.050  34.550  1.00  0.00           H
ATOM   3056  C   PRO A 205      38.010  30.380  35.760  1.00  0.00           C
ATOM   3057  O   PRO A 205      37.380  30.210  36.770  1.00  0.00           O
ATOM   3058  N   SER A 206      38.770  31.490  35.600  1.00  0.00           N
ATOM   3059  HN  SER A 206      39.150  31.790  34.730  1.00  0.00           H
ATOM   3060  CA  SER A 206      39.320  32.210  36.680  1.00  0.00           C
ATOM   3061  HA  SER A 206      39.680  31.380  37.270  1.00  0.00           H
ATOM   3062  CB  SER A 206      40.410  33.220  36.290  1.00  0.00           C
ATOM   3063  HB1 SER A 206      41.220  32.600  35.860  1.00  0.00           H
ATOM   3064  HB2 SER A 206      40.660  33.950  37.090  1.00  0.00           H
ATOM   3065  OG  SER A 206      39.950  34.050  35.180  1.00  0.00           O
ATOM   3066  HG1 SER A 206      40.050  33.450  34.440  1.00  0.00           H
ATOM   3067  C   SER A 206      38.220  32.910  37.550  1.00  0.00           C
ATOM   3068  O   SER A 206      38.360  33.030  38.750  1.00  0.00           O
ATOM   3069  N   TRP A 207      37.220  33.510  36.900  1.00  0.00           N
ATOM   3070  HN  TRP A 207      37.130  33.500  35.910  1.00  0.00           H
ATOM   3071  CA  TRP A 207      36.130  34.240  37.510  1.00  0.00           C
ATOM   3072  HA  TRP A 207      36.520  35.090  38.060  1.00  0.00           H
ATOM   3073  CB  TRP A 207      35.090  34.830  36.530  1.00  0.00           C
ATOM   3074  HB1 TRP A 207      35.610  35.610  35.940  1.00  0.00           H
ATOM   3075  HB2 TRP A 207      34.220  35.230  37.090  1.00  0.00           H
ATOM   3076  CG  TRP A 207      34.670  33.880  35.440  1.00  0.00           C
ATOM   3077  CD1 TRP A 207      35.370  33.570  34.330  1.00  0.00           C
ATOM   3078  HD1 TRP A 207      36.320  34.040  34.120  1.00  0.00           H
ATOM   3079  NE1 TRP A 207      34.830  32.480  33.750  1.00  0.00           N
ATOM   3080  HE1 TRP A 207      34.860  32.450  32.780  1.00  0.00           H
ATOM   3081  CE2 TRP A 207      33.650  32.130  34.380  1.00  0.00           C
ATOM   3082  CD2 TRP A 207      33.630  32.890  35.570  1.00  0.00           C
ATOM   3083  CE3 TRP A 207      32.540  32.770  36.450  1.00  0.00           C
ATOM   3084  HE3 TRP A 207      32.420  33.490  37.250  1.00  0.00           H
ATOM   3085  CZ3 TRP A 207      31.520  31.830  36.170  1.00  0.00           C
ATOM   3086  HZ3 TRP A 207      30.770  31.700  36.940  1.00  0.00           H
ATOM   3087  CZ2 TRP A 207      32.640  31.120  34.110  1.00  0.00           C
ATOM   3088  HZ2 TRP A 207      32.760  30.490  33.240  1.00  0.00           H
ATOM   3089  CH2 TRP A 207      31.530  31.000  35.050  1.00  0.00           C
ATOM   3090  HH2 TRP A 207      30.740  30.310  34.800  1.00  0.00           H
ATOM   3091  C   TRP A 207      35.360  33.450  38.570  1.00  0.00           C
ATOM   3092  O   TRP A 207      35.120  33.880  39.710  1.00  0.00           O
ATOM   3093  N   TYR A 208      35.080  32.130  38.200  1.00  0.00           N
ATOM   3094  HN  TYR A 208      35.370  31.810  37.300  1.00  0.00           H
ATOM   3095  CA  TYR A 208      34.440  31.150  39.020  1.00  0.00           C
ATOM   3096  HA  TYR A 208      33.550  31.470  39.540  1.00  0.00           H
ATOM   3097  CB  TYR A 208      34.310  29.840  38.140  1.00  0.00           C
ATOM   3098  HB1 TYR A 208      35.160  29.510  37.520  1.00  0.00           H
ATOM   3099  HB2 TYR A 208      33.510  30.140  37.430  1.00  0.00           H
ATOM   3100  CG  TYR A 208      33.870  28.640  38.850  1.00  0.00           C
ATOM   3101  CD1 TYR A 208      32.440  28.410  39.010  1.00  0.00           C
ATOM   3102  HD1 TYR A 208      31.830  29.260  38.740  1.00  0.00           H
ATOM   3103  CE1 TYR A 208      32.020  27.320  39.790  1.00  0.00           C
ATOM   3104  HE1 TYR A 208      30.970  27.200  40.000  1.00  0.00           H
ATOM   3105  CZ  TYR A 208      32.980  26.370  40.240  1.00  0.00           C
ATOM   3106  OH  TYR A 208      32.490  25.190  40.910  1.00  0.00           O
ATOM   3107  HH  TYR A 208      33.180  24.520  40.870  1.00  0.00           H
ATOM   3108  CD2 TYR A 208      34.800  27.690  39.270  1.00  0.00           C
ATOM   3109  HD2 TYR A 208      35.860  27.860  39.220  1.00  0.00           H
ATOM   3110  CE2 TYR A 208      34.320  26.510  40.010  1.00  0.00           C
ATOM   3111  HE2 TYR A 208      35.100  25.840  40.340  1.00  0.00           H
ATOM   3112  C   TYR A 208      35.270  30.870  40.230  1.00  0.00           C
ATOM   3113  O   TYR A 208      34.850  30.640  41.360  1.00  0.00           O
ATOM   3114  N   TRP A 209      36.600  30.600  40.050  1.00  0.00           N
ATOM   3115  HN  TRP A 209      36.930  30.460  39.120  1.00  0.00           H
ATOM   3116  CA  TRP A 209      37.500  30.310  41.160  1.00  0.00           C
ATOM   3117  HA  TRP A 209      37.110  29.510  41.760  1.00  0.00           H
ATOM   3118  CB  TRP A 209      38.880  29.810  40.600  1.00  0.00           C
ATOM   3119  HB1 TRP A 209      39.690  29.880  41.360  1.00  0.00           H
ATOM   3120  HB2 TRP A 209      39.200  30.460  39.760  1.00  0.00           H
ATOM   3121  CG  TRP A 209      38.690  28.370  40.220  1.00  0.00           C
ATOM   3122  CD1 TRP A 209      38.680  27.780  38.980  1.00  0.00           C
ATOM   3123  HD1 TRP A 209      39.270  28.130  38.140  1.00  0.00           H
ATOM   3124  NE1 TRP A 209      38.350  26.460  39.090  1.00  0.00           N
ATOM   3125  HE1 TRP A 209      38.650  25.740  38.510  1.00  0.00           H
ATOM   3126  CE2 TRP A 209      37.980  26.180  40.390  1.00  0.00           C
ATOM   3127  CD2 TRP A 209      38.260  27.320  41.160  1.00  0.00           C
ATOM   3128  CE3 TRP A 209      38.220  27.260  42.550  1.00  0.00           C
ATOM   3129  HE3 TRP A 209      38.290  28.130  43.180  1.00  0.00           H
ATOM   3130  CZ3 TRP A 209      37.730  26.080  43.190  1.00  0.00           C
ATOM   3131  HZ3 TRP A 209      37.650  26.060  44.270  1.00  0.00           H
ATOM   3132  CZ2 TRP A 209      37.660  24.950  41.040  1.00  0.00           C
ATOM   3133  HZ2 TRP A 209      37.480  24.030  40.500  1.00  0.00           H
ATOM   3134  CH2 TRP A 209      37.460  24.920  42.410  1.00  0.00           C
ATOM   3135  HH2 TRP A 209      37.240  24.020  42.960  1.00  0.00           H
ATOM   3136  C   TRP A 209      37.690  31.480  42.150  1.00  0.00           C
ATOM   3137  O   TRP A 209      37.890  31.230  43.310  1.00  0.00           O
ATOM   3138  N   ASP A 210      37.770  32.760  41.660  1.00  0.00           N
ATOM   3139  HN  ASP A 210      37.680  32.810  40.660  1.00  0.00           H
ATOM   3140  CA  ASP A 210      37.790  33.900  42.380  1.00  0.00           C
ATOM   3141  HA  ASP A 210      38.490  33.700  43.170  1.00  0.00           H
ATOM   3142  CB  ASP A 210      38.180  35.050  41.350  1.00  0.00           C
ATOM   3143  HB1 ASP A 210      37.460  34.920  40.520  1.00  0.00           H
ATOM   3144  HB2 ASP A 210      39.210  34.870  40.970  1.00  0.00           H
ATOM   3145  CG  ASP A 210      38.160  36.440  41.920  1.00  0.00           C
ATOM   3146  OD1 ASP A 210      38.030  36.520  43.210  1.00  0.00           O
ATOM   3147  OD2 ASP A 210      38.290  37.500  41.170  1.00  0.00           O
ATOM   3148  C   ASP A 210      36.460  33.980  43.130  1.00  0.00           C
ATOM   3149  O   ASP A 210      36.520  34.220  44.330  1.00  0.00           O
ATOM   3150  N   THR A 211      35.330  33.710  42.490  1.00  0.00           N
ATOM   3151  HN  THR A 211      35.290  33.710  41.500  1.00  0.00           H
ATOM   3152  CA  THR A 211      34.050  33.640  43.140  1.00  0.00           C
ATOM   3153  HA  THR A 211      33.930  34.610  43.590  1.00  0.00           H
ATOM   3154  CB  THR A 211      32.910  33.360  42.170  1.00  0.00           C
ATOM   3155  HB  THR A 211      32.940  32.290  41.880  1.00  0.00           H
ATOM   3156  OG1 THR A 211      32.820  34.200  41.030  1.00  0.00           O
ATOM   3157  HG1 THR A 211      33.670  34.230  40.590  1.00  0.00           H
ATOM   3158  CG2 THR A 211      31.590  33.560  42.950  1.00  0.00           C
ATOM   3159 HG21 THR A 211      31.540  34.630  43.240  1.00  0.00           H
ATOM   3160 HG22 THR A 211      31.500  32.880  43.820  1.00  0.00           H
ATOM   3161 HG23 THR A 211      30.700  33.270  42.360  1.00  0.00           H
ATOM   3162  C   THR A 211      34.040  32.570  44.300  1.00  0.00           C
ATOM   3163  O   THR A 211      33.660  32.850  45.450  1.00  0.00           O
ATOM   3164  N   VAL A 212      34.580  31.340  44.010  1.00  0.00           N
ATOM   3165  HN  VAL A 212      34.840  31.140  43.070  1.00  0.00           H
ATOM   3166  CA  VAL A 212      34.670  30.270  44.960  1.00  0.00           C
ATOM   3167  HA  VAL A 212      33.730  30.130  45.460  1.00  0.00           H
ATOM   3168  CB  VAL A 212      35.060  28.930  44.310  1.00  0.00           C
ATOM   3169  HB  VAL A 212      35.870  29.050  43.560  1.00  0.00           H
ATOM   3170  CG1 VAL A 212      35.360  27.840  45.390  1.00  0.00           C
ATOM   3171 HG11 VAL A 212      36.370  28.020  45.840  1.00  0.00           H
ATOM   3172 HG12 VAL A 212      35.230  26.870  44.880  1.00  0.00           H
ATOM   3173 HG13 VAL A 212      34.620  27.980  46.210  1.00  0.00           H
ATOM   3174  CG2 VAL A 212      33.910  28.350  43.430  1.00  0.00           C
ATOM   3175 HG21 VAL A 212      32.970  28.170  44.000  1.00  0.00           H
ATOM   3176 HG22 VAL A 212      34.040  27.380  42.900  1.00  0.00           H
ATOM   3177 HG23 VAL A 212      33.700  29.130  42.670  1.00  0.00           H
ATOM   3178  C   VAL A 212      35.580  30.540  46.150  1.00  0.00           C
ATOM   3179  O   VAL A 212      35.300  30.350  47.350  1.00  0.00           O
ATOM   3180  N   THR A 213      36.760  31.210  45.810  1.00  0.00           N
ATOM   3181  HN  THR A 213      36.850  31.350  44.830  1.00  0.00           H
ATOM   3182  CA  THR A 213      37.790  31.780  46.720  1.00  0.00           C
ATOM   3183  HA  THR A 213      38.230  30.990  47.310  1.00  0.00           H
ATOM   3184  CB  THR A 213      39.080  32.290  45.970  1.00  0.00           C
ATOM   3185  HB  THR A 213      38.740  32.960  45.150  1.00  0.00           H
ATOM   3186  OG1 THR A 213      39.820  31.190  45.420  1.00  0.00           O
ATOM   3187  HG1 THR A 213      39.240  30.860  44.740  1.00  0.00           H
ATOM   3188  CG2 THR A 213      40.040  33.100  46.890  1.00  0.00           C
ATOM   3189 HG21 THR A 213      40.350  32.570  47.820  1.00  0.00           H
ATOM   3190 HG22 THR A 213      39.530  34.020  47.250  1.00  0.00           H
ATOM   3191 HG23 THR A 213      40.950  33.360  46.320  1.00  0.00           H
ATOM   3192  C   THR A 213      37.250  32.810  47.680  1.00  0.00           C
ATOM   3193  O   THR A 213      37.490  32.730  48.890  1.00  0.00           O
ATOM   3194  N   LYS A 214      36.500  33.790  47.220  1.00  0.00           N
ATOM   3195  HN  LYS A 214      36.580  33.840  46.230  1.00  0.00           H
ATOM   3196  CA  LYS A 214      35.890  34.840  47.950  1.00  0.00           C
ATOM   3197  HA  LYS A 214      36.620  35.490  48.410  1.00  0.00           H
ATOM   3198  CB  LYS A 214      35.270  35.780  46.860  1.00  0.00           C
ATOM   3199  HB1 LYS A 214      34.580  36.510  47.340  1.00  0.00           H
ATOM   3200  HB2 LYS A 214      34.460  35.260  46.310  1.00  0.00           H
ATOM   3201  CG  LYS A 214      36.270  36.570  46.080  1.00  0.00           C
ATOM   3202  HG1 LYS A 214      35.870  36.600  45.050  1.00  0.00           H
ATOM   3203  HG2 LYS A 214      37.310  36.170  46.120  1.00  0.00           H
ATOM   3204  CD  LYS A 214      36.360  37.930  46.670  1.00  0.00           C
ATOM   3205  HD1 LYS A 214      36.740  37.850  47.710  1.00  0.00           H
ATOM   3206  HD2 LYS A 214      35.350  38.390  46.670  1.00  0.00           H
ATOM   3207  CE  LYS A 214      37.320  38.760  45.810  1.00  0.00           C
ATOM   3208  HE1 LYS A 214      38.400  38.500  45.890  1.00  0.00           H
ATOM   3209  HE2 LYS A 214      37.300  39.850  46.010  1.00  0.00           H
ATOM   3210  NZ  LYS A 214      37.050  38.740  44.320  1.00  0.00           N
ATOM   3211  HZ1 LYS A 214      36.040  38.710  44.100  1.00  0.00           H
ATOM   3212  HZ2 LYS A 214      37.480  37.910  43.850  1.00  0.00           H
ATOM   3213  HZ3 LYS A 214      37.390  39.590  43.820  1.00  0.00           H
ATOM   3214  C   LYS A 214      34.870  34.380  49.020  1.00  0.00           C
ATOM   3215  O   LYS A 214      34.900  34.870  50.180  1.00  0.00           O
ATOM   3216  N   ILE A 215      34.090  33.400  48.670  1.00  0.00           N
ATOM   3217  HN  ILE A 215      34.170  32.960  47.780  1.00  0.00           H
ATOM   3218  CA  ILE A 215      33.120  32.660  49.460  1.00  0.00           C
ATOM   3219  HA  ILE A 215      32.540  33.410  49.980  1.00  0.00           H
ATOM   3220  CB  ILE A 215      32.190  31.840  48.610  1.00  0.00           C
ATOM   3221  HB  ILE A 215      32.830  31.160  48.000  1.00  0.00           H
ATOM   3222  CG2 ILE A 215      31.390  30.770  49.450  1.00  0.00           C
ATOM   3223 HG21 ILE A 215      30.790  30.120  48.780  1.00  0.00           H
ATOM   3224 HG22 ILE A 215      30.670  31.310  50.100  1.00  0.00           H
ATOM   3225 HG23 ILE A 215      32.010  30.060  50.040  1.00  0.00           H
ATOM   3226  CG1 ILE A 215      31.370  32.810  47.690  1.00  0.00           C
ATOM   3227 HG11 ILE A 215      32.020  33.610  47.290  1.00  0.00           H
ATOM   3228 HG12 ILE A 215      30.580  33.260  48.320  1.00  0.00           H
ATOM   3229  CD  ILE A 215      30.790  32.050  46.490  1.00  0.00           C
ATOM   3230  HD1 ILE A 215      30.290  32.820  45.860  1.00  0.00           H
ATOM   3231  HD2 ILE A 215      30.090  31.220  46.690  1.00  0.00           H
ATOM   3232  HD3 ILE A 215      31.580  31.570  45.870  1.00  0.00           H
ATOM   3233  C   ILE A 215      33.840  31.840  50.470  1.00  0.00           C
ATOM   3234  O   ILE A 215      33.490  31.910  51.630  1.00  0.00           O
ATOM   3235  N   CYS A 216      34.920  31.130  50.150  1.00  0.00           N
ATOM   3236  HN  CYS A 216      35.180  31.060  49.190  1.00  0.00           H
ATOM   3237  CA  CYS A 216      35.770  30.370  51.110  1.00  0.00           C
ATOM   3238  HA  CYS A 216      35.050  29.840  51.710  1.00  0.00           H
ATOM   3239  CB  CYS A 216      36.680  29.350  50.420  1.00  0.00           C
ATOM   3240  HB1 CYS A 216      37.370  28.890  51.170  1.00  0.00           H
ATOM   3241  HB2 CYS A 216      37.340  29.810  49.650  1.00  0.00           H
ATOM   3242  SG  CYS A 216      35.700  28.080  49.570  1.00  0.00           S
ATOM   3243  HG1 CYS A 216      35.240  28.910  48.650  1.00  0.00           H
ATOM   3244  C   CYS A 216      36.450  31.330  52.100  1.00  0.00           C
ATOM   3245  O   CYS A 216      36.340  31.150  53.310  1.00  0.00           O
ATOM   3246  N   VAL A 217      36.920  32.480  51.660  1.00  0.00           N
ATOM   3247  HN  VAL A 217      37.020  32.660  50.690  1.00  0.00           H
ATOM   3248  CA  VAL A 217      37.450  33.570  52.470  1.00  0.00           C
ATOM   3249  HA  VAL A 217      38.270  33.250  53.090  1.00  0.00           H
ATOM   3250  CB  VAL A 217      37.980  34.560  51.510  1.00  0.00           C
ATOM   3251  HB  VAL A 217      37.260  34.810  50.710  1.00  0.00           H
ATOM   3252  CG1 VAL A 217      38.190  35.970  52.190  1.00  0.00           C
ATOM   3253 HG11 VAL A 217      37.330  36.480  52.660  1.00  0.00           H
ATOM   3254 HG12 VAL A 217      38.620  36.530  51.330  1.00  0.00           H
ATOM   3255 HG13 VAL A 217      39.000  35.880  52.940  1.00  0.00           H
ATOM   3256  CG2 VAL A 217      39.310  34.150  50.960  1.00  0.00           C
ATOM   3257 HG21 VAL A 217      40.140  34.210  51.700  1.00  0.00           H
ATOM   3258 HG22 VAL A 217      39.550  34.860  50.130  1.00  0.00           H
ATOM   3259 HG23 VAL A 217      39.310  33.180  50.420  1.00  0.00           H
ATOM   3260  C   VAL A 217      36.470  34.110  53.460  1.00  0.00           C
ATOM   3261  O   VAL A 217      36.570  34.130  54.690  1.00  0.00           O
ATOM   3262  N   PHE A 218      35.280  34.440  52.950  1.00  0.00           N
ATOM   3263  HN  PHE A 218      35.150  34.390  51.960  1.00  0.00           H
ATOM   3264  CA  PHE A 218      34.130  34.940  53.670  1.00  0.00           C
ATOM   3265  HA  PHE A 218      34.520  35.810  54.170  1.00  0.00           H
ATOM   3266  CB  PHE A 218      32.990  35.300  52.660  1.00  0.00           C
ATOM   3267  HB1 PHE A 218      32.930  34.460  51.930  1.00  0.00           H
ATOM   3268  HB2 PHE A 218      33.260  36.280  52.230  1.00  0.00           H
ATOM   3269  CG  PHE A 218      31.720  35.570  53.300  1.00  0.00           C
ATOM   3270  CD1 PHE A 218      30.600  34.830  53.020  1.00  0.00           C
ATOM   3271  HD1 PHE A 218      30.740  33.920  52.460  1.00  0.00           H
ATOM   3272  CE1 PHE A 218      29.350  35.210  53.560  1.00  0.00           C
ATOM   3273  HE1 PHE A 218      28.460  34.640  53.370  1.00  0.00           H
ATOM   3274  CZ  PHE A 218      29.140  36.380  54.300  1.00  0.00           C
ATOM   3275  HZ  PHE A 218      28.170  36.670  54.660  1.00  0.00           H
ATOM   3276  CD2 PHE A 218      31.530  36.720  54.100  1.00  0.00           C
ATOM   3277  HD2 PHE A 218      32.360  37.390  54.260  1.00  0.00           H
ATOM   3278  CE2 PHE A 218      30.310  37.120  54.560  1.00  0.00           C
ATOM   3279  HE2 PHE A 218      30.360  38.040  55.140  1.00  0.00           H
ATOM   3280  C   PHE A 218      33.670  33.930  54.750  1.00  0.00           C
ATOM   3281  O   PHE A 218      33.400  34.210  55.970  1.00  0.00           O
ATOM   3282  N   LEU A 219      33.600  32.640  54.370  1.00  0.00           N
ATOM   3283  HN  LEU A 219      34.070  32.450  53.510  1.00  0.00           H
ATOM   3284  CA  LEU A 219      33.280  31.490  55.240  1.00  0.00           C
ATOM   3285  HA  LEU A 219      32.320  31.830  55.600  1.00  0.00           H
ATOM   3286  CB  LEU A 219      33.010  30.280  54.350  1.00  0.00           C
ATOM   3287  HB1 LEU A 219      33.980  30.040  53.860  1.00  0.00           H
ATOM   3288  HB2 LEU A 219      32.460  30.600  53.440  1.00  0.00           H
ATOM   3289  CG  LEU A 219      32.310  29.110  55.000  1.00  0.00           C
ATOM   3290  HG  LEU A 219      32.690  28.980  56.030  1.00  0.00           H
ATOM   3291  CD1 LEU A 219      30.710  29.310  55.020  1.00  0.00           C
ATOM   3292 HD11 LEU A 219      30.460  30.100  55.770  1.00  0.00           H
ATOM   3293 HD12 LEU A 219      30.140  28.390  55.270  1.00  0.00           H
ATOM   3294 HD13 LEU A 219      30.390  29.620  54.000  1.00  0.00           H
ATOM   3295  CD2 LEU A 219      32.650  27.850  54.230  1.00  0.00           C
ATOM   3296 HD21 LEU A 219      32.300  27.960  53.190  1.00  0.00           H
ATOM   3297 HD22 LEU A 219      32.150  27.020  54.770  1.00  0.00           H
ATOM   3298 HD23 LEU A 219      33.760  27.880  54.240  1.00  0.00           H
ATOM   3299  C   LEU A 219      34.290  31.260  56.370  1.00  0.00           C
ATOM   3300  O   LEU A 219      33.820  30.890  57.440  1.00  0.00           O
ATOM   3301  N   PHE A 220      35.630  31.410  56.190  1.00  0.00           N
ATOM   3302  HN  PHE A 220      35.950  31.640  55.270  1.00  0.00           H
ATOM   3303  CA  PHE A 220      36.650  31.130  57.230  1.00  0.00           C
ATOM   3304  HA  PHE A 220      36.280  30.590  58.090  1.00  0.00           H
ATOM   3305  CB  PHE A 220      37.750  30.220  56.660  1.00  0.00           C
ATOM   3306  HB1 PHE A 220      38.680  30.120  57.270  1.00  0.00           H
ATOM   3307  HB2 PHE A 220      38.000  30.700  55.690  1.00  0.00           H
ATOM   3308  CG  PHE A 220      37.190  28.940  56.340  1.00  0.00           C
ATOM   3309  CD1 PHE A 220      36.740  28.120  57.430  1.00  0.00           C
ATOM   3310  HD1 PHE A 220      36.870  28.510  58.430  1.00  0.00           H
ATOM   3311  CE1 PHE A 220      36.170  26.870  57.170  1.00  0.00           C
ATOM   3312  HE1 PHE A 220      35.650  26.320  57.940  1.00  0.00           H
ATOM   3313  CZ  PHE A 220      36.130  26.370  55.860  1.00  0.00           C
ATOM   3314  HZ  PHE A 220      35.680  25.390  55.750  1.00  0.00           H
ATOM   3315  CD2 PHE A 220      37.090  28.460  55.000  1.00  0.00           C
ATOM   3316  HD2 PHE A 220      37.500  29.050  54.190  1.00  0.00           H
ATOM   3317  CE2 PHE A 220      36.540  27.170  54.800  1.00  0.00           C
ATOM   3318  HE2 PHE A 220      36.500  26.880  53.760  1.00  0.00           H
ATOM   3319  C   PHE A 220      37.270  32.370  57.850  1.00  0.00           C
ATOM   3320  O   PHE A 220      37.830  32.370  58.950  1.00  0.00           O
ATOM   3321  N   ALA A 221      37.020  33.570  57.360  1.00  0.00           N
ATOM   3322  HN  ALA A 221      36.730  33.660  56.410  1.00  0.00           H
ATOM   3323  CA  ALA A 221      37.550  34.820  58.010  1.00  0.00           C
ATOM   3324  HA  ALA A 221      38.320  34.530  58.700  1.00  0.00           H
ATOM   3325  CB  ALA A 221      38.090  35.790  56.900  1.00  0.00           C
ATOM   3326  HB1 ALA A 221      37.290  36.180  56.230  1.00  0.00           H
ATOM   3327  HB2 ALA A 221      38.820  35.320  56.200  1.00  0.00           H
ATOM   3328  HB3 ALA A 221      38.630  36.620  57.390  1.00  0.00           H
ATOM   3329  C   ALA A 221      36.420  35.530  58.790  1.00  0.00           C
ATOM   3330  O   ALA A 221      36.600  36.460  59.560  1.00  0.00           O
ATOM   3331  N   PHE A 222      35.230  35.040  58.640  1.00  0.00           N
ATOM   3332  HN  PHE A 222      35.010  34.340  57.960  1.00  0.00           H
ATOM   3333  CA  PHE A 222      34.070  35.710  59.160  1.00  0.00           C
ATOM   3334  HA  PHE A 222      34.440  36.120  60.090  1.00  0.00           H
ATOM   3335  CB  PHE A 222      33.690  36.930  58.320  1.00  0.00           C
ATOM   3336  HB1 PHE A 222      33.530  36.590  57.270  1.00  0.00           H
ATOM   3337  HB2 PHE A 222      34.500  37.680  58.250  1.00  0.00           H
ATOM   3338  CG  PHE A 222      32.570  37.740  58.890  1.00  0.00           C
ATOM   3339  CD1 PHE A 222      32.560  38.230  60.260  1.00  0.00           C
ATOM   3340  HD1 PHE A 222      33.390  38.160  60.950  1.00  0.00           H
ATOM   3341  CE1 PHE A 222      31.350  38.710  60.790  1.00  0.00           C
ATOM   3342  HE1 PHE A 222      31.380  39.070  61.810  1.00  0.00           H
ATOM   3343  CZ  PHE A 222      30.210  38.870  59.980  1.00  0.00           C
ATOM   3344  HZ  PHE A 222      29.360  39.340  60.450  1.00  0.00           H
ATOM   3345  CD2 PHE A 222      31.410  37.860  58.190  1.00  0.00           C
ATOM   3346  HD2 PHE A 222      31.370  37.580  57.150  1.00  0.00           H
ATOM   3347  CE2 PHE A 222      30.240  38.550  58.630  1.00  0.00           C
ATOM   3348  HE2 PHE A 222      29.360  38.610  58.000  1.00  0.00           H
ATOM   3349  C   PHE A 222      32.940  34.760  59.520  1.00  0.00           C
ATOM   3350  O   PHE A 222      32.580  34.760  60.630  1.00  0.00           O
ATOM   3351  N   VAL A 223      32.290  34.040  58.610  1.00  0.00           N
ATOM   3352  HN  VAL A 223      32.560  34.180  57.660  1.00  0.00           H
ATOM   3353  CA  VAL A 223      31.050  33.280  58.980  1.00  0.00           C
ATOM   3354  HA  VAL A 223      30.350  34.040  59.270  1.00  0.00           H
ATOM   3355  CB  VAL A 223      30.380  32.600  57.750  1.00  0.00           C
ATOM   3356  HB  VAL A 223      31.180  32.290  57.040  1.00  0.00           H
ATOM   3357  CG1 VAL A 223      29.530  31.420  58.150  1.00  0.00           C
ATOM   3358 HG11 VAL A 223      28.720  31.600  58.890  1.00  0.00           H
ATOM   3359 HG12 VAL A 223      30.170  30.550  58.420  1.00  0.00           H
ATOM   3360 HG13 VAL A 223      28.940  31.050  57.290  1.00  0.00           H
ATOM   3361  CG2 VAL A 223      29.640  33.690  56.920  1.00  0.00           C
ATOM   3362 HG21 VAL A 223      30.270  34.590  56.730  1.00  0.00           H
ATOM   3363 HG22 VAL A 223      28.720  34.130  57.370  1.00  0.00           H
ATOM   3364 HG23 VAL A 223      29.490  33.390  55.860  1.00  0.00           H
ATOM   3365  C   VAL A 223      31.180  32.280  60.090  1.00  0.00           C
ATOM   3366  O   VAL A 223      30.350  32.370  61.030  1.00  0.00           O
ATOM   3367  N   VAL A 224      32.110  31.340  60.010  1.00  0.00           N
ATOM   3368  HN  VAL A 224      32.660  31.250  59.190  1.00  0.00           H
ATOM   3369  CA  VAL A 224      32.460  30.380  61.090  1.00  0.00           C
ATOM   3370  HA  VAL A 224      31.580  29.850  61.410  1.00  0.00           H
ATOM   3371  CB  VAL A 224      33.410  29.270  60.560  1.00  0.00           C
ATOM   3372  HB  VAL A 224      34.280  29.640  59.980  1.00  0.00           H
ATOM   3373  CG1 VAL A 224      33.940  28.430  61.670  1.00  0.00           C
ATOM   3374 HG11 VAL A 224      34.700  28.960  62.270  1.00  0.00           H
ATOM   3375 HG12 VAL A 224      34.420  27.490  61.300  1.00  0.00           H
ATOM   3376 HG13 VAL A 224      33.200  28.090  62.430  1.00  0.00           H
ATOM   3377  CG2 VAL A 224      32.630  28.480  59.460  1.00  0.00           C
ATOM   3378 HG21 VAL A 224      31.740  28.080  60.000  1.00  0.00           H
ATOM   3379 HG22 VAL A 224      33.300  27.640  59.190  1.00  0.00           H
ATOM   3380 HG23 VAL A 224      32.320  29.100  58.590  1.00  0.00           H
ATOM   3381  C   VAL A 224      33.090  31.030  62.340  1.00  0.00           C
ATOM   3382  O   VAL A 224      32.620  30.790  63.440  1.00  0.00           O
ATOM   3383  N   PRO A 225      34.060  31.940  62.270  1.00  0.00           N
ATOM   3384  CD  PRO A 225      35.090  31.930  61.170  1.00  0.00           C
ATOM   3385  HD1 PRO A 225      34.690  32.400  60.250  1.00  0.00           H
ATOM   3386  HD2 PRO A 225      35.540  30.940  60.950  1.00  0.00           H
ATOM   3387  CA  PRO A 225      34.440  32.930  63.350  1.00  0.00           C
ATOM   3388  HA  PRO A 225      34.940  32.410  64.160  1.00  0.00           H
ATOM   3389  CB  PRO A 225      35.400  33.800  62.610  1.00  0.00           C
ATOM   3390  HB1 PRO A 225      36.000  34.270  63.430  1.00  0.00           H
ATOM   3391  HB2 PRO A 225      34.980  34.600  61.960  1.00  0.00           H
ATOM   3392  CG  PRO A 225      36.140  32.740  61.800  1.00  0.00           C
ATOM   3393  HG1 PRO A 225      36.800  33.380  61.180  1.00  0.00           H
ATOM   3394  HG2 PRO A 225      36.890  32.190  62.400  1.00  0.00           H
ATOM   3395  C   PRO A 225      33.280  33.720  63.990  1.00  0.00           C
ATOM   3396  O   PRO A 225      33.360  33.810  65.230  1.00  0.00           O
ATOM   3397  N   ILE A 226      32.310  34.440  63.350  1.00  0.00           N
ATOM   3398  HN  ILE A 226      32.350  34.460  62.350  1.00  0.00           H
ATOM   3399  CA  ILE A 226      31.140  35.100  63.960  1.00  0.00           C
ATOM   3400  HA  ILE A 226      31.450  35.710  64.800  1.00  0.00           H
ATOM   3401  CB  ILE A 226      30.360  36.060  63.100  1.00  0.00           C
ATOM   3402  HB  ILE A 226      31.100  36.690  62.570  1.00  0.00           H
ATOM   3403  CG2 ILE A 226      29.600  35.360  61.970  1.00  0.00           C
ATOM   3404 HG21 ILE A 226      29.250  36.140  61.260  1.00  0.00           H
ATOM   3405 HG22 ILE A 226      28.760  34.800  62.430  1.00  0.00           H
ATOM   3406 HG23 ILE A 226      30.210  34.660  61.360  1.00  0.00           H
ATOM   3407  CG1 ILE A 226      29.420  37.040  63.860  1.00  0.00           C
ATOM   3408 HG11 ILE A 226      28.610  36.540  64.430  1.00  0.00           H
ATOM   3409 HG12 ILE A 226      29.030  37.680  63.040  1.00  0.00           H
ATOM   3410  CD  ILE A 226      30.130  37.950  64.860  1.00  0.00           C
ATOM   3411  HD1 ILE A 226      30.950  38.520  64.380  1.00  0.00           H
ATOM   3412  HD2 ILE A 226      30.570  37.440  65.750  1.00  0.00           H
ATOM   3413  HD3 ILE A 226      29.450  38.780  65.160  1.00  0.00           H
ATOM   3414  C   ILE A 226      30.290  34.010  64.630  1.00  0.00           C
ATOM   3415  O   ILE A 226      29.780  34.350  65.720  1.00  0.00           O
ATOM   3416  N   LEU A 227      30.110  32.830  64.050  1.00  0.00           N
ATOM   3417  HN  LEU A 227      30.540  32.560  63.190  1.00  0.00           H
ATOM   3418  CA  LEU A 227      29.480  31.720  64.750  1.00  0.00           C
ATOM   3419  HA  LEU A 227      28.480  32.010  65.070  1.00  0.00           H
ATOM   3420  CB  LEU A 227      29.260  30.480  63.770  1.00  0.00           C
ATOM   3421  HB1 LEU A 227      30.190  30.250  63.210  1.00  0.00           H
ATOM   3422  HB2 LEU A 227      28.390  30.630  63.100  1.00  0.00           H
ATOM   3423  CG  LEU A 227      29.020  29.120  64.340  1.00  0.00           C
ATOM   3424  HG  LEU A 227      29.700  28.960  65.210  1.00  0.00           H
ATOM   3425  CD1 LEU A 227      27.590  29.040  64.880  1.00  0.00           C
ATOM   3426 HD11 LEU A 227      27.370  29.780  65.680  1.00  0.00           H
ATOM   3427 HD12 LEU A 227      27.420  28.050  65.360  1.00  0.00           H
ATOM   3428 HD13 LEU A 227      26.950  29.100  63.980  1.00  0.00           H
ATOM   3429  CD2 LEU A 227      29.380  28.010  63.380  1.00  0.00           C
ATOM   3430 HD21 LEU A 227      28.800  28.180  62.450  1.00  0.00           H
ATOM   3431 HD22 LEU A 227      29.180  27.030  63.870  1.00  0.00           H
ATOM   3432 HD23 LEU A 227      30.440  28.060  63.080  1.00  0.00           H
ATOM   3433  C   LEU A 227      30.170  31.210  66.000  1.00  0.00           C
ATOM   3434  O   LEU A 227      29.480  31.000  67.000  1.00  0.00           O
ATOM   3435  N   ILE A 228      31.510  31.100  66.050  1.00  0.00           N
ATOM   3436  HN  ILE A 228      32.060  31.240  65.230  1.00  0.00           H
ATOM   3437  CA  ILE A 228      32.200  30.640  67.160  1.00  0.00           C
ATOM   3438  HA  ILE A 228      31.680  29.770  67.530  1.00  0.00           H
ATOM   3439  CB  ILE A 228      33.570  30.090  66.820  1.00  0.00           C
ATOM   3440  HB  ILE A 228      34.160  30.870  66.290  1.00  0.00           H
ATOM   3441  CG2 ILE A 228      34.380  29.680  68.080  1.00  0.00           C
ATOM   3442 HG21 ILE A 228      33.620  29.070  68.620  1.00  0.00           H
ATOM   3443 HG22 ILE A 228      34.700  30.550  68.690  1.00  0.00           H
ATOM   3444 HG23 ILE A 228      35.310  29.140  67.830  1.00  0.00           H
ATOM   3445  CG1 ILE A 228      33.380  28.790  65.990  1.00  0.00           C
ATOM   3446 HG11 ILE A 228      32.670  29.080  65.180  1.00  0.00           H
ATOM   3447 HG12 ILE A 228      32.850  28.060  66.630  1.00  0.00           H
ATOM   3448  CD  ILE A 228      34.620  28.170  65.310  1.00  0.00           C
ATOM   3449  HD1 ILE A 228      35.380  28.940  65.050  1.00  0.00           H
ATOM   3450  HD2 ILE A 228      34.390  27.600  64.380  1.00  0.00           H
ATOM   3451  HD3 ILE A 228      35.180  27.560  66.050  1.00  0.00           H
ATOM   3452  C   ILE A 228      32.140  31.710  68.310  1.00  0.00           C
ATOM   3453  O   ILE A 228      31.700  31.400  69.440  1.00  0.00           O
ATOM   3454  N   ILE A 229      32.400  32.960  67.960  1.00  0.00           N
ATOM   3455  HN  ILE A 229      32.930  33.100  67.130  1.00  0.00           H
ATOM   3456  CA  ILE A 229      32.310  34.190  68.720  1.00  0.00           C
ATOM   3457  HA  ILE A 229      32.980  34.030  69.560  1.00  0.00           H
ATOM   3458  CB  ILE A 229      32.730  35.380  67.840  1.00  0.00           C
ATOM   3459  HB  ILE A 229      32.290  35.220  66.830  1.00  0.00           H
ATOM   3460  CG2 ILE A 229      32.100  36.720  68.400  1.00  0.00           C
ATOM   3461 HG21 ILE A 229      31.000  36.780  68.240  1.00  0.00           H
ATOM   3462 HG22 ILE A 229      32.530  37.600  67.870  1.00  0.00           H
ATOM   3463 HG23 ILE A 229      32.450  36.880  69.440  1.00  0.00           H
ATOM   3464  CG1 ILE A 229      34.200  35.460  67.690  1.00  0.00           C
ATOM   3465 HG11 ILE A 229      34.680  34.490  67.460  1.00  0.00           H
ATOM   3466 HG12 ILE A 229      34.620  35.670  68.700  1.00  0.00           H
ATOM   3467  CD  ILE A 229      34.600  36.530  66.670  1.00  0.00           C
ATOM   3468  HD1 ILE A 229      34.620  37.580  67.020  1.00  0.00           H
ATOM   3469  HD2 ILE A 229      33.950  36.460  65.770  1.00  0.00           H
ATOM   3470  HD3 ILE A 229      35.680  36.340  66.450  1.00  0.00           H
ATOM   3471  C   ILE A 229      30.950  34.430  69.270  1.00  0.00           C
ATOM   3472  O   ILE A 229      30.810  34.690  70.500  1.00  0.00           O
ATOM   3473  N   THR A 230      29.820  34.290  68.490  1.00  0.00           N
ATOM   3474  HN  THR A 230      29.920  34.010  67.540  1.00  0.00           H
ATOM   3475  CA  THR A 230      28.430  34.590  68.950  1.00  0.00           C
ATOM   3476  HA  THR A 230      28.340  35.570  69.410  1.00  0.00           H
ATOM   3477  CB  THR A 230      27.420  34.600  67.810  1.00  0.00           C
ATOM   3478  HB  THR A 230      27.580  33.810  67.050  1.00  0.00           H
ATOM   3479  OG1 THR A 230      27.430  35.840  67.170  1.00  0.00           O
ATOM   3480  HG1 THR A 230      28.280  35.890  66.720  1.00  0.00           H
ATOM   3481  CG2 THR A 230      26.000  34.510  68.480  1.00  0.00           C
ATOM   3482 HG21 THR A 230      25.260  34.940  67.770  1.00  0.00           H
ATOM   3483 HG22 THR A 230      25.940  35.170  69.360  1.00  0.00           H
ATOM   3484 HG23 THR A 230      25.760  33.460  68.750  1.00  0.00           H
ATOM   3485  C   THR A 230      28.090  33.560  70.060  1.00  0.00           C
ATOM   3486  O   THR A 230      27.510  33.910  71.100  1.00  0.00           O
ATOM   3487  N   VAL A 231      28.330  32.270  69.770  1.00  0.00           N
ATOM   3488  HN  VAL A 231      28.830  32.000  68.950  1.00  0.00           H
ATOM   3489  CA  VAL A 231      28.020  31.180  70.710  1.00  0.00           C
ATOM   3490  HA  VAL A 231      27.000  31.200  71.060  1.00  0.00           H
ATOM   3491  CB  VAL A 231      28.310  29.780  70.120  1.00  0.00           C
ATOM   3492  HB  VAL A 231      29.350  29.760  69.730  1.00  0.00           H
ATOM   3493  CG1 VAL A 231      28.110  28.650  71.160  1.00  0.00           C
ATOM   3494 HG11 VAL A 231      28.320  27.690  70.640  1.00  0.00           H
ATOM   3495 HG12 VAL A 231      27.190  28.560  71.780  1.00  0.00           H
ATOM   3496 HG13 VAL A 231      28.990  28.660  71.830  1.00  0.00           H
ATOM   3497  CG2 VAL A 231      27.440  29.420  68.900  1.00  0.00           C
ATOM   3498 HG21 VAL A 231      26.380  29.400  69.240  1.00  0.00           H
ATOM   3499 HG22 VAL A 231      27.680  28.380  68.580  1.00  0.00           H
ATOM   3500 HG23 VAL A 231      27.800  30.040  68.050  1.00  0.00           H
ATOM   3501  C   VAL A 231      28.840  31.320  72.050  1.00  0.00           C
ATOM   3502  O   VAL A 231      28.330  31.240  73.160  1.00  0.00           O
ATOM   3503  N   CYS A 232      30.220  31.480  71.920  1.00  0.00           N
ATOM   3504  HN  CYS A 232      30.630  31.720  71.040  1.00  0.00           H
ATOM   3505  CA  CYS A 232      31.130  31.540  73.120  1.00  0.00           C
ATOM   3506  HA  CYS A 232      30.860  30.680  73.710  1.00  0.00           H
ATOM   3507  CB  CYS A 232      32.640  31.740  72.730  1.00  0.00           C
ATOM   3508  HB1 CYS A 232      33.100  32.210  73.620  1.00  0.00           H
ATOM   3509  HB2 CYS A 232      32.740  32.450  71.880  1.00  0.00           H
ATOM   3510  SG  CYS A 232      33.340  30.160  72.310  1.00  0.00           S
ATOM   3511  HG1 CYS A 232      32.540  29.640  71.390  1.00  0.00           H
ATOM   3512  C   CYS A 232      30.820  32.760  74.050  1.00  0.00           C
ATOM   3513  O   CYS A 232      30.460  32.630  75.230  1.00  0.00           O
ATOM   3514  N   TYR A 233      30.680  34.020  73.420  1.00  0.00           N
ATOM   3515  HN  TYR A 233      30.790  34.150  72.440  1.00  0.00           H
ATOM   3516  CA  TYR A 233      30.180  35.170  74.150  1.00  0.00           C
ATOM   3517  HA  TYR A 233      30.700  35.270  75.090  1.00  0.00           H
ATOM   3518  CB  TYR A 233      30.350  36.490  73.360  1.00  0.00           C
ATOM   3519  HB1 TYR A 233      29.700  37.300  73.760  1.00  0.00           H
ATOM   3520  HB2 TYR A 233      30.060  36.340  72.300  1.00  0.00           H
ATOM   3521  CG  TYR A 233      31.880  36.850  73.470  1.00  0.00           C
ATOM   3522  CD1 TYR A 233      32.580  37.040  74.700  1.00  0.00           C
ATOM   3523  HD1 TYR A 233      32.140  36.930  75.680  1.00  0.00           H
ATOM   3524  CE1 TYR A 233      33.960  37.380  74.630  1.00  0.00           C
ATOM   3525  HE1 TYR A 233      34.520  37.490  75.540  1.00  0.00           H
ATOM   3526  CZ  TYR A 233      34.540  37.650  73.380  1.00  0.00           C
ATOM   3527  OH  TYR A 233      35.890  37.960  73.350  1.00  0.00           O
ATOM   3528  HH  TYR A 233      36.190  37.760  72.450  1.00  0.00           H
ATOM   3529  CD2 TYR A 233      32.520  37.140  72.270  1.00  0.00           C
ATOM   3530  HD2 TYR A 233      31.980  36.890  71.370  1.00  0.00           H
ATOM   3531  CE2 TYR A 233      33.870  37.440  72.230  1.00  0.00           C
ATOM   3532  HE2 TYR A 233      34.440  37.650  71.340  1.00  0.00           H
ATOM   3533  C   TYR A 233      28.730  35.070  74.660  1.00  0.00           C
ATOM   3534  O   TYR A 233      28.430  35.440  75.820  1.00  0.00           O
ATOM   3535  N   GLY A 234      27.750  34.570  73.920  1.00  0.00           N
ATOM   3536  HN  GLY A 234      27.890  34.210  73.000  1.00  0.00           H
ATOM   3537  CA  GLY A 234      26.340  34.420  74.380  1.00  0.00           C
ATOM   3538  HA1 GLY A 234      25.760  34.070  73.540  1.00  0.00           H
ATOM   3539  HA2 GLY A 234      26.070  35.420  74.680  1.00  0.00           H
ATOM   3540  C   GLY A 234      26.110  33.370  75.500  1.00  0.00           C
ATOM   3541  O   GLY A 234      25.370  33.570  76.430  1.00  0.00           O
ATOM   3542  N   LEU A 235      26.780  32.210  75.450  1.00  0.00           N
ATOM   3543  HN  LEU A 235      27.260  31.950  74.610  1.00  0.00           H
ATOM   3544  CA  LEU A 235      26.890  31.260  76.550  1.00  0.00           C
ATOM   3545  HA  LEU A 235      25.880  31.070  76.900  1.00  0.00           H
ATOM   3546  CB  LEU A 235      27.560  29.920  76.160  1.00  0.00           C
ATOM   3547  HB1 LEU A 235      27.860  29.320  77.050  1.00  0.00           H
ATOM   3548  HB2 LEU A 235      28.580  30.040  75.740  1.00  0.00           H
ATOM   3549  CG  LEU A 235      26.830  28.960  75.200  1.00  0.00           C
ATOM   3550  HG  LEU A 235      26.860  29.520  74.240  1.00  0.00           H
ATOM   3551  CD1 LEU A 235      27.750  27.720  75.010  1.00  0.00           C
ATOM   3552 HD11 LEU A 235      28.650  27.930  74.380  1.00  0.00           H
ATOM   3553 HD12 LEU A 235      27.100  27.010  74.460  1.00  0.00           H
ATOM   3554 HD13 LEU A 235      28.040  27.300  75.990  1.00  0.00           H
ATOM   3555  CD2 LEU A 235      25.440  28.620  75.670  1.00  0.00           C
ATOM   3556 HD21 LEU A 235      25.030  27.950  74.890  1.00  0.00           H
ATOM   3557 HD22 LEU A 235      24.850  29.560  75.670  1.00  0.00           H
ATOM   3558 HD23 LEU A 235      25.400  28.060  76.630  1.00  0.00           H
ATOM   3559  C   LEU A 235      27.620  31.900  77.770  1.00  0.00           C
ATOM   3560  O   LEU A 235      27.150  31.820  78.910  1.00  0.00           O
ATOM   3561  N   MET A 236      28.740  32.670  77.530  1.00  0.00           N
ATOM   3562  HN  MET A 236      29.140  32.560  76.620  1.00  0.00           H
ATOM   3563  CA  MET A 236      29.330  33.520  78.600  1.00  0.00           C
ATOM   3564  HA  MET A 236      29.720  32.790  79.300  1.00  0.00           H
ATOM   3565  CB  MET A 236      30.650  34.120  78.110  1.00  0.00           C
ATOM   3566  HB1 MET A 236      30.450  34.680  77.170  1.00  0.00           H
ATOM   3567  HB2 MET A 236      31.360  33.360  77.740  1.00  0.00           H
ATOM   3568  CG  MET A 236      31.470  35.070  78.970  1.00  0.00           C
ATOM   3569  HG1 MET A 236      31.490  34.590  79.970  1.00  0.00           H
ATOM   3570  HG2 MET A 236      30.920  36.040  79.000  1.00  0.00           H
ATOM   3571  SD  MET A 236      33.190  35.370  78.380  1.00  0.00           S
ATOM   3572  CE  MET A 236      33.370  36.740  79.560  1.00  0.00           C
ATOM   3573  HE1 MET A 236      34.390  37.180  79.630  1.00  0.00           H
ATOM   3574  HE2 MET A 236      33.240  36.370  80.600  1.00  0.00           H
ATOM   3575  HE3 MET A 236      32.640  37.570  79.430  1.00  0.00           H
ATOM   3576  C   MET A 236      28.460  34.500  79.360  1.00  0.00           C
ATOM   3577  O   MET A 236      28.470  34.580  80.570  1.00  0.00           O
ATOM   3578  N   LEU A 237      27.640  35.260  78.640  1.00  0.00           N
ATOM   3579  HN  LEU A 237      27.640  35.220  77.650  1.00  0.00           H
ATOM   3580  CA  LEU A 237      26.560  36.090  79.260  1.00  0.00           C
ATOM   3581  HA  LEU A 237      27.040  36.790  79.930  1.00  0.00           H
ATOM   3582  CB  LEU A 237      25.780  36.880  78.120  1.00  0.00           C
ATOM   3583  HB1 LEU A 237      24.960  37.440  78.610  1.00  0.00           H
ATOM   3584  HB2 LEU A 237      25.360  36.180  77.370  1.00  0.00           H
ATOM   3585  CG  LEU A 237      26.670  38.060  77.440  1.00  0.00           C
ATOM   3586  HG  LEU A 237      27.500  37.450  77.010  1.00  0.00           H
ATOM   3587  CD1 LEU A 237      25.990  38.730  76.280  1.00  0.00           C
ATOM   3588 HD11 LEU A 237      26.630  39.510  75.830  1.00  0.00           H
ATOM   3589 HD12 LEU A 237      25.080  39.180  76.720  1.00  0.00           H
ATOM   3590 HD13 LEU A 237      25.730  37.940  75.540  1.00  0.00           H
ATOM   3591  CD2 LEU A 237      27.280  39.060  78.480  1.00  0.00           C
ATOM   3592 HD21 LEU A 237      27.940  38.410  79.100  1.00  0.00           H
ATOM   3593 HD22 LEU A 237      26.510  39.570  79.090  1.00  0.00           H
ATOM   3594 HD23 LEU A 237      27.840  39.860  77.950  1.00  0.00           H
ATOM   3595  C   LEU A 237      25.450  35.280  80.040  1.00  0.00           C
ATOM   3596  O   LEU A 237      25.020  35.740  81.120  1.00  0.00           O
ATOM   3597  N   LEU A 238      25.070  34.140  79.540  1.00  0.00           N
ATOM   3598  HN  LEU A 238      25.320  33.830  78.630  1.00  0.00           H
ATOM   3599  CA  LEU A 238      24.190  33.310  80.300  1.00  0.00           C
ATOM   3600  HA  LEU A 238      23.400  33.990  80.580  1.00  0.00           H
ATOM   3601  CB  LEU A 238      23.600  32.120  79.450  1.00  0.00           C
ATOM   3602  HB1 LEU A 238      22.770  31.560  79.950  1.00  0.00           H
ATOM   3603  HB2 LEU A 238      24.400  31.430  79.120  1.00  0.00           H
ATOM   3604  CG  LEU A 238      22.800  32.510  78.200  1.00  0.00           C
ATOM   3605  HG  LEU A 238      23.310  33.350  77.690  1.00  0.00           H
ATOM   3606  CD1 LEU A 238      22.570  31.270  77.310  1.00  0.00           C
ATOM   3607 HD11 LEU A 238      23.530  30.940  76.860  1.00  0.00           H
ATOM   3608 HD12 LEU A 238      21.950  31.770  76.530  1.00  0.00           H
ATOM   3609 HD13 LEU A 238      22.000  30.500  77.880  1.00  0.00           H
ATOM   3610  CD2 LEU A 238      21.410  33.070  78.540  1.00  0.00           C
ATOM   3611 HD21 LEU A 238      20.850  33.430  77.650  1.00  0.00           H
ATOM   3612 HD22 LEU A 238      21.430  33.930  79.250  1.00  0.00           H
ATOM   3613 HD23 LEU A 238      20.850  32.270  79.080  1.00  0.00           H
ATOM   3614  C   LEU A 238      24.790  32.730  81.600  1.00  0.00           C
ATOM   3615  O   LEU A 238      24.240  32.760  82.730  1.00  0.00           O
ATOM   3616  N   ARG A 239      26.080  32.280  81.530  1.00  0.00           N
ATOM   3617  HN  ARG A 239      26.650  32.320  80.710  1.00  0.00           H
ATOM   3618  CA  ARG A 239      26.910  32.090  82.710  1.00  0.00           C
ATOM   3619  HA  ARG A 239      26.430  31.390  83.370  1.00  0.00           H
ATOM   3620  CB  ARG A 239      28.280  31.520  82.440  1.00  0.00           C
ATOM   3621  HB1 ARG A 239      28.890  32.170  81.770  1.00  0.00           H
ATOM   3622  HB2 ARG A 239      28.230  30.590  81.850  1.00  0.00           H
ATOM   3623  CG  ARG A 239      29.260  31.350  83.630  1.00  0.00           C
ATOM   3624  HG1 ARG A 239      29.600  32.340  84.000  1.00  0.00           H
ATOM   3625  HG2 ARG A 239      30.180  30.970  83.150  1.00  0.00           H
ATOM   3626  CD  ARG A 239      28.790  30.470  84.700  1.00  0.00           C
ATOM   3627  HD1 ARG A 239      28.560  29.480  84.270  1.00  0.00           H
ATOM   3628  HD2 ARG A 239      27.860  30.790  85.210  1.00  0.00           H
ATOM   3629  NE  ARG A 239      29.970  30.350  85.580  1.00  0.00           N
ATOM   3630  HE  ARG A 239      30.780  30.860  85.310  1.00  0.00           H
ATOM   3631  CZ  ARG A 239      30.130  29.400  86.530  1.00  0.00           C
ATOM   3632  NH1 ARG A 239      31.280  29.370  87.240  1.00  0.00           N
ATOM   3633 HH11 ARG A 239      32.010  30.020  87.080  1.00  0.00           H
ATOM   3634 HH12 ARG A 239      31.500  28.580  87.810  1.00  0.00           H
ATOM   3635  NH2 ARG A 239      29.200  28.480  86.760  1.00  0.00           N
ATOM   3636 HH21 ARG A 239      28.360  28.540  86.230  1.00  0.00           H
ATOM   3637 HH22 ARG A 239      29.240  27.740  87.430  1.00  0.00           H
ATOM   3638  C   ARG A 239      27.110  33.360  83.630  1.00  0.00           C
ATOM   3639  O   ARG A 239      27.060  33.200  84.850  1.00  0.00           O
ATOM   3640  N   LEU A 240      27.380  34.560  83.120  1.00  0.00           N
ATOM   3641  HN  LEU A 240      27.530  34.590  82.130  1.00  0.00           H
ATOM   3642  CA  LEU A 240      27.660  35.710  83.920  1.00  0.00           C
ATOM   3643  HA  LEU A 240      28.360  35.450  84.690  1.00  0.00           H
ATOM   3644  CB  LEU A 240      28.080  36.930  83.040  1.00  0.00           C
ATOM   3645  HB1 LEU A 240      27.900  37.850  83.650  1.00  0.00           H
ATOM   3646  HB2 LEU A 240      27.310  36.990  82.240  1.00  0.00           H
ATOM   3647  CG  LEU A 240      29.540  36.980  82.490  1.00  0.00           C
ATOM   3648  HG  LEU A 240      29.670  36.200  81.720  1.00  0.00           H
ATOM   3649  CD1 LEU A 240      29.780  38.410  81.990  1.00  0.00           C
ATOM   3650 HD11 LEU A 240      29.070  38.760  81.200  1.00  0.00           H
ATOM   3651 HD12 LEU A 240      30.830  38.400  81.630  1.00  0.00           H
ATOM   3652 HD13 LEU A 240      29.710  39.100  82.850  1.00  0.00           H
ATOM   3653  CD2 LEU A 240      30.630  36.550  83.500  1.00  0.00           C
ATOM   3654 HD21 LEU A 240      30.970  37.390  84.140  1.00  0.00           H
ATOM   3655 HD22 LEU A 240      31.550  36.320  82.910  1.00  0.00           H
ATOM   3656 HD23 LEU A 240      30.370  35.700  84.170  1.00  0.00           H
ATOM   3657  C   LEU A 240      26.580  36.120  84.920  1.00  0.00           C
ATOM   3658  O   LEU A 240      26.870  36.550  86.020  1.00  0.00           O
ATOM   3659  N   ARG A 241      25.340  36.050  84.570  1.00  0.00           N
ATOM   3660  HN  ARG A 241      25.020  35.930  83.640  1.00  0.00           H
ATOM   3661  CA  ARG A 241      24.260  36.320  85.510  1.00  0.00           C
ATOM   3662  HA  ARG A 241      24.560  37.170  86.100  1.00  0.00           H
ATOM   3663  CB  ARG A 241      22.910  36.680  84.820  1.00  0.00           C
ATOM   3664  HB1 ARG A 241      23.030  37.470  84.060  1.00  0.00           H
ATOM   3665  HB2 ARG A 241      22.200  37.230  85.470  1.00  0.00           H
ATOM   3666  CG  ARG A 241      22.150  35.520  84.160  1.00  0.00           C
ATOM   3667  HG1 ARG A 241      21.830  34.860  84.990  1.00  0.00           H
ATOM   3668  HG2 ARG A 241      22.920  34.990  83.550  1.00  0.00           H
ATOM   3669  CD  ARG A 241      20.960  35.920  83.220  1.00  0.00           C
ATOM   3670  HD1 ARG A 241      21.440  36.400  82.340  1.00  0.00           H
ATOM   3671  HD2 ARG A 241      20.230  36.560  83.760  1.00  0.00           H
ATOM   3672  NE  ARG A 241      20.280  34.670  82.680  1.00  0.00           N
ATOM   3673  HE  ARG A 241      20.430  33.770  83.090  1.00  0.00           H
ATOM   3674  CZ  ARG A 241      19.570  34.560  81.520  1.00  0.00           C
ATOM   3675  NH1 ARG A 241      19.060  35.490  80.780  1.00  0.00           N
ATOM   3676 HH11 ARG A 241      19.370  36.440  80.910  1.00  0.00           H
ATOM   3677 HH12 ARG A 241      18.380  35.280  80.080  1.00  0.00           H
ATOM   3678  NH2 ARG A 241      19.020  33.380  81.170  1.00  0.00           N
ATOM   3679 HH21 ARG A 241      19.680  32.680  81.430  1.00  0.00           H
ATOM   3680 HH22 ARG A 241      18.480  33.390  80.340  1.00  0.00           H
ATOM   3681  C   ARG A 241      23.970  35.230  86.420  1.00  0.00           C
ATOM   3682  O   ARG A 241      22.980  35.240  87.190  1.00  0.00           O
ATOM   3683  N   SER A 242      24.770  34.200  86.530  1.00  0.00           N
ATOM   3684  HN  SER A 242      25.530  34.210  85.880  1.00  0.00           H
ATOM   3685  CA  SER A 242      24.710  33.180  87.640  1.00  0.00           C
ATOM   3686  HA  SER A 242      23.830  33.280  88.250  1.00  0.00           H
ATOM   3687  CB  SER A 242      24.890  31.730  86.920  1.00  0.00           C
ATOM   3688  HB1 SER A 242      25.740  31.760  86.220  1.00  0.00           H
ATOM   3689  HB2 SER A 242      23.940  31.590  86.350  1.00  0.00           H
ATOM   3690  OG  SER A 242      25.080  30.660  87.820  1.00  0.00           O
ATOM   3691  HG1 SER A 242      24.310  30.730  88.390  1.00  0.00           H
ATOM   3692  C   SER A 242      25.830  33.320  88.610  1.00  0.00           C
ATOM   3693  O   SER A 242      25.850  32.780  89.740  1.00  0.00           O
ATOM   3694  N   VAL A 243      26.880  34.090  88.200  1.00  0.00           N
ATOM   3695  HN  VAL A 243      26.950  34.600  87.350  1.00  0.00           H
ATOM   3696  CA  VAL A 243      27.910  34.280  89.190  1.00  0.00           C
ATOM   3697  HA  VAL A 243      28.140  33.280  89.530  1.00  0.00           H
ATOM   3698  CB  VAL A 243      29.270  34.760  88.610  1.00  0.00           C
ATOM   3699  HB  VAL A 243      29.050  35.660  88.000  1.00  0.00           H
ATOM   3700  CG1 VAL A 243      30.380  35.250  89.570  1.00  0.00           C
ATOM   3701 HG11 VAL A 243      30.570  34.470  90.340  1.00  0.00           H
ATOM   3702 HG12 VAL A 243      30.130  36.240  89.990  1.00  0.00           H
ATOM   3703 HG13 VAL A 243      31.340  35.410  89.040  1.00  0.00           H
ATOM   3704  CG2 VAL A 243      29.740  33.570  87.760  1.00  0.00           C
ATOM   3705 HG21 VAL A 243      29.210  33.560  86.790  1.00  0.00           H
ATOM   3706 HG22 VAL A 243      29.550  32.570  88.190  1.00  0.00           H
ATOM   3707 HG23 VAL A 243      30.830  33.660  87.570  1.00  0.00           H
ATOM   3708  C   VAL A 243      27.470  35.110  90.440  1.00  0.00           C
ATOM   3709  O   VAL A 243      26.820  36.170  90.460  1.00  0.00           O
ATOM   3710  N   ARG A 244      27.800  34.610  91.700  1.00  0.00           N
ATOM   3711  HN  ARG A 244      28.390  33.820  91.820  1.00  0.00           H
ATOM   3712  CA  ARG A 244      27.320  35.250  92.910  1.00  0.00           C
ATOM   3713  HA  ARG A 244      26.250  35.360  92.790  1.00  0.00           H
ATOM   3714  CB  ARG A 244      27.600  34.590  94.270  1.00  0.00           C
ATOM   3715  HB1 ARG A 244      27.470  35.340  95.080  1.00  0.00           H
ATOM   3716  HB2 ARG A 244      28.660  34.270  94.380  1.00  0.00           H
ATOM   3717  CG  ARG A 244      26.720  33.400  94.540  1.00  0.00           C
ATOM   3718  HG1 ARG A 244      27.190  32.890  95.400  1.00  0.00           H
ATOM   3719  HG2 ARG A 244      26.770  32.640  93.730  1.00  0.00           H
ATOM   3720  CD  ARG A 244      25.270  33.770  94.830  1.00  0.00           C
ATOM   3721  HD1 ARG A 244      24.800  34.210  93.920  1.00  0.00           H
ATOM   3722  HD2 ARG A 244      25.110  34.450  95.700  1.00  0.00           H
ATOM   3723  NE  ARG A 244      24.510  32.440  95.140  1.00  0.00           N
ATOM   3724  HE  ARG A 244      25.060  31.640  95.400  1.00  0.00           H
ATOM   3725  CZ  ARG A 244      23.270  32.250  94.950  1.00  0.00           C
ATOM   3726  NH1 ARG A 244      22.800  31.020  95.080  1.00  0.00           N
ATOM   3727 HH11 ARG A 244      23.370  30.360  95.580  1.00  0.00           H
ATOM   3728 HH12 ARG A 244      21.830  30.820  95.220  1.00  0.00           H
ATOM   3729  NH2 ARG A 244      22.390  33.190  94.580  1.00  0.00           N
ATOM   3730 HH21 ARG A 244      22.670  34.150  94.530  1.00  0.00           H
ATOM   3731 HH22 ARG A 244      21.430  32.930  94.510  1.00  0.00           H
ATOM   3732  C   ARG A 244      27.840  36.690  93.030  1.00  0.00           C
ATOM   3733  O   ARG A 244      27.150  37.640  93.500  1.00  0.00           O
ATOM   3734  N   LEU A 245      29.100  36.910  92.650  1.00  0.00           N
ATOM   3735  HN  LEU A 245      29.640  36.260  92.120  1.00  0.00           H
ATOM   3736  CA  LEU A 245      29.770  38.200  92.650  1.00  0.00           C
ATOM   3737  HA  LEU A 245      29.600  38.640  93.620  1.00  0.00           H
ATOM   3738  CB  LEU A 245      31.310  38.110  92.400  1.00  0.00           C
ATOM   3739  HB1 LEU A 245      31.760  39.120  92.410  1.00  0.00           H
ATOM   3740  HB2 LEU A 245      31.400  37.670  91.390  1.00  0.00           H
ATOM   3741  CG  LEU A 245      32.080  37.170  93.330  1.00  0.00           C
ATOM   3742  HG  LEU A 245      31.800  36.110  93.180  1.00  0.00           H
ATOM   3743  CD1 LEU A 245      33.560  37.300  93.000  1.00  0.00           C
ATOM   3744 HD11 LEU A 245      33.970  38.330  93.080  1.00  0.00           H
ATOM   3745 HD12 LEU A 245      33.820  36.910  92.000  1.00  0.00           H
ATOM   3746 HD13 LEU A 245      34.120  36.680  93.730  1.00  0.00           H
ATOM   3747  CD2 LEU A 245      31.750  37.560  94.820  1.00  0.00           C
ATOM   3748 HD21 LEU A 245      30.680  37.330  94.980  1.00  0.00           H
ATOM   3749 HD22 LEU A 245      31.930  38.640  95.020  1.00  0.00           H
ATOM   3750 HD23 LEU A 245      32.310  36.840  95.450  1.00  0.00           H
ATOM   3751  C   LEU A 245      29.130  39.260  91.750  1.00  0.00           C
ATOM   3752  O   LEU A 245      29.400  40.460  91.970  1.00  0.00           O
ATOM   3753  N   LEU A 246      28.310  38.910  90.760  1.00  0.00           N
ATOM   3754  HN  LEU A 246      28.190  37.930  90.600  1.00  0.00           H
ATOM   3755  CA  LEU A 246      27.640  39.830  89.920  1.00  0.00           C
ATOM   3756  HA  LEU A 246      27.890  40.820  90.260  1.00  0.00           H
ATOM   3757  CB  LEU A 246      28.040  39.610  88.450  1.00  0.00           C
ATOM   3758  HB1 LEU A 246      27.510  40.320  87.780  1.00  0.00           H
ATOM   3759  HB2 LEU A 246      27.900  38.550  88.140  1.00  0.00           H
ATOM   3760  CG  LEU A 246      29.500  39.960  88.160  1.00  0.00           C
ATOM   3761  HG  LEU A 246      30.050  39.800  89.120  1.00  0.00           H
ATOM   3762  CD1 LEU A 246      30.080  38.960  87.220  1.00  0.00           C
ATOM   3763 HD11 LEU A 246      31.160  39.210  87.110  1.00  0.00           H
ATOM   3764 HD12 LEU A 246      29.540  39.100  86.260  1.00  0.00           H
ATOM   3765 HD13 LEU A 246      29.920  37.890  87.500  1.00  0.00           H
ATOM   3766  CD2 LEU A 246      29.640  41.510  87.880  1.00  0.00           C
ATOM   3767 HD21 LEU A 246      30.700  41.630  87.550  1.00  0.00           H
ATOM   3768 HD22 LEU A 246      29.650  41.940  88.900  1.00  0.00           H
ATOM   3769 HD23 LEU A 246      28.980  41.850  87.050  1.00  0.00           H
ATOM   3770  C   LEU A 246      26.140  39.740  90.070  1.00  0.00           C
ATOM   3771  O   LEU A 246      25.320  40.250  89.290  1.00  0.00           O
ATOM   3772  N   SER A 247      25.720  39.040  91.160  1.00  0.00           N
ATOM   3773  HN  SER A 247      26.410  38.690  91.790  1.00  0.00           H
ATOM   3774  CA  SER A 247      24.290  38.960  91.340  1.00  0.00           C
ATOM   3775  HA  SER A 247      23.830  39.850  90.940  1.00  0.00           H
ATOM   3776  CB  SER A 247      23.810  37.670  90.690  1.00  0.00           C
ATOM   3777  HB1 SER A 247      24.290  36.810  91.220  1.00  0.00           H
ATOM   3778  HB2 SER A 247      24.120  37.450  89.650  1.00  0.00           H
ATOM   3779  OG  SER A 247      22.370  37.550  90.820  1.00  0.00           O
ATOM   3780  HG1 SER A 247      22.020  37.950  90.020  1.00  0.00           H
ATOM   3781  C   SER A 247      23.960  38.990  92.840  1.00  0.00           C
ATOM   3782  O   SER A 247      24.510  38.290  93.670  1.00  0.00           O
ATOM   3783  N   GLY A 248      22.910  39.750  93.180  1.00  0.00           N
ATOM   3784  HN  GLY A 248      22.380  40.140  92.420  1.00  0.00           H
ATOM   3785  CA  GLY A 248      22.280  39.710  94.480  1.00  0.00           C
ATOM   3786  HA1 GLY A 248      22.850  39.160  95.220  1.00  0.00           H
ATOM   3787  HA2 GLY A 248      21.270  39.330  94.440  1.00  0.00           H
ATOM   3788  C   GLY A 248      22.110  41.070  94.970  1.00  0.00           C
ATOM   3789  O   GLY A 248      21.720  41.220  96.100  1.00  0.00           O
ATOM   3790  N   SER A 249      22.360  42.120  94.160  1.00  0.00           N
ATOM   3791  HN  SER A 249      22.680  42.030  93.220  1.00  0.00           H
ATOM   3792  CA  SER A 249      22.170  43.460  94.620  1.00  0.00           C
ATOM   3793  HA  SER A 249      21.220  43.600  95.120  1.00  0.00           H
ATOM   3794  CB  SER A 249      23.220  43.940  95.690  1.00  0.00           C
ATOM   3795  HB1 SER A 249      23.170  43.290  96.600  1.00  0.00           H
ATOM   3796  HB2 SER A 249      22.840  44.910  96.070  1.00  0.00           H
ATOM   3797  OG  SER A 249      24.530  44.080  95.240  1.00  0.00           O
ATOM   3798  HG1 SER A 249      25.040  43.660  95.940  1.00  0.00           H
ATOM   3799  C   SER A 249      22.150  44.280  93.430  1.00  0.00           C
ATOM   3800  O   SER A 249      22.500  43.860  92.320  1.00  0.00           O
ATOM   3801  N   LYS A 250      21.680  45.530  93.530  1.00  0.00           N
ATOM   3802  HN  LYS A 250      21.310  45.830  94.400  1.00  0.00           H
ATOM   3803  CA  LYS A 250      21.920  46.560  92.510  1.00  0.00           C
ATOM   3804  HA  LYS A 250      21.610  46.210  91.530  1.00  0.00           H
ATOM   3805  CB  LYS A 250      21.070  47.780  92.680  1.00  0.00           C
ATOM   3806  HB1 LYS A 250      21.380  48.570  91.960  1.00  0.00           H
ATOM   3807  HB2 LYS A 250      21.130  48.170  93.720  1.00  0.00           H
ATOM   3808  CG  LYS A 250      19.610  47.450  92.340  1.00  0.00           C
ATOM   3809  HG1 LYS A 250      19.260  46.580  92.940  1.00  0.00           H
ATOM   3810  HG2 LYS A 250      19.540  47.050  91.310  1.00  0.00           H
ATOM   3811  CD  LYS A 250      18.700  48.650  92.520  1.00  0.00           C
ATOM   3812  HD1 LYS A 250      17.720  48.490  92.020  1.00  0.00           H
ATOM   3813  HD2 LYS A 250      19.170  49.510  92.000  1.00  0.00           H
ATOM   3814  CE  LYS A 250      18.310  48.980  93.910  1.00  0.00           C
ATOM   3815  HE1 LYS A 250      19.180  49.360  94.480  1.00  0.00           H
ATOM   3816  HE2 LYS A 250      18.070  48.040  94.450  1.00  0.00           H
ATOM   3817  NZ  LYS A 250      17.170  49.950  94.020  1.00  0.00           N
ATOM   3818  HZ1 LYS A 250      16.950  49.960  95.030  1.00  0.00           H
ATOM   3819  HZ2 LYS A 250      16.270  49.680  93.580  1.00  0.00           H
ATOM   3820  HZ3 LYS A 250      17.440  50.900  93.690  1.00  0.00           H
ATOM   3821  C   LYS A 250      23.360  46.920  92.170  1.00  0.00           C
ATOM   3822  O   LYS A 250      23.740  47.020  90.950  1.00  0.00           O
ATOM   3823  N   GLU A 251      24.270  47.030  93.150  1.00  0.00           N
ATOM   3824  HN  GLU A 251      24.080  47.200  94.110  1.00  0.00           H
ATOM   3825  CA  GLU A 251      25.700  47.140  92.880  1.00  0.00           C
ATOM   3826  HA  GLU A 251      25.790  48.080  92.360  1.00  0.00           H
ATOM   3827  CB  GLU A 251      26.480  47.320  94.140  1.00  0.00           C
ATOM   3828  HB1 GLU A 251      27.570  47.320  93.970  1.00  0.00           H
ATOM   3829  HB2 GLU A 251      26.280  46.470  94.820  1.00  0.00           H
ATOM   3830  CG  GLU A 251      26.100  48.540  95.030  1.00  0.00           C
ATOM   3831  HG1 GLU A 251      26.750  48.370  95.910  1.00  0.00           H
ATOM   3832  HG2 GLU A 251      25.040  48.480  95.370  1.00  0.00           H
ATOM   3833  CD  GLU A 251      26.370  49.900  94.350  1.00  0.00           C
ATOM   3834  OE1 GLU A 251      25.350  50.610  94.090  1.00  0.00           O
ATOM   3835  OE2 GLU A 251      27.550  50.130  94.060  1.00  0.00           O
ATOM   3836  C   GLU A 251      26.340  46.110  92.000  1.00  0.00           C
ATOM   3837  O   GLU A 251      27.060  46.340  91.050  1.00  0.00           O
ATOM   3838  N   LYS A 252      25.980  44.810  92.260  1.00  0.00           N
ATOM   3839  HN  LYS A 252      25.350  44.560  93.000  1.00  0.00           H
ATOM   3840  CA  LYS A 252      26.400  43.660  91.560  1.00  0.00           C
ATOM   3841  HA  LYS A 252      27.450  43.710  91.320  1.00  0.00           H
ATOM   3842  CB  LYS A 252      26.270  42.400  92.360  1.00  0.00           C
ATOM   3843  HB1 LYS A 252      26.530  41.570  91.670  1.00  0.00           H
ATOM   3844  HB2 LYS A 252      25.260  42.140  92.760  1.00  0.00           H
ATOM   3845  CG  LYS A 252      27.180  42.450  93.540  1.00  0.00           C
ATOM   3846  HG1 LYS A 252      26.850  43.270  94.210  1.00  0.00           H
ATOM   3847  HG2 LYS A 252      28.190  42.700  93.150  1.00  0.00           H
ATOM   3848  CD  LYS A 252      27.370  41.040  94.220  1.00  0.00           C
ATOM   3849  HD1 LYS A 252      28.380  40.980  94.680  1.00  0.00           H
ATOM   3850  HD2 LYS A 252      27.230  40.440  93.300  1.00  0.00           H
ATOM   3851  CE  LYS A 252      26.310  40.680  95.180  1.00  0.00           C
ATOM   3852  HE1 LYS A 252      25.300  40.880  94.770  1.00  0.00           H
ATOM   3853  HE2 LYS A 252      26.360  41.350  96.070  1.00  0.00           H
ATOM   3854  NZ  LYS A 252      26.330  39.270  95.670  1.00  0.00           N
ATOM   3855  HZ1 LYS A 252      25.900  39.280  96.610  1.00  0.00           H
ATOM   3856  HZ2 LYS A 252      27.270  38.830  95.750  1.00  0.00           H
ATOM   3857  HZ3 LYS A 252      25.790  38.730  94.960  1.00  0.00           H
ATOM   3858  C   LYS A 252      25.880  43.570  90.130  1.00  0.00           C
ATOM   3859  O   LYS A 252      26.630  43.330  89.190  1.00  0.00           O
ATOM   3860  N   ASP A 253      24.580  43.940  89.920  1.00  0.00           N
ATOM   3861  HN  ASP A 253      23.970  44.150  90.680  1.00  0.00           H
ATOM   3862  CA  ASP A 253      24.020  43.970  88.580  1.00  0.00           C
ATOM   3863  HA  ASP A 253      24.320  43.120  87.980  1.00  0.00           H
ATOM   3864  CB  ASP A 253      22.450  43.880  88.830  1.00  0.00           C
ATOM   3865  HB1 ASP A 253      22.280  44.880  89.280  1.00  0.00           H
ATOM   3866  HB2 ASP A 253      22.220  43.090  89.580  1.00  0.00           H
ATOM   3867  CG  ASP A 253      21.760  43.600  87.530  1.00  0.00           C
ATOM   3868  OD1 ASP A 253      21.980  42.530  86.910  1.00  0.00           O
ATOM   3869  OD2 ASP A 253      21.090  44.610  87.070  1.00  0.00           O
ATOM   3870  C   ASP A 253      24.430  45.120  87.680  1.00  0.00           C
ATOM   3871  O   ASP A 253      24.510  45.040  86.450  1.00  0.00           O
ATOM   3872  N   ARG A 254      24.750  46.260  88.310  1.00  0.00           N
ATOM   3873  HN  ARG A 254      24.460  46.360  89.260  1.00  0.00           H
ATOM   3874  CA  ARG A 254      25.490  47.430  87.630  1.00  0.00           C
ATOM   3875  HA  ARG A 254      24.880  47.710  86.790  1.00  0.00           H
ATOM   3876  CB  ARG A 254      25.680  48.590  88.710  1.00  0.00           C
ATOM   3877  HB1 ARG A 254      26.390  49.360  88.330  1.00  0.00           H
ATOM   3878  HB2 ARG A 254      26.110  48.190  89.640  1.00  0.00           H
ATOM   3879  CG  ARG A 254      24.440  49.300  89.080  1.00  0.00           C
ATOM   3880  HG1 ARG A 254      23.710  48.470  89.150  1.00  0.00           H
ATOM   3881  HG2 ARG A 254      24.130  49.860  88.170  1.00  0.00           H
ATOM   3882  CD  ARG A 254      24.280  50.120  90.280  1.00  0.00           C
ATOM   3883  HD1 ARG A 254      24.900  51.040  90.240  1.00  0.00           H
ATOM   3884  HD2 ARG A 254      24.500  49.560  91.210  1.00  0.00           H
ATOM   3885  NE  ARG A 254      22.890  50.570  90.320  1.00  0.00           N
ATOM   3886  HE  ARG A 254      22.180  50.130  89.780  1.00  0.00           H
ATOM   3887  CZ  ARG A 254      22.400  51.250  91.320  1.00  0.00           C
ATOM   3888  NH1 ARG A 254      21.140  51.610  91.230  1.00  0.00           N
ATOM   3889 HH11 ARG A 254      20.760  51.730  90.310  1.00  0.00           H
ATOM   3890 HH12 ARG A 254      20.760  52.140  92.000  1.00  0.00           H
ATOM   3891  NH2 ARG A 254      23.070  51.660  92.320  1.00  0.00           N
ATOM   3892 HH21 ARG A 254      24.020  51.380  92.400  1.00  0.00           H
ATOM   3893 HH22 ARG A 254      22.680  52.270  93.020  1.00  0.00           H
ATOM   3894  C   ARG A 254      26.820  47.170  87.020  1.00  0.00           C
ATOM   3895  O   ARG A 254      27.050  47.450  85.880  1.00  0.00           O
ATOM   3896  N   SER A 255      27.710  46.440  87.730  1.00  0.00           N
ATOM   3897  HN  SER A 255      27.550  46.050  88.640  1.00  0.00           H
ATOM   3898  CA  SER A 255      28.970  45.880  87.150  1.00  0.00           C
ATOM   3899  HA  SER A 255      29.490  46.710  86.700  1.00  0.00           H
ATOM   3900  CB  SER A 255      29.780  45.200  88.260  1.00  0.00           C
ATOM   3901  HB1 SER A 255      30.670  44.730  87.810  1.00  0.00           H
ATOM   3902  HB2 SER A 255      29.280  44.570  89.040  1.00  0.00           H
ATOM   3903  OG  SER A 255      30.370  46.250  89.000  1.00  0.00           O
ATOM   3904  HG1 SER A 255      31.070  46.630  88.460  1.00  0.00           H
ATOM   3905  C   SER A 255      28.680  44.940  86.020  1.00  0.00           C
ATOM   3906  O   SER A 255      29.270  45.090  84.930  1.00  0.00           O
ATOM   3907  N   LEU A 256      27.720  44.020  86.180  1.00  0.00           N
ATOM   3908  HN  LEU A 256      27.220  43.910  87.040  1.00  0.00           H
ATOM   3909  CA  LEU A 256      27.360  43.050  85.120  1.00  0.00           C
ATOM   3910  HA  LEU A 256      28.270  42.480  84.960  1.00  0.00           H
ATOM   3911  CB  LEU A 256      26.150  42.180  85.610  1.00  0.00           C
ATOM   3912  HB1 LEU A 256      25.190  42.740  85.730  1.00  0.00           H
ATOM   3913  HB2 LEU A 256      26.310  42.000  86.690  1.00  0.00           H
ATOM   3914  CG  LEU A 256      25.750  41.010  84.720  1.00  0.00           C
ATOM   3915  HG  LEU A 256      25.800  41.320  83.650  1.00  0.00           H
ATOM   3916  CD1 LEU A 256      26.720  39.820  84.880  1.00  0.00           C
ATOM   3917 HD11 LEU A 256      26.830  39.590  85.960  1.00  0.00           H
ATOM   3918 HD12 LEU A 256      27.700  39.960  84.390  1.00  0.00           H
ATOM   3919 HD13 LEU A 256      26.220  38.930  84.430  1.00  0.00           H
ATOM   3920  CD2 LEU A 256      24.330  40.430  84.990  1.00  0.00           C
ATOM   3921 HD21 LEU A 256      23.970  40.260  86.030  1.00  0.00           H
ATOM   3922 HD22 LEU A 256      24.200  39.500  84.400  1.00  0.00           H
ATOM   3923 HD23 LEU A 256      23.600  41.120  84.530  1.00  0.00           H
ATOM   3924  C   LEU A 256      26.930  43.730  83.860  1.00  0.00           C
ATOM   3925  O   LEU A 256      27.420  43.320  82.760  1.00  0.00           O
ATOM   3926  N   ARG A 257      26.140  44.850  83.880  1.00  0.00           N
ATOM   3927  HN  ARG A 257      25.670  45.140  84.710  1.00  0.00           H
ATOM   3928  CA  ARG A 257      25.870  45.640  82.650  1.00  0.00           C
ATOM   3929  HA  ARG A 257      25.420  45.000  81.900  1.00  0.00           H
ATOM   3930  CB  ARG A 257      24.850  46.840  82.900  1.00  0.00           C
ATOM   3931  HB1 ARG A 257      25.370  47.630  83.490  1.00  0.00           H
ATOM   3932  HB2 ARG A 257      23.980  46.500  83.500  1.00  0.00           H
ATOM   3933  CG  ARG A 257      24.230  47.530  81.630  1.00  0.00           C
ATOM   3934  HG1 ARG A 257      25.140  47.630  80.990  1.00  0.00           H
ATOM   3935  HG2 ARG A 257      23.850  48.510  81.960  1.00  0.00           H
ATOM   3936  CD  ARG A 257      23.130  46.760  80.830  1.00  0.00           C
ATOM   3937  HD1 ARG A 257      22.290  46.390  81.450  1.00  0.00           H
ATOM   3938  HD2 ARG A 257      23.630  46.050  80.130  1.00  0.00           H
ATOM   3939  NE  ARG A 257      22.500  47.740  79.840  1.00  0.00           N
ATOM   3940  HE  ARG A 257      22.950  48.620  79.710  1.00  0.00           H
ATOM   3941  CZ  ARG A 257      21.270  47.590  79.220  1.00  0.00           C
ATOM   3942  NH1 ARG A 257      20.700  46.470  79.020  1.00  0.00           N
ATOM   3943 HH11 ARG A 257      21.240  45.640  79.150  1.00  0.00           H
ATOM   3944 HH12 ARG A 257      19.860  46.500  78.480  1.00  0.00           H
ATOM   3945  NH2 ARG A 257      20.700  48.580  78.670  1.00  0.00           N
ATOM   3946 HH21 ARG A 257      21.070  49.470  78.950  1.00  0.00           H
ATOM   3947 HH22 ARG A 257      19.750  48.500  78.370  1.00  0.00           H
ATOM   3948  C   ARG A 257      27.150  46.210  81.970  1.00  0.00           C
ATOM   3949  O   ARG A 257      27.290  46.070  80.760  1.00  0.00           O
ATOM   3950  N   ARG A 258      28.140  46.730  82.680  1.00  0.00           N
ATOM   3951  HN  ARG A 258      28.010  46.840  83.660  1.00  0.00           H
ATOM   3952  CA  ARG A 258      29.440  47.110  82.090  1.00  0.00           C
ATOM   3953  HA  ARG A 258      29.260  47.880  81.350  1.00  0.00           H
ATOM   3954  CB  ARG A 258      30.350  47.830  83.160  1.00  0.00           C
ATOM   3955  HB1 ARG A 258      30.300  47.210  84.090  1.00  0.00           H
ATOM   3956  HB2 ARG A 258      29.940  48.800  83.490  1.00  0.00           H
ATOM   3957  CG  ARG A 258      31.740  48.260  82.570  1.00  0.00           C
ATOM   3958  HG1 ARG A 258      32.380  47.450  82.170  1.00  0.00           H
ATOM   3959  HG2 ARG A 258      32.320  48.810  83.350  1.00  0.00           H
ATOM   3960  CD  ARG A 258      31.620  49.180  81.390  1.00  0.00           C
ATOM   3961  HD1 ARG A 258      31.060  48.650  80.590  1.00  0.00           H
ATOM   3962  HD2 ARG A 258      32.590  49.490  80.940  1.00  0.00           H
ATOM   3963  NE  ARG A 258      30.800  50.370  81.640  1.00  0.00           N
ATOM   3964  HE  ARG A 258      30.670  50.600  82.600  1.00  0.00           H
ATOM   3965  CZ  ARG A 258      30.230  51.190  80.730  1.00  0.00           C
ATOM   3966  NH1 ARG A 258      29.480  52.140  81.240  1.00  0.00           N
ATOM   3967 HH11 ARG A 258      29.280  52.130  82.220  1.00  0.00           H
ATOM   3968 HH12 ARG A 258      28.940  52.750  80.650  1.00  0.00           H
ATOM   3969  NH2 ARG A 258      30.500  51.140  79.430  1.00  0.00           N
ATOM   3970 HH21 ARG A 258      31.210  50.500  79.130  1.00  0.00           H
ATOM   3971 HH22 ARG A 258      30.110  51.840  78.830  1.00  0.00           H
ATOM   3972  C   ARG A 258      30.180  45.950  81.460  1.00  0.00           C
ATOM   3973  O   ARG A 258      30.690  46.110  80.400  1.00  0.00           O
ATOM   3974  N   ILE A 259      30.150  44.710  82.140  1.00  0.00           N
ATOM   3975  HN  ILE A 259      29.710  44.560  83.020  1.00  0.00           H
ATOM   3976  CA  ILE A 259      30.830  43.530  81.600  1.00  0.00           C
ATOM   3977  HA  ILE A 259      31.820  43.800  81.280  1.00  0.00           H
ATOM   3978  CB  ILE A 259      30.960  42.340  82.520  1.00  0.00           C
ATOM   3979  HB  ILE A 259      29.970  41.850  82.610  1.00  0.00           H
ATOM   3980  CG2 ILE A 259      31.940  41.410  81.760  1.00  0.00           C
ATOM   3981 HG21 ILE A 259      32.880  41.970  81.560  1.00  0.00           H
ATOM   3982 HG22 ILE A 259      31.480  40.990  80.840  1.00  0.00           H
ATOM   3983 HG23 ILE A 259      32.260  40.550  82.380  1.00  0.00           H
ATOM   3984  CG1 ILE A 259      31.430  42.640  83.970  1.00  0.00           C
ATOM   3985 HG11 ILE A 259      31.710  41.690  84.470  1.00  0.00           H
ATOM   3986 HG12 ILE A 259      30.460  42.940  84.430  1.00  0.00           H
ATOM   3987  CD  ILE A 259      32.600  43.760  84.060  1.00  0.00           C
ATOM   3988  HD1 ILE A 259      32.110  44.750  83.890  1.00  0.00           H
ATOM   3989  HD2 ILE A 259      33.520  43.640  83.450  1.00  0.00           H
ATOM   3990  HD3 ILE A 259      32.740  43.740  85.170  1.00  0.00           H
ATOM   3991  C   ILE A 259      30.160  43.160  80.350  1.00  0.00           C
ATOM   3992  O   ILE A 259      30.760  42.960  79.330  1.00  0.00           O
ATOM   3993  N   THR A 260      28.800  43.100  80.400  1.00  0.00           N
ATOM   3994  HN  THR A 260      28.380  43.330  81.270  1.00  0.00           H
ATOM   3995  CA  THR A 260      27.990  42.850  79.230  1.00  0.00           C
ATOM   3996  HA  THR A 260      28.210  41.850  78.880  1.00  0.00           H
ATOM   3997  CB  THR A 260      26.540  42.840  79.500  1.00  0.00           C
ATOM   3998  HB  THR A 260      26.300  43.820  79.970  1.00  0.00           H
ATOM   3999  OG1 THR A 260      26.210  41.830  80.470  1.00  0.00           O
ATOM   4000  HG1 THR A 260      26.530  42.280  81.260  1.00  0.00           H
ATOM   4001  CG2 THR A 260      25.610  42.570  78.240  1.00  0.00           C
ATOM   4002 HG21 THR A 260      24.640  42.140  78.580  1.00  0.00           H
ATOM   4003 HG22 THR A 260      26.010  41.710  77.660  1.00  0.00           H
ATOM   4004 HG23 THR A 260      25.540  43.460  77.580  1.00  0.00           H
ATOM   4005  C   THR A 260      28.280  43.750  78.100  1.00  0.00           C
ATOM   4006  O   THR A 260      28.320  43.320  76.920  1.00  0.00           O
ATOM   4007  N   ARG A 261      28.430  45.090  78.300  1.00  0.00           N
ATOM   4008  HN  ARG A 261      28.300  45.440  79.220  1.00  0.00           H
ATOM   4009  CA  ARG A 261      28.890  46.050  77.400  1.00  0.00           C
ATOM   4010  HA  ARG A 261      28.260  45.960  76.530  1.00  0.00           H
ATOM   4011  CB  ARG A 261      28.780  47.570  77.930  1.00  0.00           C
ATOM   4012  HB1 ARG A 261      29.350  48.120  77.160  1.00  0.00           H
ATOM   4013  HB2 ARG A 261      29.370  47.560  78.880  1.00  0.00           H
ATOM   4014  CG  ARG A 261      27.350  48.100  78.010  1.00  0.00           C
ATOM   4015  HG1 ARG A 261      26.720  47.610  78.780  1.00  0.00           H
ATOM   4016  HG2 ARG A 261      26.920  47.900  77.010  1.00  0.00           H
ATOM   4017  CD  ARG A 261      27.290  49.550  78.500  1.00  0.00           C
ATOM   4018  HD1 ARG A 261      28.070  50.280  78.200  1.00  0.00           H
ATOM   4019  HD2 ARG A 261      27.320  49.560  79.610  1.00  0.00           H
ATOM   4020  NE  ARG A 261      25.980  50.100  77.980  1.00  0.00           N
ATOM   4021  HE  ARG A 261      25.150  49.740  78.400  1.00  0.00           H
ATOM   4022  CZ  ARG A 261      25.750  51.090  77.130  1.00  0.00           C
ATOM   4023  NH1 ARG A 261      26.730  51.510  76.350  1.00  0.00           N
ATOM   4024 HH11 ARG A 261      27.610  51.040  76.380  1.00  0.00           H
ATOM   4025 HH12 ARG A 261      26.600  52.230  75.660  1.00  0.00           H
ATOM   4026  NH2 ARG A 261      24.510  51.480  77.080  1.00  0.00           N
ATOM   4027 HH21 ARG A 261      23.860  51.110  77.750  1.00  0.00           H
ATOM   4028 HH22 ARG A 261      24.130  52.190  76.480  1.00  0.00           H
ATOM   4029  C   ARG A 261      30.230  45.870  76.730  1.00  0.00           C
ATOM   4030  O   ARG A 261      30.370  45.860  75.530  1.00  0.00           O
ATOM   4031  N   MET A 262      31.240  45.410  77.450  1.00  0.00           N
ATOM   4032  HN  MET A 262      31.160  45.440  78.440  1.00  0.00           H
ATOM   4033  CA  MET A 262      32.540  45.070  76.920  1.00  0.00           C
ATOM   4034  HA  MET A 262      32.700  45.870  76.210  1.00  0.00           H
ATOM   4035  CB  MET A 262      33.610  45.240  77.990  1.00  0.00           C
ATOM   4036  HB1 MET A 262      34.590  44.840  77.640  1.00  0.00           H
ATOM   4037  HB2 MET A 262      33.220  44.510  78.740  1.00  0.00           H
ATOM   4038  CG  MET A 262      33.720  46.630  78.640  1.00  0.00           C
ATOM   4039  HG1 MET A 262      32.810  46.830  79.250  1.00  0.00           H
ATOM   4040  HG2 MET A 262      33.710  47.360  77.800  1.00  0.00           H
ATOM   4041  SD  MET A 262      35.170  46.880  79.820  1.00  0.00           S
ATOM   4042  CE  MET A 262      34.580  45.650  81.020  1.00  0.00           C
ATOM   4043  HE1 MET A 262      33.490  45.800  81.210  1.00  0.00           H
ATOM   4044  HE2 MET A 262      35.100  45.720  82.000  1.00  0.00           H
ATOM   4045  HE3 MET A 262      34.790  44.700  80.490  1.00  0.00           H
ATOM   4046  C   MET A 262      32.630  43.800  76.200  1.00  0.00           C
ATOM   4047  O   MET A 262      33.390  43.670  75.270  1.00  0.00           O
ATOM   4048  N   VAL A 263      31.760  42.820  76.550  1.00  0.00           N
ATOM   4049  HN  VAL A 263      31.100  42.960  77.290  1.00  0.00           H
ATOM   4050  CA  VAL A 263      31.590  41.540  75.840  1.00  0.00           C
ATOM   4051  HA  VAL A 263      32.600  41.270  75.570  1.00  0.00           H
ATOM   4052  CB  VAL A 263      31.010  40.480  76.850  1.00  0.00           C
ATOM   4053  HB  VAL A 263      30.340  40.920  77.620  1.00  0.00           H
ATOM   4054  CG1 VAL A 263      30.020  39.530  76.090  1.00  0.00           C
ATOM   4055 HG11 VAL A 263      29.070  40.070  75.880  1.00  0.00           H
ATOM   4056 HG12 VAL A 263      29.710  38.630  76.650  1.00  0.00           H
ATOM   4057 HG13 VAL A 263      30.510  39.090  75.190  1.00  0.00           H
ATOM   4058  CG2 VAL A 263      32.140  39.580  77.430  1.00  0.00           C
ATOM   4059 HG21 VAL A 263      32.860  39.240  76.650  1.00  0.00           H
ATOM   4060 HG22 VAL A 263      31.720  38.720  77.990  1.00  0.00           H
ATOM   4061 HG23 VAL A 263      32.750  40.270  78.050  1.00  0.00           H
ATOM   4062  C   VAL A 263      30.950  41.640  74.470  1.00  0.00           C
ATOM   4063  O   VAL A 263      31.390  41.040  73.470  1.00  0.00           O
ATOM   4064  N   LEU A 264      29.860  42.470  74.420  1.00  0.00           N
ATOM   4065  HN  LEU A 264      29.730  43.010  75.250  1.00  0.00           H
ATOM   4066  CA  LEU A 264      29.220  42.980  73.270  1.00  0.00           C
ATOM   4067  HA  LEU A 264      29.150  42.110  72.630  1.00  0.00           H
ATOM   4068  CB  LEU A 264      27.800  43.640  73.520  1.00  0.00           C
ATOM   4069  HB1 LEU A 264      27.390  44.150  72.630  1.00  0.00           H
ATOM   4070  HB2 LEU A 264      27.960  44.410  74.300  1.00  0.00           H
ATOM   4071  CG  LEU A 264      26.820  42.640  74.180  1.00  0.00           C
ATOM   4072  HG  LEU A 264      27.220  42.030  75.020  1.00  0.00           H
ATOM   4073  CD1 LEU A 264      25.520  43.320  74.630  1.00  0.00           C
ATOM   4074 HD11 LEU A 264      25.660  43.960  75.530  1.00  0.00           H
ATOM   4075 HD12 LEU A 264      24.840  42.550  75.040  1.00  0.00           H
ATOM   4076 HD13 LEU A 264      25.130  43.930  73.790  1.00  0.00           H
ATOM   4077  CD2 LEU A 264      26.490  41.640  73.060  1.00  0.00           C
ATOM   4078 HD21 LEU A 264      27.320  41.230  72.450  1.00  0.00           H
ATOM   4079 HD22 LEU A 264      25.840  42.210  72.360  1.00  0.00           H
ATOM   4080 HD23 LEU A 264      25.890  40.760  73.400  1.00  0.00           H
ATOM   4081  C   LEU A 264      30.070  43.830  72.370  1.00  0.00           C
ATOM   4082  O   LEU A 264      30.070  43.730  71.130  1.00  0.00           O
ATOM   4083  N   VAL A 265      30.910  44.720  72.890  1.00  0.00           N
ATOM   4084  HN  VAL A 265      30.820  44.990  73.850  1.00  0.00           H
ATOM   4085  CA  VAL A 265      31.750  45.680  72.150  1.00  0.00           C
ATOM   4086  HA  VAL A 265      31.190  46.290  71.470  1.00  0.00           H
ATOM   4087  CB  VAL A 265      32.290  46.780  73.080  1.00  0.00           C
ATOM   4088  HB  VAL A 265      32.420  46.230  74.040  1.00  0.00           H
ATOM   4089  CG1 VAL A 265      33.570  47.350  72.570  1.00  0.00           C
ATOM   4090 HG11 VAL A 265      33.920  48.150  73.260  1.00  0.00           H
ATOM   4091 HG12 VAL A 265      33.440  47.720  71.540  1.00  0.00           H
ATOM   4092 HG13 VAL A 265      34.330  46.550  72.730  1.00  0.00           H
ATOM   4093  CG2 VAL A 265      31.130  47.880  73.210  1.00  0.00           C
ATOM   4094 HG21 VAL A 265      30.160  47.380  73.430  1.00  0.00           H
ATOM   4095 HG22 VAL A 265      31.170  48.550  72.330  1.00  0.00           H
ATOM   4096 HG23 VAL A 265      31.470  48.540  74.030  1.00  0.00           H
ATOM   4097  C   VAL A 265      32.810  45.020  71.230  1.00  0.00           C
ATOM   4098  O   VAL A 265      32.970  45.410  70.100  1.00  0.00           O
ATOM   4099  N   VAL A 266      33.520  43.920  71.620  1.00  0.00           N
ATOM   4100  HN  VAL A 266      33.190  43.470  72.440  1.00  0.00           H
ATOM   4101  CA  VAL A 266      34.430  43.080  70.810  1.00  0.00           C
ATOM   4102  HA  VAL A 266      35.180  43.770  70.450  1.00  0.00           H
ATOM   4103  CB  VAL A 266      34.990  41.920  71.640  1.00  0.00           C
ATOM   4104  HB  VAL A 266      34.160  41.310  72.060  1.00  0.00           H
ATOM   4105  CG1 VAL A 266      35.860  41.000  70.790  1.00  0.00           C
ATOM   4106 HG11 VAL A 266      36.580  41.620  70.210  1.00  0.00           H
ATOM   4107 HG12 VAL A 266      35.190  40.510  70.050  1.00  0.00           H
ATOM   4108 HG13 VAL A 266      36.570  40.290  71.280  1.00  0.00           H
ATOM   4109  CG2 VAL A 266      35.790  42.500  72.890  1.00  0.00           C
ATOM   4110 HG21 VAL A 266      36.550  43.190  72.470  1.00  0.00           H
ATOM   4111 HG22 VAL A 266      36.370  41.750  73.470  1.00  0.00           H
ATOM   4112 HG23 VAL A 266      35.170  43.020  73.650  1.00  0.00           H
ATOM   4113  C   VAL A 266      33.750  42.550  69.560  1.00  0.00           C
ATOM   4114  O   VAL A 266      34.300  42.600  68.510  1.00  0.00           O
ATOM   4115  N   VAL A 267      32.550  42.040  69.680  1.00  0.00           N
ATOM   4116  HN  VAL A 267      32.070  42.050  70.550  1.00  0.00           H
ATOM   4117  CA  VAL A 267      31.800  41.490  68.520  1.00  0.00           C
ATOM   4118  HA  VAL A 267      32.460  40.930  67.870  1.00  0.00           H
ATOM   4119  CB  VAL A 267      30.570  40.670  68.940  1.00  0.00           C
ATOM   4120  HB  VAL A 267      29.870  41.420  69.370  1.00  0.00           H
ATOM   4121  CG1 VAL A 267      30.030  39.940  67.660  1.00  0.00           C
ATOM   4122 HG11 VAL A 267      29.550  40.610  66.910  1.00  0.00           H
ATOM   4123 HG12 VAL A 267      29.220  39.220  67.940  1.00  0.00           H
ATOM   4124 HG13 VAL A 267      30.800  39.420  67.060  1.00  0.00           H
ATOM   4125  CG2 VAL A 267      30.920  39.530  69.990  1.00  0.00           C
ATOM   4126 HG21 VAL A 267      30.020  38.970  70.330  1.00  0.00           H
ATOM   4127 HG22 VAL A 267      31.260  39.940  70.970  1.00  0.00           H
ATOM   4128 HG23 VAL A 267      31.730  38.830  69.680  1.00  0.00           H
ATOM   4129  C   VAL A 267      31.330  42.640  67.700  1.00  0.00           C
ATOM   4130  O   VAL A 267      31.440  42.510  66.520  1.00  0.00           O
ATOM   4131  N   GLY A 268      30.880  43.780  68.240  1.00  0.00           N
ATOM   4132  HN  GLY A 268      30.880  43.860  69.240  1.00  0.00           H
ATOM   4133  CA  GLY A 268      30.510  45.010  67.500  1.00  0.00           C
ATOM   4134  HA1 GLY A 268      30.310  45.870  68.120  1.00  0.00           H
ATOM   4135  HA2 GLY A 268      29.670  44.770  66.860  1.00  0.00           H
ATOM   4136  C   GLY A 268      31.540  45.530  66.600  1.00  0.00           C
ATOM   4137  O   GLY A 268      31.340  45.810  65.450  1.00  0.00           O
ATOM   4138  N   ALA A 269      32.790  45.690  67.150  1.00  0.00           N
ATOM   4139  HN  ALA A 269      32.950  45.410  68.090  1.00  0.00           H
ATOM   4140  CA  ALA A 269      34.000  46.140  66.390  1.00  0.00           C
ATOM   4141  HA  ALA A 269      33.980  47.110  65.910  1.00  0.00           H
ATOM   4142  CB  ALA A 269      35.190  46.170  67.350  1.00  0.00           C
ATOM   4143  HB1 ALA A 269      34.960  46.910  68.150  1.00  0.00           H
ATOM   4144  HB2 ALA A 269      36.160  46.510  66.940  1.00  0.00           H
ATOM   4145  HB3 ALA A 269      35.300  45.200  67.880  1.00  0.00           H
ATOM   4146  C   ALA A 269      34.350  45.080  65.280  1.00  0.00           C
ATOM   4147  O   ALA A 269      34.680  45.460  64.150  1.00  0.00           O
ATOM   4148  N   PHE A 270      34.410  43.760  65.610  1.00  0.00           N
ATOM   4149  HN  PHE A 270      34.240  43.450  66.550  1.00  0.00           H
ATOM   4150  CA  PHE A 270      34.680  42.720  64.590  1.00  0.00           C
ATOM   4151  HA  PHE A 270      35.630  43.050  64.180  1.00  0.00           H
ATOM   4152  CB  PHE A 270      34.730  41.370  65.400  1.00  0.00           C
ATOM   4153  HB1 PHE A 270      33.830  41.260  66.040  1.00  0.00           H
ATOM   4154  HB2 PHE A 270      35.530  41.350  66.180  1.00  0.00           H
ATOM   4155  CG  PHE A 270      34.910  40.160  64.590  1.00  0.00           C
ATOM   4156  CD1 PHE A 270      33.900  39.260  64.340  1.00  0.00           C
ATOM   4157  HD1 PHE A 270      33.010  39.410  64.930  1.00  0.00           H
ATOM   4158  CE1 PHE A 270      34.120  38.070  63.620  1.00  0.00           C
ATOM   4159  HE1 PHE A 270      33.300  37.390  63.490  1.00  0.00           H
ATOM   4160  CZ  PHE A 270      35.370  37.870  63.030  1.00  0.00           C
ATOM   4161  HZ  PHE A 270      35.510  36.990  62.420  1.00  0.00           H
ATOM   4162  CD2 PHE A 270      36.200  39.890  64.070  1.00  0.00           C
ATOM   4163  HD2 PHE A 270      37.000  40.580  64.290  1.00  0.00           H
ATOM   4164  CE2 PHE A 270      36.410  38.810  63.270  1.00  0.00           C
ATOM   4165  HE2 PHE A 270      37.370  38.710  62.780  1.00  0.00           H
ATOM   4166  C   PHE A 270      33.670  42.660  63.430  1.00  0.00           C
ATOM   4167  O   PHE A 270      33.970  42.690  62.260  1.00  0.00           O
ATOM   4168  N   VAL A 271      32.350  42.720  63.810  1.00  0.00           N
ATOM   4169  HN  VAL A 271      32.040  42.700  64.760  1.00  0.00           H
ATOM   4170  CA  VAL A 271      31.300  42.850  62.850  1.00  0.00           C
ATOM   4171  HA  VAL A 271      31.200  42.050  62.130  1.00  0.00           H
ATOM   4172  CB  VAL A 271      29.970  42.810  63.520  1.00  0.00           C
ATOM   4173  HB  VAL A 271      29.880  43.550  64.350  1.00  0.00           H
ATOM   4174  CG1 VAL A 271      28.750  43.120  62.630  1.00  0.00           C
ATOM   4175 HG11 VAL A 271      28.760  44.220  62.460  1.00  0.00           H
ATOM   4176 HG12 VAL A 271      27.830  42.770  63.140  1.00  0.00           H
ATOM   4177 HG13 VAL A 271      28.780  42.640  61.630  1.00  0.00           H
ATOM   4178  CG2 VAL A 271      29.650  41.440  64.080  1.00  0.00           C
ATOM   4179 HG21 VAL A 271      28.680  41.350  64.600  1.00  0.00           H
ATOM   4180 HG22 VAL A 271      30.430  41.010  64.750  1.00  0.00           H
ATOM   4181 HG23 VAL A 271      29.500  40.800  63.190  1.00  0.00           H
ATOM   4182  C   VAL A 271      31.340  44.110  62.020  1.00  0.00           C
ATOM   4183  O   VAL A 271      31.180  44.060  60.760  1.00  0.00           O
ATOM   4184  N   VAL A 272      31.620  45.280  62.630  1.00  0.00           N
ATOM   4185  HN  VAL A 272      31.620  45.310  63.630  1.00  0.00           H
ATOM   4186  CA  VAL A 272      31.820  46.520  61.920  1.00  0.00           C
ATOM   4187  HA  VAL A 272      30.910  46.730  61.390  1.00  0.00           H
ATOM   4188  CB  VAL A 272      32.060  47.620  62.970  1.00  0.00           C
ATOM   4189  HB  VAL A 272      32.730  47.290  63.790  1.00  0.00           H
ATOM   4190  CG1 VAL A 272      32.590  48.880  62.320  1.00  0.00           C
ATOM   4191 HG11 VAL A 272      32.430  49.680  63.070  1.00  0.00           H
ATOM   4192 HG12 VAL A 272      32.030  49.200  61.410  1.00  0.00           H
ATOM   4193 HG13 VAL A 272      33.660  48.960  62.050  1.00  0.00           H
ATOM   4194  CG2 VAL A 272      30.600  47.830  63.530  1.00  0.00           C
ATOM   4195 HG21 VAL A 272      30.570  48.650  64.270  1.00  0.00           H
ATOM   4196 HG22 VAL A 272      30.090  46.920  63.910  1.00  0.00           H
ATOM   4197 HG23 VAL A 272      30.010  48.210  62.670  1.00  0.00           H
ATOM   4198  C   VAL A 272      32.900  46.550  60.880  1.00  0.00           C
ATOM   4199  O   VAL A 272      32.710  47.050  59.790  1.00  0.00           O
ATOM   4200  N   CYS A 273      34.120  46.000  61.140  1.00  0.00           N
ATOM   4201  HN  CYS A 273      34.470  45.710  62.020  1.00  0.00           H
ATOM   4202  CA  CYS A 273      35.230  45.940  60.150  1.00  0.00           C
ATOM   4203  HA  CYS A 273      35.470  46.920  59.770  1.00  0.00           H
ATOM   4204  CB  CYS A 273      36.540  45.620  60.900  1.00  0.00           C
ATOM   4205  HB1 CYS A 273      37.440  45.430  60.270  1.00  0.00           H
ATOM   4206  HB2 CYS A 273      36.460  44.650  61.430  1.00  0.00           H
ATOM   4207  SG  CYS A 273      36.910  46.940  62.100  1.00  0.00           S
ATOM   4208  HG1 CYS A 273      36.910  47.900  61.190  1.00  0.00           H
ATOM   4209  C   CYS A 273      34.900  45.030  58.960  1.00  0.00           C
ATOM   4210  O   CYS A 273      34.800  45.450  57.860  1.00  0.00           O
ATOM   4211  N   TRP A 274      34.560  43.740  59.290  1.00  0.00           N
ATOM   4212  HN  TRP A 274      34.510  43.590  60.270  1.00  0.00           H
ATOM   4213  CA  TRP A 274      34.580  42.660  58.280  1.00  0.00           C
ATOM   4214  HA  TRP A 274      35.130  42.960  57.390  1.00  0.00           H
ATOM   4215  CB  TRP A 274      35.200  41.370  58.900  1.00  0.00           C
ATOM   4216  HB1 TRP A 274      35.370  40.640  58.080  1.00  0.00           H
ATOM   4217  HB2 TRP A 274      34.640  40.970  59.770  1.00  0.00           H
ATOM   4218  CG  TRP A 274      36.500  41.490  59.600  1.00  0.00           C
ATOM   4219  CD1 TRP A 274      36.890  41.410  60.870  1.00  0.00           C
ATOM   4220  HD1 TRP A 274      36.210  41.230  61.690  1.00  0.00           H
ATOM   4221  NE1 TRP A 274      38.180  41.900  61.030  1.00  0.00           N
ATOM   4222  HE1 TRP A 274      38.700  42.030  61.840  1.00  0.00           H
ATOM   4223  CE2 TRP A 274      38.720  42.140  59.800  1.00  0.00           C
ATOM   4224  CD2 TRP A 274      37.660  41.940  58.900  1.00  0.00           C
ATOM   4225  CE3 TRP A 274      37.850  42.220  57.540  1.00  0.00           C
ATOM   4226  HE3 TRP A 274      37.050  42.090  56.830  1.00  0.00           H
ATOM   4227  CZ3 TRP A 274      39.170  42.450  57.090  1.00  0.00           C
ATOM   4228  HZ3 TRP A 274      39.350  42.600  56.030  1.00  0.00           H
ATOM   4229  CZ2 TRP A 274      40.000  42.520  59.440  1.00  0.00           C
ATOM   4230  HZ2 TRP A 274      40.830  42.670  60.110  1.00  0.00           H
ATOM   4231  CH2 TRP A 274      40.230  42.680  58.020  1.00  0.00           C
ATOM   4232  HH2 TRP A 274      41.240  42.870  57.690  1.00  0.00           H
ATOM   4233  C   TRP A 274      33.310  42.310  57.620  1.00  0.00           C
ATOM   4234  O   TRP A 274      33.410  41.780  56.500  1.00  0.00           O
ATOM   4235  N   ALA A 275      32.130  42.600  58.170  1.00  0.00           N
ATOM   4236  HN  ALA A 275      32.070  43.010  59.070  1.00  0.00           H
ATOM   4237  CA  ALA A 275      30.840  42.340  57.490  1.00  0.00           C
ATOM   4238  HA  ALA A 275      30.900  41.370  57.030  1.00  0.00           H
ATOM   4239  CB  ALA A 275      29.770  42.590  58.600  1.00  0.00           C
ATOM   4240  HB1 ALA A 275      29.790  43.680  58.820  1.00  0.00           H
ATOM   4241  HB2 ALA A 275      30.040  42.090  59.550  1.00  0.00           H
ATOM   4242  HB3 ALA A 275      28.740  42.310  58.270  1.00  0.00           H
ATOM   4243  C   ALA A 275      30.510  43.120  56.200  1.00  0.00           C
ATOM   4244  O   ALA A 275      29.990  42.540  55.220  1.00  0.00           O
ATOM   4245  N   PRO A 276      30.780  44.490  56.050  1.00  0.00           N
ATOM   4246  CD  PRO A 276      31.210  45.360  57.160  1.00  0.00           C
ATOM   4247  HD1 PRO A 276      32.010  45.010  57.850  1.00  0.00           H
ATOM   4248  HD2 PRO A 276      30.310  45.770  57.660  1.00  0.00           H
ATOM   4249  CA  PRO A 276      30.560  45.270  54.860  1.00  0.00           C
ATOM   4250  HA  PRO A 276      29.660  45.020  54.310  1.00  0.00           H
ATOM   4251  CB  PRO A 276      30.690  46.730  55.360  1.00  0.00           C
ATOM   4252  HB1 PRO A 276      29.730  46.960  55.860  1.00  0.00           H
ATOM   4253  HB2 PRO A 276      31.030  47.460  54.590  1.00  0.00           H
ATOM   4254  CG  PRO A 276      31.690  46.620  56.510  1.00  0.00           C
ATOM   4255  HG1 PRO A 276      32.740  46.490  56.160  1.00  0.00           H
ATOM   4256  HG2 PRO A 276      31.660  47.480  57.210  1.00  0.00           H
ATOM   4257  C   PRO A 276      31.590  45.080  53.780  1.00  0.00           C
ATOM   4258  O   PRO A 276      31.210  45.140  52.580  1.00  0.00           O
ATOM   4259  N   ILE A 277      32.900  44.880  54.170  1.00  0.00           N
ATOM   4260  HN  ILE A 277      33.180  44.830  55.130  1.00  0.00           H
ATOM   4261  CA  ILE A 277      33.860  44.540  53.120  1.00  0.00           C
ATOM   4262  HA  ILE A 277      33.830  45.360  52.410  1.00  0.00           H
ATOM   4263  CB  ILE A 277      35.330  44.500  53.520  1.00  0.00           C
ATOM   4264  HB  ILE A 277      35.570  45.590  53.530  1.00  0.00           H
ATOM   4265  CG2 ILE A 277      35.430  43.760  54.860  1.00  0.00           C
ATOM   4266 HG21 ILE A 277      34.820  44.240  55.660  1.00  0.00           H
ATOM   4267 HG22 ILE A 277      36.470  43.860  55.230  1.00  0.00           H
ATOM   4268 HG23 ILE A 277      35.180  42.680  54.800  1.00  0.00           H
ATOM   4269  CG1 ILE A 277      36.400  43.880  52.680  1.00  0.00           C
ATOM   4270 HG11 ILE A 277      36.110  43.820  51.610  1.00  0.00           H
ATOM   4271 HG12 ILE A 277      36.640  42.840  52.990  1.00  0.00           H
ATOM   4272  CD  ILE A 277      37.720  44.670  52.740  1.00  0.00           C
ATOM   4273  HD1 ILE A 277      38.540  44.090  52.270  1.00  0.00           H
ATOM   4274  HD2 ILE A 277      38.070  44.960  53.750  1.00  0.00           H
ATOM   4275  HD3 ILE A 277      37.730  45.630  52.180  1.00  0.00           H
ATOM   4276  C   ILE A 277      33.580  43.310  52.310  1.00  0.00           C
ATOM   4277  O   ILE A 277      33.550  43.370  51.100  1.00  0.00           O
ATOM   4278  N   HSD A 278      33.270  42.140  52.950  1.00  0.00           N
ATOM   4279  HN  HSD A 278      33.320  42.150  53.950  1.00  0.00           H
ATOM   4280  CA  HSD A 278      33.010  40.850  52.330  1.00  0.00           C
ATOM   4281  HA  HSD A 278      33.860  40.640  51.680  1.00  0.00           H
ATOM   4282  CB  HSD A 278      32.790  39.750  53.310  1.00  0.00           C
ATOM   4283  HB1 HSD A 278      32.280  38.880  52.860  1.00  0.00           H
ATOM   4284  HB2 HSD A 278      32.040  40.020  54.090  1.00  0.00           H
ATOM   4285  ND1 HSD A 278      34.440  39.620  55.300  1.00  0.00           N
ATOM   4286  HD1 HSD A 278      34.030  40.390  55.780  1.00  0.00           H
ATOM   4287  CG  HSD A 278      34.050  39.280  54.040  1.00  0.00           C
ATOM   4288  CE1 HSD A 278      35.640  39.020  55.450  1.00  0.00           C
ATOM   4289  HE1 HSD A 278      36.340  39.410  56.190  1.00  0.00           H
ATOM   4290  NE2 HSD A 278      35.970  38.190  54.460  1.00  0.00           N
ATOM   4291  CD2 HSD A 278      35.000  38.350  53.520  1.00  0.00           C
ATOM   4292  HD2 HSD A 278      34.980  37.770  52.610  1.00  0.00           H
ATOM   4293  C   HSD A 278      31.780  40.990  51.350  1.00  0.00           C
ATOM   4294  O   HSD A 278      31.850  40.630  50.200  1.00  0.00           O
ATOM   4295  N   ILE A 279      30.740  41.650  51.850  1.00  0.00           N
ATOM   4296  HN  ILE A 279      30.650  41.910  52.810  1.00  0.00           H
ATOM   4297  CA  ILE A 279      29.570  41.940  51.060  1.00  0.00           C
ATOM   4298  HA  ILE A 279      29.220  41.040  50.580  1.00  0.00           H
ATOM   4299  CB  ILE A 279      28.420  42.410  51.990  1.00  0.00           C
ATOM   4300  HB  ILE A 279      28.830  43.170  52.690  1.00  0.00           H
ATOM   4301  CG2 ILE A 279      27.330  43.090  51.340  1.00  0.00           C
ATOM   4302 HG21 ILE A 279      26.900  42.500  50.510  1.00  0.00           H
ATOM   4303 HG22 ILE A 279      27.720  44.030  50.890  1.00  0.00           H
ATOM   4304 HG23 ILE A 279      26.520  43.340  52.070  1.00  0.00           H
ATOM   4305  CG1 ILE A 279      27.790  41.180  52.680  1.00  0.00           C
ATOM   4306 HG11 ILE A 279      28.630  40.590  53.100  1.00  0.00           H
ATOM   4307 HG12 ILE A 279      27.410  40.500  51.880  1.00  0.00           H
ATOM   4308  CD  ILE A 279      26.840  41.480  53.830  1.00  0.00           C
ATOM   4309  HD1 ILE A 279      26.780  40.550  54.450  1.00  0.00           H
ATOM   4310  HD2 ILE A 279      25.890  41.670  53.290  1.00  0.00           H
ATOM   4311  HD3 ILE A 279      27.190  42.340  54.440  1.00  0.00           H
ATOM   4312  C   ILE A 279      29.780  42.900  49.860  1.00  0.00           C
ATOM   4313  O   ILE A 279      29.380  42.570  48.720  1.00  0.00           O
ATOM   4314  N   PHE A 280      30.490  44.030  49.940  1.00  0.00           N
ATOM   4315  HN  PHE A 280      30.810  44.410  50.800  1.00  0.00           H
ATOM   4316  CA  PHE A 280      30.720  44.930  48.870  1.00  0.00           C
ATOM   4317  HA  PHE A 280      29.780  45.280  48.490  1.00  0.00           H
ATOM   4318  CB  PHE A 280      31.440  46.160  49.560  1.00  0.00           C
ATOM   4319  HB1 PHE A 280      32.510  45.920  49.730  1.00  0.00           H
ATOM   4320  HB2 PHE A 280      30.880  46.350  50.500  1.00  0.00           H
ATOM   4321  CG  PHE A 280      31.280  47.340  48.680  1.00  0.00           C
ATOM   4322  CD1 PHE A 280      30.360  48.410  49.030  1.00  0.00           C
ATOM   4323  HD1 PHE A 280      29.880  48.370  50.000  1.00  0.00           H
ATOM   4324  CE1 PHE A 280      30.320  49.600  48.310  1.00  0.00           C
ATOM   4325  HE1 PHE A 280      29.660  50.410  48.610  1.00  0.00           H
ATOM   4326  CZ  PHE A 280      31.140  49.670  47.200  1.00  0.00           C
ATOM   4327  HZ  PHE A 280      31.170  50.510  46.510  1.00  0.00           H
ATOM   4328  CD2 PHE A 280      32.080  47.490  47.580  1.00  0.00           C
ATOM   4329  HD2 PHE A 280      32.860  46.770  47.380  1.00  0.00           H
ATOM   4330  CE2 PHE A 280      32.020  48.670  46.800  1.00  0.00           C
ATOM   4331  HE2 PHE A 280      32.720  48.810  45.990  1.00  0.00           H
ATOM   4332  C   PHE A 280      31.570  44.280  47.690  1.00  0.00           C
ATOM   4333  O   PHE A 280      31.190  44.280  46.500  1.00  0.00           O
ATOM   4334  N   VAL A 281      32.660  43.630  48.080  1.00  0.00           N
ATOM   4335  HN  VAL A 281      32.980  43.760  49.020  1.00  0.00           H
ATOM   4336  CA  VAL A 281      33.540  42.740  47.350  1.00  0.00           C
ATOM   4337  HA  VAL A 281      33.770  43.360  46.500  1.00  0.00           H
ATOM   4338  CB  VAL A 281      34.740  42.450  48.330  1.00  0.00           C
ATOM   4339  HB  VAL A 281      34.280  42.050  49.250  1.00  0.00           H
ATOM   4340  CG1 VAL A 281      35.680  41.390  47.700  1.00  0.00           C
ATOM   4341 HG11 VAL A 281      36.540  41.130  48.350  1.00  0.00           H
ATOM   4342 HG12 VAL A 281      35.970  41.790  46.700  1.00  0.00           H
ATOM   4343 HG13 VAL A 281      35.140  40.430  47.570  1.00  0.00           H
ATOM   4344  CG2 VAL A 281      35.430  43.770  48.590  1.00  0.00           C
ATOM   4345 HG21 VAL A 281      36.340  43.670  49.220  1.00  0.00           H
ATOM   4346 HG22 VAL A 281      34.760  44.430  49.190  1.00  0.00           H
ATOM   4347 HG23 VAL A 281      35.670  44.290  47.640  1.00  0.00           H
ATOM   4348  C   VAL A 281      32.880  41.480  46.810  1.00  0.00           C
ATOM   4349  O   VAL A 281      33.210  41.030  45.700  1.00  0.00           O
ATOM   4350  N   ILE A 282      31.930  40.830  47.510  1.00  0.00           N
ATOM   4351  HN  ILE A 282      31.640  41.010  48.450  1.00  0.00           H
ATOM   4352  CA  ILE A 282      31.150  39.700  46.900  1.00  0.00           C
ATOM   4353  HA  ILE A 282      31.790  38.960  46.430  1.00  0.00           H
ATOM   4354  CB  ILE A 282      30.300  38.920  47.910  1.00  0.00           C
ATOM   4355  HB  ILE A 282      29.950  39.740  48.570  1.00  0.00           H
ATOM   4356  CG2 ILE A 282      29.110  38.090  47.360  1.00  0.00           C
ATOM   4357 HG21 ILE A 282      28.370  38.720  46.820  1.00  0.00           H
ATOM   4358 HG22 ILE A 282      28.500  37.640  48.170  1.00  0.00           H
ATOM   4359 HG23 ILE A 282      29.470  37.340  46.620  1.00  0.00           H
ATOM   4360  CG1 ILE A 282      31.220  37.960  48.800  1.00  0.00           C
ATOM   4361 HG11 ILE A 282      32.130  38.570  48.920  1.00  0.00           H
ATOM   4362 HG12 ILE A 282      31.520  37.080  48.180  1.00  0.00           H
ATOM   4363  CD  ILE A 282      30.660  37.600  50.180  1.00  0.00           C
ATOM   4364  HD1 ILE A 282      30.440  38.590  50.640  1.00  0.00           H
ATOM   4365  HD2 ILE A 282      31.300  37.020  50.880  1.00  0.00           H
ATOM   4366  HD3 ILE A 282      29.760  36.960  50.160  1.00  0.00           H
ATOM   4367  C   ILE A 282      30.220  40.170  45.730  1.00  0.00           C
ATOM   4368  O   ILE A 282      30.090  39.480  44.720  1.00  0.00           O
ATOM   4369  N   VAL A 283      29.640  41.380  45.900  1.00  0.00           N
ATOM   4370  HN  VAL A 283      29.820  42.000  46.670  1.00  0.00           H
ATOM   4371  CA  VAL A 283      28.930  42.060  44.770  1.00  0.00           C
ATOM   4372  HA  VAL A 283      28.240  41.370  44.300  1.00  0.00           H
ATOM   4373  CB  VAL A 283      28.060  43.280  45.230  1.00  0.00           C
ATOM   4374  HB  VAL A 283      28.730  44.010  45.720  1.00  0.00           H
ATOM   4375  CG1 VAL A 283      27.340  43.960  44.040  1.00  0.00           C
ATOM   4376 HG11 VAL A 283      26.750  43.220  43.460  1.00  0.00           H
ATOM   4377 HG12 VAL A 283      27.990  44.560  43.370  1.00  0.00           H
ATOM   4378 HG13 VAL A 283      26.660  44.690  44.520  1.00  0.00           H
ATOM   4379  CG2 VAL A 283      27.030  42.790  46.330  1.00  0.00           C
ATOM   4380 HG21 VAL A 283      27.460  42.390  47.280  1.00  0.00           H
ATOM   4381 HG22 VAL A 283      26.500  41.920  45.890  1.00  0.00           H
ATOM   4382 HG23 VAL A 283      26.280  43.580  46.560  1.00  0.00           H
ATOM   4383  C   VAL A 283      30.020  42.510  43.730  1.00  0.00           C
ATOM   4384  O   VAL A 283      29.780  42.290  42.540  1.00  0.00           O
ATOM   4385  N   TRP A 284      31.210  42.820  44.160  1.00  0.00           N
ATOM   4386  HN  TRP A 284      31.380  42.880  45.140  1.00  0.00           H
ATOM   4387  CA  TRP A 284      32.190  43.290  43.210  1.00  0.00           C
ATOM   4388  HA  TRP A 284      31.780  43.980  42.490  1.00  0.00           H
ATOM   4389  CB  TRP A 284      33.250  44.080  44.060  1.00  0.00           C
ATOM   4390  HB1 TRP A 284      33.740  43.180  44.490  1.00  0.00           H
ATOM   4391  HB2 TRP A 284      32.840  44.740  44.850  1.00  0.00           H
ATOM   4392  CG  TRP A 284      34.310  44.880  43.320  1.00  0.00           C
ATOM   4393  CD1 TRP A 284      35.530  44.430  42.920  1.00  0.00           C
ATOM   4394  HD1 TRP A 284      35.900  43.460  43.220  1.00  0.00           H
ATOM   4395  NE1 TRP A 284      36.170  45.390  42.210  1.00  0.00           N
ATOM   4396  HE1 TRP A 284      37.130  45.260  42.070  1.00  0.00           H
ATOM   4397  CE2 TRP A 284      35.430  46.470  42.070  1.00  0.00           C
ATOM   4398  CD2 TRP A 284      34.240  46.250  42.810  1.00  0.00           C
ATOM   4399  CE3 TRP A 284      33.300  47.270  42.980  1.00  0.00           C
ATOM   4400  HE3 TRP A 284      32.440  47.220  43.640  1.00  0.00           H
ATOM   4401  CZ3 TRP A 284      33.390  48.390  42.100  1.00  0.00           C
ATOM   4402  HZ3 TRP A 284      32.660  49.170  42.230  1.00  0.00           H
ATOM   4403  CZ2 TRP A 284      35.620  47.650  41.360  1.00  0.00           C
ATOM   4404  HZ2 TRP A 284      36.530  47.700  40.790  1.00  0.00           H
ATOM   4405  CH2 TRP A 284      34.520  48.550  41.320  1.00  0.00           C
ATOM   4406  HH2 TRP A 284      34.600  49.420  40.690  1.00  0.00           H
ATOM   4407  C   TRP A 284      32.860  42.190  42.410  1.00  0.00           C
ATOM   4408  O   TRP A 284      33.440  42.270  41.340  1.00  0.00           O
ATOM   4409  N   THR A 285      32.690  40.920  42.930  1.00  0.00           N
ATOM   4410  HN  THR A 285      32.090  40.850  43.720  1.00  0.00           H
ATOM   4411  CA  THR A 285      33.090  39.660  42.310  1.00  0.00           C
ATOM   4412  HA  THR A 285      34.050  39.770  41.830  1.00  0.00           H
ATOM   4413  CB  THR A 285      33.360  38.460  43.360  1.00  0.00           C
ATOM   4414  HB  THR A 285      32.450  38.190  43.930  1.00  0.00           H
ATOM   4415  OG1 THR A 285      34.330  38.940  44.300  1.00  0.00           O
ATOM   4416  HG1 THR A 285      34.000  39.790  44.590  1.00  0.00           H
ATOM   4417  CG2 THR A 285      34.010  37.270  42.620  1.00  0.00           C
ATOM   4418 HG21 THR A 285      34.830  37.680  41.990  1.00  0.00           H
ATOM   4419 HG22 THR A 285      33.300  36.740  41.950  1.00  0.00           H
ATOM   4420 HG23 THR A 285      34.400  36.480  43.300  1.00  0.00           H
ATOM   4421  C   THR A 285      32.020  39.300  41.300  1.00  0.00           C
ATOM   4422  O   THR A 285      32.360  38.860  40.220  1.00  0.00           O
ATOM   4423  N   LEU A 286      30.720  39.400  41.720  1.00  0.00           N
ATOM   4424  HN  LEU A 286      30.500  39.800  42.600  1.00  0.00           H
ATOM   4425  CA  LEU A 286      29.620  38.870  40.890  1.00  0.00           C
ATOM   4426  HA  LEU A 286      30.040  38.030  40.370  1.00  0.00           H
ATOM   4427  CB  LEU A 286      28.380  38.500  41.760  1.00  0.00           C
ATOM   4428  HB1 LEU A 286      27.480  38.460  41.120  1.00  0.00           H
ATOM   4429  HB2 LEU A 286      28.290  39.450  42.330  1.00  0.00           H
ATOM   4430  CG  LEU A 286      28.650  37.220  42.590  1.00  0.00           C
ATOM   4431  HG  LEU A 286      29.730  37.210  42.870  1.00  0.00           H
ATOM   4432  CD1 LEU A 286      27.800  37.240  43.910  1.00  0.00           C
ATOM   4433 HD11 LEU A 286      28.130  36.330  44.450  1.00  0.00           H
ATOM   4434 HD12 LEU A 286      26.730  37.060  43.710  1.00  0.00           H
ATOM   4435 HD13 LEU A 286      27.930  38.200  44.460  1.00  0.00           H
ATOM   4436  CD2 LEU A 286      28.470  35.890  41.810  1.00  0.00           C
ATOM   4437 HD21 LEU A 286      27.420  35.560  41.930  1.00  0.00           H
ATOM   4438 HD22 LEU A 286      29.170  35.080  42.120  1.00  0.00           H
ATOM   4439 HD23 LEU A 286      28.630  36.030  40.720  1.00  0.00           H
ATOM   4440  C   LEU A 286      29.260  39.810  39.770  1.00  0.00           C
ATOM   4441  O   LEU A 286      28.800  39.300  38.800  1.00  0.00           O
ATOM   4442  N   VAL A 287      29.450  41.130  39.970  1.00  0.00           N
ATOM   4443  HN  VAL A 287      29.770  41.530  40.830  1.00  0.00           H
ATOM   4444  CA  VAL A 287      29.080  42.130  38.900  1.00  0.00           C
ATOM   4445  HA  VAL A 287      28.720  41.700  37.970  1.00  0.00           H
ATOM   4446  CB  VAL A 287      28.030  43.150  39.270  1.00  0.00           C
ATOM   4447  HB  VAL A 287      28.460  43.940  39.930  1.00  0.00           H
ATOM   4448  CG1 VAL A 287      27.590  43.900  37.970  1.00  0.00           C
ATOM   4449 HG11 VAL A 287      28.530  44.340  37.550  1.00  0.00           H
ATOM   4450 HG12 VAL A 287      26.930  44.750  38.240  1.00  0.00           H
ATOM   4451 HG13 VAL A 287      27.050  43.190  37.320  1.00  0.00           H
ATOM   4452  CG2 VAL A 287      26.880  42.380  40.030  1.00  0.00           C
ATOM   4453 HG21 VAL A 287      26.520  41.500  39.460  1.00  0.00           H
ATOM   4454 HG22 VAL A 287      26.170  43.100  40.490  1.00  0.00           H
ATOM   4455 HG23 VAL A 287      27.290  42.020  41.000  1.00  0.00           H
ATOM   4456  C   VAL A 287      30.350  42.840  38.550  1.00  0.00           C
ATOM   4457  O   VAL A 287      31.090  43.280  39.430  1.00  0.00           O
ATOM   4458  N   ASP A 288      30.700  42.900  37.290  1.00  0.00           N
ATOM   4459  HN  ASP A 288      30.220  42.310  36.640  1.00  0.00           H
ATOM   4460  CA  ASP A 288      31.800  43.690  36.690  1.00  0.00           C
ATOM   4461  HA  ASP A 288      32.660  43.460  37.300  1.00  0.00           H
ATOM   4462  CB  ASP A 288      32.090  43.170  35.230  1.00  0.00           C
ATOM   4463  HB1 ASP A 288      32.990  43.660  34.810  1.00  0.00           H
ATOM   4464  HB2 ASP A 288      31.200  43.260  34.560  1.00  0.00           H
ATOM   4465  CG  ASP A 288      32.370  41.660  35.410  1.00  0.00           C
ATOM   4466  OD1 ASP A 288      33.180  41.230  36.250  1.00  0.00           O
ATOM   4467  OD2 ASP A 288      31.730  40.850  34.640  1.00  0.00           O
ATOM   4468  C   ASP A 288      31.620  45.230  36.640  1.00  0.00           C
ATOM   4469  O   ASP A 288      31.640  45.810  35.540  1.00  0.00           O
ATOM   4470  N   ILE A 289      31.360  45.910  37.820  1.00  0.00           N
ATOM   4471  HN  ILE A 289      31.330  45.460  38.710  1.00  0.00           H
ATOM   4472  CA  ILE A 289      31.290  47.360  37.930  1.00  0.00           C
ATOM   4473  HA  ILE A 289      30.410  47.820  37.490  1.00  0.00           H
ATOM   4474  CB  ILE A 289      31.170  47.700  39.420  1.00  0.00           C
ATOM   4475  HB  ILE A 289      32.020  47.270  39.980  1.00  0.00           H
ATOM   4476  CG2 ILE A 289      31.250  49.270  39.530  1.00  0.00           C
ATOM   4477 HG21 ILE A 289      30.290  49.660  39.150  1.00  0.00           H
ATOM   4478 HG22 ILE A 289      32.110  49.820  39.100  1.00  0.00           H
ATOM   4479 HG23 ILE A 289      31.220  49.600  40.590  1.00  0.00           H
ATOM   4480  CG1 ILE A 289      29.910  47.150  40.050  1.00  0.00           C
ATOM   4481 HG11 ILE A 289      29.510  46.260  39.510  1.00  0.00           H
ATOM   4482 HG12 ILE A 289      29.180  47.960  39.860  1.00  0.00           H
ATOM   4483  CD  ILE A 289      30.000  46.810  41.470  1.00  0.00           C
ATOM   4484  HD1 ILE A 289      30.380  47.650  42.100  1.00  0.00           H
ATOM   4485  HD2 ILE A 289      30.840  46.100  41.620  1.00  0.00           H
ATOM   4486  HD3 ILE A 289      29.020  46.550  41.930  1.00  0.00           H
ATOM   4487  C   ILE A 289      32.540  48.120  37.350  1.00  0.00           C
ATOM   4488  O   ILE A 289      33.630  47.870  37.780  1.00  0.00           O
ATOM   4489  N   ASP A 290      32.340  49.060  36.380  1.00  0.00           N
ATOM   4490  HN  ASP A 290      31.420  49.140  36.000  1.00  0.00           H
ATOM   4491  CA  ASP A 290      33.500  49.790  35.850  1.00  0.00           C
ATOM   4492  HA  ASP A 290      34.180  48.970  35.660  1.00  0.00           H
ATOM   4493  CB  ASP A 290      33.100  50.460  34.530  1.00  0.00           C
ATOM   4494  HB1 ASP A 290      32.200  51.090  34.700  1.00  0.00           H
ATOM   4495  HB2 ASP A 290      32.710  49.690  33.820  1.00  0.00           H
ATOM   4496  CG  ASP A 290      34.100  51.450  33.870  1.00  0.00           C
ATOM   4497  OD1 ASP A 290      35.330  51.570  34.090  1.00  0.00           O
ATOM   4498  OD2 ASP A 290      33.510  52.210  33.010  1.00  0.00           O
ATOM   4499  C   ASP A 290      34.170  50.750  36.880  1.00  0.00           C
ATOM   4500  O   ASP A 290      33.490  51.610  37.520  1.00  0.00           O
ATOM   4501  N   ARG A 291      35.470  50.490  37.110  1.00  0.00           N
ATOM   4502  HN  ARG A 291      35.980  49.790  36.620  1.00  0.00           H
ATOM   4503  CA  ARG A 291      36.260  51.250  38.090  1.00  0.00           C
ATOM   4504  HA  ARG A 291      35.590  51.700  38.810  1.00  0.00           H
ATOM   4505  CB  ARG A 291      37.250  50.280  38.810  1.00  0.00           C
ATOM   4506  HB1 ARG A 291      36.590  49.500  39.240  1.00  0.00           H
ATOM   4507  HB2 ARG A 291      37.810  50.850  39.580  1.00  0.00           H
ATOM   4508  CG  ARG A 291      38.280  49.570  37.830  1.00  0.00           C
ATOM   4509  HG1 ARG A 291      39.110  50.290  37.670  1.00  0.00           H
ATOM   4510  HG2 ARG A 291      37.820  49.320  36.850  1.00  0.00           H
ATOM   4511  CD  ARG A 291      38.850  48.240  38.350  1.00  0.00           C
ATOM   4512  HD1 ARG A 291      39.550  47.840  37.580  1.00  0.00           H
ATOM   4513  HD2 ARG A 291      38.010  47.580  38.650  1.00  0.00           H
ATOM   4514  NE  ARG A 291      39.600  48.540  39.640  1.00  0.00           N
ATOM   4515  HE  ARG A 291      39.650  49.450  40.060  1.00  0.00           H
ATOM   4516  CZ  ARG A 291      39.900  47.580  40.510  1.00  0.00           C
ATOM   4517  NH1 ARG A 291      40.290  47.960  41.710  1.00  0.00           N
ATOM   4518 HH11 ARG A 291      40.210  48.890  42.050  1.00  0.00           H
ATOM   4519 HH12 ARG A 291      40.800  47.290  42.270  1.00  0.00           H
ATOM   4520  NH2 ARG A 291      39.860  46.310  40.150  1.00  0.00           N
ATOM   4521 HH21 ARG A 291      39.810  46.030  39.190  1.00  0.00           H
ATOM   4522 HH22 ARG A 291      40.250  45.660  40.800  1.00  0.00           H
ATOM   4523  C   ARG A 291      36.880  52.480  37.490  1.00  0.00           C
ATOM   4524  O   ARG A 291      37.740  53.120  38.140  1.00  0.00           O
ATOM   4525  N   ARG A 292      36.690  52.900  36.270  1.00  0.00           N
ATOM   4526  HN  ARG A 292      36.110  52.380  35.640  1.00  0.00           H
ATOM   4527  CA  ARG A 292      37.000  54.230  35.860  1.00  0.00           C
ATOM   4528  HA  ARG A 292      38.020  54.480  36.140  1.00  0.00           H
ATOM   4529  CB  ARG A 292      36.910  54.380  34.290  1.00  0.00           C
ATOM   4530  HB1 ARG A 292      37.000  55.420  33.910  1.00  0.00           H
ATOM   4531  HB2 ARG A 292      35.930  53.980  33.950  1.00  0.00           H
ATOM   4532  CG  ARG A 292      38.030  53.590  33.600  1.00  0.00           C
ATOM   4533  HG1 ARG A 292      38.090  52.540  33.960  1.00  0.00           H
ATOM   4534  HG2 ARG A 292      39.010  54.070  33.780  1.00  0.00           H
ATOM   4535  CD  ARG A 292      37.810  53.390  32.100  1.00  0.00           C
ATOM   4536  HD1 ARG A 292      38.770  53.000  31.720  1.00  0.00           H
ATOM   4537  HD2 ARG A 292      37.660  54.470  31.890  1.00  0.00           H
ATOM   4538  NE  ARG A 292      36.580  52.690  31.860  1.00  0.00           N
ATOM   4539  HE  ARG A 292      36.000  52.410  32.620  1.00  0.00           H
ATOM   4540  CZ  ARG A 292      36.220  52.140  30.740  1.00  0.00           C
ATOM   4541  NH1 ARG A 292      35.000  51.710  30.500  1.00  0.00           N
ATOM   4542 HH11 ARG A 292      34.250  51.880  31.140  1.00  0.00           H
ATOM   4543 HH12 ARG A 292      34.770  51.380  29.580  1.00  0.00           H
ATOM   4544  NH2 ARG A 292      37.080  52.000  29.720  1.00  0.00           N
ATOM   4545 HH21 ARG A 292      38.010  52.350  29.800  1.00  0.00           H
ATOM   4546 HH22 ARG A 292      36.770  52.070  28.770  1.00  0.00           H
ATOM   4547  C   ARG A 292      36.230  55.450  36.570  1.00  0.00           C
ATOM   4548  O   ARG A 292      36.730  56.560  36.870  1.00  0.00           O
ATOM   4549  N   ASP A 293      34.920  55.210  36.910  1.00  0.00           N
ATOM   4550  HN  ASP A 293      34.530  54.340  36.620  1.00  0.00           H
ATOM   4551  CA  ASP A 293      34.080  55.930  37.800  1.00  0.00           C
ATOM   4552  HA  ASP A 293      33.930  56.930  37.430  1.00  0.00           H
ATOM   4553  CB  ASP A 293      32.700  55.190  37.760  1.00  0.00           C
ATOM   4554  HB1 ASP A 293      32.050  55.660  38.520  1.00  0.00           H
ATOM   4555  HB2 ASP A 293      32.820  54.100  37.930  1.00  0.00           H
ATOM   4556  CG  ASP A 293      31.990  55.380  36.380  1.00  0.00           C
ATOM   4557  OD1 ASP A 293      31.080  54.570  36.070  1.00  0.00           O
ATOM   4558  OD2 ASP A 293      32.310  56.390  35.720  1.00  0.00           O
ATOM   4559  C   ASP A 293      34.680  55.970  39.200  1.00  0.00           C
ATOM   4560  O   ASP A 293      35.120  54.920  39.780  1.00  0.00           O
ATOM   4561  N   PRO A 294      34.790  57.110  39.870  1.00  0.00           N
ATOM   4562  CD  PRO A 294      34.650  58.390  39.250  1.00  0.00           C
ATOM   4563  HD1 PRO A 294      33.590  58.690  39.120  1.00  0.00           H
ATOM   4564  HD2 PRO A 294      35.370  58.420  38.400  1.00  0.00           H
ATOM   4565  CA  PRO A 294      35.760  57.210  41.010  1.00  0.00           C
ATOM   4566  HA  PRO A 294      36.500  56.430  40.980  1.00  0.00           H
ATOM   4567  CB  PRO A 294      36.360  58.600  40.760  1.00  0.00           C
ATOM   4568  HB1 PRO A 294      37.200  58.430  40.050  1.00  0.00           H
ATOM   4569  HB2 PRO A 294      36.810  59.030  41.670  1.00  0.00           H
ATOM   4570  CG  PRO A 294      35.220  59.460  40.140  1.00  0.00           C
ATOM   4571  HG1 PRO A 294      34.650  59.840  41.010  1.00  0.00           H
ATOM   4572  HG2 PRO A 294      35.650  60.260  39.500  1.00  0.00           H
ATOM   4573  C   PRO A 294      35.020  57.150  42.340  1.00  0.00           C
ATOM   4574  O   PRO A 294      35.670  56.870  43.360  1.00  0.00           O
ATOM   4575  N   LEU A 295      33.630  57.470  42.410  1.00  0.00           N
ATOM   4576  HN  LEU A 295      33.260  57.730  41.520  1.00  0.00           H
ATOM   4577  CA  LEU A 295      32.810  57.420  43.620  1.00  0.00           C
ATOM   4578  HA  LEU A 295      33.410  57.840  44.410  1.00  0.00           H
ATOM   4579  CB  LEU A 295      31.410  58.190  43.440  1.00  0.00           C
ATOM   4580  HB1 LEU A 295      30.800  57.910  44.320  1.00  0.00           H
ATOM   4581  HB2 LEU A 295      30.970  57.870  42.470  1.00  0.00           H
ATOM   4582  CG  LEU A 295      31.610  59.700  43.610  1.00  0.00           C
ATOM   4583  HG  LEU A 295      32.320  59.950  42.790  1.00  0.00           H
ATOM   4584  CD1 LEU A 295      30.260  60.480  43.260  1.00  0.00           C
ATOM   4585 HD11 LEU A 295      29.890  60.300  42.230  1.00  0.00           H
ATOM   4586 HD12 LEU A 295      30.470  61.570  43.220  1.00  0.00           H
ATOM   4587 HD13 LEU A 295      29.500  60.260  44.050  1.00  0.00           H
ATOM   4588  CD2 LEU A 295      32.020  60.070  45.000  1.00  0.00           C
ATOM   4589 HD21 LEU A 295      31.970  61.160  45.210  1.00  0.00           H
ATOM   4590 HD22 LEU A 295      33.010  59.620  45.240  1.00  0.00           H
ATOM   4591 HD23 LEU A 295      31.330  59.540  45.700  1.00  0.00           H
ATOM   4592  C   LEU A 295      32.610  55.970  44.210  1.00  0.00           C
ATOM   4593  O   LEU A 295      32.810  55.730  45.400  1.00  0.00           O
ATOM   4594  N   VAL A 296      32.380  54.980  43.330  1.00  0.00           N
ATOM   4595  HN  VAL A 296      32.110  55.190  42.400  1.00  0.00           H
ATOM   4596  CA  VAL A 296      32.430  53.550  43.630  1.00  0.00           C
ATOM   4597  HA  VAL A 296      31.840  53.420  44.530  1.00  0.00           H
ATOM   4598  CB  VAL A 296      31.760  52.770  42.530  1.00  0.00           C
ATOM   4599  HB  VAL A 296      30.850  53.340  42.230  1.00  0.00           H
ATOM   4600  CG1 VAL A 296      32.680  52.490  41.280  1.00  0.00           C
ATOM   4601 HG11 VAL A 296      33.550  51.820  41.450  1.00  0.00           H
ATOM   4602 HG12 VAL A 296      32.960  53.440  40.760  1.00  0.00           H
ATOM   4603 HG13 VAL A 296      32.120  51.980  40.470  1.00  0.00           H
ATOM   4604  CG2 VAL A 296      31.170  51.450  43.080  1.00  0.00           C
ATOM   4605 HG21 VAL A 296      31.980  50.780  43.440  1.00  0.00           H
ATOM   4606 HG22 VAL A 296      30.730  50.860  42.250  1.00  0.00           H
ATOM   4607 HG23 VAL A 296      30.360  51.600  43.830  1.00  0.00           H
ATOM   4608  C   VAL A 296      33.830  53.020  43.970  1.00  0.00           C
ATOM   4609  O   VAL A 296      33.990  52.370  44.980  1.00  0.00           O
ATOM   4610  N   VAL A 297      34.890  53.500  43.280  1.00  0.00           N
ATOM   4611  HN  VAL A 297      34.730  53.860  42.370  1.00  0.00           H
ATOM   4612  CA  VAL A 297      36.260  53.230  43.730  1.00  0.00           C
ATOM   4613  HA  VAL A 297      36.380  52.170  43.870  1.00  0.00           H
ATOM   4614  CB  VAL A 297      37.400  53.750  42.840  1.00  0.00           C
ATOM   4615  HB  VAL A 297      37.360  54.830  42.610  1.00  0.00           H
ATOM   4616  CG1 VAL A 297      38.810  53.350  43.440  1.00  0.00           C
ATOM   4617 HG11 VAL A 297      38.740  52.280  43.740  1.00  0.00           H
ATOM   4618 HG12 VAL A 297      39.080  53.920  44.350  1.00  0.00           H
ATOM   4619 HG13 VAL A 297      39.550  53.420  42.620  1.00  0.00           H
ATOM   4620  CG2 VAL A 297      37.340  53.070  41.470  1.00  0.00           C
ATOM   4621 HG21 VAL A 297      36.350  53.140  40.980  1.00  0.00           H
ATOM   4622 HG22 VAL A 297      37.400  51.960  41.480  1.00  0.00           H
ATOM   4623 HG23 VAL A 297      38.160  53.410  40.800  1.00  0.00           H
ATOM   4624  C   VAL A 297      36.500  53.850  45.150  1.00  0.00           C
ATOM   4625  O   VAL A 297      37.060  53.210  46.020  1.00  0.00           O
ATOM   4626  N   ALA A 298      35.980  55.070  45.420  1.00  0.00           N
ATOM   4627  HN  ALA A 298      35.430  55.510  44.720  1.00  0.00           H
ATOM   4628  CA  ALA A 298      36.010  55.650  46.730  1.00  0.00           C
ATOM   4629  HA  ALA A 298      37.040  55.730  47.020  1.00  0.00           H
ATOM   4630  CB  ALA A 298      35.410  57.100  46.730  1.00  0.00           C
ATOM   4631  HB1 ALA A 298      35.620  57.630  47.680  1.00  0.00           H
ATOM   4632  HB2 ALA A 298      34.360  57.230  46.380  1.00  0.00           H
ATOM   4633  HB3 ALA A 298      35.990  57.650  45.960  1.00  0.00           H
ATOM   4634  C   ALA A 298      35.340  54.950  47.840  1.00  0.00           C
ATOM   4635  O   ALA A 298      35.800  54.880  48.990  1.00  0.00           O
ATOM   4636  N   ALA A 299      34.150  54.350  47.540  1.00  0.00           N
ATOM   4637  HN  ALA A 299      33.860  54.460  46.590  1.00  0.00           H
ATOM   4638  CA  ALA A 299      33.360  53.490  48.320  1.00  0.00           C
ATOM   4639  HA  ALA A 299      33.080  54.140  49.130  1.00  0.00           H
ATOM   4640  CB  ALA A 299      32.080  53.140  47.520  1.00  0.00           C
ATOM   4641  HB1 ALA A 299      31.290  52.710  48.170  1.00  0.00           H
ATOM   4642  HB2 ALA A 299      32.230  52.420  46.690  1.00  0.00           H
ATOM   4643  HB3 ALA A 299      31.670  54.070  47.080  1.00  0.00           H
ATOM   4644  C   ALA A 299      34.070  52.240  48.750  1.00  0.00           C
ATOM   4645  O   ALA A 299      34.180  51.830  49.890  1.00  0.00           O
ATOM   4646  N   LEU A 300      34.710  51.710  47.750  1.00  0.00           N
ATOM   4647  HN  LEU A 300      34.650  52.080  46.830  1.00  0.00           H
ATOM   4648  CA  LEU A 300      35.500  50.530  47.880  1.00  0.00           C
ATOM   4649  HA  LEU A 300      34.950  49.790  48.460  1.00  0.00           H
ATOM   4650  CB  LEU A 300      36.010  49.950  46.540  1.00  0.00           C
ATOM   4651  HB1 LEU A 300      36.670  50.700  46.070  1.00  0.00           H
ATOM   4652  HB2 LEU A 300      35.180  49.860  45.810  1.00  0.00           H
ATOM   4653  CG  LEU A 300      36.770  48.610  46.470  1.00  0.00           C
ATOM   4654  HG  LEU A 300      37.580  48.610  47.230  1.00  0.00           H
ATOM   4655  CD1 LEU A 300      35.810  47.420  46.620  1.00  0.00           C
ATOM   4656 HD11 LEU A 300      36.410  46.490  46.550  1.00  0.00           H
ATOM   4657 HD12 LEU A 300      34.930  47.410  45.940  1.00  0.00           H
ATOM   4658 HD13 LEU A 300      35.350  47.470  47.630  1.00  0.00           H
ATOM   4659  CD2 LEU A 300      37.450  48.560  45.160  1.00  0.00           C
ATOM   4660 HD21 LEU A 300      36.740  48.720  44.310  1.00  0.00           H
ATOM   4661 HD22 LEU A 300      37.990  47.600  44.990  1.00  0.00           H
ATOM   4662 HD23 LEU A 300      38.270  49.280  44.990  1.00  0.00           H
ATOM   4663  C   LEU A 300      36.830  50.810  48.660  1.00  0.00           C
ATOM   4664  O   LEU A 300      37.140  50.040  49.570  1.00  0.00           O
ATOM   4665  N   HSD A 301      37.540  51.940  48.420  1.00  0.00           N
ATOM   4666  HN  HSD A 301      37.480  52.430  47.560  1.00  0.00           H
ATOM   4667  CA  HSD A 301      38.670  52.300  49.260  1.00  0.00           C
ATOM   4668  HA  HSD A 301      39.430  51.530  49.210  1.00  0.00           H
ATOM   4669  CB  HSD A 301      39.380  53.520  48.710  1.00  0.00           C
ATOM   4670  HB1 HSD A 301      40.110  53.880  49.470  1.00  0.00           H
ATOM   4671  HB2 HSD A 301      38.560  54.240  48.520  1.00  0.00           H
ATOM   4672  ND1 HSD A 301      41.540  53.710  47.380  1.00  0.00           N
ATOM   4673  HD1 HSD A 301      41.960  54.520  47.800  1.00  0.00           H
ATOM   4674  CG  HSD A 301      40.290  53.130  47.540  1.00  0.00           C
ATOM   4675  CE1 HSD A 301      42.040  53.190  46.280  1.00  0.00           C
ATOM   4676  HE1 HSD A 301      43.070  53.230  45.930  1.00  0.00           H
ATOM   4677  NE2 HSD A 301      41.210  52.290  45.710  1.00  0.00           N
ATOM   4678  CD2 HSD A 301      40.050  52.330  46.430  1.00  0.00           C
ATOM   4679  HD2 HSD A 301      39.160  51.760  46.210  1.00  0.00           H
ATOM   4680  C   HSD A 301      38.350  52.450  50.710  1.00  0.00           C
ATOM   4681  O   HSD A 301      39.140  52.210  51.620  1.00  0.00           O
ATOM   4682  N   LEU A 302      37.110  52.940  50.970  1.00  0.00           N
ATOM   4683  HN  LEU A 302      36.490  53.150  50.210  1.00  0.00           H
ATOM   4684  CA  LEU A 302      36.570  53.020  52.220  1.00  0.00           C
ATOM   4685  HA  LEU A 302      37.380  53.330  52.870  1.00  0.00           H
ATOM   4686  CB  LEU A 302      35.460  54.150  52.220  1.00  0.00           C
ATOM   4687  HB1 LEU A 302      34.610  53.960  51.520  1.00  0.00           H
ATOM   4688  HB2 LEU A 302      35.940  55.070  51.830  1.00  0.00           H
ATOM   4689  CG  LEU A 302      34.760  54.400  53.550  1.00  0.00           C
ATOM   4690  HG  LEU A 302      34.220  53.460  53.760  1.00  0.00           H
ATOM   4691  CD1 LEU A 302      35.730  54.830  54.590  1.00  0.00           C
ATOM   4692 HD11 LEU A 302      36.440  55.630  54.280  1.00  0.00           H
ATOM   4693 HD12 LEU A 302      36.540  54.080  54.730  1.00  0.00           H
ATOM   4694 HD13 LEU A 302      35.300  55.060  55.590  1.00  0.00           H
ATOM   4695  CD2 LEU A 302      33.680  55.560  53.490  1.00  0.00           C
ATOM   4696 HD21 LEU A 302      33.340  55.750  54.530  1.00  0.00           H
ATOM   4697 HD22 LEU A 302      32.830  55.360  52.800  1.00  0.00           H
ATOM   4698 HD23 LEU A 302      34.280  56.470  53.240  1.00  0.00           H
ATOM   4699  C   LEU A 302      36.230  51.690  52.890  1.00  0.00           C
ATOM   4700  O   LEU A 302      36.490  51.550  54.070  1.00  0.00           O
ATOM   4701  N   CYS A 303      35.720  50.740  52.210  1.00  0.00           N
ATOM   4702  HN  CYS A 303      35.220  51.030  51.400  1.00  0.00           H
ATOM   4703  CA  CYS A 303      35.620  49.360  52.650  1.00  0.00           C
ATOM   4704  HA  CYS A 303      35.200  49.390  53.650  1.00  0.00           H
ATOM   4705  CB  CYS A 303      34.710  48.410  51.780  1.00  0.00           C
ATOM   4706  HB1 CYS A 303      34.970  47.360  52.030  1.00  0.00           H
ATOM   4707  HB2 CYS A 303      34.890  48.760  50.740  1.00  0.00           H
ATOM   4708  SG  CYS A 303      32.850  48.620  52.040  1.00  0.00           S
ATOM   4709  HG1 CYS A 303      32.930  49.940  52.050  1.00  0.00           H
ATOM   4710  C   CYS A 303      36.970  48.650  52.910  1.00  0.00           C
ATOM   4711  O   CYS A 303      37.100  47.810  53.850  1.00  0.00           O
ATOM   4712  N   ILE A 304      37.950  48.980  52.090  1.00  0.00           N
ATOM   4713  HN  ILE A 304      37.750  49.530  51.290  1.00  0.00           H
ATOM   4714  CA  ILE A 304      39.370  48.630  52.370  1.00  0.00           C
ATOM   4715  HA  ILE A 304      39.430  47.570  52.530  1.00  0.00           H
ATOM   4716  CB  ILE A 304      40.160  48.750  51.130  1.00  0.00           C
ATOM   4717  HB  ILE A 304      40.220  49.780  50.700  1.00  0.00           H
ATOM   4718  CG2 ILE A 304      41.620  48.260  51.500  1.00  0.00           C
ATOM   4719 HG21 ILE A 304      41.550  47.270  52.000  1.00  0.00           H
ATOM   4720 HG22 ILE A 304      42.190  48.900  52.210  1.00  0.00           H
ATOM   4721 HG23 ILE A 304      42.150  48.080  50.540  1.00  0.00           H
ATOM   4722  CG1 ILE A 304      39.590  47.910  50.060  1.00  0.00           C
ATOM   4723 HG11 ILE A 304      38.490  48.030  50.070  1.00  0.00           H
ATOM   4724 HG12 ILE A 304      39.760  46.840  50.320  1.00  0.00           H
ATOM   4725  CD  ILE A 304      40.060  48.180  48.630  1.00  0.00           C
ATOM   4726  HD1 ILE A 304      39.850  49.250  48.390  1.00  0.00           H
ATOM   4727  HD2 ILE A 304      39.420  47.580  47.950  1.00  0.00           H
ATOM   4728  HD3 ILE A 304      41.130  47.900  48.540  1.00  0.00           H
ATOM   4729  C   ILE A 304      39.840  49.210  53.580  1.00  0.00           C
ATOM   4730  O   ILE A 304      40.370  48.560  54.450  1.00  0.00           O
ATOM   4731  N   ALA A 305      39.510  50.510  53.850  1.00  0.00           N
ATOM   4732  HN  ALA A 305      39.320  51.150  53.120  1.00  0.00           H
ATOM   4733  CA  ALA A 305      39.910  51.120  55.060  1.00  0.00           C
ATOM   4734  HA  ALA A 305      40.980  51.010  55.140  1.00  0.00           H
ATOM   4735  CB  ALA A 305      39.590  52.600  54.970  1.00  0.00           C
ATOM   4736  HB1 ALA A 305      40.000  53.200  55.810  1.00  0.00           H
ATOM   4737  HB2 ALA A 305      38.520  52.790  54.740  1.00  0.00           H
ATOM   4738  HB3 ALA A 305      40.110  53.000  54.070  1.00  0.00           H
ATOM   4739  C   ALA A 305      39.200  50.550  56.280  1.00  0.00           C
ATOM   4740  O   ALA A 305      39.890  50.390  57.300  1.00  0.00           O
ATOM   4741  N   LEU A 306      37.960  50.100  56.250  1.00  0.00           N
ATOM   4742  HN  LEU A 306      37.370  50.200  55.450  1.00  0.00           H
ATOM   4743  CA  LEU A 306      37.340  49.400  57.390  1.00  0.00           C
ATOM   4744  HA  LEU A 306      37.350  49.950  58.320  1.00  0.00           H
ATOM   4745  CB  LEU A 306      35.870  49.140  57.040  1.00  0.00           C
ATOM   4746  HB1 LEU A 306      35.490  48.550  57.900  1.00  0.00           H
ATOM   4747  HB2 LEU A 306      35.690  48.600  56.090  1.00  0.00           H
ATOM   4748  CG  LEU A 306      34.880  50.320  56.990  1.00  0.00           C
ATOM   4749  HG  LEU A 306      35.180  51.000  56.160  1.00  0.00           H
ATOM   4750  CD1 LEU A 306      33.440  49.790  56.650  1.00  0.00           C
ATOM   4751 HD11 LEU A 306      32.620  50.200  57.270  1.00  0.00           H
ATOM   4752 HD12 LEU A 306      33.390  48.690  56.840  1.00  0.00           H
ATOM   4753 HD13 LEU A 306      33.140  49.940  55.590  1.00  0.00           H
ATOM   4754  CD2 LEU A 306      34.860  51.150  58.300  1.00  0.00           C
ATOM   4755 HD21 LEU A 306      35.850  51.610  58.520  1.00  0.00           H
ATOM   4756 HD22 LEU A 306      34.610  50.450  59.120  1.00  0.00           H
ATOM   4757 HD23 LEU A 306      33.990  51.830  58.220  1.00  0.00           H
ATOM   4758  C   LEU A 306      37.860  48.030  57.810  1.00  0.00           C
ATOM   4759  O   LEU A 306      37.970  47.750  58.990  1.00  0.00           O
ATOM   4760  N   GLY A 307      38.240  47.190  56.820  1.00  0.00           N
ATOM   4761  HN  GLY A 307      38.100  47.630  55.940  1.00  0.00           H
ATOM   4762  CA  GLY A 307      39.000  45.960  56.910  1.00  0.00           C
ATOM   4763  HA1 GLY A 307      39.150  45.680  55.870  1.00  0.00           H
ATOM   4764  HA2 GLY A 307      38.410  45.240  57.450  1.00  0.00           H
ATOM   4765  C   GLY A 307      40.330  46.140  57.550  1.00  0.00           C
ATOM   4766  O   GLY A 307      40.660  45.480  58.530  1.00  0.00           O
ATOM   4767  N   TYR A 308      41.180  47.080  57.030  1.00  0.00           N
ATOM   4768  HN  TYR A 308      40.890  47.500  56.170  1.00  0.00           H
ATOM   4769  CA  TYR A 308      42.410  47.560  57.650  1.00  0.00           C
ATOM   4770  HA  TYR A 308      42.990  46.690  57.930  1.00  0.00           H
ATOM   4771  CB  TYR A 308      43.490  48.360  56.830  1.00  0.00           C
ATOM   4772  HB1 TYR A 308      44.310  48.660  57.510  1.00  0.00           H
ATOM   4773  HB2 TYR A 308      42.970  49.260  56.430  1.00  0.00           H
ATOM   4774  CG  TYR A 308      44.030  47.670  55.620  1.00  0.00           C
ATOM   4775  CD1 TYR A 308      44.760  46.480  55.780  1.00  0.00           C
ATOM   4776  HD1 TYR A 308      44.960  46.070  56.760  1.00  0.00           H
ATOM   4777  CE1 TYR A 308      45.270  45.810  54.690  1.00  0.00           C
ATOM   4778  HE1 TYR A 308      45.840  44.900  54.810  1.00  0.00           H
ATOM   4779  CZ  TYR A 308      45.060  46.380  53.340  1.00  0.00           C
ATOM   4780  OH  TYR A 308      45.630  45.700  52.200  1.00  0.00           O
ATOM   4781  HH  TYR A 308      45.710  44.760  52.380  1.00  0.00           H
ATOM   4782  CD2 TYR A 308      43.890  48.270  54.310  1.00  0.00           C
ATOM   4783  HD2 TYR A 308      43.220  49.100  54.150  1.00  0.00           H
ATOM   4784  CE2 TYR A 308      44.400  47.560  53.170  1.00  0.00           C
ATOM   4785  HE2 TYR A 308      44.450  47.990  52.180  1.00  0.00           H
ATOM   4786  C   TYR A 308      42.190  48.230  58.970  1.00  0.00           C
ATOM   4787  O   TYR A 308      43.070  48.350  59.720  1.00  0.00           O
ATOM   4788  N   ALA A 309      41.010  48.830  59.320  1.00  0.00           N
ATOM   4789  HN  ALA A 309      40.360  49.190  58.650  1.00  0.00           H
ATOM   4790  CA  ALA A 309      40.910  49.570  60.610  1.00  0.00           C
ATOM   4791  HA  ALA A 309      41.780  50.200  60.760  1.00  0.00           H
ATOM   4792  CB  ALA A 309      39.670  50.450  60.600  1.00  0.00           C
ATOM   4793  HB1 ALA A 309      39.750  51.220  59.800  1.00  0.00           H
ATOM   4794  HB2 ALA A 309      39.510  50.970  61.570  1.00  0.00           H
ATOM   4795  HB3 ALA A 309      38.750  49.900  60.340  1.00  0.00           H
ATOM   4796  C   ALA A 309      40.810  48.600  61.750  1.00  0.00           C
ATOM   4797  O   ALA A 309      41.010  49.030  62.910  1.00  0.00           O
ATOM   4798  N   ASN A 310      40.570  47.320  61.490  1.00  0.00           N
ATOM   4799  HN  ASN A 310      40.380  47.010  60.560  1.00  0.00           H
ATOM   4800  CA  ASN A 310      40.610  46.270  62.430  1.00  0.00           C
ATOM   4801  HA  ASN A 310      39.850  46.300  63.190  1.00  0.00           H
ATOM   4802  CB  ASN A 310      40.300  44.890  61.760  1.00  0.00           C
ATOM   4803  HB1 ASN A 310      40.750  44.650  60.780  1.00  0.00           H
ATOM   4804  HB2 ASN A 310      39.210  44.850  61.520  1.00  0.00           H
ATOM   4805  CG  ASN A 310      40.560  43.600  62.650  1.00  0.00           C
ATOM   4806  OD1 ASN A 310      39.650  43.160  63.330  1.00  0.00           O
ATOM   4807  ND2 ASN A 310      41.840  43.200  62.710  1.00  0.00           N
ATOM   4808 HD21 ASN A 310      42.150  42.630  63.470  1.00  0.00           H
ATOM   4809 HD22 ASN A 310      42.560  43.710  62.240  1.00  0.00           H
ATOM   4810  C   ASN A 310      41.970  46.290  63.090  1.00  0.00           C
ATOM   4811  O   ASN A 310      42.000  46.370  64.290  1.00  0.00           O
ATOM   4812  N   SER A 311      43.010  46.470  62.290  1.00  0.00           N
ATOM   4813  HN  SER A 311      42.910  46.550  61.300  1.00  0.00           H
ATOM   4814  CA  SER A 311      44.370  46.100  62.760  1.00  0.00           C
ATOM   4815  HA  SER A 311      44.250  45.350  63.530  1.00  0.00           H
ATOM   4816  CB  SER A 311      45.100  45.730  61.410  1.00  0.00           C
ATOM   4817  HB1 SER A 311      46.170  45.490  61.620  1.00  0.00           H
ATOM   4818  HB2 SER A 311      45.200  46.630  60.780  1.00  0.00           H
ATOM   4819  OG  SER A 311      44.530  44.600  60.720  1.00  0.00           O
ATOM   4820  HG1 SER A 311      44.850  43.830  61.200  1.00  0.00           H
ATOM   4821  C   SER A 311      45.080  47.310  63.370  1.00  0.00           C
ATOM   4822  O   SER A 311      46.180  47.300  63.900  1.00  0.00           O
ATOM   4823  N   SER A 312      44.430  48.440  63.280  1.00  0.00           N
ATOM   4824  HN  SER A 312      43.510  48.490  62.900  1.00  0.00           H
ATOM   4825  CA  SER A 312      44.990  49.610  63.800  1.00  0.00           C
ATOM   4826  HA  SER A 312      46.020  49.490  64.120  1.00  0.00           H
ATOM   4827  CB  SER A 312      44.780  50.770  62.800  1.00  0.00           C
ATOM   4828  HB1 SER A 312      45.180  51.730  63.190  1.00  0.00           H
ATOM   4829  HB2 SER A 312      43.720  50.960  62.520  1.00  0.00           H
ATOM   4830  OG  SER A 312      45.470  50.390  61.600  1.00  0.00           O
ATOM   4831  HG1 SER A 312      45.640  51.220  61.150  1.00  0.00           H
ATOM   4832  C   SER A 312      44.230  50.000  65.060  1.00  0.00           C
ATOM   4833  O   SER A 312      44.540  50.970  65.810  1.00  0.00           O
ATOM   4834  N   LEU A 313      43.160  49.220  65.390  1.00  0.00           N
ATOM   4835  HN  LEU A 313      42.920  48.460  64.800  1.00  0.00           H
ATOM   4836  CA  LEU A 313      42.320  49.640  66.520  1.00  0.00           C
ATOM   4837  HA  LEU A 313      42.730  50.490  67.040  1.00  0.00           H
ATOM   4838  CB  LEU A 313      40.950  50.160  65.900  1.00  0.00           C
ATOM   4839  HB1 LEU A 313      40.300  50.330  66.780  1.00  0.00           H
ATOM   4840  HB2 LEU A 313      40.460  49.340  65.330  1.00  0.00           H
ATOM   4841  CG  LEU A 313      41.010  51.430  65.050  1.00  0.00           C
ATOM   4842  HG  LEU A 313      41.710  51.270  64.200  1.00  0.00           H
ATOM   4843  CD1 LEU A 313      39.670  51.790  64.260  1.00  0.00           C
ATOM   4844 HD11 LEU A 313      38.980  52.360  64.900  1.00  0.00           H
ATOM   4845 HD12 LEU A 313      39.200  50.930  63.740  1.00  0.00           H
ATOM   4846 HD13 LEU A 313      40.100  52.380  63.420  1.00  0.00           H
ATOM   4847  CD2 LEU A 313      41.400  52.690  65.820  1.00  0.00           C
ATOM   4848 HD21 LEU A 313      40.630  52.900  66.600  1.00  0.00           H
ATOM   4849 HD22 LEU A 313      41.350  53.600  65.180  1.00  0.00           H
ATOM   4850 HD23 LEU A 313      42.400  52.680  66.300  1.00  0.00           H
ATOM   4851  C   LEU A 313      42.160  48.540  67.480  1.00  0.00           C
ATOM   4852  O   LEU A 313      42.480  48.700  68.680  1.00  0.00           O
ATOM   4853  N   ASN A 314      41.640  47.390  66.980  1.00  0.00           N
ATOM   4854  HN  ASN A 314      41.320  47.390  66.040  1.00  0.00           H
ATOM   4855  CA  ASN A 314      41.230  46.280  67.860  1.00  0.00           C
ATOM   4856  HA  ASN A 314      40.540  46.720  68.570  1.00  0.00           H
ATOM   4857  CB  ASN A 314      40.490  45.240  66.970  1.00  0.00           C
ATOM   4858  HB1 ASN A 314      40.110  44.360  67.540  1.00  0.00           H
ATOM   4859  HB2 ASN A 314      41.150  44.880  66.150  1.00  0.00           H
ATOM   4860  CG  ASN A 314      39.230  45.770  66.300  1.00  0.00           C
ATOM   4861  OD1 ASN A 314      38.690  46.800  66.640  1.00  0.00           O
ATOM   4862  ND2 ASN A 314      38.810  45.110  65.250  1.00  0.00           N
ATOM   4863 HD21 ASN A 314      38.080  45.610  64.800  1.00  0.00           H
ATOM   4864 HD22 ASN A 314      39.290  44.270  64.980  1.00  0.00           H
ATOM   4865  C   ASN A 314      42.330  45.720  68.660  1.00  0.00           C
ATOM   4866  O   ASN A 314      41.950  45.250  69.770  1.00  0.00           O
ATOM   4867  N   PRO A 315      43.610  45.660  68.330  1.00  0.00           N
ATOM   4868  CD  PRO A 315      44.020  45.490  66.950  1.00  0.00           C
ATOM   4869  HD1 PRO A 315      44.060  46.420  66.350  1.00  0.00           H
ATOM   4870  HD2 PRO A 315      43.350  44.780  66.420  1.00  0.00           H
ATOM   4871  CA  PRO A 315      44.590  44.950  69.230  1.00  0.00           C
ATOM   4872  HA  PRO A 315      44.220  43.950  69.440  1.00  0.00           H
ATOM   4873  CB  PRO A 315      45.890  45.010  68.370  1.00  0.00           C
ATOM   4874  HB1 PRO A 315      46.500  44.100  68.570  1.00  0.00           H
ATOM   4875  HB2 PRO A 315      46.570  45.870  68.540  1.00  0.00           H
ATOM   4876  CG  PRO A 315      45.470  44.920  66.910  1.00  0.00           C
ATOM   4877  HG1 PRO A 315      46.070  45.580  66.250  1.00  0.00           H
ATOM   4878  HG2 PRO A 315      45.430  43.900  66.480  1.00  0.00           H
ATOM   4879  C   PRO A 315      44.750  45.830  70.450  1.00  0.00           C
ATOM   4880  O   PRO A 315      44.730  45.330  71.540  1.00  0.00           O
ATOM   4881  N   VAL A 316      44.940  47.150  70.310  1.00  0.00           N
ATOM   4882  HN  VAL A 316      44.990  47.550  69.400  1.00  0.00           H
ATOM   4883  CA  VAL A 316      45.070  48.160  71.350  1.00  0.00           C
ATOM   4884  HA  VAL A 316      45.830  47.780  72.010  1.00  0.00           H
ATOM   4885  CB  VAL A 316      45.450  49.500  70.660  1.00  0.00           C
ATOM   4886  HB  VAL A 316      44.640  49.820  69.970  1.00  0.00           H
ATOM   4887  CG1 VAL A 316      45.760  50.560  71.730  1.00  0.00           C
ATOM   4888 HG11 VAL A 316      46.250  51.470  71.340  1.00  0.00           H
ATOM   4889 HG12 VAL A 316      46.310  50.170  72.610  1.00  0.00           H
ATOM   4890 HG13 VAL A 316      44.820  51.050  72.090  1.00  0.00           H
ATOM   4891  CG2 VAL A 316      46.670  49.310  69.810  1.00  0.00           C
ATOM   4892 HG21 VAL A 316      47.030  50.240  69.320  1.00  0.00           H
ATOM   4893 HG22 VAL A 316      46.400  48.650  68.960  1.00  0.00           H
ATOM   4894 HG23 VAL A 316      47.530  48.860  70.350  1.00  0.00           H
ATOM   4895  C   VAL A 316      43.790  48.340  72.190  1.00  0.00           C
ATOM   4896  O   VAL A 316      43.730  48.380  73.420  1.00  0.00           O
ATOM   4897  N   LEU A 317      42.650  48.320  71.450  1.00  0.00           N
ATOM   4898  HN  LEU A 317      42.600  48.210  70.460  1.00  0.00           H
ATOM   4899  CA  LEU A 317      41.350  48.450  72.080  1.00  0.00           C
ATOM   4900  HA  LEU A 317      41.400  49.400  72.580  1.00  0.00           H
ATOM   4901  CB  LEU A 317      40.200  48.680  71.000  1.00  0.00           C
ATOM   4902  HB1 LEU A 317      40.320  47.850  70.260  1.00  0.00           H
ATOM   4903  HB2 LEU A 317      40.370  49.620  70.440  1.00  0.00           H
ATOM   4904  CG  LEU A 317      38.800  48.660  71.540  1.00  0.00           C
ATOM   4905  HG  LEU A 317      38.650  47.840  72.280  1.00  0.00           H
ATOM   4906  CD1 LEU A 317      38.440  49.900  72.330  1.00  0.00           C
ATOM   4907 HD11 LEU A 317      39.110  49.920  73.210  1.00  0.00           H
ATOM   4908 HD12 LEU A 317      37.370  49.810  72.600  1.00  0.00           H
ATOM   4909 HD13 LEU A 317      38.630  50.860  71.800  1.00  0.00           H
ATOM   4910  CD2 LEU A 317      37.820  48.560  70.340  1.00  0.00           C
ATOM   4911 HD21 LEU A 317      38.150  49.120  69.440  1.00  0.00           H
ATOM   4912 HD22 LEU A 317      36.820  48.940  70.640  1.00  0.00           H
ATOM   4913 HD23 LEU A 317      37.800  47.490  70.050  1.00  0.00           H
ATOM   4914  C   LEU A 317      40.950  47.340  73.080  1.00  0.00           C
ATOM   4915  O   LEU A 317      40.690  47.510  74.270  1.00  0.00           O
ATOM   4916  N   TYR A 318      41.100  46.040  72.720  1.00  0.00           N
ATOM   4917  HN  TYR A 318      41.310  45.850  71.770  1.00  0.00           H
ATOM   4918  CA  TYR A 318      40.980  44.880  73.620  1.00  0.00           C
ATOM   4919  HA  TYR A 318      40.000  44.990  74.060  1.00  0.00           H
ATOM   4920  CB  TYR A 318      40.900  43.520  72.830  1.00  0.00           C
ATOM   4921  HB1 TYR A 318      40.640  42.700  73.530  1.00  0.00           H
ATOM   4922  HB2 TYR A 318      41.870  43.290  72.330  1.00  0.00           H
ATOM   4923  CG  TYR A 318      39.820  43.550  71.750  1.00  0.00           C
ATOM   4924  CD1 TYR A 318      38.770  44.490  71.700  1.00  0.00           C
ATOM   4925  HD1 TYR A 318      38.610  45.100  72.570  1.00  0.00           H
ATOM   4926  CE1 TYR A 318      37.990  44.650  70.540  1.00  0.00           C
ATOM   4927  HE1 TYR A 318      37.180  45.360  70.540  1.00  0.00           H
ATOM   4928  CZ  TYR A 318      38.260  43.810  69.500  1.00  0.00           C
ATOM   4929  OH  TYR A 318      37.430  43.730  68.340  1.00  0.00           O
ATOM   4930  HH  TYR A 318      36.660  44.290  68.470  1.00  0.00           H
ATOM   4931  CD2 TYR A 318      40.110  42.810  70.610  1.00  0.00           C
ATOM   4932  HD2 TYR A 318      41.050  42.270  70.680  1.00  0.00           H
ATOM   4933  CE2 TYR A 318      39.250  42.870  69.470  1.00  0.00           C
ATOM   4934  HE2 TYR A 318      39.490  42.420  68.520  1.00  0.00           H
ATOM   4935  C   TYR A 318      42.090  44.770  74.670  1.00  0.00           C
ATOM   4936  O   TYR A 318      41.940  44.110  75.690  1.00  0.00           O
ATOM   4937  N   ALA A 319      43.240  45.460  74.510  1.00  0.00           N
ATOM   4938  HN  ALA A 319      43.460  45.830  73.600  1.00  0.00           H
ATOM   4939  CA  ALA A 319      44.280  45.610  75.530  1.00  0.00           C
ATOM   4940  HA  ALA A 319      44.470  44.620  75.910  1.00  0.00           H
ATOM   4941  CB  ALA A 319      45.610  46.240  74.930  1.00  0.00           C
ATOM   4942  HB1 ALA A 319      45.510  47.340  74.770  1.00  0.00           H
ATOM   4943  HB2 ALA A 319      45.840  45.790  73.940  1.00  0.00           H
ATOM   4944  HB3 ALA A 319      46.500  46.190  75.600  1.00  0.00           H
ATOM   4945  C   ALA A 319      43.850  46.450  76.720  1.00  0.00           C
ATOM   4946  O   ALA A 319      43.950  45.970  77.870  1.00  0.00           O
ATOM   4947  N   PHE A 320      43.200  47.600  76.410  1.00  0.00           N
ATOM   4948  HN  PHE A 320      43.150  47.660  75.420  1.00  0.00           H
ATOM   4949  CA  PHE A 320      42.660  48.510  77.380  1.00  0.00           C
ATOM   4950  HA  PHE A 320      43.360  48.410  78.190  1.00  0.00           H
ATOM   4951  CB  PHE A 320      42.610  50.010  76.930  1.00  0.00           C
ATOM   4952  HB1 PHE A 320      42.040  50.670  77.610  1.00  0.00           H
ATOM   4953  HB2 PHE A 320      42.040  50.130  75.990  1.00  0.00           H
ATOM   4954  CG  PHE A 320      44.060  50.560  76.850  1.00  0.00           C
ATOM   4955  CD1 PHE A 320      44.750  50.540  78.020  1.00  0.00           C
ATOM   4956  HD1 PHE A 320      44.200  50.210  78.880  1.00  0.00           H
ATOM   4957  CE1 PHE A 320      46.070  50.990  78.070  1.00  0.00           C
ATOM   4958  HE1 PHE A 320      46.700  50.940  78.950  1.00  0.00           H
ATOM   4959  CZ  PHE A 320      46.590  51.620  76.950  1.00  0.00           C
ATOM   4960  HZ  PHE A 320      47.570  52.070  77.020  1.00  0.00           H
ATOM   4961  CD2 PHE A 320      44.600  51.140  75.680  1.00  0.00           C
ATOM   4962  HD2 PHE A 320      44.040  51.130  74.760  1.00  0.00           H
ATOM   4963  CE2 PHE A 320      45.860  51.760  75.790  1.00  0.00           C
ATOM   4964  HE2 PHE A 320      46.250  52.250  74.920  1.00  0.00           H
ATOM   4965  C   PHE A 320      41.330  48.090  77.950  1.00  0.00           C
ATOM   4966  O   PHE A 320      40.830  48.620  78.970  1.00  0.00           O
ATOM   4967  N   LEU A 321      40.680  47.080  77.410  1.00  0.00           N
ATOM   4968  HN  LEU A 321      40.960  46.690  76.540  1.00  0.00           H
ATOM   4969  CA  LEU A 321      39.460  46.500  78.010  1.00  0.00           C
ATOM   4970  HA  LEU A 321      38.860  47.300  78.410  1.00  0.00           H
ATOM   4971  CB  LEU A 321      38.550  45.640  77.040  1.00  0.00           C
ATOM   4972  HB1 LEU A 321      37.760  45.060  77.550  1.00  0.00           H
ATOM   4973  HB2 LEU A 321      39.100  44.850  76.480  1.00  0.00           H
ATOM   4974  CG  LEU A 321      37.760  46.410  75.950  1.00  0.00           C
ATOM   4975  HG  LEU A 321      38.460  46.710  75.150  1.00  0.00           H
ATOM   4976  CD1 LEU A 321      36.800  45.480  75.180  1.00  0.00           C
ATOM   4977 HD11 LEU A 321      35.950  45.310  75.890  1.00  0.00           H
ATOM   4978 HD12 LEU A 321      37.200  44.470  74.960  1.00  0.00           H
ATOM   4979 HD13 LEU A 321      36.410  46.060  74.320  1.00  0.00           H
ATOM   4980  CD2 LEU A 321      37.010  47.600  76.530  1.00  0.00           C
ATOM   4981 HD21 LEU A 321      36.250  48.060  75.880  1.00  0.00           H
ATOM   4982 HD22 LEU A 321      37.840  48.310  76.720  1.00  0.00           H
ATOM   4983 HD23 LEU A 321      36.480  47.280  77.450  1.00  0.00           H
ATOM   4984  C   LEU A 321      39.810  45.710  79.300  1.00  0.00           C
ATOM   4985  O   LEU A 321      39.010  45.580  80.240  1.00  0.00           O
ATOM   4986  N   ASP A 322      41.040  45.180  79.400  1.00  0.00           N
ATOM   4987  HN  ASP A 322      41.750  45.360  78.720  1.00  0.00           H
ATOM   4988  CA  ASP A 322      41.640  44.510  80.560  1.00  0.00           C
ATOM   4989  HA  ASP A 322      40.850  43.830  80.850  1.00  0.00           H
ATOM   4990  CB  ASP A 322      42.850  43.640  80.170  1.00  0.00           C
ATOM   4991  HB1 ASP A 322      43.260  44.330  79.410  1.00  0.00           H
ATOM   4992  HB2 ASP A 322      42.420  42.710  79.750  1.00  0.00           H
ATOM   4993  CG  ASP A 322      43.810  43.140  81.210  1.00  0.00           C
ATOM   4994  OD1 ASP A 322      45.040  43.460  81.070  1.00  0.00           O
ATOM   4995  OD2 ASP A 322      43.400  42.630  82.310  1.00  0.00           O
ATOM   4996  C   ASP A 322      42.050  45.390  81.760  1.00  0.00           C
ATOM   4997  O   ASP A 322      42.800  46.340  81.700  1.00  0.00           O
ATOM   4998  N   GLU A 323      41.530  44.950  82.940  1.00  0.00           N
ATOM   4999  HN  GLU A 323      40.910  44.180  82.830  1.00  0.00           H
ATOM   5000  CA  GLU A 323      41.710  45.460  84.250  1.00  0.00           C
ATOM   5001  HA  GLU A 323      41.450  46.500  84.170  1.00  0.00           H
ATOM   5002  CB  GLU A 323      40.840  44.710  85.300  1.00  0.00           C
ATOM   5003  HB1 GLU A 323      41.080  44.960  86.350  1.00  0.00           H
ATOM   5004  HB2 GLU A 323      41.030  43.620  85.190  1.00  0.00           H
ATOM   5005  CG  GLU A 323      39.320  44.930  85.220  1.00  0.00           C
ATOM   5006  HG1 GLU A 323      38.880  44.290  84.430  1.00  0.00           H
ATOM   5007  HG2 GLU A 323      39.120  45.980  84.940  1.00  0.00           H
ATOM   5008  CD  GLU A 323      38.640  44.560  86.510  1.00  0.00           C
ATOM   5009  OE1 GLU A 323      38.570  45.440  87.420  1.00  0.00           O
ATOM   5010  OE2 GLU A 323      38.260  43.390  86.770  1.00  0.00           O
ATOM   5011  C   GLU A 323      43.120  45.640  84.770  1.00  0.00           C
ATOM   5012  O   GLU A 323      43.450  46.610  85.420  1.00  0.00           O
ATOM   5013  N   ASN A 324      44.020  44.680  84.540  1.00  0.00           N
ATOM   5014  HN  ASN A 324      43.810  43.890  83.980  1.00  0.00           H
ATOM   5015  CA  ASN A 324      45.460  44.930  84.770  1.00  0.00           C
ATOM   5016  HA  ASN A 324      45.620  45.410  85.730  1.00  0.00           H
ATOM   5017  CB  ASN A 324      46.170  43.600  84.580  1.00  0.00           C
ATOM   5018  HB1 ASN A 324      47.170  43.680  85.060  1.00  0.00           H
ATOM   5019  HB2 ASN A 324      46.160  43.360  83.490  1.00  0.00           H
ATOM   5020  CG  ASN A 324      45.480  42.550  85.350  1.00  0.00           C
ATOM   5021  OD1 ASN A 324      44.770  41.760  84.700  1.00  0.00           O
ATOM   5022  ND2 ASN A 324      45.530  42.590  86.670  1.00  0.00           N
ATOM   5023 HD21 ASN A 324      45.140  41.800  87.140  1.00  0.00           H
ATOM   5024 HD22 ASN A 324      45.840  43.440  87.090  1.00  0.00           H
ATOM   5025  C   ASN A 324      46.100  46.000  83.840  1.00  0.00           C
ATOM   5026  O   ASN A 324      46.860  46.890  84.260  1.00  0.00           O
ATOM   5027  N   PHE A 325      45.810  46.000  82.510  1.00  0.00           N
ATOM   5028  HN  PHE A 325      45.320  45.250  82.080  1.00  0.00           H
ATOM   5029  CA  PHE A 325      46.530  46.880  81.570  1.00  0.00           C
ATOM   5030  HA  PHE A 325      47.570  46.700  81.800  1.00  0.00           H
ATOM   5031  CB  PHE A 325      46.270  46.360  80.210  1.00  0.00           C
ATOM   5032  HB1 PHE A 325      45.320  46.830  79.870  1.00  0.00           H
ATOM   5033  HB2 PHE A 325      46.290  45.250  80.230  1.00  0.00           H
ATOM   5034  CG  PHE A 325      47.520  46.620  79.330  1.00  0.00           C
ATOM   5035  CD1 PHE A 325      48.830  46.030  79.600  1.00  0.00           C
ATOM   5036  HD1 PHE A 325      48.870  45.440  80.510  1.00  0.00           H
ATOM   5037  CE1 PHE A 325      49.840  46.020  78.630  1.00  0.00           C
ATOM   5038  HE1 PHE A 325      50.720  45.440  78.890  1.00  0.00           H
ATOM   5039  CZ  PHE A 325      49.680  46.870  77.540  1.00  0.00           C
ATOM   5040  HZ  PHE A 325      50.530  46.980  76.870  1.00  0.00           H
ATOM   5041  CD2 PHE A 325      47.410  47.500  78.210  1.00  0.00           C
ATOM   5042  HD2 PHE A 325      46.470  47.850  77.800  1.00  0.00           H
ATOM   5043  CE2 PHE A 325      48.500  47.560  77.310  1.00  0.00           C
ATOM   5044  HE2 PHE A 325      48.380  48.310  76.540  1.00  0.00           H
ATOM   5045  C   PHE A 325      46.100  48.290  81.780  1.00  0.00           C
ATOM   5046  O   PHE A 325      46.950  49.180  81.620  1.00  0.00           O
ATOM   5047  N   LYS A 326      44.800  48.520  82.290  1.00  0.00           N
ATOM   5048  HN  LYS A 326      44.160  47.770  82.170  1.00  0.00           H
ATOM   5049  CA  LYS A 326      44.250  49.680  82.860  1.00  0.00           C
ATOM   5050  HA  LYS A 326      44.360  50.410  82.070  1.00  0.00           H
ATOM   5051  CB  LYS A 326      42.790  49.450  83.100  1.00  0.00           C
ATOM   5052  HB1 LYS A 326      42.300  50.290  83.640  1.00  0.00           H
ATOM   5053  HB2 LYS A 326      42.800  48.570  83.780  1.00  0.00           H
ATOM   5054  CG  LYS A 326      42.020  49.260  81.820  1.00  0.00           C
ATOM   5055  HG1 LYS A 326      42.480  48.620  81.030  1.00  0.00           H
ATOM   5056  HG2 LYS A 326      41.980  50.180  81.200  1.00  0.00           H
ATOM   5057  CD  LYS A 326      40.630  48.730  82.050  1.00  0.00           C
ATOM   5058  HD1 LYS A 326      40.540  48.190  83.020  1.00  0.00           H
ATOM   5059  HD2 LYS A 326      40.550  47.950  81.270  1.00  0.00           H
ATOM   5060  CE  LYS A 326      39.350  49.630  81.900  1.00  0.00           C
ATOM   5061  HE1 LYS A 326      39.440  50.420  82.680  1.00  0.00           H
[truncated: 6,355,167 more chars]
