# Supplementary material for: Descriptive molecular pharmacology of the δ opioid receptor (DOR): A computational study with structural approach
Source: PLoS One. 2024 Jul 11;19(7):e0304068. doi: 10.1371/journal.pone.0304068 (PMC11239112; doi:10.1371/journal.pone.0304068)
Supplement: S1 File — (ZIP) [file pone.0304068.s025.zip › DORBPNF_0.pdb]

TITLE     Title
REMARK    THIS IS A SIMULATION BOX
CRYST1   83.443   83.443  116.445  90.00  90.00  90.00 P 1           1
MODEL        1
ATOM      1  N   GLU A   2      70.390  51.830  29.480  1.00  0.00           N
ATOM      2  HT1 GLU A   2      70.440  52.610  28.790  1.00  0.00           H
ATOM      3  HT2 GLU A   2      71.240  52.050  30.030  1.00  0.00           H
ATOM      4  HT3 GLU A   2      69.550  52.040  30.060  1.00  0.00           H
ATOM      5  CA  GLU A   2      70.480  50.450  28.910  1.00  0.00           C
ATOM      6  HA  GLU A   2      69.660  50.340  28.220  1.00  0.00           H
ATOM      7  CB  GLU A   2      71.880  50.310  28.270  1.00  0.00           C
ATOM      8  HB1 GLU A   2      71.820  49.420  27.610  1.00  0.00           H
ATOM      9  HB2 GLU A   2      72.700  50.210  29.010  1.00  0.00           H
ATOM     10  CG  GLU A   2      72.160  51.520  27.270  1.00  0.00           C
ATOM     11  HG1 GLU A   2      73.050  51.440  26.610  1.00  0.00           H
ATOM     12  HG2 GLU A   2      72.300  52.480  27.810  1.00  0.00           H
ATOM     13  CD  GLU A   2      70.980  51.730  26.270  1.00  0.00           C
ATOM     14  OE1 GLU A   2      69.970  52.350  26.640  1.00  0.00           O
ATOM     15  OE2 GLU A   2      71.120  51.350  25.050  1.00  0.00           O
ATOM     16  C   GLU A   2      70.380  49.430  30.100  1.00  0.00           C
ATOM     17  O   GLU A   2      70.680  49.910  31.190  1.00  0.00           O
ATOM     18  N   PRO A   3      70.000  48.110  29.980  1.00  0.00           N
ATOM     19  CD  PRO A   3      69.690  47.450  28.740  1.00  0.00           C
ATOM     20  HD1 PRO A   3      70.540  47.390  28.030  1.00  0.00           H
ATOM     21  HD2 PRO A   3      68.870  47.960  28.210  1.00  0.00           H
ATOM     22  CA  PRO A   3      69.310  47.430  31.080  1.00  0.00           C
ATOM     23  HA  PRO A   3      68.520  48.020  31.520  1.00  0.00           H
ATOM     24  CB  PRO A   3      68.430  46.310  30.390  1.00  0.00           C
ATOM     25  HB1 PRO A   3      67.470  46.800  30.110  1.00  0.00           H
ATOM     26  HB2 PRO A   3      68.250  45.430  31.040  1.00  0.00           H
ATOM     27  CG  PRO A   3      69.210  46.030  29.060  1.00  0.00           C
ATOM     28  HG1 PRO A   3      70.110  45.390  29.180  1.00  0.00           H
ATOM     29  HG2 PRO A   3      68.610  45.660  28.200  1.00  0.00           H
ATOM     30  C   PRO A   3      70.050  46.960  32.220  1.00  0.00           C
ATOM     31  O   PRO A   3      69.660  46.040  32.950  1.00  0.00           O
ATOM     32  N   ALA A   4      71.310  47.460  32.470  1.00  0.00           N
ATOM     33  HN  ALA A   4      71.640  48.090  31.770  1.00  0.00           H
ATOM     34  CA  ALA A   4      72.090  47.220  33.690  1.00  0.00           C
ATOM     35  HA  ALA A   4      72.180  46.150  33.780  1.00  0.00           H
ATOM     36  CB  ALA A   4      73.450  47.800  33.540  1.00  0.00           C
ATOM     37  HB1 ALA A   4      73.950  47.820  34.530  1.00  0.00           H
ATOM     38  HB2 ALA A   4      73.340  48.840  33.170  1.00  0.00           H
ATOM     39  HB3 ALA A   4      74.020  47.250  32.770  1.00  0.00           H
ATOM     40  C   ALA A   4      71.480  47.510  35.070  1.00  0.00           C
ATOM     41  O   ALA A   4      71.780  46.740  36.010  1.00  0.00           O
ATOM     42  N   PRO A   5      70.690  48.540  35.210  1.00  0.00           N
ATOM     43  CD  PRO A   5      70.540  49.740  34.340  1.00  0.00           C
ATOM     44  HD1 PRO A   5      69.680  49.560  33.660  1.00  0.00           H
ATOM     45  HD2 PRO A   5      71.500  49.990  33.840  1.00  0.00           H
ATOM     46  CA  PRO A   5      69.870  48.750  36.400  1.00  0.00           C
ATOM     47  HA  PRO A   5      70.500  48.610  37.260  1.00  0.00           H
ATOM     48  CB  PRO A   5      69.390  50.230  36.370  1.00  0.00           C
ATOM     49  HB1 PRO A   5      69.560  50.830  37.290  1.00  0.00           H
ATOM     50  HB2 PRO A   5      68.300  50.240  36.150  1.00  0.00           H
ATOM     51  CG  PRO A   5      70.090  50.940  35.200  1.00  0.00           C
ATOM     52  HG1 PRO A   5      69.340  51.490  34.600  1.00  0.00           H
ATOM     53  HG2 PRO A   5      71.010  51.490  35.500  1.00  0.00           H
ATOM     54  C   PRO A   5      68.700  47.760  36.550  1.00  0.00           C
ATOM     55  O   PRO A   5      68.490  47.270  37.660  1.00  0.00           O
ATOM     56  N   SER A   6      68.020  47.430  35.440  1.00  0.00           N
ATOM     57  HN  SER A   6      68.230  47.860  34.570  1.00  0.00           H
ATOM     58  CA  SER A   6      67.020  46.330  35.500  1.00  0.00           C
ATOM     59  HA  SER A   6      66.320  46.510  36.300  1.00  0.00           H
ATOM     60  CB  SER A   6      66.180  46.250  34.150  1.00  0.00           C
ATOM     61  HB1 SER A   6      66.900  46.110  33.320  1.00  0.00           H
ATOM     62  HB2 SER A   6      65.760  47.280  34.080  1.00  0.00           H
ATOM     63  OG  SER A   6      65.190  45.300  34.180  1.00  0.00           O
ATOM     64  HG1 SER A   6      65.550  44.420  34.300  1.00  0.00           H
ATOM     65  C   SER A   6      67.660  44.920  35.780  1.00  0.00           C
ATOM     66  O   SER A   6      67.150  44.150  36.590  1.00  0.00           O
ATOM     67  N   ALA A   7      68.860  44.660  35.210  1.00  0.00           N
ATOM     68  HN  ALA A   7      69.300  45.150  34.450  1.00  0.00           H
ATOM     69  CA  ALA A   7      69.470  43.390  35.630  1.00  0.00           C
ATOM     70  HA  ALA A   7      68.740  42.600  35.490  1.00  0.00           H
ATOM     71  CB  ALA A   7      70.710  43.100  34.770  1.00  0.00           C
ATOM     72  HB1 ALA A   7      70.240  42.850  33.790  1.00  0.00           H
ATOM     73  HB2 ALA A   7      71.270  42.210  35.120  1.00  0.00           H
ATOM     74  HB3 ALA A   7      71.320  44.010  34.590  1.00  0.00           H
ATOM     75  C   ALA A   7      69.910  43.330  37.090  1.00  0.00           C
ATOM     76  O   ALA A   7      69.850  42.350  37.820  1.00  0.00           O
ATOM     77  N   GLY A   8      70.470  44.490  37.540  1.00  0.00           N
ATOM     78  HN  GLY A   8      70.720  45.090  36.790  1.00  0.00           H
ATOM     79  CA  GLY A   8      70.830  44.630  38.930  1.00  0.00           C
ATOM     80  HA1 GLY A   8      71.240  45.620  39.020  1.00  0.00           H
ATOM     81  HA2 GLY A   8      71.600  43.890  39.030  1.00  0.00           H
ATOM     82  C   GLY A   8      69.740  44.390  39.940  1.00  0.00           C
ATOM     83  O   GLY A   8      69.990  43.850  41.050  1.00  0.00           O
ATOM     84  N   ALA A   9      68.560  44.810  39.480  1.00  0.00           N
ATOM     85  HN  ALA A   9      68.500  45.300  38.610  1.00  0.00           H
ATOM     86  CA  ALA A   9      67.250  44.600  40.110  1.00  0.00           C
ATOM     87  HA  ALA A   9      67.280  44.800  41.170  1.00  0.00           H
ATOM     88  CB  ALA A   9      66.300  45.580  39.470  1.00  0.00           C
ATOM     89  HB1 ALA A   9      66.680  46.620  39.540  1.00  0.00           H
ATOM     90  HB2 ALA A   9      65.320  45.590  39.990  1.00  0.00           H
ATOM     91  HB3 ALA A   9      66.050  45.450  38.390  1.00  0.00           H
ATOM     92  C   ALA A   9      66.660  43.190  40.070  1.00  0.00           C
ATOM     93  O   ALA A   9      65.670  42.930  40.750  1.00  0.00           O
ATOM     94  N   GLU A  10      67.220  42.210  39.310  1.00  0.00           N
ATOM     95  HN  GLU A  10      67.860  42.360  38.560  1.00  0.00           H
ATOM     96  CA  GLU A  10      66.770  40.860  39.450  1.00  0.00           C
ATOM     97  HA  GLU A  10      65.810  40.800  39.950  1.00  0.00           H
ATOM     98  CB  GLU A  10      66.680  40.180  38.060  1.00  0.00           C
ATOM     99  HB1 GLU A  10      66.250  39.180  38.290  1.00  0.00           H
ATOM    100  HB2 GLU A  10      67.620  40.160  37.470  1.00  0.00           H
ATOM    101  CG  GLU A  10      65.560  40.820  37.210  1.00  0.00           C
ATOM    102  HG1 GLU A  10      65.750  41.880  36.940  1.00  0.00           H
ATOM    103  HG2 GLU A  10      64.590  41.010  37.710  1.00  0.00           H
ATOM    104  CD  GLU A  10      65.140  40.100  35.950  1.00  0.00           C
ATOM    105  OE1 GLU A  10      65.580  38.970  35.630  1.00  0.00           O
ATOM    106  OE2 GLU A  10      64.340  40.610  35.110  1.00  0.00           O
ATOM    107  C   GLU A  10      67.810  40.120  40.230  1.00  0.00           C
ATOM    108  O   GLU A  10      67.690  38.890  40.460  1.00  0.00           O
ATOM    109  N   LEU A  11      68.960  40.800  40.610  1.00  0.00           N
ATOM    110  HN  LEU A  11      69.080  41.750  40.320  1.00  0.00           H
ATOM    111  CA  LEU A  11      70.010  40.250  41.510  1.00  0.00           C
ATOM    112  HA  LEU A  11      70.710  41.060  41.670  1.00  0.00           H
ATOM    113  CB  LEU A  11      69.430  39.520  42.790  1.00  0.00           C
ATOM    114  HB1 LEU A  11      70.320  39.310  43.430  1.00  0.00           H
ATOM    115  HB2 LEU A  11      68.970  38.610  42.360  1.00  0.00           H
ATOM    116  CG  LEU A  11      68.370  40.410  43.500  1.00  0.00           C
ATOM    117  HG  LEU A  11      67.510  40.740  42.870  1.00  0.00           H
ATOM    118  CD1 LEU A  11      67.890  39.620  44.710  1.00  0.00           C
ATOM    119 HD11 LEU A  11      67.080  40.160  45.260  1.00  0.00           H
ATOM    120 HD12 LEU A  11      68.780  39.490  45.360  1.00  0.00           H
ATOM    121 HD13 LEU A  11      67.590  38.630  44.320  1.00  0.00           H
ATOM    122  CD2 LEU A  11      68.950  41.720  43.980  1.00  0.00           C
ATOM    123 HD21 LEU A  11      68.180  42.170  44.650  1.00  0.00           H
ATOM    124 HD22 LEU A  11      68.970  42.380  43.080  1.00  0.00           H
ATOM    125 HD23 LEU A  11      69.930  41.690  44.490  1.00  0.00           H
ATOM    126  C   LEU A  11      70.970  39.360  40.690  1.00  0.00           C
ATOM    127  O   LEU A  11      71.660  38.600  41.250  1.00  0.00           O
ATOM    128  N   GLN A  12      71.020  39.530  39.340  1.00  0.00           N
ATOM    129  HN  GLN A  12      70.530  40.260  38.870  1.00  0.00           H
ATOM    130  CA  GLN A  12      71.760  38.710  38.410  1.00  0.00           C
ATOM    131  HA  GLN A  12      71.530  37.660  38.490  1.00  0.00           H
ATOM    132  CB  GLN A  12      71.190  39.140  36.970  1.00  0.00           C
ATOM    133  HB1 GLN A  12      71.030  40.240  37.040  1.00  0.00           H
ATOM    134  HB2 GLN A  12      70.230  38.600  36.850  1.00  0.00           H
ATOM    135  CG  GLN A  12      72.030  38.930  35.680  1.00  0.00           C
ATOM    136  HG1 GLN A  12      73.080  39.290  35.780  1.00  0.00           H
ATOM    137  HG2 GLN A  12      71.590  39.540  34.880  1.00  0.00           H
ATOM    138  CD  GLN A  12      72.210  37.470  35.290  1.00  0.00           C
ATOM    139  OE1 GLN A  12      72.010  36.550  36.040  1.00  0.00           O
ATOM    140  NE2 GLN A  12      72.630  37.260  34.040  1.00  0.00           N
ATOM    141 HE21 GLN A  12      72.670  36.330  33.670  1.00  0.00           H
ATOM    142 HE22 GLN A  12      72.700  38.000  33.360  1.00  0.00           H
ATOM    143  C   GLN A  12      73.320  38.840  38.590  1.00  0.00           C
ATOM    144  O   GLN A  12      73.800  39.990  38.540  1.00  0.00           O
ATOM    145  N   PRO A  13      74.140  37.810  38.630  1.00  0.00           N
ATOM    146  CD  PRO A  13      73.770  36.610  39.340  1.00  0.00           C
ATOM    147  HD1 PRO A  13      73.840  35.730  38.660  1.00  0.00           H
ATOM    148  HD2 PRO A  13      72.760  36.630  39.800  1.00  0.00           H
ATOM    149  CA  PRO A  13      75.540  38.040  38.790  1.00  0.00           C
ATOM    150  HA  PRO A  13      75.830  39.080  38.730  1.00  0.00           H
ATOM    151  CB  PRO A  13      75.810  37.490  40.210  1.00  0.00           C
ATOM    152  HB1 PRO A  13      75.540  38.330  40.890  1.00  0.00           H
ATOM    153  HB2 PRO A  13      76.910  37.300  40.210  1.00  0.00           H
ATOM    154  CG  PRO A  13      74.830  36.330  40.420  1.00  0.00           C
ATOM    155  HG1 PRO A  13      75.320  35.370  40.160  1.00  0.00           H
ATOM    156  HG2 PRO A  13      74.420  36.070  41.420  1.00  0.00           H
ATOM    157  C   PRO A  13      76.200  37.210  37.630  1.00  0.00           C
ATOM    158  O   PRO A  13      76.370  36.000  37.620  1.00  0.00           O
ATOM    159  N   PRO A  14      76.590  37.800  36.520  1.00  0.00           N
ATOM    160  CD  PRO A  14      76.490  39.270  36.160  1.00  0.00           C
ATOM    161  HD1 PRO A  14      77.490  39.720  36.300  1.00  0.00           H
ATOM    162  HD2 PRO A  14      75.700  39.780  36.750  1.00  0.00           H
ATOM    163  CA  PRO A  14      76.650  37.000  35.250  1.00  0.00           C
ATOM    164  HA  PRO A  14      75.670  36.610  35.050  1.00  0.00           H
ATOM    165  CB  PRO A  14      76.820  38.000  34.040  1.00  0.00           C
ATOM    166  HB1 PRO A  14      76.280  37.650  33.140  1.00  0.00           H
ATOM    167  HB2 PRO A  14      77.910  38.170  33.920  1.00  0.00           H
ATOM    168  CG  PRO A  14      76.180  39.280  34.580  1.00  0.00           C
ATOM    169  HG1 PRO A  14      76.620  40.180  34.090  1.00  0.00           H
ATOM    170  HG2 PRO A  14      75.080  39.360  34.650  1.00  0.00           H
ATOM    171  C   PRO A  14      77.840  36.050  35.160  1.00  0.00           C
ATOM    172  O   PRO A  14      77.680  34.960  34.600  1.00  0.00           O
ATOM    173  N   LEU A  15      79.030  36.480  35.740  1.00  0.00           N
ATOM    174  HN  LEU A  15      79.080  37.220  36.400  1.00  0.00           H
ATOM    175  CA  LEU A  15      80.140  35.600  35.800  1.00  0.00           C
ATOM    176  HA  LEU A  15      80.330  35.200  34.820  1.00  0.00           H
ATOM    177  CB  LEU A  15      81.360  36.520  36.260  1.00  0.00           C
ATOM    178  HB1 LEU A  15      81.120  37.070  37.190  1.00  0.00           H
ATOM    179  HB2 LEU A  15      81.520  37.250  35.440  1.00  0.00           H
ATOM    180  CG  LEU A  15      82.760  35.800  36.410  1.00  0.00           C
ATOM    181  HG  LEU A  15      82.590  34.880  37.010  1.00  0.00           H
ATOM    182  CD1 LEU A  15      83.410  35.510  35.020  1.00  0.00           C
ATOM    183 HD11 LEU A  15       1.020  35.170  35.130  1.00  0.00           H
ATOM    184 HD12 LEU A  15       0.070  36.480  34.490  1.00  0.00           H
ATOM    185 HD13 LEU A  15      82.810  34.820  34.380  1.00  0.00           H
ATOM    186  CD2 LEU A  15       0.270  36.790  37.170  1.00  0.00           C
ATOM    187 HD21 LEU A  15       0.300  37.840  36.810  1.00  0.00           H
ATOM    188 HD22 LEU A  15       1.330  36.450  37.170  1.00  0.00           H
ATOM    189 HD23 LEU A  15      83.290  36.920  38.190  1.00  0.00           H
ATOM    190  C   LEU A  15      79.870  34.440  36.770  1.00  0.00           C
ATOM    191  O   LEU A  15      80.280  33.330  36.480  1.00  0.00           O
ATOM    192  N   PHE A  16      79.080  34.680  37.870  1.00  0.00           N
ATOM    193  HN  PHE A  16      78.540  35.490  38.060  1.00  0.00           H
ATOM    194  CA  PHE A  16      78.910  33.680  38.870  1.00  0.00           C
ATOM    195  HA  PHE A  16      79.870  33.250  39.130  1.00  0.00           H
ATOM    196  CB  PHE A  16      78.300  34.410  40.140  1.00  0.00           C
ATOM    197  HB1 PHE A  16      77.750  33.690  40.770  1.00  0.00           H
ATOM    198  HB2 PHE A  16      77.720  35.270  39.730  1.00  0.00           H
ATOM    199  CG  PHE A  16      79.480  35.090  40.950  1.00  0.00           C
ATOM    200  CD1 PHE A  16      80.610  35.790  40.420  1.00  0.00           C
ATOM    201  HD1 PHE A  16      80.760  35.790  39.350  1.00  0.00           H
ATOM    202  CE1 PHE A  16      81.620  36.370  41.260  1.00  0.00           C
ATOM    203  HE1 PHE A  16      82.430  36.930  40.800  1.00  0.00           H
ATOM    204  CZ  PHE A  16      81.500  36.280  42.650  1.00  0.00           C
ATOM    205  HZ  PHE A  16      82.180  36.890  43.240  1.00  0.00           H
ATOM    206  CD2 PHE A  16      79.320  35.170  42.330  1.00  0.00           C
ATOM    207  HD2 PHE A  16      78.500  34.750  42.890  1.00  0.00           H
ATOM    208  CE2 PHE A  16      80.310  35.670  43.150  1.00  0.00           C
ATOM    209  HE2 PHE A  16      80.250  35.760  44.220  1.00  0.00           H
ATOM    210  C   PHE A  16      78.000  32.580  38.400  1.00  0.00           C
ATOM    211  O   PHE A  16      78.150  31.400  38.690  1.00  0.00           O
ATOM    212  N   ALA A  17      76.990  32.970  37.590  1.00  0.00           N
ATOM    213  HN  ALA A  17      76.930  33.960  37.580  1.00  0.00           H
ATOM    214  CA  ALA A  17      76.000  32.150  36.860  1.00  0.00           C
ATOM    215  HA  ALA A  17      75.430  31.710  37.650  1.00  0.00           H
ATOM    216  CB  ALA A  17      75.210  32.940  35.810  1.00  0.00           C
ATOM    217  HB1 ALA A  17      74.680  33.720  36.390  1.00  0.00           H
ATOM    218  HB2 ALA A  17      74.450  32.270  35.350  1.00  0.00           H
ATOM    219  HB3 ALA A  17      75.790  33.360  34.970  1.00  0.00           H
ATOM    220  C   ALA A  17      76.570  30.910  36.160  1.00  0.00           C
ATOM    221  O   ALA A  17      76.050  29.760  36.260  1.00  0.00           O
ATOM    222  N   ASN A  18      77.730  31.110  35.490  1.00  0.00           N
ATOM    223  HN  ASN A  18      78.130  32.030  35.430  1.00  0.00           H
ATOM    224  CA  ASN A  18      78.570  30.020  34.840  1.00  0.00           C
ATOM    225  HA  ASN A  18      77.800  29.450  34.340  1.00  0.00           H
ATOM    226  CB  ASN A  18      79.500  30.740  33.840  1.00  0.00           C
ATOM    227  HB1 ASN A  18      80.200  30.040  33.340  1.00  0.00           H
ATOM    228  HB2 ASN A  18      80.170  31.510  34.280  1.00  0.00           H
ATOM    229  CG  ASN A  18      78.730  31.410  32.730  1.00  0.00           C
ATOM    230  OD1 ASN A  18      78.550  32.660  32.770  1.00  0.00           O
ATOM    231  ND2 ASN A  18      78.380  30.680  31.720  1.00  0.00           N
ATOM    232 HD22 ASN A  18      78.530  29.700  31.840  1.00  0.00           H
ATOM    233  C   ASN A  18      79.240  29.120  35.810  1.00  0.00           C
ATOM    234  O   ASN A  18      79.510  27.920  35.650  1.00  0.00           O
ATOM    235  N   ALA A  19      79.740  29.770  36.920  1.00  0.00           N
ATOM    236  HN  ALA A  19      79.690  30.760  37.020  1.00  0.00           H
ATOM    237  CA  ALA A  19      80.430  28.990  38.010  1.00  0.00           C
ATOM    238  HA  ALA A  19      81.180  28.370  37.530  1.00  0.00           H
ATOM    239  CB  ALA A  19      81.220  30.000  38.870  1.00  0.00           C
ATOM    240  HB1 ALA A  19      80.520  30.430  39.610  1.00  0.00           H
ATOM    241  HB2 ALA A  19      81.610  30.830  38.250  1.00  0.00           H
ATOM    242  HB3 ALA A  19      82.090  29.530  39.380  1.00  0.00           H
ATOM    243  C   ALA A  19      79.450  28.180  38.810  1.00  0.00           C
ATOM    244  O   ALA A  19      79.740  27.270  39.520  1.00  0.00           O
ATOM    245  N   SER A  20      78.200  28.540  38.670  1.00  0.00           N
ATOM    246  HN  SER A  20      78.020  29.440  38.290  1.00  0.00           H
ATOM    247  CA  SER A  20      77.000  27.820  39.150  1.00  0.00           C
ATOM    248  HA  SER A  20      77.260  27.330  40.080  1.00  0.00           H
ATOM    249  CB  SER A  20      75.850  28.810  39.430  1.00  0.00           C
ATOM    250  HB1 SER A  20      74.930  28.360  39.880  1.00  0.00           H
ATOM    251  HB2 SER A  20      75.500  29.540  38.670  1.00  0.00           H
ATOM    252  OG  SER A  20      76.340  29.800  40.330  1.00  0.00           O
ATOM    253  HG1 SER A  20      77.220  29.960  39.970  1.00  0.00           H
ATOM    254  C   SER A  20      76.320  26.850  38.260  1.00  0.00           C
ATOM    255  O   SER A  20      75.190  26.450  38.500  1.00  0.00           O
ATOM    256  N   ASP A  21      77.090  26.500  37.230  1.00  0.00           N
ATOM    257  HN  ASP A  21      78.040  26.790  37.090  1.00  0.00           H
ATOM    258  CA  ASP A  21      76.650  25.570  36.230  1.00  0.00           C
ATOM    259  HA  ASP A  21      75.610  25.290  36.290  1.00  0.00           H
ATOM    260  CB  ASP A  21      76.980  26.150  34.770  1.00  0.00           C
ATOM    261  HB1 ASP A  21      78.060  25.920  34.600  1.00  0.00           H
ATOM    262  HB2 ASP A  21      76.780  27.230  34.660  1.00  0.00           H
ATOM    263  CG  ASP A  21      76.160  25.490  33.720  1.00  0.00           C
ATOM    264  OD1 ASP A  21      76.630  25.430  32.560  1.00  0.00           O
ATOM    265  OD2 ASP A  21      74.970  25.080  33.930  1.00  0.00           O
ATOM    266  C   ASP A  21      77.180  24.170  36.440  1.00  0.00           C
ATOM    267  O   ASP A  21      76.830  23.180  35.750  1.00  0.00           O
ATOM    268  N   ALA A  22      78.070  23.940  37.430  1.00  0.00           N
ATOM    269  HN  ALA A  22      78.380  24.730  37.960  1.00  0.00           H
ATOM    270  CA  ALA A  22      78.590  22.650  37.600  1.00  0.00           C
ATOM    271  HA  ALA A  22      78.960  22.360  36.630  1.00  0.00           H
ATOM    272  CB  ALA A  22      79.840  22.770  38.590  1.00  0.00           C
ATOM    273  HB1 ALA A  22      79.580  23.170  39.590  1.00  0.00           H
ATOM    274  HB2 ALA A  22      80.680  23.350  38.140  1.00  0.00           H
ATOM    275  HB3 ALA A  22      80.260  21.770  38.830  1.00  0.00           H
ATOM    276  C   ALA A  22      77.620  21.590  38.060  1.00  0.00           C
ATOM    277  O   ALA A  22      77.780  20.450  37.630  1.00  0.00           O
ATOM    278  N   TYR A  23      76.630  21.960  38.930  1.00  0.00           N
ATOM    279  HN  TYR A  23      76.690  22.920  39.210  1.00  0.00           H
ATOM    280  CA  TYR A  23      75.730  21.070  39.470  1.00  0.00           C
ATOM    281  HA  TYR A  23      76.000  20.060  39.210  1.00  0.00           H
ATOM    282  CB  TYR A  23      75.730  20.990  41.070  1.00  0.00           C
ATOM    283  HB1 TYR A  23      75.540  21.990  41.500  1.00  0.00           H
ATOM    284  HB2 TYR A  23      76.780  20.700  41.300  1.00  0.00           H
ATOM    285  CG  TYR A  23      74.700  20.030  41.670  1.00  0.00           C
ATOM    286  CD1 TYR A  23      73.470  20.430  42.180  1.00  0.00           C
ATOM    287  HD1 TYR A  23      73.230  21.470  42.010  1.00  0.00           H
ATOM    288  CE1 TYR A  23      72.650  19.510  42.860  1.00  0.00           C
ATOM    289  HE1 TYR A  23      71.670  19.850  43.170  1.00  0.00           H
ATOM    290  CZ  TYR A  23      73.080  18.120  42.960  1.00  0.00           C
ATOM    291  OH  TYR A  23      72.110  17.150  43.240  1.00  0.00           O
ATOM    292  HH  TYR A  23      72.270  16.440  42.610  1.00  0.00           H
ATOM    293  CD2 TYR A  23      75.120  18.680  41.860  1.00  0.00           C
ATOM    294  HD2 TYR A  23      76.140  18.440  41.580  1.00  0.00           H
ATOM    295  CE2 TYR A  23      74.370  17.650  42.530  1.00  0.00           C
ATOM    296  HE2 TYR A  23      74.640  16.610  42.600  1.00  0.00           H
ATOM    297  C   TYR A  23      74.330  21.150  38.850  1.00  0.00           C
ATOM    298  O   TYR A  23      73.830  20.120  38.300  1.00  0.00           O
ATOM    299  N   PRO A  24      73.590  22.270  38.860  1.00  0.00           N
ATOM    300  CD  PRO A  24      74.000  23.500  39.430  1.00  0.00           C
ATOM    301  HD1 PRO A  24      74.880  23.990  38.950  1.00  0.00           H
ATOM    302  HD2 PRO A  24      74.130  23.150  40.480  1.00  0.00           H
ATOM    303  CA  PRO A  24      72.030  22.160  38.880  1.00  0.00           C
ATOM    304  HA  PRO A  24      71.810  21.300  39.500  1.00  0.00           H
ATOM    305  CB  PRO A  24      71.580  23.490  39.500  1.00  0.00           C
ATOM    306  HB1 PRO A  24      71.300  23.360  40.570  1.00  0.00           H
ATOM    307  HB2 PRO A  24      70.660  23.940  39.080  1.00  0.00           H
ATOM    308  CG  PRO A  24      72.760  24.350  39.320  1.00  0.00           C
ATOM    309  HG1 PRO A  24      72.860  24.630  38.250  1.00  0.00           H
ATOM    310  HG2 PRO A  24      72.870  25.260  39.950  1.00  0.00           H
ATOM    311  C   PRO A  24      71.340  21.830  37.620  1.00  0.00           C
ATOM    312  O   PRO A  24      70.400  21.030  37.630  1.00  0.00           O
ATOM    313  N   SER A  25      71.900  22.230  36.420  1.00  0.00           N
ATOM    314  HN  SER A  25      72.670  22.870  36.440  1.00  0.00           H
ATOM    315  CA  SER A  25      71.460  21.770  35.140  1.00  0.00           C
ATOM    316  HA  SER A  25      70.470  21.340  35.170  1.00  0.00           H
ATOM    317  CB  SER A  25      71.500  22.840  34.020  1.00  0.00           C
ATOM    318  HB1 SER A  25      70.950  22.390  33.170  1.00  0.00           H
ATOM    319  HB2 SER A  25      72.510  23.160  33.670  1.00  0.00           H
ATOM    320  OG  SER A  25      70.910  24.070  34.400  1.00  0.00           O
ATOM    321  HG1 SER A  25      71.470  24.330  35.130  1.00  0.00           H
ATOM    322  C   SER A  25      72.390  20.620  34.700  1.00  0.00           C
ATOM    323  O   SER A  25      72.180  20.000  33.650  1.00  0.00           O
ATOM    324  N   ALA A  26      73.430  20.210  35.440  1.00  0.00           N
ATOM    325  HN  ALA A  26      73.630  20.720  36.280  1.00  0.00           H
ATOM    326  CA  ALA A  26      74.390  19.120  35.010  1.00  0.00           C
ATOM    327  HA  ALA A  26      74.270  18.830  33.970  1.00  0.00           H
ATOM    328  CB  ALA A  26      75.820  19.600  35.270  1.00  0.00           C
ATOM    329  HB1 ALA A  26      76.120  20.510  34.720  1.00  0.00           H
ATOM    330  HB2 ALA A  26      76.600  18.880  34.960  1.00  0.00           H
ATOM    331  HB3 ALA A  26      75.890  19.760  36.360  1.00  0.00           H
ATOM    332  C   ALA A  26      74.260  17.800  35.730  1.00  0.00           C
ATOM    333  O   ALA A  26      74.690  16.820  35.130  1.00  0.00           O
ATOM    334  N   CYS A  27      73.560  17.670  36.850  1.00  0.00           N
ATOM    335  HN  CYS A  27      73.170  18.470  37.300  1.00  0.00           H
ATOM    336  CA  CYS A  27      73.170  16.430  37.500  1.00  0.00           C
ATOM    337  HA  CYS A  27      74.080  15.840  37.570  1.00  0.00           H
ATOM    338  CB  CYS A  27      72.630  16.760  38.960  1.00  0.00           C
ATOM    339  HB1 CYS A  27      73.520  17.040  39.570  1.00  0.00           H
ATOM    340  HB2 CYS A  27      72.190  15.800  39.300  1.00  0.00           H
ATOM    341  SG  CYS A  27      71.380  18.120  39.190  1.00  0.00           S
ATOM    342  HG1 CYS A  27      72.200  19.160  39.170  1.00  0.00           H
ATOM    343  C   CYS A  27      72.200  15.510  36.610  1.00  0.00           C
ATOM    344  O   CYS A  27      72.450  14.330  36.510  1.00  0.00           O
ATOM    345  N   PRO A  28      71.090  16.040  35.980  1.00  0.00           N
ATOM    346  CD  PRO A  28      70.720  17.450  35.660  1.00  0.00           C
ATOM    347  HD1 PRO A  28      71.100  17.700  34.650  1.00  0.00           H
ATOM    348  HD2 PRO A  28      71.160  18.220  36.330  1.00  0.00           H
ATOM    349  CA  PRO A  28      69.970  15.230  35.500  1.00  0.00           C
ATOM    350  HA  PRO A  28      69.780  14.430  36.200  1.00  0.00           H
ATOM    351  CB  PRO A  28      68.760  16.220  35.110  1.00  0.00           C
ATOM    352  HB1 PRO A  28      67.900  15.720  35.610  1.00  0.00           H
ATOM    353  HB2 PRO A  28      68.470  16.360  34.050  1.00  0.00           H
ATOM    354  CG  PRO A  28      69.210  17.550  35.630  1.00  0.00           C
ATOM    355  HG1 PRO A  28      68.850  18.460  35.110  1.00  0.00           H
ATOM    356  HG2 PRO A  28      68.750  17.600  36.640  1.00  0.00           H
ATOM    357  C   PRO A  28      70.390  14.410  34.280  1.00  0.00           C
ATOM    358  O   PRO A  28      70.110  13.220  34.380  1.00  0.00           O
ATOM    359  N   SER A  29      70.990  15.060  33.180  1.00  0.00           N
ATOM    360  HN  SER A  29      71.350  15.990  33.170  1.00  0.00           H
ATOM    361  CA  SER A  29      71.450  14.330  31.930  1.00  0.00           C
ATOM    362  HA  SER A  29      71.680  15.020  31.140  1.00  0.00           H
ATOM    363  CB  SER A  29      72.810  13.500  32.140  1.00  0.00           C
ATOM    364  HB1 SER A  29      73.600  14.200  32.470  1.00  0.00           H
ATOM    365  HB2 SER A  29      73.230  13.040  31.210  1.00  0.00           H
ATOM    366  OG  SER A  29      72.800  12.480  33.150  1.00  0.00           O
ATOM    367  HG1 SER A  29      72.390  12.910  33.900  1.00  0.00           H
ATOM    368  C   SER A  29      70.430  13.430  31.320  1.00  0.00           C
ATOM    369  O   SER A  29      70.800  12.330  30.910  1.00  0.00           O
ATOM    370  N   ALA A  30      69.200  13.920  31.210  1.00  0.00           N
ATOM    371  HN  ALA A  30      68.990  14.880  31.340  1.00  0.00           H
ATOM    372  CA  ALA A  30      68.060  13.120  30.830  1.00  0.00           C
ATOM    373  HA  ALA A  30      67.260  13.830  30.680  1.00  0.00           H
ATOM    374  CB  ALA A  30      68.360  12.540  29.400  1.00  0.00           C
ATOM    375  HB1 ALA A  30      69.050  13.250  28.900  1.00  0.00           H
ATOM    376  HB2 ALA A  30      67.410  12.460  28.830  1.00  0.00           H
ATOM    377  HB3 ALA A  30      68.750  11.520  29.620  1.00  0.00           H
ATOM    378  C   ALA A  30      67.360  12.130  31.780  1.00  0.00           C
ATOM    379  O   ALA A  30      66.440  11.440  31.330  1.00  0.00           O
ATOM    380  N   GLY A  31      67.640  12.160  33.080  1.00  0.00           N
ATOM    381  HN  GLY A  31      68.440  12.640  33.420  1.00  0.00           H
ATOM    382  CA  GLY A  31      66.890  11.330  34.050  1.00  0.00           C
ATOM    383  HA1 GLY A  31      67.320  11.250  35.040  1.00  0.00           H
ATOM    384  HA2 GLY A  31      66.950  10.290  33.760  1.00  0.00           H
ATOM    385  C   GLY A  31      65.400  11.660  34.120  1.00  0.00           C
ATOM    386  O   GLY A  31      64.990  12.820  33.900  1.00  0.00           O
ATOM    387  N   ALA A  32      64.620  10.590  34.560  1.00  0.00           N
ATOM    388  HN  ALA A  32      64.990   9.670  34.460  1.00  0.00           H
ATOM    389  CA  ALA A  32      63.190  10.700  34.790  1.00  0.00           C
ATOM    390  HA  ALA A  32      62.890   9.760  35.230  1.00  0.00           H
ATOM    391  CB  ALA A  32      62.900  11.770  35.880  1.00  0.00           C
ATOM    392  HB1 ALA A  32      62.020  11.430  36.470  1.00  0.00           H
ATOM    393  HB2 ALA A  32      62.830  12.730  35.330  1.00  0.00           H
ATOM    394  HB3 ALA A  32      63.760  11.910  36.570  1.00  0.00           H
ATOM    395  C   ALA A  32      62.380  10.890  33.510  1.00  0.00           C
ATOM    396  O   ALA A  32      62.930  10.850  32.340  1.00  0.00           O
ATOM    397  N   ASN A  33      61.050  10.990  33.690  1.00  0.00           N
ATOM    398  HN  ASN A  33      60.590  10.850  34.570  1.00  0.00           H
ATOM    399  CA  ASN A  33      60.130  11.490  32.720  1.00  0.00           C
ATOM    400  HA  ASN A  33      60.340  10.890  31.850  1.00  0.00           H
ATOM    401  CB  ASN A  33      58.650  11.400  33.180  1.00  0.00           C
ATOM    402  HB1 ASN A  33      57.910  11.880  32.500  1.00  0.00           H
ATOM    403  HB2 ASN A  33      58.520  11.820  34.200  1.00  0.00           H
ATOM    404  CG  ASN A  33      58.260   9.920  33.270  1.00  0.00           C
ATOM    405  OD1 ASN A  33      58.380   9.160  32.330  1.00  0.00           O
ATOM    406  ND2 ASN A  33      57.900   9.380  34.440  1.00  0.00           N
ATOM    407 HD22 ASN A  33      57.880   9.900  35.290  1.00  0.00           H
ATOM    408  C   ASN A  33      60.460  12.920  32.220  1.00  0.00           C
ATOM    409  O   ASN A  33      60.580  13.840  33.030  1.00  0.00           O
ATOM    410  N   ALA A  34      60.540  13.180  30.860  1.00  0.00           N
ATOM    411  HN  ALA A  34      60.210  12.480  30.240  1.00  0.00           H
ATOM    412  CA  ALA A  34      61.130  14.300  30.230  1.00  0.00           C
ATOM    413  HA  ALA A  34      62.190  14.330  30.440  1.00  0.00           H
ATOM    414  CB  ALA A  34      61.010  14.230  28.710  1.00  0.00           C
ATOM    415  HB1 ALA A  34      59.990  13.860  28.470  1.00  0.00           H
ATOM    416  HB2 ALA A  34      61.840  13.610  28.300  1.00  0.00           H
ATOM    417  HB3 ALA A  34      61.060  15.200  28.170  1.00  0.00           H
ATOM    418  C   ALA A  34      60.530  15.640  30.710  1.00  0.00           C
ATOM    419  O   ALA A  34      61.270  16.570  31.000  1.00  0.00           O
ATOM    420  N   SER A  35      59.190  15.700  30.850  1.00  0.00           N
ATOM    421  HN  SER A  35      58.590  14.920  30.710  1.00  0.00           H
ATOM    422  CA  SER A  35      58.500  16.860  31.390  1.00  0.00           C
ATOM    423  HA  SER A  35      59.210  17.670  31.480  1.00  0.00           H
ATOM    424  CB  SER A  35      57.380  17.300  30.370  1.00  0.00           C
ATOM    425  HB1 SER A  35      56.600  16.560  30.110  1.00  0.00           H
ATOM    426  HB2 SER A  35      57.900  17.460  29.400  1.00  0.00           H
ATOM    427  OG  SER A  35      56.770  18.520  30.720  1.00  0.00           O
ATOM    428  HG1 SER A  35      56.050  18.270  31.300  1.00  0.00           H
ATOM    429  C   SER A  35      57.830  16.650  32.760  1.00  0.00           C
ATOM    430  O   SER A  35      57.030  17.510  33.180  1.00  0.00           O
ATOM    431  N   GLY A  36      58.090  15.510  33.430  1.00  0.00           N
ATOM    432  HN  GLY A  36      58.930  15.010  33.220  1.00  0.00           H
ATOM    433  CA  GLY A  36      57.480  14.960  34.610  1.00  0.00           C
ATOM    434  HA1 GLY A  36      57.060  15.750  35.220  1.00  0.00           H
ATOM    435  HA2 GLY A  36      58.300  14.480  35.110  1.00  0.00           H
ATOM    436  C   GLY A  36      56.320  14.120  34.230  1.00  0.00           C
ATOM    437  O   GLY A  36      55.780  14.180  33.140  1.00  0.00           O
ATOM    438  N   PRO A  37      55.830  13.210  35.090  1.00  0.00           N
ATOM    439  CD  PRO A  37      56.330  12.980  36.470  1.00  0.00           C
ATOM    440  HD1 PRO A  37      56.540  13.900  37.050  1.00  0.00           H
ATOM    441  HD2 PRO A  37      57.220  12.320  36.400  1.00  0.00           H
ATOM    442  CA  PRO A  37      54.530  12.520  34.840  1.00  0.00           C
ATOM    443  HA  PRO A  37      54.670  11.900  33.970  1.00  0.00           H
ATOM    444  CB  PRO A  37      54.320  11.610  36.080  1.00  0.00           C
ATOM    445  HB1 PRO A  37      54.600  10.590  35.760  1.00  0.00           H
ATOM    446  HB2 PRO A  37      53.240  11.640  36.370  1.00  0.00           H
ATOM    447  CG  PRO A  37      55.220  12.130  37.150  1.00  0.00           C
ATOM    448  HG1 PRO A  37      54.600  12.800  37.790  1.00  0.00           H
ATOM    449  HG2 PRO A  37      55.480  11.200  37.690  1.00  0.00           H
ATOM    450  C   PRO A  37      53.330  13.440  34.490  1.00  0.00           C
ATOM    451  O   PRO A  37      53.480  14.570  35.040  1.00  0.00           O
ATOM    452  N   PRO A  38      52.300  13.180  33.710  1.00  0.00           N
ATOM    453  CD  PRO A  38      52.050  11.820  33.240  1.00  0.00           C
ATOM    454  HD1 PRO A  38      52.050  11.070  34.060  1.00  0.00           H
ATOM    455  HD2 PRO A  38      52.890  11.470  32.600  1.00  0.00           H
ATOM    456  CA  PRO A  38      51.250  14.120  33.310  1.00  0.00           C
ATOM    457  HA  PRO A  38      51.810  14.990  33.030  1.00  0.00           H
ATOM    458  CB  PRO A  38      50.470  13.280  32.160  1.00  0.00           C
ATOM    459  HB1 PRO A  38      51.110  13.360  31.250  1.00  0.00           H
ATOM    460  HB2 PRO A  38      49.430  13.640  31.980  1.00  0.00           H
ATOM    461  CG  PRO A  38      50.640  11.810  32.600  1.00  0.00           C
ATOM    462  HG1 PRO A  38      49.880  11.600  33.390  1.00  0.00           H
ATOM    463  HG2 PRO A  38      50.480  11.060  31.790  1.00  0.00           H
ATOM    464  C   PRO A  38      50.380  14.610  34.490  1.00  0.00           C
ATOM    465  O   PRO A  38      50.120  13.850  35.400  1.00  0.00           O
ATOM    466  N   GLY A  39      49.880  15.820  34.500  1.00  0.00           N
ATOM    467  HN  GLY A  39      49.930  16.380  33.680  1.00  0.00           H
ATOM    468  CA  GLY A  39      49.020  16.260  35.620  1.00  0.00           C
ATOM    469  HA1 GLY A  39      48.480  15.400  35.990  1.00  0.00           H
ATOM    470  HA2 GLY A  39      48.370  17.010  35.200  1.00  0.00           H
ATOM    471  C   GLY A  39      49.770  16.980  36.650  1.00  0.00           C
ATOM    472  O   GLY A  39      49.360  16.990  37.800  1.00  0.00           O
ATOM    473  N   ALA A  40      50.970  17.530  36.330  1.00  0.00           N
ATOM    474  HN  ALA A  40      51.340  17.420  35.410  1.00  0.00           H
ATOM    475  CA  ALA A  40      51.730  18.130  37.470  1.00  0.00           C
ATOM    476  HA  ALA A  40      51.730  17.460  38.320  1.00  0.00           H
ATOM    477  CB  ALA A  40      53.180  18.350  37.110  1.00  0.00           C
ATOM    478  HB1 ALA A  40      53.350  19.130  36.340  1.00  0.00           H
ATOM    479  HB2 ALA A  40      53.650  17.440  36.700  1.00  0.00           H
ATOM    480  HB3 ALA A  40      53.790  18.680  37.980  1.00  0.00           H
ATOM    481  C   ALA A  40      51.100  19.300  38.070  1.00  0.00           C
ATOM    482  O   ALA A  40      50.850  19.290  39.300  1.00  0.00           O
ATOM    483  N   ARG A  41      50.700  20.360  37.340  1.00  0.00           N
ATOM    484  HN  ARG A  41      50.690  20.420  36.340  1.00  0.00           H
ATOM    485  CA  ARG A  41      50.070  21.510  38.060  1.00  0.00           C
ATOM    486  HA  ARG A  41      50.650  21.800  38.920  1.00  0.00           H
ATOM    487  CB  ARG A  41      50.080  22.690  37.130  1.00  0.00           C
ATOM    488  HB1 ARG A  41      49.410  22.460  36.280  1.00  0.00           H
ATOM    489  HB2 ARG A  41      51.090  22.780  36.680  1.00  0.00           H
ATOM    490  CG  ARG A  41      49.790  24.130  37.730  1.00  0.00           C
ATOM    491  HG1 ARG A  41      48.700  24.210  37.940  1.00  0.00           H
ATOM    492  HG2 ARG A  41      49.950  24.840  36.880  1.00  0.00           H
ATOM    493  CD  ARG A  41      50.570  24.570  38.970  1.00  0.00           C
ATOM    494  HD1 ARG A  41      51.650  24.470  38.720  1.00  0.00           H
ATOM    495  HD2 ARG A  41      50.330  23.940  39.850  1.00  0.00           H
ATOM    496  NE  ARG A  41      50.200  25.960  39.340  1.00  0.00           N
ATOM    497  HE  ARG A  41      49.940  26.180  40.280  1.00  0.00           H
ATOM    498  CZ  ARG A  41      50.860  27.040  38.780  1.00  0.00           C
ATOM    499  NH1 ARG A  41      51.800  26.900  37.940  1.00  0.00           N
ATOM    500 HH11 ARG A  41      52.080  26.020  37.540  1.00  0.00           H
ATOM    501 HH12 ARG A  41      52.190  27.730  37.530  1.00  0.00           H
ATOM    502  NH2 ARG A  41      50.460  28.240  39.180  1.00  0.00           N
ATOM    503 HH21 ARG A  41      49.560  28.340  39.610  1.00  0.00           H
ATOM    504 HH22 ARG A  41      50.810  29.090  38.800  1.00  0.00           H
ATOM    505  C   ARG A  41      48.680  21.180  38.610  1.00  0.00           C
ATOM    506  O   ARG A  41      48.280  21.660  39.650  1.00  0.00           O
ATOM    507  N   SER A  42      47.870  20.410  37.900  1.00  0.00           N
ATOM    508  HN  SER A  42      48.110  20.120  36.980  1.00  0.00           H
ATOM    509  CA  SER A  42      46.550  19.930  38.400  1.00  0.00           C
ATOM    510  HA  SER A  42      46.000  20.820  38.690  1.00  0.00           H
ATOM    511  CB  SER A  42      45.630  19.160  37.370  1.00  0.00           C
ATOM    512  HB1 SER A  42      46.340  18.500  36.820  1.00  0.00           H
ATOM    513  HB2 SER A  42      45.230  19.910  36.670  1.00  0.00           H
ATOM    514  OG  SER A  42      44.590  18.380  37.920  1.00  0.00           O
ATOM    515  HG1 SER A  42      44.170  18.980  38.540  1.00  0.00           H
ATOM    516  C   SER A  42      46.570  19.210  39.740  1.00  0.00           C
ATOM    517  O   SER A  42      45.870  19.560  40.660  1.00  0.00           O
ATOM    518  N   ALA A  43      47.550  18.310  39.860  1.00  0.00           N
ATOM    519  HN  ALA A  43      48.130  18.130  39.070  1.00  0.00           H
ATOM    520  CA  ALA A  43      47.840  17.590  41.050  1.00  0.00           C
ATOM    521  HA  ALA A  43      46.880  17.200  41.360  1.00  0.00           H
ATOM    522  CB  ALA A  43      48.900  16.460  40.680  1.00  0.00           C
ATOM    523  HB1 ALA A  43      49.170  15.720  41.460  1.00  0.00           H
ATOM    524  HB2 ALA A  43      49.830  16.750  40.140  1.00  0.00           H
ATOM    525  HB3 ALA A  43      48.400  15.830  39.910  1.00  0.00           H
ATOM    526  C   ALA A  43      48.400  18.420  42.150  1.00  0.00           C
ATOM    527  O   ALA A  43      47.970  18.310  43.290  1.00  0.00           O
ATOM    528  N   SER A  44      49.410  19.290  41.890  1.00  0.00           N
ATOM    529  HN  SER A  44      49.900  19.240  41.020  1.00  0.00           H
ATOM    530  CA  SER A  44      49.960  20.180  42.840  1.00  0.00           C
ATOM    531  HA  SER A  44      50.240  19.570  43.690  1.00  0.00           H
ATOM    532  CB  SER A  44      51.240  20.950  42.430  1.00  0.00           C
ATOM    533  HB1 SER A  44      51.990  20.180  42.160  1.00  0.00           H
ATOM    534  HB2 SER A  44      51.560  21.570  43.300  1.00  0.00           H
ATOM    535  OG  SER A  44      51.010  21.740  41.270  1.00  0.00           O
ATOM    536  HG1 SER A  44      51.850  21.970  40.860  1.00  0.00           H
ATOM    537  C   SER A  44      48.990  21.110  43.440  1.00  0.00           C
ATOM    538  O   SER A  44      48.790  21.250  44.650  1.00  0.00           O
ATOM    539  N   SER A  45      48.270  21.710  42.440  1.00  0.00           N
ATOM    540  HN  SER A  45      48.390  21.520  41.470  1.00  0.00           H
ATOM    541  CA  SER A  45      47.170  22.650  42.640  1.00  0.00           C
ATOM    542  HA  SER A  45      47.710  23.440  43.150  1.00  0.00           H
ATOM    543  CB  SER A  45      46.550  23.270  41.320  1.00  0.00           C
ATOM    544  HB1 SER A  45      46.050  22.510  40.670  1.00  0.00           H
ATOM    545  HB2 SER A  45      47.300  23.830  40.720  1.00  0.00           H
ATOM    546  OG  SER A  45      45.520  24.230  41.550  1.00  0.00           O
ATOM    547  HG1 SER A  45      44.730  23.800  41.900  1.00  0.00           H
ATOM    548  C   SER A  45      46.020  22.010  43.390  1.00  0.00           C
ATOM    549  O   SER A  45      45.430  22.720  44.180  1.00  0.00           O
ATOM    550  N   LEU A  46      45.630  20.720  43.130  1.00  0.00           N
ATOM    551  HN  LEU A  46      46.020  20.090  42.460  1.00  0.00           H
ATOM    552  CA  LEU A  46      44.520  20.100  43.870  1.00  0.00           C
ATOM    553  HA  LEU A  46      43.780  20.890  43.940  1.00  0.00           H
ATOM    554  CB  LEU A  46      43.920  18.840  43.210  1.00  0.00           C
ATOM    555  HB1 LEU A  46      43.510  18.130  43.960  1.00  0.00           H
ATOM    556  HB2 LEU A  46      44.830  18.320  42.840  1.00  0.00           H
ATOM    557  CG  LEU A  46      42.900  19.070  42.070  1.00  0.00           C
ATOM    558  HG  LEU A  46      43.360  19.640  41.240  1.00  0.00           H
ATOM    559  CD1 LEU A  46      42.450  17.710  41.610  1.00  0.00           C
ATOM    560 HD11 LEU A  46      41.700  17.860  40.810  1.00  0.00           H
ATOM    561 HD12 LEU A  46      41.900  17.120  42.370  1.00  0.00           H
ATOM    562 HD13 LEU A  46      43.270  17.020  41.340  1.00  0.00           H
ATOM    563  CD2 LEU A  46      41.570  19.760  42.500  1.00  0.00           C
ATOM    564 HD21 LEU A  46      41.630  20.860  42.620  1.00  0.00           H
ATOM    565 HD22 LEU A  46      41.220  19.380  43.490  1.00  0.00           H
ATOM    566 HD23 LEU A  46      40.730  19.600  41.790  1.00  0.00           H
ATOM    567  C   LEU A  46      44.960  19.720  45.280  1.00  0.00           C
ATOM    568  O   LEU A  46      44.140  19.610  46.170  1.00  0.00           O
ATOM    569  N   ALA A  47      46.250  19.310  45.520  1.00  0.00           N
ATOM    570  HN  ALA A  47      46.930  19.320  44.790  1.00  0.00           H
ATOM    571  CA  ALA A  47      46.720  18.970  46.870  1.00  0.00           C
ATOM    572  HA  ALA A  47      46.110  18.200  47.320  1.00  0.00           H
ATOM    573  CB  ALA A  47      48.200  18.400  46.670  1.00  0.00           C
ATOM    574  HB1 ALA A  47      48.510  18.050  47.680  1.00  0.00           H
ATOM    575  HB2 ALA A  47      48.950  19.110  46.260  1.00  0.00           H
ATOM    576  HB3 ALA A  47      48.180  17.510  46.020  1.00  0.00           H
ATOM    577  C   ALA A  47      46.720  20.290  47.730  1.00  0.00           C
ATOM    578  O   ALA A  47      46.320  20.260  48.910  1.00  0.00           O
ATOM    579  N   LEU A  48      47.070  21.390  47.130  1.00  0.00           N
ATOM    580  HN  LEU A  48      47.330  21.340  46.170  1.00  0.00           H
ATOM    581  CA  LEU A  48      47.170  22.700  47.750  1.00  0.00           C
ATOM    582  HA  LEU A  48      47.710  22.670  48.680  1.00  0.00           H
ATOM    583  CB  LEU A  48      47.770  23.800  46.750  1.00  0.00           C
ATOM    584  HB1 LEU A  48      47.330  24.800  46.950  1.00  0.00           H
ATOM    585  HB2 LEU A  48      47.540  23.510  45.700  1.00  0.00           H
ATOM    586  CG  LEU A  48      49.340  23.950  46.670  1.00  0.00           C
ATOM    587  HG  LEU A  48      49.770  22.930  46.530  1.00  0.00           H
ATOM    588  CD1 LEU A  48      49.790  24.730  45.380  1.00  0.00           C
ATOM    589 HD11 LEU A  48      49.280  25.720  45.340  1.00  0.00           H
ATOM    590 HD12 LEU A  48      49.460  24.100  44.530  1.00  0.00           H
ATOM    591 HD13 LEU A  48      50.900  24.790  45.360  1.00  0.00           H
ATOM    592  CD2 LEU A  48      49.960  24.500  47.990  1.00  0.00           C
ATOM    593 HD21 LEU A  48      49.530  23.870  48.790  1.00  0.00           H
ATOM    594 HD22 LEU A  48      49.530  25.520  48.040  1.00  0.00           H
ATOM    595 HD23 LEU A  48      51.060  24.670  47.970  1.00  0.00           H
ATOM    596  C   LEU A  48      45.770  23.140  48.050  1.00  0.00           C
ATOM    597  O   LEU A  48      45.580  23.640  49.140  1.00  0.00           O
ATOM    598  N   ALA A  49      44.800  22.950  47.100  1.00  0.00           N
ATOM    599  HN  ALA A  49      45.080  22.640  46.190  1.00  0.00           H
ATOM    600  CA  ALA A  49      43.420  23.360  47.430  1.00  0.00           C
ATOM    601  HA  ALA A  49      43.490  24.260  48.030  1.00  0.00           H
ATOM    602  CB  ALA A  49      42.640  23.500  46.140  1.00  0.00           C
ATOM    603  HB1 ALA A  49      43.330  23.980  45.410  1.00  0.00           H
ATOM    604  HB2 ALA A  49      41.760  24.150  46.330  1.00  0.00           H
ATOM    605  HB3 ALA A  49      42.410  22.520  45.650  1.00  0.00           H
ATOM    606  C   ALA A  49      42.790  22.520  48.500  1.00  0.00           C
ATOM    607  O   ALA A  49      42.110  22.970  49.400  1.00  0.00           O
ATOM    608  N   ILE A  50      42.960  21.120  48.460  1.00  0.00           N
ATOM    609  HN  ILE A  50      43.510  20.740  47.710  1.00  0.00           H
ATOM    610  CA  ILE A  50      42.320  20.210  49.400  1.00  0.00           C
ATOM    611  HA  ILE A  50      41.280  20.500  49.290  1.00  0.00           H
ATOM    612  CB  ILE A  50      42.340  18.780  48.870  1.00  0.00           C
ATOM    613  HB  ILE A  50      43.370  18.550  48.520  1.00  0.00           H
ATOM    614  CG2 ILE A  50      41.990  17.860  50.070  1.00  0.00           C
ATOM    615 HG21 ILE A  50      41.760  16.880  49.610  1.00  0.00           H
ATOM    616 HG22 ILE A  50      41.130  18.250  50.660  1.00  0.00           H
ATOM    617 HG23 ILE A  50      42.940  17.670  50.610  1.00  0.00           H
ATOM    618  CG1 ILE A  50      41.420  18.660  47.600  1.00  0.00           C
ATOM    619 HG11 ILE A  50      41.590  19.600  47.040  1.00  0.00           H
ATOM    620 HG12 ILE A  50      40.410  18.680  48.060  1.00  0.00           H
ATOM    621  CD  ILE A  50      41.730  17.500  46.670  1.00  0.00           C
ATOM    622  HD1 ILE A  50      41.200  16.620  47.090  1.00  0.00           H
ATOM    623  HD2 ILE A  50      42.830  17.360  46.630  1.00  0.00           H
ATOM    624  HD3 ILE A  50      41.430  17.630  45.610  1.00  0.00           H
ATOM    625  C   ILE A  50      42.850  20.480  50.870  1.00  0.00           C
ATOM    626  O   ILE A  50      42.070  20.610  51.810  1.00  0.00           O
ATOM    627  N   ALA A  51      44.170  20.670  51.080  1.00  0.00           N
ATOM    628  HN  ALA A  51      44.850  20.600  50.360  1.00  0.00           H
ATOM    629  CA  ALA A  51      44.810  21.050  52.350  1.00  0.00           C
ATOM    630  HA  ALA A  51      44.510  20.260  53.020  1.00  0.00           H
ATOM    631  CB  ALA A  51      46.320  20.960  52.260  1.00  0.00           C
ATOM    632  HB1 ALA A  51      46.840  21.880  51.890  1.00  0.00           H
ATOM    633  HB2 ALA A  51      46.560  20.170  51.520  1.00  0.00           H
ATOM    634  HB3 ALA A  51      46.780  20.530  53.180  1.00  0.00           H
ATOM    635  C   ALA A  51      44.360  22.460  52.820  1.00  0.00           C
ATOM    636  O   ALA A  51      44.100  22.640  54.010  1.00  0.00           O
ATOM    637  N   ILE A  52      44.280  23.440  51.920  1.00  0.00           N
ATOM    638  HN  ILE A  52      44.550  23.310  50.970  1.00  0.00           H
ATOM    639  CA  ILE A  52      43.890  24.790  52.200  1.00  0.00           C
ATOM    640  HA  ILE A  52      44.380  25.080  53.120  1.00  0.00           H
ATOM    641  CB  ILE A  52      44.220  25.780  51.090  1.00  0.00           C
ATOM    642  HB  ILE A  52      43.950  25.350  50.100  1.00  0.00           H
ATOM    643  CG2 ILE A  52      43.320  27.000  51.110  1.00  0.00           C
ATOM    644 HG21 ILE A  52      43.440  27.540  52.080  1.00  0.00           H
ATOM    645 HG22 ILE A  52      42.280  26.640  50.960  1.00  0.00           H
ATOM    646 HG23 ILE A  52      43.530  27.760  50.330  1.00  0.00           H
ATOM    647  CG1 ILE A  52      45.750  26.140  50.990  1.00  0.00           C
ATOM    648 HG11 ILE A  52      46.300  25.180  50.920  1.00  0.00           H
ATOM    649 HG12 ILE A  52      45.990  26.730  51.900  1.00  0.00           H
ATOM    650  CD  ILE A  52      46.150  27.200  49.910  1.00  0.00           C
ATOM    651  HD1 ILE A  52      45.510  28.100  49.840  1.00  0.00           H
ATOM    652  HD2 ILE A  52      45.970  26.580  49.000  1.00  0.00           H
ATOM    653  HD3 ILE A  52      47.180  27.590  49.990  1.00  0.00           H
ATOM    654  C   ILE A  52      42.390  24.830  52.590  1.00  0.00           C
ATOM    655  O   ILE A  52      42.010  25.400  53.580  1.00  0.00           O
ATOM    656  N   THR A  53      41.540  24.120  51.800  1.00  0.00           N
ATOM    657  HN  THR A  53      41.750  23.640  50.950  1.00  0.00           H
ATOM    658  CA  THR A  53      40.060  23.850  52.000  1.00  0.00           C
ATOM    659  HA  THR A  53      39.690  24.860  52.090  1.00  0.00           H
ATOM    660  CB  THR A  53      39.420  22.940  50.860  1.00  0.00           C
ATOM    661  HB  THR A  53      39.950  21.990  50.620  1.00  0.00           H
ATOM    662  OG1 THR A  53      39.520  23.650  49.690  1.00  0.00           O
ATOM    663  HG1 THR A  53      40.460  23.700  49.480  1.00  0.00           H
ATOM    664  CG2 THR A  53      37.920  22.540  51.060  1.00  0.00           C
ATOM    665 HG21 THR A  53      37.870  21.590  51.630  1.00  0.00           H
ATOM    666 HG22 THR A  53      37.410  22.310  50.100  1.00  0.00           H
ATOM    667 HG23 THR A  53      37.360  23.360  51.560  1.00  0.00           H
ATOM    668  C   THR A  53      39.770  23.310  53.320  1.00  0.00           C
ATOM    669  O   THR A  53      38.940  23.730  54.150  1.00  0.00           O
ATOM    670  N   ALA A  54      40.620  22.210  53.640  1.00  0.00           N
ATOM    671  HN  ALA A  54      41.240  21.860  52.930  1.00  0.00           H
ATOM    672  CA  ALA A  54      40.640  21.450  54.830  1.00  0.00           C
ATOM    673  HA  ALA A  54      39.610  21.130  54.760  1.00  0.00           H
ATOM    674  CB  ALA A  54      41.680  20.320  54.680  1.00  0.00           C
ATOM    675  HB1 ALA A  54      41.730  19.800  55.660  1.00  0.00           H
ATOM    676  HB2 ALA A  54      42.670  20.780  54.460  1.00  0.00           H
ATOM    677  HB3 ALA A  54      41.520  19.670  53.800  1.00  0.00           H
ATOM    678  C   ALA A  54      40.830  22.330  56.080  1.00  0.00           C
ATOM    679  O   ALA A  54      40.000  22.260  57.000  1.00  0.00           O
ATOM    680  N   LEU A  55      41.870  23.180  56.100  1.00  0.00           N
ATOM    681  HN  LEU A  55      42.350  23.240  55.220  1.00  0.00           H
ATOM    682  CA  LEU A  55      42.190  24.080  57.120  1.00  0.00           C
ATOM    683  HA  LEU A  55      42.150  23.650  58.110  1.00  0.00           H
ATOM    684  CB  LEU A  55      43.560  24.680  56.830  1.00  0.00           C
ATOM    685  HB1 LEU A  55      43.610  25.010  55.780  1.00  0.00           H
ATOM    686  HB2 LEU A  55      44.370  23.910  56.880  1.00  0.00           H
ATOM    687  CG  LEU A  55      44.040  25.880  57.740  1.00  0.00           C
ATOM    688  HG  LEU A  55      43.190  26.600  57.830  1.00  0.00           H
ATOM    689  CD1 LEU A  55      44.450  25.320  59.110  1.00  0.00           C
ATOM    690 HD11 LEU A  55      43.690  24.990  59.840  1.00  0.00           H
ATOM    691 HD12 LEU A  55      44.900  26.130  59.720  1.00  0.00           H
ATOM    692 HD13 LEU A  55      45.220  24.530  58.990  1.00  0.00           H
ATOM    693  CD2 LEU A  55      45.130  26.680  57.060  1.00  0.00           C
ATOM    694 HD21 LEU A  55      44.830  27.180  56.110  1.00  0.00           H
ATOM    695 HD22 LEU A  55      46.010  26.080  56.740  1.00  0.00           H
ATOM    696 HD23 LEU A  55      45.470  27.490  57.740  1.00  0.00           H
ATOM    697  C   LEU A  55      41.190  25.190  57.170  1.00  0.00           C
ATOM    698  O   LEU A  55      40.700  25.580  58.250  1.00  0.00           O
ATOM    699  N   TYR A  56      40.720  25.740  56.010  1.00  0.00           N
ATOM    700  HN  TYR A  56      41.070  25.450  55.120  1.00  0.00           H
ATOM    701  CA  TYR A  56      39.710  26.810  55.950  1.00  0.00           C
ATOM    702  HA  TYR A  56      40.110  27.680  56.450  1.00  0.00           H
ATOM    703  CB  TYR A  56      39.410  27.170  54.420  1.00  0.00           C
ATOM    704  HB1 TYR A  56      38.390  27.610  54.330  1.00  0.00           H
ATOM    705  HB2 TYR A  56      39.430  26.200  53.870  1.00  0.00           H
ATOM    706  CG  TYR A  56      40.310  28.280  53.800  1.00  0.00           C
ATOM    707  CD1 TYR A  56      41.540  28.470  54.310  1.00  0.00           C
ATOM    708  HD1 TYR A  56      41.930  27.940  55.160  1.00  0.00           H
ATOM    709  CE1 TYR A  56      42.430  29.420  53.660  1.00  0.00           C
ATOM    710  HE1 TYR A  56      43.450  29.450  53.990  1.00  0.00           H
ATOM    711  CZ  TYR A  56      41.860  30.300  52.690  1.00  0.00           C
ATOM    712  OH  TYR A  56      42.710  31.300  52.240  1.00  0.00           O
ATOM    713  HH  TYR A  56      42.550  31.490  51.310  1.00  0.00           H
ATOM    714  CD2 TYR A  56      39.790  29.160  52.800  1.00  0.00           C
ATOM    715  HD2 TYR A  56      38.870  28.860  52.320  1.00  0.00           H
ATOM    716  CE2 TYR A  56      40.550  30.260  52.320  1.00  0.00           C
ATOM    717  HE2 TYR A  56      40.210  31.070  51.690  1.00  0.00           H
ATOM    718  C   TYR A  56      38.400  26.500  56.660  1.00  0.00           C
ATOM    719  O   TYR A  56      37.830  27.290  57.380  1.00  0.00           O
ATOM    720  N   SER A  57      37.900  25.270  56.490  1.00  0.00           N
ATOM    721  HN  SER A  57      38.490  24.710  55.920  1.00  0.00           H
ATOM    722  CA  SER A  57      36.760  24.710  57.150  1.00  0.00           C
ATOM    723  HA  SER A  57      35.930  25.330  56.850  1.00  0.00           H
ATOM    724  CB  SER A  57      36.650  23.150  56.690  1.00  0.00           C
ATOM    725  HB1 SER A  57      35.630  22.830  57.010  1.00  0.00           H
ATOM    726  HB2 SER A  57      37.490  22.620  57.160  1.00  0.00           H
ATOM    727  OG  SER A  57      36.660  23.030  55.250  1.00  0.00           O
ATOM    728  HG1 SER A  57      37.470  23.420  54.920  1.00  0.00           H
ATOM    729  C   SER A  57      36.890  24.680  58.640  1.00  0.00           C
ATOM    730  O   SER A  57      35.990  25.130  59.350  1.00  0.00           O
ATOM    731  N   ALA A  58      38.050  24.300  59.160  1.00  0.00           N
ATOM    732  HN  ALA A  58      38.720  23.880  58.560  1.00  0.00           H
ATOM    733  CA  ALA A  58      38.430  24.550  60.560  1.00  0.00           C
ATOM    734  HA  ALA A  58      37.720  24.030  61.190  1.00  0.00           H
ATOM    735  CB  ALA A  58      39.780  23.880  60.910  1.00  0.00           C
ATOM    736  HB1 ALA A  58      40.630  24.500  60.540  1.00  0.00           H
ATOM    737  HB2 ALA A  58      39.770  22.930  60.330  1.00  0.00           H
ATOM    738  HB3 ALA A  58      39.870  23.640  61.990  1.00  0.00           H
ATOM    739  C   ALA A  58      38.450  26.010  61.030  1.00  0.00           C
ATOM    740  O   ALA A  58      37.780  26.340  61.980  1.00  0.00           O
ATOM    741  N   VAL A  59      39.040  26.920  60.240  1.00  0.00           N
ATOM    742  HN  VAL A  59      39.530  26.680  59.410  1.00  0.00           H
ATOM    743  CA  VAL A  59      39.040  28.430  60.530  1.00  0.00           C
ATOM    744  HA  VAL A  59      39.440  28.660  61.510  1.00  0.00           H
ATOM    745  CB  VAL A  59      39.940  29.160  59.510  1.00  0.00           C
ATOM    746  HB  VAL A  59      39.580  28.820  58.520  1.00  0.00           H
ATOM    747  CG1 VAL A  59      39.990  30.700  59.610  1.00  0.00           C
ATOM    748 HG11 VAL A  59      39.110  31.100  59.060  1.00  0.00           H
ATOM    749 HG12 VAL A  59      40.980  30.970  59.190  1.00  0.00           H
ATOM    750 HG13 VAL A  59      40.060  30.980  60.680  1.00  0.00           H
ATOM    751  CG2 VAL A  59      41.350  28.700  59.880  1.00  0.00           C
ATOM    752 HG21 VAL A  59      41.520  27.600  59.830  1.00  0.00           H
ATOM    753 HG22 VAL A  59      41.630  29.030  60.900  1.00  0.00           H
ATOM    754 HG23 VAL A  59      42.120  29.210  59.270  1.00  0.00           H
ATOM    755  C   VAL A  59      37.630  29.070  60.590  1.00  0.00           C
ATOM    756  O   VAL A  59      37.340  29.890  61.500  1.00  0.00           O
ATOM    757  N   CYS A  60      36.830  28.810  59.570  1.00  0.00           N
ATOM    758  HN  CYS A  60      37.110  28.160  58.860  1.00  0.00           H
ATOM    759  CA  CYS A  60      35.420  29.210  59.650  1.00  0.00           C
ATOM    760  HA  CYS A  60      35.410  30.280  59.750  1.00  0.00           H
ATOM    761  CB  CYS A  60      34.730  28.790  58.360  1.00  0.00           C
ATOM    762  HB1 CYS A  60      34.600  27.690  58.320  1.00  0.00           H
ATOM    763  HB2 CYS A  60      35.280  28.950  57.400  1.00  0.00           H
ATOM    764  SG  CYS A  60      33.070  29.440  58.080  1.00  0.00           S
ATOM    765  HG1 CYS A  60      33.520  30.680  57.930  1.00  0.00           H
ATOM    766  C   CYS A  60      34.680  28.670  60.860  1.00  0.00           C
ATOM    767  O   CYS A  60      34.100  29.470  61.630  1.00  0.00           O
ATOM    768  N   ALA A  61      34.680  27.400  61.120  1.00  0.00           N
ATOM    769  HN  ALA A  61      35.160  26.750  60.550  1.00  0.00           H
ATOM    770  CA  ALA A  61      33.890  26.820  62.180  1.00  0.00           C
ATOM    771  HA  ALA A  61      32.870  26.980  61.860  1.00  0.00           H
ATOM    772  CB  ALA A  61      34.290  25.340  62.210  1.00  0.00           C
ATOM    773  HB1 ALA A  61      33.740  24.890  63.050  1.00  0.00           H
ATOM    774  HB2 ALA A  61      35.360  25.160  62.450  1.00  0.00           H
ATOM    775  HB3 ALA A  61      34.170  24.820  61.230  1.00  0.00           H
ATOM    776  C   ALA A  61      34.230  27.350  63.640  1.00  0.00           C
ATOM    777  O   ALA A  61      33.360  27.550  64.430  1.00  0.00           O
ATOM    778  N   VAL A  62      35.600  27.450  63.900  1.00  0.00           N
ATOM    779  HN  VAL A  62      36.260  26.980  63.320  1.00  0.00           H
ATOM    780  CA  VAL A  62      36.120  28.010  65.120  1.00  0.00           C
ATOM    781  HA  VAL A  62      35.480  27.620  65.900  1.00  0.00           H
ATOM    782  CB  VAL A  62      37.580  27.660  65.430  1.00  0.00           C
ATOM    783  HB  VAL A  62      38.130  28.120  64.580  1.00  0.00           H
ATOM    784  CG1 VAL A  62      38.060  28.240  66.700  1.00  0.00           C
ATOM    785 HG11 VAL A  62      37.530  27.700  67.510  1.00  0.00           H
ATOM    786 HG12 VAL A  62      37.770  29.300  66.850  1.00  0.00           H
ATOM    787 HG13 VAL A  62      39.150  28.150  66.890  1.00  0.00           H
ATOM    788  CG2 VAL A  62      37.780  26.190  65.350  1.00  0.00           C
ATOM    789 HG21 VAL A  62      37.010  25.690  65.980  1.00  0.00           H
ATOM    790 HG22 VAL A  62      38.780  25.850  65.690  1.00  0.00           H
ATOM    791 HG23 VAL A  62      37.590  25.900  64.290  1.00  0.00           H
ATOM    792  C   VAL A  62      35.850  29.480  65.260  1.00  0.00           C
ATOM    793  O   VAL A  62      35.350  29.980  66.270  1.00  0.00           O
ATOM    794  N   GLY A  63      36.260  30.170  64.220  1.00  0.00           N
ATOM    795  HN  GLY A  63      36.420  29.660  63.380  1.00  0.00           H
ATOM    796  CA  GLY A  63      36.390  31.620  64.230  1.00  0.00           C
ATOM    797  HA1 GLY A  63      36.910  32.040  63.380  1.00  0.00           H
ATOM    798  HA2 GLY A  63      36.870  31.850  65.160  1.00  0.00           H
ATOM    799  C   GLY A  63      35.100  32.360  64.150  1.00  0.00           C
ATOM    800  O   GLY A  63      34.830  33.320  64.840  1.00  0.00           O
ATOM    801  N   LEU A  64      34.180  31.950  63.240  1.00  0.00           N
ATOM    802  HN  LEU A  64      34.260  31.170  62.620  1.00  0.00           H
ATOM    803  CA  LEU A  64      32.850  32.530  63.050  1.00  0.00           C
ATOM    804  HA  LEU A  64      33.080  33.580  62.930  1.00  0.00           H
ATOM    805  CB  LEU A  64      32.130  31.940  61.830  1.00  0.00           C
ATOM    806  HB1 LEU A  64      31.840  30.890  62.080  1.00  0.00           H
ATOM    807  HB2 LEU A  64      32.840  31.890  60.980  1.00  0.00           H
ATOM    808  CG  LEU A  64      30.910  32.660  61.210  1.00  0.00           C
ATOM    809  HG  LEU A  64      30.150  32.750  62.010  1.00  0.00           H
ATOM    810  CD1 LEU A  64      31.260  34.080  60.930  1.00  0.00           C
ATOM    811 HD11 LEU A  64      32.040  34.150  60.150  1.00  0.00           H
ATOM    812 HD12 LEU A  64      31.700  34.570  61.830  1.00  0.00           H
ATOM    813 HD13 LEU A  64      30.410  34.700  60.570  1.00  0.00           H
ATOM    814  CD2 LEU A  64      30.440  32.100  59.850  1.00  0.00           C
ATOM    815 HD21 LEU A  64      30.210  31.040  60.050  1.00  0.00           H
ATOM    816 HD22 LEU A  64      31.310  32.110  59.160  1.00  0.00           H
ATOM    817 HD23 LEU A  64      29.620  32.730  59.440  1.00  0.00           H
ATOM    818  C   LEU A  64      31.970  32.340  64.290  1.00  0.00           C
ATOM    819  O   LEU A  64      31.440  33.200  64.940  1.00  0.00           O
ATOM    820  N   LEU A  65      31.830  31.060  64.790  1.00  0.00           N
ATOM    821  HN  LEU A  65      32.330  30.310  64.350  1.00  0.00           H
ATOM    822  CA  LEU A  65      30.930  30.720  65.890  1.00  0.00           C
ATOM    823  HA  LEU A  65      30.010  31.260  65.760  1.00  0.00           H
ATOM    824  CB  LEU A  65      30.630  29.140  65.940  1.00  0.00           C
ATOM    825  HB1 LEU A  65      29.840  28.960  66.700  1.00  0.00           H
ATOM    826  HB2 LEU A  65      31.510  28.520  66.200  1.00  0.00           H
ATOM    827  CG  LEU A  65      30.160  28.500  64.640  1.00  0.00           C
ATOM    828  HG  LEU A  65      31.000  28.590  63.920  1.00  0.00           H
ATOM    829  CD1 LEU A  65      30.060  27.010  64.970  1.00  0.00           C
ATOM    830 HD11 LEU A  65      29.440  26.850  65.890  1.00  0.00           H
ATOM    831 HD12 LEU A  65      30.990  26.520  65.310  1.00  0.00           H
ATOM    832 HD13 LEU A  65      29.660  26.450  64.100  1.00  0.00           H
ATOM    833  CD2 LEU A  65      29.020  29.180  63.900  1.00  0.00           C
ATOM    834 HD21 LEU A  65      28.420  29.720  64.660  1.00  0.00           H
ATOM    835 HD22 LEU A  65      28.280  28.530  63.370  1.00  0.00           H
ATOM    836 HD23 LEU A  65      29.480  29.940  63.230  1.00  0.00           H
ATOM    837  C   LEU A  65      31.440  31.190  67.240  1.00  0.00           C
ATOM    838  O   LEU A  65      30.690  31.460  68.210  1.00  0.00           O
ATOM    839  N   GLY A  66      32.770  31.270  67.370  1.00  0.00           N
ATOM    840  HN  GLY A  66      33.220  31.020  66.520  1.00  0.00           H
ATOM    841  CA  GLY A  66      33.480  31.780  68.550  1.00  0.00           C
ATOM    842  HA1 GLY A  66      34.530  31.500  68.540  1.00  0.00           H
ATOM    843  HA2 GLY A  66      32.990  31.320  69.390  1.00  0.00           H
ATOM    844  C   GLY A  66      33.380  33.260  68.850  1.00  0.00           C
ATOM    845  O   GLY A  66      33.170  33.740  69.940  1.00  0.00           O
ATOM    846  N   ASN A  67      33.490  34.110  67.800  1.00  0.00           N
ATOM    847  HN  ASN A  67      33.680  33.740  66.900  1.00  0.00           H
ATOM    848  CA  ASN A  67      33.350  35.530  67.860  1.00  0.00           C
ATOM    849  HA  ASN A  67      33.940  35.970  68.650  1.00  0.00           H
ATOM    850  CB  ASN A  67      33.790  36.100  66.560  1.00  0.00           C
ATOM    851  HB1 ASN A  67      33.350  37.090  66.310  1.00  0.00           H
ATOM    852  HB2 ASN A  67      33.610  35.330  65.770  1.00  0.00           H
ATOM    853  CG  ASN A  67      35.270  36.290  66.610  1.00  0.00           C
ATOM    854  OD1 ASN A  67      35.830  36.980  67.520  1.00  0.00           O
ATOM    855  ND2 ASN A  67      36.040  35.760  65.540  1.00  0.00           N
ATOM    856 HD21 ASN A  67      36.980  36.080  65.450  1.00  0.00           H
ATOM    857 HD22 ASN A  67      35.530  35.300  64.820  1.00  0.00           H
ATOM    858  C   ASN A  67      31.900  35.900  68.090  1.00  0.00           C
ATOM    859  O   ASN A  67      31.540  36.820  68.810  1.00  0.00           O
ATOM    860  N   VAL A  68      30.960  35.140  67.410  1.00  0.00           N
ATOM    861  HN  VAL A  68      31.160  34.580  66.610  1.00  0.00           H
ATOM    862  CA  VAL A  68      29.510  35.300  67.770  1.00  0.00           C
ATOM    863  HA  VAL A  68      29.250  36.340  67.730  1.00  0.00           H
ATOM    864  CB  VAL A  68      28.600  34.470  66.840  1.00  0.00           C
ATOM    865  HB  VAL A  68      28.880  33.390  66.790  1.00  0.00           H
ATOM    866  CG1 VAL A  68      27.120  34.610  67.200  1.00  0.00           C
ATOM    867 HG11 VAL A  68      26.540  34.230  66.330  1.00  0.00           H
ATOM    868 HG12 VAL A  68      26.840  35.680  67.210  1.00  0.00           H
ATOM    869 HG13 VAL A  68      26.850  34.160  68.180  1.00  0.00           H
ATOM    870  CG2 VAL A  68      28.830  35.030  65.410  1.00  0.00           C
ATOM    871 HG21 VAL A  68      28.540  36.100  65.430  1.00  0.00           H
ATOM    872 HG22 VAL A  68      28.260  34.410  64.670  1.00  0.00           H
ATOM    873 HG23 VAL A  68      29.880  35.090  65.050  1.00  0.00           H
ATOM    874  C   VAL A  68      29.170  34.940  69.180  1.00  0.00           C
ATOM    875  O   VAL A  68      28.390  35.630  69.890  1.00  0.00           O
ATOM    876  N   LEU A  69      29.860  33.900  69.690  1.00  0.00           N
ATOM    877  HN  LEU A  69      30.480  33.350  69.140  1.00  0.00           H
ATOM    878  CA  LEU A  69      29.570  33.560  71.120  1.00  0.00           C
ATOM    879  HA  LEU A  69      28.490  33.480  71.160  1.00  0.00           H
ATOM    880  CB  LEU A  69      30.250  32.250  71.460  1.00  0.00           C
ATOM    881  HB1 LEU A  69      31.330  32.320  71.250  1.00  0.00           H
ATOM    882  HB2 LEU A  69      29.880  31.540  70.690  1.00  0.00           H
ATOM    883  CG  LEU A  69      30.050  31.620  72.930  1.00  0.00           C
ATOM    884  HG  LEU A  69      30.700  32.220  73.600  1.00  0.00           H
ATOM    885  CD1 LEU A  69      28.650  31.790  73.500  1.00  0.00           C
ATOM    886 HD11 LEU A  69      28.750  31.460  74.560  1.00  0.00           H
ATOM    887 HD12 LEU A  69      27.940  31.100  72.990  1.00  0.00           H
ATOM    888 HD13 LEU A  69      28.250  32.820  73.380  1.00  0.00           H
ATOM    889  CD2 LEU A  69      30.590  30.230  73.010  1.00  0.00           C
ATOM    890 HD21 LEU A  69      30.360  29.760  73.990  1.00  0.00           H
ATOM    891 HD22 LEU A  69      31.690  30.320  72.880  1.00  0.00           H
ATOM    892 HD23 LEU A  69      30.200  29.600  72.190  1.00  0.00           H
ATOM    893  C   LEU A  69      29.990  34.640  72.140  1.00  0.00           C
ATOM    894  O   LEU A  69      29.320  34.930  73.140  1.00  0.00           O
ATOM    895  N   VAL A  70      31.130  35.270  71.770  1.00  0.00           N
ATOM    896  HN  VAL A  70      31.700  34.950  71.030  1.00  0.00           H
ATOM    897  CA  VAL A  70      31.600  36.390  72.590  1.00  0.00           C
ATOM    898  HA  VAL A  70      31.520  36.080  73.620  1.00  0.00           H
ATOM    899  CB  VAL A  70      33.060  36.720  72.300  1.00  0.00           C
ATOM    900  HB  VAL A  70      33.080  36.830  71.200  1.00  0.00           H
ATOM    901  CG1 VAL A  70      33.610  38.070  72.880  1.00  0.00           C
ATOM    902 HG11 VAL A  70      34.650  38.310  72.570  1.00  0.00           H
ATOM    903 HG12 VAL A  70      33.600  38.060  73.990  1.00  0.00           H
ATOM    904 HG13 VAL A  70      32.990  38.900  72.470  1.00  0.00           H
ATOM    905  CG2 VAL A  70      33.970  35.520  72.650  1.00  0.00           C
ATOM    906 HG21 VAL A  70      34.010  35.350  73.740  1.00  0.00           H
ATOM    907 HG22 VAL A  70      35.020  35.640  72.310  1.00  0.00           H
ATOM    908 HG23 VAL A  70      33.570  34.560  72.270  1.00  0.00           H
ATOM    909  C   VAL A  70      30.750  37.650  72.470  1.00  0.00           C
ATOM    910  O   VAL A  70      30.530  38.440  73.370  1.00  0.00           O
ATOM    911  N   MET A  71      30.260  37.920  71.210  1.00  0.00           N
ATOM    912  HN  MET A  71      30.400  37.380  70.390  1.00  0.00           H
ATOM    913  CA  MET A  71      29.270  38.930  71.010  1.00  0.00           C
ATOM    914  HA  MET A  71      29.630  39.840  71.490  1.00  0.00           H
ATOM    915  CB  MET A  71      29.080  39.440  69.500  1.00  0.00           C
ATOM    916  HB1 MET A  71      28.160  40.040  69.380  1.00  0.00           H
ATOM    917  HB2 MET A  71      28.990  38.520  68.890  1.00  0.00           H
ATOM    918  CG  MET A  71      30.360  40.210  68.970  1.00  0.00           C
ATOM    919  HG1 MET A  71      31.130  39.420  69.050  1.00  0.00           H
ATOM    920  HG2 MET A  71      30.590  41.070  69.630  1.00  0.00           H
ATOM    921  SD  MET A  71      30.050  40.750  67.190  1.00  0.00           S
ATOM    922  CE  MET A  71      30.050  39.140  66.260  1.00  0.00           C
ATOM    923  HE1 MET A  71      29.520  38.390  66.880  1.00  0.00           H
ATOM    924  HE2 MET A  71      31.050  38.720  66.030  1.00  0.00           H
ATOM    925  HE3 MET A  71      29.650  39.380  65.250  1.00  0.00           H
ATOM    926  C   MET A  71      27.890  38.690  71.610  1.00  0.00           C
ATOM    927  O   MET A  71      27.370  39.630  72.290  1.00  0.00           O
ATOM    928  N   PHE A  72      27.240  37.530  71.440  1.00  0.00           N
ATOM    929  HN  PHE A  72      27.640  36.820  70.860  1.00  0.00           H
ATOM    930  CA  PHE A  72      26.060  37.310  72.370  1.00  0.00           C
ATOM    931  HA  PHE A  72      25.280  38.000  72.100  1.00  0.00           H
ATOM    932  CB  PHE A  72      25.480  35.890  72.040  1.00  0.00           C
ATOM    933  HB1 PHE A  72      26.380  35.260  71.900  1.00  0.00           H
ATOM    934  HB2 PHE A  72      24.890  36.040  71.110  1.00  0.00           H
ATOM    935  CG  PHE A  72      24.440  35.390  73.050  1.00  0.00           C
ATOM    936  CD1 PHE A  72      23.210  35.990  73.160  1.00  0.00           C
ATOM    937  HD1 PHE A  72      22.910  36.810  72.520  1.00  0.00           H
ATOM    938  CE1 PHE A  72      22.300  35.460  74.030  1.00  0.00           C
ATOM    939  HE1 PHE A  72      21.270  35.810  74.000  1.00  0.00           H
ATOM    940  CZ  PHE A  72      22.570  34.510  74.940  1.00  0.00           C
ATOM    941  HZ  PHE A  72      21.780  34.060  75.540  1.00  0.00           H
ATOM    942  CD2 PHE A  72      24.820  34.350  73.990  1.00  0.00           C
ATOM    943  HD2 PHE A  72      25.820  33.930  73.910  1.00  0.00           H
ATOM    944  CE2 PHE A  72      23.900  33.940  74.980  1.00  0.00           C
ATOM    945  HE2 PHE A  72      23.970  33.040  75.560  1.00  0.00           H
ATOM    946  C   PHE A  72      26.360  37.480  73.880  1.00  0.00           C
ATOM    947  O   PHE A  72      25.600  38.100  74.670  1.00  0.00           O
ATOM    948  N   GLY A  73      27.500  36.930  74.290  1.00  0.00           N
ATOM    949  HN  GLY A  73      28.120  36.530  73.630  1.00  0.00           H
ATOM    950  CA  GLY A  73      27.840  36.890  75.760  1.00  0.00           C
ATOM    951  HA1 GLY A  73      28.840  36.490  75.830  1.00  0.00           H
ATOM    952  HA2 GLY A  73      27.100  36.370  76.350  1.00  0.00           H
ATOM    953  C   GLY A  73      27.930  38.240  76.410  1.00  0.00           C
ATOM    954  O   GLY A  73      27.470  38.420  77.520  1.00  0.00           O
ATOM    955  N   ILE A  74      28.570  39.230  75.740  1.00  0.00           N
ATOM    956  HN  ILE A  74      28.830  39.000  74.810  1.00  0.00           H
ATOM    957  CA  ILE A  74      28.800  40.590  76.240  1.00  0.00           C
ATOM    958  HA  ILE A  74      29.230  40.540  77.230  1.00  0.00           H
ATOM    959  CB  ILE A  74      29.710  41.380  75.290  1.00  0.00           C
ATOM    960  HB  ILE A  74      29.480  41.210  74.220  1.00  0.00           H
ATOM    961  CG2 ILE A  74      29.570  42.900  75.600  1.00  0.00           C
ATOM    962 HG21 ILE A  74      30.310  43.590  75.140  1.00  0.00           H
ATOM    963 HG22 ILE A  74      29.810  42.990  76.680  1.00  0.00           H
ATOM    964 HG23 ILE A  74      28.560  43.330  75.450  1.00  0.00           H
ATOM    965  CG1 ILE A  74      31.170  40.920  75.360  1.00  0.00           C
ATOM    966 HG11 ILE A  74      31.260  39.810  75.440  1.00  0.00           H
ATOM    967 HG12 ILE A  74      31.410  41.420  76.320  1.00  0.00           H
ATOM    968  CD  ILE A  74      32.020  41.420  74.140  1.00  0.00           C
ATOM    969  HD1 ILE A  74      33.080  41.090  74.140  1.00  0.00           H
ATOM    970  HD2 ILE A  74      31.890  42.520  74.070  1.00  0.00           H
ATOM    971  HD3 ILE A  74      31.490  41.000  73.250  1.00  0.00           H
ATOM    972  C   ILE A  74      27.490  41.320  76.440  1.00  0.00           C
ATOM    973  O   ILE A  74      27.280  41.980  77.480  1.00  0.00           O
ATOM    974  N   VAL A  75      26.540  41.210  75.450  1.00  0.00           N
ATOM    975  HN  VAL A  75      26.800  40.740  74.610  1.00  0.00           H
ATOM    976  CA  VAL A  75      25.140  41.560  75.610  1.00  0.00           C
ATOM    977  HA  VAL A  75      25.160  42.610  75.870  1.00  0.00           H
ATOM    978  CB  VAL A  75      24.370  41.260  74.290  1.00  0.00           C
ATOM    979  HB  VAL A  75      24.560  40.200  74.010  1.00  0.00           H
ATOM    980  CG1 VAL A  75      22.930  41.590  74.430  1.00  0.00           C
ATOM    981 HG11 VAL A  75      22.310  40.870  74.990  1.00  0.00           H
ATOM    982 HG12 VAL A  75      22.540  41.530  73.400  1.00  0.00           H
ATOM    983 HG13 VAL A  75      22.790  42.640  74.780  1.00  0.00           H
ATOM    984  CG2 VAL A  75      25.020  42.130  73.210  1.00  0.00           C
ATOM    985 HG21 VAL A  75      26.060  41.830  72.970  1.00  0.00           H
ATOM    986 HG22 VAL A  75      25.370  43.110  73.610  1.00  0.00           H
ATOM    987 HG23 VAL A  75      24.350  42.310  72.350  1.00  0.00           H
ATOM    988  C   VAL A  75      24.430  40.850  76.780  1.00  0.00           C
ATOM    989  O   VAL A  75      23.720  41.450  77.600  1.00  0.00           O
ATOM    990  N   ARG A  76      24.580  39.540  76.870  1.00  0.00           N
ATOM    991  HN  ARG A  76      25.200  39.060  76.250  1.00  0.00           H
ATOM    992  CA  ARG A  76      23.910  38.750  77.820  1.00  0.00           C
ATOM    993  HA  ARG A  76      22.870  39.020  77.710  1.00  0.00           H
ATOM    994  CB  ARG A  76      24.180  37.290  77.510  1.00  0.00           C
ATOM    995  HB1 ARG A  76      25.260  37.070  77.390  1.00  0.00           H
ATOM    996  HB2 ARG A  76      23.670  37.030  76.560  1.00  0.00           H
ATOM    997  CG  ARG A  76      23.720  36.260  78.570  1.00  0.00           C
ATOM    998  HG1 ARG A  76      24.310  36.520  79.480  1.00  0.00           H
ATOM    999  HG2 ARG A  76      24.030  35.240  78.260  1.00  0.00           H
ATOM   1000  CD  ARG A  76      22.200  36.250  79.000  1.00  0.00           C
ATOM   1001  HD1 ARG A  76      21.670  36.340  78.030  1.00  0.00           H
ATOM   1002  HD2 ARG A  76      21.990  37.160  79.610  1.00  0.00           H
ATOM   1003  NE  ARG A  76      21.920  35.090  79.870  1.00  0.00           N
ATOM   1004  HE  ARG A  76      22.590  34.860  80.570  1.00  0.00           H
ATOM   1005  CZ  ARG A  76      20.850  34.270  79.790  1.00  0.00           C
ATOM   1006  NH1 ARG A  76      19.790  34.580  79.000  1.00  0.00           N
ATOM   1007 HH11 ARG A  76      19.810  35.550  78.730  1.00  0.00           H
ATOM   1008 HH12 ARG A  76      19.380  33.900  78.390  1.00  0.00           H
ATOM   1009  NH2 ARG A  76      20.900  33.090  80.380  1.00  0.00           N
ATOM   1010 HH21 ARG A  76      21.730  32.870  80.890  1.00  0.00           H
ATOM   1011 HH22 ARG A  76      20.060  32.550  80.410  1.00  0.00           H
ATOM   1012  C   ARG A  76      24.330  39.040  79.290  1.00  0.00           C
ATOM   1013  O   ARG A  76      23.470  39.110  80.130  1.00  0.00           O
ATOM   1014  N   TYR A  77      25.670  39.250  79.570  1.00  0.00           N
ATOM   1015  HN  TYR A  77      26.280  39.460  78.810  1.00  0.00           H
ATOM   1016  CA  TYR A  77      26.270  39.270  80.860  1.00  0.00           C
ATOM   1017  HA  TYR A  77      25.520  38.920  81.550  1.00  0.00           H
ATOM   1018  CB  TYR A  77      27.580  38.420  80.930  1.00  0.00           C
ATOM   1019  HB1 TYR A  77      28.070  38.480  81.920  1.00  0.00           H
ATOM   1020  HB2 TYR A  77      28.370  38.780  80.230  1.00  0.00           H
ATOM   1021  CG  TYR A  77      27.310  36.950  80.670  1.00  0.00           C
ATOM   1022  CD1 TYR A  77      26.300  36.260  81.350  1.00  0.00           C
ATOM   1023  HD1 TYR A  77      25.650  36.700  82.090  1.00  0.00           H
ATOM   1024  CE1 TYR A  77      26.100  34.880  81.110  1.00  0.00           C
ATOM   1025  HE1 TYR A  77      25.330  34.340  81.640  1.00  0.00           H
ATOM   1026  CZ  TYR A  77      26.840  34.140  80.170  1.00  0.00           C
ATOM   1027  OH  TYR A  77      26.410  32.820  79.900  1.00  0.00           O
ATOM   1028  HH  TYR A  77      26.840  32.420  79.140  1.00  0.00           H
ATOM   1029  CD2 TYR A  77      28.120  36.190  79.780  1.00  0.00           C
ATOM   1030  HD2 TYR A  77      28.970  36.720  79.390  1.00  0.00           H
ATOM   1031  CE2 TYR A  77      27.790  34.840  79.460  1.00  0.00           C
ATOM   1032  HE2 TYR A  77      28.420  34.360  78.730  1.00  0.00           H
ATOM   1033  C   TYR A  77      26.570  40.700  81.390  1.00  0.00           C
ATOM   1034  O   TYR A  77      27.260  41.480  80.680  1.00  0.00           O
ATOM   1035  N   THR A  78      26.120  41.040  82.640  1.00  0.00           N
ATOM   1036  HN  THR A  78      25.580  40.430  83.220  1.00  0.00           H
ATOM   1037  CA  THR A  78      26.450  42.270  83.400  1.00  0.00           C
ATOM   1038  HA  THR A  78      26.030  43.130  82.880  1.00  0.00           H
ATOM   1039  CB  THR A  78      25.790  42.260  84.800  1.00  0.00           C
ATOM   1040  HB  THR A  78      26.150  43.140  85.380  1.00  0.00           H
ATOM   1041  OG1 THR A  78      26.130  41.050  85.390  1.00  0.00           O
ATOM   1042  HG1 THR A  78      25.880  41.180  86.310  1.00  0.00           H
ATOM   1043  CG2 THR A  78      24.320  42.260  84.480  1.00  0.00           C
ATOM   1044 HG21 THR A  78      23.720  42.270  85.410  1.00  0.00           H
ATOM   1045 HG22 THR A  78      23.990  41.380  83.890  1.00  0.00           H
ATOM   1046 HG23 THR A  78      24.090  43.210  83.960  1.00  0.00           H
ATOM   1047  C   THR A  78      27.850  42.710  83.410  1.00  0.00           C
ATOM   1048  O   THR A  78      28.220  43.890  83.160  1.00  0.00           O
ATOM   1049  N   LYS A  79      28.730  41.780  83.770  1.00  0.00           N
ATOM   1050  HN  LYS A  79      28.490  40.840  84.000  1.00  0.00           H
ATOM   1051  CA  LYS A  79      30.160  42.080  83.980  1.00  0.00           C
ATOM   1052  HA  LYS A  79      30.260  43.000  84.530  1.00  0.00           H
ATOM   1053  CB  LYS A  79      30.860  40.840  84.620  1.00  0.00           C
ATOM   1054  HB1 LYS A  79      31.950  40.940  84.790  1.00  0.00           H
ATOM   1055  HB2 LYS A  79      30.900  39.980  83.910  1.00  0.00           H
ATOM   1056  CG  LYS A  79      30.260  40.320  85.970  1.00  0.00           C
ATOM   1057  HG1 LYS A  79      30.780  39.470  86.450  1.00  0.00           H
ATOM   1058  HG2 LYS A  79      29.240  39.930  85.740  1.00  0.00           H
ATOM   1059  CD  LYS A  79      30.170  41.400  87.030  1.00  0.00           C
ATOM   1060  HD1 LYS A  79      29.590  41.000  87.880  1.00  0.00           H
ATOM   1061  HD2 LYS A  79      29.500  42.200  86.650  1.00  0.00           H
ATOM   1062  CE  LYS A  79      31.520  41.970  87.490  1.00  0.00           C
ATOM   1063  HE1 LYS A  79      32.060  42.420  86.630  1.00  0.00           H
ATOM   1064  HE2 LYS A  79      32.170  41.140  87.850  1.00  0.00           H
ATOM   1065  NZ  LYS A  79      31.310  43.040  88.520  1.00  0.00           N
ATOM   1066  HZ1 LYS A  79      32.120  43.680  88.580  1.00  0.00           H
ATOM   1067  HZ2 LYS A  79      31.210  42.440  89.370  1.00  0.00           H
ATOM   1068  HZ3 LYS A  79      30.480  43.610  88.240  1.00  0.00           H
ATOM   1069  C   LYS A  79      30.920  42.360  82.700  1.00  0.00           C
ATOM   1070  O   LYS A  79      32.020  42.940  82.640  1.00  0.00           O
ATOM   1071  N   MET A  80      30.420  41.970  81.560  1.00  0.00           N
ATOM   1072  HN  MET A  80      29.460  41.690  81.520  1.00  0.00           H
ATOM   1073  CA  MET A  80      31.190  42.140  80.330  1.00  0.00           C
ATOM   1074  HA  MET A  80      32.270  42.080  80.420  1.00  0.00           H
ATOM   1075  CB  MET A  80      30.890  40.980  79.390  1.00  0.00           C
ATOM   1076  HB1 MET A  80      30.970  41.260  78.320  1.00  0.00           H
ATOM   1077  HB2 MET A  80      29.790  40.860  79.450  1.00  0.00           H
ATOM   1078  CG  MET A  80      31.580  39.640  79.630  1.00  0.00           C
ATOM   1079  HG1 MET A  80      32.660  39.880  79.490  1.00  0.00           H
ATOM   1080  HG2 MET A  80      31.220  39.010  78.790  1.00  0.00           H
ATOM   1081  SD  MET A  80      31.490  38.860  81.230  1.00  0.00           S
ATOM   1082  CE  MET A  80      32.010  37.280  80.630  1.00  0.00           C
ATOM   1083  HE1 MET A  80      31.590  36.440  81.220  1.00  0.00           H
ATOM   1084  HE2 MET A  80      33.120  37.290  80.720  1.00  0.00           H
ATOM   1085  HE3 MET A  80      31.750  37.200  79.550  1.00  0.00           H
ATOM   1086  C   MET A  80      31.030  43.420  79.630  1.00  0.00           C
ATOM   1087  O   MET A  80      31.620  43.670  78.620  1.00  0.00           O
ATOM   1088  N   LYS A  81      30.150  44.350  80.160  1.00  0.00           N
ATOM   1089  HN  LYS A  81      29.640  44.110  80.980  1.00  0.00           H
ATOM   1090  CA  LYS A  81      29.750  45.520  79.340  1.00  0.00           C
ATOM   1091  HA  LYS A  81      29.820  45.370  78.280  1.00  0.00           H
ATOM   1092  CB  LYS A  81      28.320  45.770  79.920  1.00  0.00           C
ATOM   1093  HB1 LYS A  81      27.850  46.730  79.650  1.00  0.00           H
ATOM   1094  HB2 LYS A  81      28.290  45.840  81.030  1.00  0.00           H
ATOM   1095  CG  LYS A  81      27.310  44.710  79.440  1.00  0.00           C
ATOM   1096  HG1 LYS A  81      27.650  43.700  79.750  1.00  0.00           H
ATOM   1097  HG2 LYS A  81      27.160  44.710  78.340  1.00  0.00           H
ATOM   1098  CD  LYS A  81      26.000  44.890  80.250  1.00  0.00           C
ATOM   1099  HD1 LYS A  81      25.490  45.800  79.870  1.00  0.00           H
ATOM   1100  HD2 LYS A  81      26.220  45.060  81.330  1.00  0.00           H
ATOM   1101  CE  LYS A  81      24.890  43.860  80.090  1.00  0.00           C
ATOM   1102  HE1 LYS A  81      25.220  42.850  80.420  1.00  0.00           H
ATOM   1103  HE2 LYS A  81      24.610  43.890  79.010  1.00  0.00           H
ATOM   1104  NZ  LYS A  81      23.720  44.230  80.930  1.00  0.00           N
ATOM   1105  HZ1 LYS A  81      23.040  43.450  80.980  1.00  0.00           H
ATOM   1106  HZ2 LYS A  81      23.200  45.040  80.520  1.00  0.00           H
ATOM   1107  HZ3 LYS A  81      23.950  44.390  81.930  1.00  0.00           H
ATOM   1108  C   LYS A  81      30.650  46.730  79.560  1.00  0.00           C
ATOM   1109  O   LYS A  81      30.310  47.940  79.620  1.00  0.00           O
ATOM   1110  N   THR A  82      31.960  46.420  79.660  1.00  0.00           N
ATOM   1111  HN  THR A  82      32.140  45.440  79.670  1.00  0.00           H
ATOM   1112  CA  THR A  82      33.090  47.400  79.850  1.00  0.00           C
ATOM   1113  HA  THR A  82      32.850  48.140  80.590  1.00  0.00           H
ATOM   1114  CB  THR A  82      34.370  46.760  80.410  1.00  0.00           C
ATOM   1115  HB  THR A  82      34.970  47.640  80.740  1.00  0.00           H
ATOM   1116  OG1 THR A  82      35.150  46.030  79.540  1.00  0.00           O
ATOM   1117  HG1 THR A  82      35.870  45.640  80.040  1.00  0.00           H
ATOM   1118  CG2 THR A  82      34.100  45.790  81.610  1.00  0.00           C
ATOM   1119 HG21 THR A  82      35.060  45.330  81.930  1.00  0.00           H
ATOM   1120 HG22 THR A  82      33.460  44.940  81.290  1.00  0.00           H
ATOM   1121 HG23 THR A  82      33.650  46.240  82.520  1.00  0.00           H
ATOM   1122  C   THR A  82      33.470  48.080  78.560  1.00  0.00           C
ATOM   1123  O   THR A  82      33.080  47.650  77.460  1.00  0.00           O
ATOM   1124  N   ALA A  83      34.210  49.230  78.610  1.00  0.00           N
ATOM   1125  HN  ALA A  83      34.540  49.440  79.530  1.00  0.00           H
ATOM   1126  CA  ALA A  83      34.500  49.950  77.400  1.00  0.00           C
ATOM   1127  HA  ALA A  83      33.560  50.100  76.900  1.00  0.00           H
ATOM   1128  CB  ALA A  83      35.130  51.350  77.820  1.00  0.00           C
ATOM   1129  HB1 ALA A  83      35.970  51.310  78.550  1.00  0.00           H
ATOM   1130  HB2 ALA A  83      34.260  51.900  78.240  1.00  0.00           H
ATOM   1131  HB3 ALA A  83      35.510  51.910  76.930  1.00  0.00           H
ATOM   1132  C   ALA A  83      35.540  49.210  76.570  1.00  0.00           C
ATOM   1133  O   ALA A  83      35.480  49.200  75.350  1.00  0.00           O
ATOM   1134  N   THR A  84      36.540  48.470  77.260  1.00  0.00           N
ATOM   1135  HN  THR A  84      36.720  48.610  78.220  1.00  0.00           H
ATOM   1136  CA  THR A  84      37.360  47.450  76.600  1.00  0.00           C
ATOM   1137  HA  THR A  84      37.880  47.930  75.790  1.00  0.00           H
ATOM   1138  CB  THR A  84      38.360  46.880  77.610  1.00  0.00           C
ATOM   1139  HB  THR A  84      37.880  46.510  78.540  1.00  0.00           H
ATOM   1140  OG1 THR A  84      39.320  47.810  78.080  1.00  0.00           O
ATOM   1141  HG1 THR A  84      38.790  48.360  78.660  1.00  0.00           H
ATOM   1142  CG2 THR A  84      39.250  45.830  76.880  1.00  0.00           C
ATOM   1143 HG21 THR A  84      38.600  44.930  76.800  1.00  0.00           H
ATOM   1144 HG22 THR A  84      40.110  45.450  77.460  1.00  0.00           H
ATOM   1145 HG23 THR A  84      39.440  46.310  75.890  1.00  0.00           H
ATOM   1146  C   THR A  84      36.610  46.390  75.820  1.00  0.00           C
ATOM   1147  O   THR A  84      36.920  46.120  74.670  1.00  0.00           O
ATOM   1148  N   ASN A  85      35.570  45.770  76.330  1.00  0.00           N
ATOM   1149  HN  ASN A  85      35.140  45.930  77.220  1.00  0.00           H
ATOM   1150  CA  ASN A  85      34.790  44.770  75.590  1.00  0.00           C
ATOM   1151  HA  ASN A  85      35.490  44.190  75.010  1.00  0.00           H
ATOM   1152  CB  ASN A  85      33.950  44.010  76.580  1.00  0.00           C
ATOM   1153  HB1 ASN A  85      33.160  43.370  76.130  1.00  0.00           H
ATOM   1154  HB2 ASN A  85      33.480  44.670  77.340  1.00  0.00           H
ATOM   1155  CG  ASN A  85      34.820  43.060  77.390  1.00  0.00           C
ATOM   1156  OD1 ASN A  85      35.930  42.760  77.040  1.00  0.00           O
ATOM   1157  ND2 ASN A  85      34.320  42.550  78.550  1.00  0.00           N
ATOM   1158 HD21 ASN A  85      34.850  41.800  78.950  1.00  0.00           H
ATOM   1159 HD22 ASN A  85      33.430  42.770  78.960  1.00  0.00           H
ATOM   1160  C   ASN A  85      33.870  45.310  74.520  1.00  0.00           C
ATOM   1161  O   ASN A  85      33.590  44.660  73.490  1.00  0.00           O
ATOM   1162  N   ILE A  86      33.500  46.600  74.640  1.00  0.00           N
ATOM   1163  HN  ILE A  86      33.640  47.170  75.450  1.00  0.00           H
ATOM   1164  CA  ILE A  86      32.880  47.360  73.510  1.00  0.00           C
ATOM   1165  HA  ILE A  86      31.990  46.900  73.100  1.00  0.00           H
ATOM   1166  CB  ILE A  86      32.380  48.700  74.060  1.00  0.00           C
ATOM   1167  HB  ILE A  86      33.090  48.860  74.900  1.00  0.00           H
ATOM   1168  CG2 ILE A  86      32.580  49.980  73.190  1.00  0.00           C
ATOM   1169 HG21 ILE A  86      32.160  49.610  72.230  1.00  0.00           H
ATOM   1170 HG22 ILE A  86      33.670  50.170  73.050  1.00  0.00           H
ATOM   1171 HG23 ILE A  86      32.110  50.920  73.550  1.00  0.00           H
ATOM   1172  CG1 ILE A  86      31.060  48.590  74.720  1.00  0.00           C
ATOM   1173 HG11 ILE A  86      30.960  47.640  75.290  1.00  0.00           H
ATOM   1174 HG12 ILE A  86      30.250  48.760  73.970  1.00  0.00           H
ATOM   1175  CD  ILE A  86      30.910  49.720  75.760  1.00  0.00           C
ATOM   1176  HD1 ILE A  86      31.600  49.590  76.610  1.00  0.00           H
ATOM   1177  HD2 ILE A  86      29.920  49.580  76.240  1.00  0.00           H
ATOM   1178  HD3 ILE A  86      30.850  50.700  75.240  1.00  0.00           H
ATOM   1179  C   ILE A  86      33.860  47.450  72.260  1.00  0.00           C
ATOM   1180  O   ILE A  86      33.350  47.370  71.130  1.00  0.00           O
ATOM   1181  N   TYR A  87      35.170  47.710  72.490  1.00  0.00           N
ATOM   1182  HN  TYR A  87      35.380  48.010  73.410  1.00  0.00           H
ATOM   1183  CA  TYR A  87      36.150  47.640  71.450  1.00  0.00           C
ATOM   1184  HA  TYR A  87      35.900  48.230  70.580  1.00  0.00           H
ATOM   1185  CB  TYR A  87      37.570  48.120  71.760  1.00  0.00           C
ATOM   1186  HB1 TYR A  87      38.110  48.350  70.820  1.00  0.00           H
ATOM   1187  HB2 TYR A  87      37.860  47.410  72.570  1.00  0.00           H
ATOM   1188  CG  TYR A  87      37.500  49.440  72.460  1.00  0.00           C
ATOM   1189  CD1 TYR A  87      36.730  50.430  71.850  1.00  0.00           C
ATOM   1190  HD1 TYR A  87      36.260  50.250  70.890  1.00  0.00           H
ATOM   1191  CE1 TYR A  87      36.710  51.690  72.430  1.00  0.00           C
ATOM   1192  HE1 TYR A  87      36.180  52.480  71.900  1.00  0.00           H
ATOM   1193  CZ  TYR A  87      37.420  51.940  73.550  1.00  0.00           C
ATOM   1194  OH  TYR A  87      37.360  53.250  74.100  1.00  0.00           O
ATOM   1195  HH  TYR A  87      38.010  53.290  74.810  1.00  0.00           H
ATOM   1196  CD2 TYR A  87      38.220  49.730  73.670  1.00  0.00           C
ATOM   1197  HD2 TYR A  87      38.840  49.000  74.160  1.00  0.00           H
ATOM   1198  CE2 TYR A  87      38.210  51.010  74.220  1.00  0.00           C
ATOM   1199  HE2 TYR A  87      38.810  51.200  75.100  1.00  0.00           H
ATOM   1200  C   TYR A  87      36.230  46.200  70.830  1.00  0.00           C
ATOM   1201  O   TYR A  87      36.280  45.970  69.600  1.00  0.00           O
ATOM   1202  N   ILE A  88      36.230  45.100  71.680  1.00  0.00           N
ATOM   1203  HN  ILE A  88      36.230  45.260  72.670  1.00  0.00           H
ATOM   1204  CA  ILE A  88      36.390  43.750  71.210  1.00  0.00           C
ATOM   1205  HA  ILE A  88      37.170  43.670  70.470  1.00  0.00           H
ATOM   1206  CB  ILE A  88      36.680  42.660  72.190  1.00  0.00           C
ATOM   1207  HB  ILE A  88      35.890  42.470  72.940  1.00  0.00           H
ATOM   1208  CG2 ILE A  88      36.960  41.340  71.430  1.00  0.00           C
ATOM   1209 HG21 ILE A  88      37.030  40.470  72.130  1.00  0.00           H
ATOM   1210 HG22 ILE A  88      37.880  41.510  70.830  1.00  0.00           H
ATOM   1211 HG23 ILE A  88      36.190  41.020  70.710  1.00  0.00           H
ATOM   1212  CG1 ILE A  88      37.980  43.120  72.940  1.00  0.00           C
ATOM   1213 HG11 ILE A  88      37.820  44.180  73.250  1.00  0.00           H
ATOM   1214 HG12 ILE A  88      38.750  43.160  72.140  1.00  0.00           H
ATOM   1215  CD  ILE A  88      38.420  42.280  74.090  1.00  0.00           C
ATOM   1216  HD1 ILE A  88      39.410  42.730  74.340  1.00  0.00           H
ATOM   1217  HD2 ILE A  88      38.580  41.220  73.790  1.00  0.00           H
ATOM   1218  HD3 ILE A  88      37.650  42.300  74.890  1.00  0.00           H
ATOM   1219  C   ILE A  88      35.090  43.330  70.410  1.00  0.00           C
ATOM   1220  O   ILE A  88      35.170  42.550  69.460  1.00  0.00           O
ATOM   1221  N   PHE A  89      33.880  43.820  70.820  1.00  0.00           N
ATOM   1222  HN  PHE A  89      33.780  44.320  71.680  1.00  0.00           H
ATOM   1223  CA  PHE A  89      32.630  43.510  70.160  1.00  0.00           C
ATOM   1224  HA  PHE A  89      32.420  42.450  70.190  1.00  0.00           H
ATOM   1225  CB  PHE A  89      31.380  44.280  70.770  1.00  0.00           C
ATOM   1226  HB1 PHE A  89      31.600  45.370  70.720  1.00  0.00           H
ATOM   1227  HB2 PHE A  89      31.410  44.040  71.860  1.00  0.00           H
ATOM   1228  CG  PHE A  89      29.940  44.100  70.260  1.00  0.00           C
ATOM   1229  CD1 PHE A  89      29.040  43.230  70.880  1.00  0.00           C
ATOM   1230  HD1 PHE A  89      29.400  42.590  71.680  1.00  0.00           H
ATOM   1231  CE1 PHE A  89      27.710  43.100  70.430  1.00  0.00           C
ATOM   1232  HE1 PHE A  89      27.020  42.410  70.890  1.00  0.00           H
ATOM   1233  CZ  PHE A  89      27.320  43.930  69.340  1.00  0.00           C
ATOM   1234  HZ  PHE A  89      26.280  43.870  69.020  1.00  0.00           H
ATOM   1235  CD2 PHE A  89      29.550  44.840  69.160  1.00  0.00           C
ATOM   1236  HD2 PHE A  89      30.280  45.420  68.620  1.00  0.00           H
ATOM   1237  CE2 PHE A  89      28.230  44.790  68.660  1.00  0.00           C
ATOM   1238  HE2 PHE A  89      27.850  45.410  67.860  1.00  0.00           H
ATOM   1239  C   PHE A  89      32.730  43.900  68.630  1.00  0.00           C
ATOM   1240  O   PHE A  89      32.440  43.140  67.680  1.00  0.00           O
ATOM   1241  N   ASN A  90      33.320  45.080  68.400  1.00  0.00           N
ATOM   1242  HN  ASN A  90      33.530  45.740  69.120  1.00  0.00           H
ATOM   1243  CA  ASN A  90      33.710  45.530  67.070  1.00  0.00           C
ATOM   1244  HA  ASN A  90      32.780  45.560  66.520  1.00  0.00           H
ATOM   1245  CB  ASN A  90      34.210  46.890  67.080  1.00  0.00           C
ATOM   1246  HB1 ASN A  90      35.290  47.010  66.830  1.00  0.00           H
ATOM   1247  HB2 ASN A  90      34.230  47.390  68.080  1.00  0.00           H
ATOM   1248  CG  ASN A  90      33.450  47.850  66.180  1.00  0.00           C
ATOM   1249  OD1 ASN A  90      32.220  48.000  66.300  1.00  0.00           O
ATOM   1250  ND2 ASN A  90      34.220  48.640  65.340  1.00  0.00           N
ATOM   1251 HD21 ASN A  90      33.730  49.340  64.820  1.00  0.00           H
ATOM   1252 HD22 ASN A  90      35.210  48.510  65.360  1.00  0.00           H
ATOM   1253  C   ASN A  90      34.620  44.660  66.210  1.00  0.00           C
ATOM   1254  O   ASN A  90      34.340  44.360  65.060  1.00  0.00           O
ATOM   1255  N   LEU A  91      35.780  44.360  66.850  1.00  0.00           N
ATOM   1256  HN  LEU A  91      35.880  44.660  67.800  1.00  0.00           H
ATOM   1257  CA  LEU A  91      36.870  43.540  66.350  1.00  0.00           C
ATOM   1258  HA  LEU A  91      37.150  43.890  65.370  1.00  0.00           H
ATOM   1259  CB  LEU A  91      37.960  43.550  67.400  1.00  0.00           C
ATOM   1260  HB1 LEU A  91      37.640  42.850  68.190  1.00  0.00           H
ATOM   1261  HB2 LEU A  91      37.960  44.570  67.840  1.00  0.00           H
ATOM   1262  CG  LEU A  91      39.400  43.100  67.000  1.00  0.00           C
ATOM   1263  HG  LEU A  91      39.350  42.060  66.590  1.00  0.00           H
ATOM   1264  CD1 LEU A  91      40.100  44.010  65.940  1.00  0.00           C
ATOM   1265 HD11 LEU A  91      39.470  44.120  65.020  1.00  0.00           H
ATOM   1266 HD12 LEU A  91      41.090  43.660  65.590  1.00  0.00           H
ATOM   1267 HD13 LEU A  91      40.310  45.010  66.370  1.00  0.00           H
ATOM   1268  CD2 LEU A  91      40.300  42.890  68.270  1.00  0.00           C
ATOM   1269 HD21 LEU A  91      39.770  42.180  68.950  1.00  0.00           H
ATOM   1270 HD22 LEU A  91      40.620  43.770  68.860  1.00  0.00           H
ATOM   1271 HD23 LEU A  91      41.240  42.390  67.970  1.00  0.00           H
ATOM   1272  C   LEU A  91      36.400  42.100  66.030  1.00  0.00           C
ATOM   1273  O   LEU A  91      36.820  41.470  65.090  1.00  0.00           O
ATOM   1274  N   ALA A  92      35.500  41.570  66.860  1.00  0.00           N
ATOM   1275  HN  ALA A  92      35.120  42.050  67.650  1.00  0.00           H
ATOM   1276  CA  ALA A  92      34.830  40.280  66.710  1.00  0.00           C
ATOM   1277  HA  ALA A  92      35.610  39.540  66.600  1.00  0.00           H
ATOM   1278  CB  ALA A  92      33.840  40.080  67.910  1.00  0.00           C
ATOM   1279  HB1 ALA A  92      33.320  41.030  68.140  1.00  0.00           H
ATOM   1280  HB2 ALA A  92      34.480  39.810  68.770  1.00  0.00           H
ATOM   1281  HB3 ALA A  92      33.220  39.200  67.660  1.00  0.00           H
ATOM   1282  C   ALA A  92      33.920  40.220  65.480  1.00  0.00           C
ATOM   1283  O   ALA A  92      33.760  39.260  64.770  1.00  0.00           O
ATOM   1284  N   LEU A  93      33.220  41.380  65.270  1.00  0.00           N
ATOM   1285  HN  LEU A  93      33.160  42.160  65.900  1.00  0.00           H
ATOM   1286  CA  LEU A  93      32.360  41.580  64.140  1.00  0.00           C
ATOM   1287  HA  LEU A  93      31.720  40.710  64.080  1.00  0.00           H
ATOM   1288  CB  LEU A  93      31.430  42.790  64.260  1.00  0.00           C
ATOM   1289  HB1 LEU A  93      32.150  43.590  64.500  1.00  0.00           H
ATOM   1290  HB2 LEU A  93      30.750  42.790  65.130  1.00  0.00           H
ATOM   1291  CG  LEU A  93      30.690  43.200  62.960  1.00  0.00           C
ATOM   1292  HG  LEU A  93      31.410  43.380  62.140  1.00  0.00           H
ATOM   1293  CD1 LEU A  93      29.650  42.120  62.430  1.00  0.00           C
ATOM   1294 HD11 LEU A  93      29.170  42.540  61.520  1.00  0.00           H
ATOM   1295 HD12 LEU A  93      28.960  41.900  63.270  1.00  0.00           H
ATOM   1296 HD13 LEU A  93      30.160  41.170  62.170  1.00  0.00           H
ATOM   1297  CD2 LEU A  93      30.230  44.710  63.130  1.00  0.00           C
ATOM   1298 HD21 LEU A  93      30.050  45.110  62.100  1.00  0.00           H
ATOM   1299 HD22 LEU A  93      31.060  45.300  63.580  1.00  0.00           H
ATOM   1300 HD23 LEU A  93      29.240  44.840  63.620  1.00  0.00           H
ATOM   1301  C   LEU A  93      33.140  41.580  62.850  1.00  0.00           C
ATOM   1302  O   LEU A  93      32.700  40.970  61.870  1.00  0.00           O
ATOM   1303  N   ALA A  94      34.310  42.300  62.810  1.00  0.00           N
ATOM   1304  HN  ALA A  94      34.580  42.800  63.640  1.00  0.00           H
ATOM   1305  CA  ALA A  94      35.200  42.350  61.680  1.00  0.00           C
ATOM   1306  HA  ALA A  94      34.640  42.710  60.830  1.00  0.00           H
ATOM   1307  CB  ALA A  94      36.230  43.360  61.940  1.00  0.00           C
ATOM   1308  HB1 ALA A  94      36.760  43.060  62.870  1.00  0.00           H
ATOM   1309  HB2 ALA A  94      35.760  44.340  62.160  1.00  0.00           H
ATOM   1310  HB3 ALA A  94      36.970  43.320  61.110  1.00  0.00           H
ATOM   1311  C   ALA A  94      35.830  41.000  61.330  1.00  0.00           C
ATOM   1312  O   ALA A  94      35.880  40.690  60.110  1.00  0.00           O
ATOM   1313  N   ASP A  95      36.260  40.200  62.290  1.00  0.00           N
ATOM   1314  HN  ASP A  95      36.260  40.560  63.220  1.00  0.00           H
ATOM   1315  CA  ASP A  95      36.680  38.780  62.180  1.00  0.00           C
ATOM   1316  HA  ASP A  95      37.490  38.770  61.470  1.00  0.00           H
ATOM   1317  CB  ASP A  95      37.270  38.160  63.530  1.00  0.00           C
ATOM   1318  HB1 ASP A  95      37.460  37.070  63.640  1.00  0.00           H
ATOM   1319  HB2 ASP A  95      36.580  38.480  64.330  1.00  0.00           H
ATOM   1320  CG  ASP A  95      38.670  38.730  63.770  1.00  0.00           C
ATOM   1321  OD1 ASP A  95      39.030  38.850  64.950  1.00  0.00           O
ATOM   1322  OD2 ASP A  95      39.370  38.940  62.760  1.00  0.00           O
ATOM   1323  C   ASP A  95      35.670  37.770  61.650  1.00  0.00           C
ATOM   1324  O   ASP A  95      35.980  36.970  60.770  1.00  0.00           O
ATOM   1325  N   ALA A  96      34.450  37.880  62.140  1.00  0.00           N
ATOM   1326  HN  ALA A  96      34.230  38.560  62.840  1.00  0.00           H
ATOM   1327  CA  ALA A  96      33.270  37.170  61.660  1.00  0.00           C
ATOM   1328  HA  ALA A  96      33.590  36.140  61.710  1.00  0.00           H
ATOM   1329  CB  ALA A  96      32.100  37.440  62.640  1.00  0.00           C
ATOM   1330  HB1 ALA A  96      31.150  36.890  62.470  1.00  0.00           H
ATOM   1331  HB2 ALA A  96      31.790  38.500  62.510  1.00  0.00           H
ATOM   1332  HB3 ALA A  96      32.420  37.290  63.690  1.00  0.00           H
ATOM   1333  C   ALA A  96      32.840  37.460  60.270  1.00  0.00           C
ATOM   1334  O   ALA A  96      32.590  36.520  59.560  1.00  0.00           O
ATOM   1335  N   LEU A  97      32.900  38.740  59.820  1.00  0.00           N
ATOM   1336  HN  LEU A  97      33.050  39.430  60.530  1.00  0.00           H
ATOM   1337  CA  LEU A  97      32.680  38.990  58.450  1.00  0.00           C
ATOM   1338  HA  LEU A  97      31.720  38.580  58.170  1.00  0.00           H
ATOM   1339  CB  LEU A  97      32.670  40.470  58.050  1.00  0.00           C
ATOM   1340  HB1 LEU A  97      32.570  40.640  56.960  1.00  0.00           H
ATOM   1341  HB2 LEU A  97      33.690  40.810  58.320  1.00  0.00           H
ATOM   1342  CG  LEU A  97      31.680  41.430  58.810  1.00  0.00           C
ATOM   1343  HG  LEU A  97      31.750  41.270  59.910  1.00  0.00           H
ATOM   1344  CD1 LEU A  97      32.260  42.840  58.770  1.00  0.00           C
ATOM   1345 HD11 LEU A  97      32.230  43.230  57.730  1.00  0.00           H
ATOM   1346 HD12 LEU A  97      33.260  43.000  59.240  1.00  0.00           H
ATOM   1347 HD13 LEU A  97      31.590  43.410  59.440  1.00  0.00           H
ATOM   1348  CD2 LEU A  97      30.150  41.300  58.470  1.00  0.00           C
ATOM   1349 HD21 LEU A  97      29.910  40.220  58.410  1.00  0.00           H
ATOM   1350 HD22 LEU A  97      29.960  41.720  57.460  1.00  0.00           H
ATOM   1351 HD23 LEU A  97      29.490  41.820  59.200  1.00  0.00           H
ATOM   1352  C   LEU A  97      33.680  38.250  57.510  1.00  0.00           C
ATOM   1353  O   LEU A  97      33.230  37.610  56.540  1.00  0.00           O
ATOM   1354  N   ALA A  98      34.950  38.390  57.780  1.00  0.00           N
ATOM   1355  HN  ALA A  98      35.290  39.060  58.430  1.00  0.00           H
ATOM   1356  CA  ALA A  98      35.870  37.650  56.960  1.00  0.00           C
ATOM   1357  HA  ALA A  98      35.730  37.950  55.940  1.00  0.00           H
ATOM   1358  CB  ALA A  98      37.300  37.890  57.400  1.00  0.00           C
ATOM   1359  HB1 ALA A  98      38.110  37.750  56.660  1.00  0.00           H
ATOM   1360  HB2 ALA A  98      37.630  37.340  58.310  1.00  0.00           H
ATOM   1361  HB3 ALA A  98      37.210  38.940  57.760  1.00  0.00           H
ATOM   1362  C   ALA A  98      35.600  36.090  56.920  1.00  0.00           C
ATOM   1363  O   ALA A  98      35.590  35.370  55.860  1.00  0.00           O
ATOM   1364  N   THR A  99      35.400  35.450  58.100  1.00  0.00           N
ATOM   1365  HN  THR A  99      35.280  36.010  58.920  1.00  0.00           H
ATOM   1366  CA  THR A  99      35.280  33.980  58.180  1.00  0.00           C
ATOM   1367  HA  THR A  99      36.080  33.550  57.580  1.00  0.00           H
ATOM   1368  CB  THR A  99      35.350  33.320  59.580  1.00  0.00           C
ATOM   1369  HB  THR A  99      34.770  32.380  59.720  1.00  0.00           H
ATOM   1370  OG1 THR A  99      34.960  34.130  60.630  1.00  0.00           O
ATOM   1371  HG1 THR A  99      35.340  35.010  60.560  1.00  0.00           H
ATOM   1372  CG2 THR A  99      36.750  32.970  60.040  1.00  0.00           C
ATOM   1373 HG21 THR A  99      37.450  33.830  60.090  1.00  0.00           H
ATOM   1374 HG22 THR A  99      37.210  32.200  59.390  1.00  0.00           H
ATOM   1375 HG23 THR A  99      36.820  32.650  61.100  1.00  0.00           H
ATOM   1376  C   THR A  99      34.050  33.430  57.500  1.00  0.00           C
ATOM   1377  O   THR A  99      33.910  32.260  57.270  1.00  0.00           O
ATOM   1378  N   SER A 100      33.100  34.250  57.100  1.00  0.00           N
ATOM   1379  HN  SER A 100      33.290  35.230  57.170  1.00  0.00           H
ATOM   1380  CA  SER A 100      31.900  33.790  56.410  1.00  0.00           C
ATOM   1381  HA  SER A 100      31.580  32.860  56.860  1.00  0.00           H
ATOM   1382  CB  SER A 100      30.730  34.850  56.620  1.00  0.00           C
ATOM   1383  HB1 SER A 100      30.780  35.060  57.710  1.00  0.00           H
ATOM   1384  HB2 SER A 100      29.750  34.390  56.360  1.00  0.00           H
ATOM   1385  OG  SER A 100      30.970  36.150  55.990  1.00  0.00           O
ATOM   1386  HG1 SER A 100      31.700  36.640  56.370  1.00  0.00           H
ATOM   1387  C   SER A 100      32.060  33.720  54.860  1.00  0.00           C
ATOM   1388  O   SER A 100      31.290  33.150  54.070  1.00  0.00           O
ATOM   1389  N   THR A 101      33.150  34.390  54.310  1.00  0.00           N
ATOM   1390  HN  THR A 101      33.740  34.860  54.950  1.00  0.00           H
ATOM   1391  CA  THR A 101      33.550  34.330  52.860  1.00  0.00           C
ATOM   1392  HA  THR A 101      32.630  34.350  52.290  1.00  0.00           H
ATOM   1393  CB  THR A 101      34.410  35.540  52.480  1.00  0.00           C
ATOM   1394  HB  THR A 101      34.490  35.460  51.370  1.00  0.00           H
ATOM   1395  OG1 THR A 101      35.690  35.650  53.160  1.00  0.00           O
ATOM   1396  HG1 THR A 101      35.680  35.530  54.110  1.00  0.00           H
ATOM   1397  CG2 THR A 101      33.550  36.760  52.840  1.00  0.00           C
ATOM   1398 HG21 THR A 101      33.430  36.830  53.950  1.00  0.00           H
ATOM   1399 HG22 THR A 101      32.610  36.770  52.260  1.00  0.00           H
ATOM   1400 HG23 THR A 101      34.050  37.650  52.410  1.00  0.00           H
ATOM   1401  C   THR A 101      34.280  33.020  52.500  1.00  0.00           C
ATOM   1402  O   THR A 101      34.320  32.530  51.390  1.00  0.00           O
ATOM   1403  N   LEU A 102      34.810  32.330  53.500  1.00  0.00           N
ATOM   1404  HN  LEU A 102      34.730  32.760  54.390  1.00  0.00           H
ATOM   1405  CA  LEU A 102      35.630  31.150  53.350  1.00  0.00           C
ATOM   1406  HA  LEU A 102      36.490  31.410  52.750  1.00  0.00           H
ATOM   1407  CB  LEU A 102      36.190  30.550  54.670  1.00  0.00           C
ATOM   1408  HB1 LEU A 102      36.830  29.670  54.480  1.00  0.00           H
ATOM   1409  HB2 LEU A 102      35.390  30.320  55.410  1.00  0.00           H
ATOM   1410  CG  LEU A 102      37.050  31.540  55.450  1.00  0.00           C
ATOM   1411  HG  LEU A 102      36.340  32.320  55.770  1.00  0.00           H
ATOM   1412  CD1 LEU A 102      37.720  30.830  56.690  1.00  0.00           C
ATOM   1413 HD11 LEU A 102      38.500  30.160  56.270  1.00  0.00           H
ATOM   1414 HD12 LEU A 102      36.980  30.370  57.380  1.00  0.00           H
ATOM   1415 HD13 LEU A 102      38.220  31.680  57.220  1.00  0.00           H
ATOM   1416  CD2 LEU A 102      38.110  32.220  54.530  1.00  0.00           C
ATOM   1417 HD21 LEU A 102      38.540  31.460  53.830  1.00  0.00           H
ATOM   1418 HD22 LEU A 102      39.020  32.570  55.070  1.00  0.00           H
ATOM   1419 HD23 LEU A 102      37.780  32.990  53.810  1.00  0.00           H
ATOM   1420  C   LEU A 102      35.080  30.010  52.500  1.00  0.00           C
ATOM   1421  O   LEU A 102      35.950  29.410  51.790  1.00  0.00           O
ATOM   1422  N   PRO A 103      33.870  29.590  52.440  1.00  0.00           N
ATOM   1423  CD  PRO A 103      32.880  29.770  53.530  1.00  0.00           C
ATOM   1424  HD1 PRO A 103      32.060  30.450  53.200  1.00  0.00           H
ATOM   1425  HD2 PRO A 103      33.390  30.180  54.430  1.00  0.00           H
ATOM   1426  CA  PRO A 103      33.540  28.420  51.670  1.00  0.00           C
ATOM   1427  HA  PRO A 103      34.290  27.660  51.810  1.00  0.00           H
ATOM   1428  CB  PRO A 103      32.120  27.950  52.180  1.00  0.00           C
ATOM   1429  HB1 PRO A 103      32.010  26.850  52.070  1.00  0.00           H
ATOM   1430  HB2 PRO A 103      31.250  28.500  51.770  1.00  0.00           H
ATOM   1431  CG  PRO A 103      32.260  28.370  53.650  1.00  0.00           C
ATOM   1432  HG1 PRO A 103      31.310  28.440  54.220  1.00  0.00           H
ATOM   1433  HG2 PRO A 103      32.990  27.710  54.150  1.00  0.00           H
ATOM   1434  C   PRO A 103      33.490  28.700  50.220  1.00  0.00           C
ATOM   1435  O   PRO A 103      33.850  27.840  49.360  1.00  0.00           O
ATOM   1436  N   PHE A 104      33.140  29.850  49.740  1.00  0.00           N
ATOM   1437  HN  PHE A 104      33.020  30.580  50.410  1.00  0.00           H
ATOM   1438  CA  PHE A 104      33.210  30.240  48.350  1.00  0.00           C
ATOM   1439  HA  PHE A 104      32.630  29.490  47.840  1.00  0.00           H
ATOM   1440  CB  PHE A 104      32.520  31.660  48.070  1.00  0.00           C
ATOM   1441  HB1 PHE A 104      32.410  31.750  46.970  1.00  0.00           H
ATOM   1442  HB2 PHE A 104      33.220  32.490  48.360  1.00  0.00           H
ATOM   1443  CG  PHE A 104      31.180  31.840  48.740  1.00  0.00           C
ATOM   1444  CD1 PHE A 104      30.090  31.280  48.110  1.00  0.00           C
ATOM   1445  HD1 PHE A 104      30.260  30.640  47.260  1.00  0.00           H
ATOM   1446  CE1 PHE A 104      28.790  31.130  48.730  1.00  0.00           C
ATOM   1447  HE1 PHE A 104      27.990  30.620  48.210  1.00  0.00           H
ATOM   1448  CZ  PHE A 104      28.610  31.700  49.950  1.00  0.00           C
ATOM   1449  HZ  PHE A 104      27.770  31.530  50.610  1.00  0.00           H
ATOM   1450  CD2 PHE A 104      31.010  32.450  49.930  1.00  0.00           C
ATOM   1451  HD2 PHE A 104      31.870  32.780  50.500  1.00  0.00           H
ATOM   1452  CE2 PHE A 104      29.720  32.360  50.510  1.00  0.00           C
ATOM   1453  HE2 PHE A 104      29.630  32.850  51.470  1.00  0.00           H
ATOM   1454  C   PHE A 104      34.620  30.360  47.860  1.00  0.00           C
ATOM   1455  O   PHE A 104      34.990  30.000  46.740  1.00  0.00           O
ATOM   1456  N   GLN A 105      35.540  30.800  48.730  1.00  0.00           N
ATOM   1457  HN  GLN A 105      35.310  31.020  49.670  1.00  0.00           H
ATOM   1458  CA  GLN A 105      37.000  30.790  48.460  1.00  0.00           C
ATOM   1459  HA  GLN A 105      37.060  31.410  47.580  1.00  0.00           H
ATOM   1460  CB  GLN A 105      37.820  31.420  49.720  1.00  0.00           C
ATOM   1461  HB1 GLN A 105      38.880  31.190  49.480  1.00  0.00           H
ATOM   1462  HB2 GLN A 105      37.560  30.970  50.700  1.00  0.00           H
ATOM   1463  CG  GLN A 105      37.560  33.020  49.940  1.00  0.00           C
ATOM   1464  HG1 GLN A 105      38.290  33.370  50.710  1.00  0.00           H
ATOM   1465  HG2 GLN A 105      36.570  33.120  50.430  1.00  0.00           H
ATOM   1466  CD  GLN A 105      37.480  33.900  48.720  1.00  0.00           C
ATOM   1467  OE1 GLN A 105      37.710  33.480  47.590  1.00  0.00           O
ATOM   1468  NE2 GLN A 105      37.040  35.180  48.900  1.00  0.00           N
ATOM   1469 HE21 GLN A 105      36.880  35.490  49.840  1.00  0.00           H
ATOM   1470 HE22 GLN A 105      36.830  35.730  48.080  1.00  0.00           H
ATOM   1471  C   GLN A 105      37.650  29.430  48.250  1.00  0.00           C
ATOM   1472  O   GLN A 105      38.300  29.180  47.290  1.00  0.00           O
ATOM   1473  N   SER A 106      37.340  28.500  49.190  1.00  0.00           N
ATOM   1474  HN  SER A 106      37.100  28.860  50.080  1.00  0.00           H
ATOM   1475  CA  SER A 106      37.570  27.070  49.100  1.00  0.00           C
ATOM   1476  HA  SER A 106      38.590  26.770  49.320  1.00  0.00           H
ATOM   1477  CB  SER A 106      36.860  26.290  50.280  1.00  0.00           C
ATOM   1478  HB1 SER A 106      37.310  25.280  50.260  1.00  0.00           H
ATOM   1479  HB2 SER A 106      35.760  26.310  50.100  1.00  0.00           H
ATOM   1480  OG  SER A 106      37.220  26.930  51.490  1.00  0.00           O
ATOM   1481  HG1 SER A 106      36.680  27.720  51.590  1.00  0.00           H
ATOM   1482  C   SER A 106      37.140  26.450  47.750  1.00  0.00           C
ATOM   1483  O   SER A 106      37.860  25.760  47.110  1.00  0.00           O
ATOM   1484  N   ALA A 107      35.900  26.810  47.390  1.00  0.00           N
ATOM   1485  HN  ALA A 107      35.340  27.470  47.880  1.00  0.00           H
ATOM   1486  CA  ALA A 107      35.330  26.370  46.180  1.00  0.00           C
ATOM   1487  HA  ALA A 107      35.460  25.300  46.060  1.00  0.00           H
ATOM   1488  CB  ALA A 107      33.820  26.820  46.270  1.00  0.00           C
ATOM   1489  HB1 ALA A 107      33.890  27.860  46.660  1.00  0.00           H
ATOM   1490  HB2 ALA A 107      33.310  26.330  47.130  1.00  0.00           H
ATOM   1491  HB3 ALA A 107      33.290  26.640  45.310  1.00  0.00           H
ATOM   1492  C   ALA A 107      36.000  26.990  44.900  1.00  0.00           C
ATOM   1493  O   ALA A 107      36.170  26.340  43.890  1.00  0.00           O
ATOM   1494  N   LYS A 108      36.310  28.290  44.890  1.00  0.00           N
ATOM   1495  HN  LYS A 108      35.970  28.820  45.670  1.00  0.00           H
ATOM   1496  CA  LYS A 108      37.060  28.930  43.820  1.00  0.00           C
ATOM   1497  HA  LYS A 108      36.450  29.030  42.930  1.00  0.00           H
ATOM   1498  CB  LYS A 108      37.420  30.370  44.270  1.00  0.00           C
ATOM   1499  HB1 LYS A 108      37.850  30.290  45.290  1.00  0.00           H
ATOM   1500  HB2 LYS A 108      36.450  30.920  44.320  1.00  0.00           H
ATOM   1501  CG  LYS A 108      38.400  31.210  43.410  1.00  0.00           C
ATOM   1502  HG1 LYS A 108      37.990  31.540  42.430  1.00  0.00           H
ATOM   1503  HG2 LYS A 108      39.380  30.710  43.250  1.00  0.00           H
ATOM   1504  CD  LYS A 108      38.750  32.590  43.970  1.00  0.00           C
ATOM   1505  HD1 LYS A 108      37.750  32.970  44.260  1.00  0.00           H
ATOM   1506  HD2 LYS A 108      39.150  33.170  43.110  1.00  0.00           H
ATOM   1507  CE  LYS A 108      39.780  32.550  45.170  1.00  0.00           C
ATOM   1508  HE1 LYS A 108      40.810  32.310  44.820  1.00  0.00           H
ATOM   1509  HE2 LYS A 108      39.500  31.870  46.000  1.00  0.00           H
ATOM   1510  NZ  LYS A 108      39.820  33.840  45.870  1.00  0.00           N
ATOM   1511  HZ1 LYS A 108      39.760  34.590  45.150  1.00  0.00           H
ATOM   1512  HZ2 LYS A 108      40.720  34.000  46.370  1.00  0.00           H
ATOM   1513  HZ3 LYS A 108      39.050  34.010  46.540  1.00  0.00           H
ATOM   1514  C   LYS A 108      38.350  28.310  43.540  1.00  0.00           C
ATOM   1515  O   LYS A 108      38.600  28.150  42.380  1.00  0.00           O
ATOM   1516  N   TYR A 109      39.160  27.870  44.560  1.00  0.00           N
ATOM   1517  HN  TYR A 109      38.950  27.960  45.530  1.00  0.00           H
ATOM   1518  CA  TYR A 109      40.510  27.260  44.380  1.00  0.00           C
ATOM   1519  HA  TYR A 109      41.090  27.960  43.810  1.00  0.00           H
ATOM   1520  CB  TYR A 109      41.310  27.010  45.700  1.00  0.00           C
ATOM   1521  HB1 TYR A 109      42.330  26.680  45.420  1.00  0.00           H
ATOM   1522  HB2 TYR A 109      40.770  26.150  46.170  1.00  0.00           H
ATOM   1523  CG  TYR A 109      41.490  28.130  46.600  1.00  0.00           C
ATOM   1524  CD1 TYR A 109      41.170  28.110  47.930  1.00  0.00           C
ATOM   1525  HD1 TYR A 109      40.820  27.150  48.270  1.00  0.00           H
ATOM   1526  CE1 TYR A 109      41.130  29.240  48.770  1.00  0.00           C
ATOM   1527  HE1 TYR A 109      40.840  29.180  49.810  1.00  0.00           H
ATOM   1528  CZ  TYR A 109      41.610  30.440  48.270  1.00  0.00           C
ATOM   1529  OH  TYR A 109      41.800  31.530  49.160  1.00  0.00           O
ATOM   1530  HH  TYR A 109      41.980  32.290  48.590  1.00  0.00           H
ATOM   1531  CD2 TYR A 109      41.980  29.360  46.110  1.00  0.00           C
ATOM   1532  HD2 TYR A 109      42.380  29.440  45.110  1.00  0.00           H
ATOM   1533  CE2 TYR A 109      41.990  30.540  46.920  1.00  0.00           C
ATOM   1534  HE2 TYR A 109      42.440  31.450  46.560  1.00  0.00           H
ATOM   1535  C   TYR A 109      40.470  25.980  43.560  1.00  0.00           C
ATOM   1536  O   TYR A 109      41.190  25.730  42.590  1.00  0.00           O
ATOM   1537  N   LEU A 110      39.560  25.110  43.970  1.00  0.00           N
ATOM   1538  HN  LEU A 110      39.080  25.430  44.790  1.00  0.00           H
ATOM   1539  CA  LEU A 110      39.060  23.880  43.340  1.00  0.00           C
ATOM   1540  HA  LEU A 110      39.930  23.240  43.310  1.00  0.00           H
ATOM   1541  CB  LEU A 110      38.100  23.130  44.320  1.00  0.00           C
ATOM   1542  HB1 LEU A 110      37.520  22.360  43.760  1.00  0.00           H
ATOM   1543  HB2 LEU A 110      37.250  23.790  44.630  1.00  0.00           H
ATOM   1544  CG  LEU A 110      38.720  22.580  45.650  1.00  0.00           C
ATOM   1545  HG  LEU A 110      39.350  23.380  46.090  1.00  0.00           H
ATOM   1546  CD1 LEU A 110      37.590  22.320  46.670  1.00  0.00           C
ATOM   1547 HD11 LEU A 110      37.240  21.290  46.420  1.00  0.00           H
ATOM   1548 HD12 LEU A 110      36.700  22.980  46.590  1.00  0.00           H
ATOM   1549 HD13 LEU A 110      37.810  22.380  47.760  1.00  0.00           H
ATOM   1550  CD2 LEU A 110      39.660  21.300  45.500  1.00  0.00           C
ATOM   1551 HD21 LEU A 110      39.870  21.000  46.540  1.00  0.00           H
ATOM   1552 HD22 LEU A 110      40.550  21.570  44.880  1.00  0.00           H
ATOM   1553 HD23 LEU A 110      39.080  20.550  44.920  1.00  0.00           H
ATOM   1554  C   LEU A 110      38.540  24.030  41.850  1.00  0.00           C
ATOM   1555  O   LEU A 110      38.850  23.170  41.020  1.00  0.00           O
ATOM   1556  N   MET A 111      37.830  25.130  41.480  1.00  0.00           N
ATOM   1557  HN  MET A 111      37.610  25.880  42.100  1.00  0.00           H
ATOM   1558  CA  MET A 111      37.390  25.340  40.120  1.00  0.00           C
ATOM   1559  HA  MET A 111      37.250  24.360  39.680  1.00  0.00           H
ATOM   1560  CB  MET A 111      35.950  25.900  40.150  1.00  0.00           C
ATOM   1561  HB1 MET A 111      35.740  26.200  39.110  1.00  0.00           H
ATOM   1562  HB2 MET A 111      35.940  26.800  40.810  1.00  0.00           H
ATOM   1563  CG  MET A 111      34.830  24.910  40.580  1.00  0.00           C
ATOM   1564  HG1 MET A 111      34.840  24.960  41.690  1.00  0.00           H
ATOM   1565  HG2 MET A 111      35.050  23.850  40.320  1.00  0.00           H
ATOM   1566  SD  MET A 111      33.130  25.420  40.100  1.00  0.00           S
ATOM   1567  CE  MET A 111      33.050  25.270  38.260  1.00  0.00           C
ATOM   1568  HE1 MET A 111      33.750  25.960  37.750  1.00  0.00           H
ATOM   1569  HE2 MET A 111      32.000  25.230  37.890  1.00  0.00           H
ATOM   1570  HE3 MET A 111      33.400  24.300  37.860  1.00  0.00           H
ATOM   1571  C   MET A 111      38.310  26.250  39.300  1.00  0.00           C
ATOM   1572  O   MET A 111      38.210  26.170  38.060  1.00  0.00           O
ATOM   1573  N   GLU A 112      39.150  27.050  39.910  1.00  0.00           N
ATOM   1574  HN  GLU A 112      39.290  27.030  40.890  1.00  0.00           H
ATOM   1575  CA  GLU A 112      40.020  27.950  39.110  1.00  0.00           C
ATOM   1576  HA  GLU A 112      40.560  28.450  39.900  1.00  0.00           H
ATOM   1577  CB  GLU A 112      40.980  27.240  38.130  1.00  0.00           C
ATOM   1578  HB1 GLU A 112      41.440  28.080  37.570  1.00  0.00           H
ATOM   1579  HB2 GLU A 112      40.510  26.600  37.360  1.00  0.00           H
ATOM   1580  CG  GLU A 112      42.190  26.490  38.830  1.00  0.00           C
ATOM   1581  HG1 GLU A 112      41.880  25.890  39.720  1.00  0.00           H
ATOM   1582  HG2 GLU A 112      42.920  27.240  39.190  1.00  0.00           H
ATOM   1583  CD  GLU A 112      42.870  25.550  37.850  1.00  0.00           C
ATOM   1584  OE1 GLU A 112      42.230  24.570  37.320  1.00  0.00           O
ATOM   1585  OE2 GLU A 112      44.100  25.790  37.600  1.00  0.00           O
ATOM   1586  C   GLU A 112      39.260  29.080  38.340  1.00  0.00           C
ATOM   1587  O   GLU A 112      39.880  29.770  37.560  1.00  0.00           O
ATOM   1588  N   THR A 113      37.980  29.290  38.720  1.00  0.00           N
ATOM   1589  HN  THR A 113      37.630  28.840  39.540  1.00  0.00           H
ATOM   1590  CA  THR A 113      37.130  30.230  38.010  1.00  0.00           C
ATOM   1591  HA  THR A 113      37.640  31.180  37.890  1.00  0.00           H
ATOM   1592  CB  THR A 113      36.520  29.660  36.710  1.00  0.00           C
ATOM   1593  HB  THR A 113      37.400  29.410  36.070  1.00  0.00           H
ATOM   1594  OG1 THR A 113      35.630  30.550  36.080  1.00  0.00           O
ATOM   1595  HG1 THR A 113      35.040  29.950  35.620  1.00  0.00           H
ATOM   1596  CG2 THR A 113      35.650  28.480  37.080  1.00  0.00           C
ATOM   1597 HG21 THR A 113      35.330  27.930  36.170  1.00  0.00           H
ATOM   1598 HG22 THR A 113      34.680  28.760  37.540  1.00  0.00           H
ATOM   1599 HG23 THR A 113      36.230  27.760  37.700  1.00  0.00           H
ATOM   1600  C   THR A 113      36.080  30.690  39.020  1.00  0.00           C
ATOM   1601  O   THR A 113      35.930  30.010  40.050  1.00  0.00           O
ATOM   1602  N   TRP A 114      35.310  31.830  38.760  1.00  0.00           N
ATOM   1603  HN  TRP A 114      35.360  32.270  37.870  1.00  0.00           H
ATOM   1604  CA  TRP A 114      34.300  32.300  39.750  1.00  0.00           C
ATOM   1605  HA  TRP A 114      34.170  31.630  40.590  1.00  0.00           H
ATOM   1606  CB  TRP A 114      34.780  33.660  40.320  1.00  0.00           C
ATOM   1607  HB1 TRP A 114      35.050  34.340  39.480  1.00  0.00           H
ATOM   1608  HB2 TRP A 114      35.710  33.360  40.840  1.00  0.00           H
ATOM   1609  CG  TRP A 114      33.860  34.260  41.260  1.00  0.00           C
ATOM   1610  CD1 TRP A 114      32.890  35.280  41.100  1.00  0.00           C
ATOM   1611  HD1 TRP A 114      32.620  35.610  40.110  1.00  0.00           H
ATOM   1612  NE1 TRP A 114      32.530  35.670  42.330  1.00  0.00           N
ATOM   1613  HE1 TRP A 114      31.780  36.290  42.430  1.00  0.00           H
ATOM   1614  CE2 TRP A 114      33.250  35.150  43.270  1.00  0.00           C
ATOM   1615  CD2 TRP A 114      34.150  34.230  42.650  1.00  0.00           C
ATOM   1616  CE3 TRP A 114      35.100  33.570  43.420  1.00  0.00           C
ATOM   1617  HE3 TRP A 114      35.720  32.780  43.010  1.00  0.00           H
ATOM   1618  CZ3 TRP A 114      35.160  33.910  44.800  1.00  0.00           C
ATOM   1619  HZ3 TRP A 114      35.850  33.400  45.460  1.00  0.00           H
ATOM   1620  CZ2 TRP A 114      33.320  35.490  44.580  1.00  0.00           C
ATOM   1621  HZ2 TRP A 114      32.630  36.180  45.040  1.00  0.00           H
ATOM   1622  CH2 TRP A 114      34.280  34.860  45.380  1.00  0.00           C
ATOM   1623  HH2 TRP A 114      34.190  34.990  46.450  1.00  0.00           H
ATOM   1624  C   TRP A 114      33.020  32.390  38.930  1.00  0.00           C
ATOM   1625  O   TRP A 114      32.870  33.350  38.170  1.00  0.00           O
ATOM   1626  N   PRO A 115      32.010  31.520  39.260  1.00  0.00           N
ATOM   1627  CD  PRO A 115      32.260  30.100  39.650  1.00  0.00           C
ATOM   1628  HD1 PRO A 115      32.420  30.190  40.750  1.00  0.00           H
ATOM   1629  HD2 PRO A 115      33.220  29.790  39.190  1.00  0.00           H
ATOM   1630  CA  PRO A 115      30.710  31.650  38.520  1.00  0.00           C
ATOM   1631  HA  PRO A 115      30.730  32.250  37.620  1.00  0.00           H
ATOM   1632  CB  PRO A 115      30.390  30.120  38.270  1.00  0.00           C
ATOM   1633  HB1 PRO A 115      30.980  29.920  37.350  1.00  0.00           H
ATOM   1634  HB2 PRO A 115      29.290  29.940  38.230  1.00  0.00           H
ATOM   1635  CG  PRO A 115      31.090  29.190  39.210  1.00  0.00           C
ATOM   1636  HG1 PRO A 115      30.420  28.960  40.070  1.00  0.00           H
ATOM   1637  HG2 PRO A 115      31.380  28.230  38.730  1.00  0.00           H
ATOM   1638  C   PRO A 115      29.690  32.120  39.440  1.00  0.00           C
ATOM   1639  O   PRO A 115      28.520  31.980  39.050  1.00  0.00           O
ATOM   1640  N   PHE A 116      30.030  32.580  40.680  1.00  0.00           N
ATOM   1641  HN  PHE A 116      30.970  32.840  40.890  1.00  0.00           H
ATOM   1642  CA  PHE A 116      28.970  32.670  41.680  1.00  0.00           C
ATOM   1643  HA  PHE A 116      28.220  31.910  41.490  1.00  0.00           H
ATOM   1644  CB  PHE A 116      29.600  32.620  43.060  1.00  0.00           C
ATOM   1645  HB1 PHE A 116      28.760  32.710  43.790  1.00  0.00           H
ATOM   1646  HB2 PHE A 116      30.170  33.530  43.370  1.00  0.00           H
ATOM   1647  CG  PHE A 116      30.410  31.380  43.350  1.00  0.00           C
ATOM   1648  CD1 PHE A 116      30.050  30.030  43.130  1.00  0.00           C
ATOM   1649  HD1 PHE A 116      29.100  29.780  42.670  1.00  0.00           H
ATOM   1650  CE1 PHE A 116      30.920  28.940  43.450  1.00  0.00           C
ATOM   1651  HE1 PHE A 116      30.810  27.910  43.160  1.00  0.00           H
ATOM   1652  CZ  PHE A 116      32.160  29.230  43.980  1.00  0.00           C
ATOM   1653  HZ  PHE A 116      32.840  28.470  44.330  1.00  0.00           H
ATOM   1654  CD2 PHE A 116      31.670  31.650  43.850  1.00  0.00           C
ATOM   1655  HD2 PHE A 116      31.980  32.640  44.150  1.00  0.00           H
ATOM   1656  CE2 PHE A 116      32.570  30.590  44.140  1.00  0.00           C
ATOM   1657  HE2 PHE A 116      33.540  30.820  44.560  1.00  0.00           H
ATOM   1658  C   PHE A 116      28.160  33.960  41.530  1.00  0.00           C
ATOM   1659  O   PHE A 116      27.130  34.160  42.200  1.00  0.00           O
ATOM   1660  N   GLY A 117      28.620  34.820  40.660  1.00  0.00           N
ATOM   1661  HN  GLY A 117      29.490  34.510  40.280  1.00  0.00           H
ATOM   1662  CA  GLY A 117      27.980  35.980  40.120  1.00  0.00           C
ATOM   1663  HA1 GLY A 117      26.930  35.930  40.370  1.00  0.00           H
ATOM   1664  HA2 GLY A 117      28.230  36.070  39.070  1.00  0.00           H
ATOM   1665  C   GLY A 117      28.490  37.300  40.700  1.00  0.00           C
ATOM   1666  O   GLY A 117      29.220  37.350  41.710  1.00  0.00           O
ATOM   1667  N   GLU A 118      28.210  38.480  40.040  1.00  0.00           N
ATOM   1668  HN  GLU A 118      27.600  38.420  39.250  1.00  0.00           H
ATOM   1669  CA  GLU A 118      28.700  39.840  40.400  1.00  0.00           C
ATOM   1670  HA  GLU A 118      29.780  39.800  40.340  1.00  0.00           H
ATOM   1671  CB  GLU A 118      28.240  40.870  39.290  1.00  0.00           C
ATOM   1672  HB1 GLU A 118      27.170  41.070  39.510  1.00  0.00           H
ATOM   1673  HB2 GLU A 118      28.190  40.390  38.290  1.00  0.00           H
ATOM   1674  CG  GLU A 118      28.970  42.200  39.270  1.00  0.00           C
ATOM   1675  HG1 GLU A 118      29.980  41.960  38.860  1.00  0.00           H
ATOM   1676  HG2 GLU A 118      29.110  42.630  40.290  1.00  0.00           H
ATOM   1677  CD  GLU A 118      28.280  43.220  38.450  1.00  0.00           C
ATOM   1678  OE1 GLU A 118      27.610  44.120  39.060  1.00  0.00           O
ATOM   1679  OE2 GLU A 118      28.330  43.180  37.210  1.00  0.00           O
ATOM   1680  C   GLU A 118      28.270  40.290  41.810  1.00  0.00           C
ATOM   1681  O   GLU A 118      29.010  40.970  42.560  1.00  0.00           O
ATOM   1682  N   LEU A 119      27.020  39.950  42.200  1.00  0.00           N
ATOM   1683  HN  LEU A 119      26.380  39.490  41.590  1.00  0.00           H
ATOM   1684  CA  LEU A 119      26.480  40.430  43.490  1.00  0.00           C
ATOM   1685  HA  LEU A 119      26.600  41.500  43.530  1.00  0.00           H
ATOM   1686  CB  LEU A 119      24.890  40.140  43.710  1.00  0.00           C
ATOM   1687  HB1 LEU A 119      24.650  40.450  44.740  1.00  0.00           H
ATOM   1688  HB2 LEU A 119      24.850  39.030  43.750  1.00  0.00           H
ATOM   1689  CG  LEU A 119      24.000  40.740  42.630  1.00  0.00           C
ATOM   1690  HG  LEU A 119      24.150  40.150  41.700  1.00  0.00           H
ATOM   1691  CD1 LEU A 119      22.530  40.550  43.110  1.00  0.00           C
ATOM   1692 HD11 LEU A 119      21.790  40.830  42.330  1.00  0.00           H
ATOM   1693 HD12 LEU A 119      22.290  41.020  44.090  1.00  0.00           H
ATOM   1694 HD13 LEU A 119      22.440  39.460  43.310  1.00  0.00           H
ATOM   1695  CD2 LEU A 119      24.490  42.150  42.360  1.00  0.00           C
ATOM   1696 HD21 LEU A 119      25.480  42.170  41.850  1.00  0.00           H
ATOM   1697 HD22 LEU A 119      24.410  42.830  43.240  1.00  0.00           H
ATOM   1698 HD23 LEU A 119      23.820  42.610  41.600  1.00  0.00           H
ATOM   1699  C   LEU A 119      27.340  39.900  44.680  1.00  0.00           C
ATOM   1700  O   LEU A 119      27.730  40.620  45.580  1.00  0.00           O
ATOM   1701  N   LEU A 120      27.880  38.640  44.510  1.00  0.00           N
ATOM   1702  HN  LEU A 120      27.480  38.150  43.740  1.00  0.00           H
ATOM   1703  CA  LEU A 120      28.790  38.010  45.410  1.00  0.00           C
ATOM   1704  HA  LEU A 120      28.510  38.250  46.430  1.00  0.00           H
ATOM   1705  CB  LEU A 120      28.740  36.370  45.410  1.00  0.00           C
ATOM   1706  HB1 LEU A 120      29.280  35.980  44.520  1.00  0.00           H
ATOM   1707  HB2 LEU A 120      27.700  35.980  45.360  1.00  0.00           H
ATOM   1708  CG  LEU A 120      29.440  35.690  46.550  1.00  0.00           C
ATOM   1709  HG  LEU A 120      30.500  35.990  46.490  1.00  0.00           H
ATOM   1710  CD1 LEU A 120      28.970  36.010  48.010  1.00  0.00           C
ATOM   1711 HD11 LEU A 120      27.880  35.860  48.180  1.00  0.00           H
ATOM   1712 HD12 LEU A 120      29.100  37.110  48.140  1.00  0.00           H
ATOM   1713 HD13 LEU A 120      29.460  35.360  48.770  1.00  0.00           H
ATOM   1714  CD2 LEU A 120      29.370  34.160  46.400  1.00  0.00           C
ATOM   1715 HD21 LEU A 120      29.970  33.910  45.500  1.00  0.00           H
ATOM   1716 HD22 LEU A 120      28.310  33.830  46.350  1.00  0.00           H
ATOM   1717 HD23 LEU A 120      29.830  33.710  47.300  1.00  0.00           H
ATOM   1718  C   LEU A 120      30.210  38.530  45.420  1.00  0.00           C
ATOM   1719  O   LEU A 120      30.770  38.740  46.520  1.00  0.00           O
ATOM   1720  N   CYS A 121      30.750  38.840  44.230  1.00  0.00           N
ATOM   1721  HN  CYS A 121      30.250  38.560  43.420  1.00  0.00           H
ATOM   1722  CA  CYS A 121      32.060  39.520  44.060  1.00  0.00           C
ATOM   1723  HA  CYS A 121      32.900  38.940  44.420  1.00  0.00           H
ATOM   1724  CB  CYS A 121      32.300  39.790  42.540  1.00  0.00           C
ATOM   1725  HB1 CYS A 121      31.420  40.310  42.110  1.00  0.00           H
ATOM   1726  HB2 CYS A 121      32.410  38.810  42.020  1.00  0.00           H
ATOM   1727  SG  CYS A 121      33.820  40.770  42.110  1.00  0.00           S
ATOM   1728  C   CYS A 121      32.100  40.880  44.760  1.00  0.00           C
ATOM   1729  O   CYS A 121      33.000  41.210  45.580  1.00  0.00           O
ATOM   1730  N   LYS A 122      31.070  41.780  44.480  1.00  0.00           N
ATOM   1731  HN  LYS A 122      30.400  41.590  43.770  1.00  0.00           H
ATOM   1732  CA  LYS A 122      30.910  43.030  45.170  1.00  0.00           C
ATOM   1733  HA  LYS A 122      31.780  43.620  44.930  1.00  0.00           H
ATOM   1734  CB  LYS A 122      29.560  43.880  44.710  1.00  0.00           C
ATOM   1735  HB1 LYS A 122      29.720  44.880  45.160  1.00  0.00           H
ATOM   1736  HB2 LYS A 122      28.710  43.300  45.140  1.00  0.00           H
ATOM   1737  CG  LYS A 122      29.530  44.150  43.170  1.00  0.00           C
ATOM   1738  HG1 LYS A 122      29.900  43.230  42.660  1.00  0.00           H
ATOM   1739  HG2 LYS A 122      30.320  44.910  43.030  1.00  0.00           H
ATOM   1740  CD  LYS A 122      28.170  44.440  42.600  1.00  0.00           C
ATOM   1741  HD1 LYS A 122      27.430  44.400  43.420  1.00  0.00           H
ATOM   1742  HD2 LYS A 122      27.850  43.620  41.930  1.00  0.00           H
ATOM   1743  CE  LYS A 122      28.170  45.780  41.870  1.00  0.00           C
ATOM   1744  HE1 LYS A 122      28.500  46.550  42.600  1.00  0.00           H
ATOM   1745  HE2 LYS A 122      27.170  46.040  41.460  1.00  0.00           H
ATOM   1746  NZ  LYS A 122      29.060  45.710  40.720  1.00  0.00           N
ATOM   1747  HZ1 LYS A 122      30.030  45.400  40.950  1.00  0.00           H
ATOM   1748  HZ2 LYS A 122      29.130  46.650  40.290  1.00  0.00           H
ATOM   1749  HZ3 LYS A 122      28.700  45.070  39.990  1.00  0.00           H
ATOM   1750  C   LYS A 122      30.920  42.950  46.690  1.00  0.00           C
ATOM   1751  O   LYS A 122      31.710  43.580  47.370  1.00  0.00           O
ATOM   1752  N   ALA A 123      29.970  42.100  47.230  1.00  0.00           N
ATOM   1753  HN  ALA A 123      29.400  41.560  46.610  1.00  0.00           H
ATOM   1754  CA  ALA A 123      29.920  41.810  48.630  1.00  0.00           C
ATOM   1755  HA  ALA A 123      29.730  42.780  49.070  1.00  0.00           H
ATOM   1756  CB  ALA A 123      28.770  40.780  48.960  1.00  0.00           C
ATOM   1757  HB1 ALA A 123      28.910  39.890  48.310  1.00  0.00           H
ATOM   1758  HB2 ALA A 123      27.820  41.220  48.580  1.00  0.00           H
ATOM   1759  HB3 ALA A 123      28.760  40.400  50.000  1.00  0.00           H
ATOM   1760  C   ALA A 123      31.180  41.280  49.270  1.00  0.00           C
ATOM   1761  O   ALA A 123      31.850  41.860  50.150  1.00  0.00           O
ATOM   1762  N   VAL A 124      31.630  40.120  48.770  1.00  0.00           N
ATOM   1763  HN  VAL A 124      31.120  39.640  48.060  1.00  0.00           H
ATOM   1764  CA  VAL A 124      32.920  39.510  49.170  1.00  0.00           C
ATOM   1765  HA  VAL A 124      32.990  39.420  50.240  1.00  0.00           H
ATOM   1766  CB  VAL A 124      33.070  38.150  48.620  1.00  0.00           C
ATOM   1767  HB  VAL A 124      32.830  38.230  47.540  1.00  0.00           H
ATOM   1768  CG1 VAL A 124      34.470  37.460  48.820  1.00  0.00           C
ATOM   1769 HG11 VAL A 124      35.420  38.000  48.610  1.00  0.00           H
ATOM   1770 HG12 VAL A 124      34.450  36.490  48.280  1.00  0.00           H
ATOM   1771 HG13 VAL A 124      34.630  37.180  49.880  1.00  0.00           H
ATOM   1772  CG2 VAL A 124      31.930  37.170  49.120  1.00  0.00           C
ATOM   1773 HG21 VAL A 124      32.130  36.840  50.160  1.00  0.00           H
ATOM   1774 HG22 VAL A 124      31.850  36.240  48.520  1.00  0.00           H
ATOM   1775 HG23 VAL A 124      30.930  37.650  49.100  1.00  0.00           H
ATOM   1776  C   VAL A 124      34.130  40.380  48.940  1.00  0.00           C
ATOM   1777  O   VAL A 124      35.020  40.390  49.820  1.00  0.00           O
ATOM   1778  N   LEU A 125      34.240  41.170  47.910  1.00  0.00           N
ATOM   1779  HN  LEU A 125      33.730  41.240  47.060  1.00  0.00           H
ATOM   1780  CA  LEU A 125      35.430  42.040  47.810  1.00  0.00           C
ATOM   1781  HA  LEU A 125      36.220  41.380  48.120  1.00  0.00           H
ATOM   1782  CB  LEU A 125      35.700  42.410  46.320  1.00  0.00           C
ATOM   1783  HB1 LEU A 125      34.930  43.040  45.840  1.00  0.00           H
ATOM   1784  HB2 LEU A 125      35.690  41.440  45.790  1.00  0.00           H
ATOM   1785  CG  LEU A 125      37.000  43.120  46.040  1.00  0.00           C
ATOM   1786  HG  LEU A 125      36.850  44.220  46.180  1.00  0.00           H
ATOM   1787  CD1 LEU A 125      38.190  42.620  46.800  1.00  0.00           C
ATOM   1788 HD11 LEU A 125      39.100  43.020  46.300  1.00  0.00           H
ATOM   1789 HD12 LEU A 125      38.200  41.510  46.870  1.00  0.00           H
ATOM   1790 HD13 LEU A 125      38.120  43.000  47.840  1.00  0.00           H
ATOM   1791  CD2 LEU A 125      37.290  42.880  44.490  1.00  0.00           C
ATOM   1792 HD21 LEU A 125      37.240  41.790  44.260  1.00  0.00           H
ATOM   1793 HD22 LEU A 125      38.320  43.200  44.200  1.00  0.00           H
ATOM   1794 HD23 LEU A 125      36.530  43.280  43.790  1.00  0.00           H
ATOM   1795  C   LEU A 125      35.370  43.290  48.760  1.00  0.00           C
ATOM   1796  O   LEU A 125      36.320  43.750  49.320  1.00  0.00           O
ATOM   1797  N   SER A 126      34.150  43.890  48.900  1.00  0.00           N
ATOM   1798  HN  SER A 126      33.370  43.500  48.440  1.00  0.00           H
ATOM   1799  CA  SER A 126      33.940  44.990  49.860  1.00  0.00           C
ATOM   1800  HA  SER A 126      34.630  45.780  49.590  1.00  0.00           H
ATOM   1801  CB  SER A 126      32.490  45.550  49.710  1.00  0.00           C
ATOM   1802  HB1 SER A 126      31.850  44.700  50.040  1.00  0.00           H
ATOM   1803  HB2 SER A 126      32.370  45.810  48.640  1.00  0.00           H
ATOM   1804  OG  SER A 126      32.310  46.730  50.490  1.00  0.00           O
ATOM   1805  HG1 SER A 126      32.480  47.500  49.940  1.00  0.00           H
ATOM   1806  C   SER A 126      34.340  44.500  51.210  1.00  0.00           C
ATOM   1807  O   SER A 126      35.200  45.100  51.840  1.00  0.00           O
ATOM   1808  N   ILE A 127      33.910  43.270  51.680  1.00  0.00           N
ATOM   1809  HN  ILE A 127      33.330  42.710  51.090  1.00  0.00           H
ATOM   1810  CA  ILE A 127      34.230  42.650  52.930  1.00  0.00           C
ATOM   1811  HA  ILE A 127      33.850  43.230  53.760  1.00  0.00           H
ATOM   1812  CB  ILE A 127      33.430  41.400  53.030  1.00  0.00           C
ATOM   1813  HB  ILE A 127      33.380  40.800  52.100  1.00  0.00           H
ATOM   1814  CG2 ILE A 127      34.000  40.470  54.060  1.00  0.00           C
ATOM   1815 HG21 ILE A 127      34.100  40.990  55.040  1.00  0.00           H
ATOM   1816 HG22 ILE A 127      34.950  39.950  53.830  1.00  0.00           H
ATOM   1817 HG23 ILE A 127      33.240  39.660  54.120  1.00  0.00           H
ATOM   1818  CG1 ILE A 127      31.880  41.620  53.440  1.00  0.00           C
ATOM   1819 HG11 ILE A 127      31.550  42.630  53.130  1.00  0.00           H
ATOM   1820 HG12 ILE A 127      31.790  41.610  54.550  1.00  0.00           H
ATOM   1821  CD  ILE A 127      30.890  40.530  52.990  1.00  0.00           C
ATOM   1822  HD1 ILE A 127      31.040  39.630  53.610  1.00  0.00           H
ATOM   1823  HD2 ILE A 127      30.940  40.240  51.920  1.00  0.00           H
ATOM   1824  HD3 ILE A 127      29.840  40.880  53.130  1.00  0.00           H
ATOM   1825  C   ILE A 127      35.730  42.490  53.140  1.00  0.00           C
ATOM   1826  O   ILE A 127      36.250  42.560  54.280  1.00  0.00           O
ATOM   1827  N   ASP A 128      36.440  42.150  52.040  1.00  0.00           N
ATOM   1828  HN  ASP A 128      36.010  42.020  51.140  1.00  0.00           H
ATOM   1829  CA  ASP A 128      37.860  41.970  52.020  1.00  0.00           C
ATOM   1830  HA  ASP A 128      38.120  41.210  52.730  1.00  0.00           H
ATOM   1831  CB  ASP A 128      38.340  41.470  50.570  1.00  0.00           C
ATOM   1832  HB1 ASP A 128      38.540  42.370  49.950  1.00  0.00           H
ATOM   1833  HB2 ASP A 128      37.550  40.890  50.060  1.00  0.00           H
ATOM   1834  CG  ASP A 128      39.570  40.610  50.530  1.00  0.00           C
ATOM   1835  OD1 ASP A 128      40.210  40.390  51.570  1.00  0.00           O
ATOM   1836  OD2 ASP A 128      39.930  40.100  49.410  1.00  0.00           O
ATOM   1837  C   ASP A 128      38.520  43.300  52.420  1.00  0.00           C
ATOM   1838  O   ASP A 128      39.480  43.290  53.220  1.00  0.00           O
ATOM   1839  N   TYR A 129      38.130  44.490  51.880  1.00  0.00           N
ATOM   1840  HN  TYR A 129      37.470  44.550  51.140  1.00  0.00           H
ATOM   1841  CA  TYR A 129      38.500  45.750  52.340  1.00  0.00           C
ATOM   1842  HA  TYR A 129      39.540  45.700  52.660  1.00  0.00           H
ATOM   1843  CB  TYR A 129      38.340  46.910  51.250  1.00  0.00           C
ATOM   1844  HB1 TYR A 129      38.520  47.960  51.590  1.00  0.00           H
ATOM   1845  HB2 TYR A 129      37.290  46.930  50.890  1.00  0.00           H
ATOM   1846  CG  TYR A 129      39.310  46.610  50.170  1.00  0.00           C
ATOM   1847  CD1 TYR A 129      39.030  45.930  48.960  1.00  0.00           C
ATOM   1848  HD1 TYR A 129      38.040  45.550  48.730  1.00  0.00           H
ATOM   1849  CE1 TYR A 129      40.070  45.660  48.060  1.00  0.00           C
ATOM   1850  HE1 TYR A 129      39.860  45.180  47.110  1.00  0.00           H
ATOM   1851  CZ  TYR A 129      41.350  46.190  48.200  1.00  0.00           C
ATOM   1852  OH  TYR A 129      42.350  45.990  47.270  1.00  0.00           O
ATOM   1853  HH  TYR A 129      42.000  45.430  46.570  1.00  0.00           H
ATOM   1854  CD2 TYR A 129      40.600  47.280  50.250  1.00  0.00           C
ATOM   1855  HD2 TYR A 129      40.750  47.850  51.160  1.00  0.00           H
ATOM   1856  CE2 TYR A 129      41.590  47.000  49.320  1.00  0.00           C
ATOM   1857  HE2 TYR A 129      42.580  47.420  49.310  1.00  0.00           H
ATOM   1858  C   TYR A 129      37.970  46.280  53.650  1.00  0.00           C
ATOM   1859  O   TYR A 129      38.750  46.750  54.450  1.00  0.00           O
ATOM   1860  N   TYR A 130      36.660  46.140  53.930  1.00  0.00           N
ATOM   1861  HN  TYR A 130      36.050  45.780  53.220  1.00  0.00           H
ATOM   1862  CA  TYR A 130      36.000  46.210  55.230  1.00  0.00           C
ATOM   1863  HA  TYR A 130      36.110  47.240  55.550  1.00  0.00           H
ATOM   1864  CB  TYR A 130      34.560  45.840  55.180  1.00  0.00           C
ATOM   1865  HB1 TYR A 130      34.070  45.460  56.100  1.00  0.00           H
ATOM   1866  HB2 TYR A 130      34.590  44.980  54.490  1.00  0.00           H
ATOM   1867  CG  TYR A 130      33.600  46.910  54.710  1.00  0.00           C
ATOM   1868  CD1 TYR A 130      32.680  46.660  53.700  1.00  0.00           C
ATOM   1869  HD1 TYR A 130      32.730  45.720  53.170  1.00  0.00           H
ATOM   1870  CE1 TYR A 130      31.620  47.640  53.490  1.00  0.00           C
ATOM   1871  HE1 TYR A 130      30.920  47.530  52.680  1.00  0.00           H
ATOM   1872  CZ  TYR A 130      31.670  48.860  54.210  1.00  0.00           C
ATOM   1873  OH  TYR A 130      30.640  49.770  54.000  1.00  0.00           O
ATOM   1874  HH  TYR A 130      30.630  50.440  54.690  1.00  0.00           H
ATOM   1875  CD2 TYR A 130      33.550  48.090  55.510  1.00  0.00           C
ATOM   1876  HD2 TYR A 130      34.040  48.150  56.470  1.00  0.00           H
ATOM   1877  CE2 TYR A 130      32.650  49.110  55.200  1.00  0.00           C
ATOM   1878  HE2 TYR A 130      32.510  50.070  55.680  1.00  0.00           H
ATOM   1879  C   TYR A 130      36.770  45.520  56.350  1.00  0.00           C
ATOM   1880  O   TYR A 130      37.170  46.140  57.350  1.00  0.00           O
ATOM   1881  N   ASN A 131      37.020  44.160  56.310  1.00  0.00           N
ATOM   1882  HN  ASN A 131      36.630  43.590  55.590  1.00  0.00           H
ATOM   1883  CA  ASN A 131      37.640  43.500  57.410  1.00  0.00           C
ATOM   1884  HA  ASN A 131      37.080  43.560  58.330  1.00  0.00           H
ATOM   1885  CB  ASN A 131      37.590  41.940  57.200  1.00  0.00           C
ATOM   1886  HB1 ASN A 131      37.460  41.580  56.160  1.00  0.00           H
ATOM   1887  HB2 ASN A 131      36.680  41.570  57.720  1.00  0.00           H
ATOM   1888  CG  ASN A 131      38.760  41.220  57.800  1.00  0.00           C
ATOM   1889  OD1 ASN A 131      39.650  40.910  57.040  1.00  0.00           O
ATOM   1890  ND2 ASN A 131      38.700  41.010  59.110  1.00  0.00           N
ATOM   1891 HD21 ASN A 131      37.790  41.030  59.530  1.00  0.00           H
ATOM   1892 HD22 ASN A 131      39.480  40.990  59.730  1.00  0.00           H
ATOM   1893  C   ASN A 131      39.070  44.090  57.720  1.00  0.00           C
ATOM   1894  O   ASN A 131      39.440  44.250  58.890  1.00  0.00           O
ATOM   1895  N   MET A 132      39.960  44.350  56.730  1.00  0.00           N
ATOM   1896  HN  MET A 132      39.770  43.840  55.900  1.00  0.00           H
ATOM   1897  CA  MET A 132      41.290  44.830  56.900  1.00  0.00           C
ATOM   1898  HA  MET A 132      41.880  44.260  57.590  1.00  0.00           H
ATOM   1899  CB  MET A 132      41.850  44.950  55.530  1.00  0.00           C
ATOM   1900  HB1 MET A 132      41.120  45.310  54.770  1.00  0.00           H
ATOM   1901  HB2 MET A 132      41.950  43.910  55.140  1.00  0.00           H
ATOM   1902  CG  MET A 132      43.250  45.560  55.580  1.00  0.00           C
ATOM   1903  HG1 MET A 132      43.890  44.990  56.290  1.00  0.00           H
ATOM   1904  HG2 MET A 132      43.250  46.630  55.880  1.00  0.00           H
ATOM   1905  SD  MET A 132      44.020  45.470  53.930  1.00  0.00           S
ATOM   1906  CE  MET A 132      42.850  46.570  53.090  1.00  0.00           C
ATOM   1907  HE1 MET A 132      41.910  45.990  52.980  1.00  0.00           H
ATOM   1908  HE2 MET A 132      43.290  46.950  52.140  1.00  0.00           H
ATOM   1909  HE3 MET A 132      42.650  47.430  53.760  1.00  0.00           H
ATOM   1910  C   MET A 132      41.250  46.280  57.550  1.00  0.00           C
ATOM   1911  O   MET A 132      41.860  46.530  58.580  1.00  0.00           O
ATOM   1912  N   PHE A 133      40.400  47.160  56.960  1.00  0.00           N
ATOM   1913  HN  PHE A 133      40.050  47.000  56.050  1.00  0.00           H
ATOM   1914  CA  PHE A 133      40.250  48.440  57.600  1.00  0.00           C
ATOM   1915  HA  PHE A 133      41.240  48.880  57.620  1.00  0.00           H
ATOM   1916  CB  PHE A 133      39.400  49.380  56.700  1.00  0.00           C
ATOM   1917  HB1 PHE A 133      39.120  50.380  57.100  1.00  0.00           H
ATOM   1918  HB2 PHE A 133      38.450  48.850  56.470  1.00  0.00           H
ATOM   1919  CG  PHE A 133      40.040  49.650  55.350  1.00  0.00           C
ATOM   1920  CD1 PHE A 133      39.180  49.670  54.260  1.00  0.00           C
ATOM   1921  HD1 PHE A 133      38.120  49.530  54.430  1.00  0.00           H
ATOM   1922  CE1 PHE A 133      39.530  49.920  52.950  1.00  0.00           C
ATOM   1923  HE1 PHE A 133      38.780  49.860  52.170  1.00  0.00           H
ATOM   1924  CZ  PHE A 133      40.920  50.240  52.710  1.00  0.00           C
ATOM   1925  HZ  PHE A 133      41.250  50.540  51.720  1.00  0.00           H
ATOM   1926  CD2 PHE A 133      41.410  49.900  55.140  1.00  0.00           C
ATOM   1927  HD2 PHE A 133      42.120  49.860  55.960  1.00  0.00           H
ATOM   1928  CE2 PHE A 133      41.740  50.280  53.810  1.00  0.00           C
ATOM   1929  HE2 PHE A 133      42.790  50.410  53.610  1.00  0.00           H
ATOM   1930  C   PHE A 133      39.770  48.460  59.010  1.00  0.00           C
ATOM   1931  O   PHE A 133      40.350  49.170  59.860  1.00  0.00           O
ATOM   1932  N   THR A 134      38.670  47.760  59.260  1.00  0.00           N
ATOM   1933  HN  THR A 134      38.260  47.330  58.450  1.00  0.00           H
ATOM   1934  CA  THR A 134      37.900  47.930  60.490  1.00  0.00           C
ATOM   1935  HA  THR A 134      37.740  48.960  60.750  1.00  0.00           H
ATOM   1936  CB  THR A 134      36.440  47.330  60.520  1.00  0.00           C
ATOM   1937  HB  THR A 134      36.020  47.380  61.550  1.00  0.00           H
ATOM   1938  OG1 THR A 134      36.340  46.050  60.000  1.00  0.00           O
ATOM   1939  HG1 THR A 134      36.820  45.910  59.180  1.00  0.00           H
ATOM   1940  CG2 THR A 134      35.630  48.190  59.630  1.00  0.00           C
ATOM   1941 HG21 THR A 134      35.910  48.120  58.560  1.00  0.00           H
ATOM   1942 HG22 THR A 134      35.790  49.280  59.730  1.00  0.00           H
ATOM   1943 HG23 THR A 134      34.540  48.060  59.800  1.00  0.00           H
ATOM   1944  C   THR A 134      38.670  47.420  61.630  1.00  0.00           C
ATOM   1945  O   THR A 134      38.750  48.040  62.690  1.00  0.00           O
ATOM   1946  N   SER A 135      39.390  46.260  61.540  1.00  0.00           N
ATOM   1947  HN  SER A 135      39.250  45.700  60.730  1.00  0.00           H
ATOM   1948  CA  SER A 135      40.140  45.680  62.670  1.00  0.00           C
ATOM   1949  HA  SER A 135      39.390  45.610  63.440  1.00  0.00           H
ATOM   1950  CB  SER A 135      40.560  44.180  62.310  1.00  0.00           C
ATOM   1951  HB1 SER A 135      41.310  43.770  63.020  1.00  0.00           H
ATOM   1952  HB2 SER A 135      40.920  44.130  61.260  1.00  0.00           H
ATOM   1953  OG  SER A 135      39.370  43.410  62.410  1.00  0.00           O
ATOM   1954  HG1 SER A 135      39.550  42.710  63.050  1.00  0.00           H
ATOM   1955  C   SER A 135      41.370  46.380  63.130  1.00  0.00           C
ATOM   1956  O   SER A 135      41.520  46.680  64.330  1.00  0.00           O
ATOM   1957  N   ILE A 136      42.260  46.760  62.180  1.00  0.00           N
ATOM   1958  HN  ILE A 136      42.050  46.540  61.230  1.00  0.00           H
ATOM   1959  CA  ILE A 136      43.480  47.510  62.470  1.00  0.00           C
ATOM   1960  HA  ILE A 136      43.880  46.880  63.240  1.00  0.00           H
ATOM   1961  CB  ILE A 136      44.370  47.580  61.220  1.00  0.00           C
ATOM   1962  HB  ILE A 136      44.390  46.550  60.810  1.00  0.00           H
ATOM   1963  CG2 ILE A 136      43.720  48.460  60.070  1.00  0.00           C
ATOM   1964 HG21 ILE A 136      43.820  49.560  60.190  1.00  0.00           H
ATOM   1965 HG22 ILE A 136      42.690  48.120  59.850  1.00  0.00           H
ATOM   1966 HG23 ILE A 136      44.270  48.310  59.120  1.00  0.00           H
ATOM   1967  CG1 ILE A 136      45.780  48.130  61.590  1.00  0.00           C
ATOM   1968 HG11 ILE A 136      45.730  49.200  61.900  1.00  0.00           H
ATOM   1969 HG12 ILE A 136      46.440  48.070  60.710  1.00  0.00           H
ATOM   1970  CD  ILE A 136      46.500  47.440  62.840  1.00  0.00           C
ATOM   1971  HD1 ILE A 136      46.130  47.760  63.830  1.00  0.00           H
ATOM   1972  HD2 ILE A 136      47.610  47.380  62.840  1.00  0.00           H
ATOM   1973  HD3 ILE A 136      46.180  46.370  62.830  1.00  0.00           H
ATOM   1974  C   ILE A 136      43.170  48.880  63.080  1.00  0.00           C
ATOM   1975  O   ILE A 136      43.760  49.400  64.070  1.00  0.00           O
ATOM   1976  N   PHE A 137      42.100  49.540  62.550  1.00  0.00           N
ATOM   1977  HN  PHE A 137      41.770  49.230  61.660  1.00  0.00           H
ATOM   1978  CA  PHE A 137      41.640  50.790  63.180  1.00  0.00           C
ATOM   1979  HA  PHE A 137      42.510  51.430  63.280  1.00  0.00           H
ATOM   1980  CB  PHE A 137      40.580  51.630  62.330  1.00  0.00           C
ATOM   1981  HB1 PHE A 137      40.300  52.500  62.970  1.00  0.00           H
ATOM   1982  HB2 PHE A 137      39.700  51.000  62.100  1.00  0.00           H
ATOM   1983  CG  PHE A 137      41.120  52.170  60.970  1.00  0.00           C
ATOM   1984  CD1 PHE A 137      42.460  52.490  60.760  1.00  0.00           C
ATOM   1985  HD1 PHE A 137      43.180  52.370  61.560  1.00  0.00           H
ATOM   1986  CE1 PHE A 137      42.850  52.900  59.460  1.00  0.00           C
ATOM   1987  HE1 PHE A 137      43.900  53.100  59.280  1.00  0.00           H
ATOM   1988  CZ  PHE A 137      41.960  52.970  58.370  1.00  0.00           C
ATOM   1989  HZ  PHE A 137      42.380  53.320  57.430  1.00  0.00           H
ATOM   1990  CD2 PHE A 137      40.160  52.530  59.990  1.00  0.00           C
ATOM   1991  HD2 PHE A 137      39.100  52.370  60.130  1.00  0.00           H
ATOM   1992  CE2 PHE A 137      40.610  52.890  58.700  1.00  0.00           C
ATOM   1993  HE2 PHE A 137      39.840  52.930  57.950  1.00  0.00           H
ATOM   1994  C   PHE A 137      41.130  50.590  64.650  1.00  0.00           C
ATOM   1995  O   PHE A 137      41.550  51.240  65.600  1.00  0.00           O
ATOM   1996  N   THR A 138      40.250  49.580  64.870  1.00  0.00           N
ATOM   1997  HN  THR A 138      40.110  48.950  64.110  1.00  0.00           H
ATOM   1998  CA  THR A 138      39.710  49.190  66.160  1.00  0.00           C
ATOM   1999  HA  THR A 138      39.170  50.000  66.620  1.00  0.00           H
ATOM   2000  CB  THR A 138      38.650  48.070  66.210  1.00  0.00           C
ATOM   2001  HB  THR A 138      39.120  47.100  65.950  1.00  0.00           H
ATOM   2002  OG1 THR A 138      37.610  48.370  65.240  1.00  0.00           O
ATOM   2003  HG1 THR A 138      38.030  48.190  64.390  1.00  0.00           H
ATOM   2004  CG2 THR A 138      37.980  47.950  67.530  1.00  0.00           C
ATOM   2005 HG21 THR A 138      37.370  47.020  67.610  1.00  0.00           H
ATOM   2006 HG22 THR A 138      37.350  48.820  67.790  1.00  0.00           H
ATOM   2007 HG23 THR A 138      38.740  47.880  68.340  1.00  0.00           H
ATOM   2008  C   THR A 138      40.840  48.870  67.100  1.00  0.00           C
ATOM   2009  O   THR A 138      40.840  49.300  68.270  1.00  0.00           O
ATOM   2010  N   LEU A 139      41.860  48.040  66.710  1.00  0.00           N
ATOM   2011  HN  LEU A 139      41.840  47.610  65.810  1.00  0.00           H
ATOM   2012  CA  LEU A 139      43.050  47.800  67.470  1.00  0.00           C
ATOM   2013  HA  LEU A 139      42.820  47.250  68.370  1.00  0.00           H
ATOM   2014  CB  LEU A 139      44.070  46.990  66.600  1.00  0.00           C
ATOM   2015  HB1 LEU A 139      45.050  46.990  67.110  1.00  0.00           H
ATOM   2016  HB2 LEU A 139      44.220  47.500  65.630  1.00  0.00           H
ATOM   2017  CG  LEU A 139      43.740  45.510  66.350  1.00  0.00           C
ATOM   2018  HG  LEU A 139      42.830  45.330  65.740  1.00  0.00           H
ATOM   2019  CD1 LEU A 139      44.930  45.020  65.560  1.00  0.00           C
ATOM   2020 HD11 LEU A 139      45.510  44.430  66.310  1.00  0.00           H
ATOM   2021 HD12 LEU A 139      45.440  45.900  65.110  1.00  0.00           H
ATOM   2022 HD13 LEU A 139      44.710  44.200  64.840  1.00  0.00           H
ATOM   2023  CD2 LEU A 139      43.490  44.700  67.710  1.00  0.00           C
ATOM   2024 HD21 LEU A 139      43.350  43.610  67.560  1.00  0.00           H
ATOM   2025 HD22 LEU A 139      42.530  45.010  68.180  1.00  0.00           H
ATOM   2026 HD23 LEU A 139      44.280  44.710  68.490  1.00  0.00           H
ATOM   2027  C   LEU A 139      43.820  49.020  67.920  1.00  0.00           C
ATOM   2028  O   LEU A 139      44.330  49.120  69.040  1.00  0.00           O
ATOM   2029  N   THR A 140      44.040  49.950  66.900  1.00  0.00           N
ATOM   2030  HN  THR A 140      43.770  49.720  65.970  1.00  0.00           H
ATOM   2031  CA  THR A 140      44.660  51.270  67.200  1.00  0.00           C
ATOM   2032  HA  THR A 140      45.640  51.030  67.590  1.00  0.00           H
ATOM   2033  CB  THR A 140      44.960  52.190  66.060  1.00  0.00           C
ATOM   2034  HB  THR A 140      44.030  52.560  65.580  1.00  0.00           H
ATOM   2035  OG1 THR A 140      45.550  51.500  64.920  1.00  0.00           O
ATOM   2036  HG1 THR A 140      44.960  50.790  64.650  1.00  0.00           H
ATOM   2037  CG2 THR A 140      45.920  53.320  66.570  1.00  0.00           C
ATOM   2038 HG21 THR A 140      46.860  52.900  66.990  1.00  0.00           H
ATOM   2039 HG22 THR A 140      45.390  53.930  67.330  1.00  0.00           H
ATOM   2040 HG23 THR A 140      46.170  54.000  65.720  1.00  0.00           H
ATOM   2041  C   THR A 140      43.870  52.080  68.230  1.00  0.00           C
ATOM   2042  O   THR A 140      44.510  52.580  69.130  1.00  0.00           O
ATOM   2043  N   MET A 141      42.560  52.260  68.090  1.00  0.00           N
ATOM   2044  HN  MET A 141      42.110  52.020  67.240  1.00  0.00           H
ATOM   2045  CA  MET A 141      41.760  52.970  69.070  1.00  0.00           C
ATOM   2046  HA  MET A 141      42.270  53.910  69.230  1.00  0.00           H
ATOM   2047  CB  MET A 141      40.260  53.210  68.570  1.00  0.00           C
ATOM   2048  HB1 MET A 141      39.570  53.570  69.370  1.00  0.00           H
ATOM   2049  HB2 MET A 141      39.860  52.240  68.210  1.00  0.00           H
ATOM   2050  CG  MET A 141      40.200  54.290  67.410  1.00  0.00           C
ATOM   2051  HG1 MET A 141      39.130  54.580  67.310  1.00  0.00           H
ATOM   2052  HG2 MET A 141      40.480  53.880  66.420  1.00  0.00           H
ATOM   2053  SD  MET A 141      41.100  55.840  67.670  1.00  0.00           S
ATOM   2054  CE  MET A 141      40.250  56.180  69.230  1.00  0.00           C
ATOM   2055  HE1 MET A 141      40.310  57.260  69.460  1.00  0.00           H
ATOM   2056  HE2 MET A 141      40.670  55.640  70.110  1.00  0.00           H
ATOM   2057  HE3 MET A 141      39.150  55.990  69.220  1.00  0.00           H
ATOM   2058  C   MET A 141      41.700  52.420  70.420  1.00  0.00           C
ATOM   2059  O   MET A 141      41.740  53.100  71.480  1.00  0.00           O
ATOM   2060  N   MET A 142      41.510  51.100  70.450  1.00  0.00           N
ATOM   2061  HN  MET A 142      41.220  50.570  69.660  1.00  0.00           H
ATOM   2062  CA  MET A 142      41.540  50.390  71.700  1.00  0.00           C
ATOM   2063  HA  MET A 142      40.870  50.880  72.380  1.00  0.00           H
ATOM   2064  CB  MET A 142      41.370  48.890  71.500  1.00  0.00           C
ATOM   2065  HB1 MET A 142      41.960  48.430  70.680  1.00  0.00           H
ATOM   2066  HB2 MET A 142      40.340  48.730  71.120  1.00  0.00           H
ATOM   2067  CG  MET A 142      41.540  48.050  72.860  1.00  0.00           C
ATOM   2068  HG1 MET A 142      41.090  48.550  73.750  1.00  0.00           H
ATOM   2069  HG2 MET A 142      42.590  47.840  73.160  1.00  0.00           H
ATOM   2070  SD  MET A 142      40.550  46.530  72.650  1.00  0.00           S
ATOM   2071  CE  MET A 142      41.280  45.930  71.170  1.00  0.00           C
ATOM   2072  HE1 MET A 142      42.200  46.470  70.900  1.00  0.00           H
ATOM   2073  HE2 MET A 142      40.560  46.200  70.360  1.00  0.00           H
ATOM   2074  HE3 MET A 142      41.450  44.830  71.070  1.00  0.00           H
ATOM   2075  C   MET A 142      42.940  50.610  72.450  1.00  0.00           C
ATOM   2076  O   MET A 142      43.060  50.810  73.660  1.00  0.00           O
ATOM   2077  N   SER A 143      44.090  50.520  71.720  1.00  0.00           N
ATOM   2078  HN  SER A 143      44.160  50.260  70.760  1.00  0.00           H
ATOM   2079  CA  SER A 143      45.400  50.940  72.290  1.00  0.00           C
ATOM   2080  HA  SER A 143      45.490  50.400  73.220  1.00  0.00           H
ATOM   2081  CB  SER A 143      46.560  50.670  71.330  1.00  0.00           C
ATOM   2082  HB1 SER A 143      47.550  50.970  71.750  1.00  0.00           H
ATOM   2083  HB2 SER A 143      46.300  51.090  70.340  1.00  0.00           H
ATOM   2084  OG  SER A 143      46.550  49.200  71.220  1.00  0.00           O
ATOM   2085  HG1 SER A 143      45.670  49.010  70.880  1.00  0.00           H
ATOM   2086  C   SER A 143      45.530  52.400  72.670  1.00  0.00           C
ATOM   2087  O   SER A 143      46.370  52.640  73.580  1.00  0.00           O
ATOM   2088  N   VAL A 144      44.820  53.420  72.020  1.00  0.00           N
ATOM   2089  HN  VAL A 144      44.290  53.060  71.260  1.00  0.00           H
ATOM   2090  CA  VAL A 144      44.910  54.890  72.380  1.00  0.00           C
ATOM   2091  HA  VAL A 144      45.910  55.240  72.560  1.00  0.00           H
ATOM   2092  CB  VAL A 144      44.370  55.780  71.290  1.00  0.00           C
ATOM   2093  HB  VAL A 144      43.320  55.460  71.110  1.00  0.00           H
ATOM   2094  CG1 VAL A 144      44.480  57.270  71.680  1.00  0.00           C
ATOM   2095 HG11 VAL A 144      43.800  57.580  72.500  1.00  0.00           H
ATOM   2096 HG12 VAL A 144      44.150  57.870  70.800  1.00  0.00           H
ATOM   2097 HG13 VAL A 144      45.540  57.470  71.920  1.00  0.00           H
ATOM   2098  CG2 VAL A 144      45.300  55.630  70.090  1.00  0.00           C
ATOM   2099 HG21 VAL A 144      46.250  56.200  70.120  1.00  0.00           H
ATOM   2100 HG22 VAL A 144      44.680  56.040  69.260  1.00  0.00           H
ATOM   2101 HG23 VAL A 144      45.600  54.590  69.860  1.00  0.00           H
ATOM   2102  C   VAL A 144      44.200  55.030  73.680  1.00  0.00           C
ATOM   2103  O   VAL A 144      44.580  55.850  74.550  1.00  0.00           O
ATOM   2104  N   ASP A 145      43.030  54.390  73.870  1.00  0.00           N
ATOM   2105  HN  ASP A 145      42.690  53.930  73.060  1.00  0.00           H
ATOM   2106  CA  ASP A 145      42.210  54.460  75.040  1.00  0.00           C
ATOM   2107  HA  ASP A 145      42.000  55.510  75.230  1.00  0.00           H
ATOM   2108  CB  ASP A 145      40.840  53.830  74.780  1.00  0.00           C
ATOM   2109  HB1 ASP A 145      40.810  52.730  74.630  1.00  0.00           H
ATOM   2110  HB2 ASP A 145      40.380  54.170  73.820  1.00  0.00           H
ATOM   2111  CG  ASP A 145      39.780  54.280  75.770  1.00  0.00           C
ATOM   2112  OD1 ASP A 145      39.740  55.440  76.180  1.00  0.00           O
ATOM   2113  OD2 ASP A 145      38.860  53.470  76.040  1.00  0.00           O
ATOM   2114  C   ASP A 145      42.840  53.740  76.250  1.00  0.00           C
ATOM   2115  O   ASP A 145      42.940  54.220  77.380  1.00  0.00           O
ATOM   2116  N   ARG A 146      43.550  52.630  75.960  1.00  0.00           N
ATOM   2117  HN  ARG A 146      43.500  52.320  75.010  1.00  0.00           H
ATOM   2118  CA  ARG A 146      44.270  51.850  76.920  1.00  0.00           C
ATOM   2119  HA  ARG A 146      43.680  51.790  77.820  1.00  0.00           H
ATOM   2120  CB  ARG A 146      44.470  50.430  76.470  1.00  0.00           C
ATOM   2121  HB1 ARG A 146      44.860  50.490  75.430  1.00  0.00           H
ATOM   2122  HB2 ARG A 146      43.440  50.010  76.420  1.00  0.00           H
ATOM   2123  CG  ARG A 146      45.330  49.500  77.290  1.00  0.00           C
ATOM   2124  HG1 ARG A 146      46.350  49.920  77.410  1.00  0.00           H
ATOM   2125  HG2 ARG A 146      45.450  48.610  76.640  1.00  0.00           H
ATOM   2126  CD  ARG A 146      44.900  49.140  78.750  1.00  0.00           C
ATOM   2127  HD1 ARG A 146      45.230  50.000  79.370  1.00  0.00           H
ATOM   2128  HD2 ARG A 146      45.450  48.270  79.170  1.00  0.00           H
ATOM   2129  NE  ARG A 146      43.410  48.930  78.750  1.00  0.00           N
ATOM   2130  HE  ARG A 146      42.870  48.670  77.950  1.00  0.00           H
ATOM   2131  CZ  ARG A 146      42.610  49.480  79.720  1.00  0.00           C
ATOM   2132  NH1 ARG A 146      43.110  49.980  80.810  1.00  0.00           N
ATOM   2133 HH11 ARG A 146      43.940  49.570  81.180  1.00  0.00           H
ATOM   2134 HH12 ARG A 146      42.460  50.370  81.460  1.00  0.00           H
ATOM   2135  NH2 ARG A 146      41.340  49.550  79.520  1.00  0.00           N
ATOM   2136 HH21 ARG A 146      40.860  48.800  79.060  1.00  0.00           H
ATOM   2137 HH22 ARG A 146      40.770  49.820  80.300  1.00  0.00           H
ATOM   2138  C   ARG A 146      45.610  52.600  77.460  1.00  0.00           C
ATOM   2139  O   ARG A 146      45.990  52.480  78.610  1.00  0.00           O
ATOM   2140  N   TYR A 147      46.280  53.320  76.500  1.00  0.00           N
ATOM   2141  HN  TYR A 147      46.040  53.090  75.560  1.00  0.00           H
ATOM   2142  CA  TYR A 147      47.270  54.300  76.730  1.00  0.00           C
ATOM   2143  HA  TYR A 147      48.150  53.860  77.170  1.00  0.00           H
ATOM   2144  CB  TYR A 147      47.690  55.000  75.370  1.00  0.00           C
ATOM   2145  HB1 TYR A 147      46.730  55.180  74.840  1.00  0.00           H
ATOM   2146  HB2 TYR A 147      48.280  54.330  74.710  1.00  0.00           H
ATOM   2147  CG  TYR A 147      48.430  56.290  75.470  1.00  0.00           C
ATOM   2148  CD1 TYR A 147      49.800  56.220  75.930  1.00  0.00           C
ATOM   2149  HD1 TYR A 147      50.150  55.340  76.450  1.00  0.00           H
ATOM   2150  CE1 TYR A 147      50.500  57.390  76.060  1.00  0.00           C
ATOM   2151  HE1 TYR A 147      51.470  57.470  76.520  1.00  0.00           H
ATOM   2152  CZ  TYR A 147      50.000  58.520  75.430  1.00  0.00           C
ATOM   2153  OH  TYR A 147      50.690  59.770  75.410  1.00  0.00           O
ATOM   2154  HH  TYR A 147      51.290  59.760  76.160  1.00  0.00           H
ATOM   2155  CD2 TYR A 147      48.030  57.390  74.850  1.00  0.00           C
ATOM   2156  HD2 TYR A 147      47.090  57.400  74.320  1.00  0.00           H
ATOM   2157  CE2 TYR A 147      48.750  58.550  74.810  1.00  0.00           C
ATOM   2158  HE2 TYR A 147      48.320  59.470  74.450  1.00  0.00           H
ATOM   2159  C   TYR A 147      46.910  55.290  77.830  1.00  0.00           C
ATOM   2160  O   TYR A 147      47.490  55.370  78.900  1.00  0.00           O
ATOM   2161  N   ILE A 148      45.760  56.020  77.590  1.00  0.00           N
ATOM   2162  HN  ILE A 148      45.190  55.930  76.780  1.00  0.00           H
ATOM   2163  CA  ILE A 148      45.290  57.060  78.450  1.00  0.00           C
ATOM   2164  HA  ILE A 148      46.100  57.760  78.550  1.00  0.00           H
ATOM   2165  CB  ILE A 148      44.180  57.860  77.840  1.00  0.00           C
ATOM   2166  HB  ILE A 148      43.380  57.170  77.490  1.00  0.00           H
ATOM   2167  CG2 ILE A 148      43.570  58.910  78.760  1.00  0.00           C
ATOM   2168 HG21 ILE A 148      44.280  59.600  79.260  1.00  0.00           H
ATOM   2169 HG22 ILE A 148      43.050  58.560  79.670  1.00  0.00           H
ATOM   2170 HG23 ILE A 148      43.030  59.620  78.110  1.00  0.00           H
ATOM   2171  CG1 ILE A 148      44.680  58.560  76.520  1.00  0.00           C
ATOM   2172 HG11 ILE A 148      45.360  57.940  75.900  1.00  0.00           H
ATOM   2173 HG12 ILE A 148      45.180  59.520  76.740  1.00  0.00           H
ATOM   2174  CD  ILE A 148      43.550  58.920  75.520  1.00  0.00           C
ATOM   2175  HD1 ILE A 148      42.770  59.590  75.940  1.00  0.00           H
ATOM   2176  HD2 ILE A 148      42.930  58.020  75.290  1.00  0.00           H
ATOM   2177  HD3 ILE A 148      43.980  59.440  74.630  1.00  0.00           H
ATOM   2178  C   ILE A 148      44.900  56.630  79.830  1.00  0.00           C
ATOM   2179  O   ILE A 148      45.350  57.260  80.850  1.00  0.00           O
ATOM   2180  N   ALA A 149      44.310  55.450  79.920  1.00  0.00           N
ATOM   2181  HN  ALA A 149      44.160  54.970  79.060  1.00  0.00           H
ATOM   2182  CA  ALA A 149      44.140  54.740  81.140  1.00  0.00           C
ATOM   2183  HA  ALA A 149      43.470  55.280  81.800  1.00  0.00           H
ATOM   2184  CB  ALA A 149      43.440  53.420  80.760  1.00  0.00           C
ATOM   2185  HB1 ALA A 149      43.110  52.870  81.670  1.00  0.00           H
ATOM   2186  HB2 ALA A 149      44.010  52.760  80.080  1.00  0.00           H
ATOM   2187  HB3 ALA A 149      42.560  53.710  80.150  1.00  0.00           H
ATOM   2188  C   ALA A 149      45.390  54.390  82.000  1.00  0.00           C
ATOM   2189  O   ALA A 149      45.320  54.500  83.250  1.00  0.00           O
ATOM   2190  N   VAL A 150      46.560  54.060  81.370  1.00  0.00           N
ATOM   2191  HN  VAL A 150      46.540  54.000  80.380  1.00  0.00           H
ATOM   2192  CA  VAL A 150      47.770  53.830  82.110  1.00  0.00           C
ATOM   2193  HA  VAL A 150      47.610  53.370  83.070  1.00  0.00           H
ATOM   2194  CB  VAL A 150      48.760  53.010  81.290  1.00  0.00           C
ATOM   2195  HB  VAL A 150      48.680  53.440  80.270  1.00  0.00           H
ATOM   2196  CG1 VAL A 150      50.140  53.050  81.970  1.00  0.00           C
ATOM   2197 HG11 VAL A 150      50.650  53.980  81.650  1.00  0.00           H
ATOM   2198 HG12 VAL A 150      50.840  52.260  81.630  1.00  0.00           H
ATOM   2199 HG13 VAL A 150      50.030  52.940  83.070  1.00  0.00           H
ATOM   2200  CG2 VAL A 150      48.350  51.590  81.300  1.00  0.00           C
ATOM   2201 HG21 VAL A 150      49.130  50.920  80.890  1.00  0.00           H
ATOM   2202 HG22 VAL A 150      47.410  51.520  80.720  1.00  0.00           H
ATOM   2203 HG23 VAL A 150      48.230  51.330  82.380  1.00  0.00           H
ATOM   2204  C   VAL A 150      48.320  55.200  82.550  1.00  0.00           C
ATOM   2205  O   VAL A 150      48.830  55.330  83.650  1.00  0.00           O
ATOM   2206  N   CYS A 151      48.290  56.190  81.660  1.00  0.00           N
ATOM   2207  HN  CYS A 151      47.850  56.150  80.770  1.00  0.00           H
ATOM   2208  CA  CYS A 151      48.940  57.420  81.960  1.00  0.00           C
ATOM   2209  HA  CYS A 151      49.940  57.290  82.370  1.00  0.00           H
ATOM   2210  CB  CYS A 151      49.120  58.080  80.550  1.00  0.00           C
ATOM   2211  HB1 CYS A 151      49.410  59.150  80.600  1.00  0.00           H
ATOM   2212  HB2 CYS A 151      48.130  58.020  80.060  1.00  0.00           H
ATOM   2213  SG  CYS A 151      50.440  57.190  79.600  1.00  0.00           S
ATOM   2214  HG1 CYS A 151      49.680  56.320  78.950  1.00  0.00           H
ATOM   2215  C   CYS A 151      48.270  58.370  82.920  1.00  0.00           C
ATOM   2216  O   CYS A 151      49.000  59.050  83.710  1.00  0.00           O
ATOM   2217  N   HSD A 152      46.930  58.380  82.860  1.00  0.00           N
ATOM   2218  HN  HSD A 152      46.400  57.750  82.290  1.00  0.00           H
ATOM   2219  CA  HSD A 152      46.160  59.410  83.510  1.00  0.00           C
ATOM   2220  HA  HSD A 152      46.700  59.880  84.320  1.00  0.00           H
ATOM   2221  CB  HSD A 152      45.700  60.550  82.540  1.00  0.00           C
ATOM   2222  HB1 HSD A 152      44.960  61.300  82.910  1.00  0.00           H
ATOM   2223  HB2 HSD A 152      45.270  60.030  81.660  1.00  0.00           H
ATOM   2224  ND1 HSD A 152      47.700  62.010  82.830  1.00  0.00           N
ATOM   2225  HD1 HSD A 152      47.680  61.790  83.810  1.00  0.00           H
ATOM   2226  CG  HSD A 152      46.780  61.390  81.970  1.00  0.00           C
ATOM   2227  CE1 HSD A 152      48.620  62.680  82.040  1.00  0.00           C
ATOM   2228  HE1 HSD A 152      49.540  63.170  82.370  1.00  0.00           H
ATOM   2229  NE2 HSD A 152      48.330  62.530  80.770  1.00  0.00           N
ATOM   2230  CD2 HSD A 152      47.200  61.700  80.670  1.00  0.00           C
ATOM   2231  HD2 HSD A 152      46.790  61.240  79.780  1.00  0.00           H
ATOM   2232  C   HSD A 152      44.920  58.830  84.270  1.00  0.00           C
ATOM   2233  O   HSD A 152      43.870  59.180  83.850  1.00  0.00           O
ATOM   2234  N   PRO A 153      45.080  57.900  85.270  1.00  0.00           N
ATOM   2235  CD  PRO A 153      46.380  57.790  85.900  1.00  0.00           C
ATOM   2236  HD1 PRO A 153      46.840  58.770  86.160  1.00  0.00           H
ATOM   2237  HD2 PRO A 153      47.050  57.120  85.320  1.00  0.00           H
ATOM   2238  CA  PRO A 153      44.020  57.200  85.980  1.00  0.00           C
ATOM   2239  HA  PRO A 153      43.500  56.550  85.290  1.00  0.00           H
ATOM   2240  CB  PRO A 153      44.800  56.270  86.980  1.00  0.00           C
ATOM   2241  HB1 PRO A 153      45.150  55.310  86.530  1.00  0.00           H
ATOM   2242  HB2 PRO A 153      44.250  56.080  87.930  1.00  0.00           H
ATOM   2243  CG  PRO A 153      45.980  57.220  87.260  1.00  0.00           C
ATOM   2244  HG1 PRO A 153      45.660  57.990  87.990  1.00  0.00           H
ATOM   2245  HG2 PRO A 153      46.880  56.650  87.590  1.00  0.00           H
ATOM   2246  C   PRO A 153      42.890  58.100  86.550  1.00  0.00           C
ATOM   2247  O   PRO A 153      41.800  57.560  86.510  1.00  0.00           O
ATOM   2248  N   VAL A 154      43.140  59.280  87.140  1.00  0.00           N
ATOM   2249  HN  VAL A 154      44.070  59.620  87.180  1.00  0.00           H
ATOM   2250  CA  VAL A 154      42.080  60.050  87.780  1.00  0.00           C
ATOM   2251  HA  VAL A 154      41.330  59.390  88.180  1.00  0.00           H
ATOM   2252  CB  VAL A 154      42.750  60.900  88.840  1.00  0.00           C
ATOM   2253  HB  VAL A 154      43.720  61.320  88.500  1.00  0.00           H
ATOM   2254  CG1 VAL A 154      41.970  62.150  89.440  1.00  0.00           C
ATOM   2255 HG11 VAL A 154      42.520  62.600  90.300  1.00  0.00           H
ATOM   2256 HG12 VAL A 154      40.930  61.890  89.700  1.00  0.00           H
ATOM   2257 HG13 VAL A 154      41.920  62.990  88.720  1.00  0.00           H
ATOM   2258  CG2 VAL A 154      43.020  60.050  90.140  1.00  0.00           C
ATOM   2259 HG21 VAL A 154      43.640  60.690  90.810  1.00  0.00           H
ATOM   2260 HG22 VAL A 154      43.610  59.170  89.810  1.00  0.00           H
ATOM   2261 HG23 VAL A 154      42.070  59.830  90.660  1.00  0.00           H
ATOM   2262  C   VAL A 154      41.360  61.000  86.760  1.00  0.00           C
ATOM   2263  O   VAL A 154      40.120  61.240  86.880  1.00  0.00           O
ATOM   2264  N   LYS A 155      42.130  61.520  85.710  1.00  0.00           N
ATOM   2265  HN  LYS A 155      43.120  61.500  85.650  1.00  0.00           H
ATOM   2266  CA  LYS A 155      41.440  62.310  84.590  1.00  0.00           C
ATOM   2267  HA  LYS A 155      40.660  62.930  85.000  1.00  0.00           H
ATOM   2268  CB  LYS A 155      42.410  63.150  83.840  1.00  0.00           C
ATOM   2269  HB1 LYS A 155      42.010  63.520  82.870  1.00  0.00           H
ATOM   2270  HB2 LYS A 155      43.360  62.630  83.590  1.00  0.00           H
ATOM   2271  CG  LYS A 155      42.820  64.370  84.650  1.00  0.00           C
ATOM   2272  HG1 LYS A 155      43.450  64.000  85.480  1.00  0.00           H
ATOM   2273  HG2 LYS A 155      41.950  64.970  84.960  1.00  0.00           H
ATOM   2274  CD  LYS A 155      43.790  65.270  83.890  1.00  0.00           C
ATOM   2275  HD1 LYS A 155      44.770  64.810  83.630  1.00  0.00           H
ATOM   2276  HD2 LYS A 155      43.910  66.130  84.580  1.00  0.00           H
ATOM   2277  CE  LYS A 155      43.160  65.720  82.590  1.00  0.00           C
ATOM   2278  HE1 LYS A 155      42.160  66.140  82.830  1.00  0.00           H
ATOM   2279  HE2 LYS A 155      43.070  64.880  81.870  1.00  0.00           H
ATOM   2280  NZ  LYS A 155      43.950  66.710  81.840  1.00  0.00           N
ATOM   2281  HZ1 LYS A 155      44.780  66.300  81.380  1.00  0.00           H
ATOM   2282  HZ2 LYS A 155      44.250  67.560  82.370  1.00  0.00           H
ATOM   2283  HZ3 LYS A 155      43.460  67.070  81.000  1.00  0.00           H
ATOM   2284  C   LYS A 155      40.690  61.360  83.730  1.00  0.00           C
ATOM   2285  O   LYS A 155      39.660  61.660  83.080  1.00  0.00           O
ATOM   2286  N   ALA A 156      41.040  60.030  83.580  1.00  0.00           N
ATOM   2287  HN  ALA A 156      41.930  59.830  83.980  1.00  0.00           H
ATOM   2288  CA  ALA A 156      40.400  58.980  82.820  1.00  0.00           C
ATOM   2289  HA  ALA A 156      40.340  59.190  81.760  1.00  0.00           H
ATOM   2290  CB  ALA A 156      41.130  57.670  83.080  1.00  0.00           C
ATOM   2291  HB1 ALA A 156      40.650  56.820  82.550  1.00  0.00           H
ATOM   2292  HB2 ALA A 156      41.020  57.270  84.110  1.00  0.00           H
ATOM   2293  HB3 ALA A 156      42.200  57.790  82.820  1.00  0.00           H
ATOM   2294  C   ALA A 156      38.940  58.770  83.200  1.00  0.00           C
ATOM   2295  O   ALA A 156      38.160  58.570  82.340  1.00  0.00           O
ATOM   2296  N   LEU A 157      38.520  58.910  84.510  1.00  0.00           N
ATOM   2297  HN  LEU A 157      39.270  59.200  85.100  1.00  0.00           H
ATOM   2298  CA  LEU A 157      37.220  58.720  85.130  1.00  0.00           C
ATOM   2299  HA  LEU A 157      36.900  57.710  84.900  1.00  0.00           H
ATOM   2300  CB  LEU A 157      37.290  58.970  86.680  1.00  0.00           C
ATOM   2301  HB1 LEU A 157      36.360  58.540  87.100  1.00  0.00           H
ATOM   2302  HB2 LEU A 157      37.380  60.050  86.930  1.00  0.00           H
ATOM   2303  CG  LEU A 157      38.390  58.230  87.400  1.00  0.00           C
ATOM   2304  HG  LEU A 157      39.350  58.450  86.910  1.00  0.00           H
ATOM   2305  CD1 LEU A 157      38.440  58.750  88.830  1.00  0.00           C
ATOM   2306 HD11 LEU A 157      38.620  59.840  88.740  1.00  0.00           H
ATOM   2307 HD12 LEU A 157      39.290  58.220  89.330  1.00  0.00           H
ATOM   2308 HD13 LEU A 157      37.450  58.530  89.270  1.00  0.00           H
ATOM   2309  CD2 LEU A 157      38.220  56.730  87.220  1.00  0.00           C
ATOM   2310 HD21 LEU A 157      38.460  56.300  86.230  1.00  0.00           H
ATOM   2311 HD22 LEU A 157      37.160  56.450  87.440  1.00  0.00           H
ATOM   2312 HD23 LEU A 157      38.750  56.280  88.090  1.00  0.00           H
ATOM   2313  C   LEU A 157      36.200  59.730  84.570  1.00  0.00           C
ATOM   2314  O   LEU A 157      35.060  59.470  84.420  1.00  0.00           O
ATOM   2315  N   ASP A 158      36.630  60.930  84.090  1.00  0.00           N
ATOM   2316  HN  ASP A 158      37.610  61.060  84.160  1.00  0.00           H
ATOM   2317  CA  ASP A 158      35.660  61.890  83.440  1.00  0.00           C
ATOM   2318  HA  ASP A 158      34.840  62.080  84.110  1.00  0.00           H
ATOM   2319  CB  ASP A 158      36.230  63.330  83.360  1.00  0.00           C
ATOM   2320  HB1 ASP A 158      35.580  64.070  82.850  1.00  0.00           H
ATOM   2321  HB2 ASP A 158      37.100  63.260  82.680  1.00  0.00           H
ATOM   2322  CG  ASP A 158      36.700  63.970  84.610  1.00  0.00           C
ATOM   2323  OD1 ASP A 158      37.520  64.920  84.490  1.00  0.00           O
ATOM   2324  OD2 ASP A 158      36.120  63.590  85.680  1.00  0.00           O
ATOM   2325  C   ASP A 158      35.210  61.480  82.050  1.00  0.00           C
ATOM   2326  O   ASP A 158      34.170  61.960  81.710  1.00  0.00           O
ATOM   2327  N   PHE A 159      35.970  60.640  81.300  1.00  0.00           N
ATOM   2328  HN  PHE A 159      36.780  60.220  81.700  1.00  0.00           H
ATOM   2329  CA  PHE A 159      35.680  60.420  79.860  1.00  0.00           C
ATOM   2330  HA  PHE A 159      34.610  60.560  79.810  1.00  0.00           H
ATOM   2331  CB  PHE A 159      36.320  61.450  78.920  1.00  0.00           C
ATOM   2332  HB1 PHE A 159      35.890  62.470  78.980  1.00  0.00           H
ATOM   2333  HB2 PHE A 159      36.270  61.200  77.830  1.00  0.00           H
ATOM   2334  CG  PHE A 159      37.840  61.590  79.240  1.00  0.00           C
ATOM   2335  CD1 PHE A 159      38.740  60.610  78.790  1.00  0.00           C
ATOM   2336  HD1 PHE A 159      38.370  59.720  78.300  1.00  0.00           H
ATOM   2337  CE1 PHE A 159      40.140  60.620  79.030  1.00  0.00           C
ATOM   2338  HE1 PHE A 159      40.740  59.770  78.740  1.00  0.00           H
ATOM   2339  CZ  PHE A 159      40.610  61.720  79.710  1.00  0.00           C
ATOM   2340  HZ  PHE A 159      41.640  61.990  79.890  1.00  0.00           H
ATOM   2341  CD2 PHE A 159      38.370  62.730  79.810  1.00  0.00           C
ATOM   2342  HD2 PHE A 159      37.640  63.500  80.000  1.00  0.00           H
ATOM   2343  CE2 PHE A 159      39.730  62.790  80.150  1.00  0.00           C
ATOM   2344  HE2 PHE A 159      40.120  63.730  80.530  1.00  0.00           H
ATOM   2345  C   PHE A 159      35.970  59.060  79.240  1.00  0.00           C
ATOM   2346  O   PHE A 159      35.540  58.790  78.150  1.00  0.00           O
ATOM   2347  N   ARG A 160      36.640  58.170  79.910  1.00  0.00           N
ATOM   2348  HN  ARG A 160      36.820  58.340  80.870  1.00  0.00           H
ATOM   2349  CA  ARG A 160      36.820  56.800  79.430  1.00  0.00           C
ATOM   2350  HA  ARG A 160      37.280  56.740  78.460  1.00  0.00           H
ATOM   2351  CB  ARG A 160      37.930  56.040  80.200  1.00  0.00           C
ATOM   2352  HB1 ARG A 160      37.810  54.930  80.160  1.00  0.00           H
ATOM   2353  HB2 ARG A 160      37.800  56.250  81.280  1.00  0.00           H
ATOM   2354  CG  ARG A 160      39.370  56.570  79.900  1.00  0.00           C
ATOM   2355  HG1 ARG A 160      39.430  57.590  80.330  1.00  0.00           H
ATOM   2356  HG2 ARG A 160      39.340  56.570  78.790  1.00  0.00           H
ATOM   2357  CD  ARG A 160      40.480  55.520  80.200  1.00  0.00           C
ATOM   2358  HD1 ARG A 160      40.500  55.260  81.280  1.00  0.00           H
ATOM   2359  HD2 ARG A 160      41.480  55.970  80.050  1.00  0.00           H
ATOM   2360  NE  ARG A 160      40.340  54.360  79.240  1.00  0.00           N
ATOM   2361  HE  ARG A 160      40.370  54.560  78.260  1.00  0.00           H
ATOM   2362  CZ  ARG A 160      39.810  53.180  79.570  1.00  0.00           C
ATOM   2363  NH1 ARG A 160      39.620  52.770  80.770  1.00  0.00           N
ATOM   2364 HH11 ARG A 160      39.990  53.210  81.590  1.00  0.00           H
ATOM   2365 HH12 ARG A 160      39.110  51.930  80.940  1.00  0.00           H
ATOM   2366  NH2 ARG A 160      39.290  52.440  78.640  1.00  0.00           N
ATOM   2367 HH21 ARG A 160      39.060  52.750  77.720  1.00  0.00           H
ATOM   2368 HH22 ARG A 160      38.810  51.640  79.010  1.00  0.00           H
ATOM   2369  C   ARG A 160      35.610  55.910  79.170  1.00  0.00           C
ATOM   2370  O   ARG A 160      35.730  54.940  78.430  1.00  0.00           O
ATOM   2371  N   THR A 161      34.370  56.270  79.710  1.00  0.00           N
ATOM   2372  HN  THR A 161      34.420  57.030  80.340  1.00  0.00           H
ATOM   2373  CA  THR A 161      33.130  55.540  79.640  1.00  0.00           C
ATOM   2374  HA  THR A 161      33.180  54.850  80.470  1.00  0.00           H
ATOM   2375  CB  THR A 161      32.000  56.550  79.930  1.00  0.00           C
ATOM   2376  HB  THR A 161      32.270  56.980  80.920  1.00  0.00           H
ATOM   2377  OG1 THR A 161      30.720  56.040  79.960  1.00  0.00           O
ATOM   2378  HG1 THR A 161      30.290  56.740  80.460  1.00  0.00           H
ATOM   2379  CG2 THR A 161      32.140  57.700  78.940  1.00  0.00           C
ATOM   2380 HG21 THR A 161      32.940  58.390  79.290  1.00  0.00           H
ATOM   2381 HG22 THR A 161      31.230  58.330  79.030  1.00  0.00           H
ATOM   2382 HG23 THR A 161      32.220  57.270  77.920  1.00  0.00           H
ATOM   2383  C   THR A 161      32.800  54.700  78.420  1.00  0.00           C
ATOM   2384  O   THR A 161      33.160  55.040  77.310  1.00  0.00           O
ATOM   2385  N   PRO A 162      32.010  53.600  78.540  1.00  0.00           N
ATOM   2386  CD  PRO A 162      31.940  52.820  79.830  1.00  0.00           C
ATOM   2387  HD1 PRO A 162      31.330  53.430  80.540  1.00  0.00           H
ATOM   2388  HD2 PRO A 162      32.960  52.630  80.240  1.00  0.00           H
ATOM   2389  CA  PRO A 162      31.200  52.940  77.560  1.00  0.00           C
ATOM   2390  HA  PRO A 162      31.760  52.310  76.890  1.00  0.00           H
ATOM   2391  CB  PRO A 162      30.270  52.110  78.390  1.00  0.00           C
ATOM   2392  HB1 PRO A 162      29.830  51.320  77.740  1.00  0.00           H
ATOM   2393  HB2 PRO A 162      29.460  52.760  78.790  1.00  0.00           H
ATOM   2394  CG  PRO A 162      31.160  51.510  79.460  1.00  0.00           C
ATOM   2395  HG1 PRO A 162      30.600  51.050  80.300  1.00  0.00           H
ATOM   2396  HG2 PRO A 162      31.840  50.740  79.030  1.00  0.00           H
ATOM   2397  C   PRO A 162      30.470  53.840  76.550  1.00  0.00           C
ATOM   2398  O   PRO A 162      30.460  53.490  75.380  1.00  0.00           O
ATOM   2399  N   ALA A 163      29.880  54.950  76.970  1.00  0.00           N
ATOM   2400  HN  ALA A 163      29.860  55.120  77.960  1.00  0.00           H
ATOM   2401  CA  ALA A 163      29.150  55.850  76.080  1.00  0.00           C
ATOM   2402  HA  ALA A 163      28.250  55.390  75.680  1.00  0.00           H
ATOM   2403  CB  ALA A 163      28.750  57.030  76.900  1.00  0.00           C
ATOM   2404  HB1 ALA A 163      27.900  56.730  77.540  1.00  0.00           H
ATOM   2405  HB2 ALA A 163      28.260  57.690  76.160  1.00  0.00           H
ATOM   2406  HB3 ALA A 163      29.510  57.570  77.520  1.00  0.00           H
ATOM   2407  C   ALA A 163      30.030  56.380  74.950  1.00  0.00           C
ATOM   2408  O   ALA A 163      29.480  56.500  73.850  1.00  0.00           O
ATOM   2409  N   LYS A 164      31.290  56.810  75.150  1.00  0.00           N
ATOM   2410  HN  LYS A 164      31.700  56.520  76.010  1.00  0.00           H
ATOM   2411  CA  LYS A 164      32.160  57.450  74.160  1.00  0.00           C
ATOM   2412  HA  LYS A 164      31.600  58.030  73.450  1.00  0.00           H
ATOM   2413  CB  LYS A 164      33.130  58.420  74.760  1.00  0.00           C
ATOM   2414  HB1 LYS A 164      32.850  58.680  75.800  1.00  0.00           H
ATOM   2415  HB2 LYS A 164      32.850  59.420  74.370  1.00  0.00           H
ATOM   2416  CG  LYS A 164      34.650  58.270  74.720  1.00  0.00           C
ATOM   2417  HG1 LYS A 164      35.060  59.220  75.130  1.00  0.00           H
ATOM   2418  HG2 LYS A 164      34.960  58.190  73.650  1.00  0.00           H
ATOM   2419  CD  LYS A 164      35.190  57.050  75.430  1.00  0.00           C
ATOM   2420  HD1 LYS A 164      34.900  56.160  74.840  1.00  0.00           H
ATOM   2421  HD2 LYS A 164      34.780  56.930  76.460  1.00  0.00           H
ATOM   2422  CE  LYS A 164      36.690  57.060  75.690  1.00  0.00           C
ATOM   2423  HE1 LYS A 164      37.000  57.800  76.450  1.00  0.00           H
ATOM   2424  HE2 LYS A 164      37.340  57.190  74.790  1.00  0.00           H
ATOM   2425  NZ  LYS A 164      37.100  55.710  76.170  1.00  0.00           N
ATOM   2426  HZ1 LYS A 164      36.650  55.040  75.520  1.00  0.00           H
ATOM   2427  HZ2 LYS A 164      36.640  55.560  77.100  1.00  0.00           H
ATOM   2428  HZ3 LYS A 164      38.120  55.560  76.190  1.00  0.00           H
ATOM   2429  C   LYS A 164      32.730  56.330  73.330  1.00  0.00           C
ATOM   2430  O   LYS A 164      32.910  56.440  72.090  1.00  0.00           O
ATOM   2431  N   ALA A 165      32.980  55.170  74.000  1.00  0.00           N
ATOM   2432  HN  ALA A 165      32.560  55.060  74.900  1.00  0.00           H
ATOM   2433  CA  ALA A 165      33.620  53.990  73.510  1.00  0.00           C
ATOM   2434  HA  ALA A 165      34.540  54.260  73.020  1.00  0.00           H
ATOM   2435  CB  ALA A 165      33.780  53.010  74.730  1.00  0.00           C
ATOM   2436  HB1 ALA A 165      32.850  52.420  74.910  1.00  0.00           H
ATOM   2437  HB2 ALA A 165      34.080  53.680  75.550  1.00  0.00           H
ATOM   2438  HB3 ALA A 165      34.600  52.280  74.550  1.00  0.00           H
ATOM   2439  C   ALA A 165      32.810  53.360  72.300  1.00  0.00           C
ATOM   2440  O   ALA A 165      33.340  52.950  71.280  1.00  0.00           O
ATOM   2441  N   LYS A 166      31.450  53.390  72.490  1.00  0.00           N
ATOM   2442  HN  LYS A 166      31.080  53.530  73.400  1.00  0.00           H
ATOM   2443  CA  LYS A 166      30.430  53.090  71.460  1.00  0.00           C
ATOM   2444  HA  LYS A 166      30.720  52.100  71.110  1.00  0.00           H
ATOM   2445  CB  LYS A 166      29.080  53.040  72.120  1.00  0.00           C
ATOM   2446  HB1 LYS A 166      28.340  53.150  71.300  1.00  0.00           H
ATOM   2447  HB2 LYS A 166      29.150  53.950  72.750  1.00  0.00           H
ATOM   2448  CG  LYS A 166      28.650  51.820  73.050  1.00  0.00           C
ATOM   2449  HG1 LYS A 166      29.330  51.510  73.870  1.00  0.00           H
ATOM   2450  HG2 LYS A 166      28.590  50.940  72.370  1.00  0.00           H
ATOM   2451  CD  LYS A 166      27.310  52.180  73.710  1.00  0.00           C
ATOM   2452  HD1 LYS A 166      26.590  52.500  72.940  1.00  0.00           H
ATOM   2453  HD2 LYS A 166      27.580  53.060  74.340  1.00  0.00           H
ATOM   2454  CE  LYS A 166      26.720  51.130  74.670  1.00  0.00           C
ATOM   2455  HE1 LYS A 166      27.520  50.990  75.430  1.00  0.00           H
ATOM   2456  HE2 LYS A 166      26.510  50.270  74.000  1.00  0.00           H
ATOM   2457  NZ  LYS A 166      25.480  51.530  75.310  1.00  0.00           N
ATOM   2458  HZ1 LYS A 166      24.950  50.670  75.560  1.00  0.00           H
ATOM   2459  HZ2 LYS A 166      24.930  52.100  74.640  1.00  0.00           H
ATOM   2460  HZ3 LYS A 166      25.750  52.020  76.190  1.00  0.00           H
ATOM   2461  C   LYS A 166      30.430  54.110  70.320  1.00  0.00           C
ATOM   2462  O   LYS A 166      30.080  53.630  69.210  1.00  0.00           O
ATOM   2463  N   LEU A 167      30.740  55.400  70.520  1.00  0.00           N
ATOM   2464  HN  LEU A 167      30.940  55.750  71.430  1.00  0.00           H
ATOM   2465  CA  LEU A 167      30.790  56.310  69.310  1.00  0.00           C
ATOM   2466  HA  LEU A 167      29.930  56.070  68.690  1.00  0.00           H
ATOM   2467  CB  LEU A 167      30.730  57.800  69.790  1.00  0.00           C
ATOM   2468  HB1 LEU A 167      30.410  58.330  68.870  1.00  0.00           H
ATOM   2469  HB2 LEU A 167      31.680  58.220  70.200  1.00  0.00           H
ATOM   2470  CG  LEU A 167      29.630  58.070  70.820  1.00  0.00           C
ATOM   2471  HG  LEU A 167      30.010  57.610  71.760  1.00  0.00           H
ATOM   2472  CD1 LEU A 167      29.610  59.620  71.000  1.00  0.00           C
ATOM   2473 HD11 LEU A 167      30.630  60.030  70.860  1.00  0.00           H
ATOM   2474 HD12 LEU A 167      29.170  59.890  71.980  1.00  0.00           H
ATOM   2475 HD13 LEU A 167      29.090  60.020  70.100  1.00  0.00           H
ATOM   2476  CD2 LEU A 167      28.250  57.560  70.480  1.00  0.00           C
ATOM   2477 HD21 LEU A 167      27.970  57.780  69.430  1.00  0.00           H
ATOM   2478 HD22 LEU A 167      27.490  58.130  71.070  1.00  0.00           H
ATOM   2479 HD23 LEU A 167      28.100  56.470  70.620  1.00  0.00           H
ATOM   2480  C   LEU A 167      31.980  56.040  68.540  1.00  0.00           C
ATOM   2481  O   LEU A 167      32.020  56.200  67.360  1.00  0.00           O
ATOM   2482  N   ILE A 168      33.100  55.630  69.140  1.00  0.00           N
ATOM   2483  HN  ILE A 168      33.170  55.560  70.140  1.00  0.00           H
ATOM   2484  CA  ILE A 168      34.390  55.320  68.520  1.00  0.00           C
ATOM   2485  HA  ILE A 168      34.650  56.220  67.990  1.00  0.00           H
ATOM   2486  CB  ILE A 168      35.550  55.010  69.540  1.00  0.00           C
ATOM   2487  HB  ILE A 168      35.140  54.390  70.360  1.00  0.00           H
ATOM   2488  CG2 ILE A 168      36.720  54.280  68.890  1.00  0.00           C
ATOM   2489 HG21 ILE A 168      37.040  54.740  67.930  1.00  0.00           H
ATOM   2490 HG22 ILE A 168      36.480  53.200  68.740  1.00  0.00           H
ATOM   2491 HG23 ILE A 168      37.580  54.400  69.580  1.00  0.00           H
ATOM   2492  CG1 ILE A 168      36.210  56.260  70.230  1.00  0.00           C
ATOM   2493 HG11 ILE A 168      35.310  56.900  70.360  1.00  0.00           H
ATOM   2494 HG12 ILE A 168      36.990  56.640  69.530  1.00  0.00           H
ATOM   2495  CD  ILE A 168      36.800  56.150  71.670  1.00  0.00           C
ATOM   2496  HD1 ILE A 168      37.500  55.280  71.720  1.00  0.00           H
ATOM   2497  HD2 ILE A 168      35.980  56.040  72.410  1.00  0.00           H
ATOM   2498  HD3 ILE A 168      37.280  57.120  71.940  1.00  0.00           H
ATOM   2499  C   ILE A 168      34.200  54.200  67.420  1.00  0.00           C
ATOM   2500  O   ILE A 168      34.670  54.170  66.300  1.00  0.00           O
ATOM   2501  N   ASN A 169      33.380  53.200  67.810  1.00  0.00           N
ATOM   2502  HN  ASN A 169      33.190  53.110  68.780  1.00  0.00           H
ATOM   2503  CA  ASN A 169      32.880  52.110  66.870  1.00  0.00           C
ATOM   2504  HA  ASN A 169      33.780  51.670  66.470  1.00  0.00           H
ATOM   2505  CB  ASN A 169      31.900  51.170  67.530  1.00  0.00           C
ATOM   2506  HB1 ASN A 169      31.320  50.540  66.810  1.00  0.00           H
ATOM   2507  HB2 ASN A 169      31.140  51.670  68.160  1.00  0.00           H
ATOM   2508  CG  ASN A 169      32.710  50.150  68.400  1.00  0.00           C
ATOM   2509  OD1 ASN A 169      33.970  50.140  68.430  1.00  0.00           O
ATOM   2510  ND2 ASN A 169      31.980  49.370  69.230  1.00  0.00           N
ATOM   2511 HD21 ASN A 169      31.010  49.300  69.010  1.00  0.00           H
ATOM   2512 HD22 ASN A 169      32.450  48.690  69.790  1.00  0.00           H
ATOM   2513  C   ASN A 169      32.100  52.590  65.650  1.00  0.00           C
ATOM   2514  O   ASN A 169      32.140  52.060  64.510  1.00  0.00           O
ATOM   2515  N   ILE A 170      31.350  53.680  65.880  1.00  0.00           N
ATOM   2516  HN  ILE A 170      31.240  54.090  66.780  1.00  0.00           H
ATOM   2517  CA  ILE A 170      30.460  54.180  64.770  1.00  0.00           C
ATOM   2518  HA  ILE A 170      30.030  53.350  64.230  1.00  0.00           H
ATOM   2519  CB  ILE A 170      29.330  55.080  65.270  1.00  0.00           C
ATOM   2520  HB  ILE A 170      29.800  55.850  65.920  1.00  0.00           H
ATOM   2521  CG2 ILE A 170      28.670  55.730  64.060  1.00  0.00           C
ATOM   2522 HG21 ILE A 170      29.300  56.560  63.680  1.00  0.00           H
ATOM   2523 HG22 ILE A 170      27.740  56.210  64.440  1.00  0.00           H
ATOM   2524 HG23 ILE A 170      28.270  55.000  63.320  1.00  0.00           H
ATOM   2525  CG1 ILE A 170      28.400  54.350  66.230  1.00  0.00           C
ATOM   2526 HG11 ILE A 170      29.000  53.740  66.930  1.00  0.00           H
ATOM   2527 HG12 ILE A 170      27.750  53.690  65.610  1.00  0.00           H
ATOM   2528  CD  ILE A 170      27.480  55.280  67.030  1.00  0.00           C
ATOM   2529  HD1 ILE A 170      26.800  54.640  67.640  1.00  0.00           H
ATOM   2530  HD2 ILE A 170      26.840  55.800  66.280  1.00  0.00           H
ATOM   2531  HD3 ILE A 170      27.990  55.970  67.730  1.00  0.00           H
ATOM   2532  C   ILE A 170      31.390  54.960  63.770  1.00  0.00           C
ATOM   2533  O   ILE A 170      31.240  54.830  62.530  1.00  0.00           O
ATOM   2534  N   CYS A 171      32.290  55.760  64.270  1.00  0.00           N
ATOM   2535  HN  CYS A 171      32.230  55.880  65.260  1.00  0.00           H
ATOM   2536  CA  CYS A 171      33.340  56.360  63.480  1.00  0.00           C
ATOM   2537  HA  CYS A 171      32.780  56.940  62.760  1.00  0.00           H
ATOM   2538  CB  CYS A 171      34.350  57.180  64.390  1.00  0.00           C
ATOM   2539  HB1 CYS A 171      35.100  57.690  63.740  1.00  0.00           H
ATOM   2540  HB2 CYS A 171      34.750  56.340  64.990  1.00  0.00           H
ATOM   2541  SG  CYS A 171      33.490  58.530  65.350  1.00  0.00           S
ATOM   2542  HG1 CYS A 171      33.360  59.330  64.300  1.00  0.00           H
ATOM   2543  C   CYS A 171      34.200  55.510  62.650  1.00  0.00           C
ATOM   2544  O   CYS A 171      34.500  55.980  61.510  1.00  0.00           O
ATOM   2545  N   ILE A 172      34.640  54.320  63.120  1.00  0.00           N
ATOM   2546  HN  ILE A 172      34.260  53.970  63.970  1.00  0.00           H
ATOM   2547  CA  ILE A 172      35.360  53.360  62.360  1.00  0.00           C
ATOM   2548  HA  ILE A 172      36.250  53.820  61.960  1.00  0.00           H
ATOM   2549  CB  ILE A 172      35.880  52.170  63.250  1.00  0.00           C
ATOM   2550  HB  ILE A 172      35.110  51.620  63.830  1.00  0.00           H
ATOM   2551  CG2 ILE A 172      36.630  51.130  62.370  1.00  0.00           C
ATOM   2552 HG21 ILE A 172      37.460  51.590  61.800  1.00  0.00           H
ATOM   2553 HG22 ILE A 172      35.930  50.460  61.820  1.00  0.00           H
ATOM   2554 HG23 ILE A 172      37.310  50.460  62.940  1.00  0.00           H
ATOM   2555  CG1 ILE A 172      36.910  52.610  64.390  1.00  0.00           C
ATOM   2556 HG11 ILE A 172      36.740  53.690  64.580  1.00  0.00           H
ATOM   2557 HG12 ILE A 172      37.970  52.610  64.060  1.00  0.00           H
ATOM   2558  CD  ILE A 172      36.750  51.750  65.670  1.00  0.00           C
ATOM   2559  HD1 ILE A 172      35.680  51.810  65.960  1.00  0.00           H
ATOM   2560  HD2 ILE A 172      37.410  52.060  66.510  1.00  0.00           H
ATOM   2561  HD3 ILE A 172      37.030  50.720  65.390  1.00  0.00           H
ATOM   2562  C   ILE A 172      34.610  52.810  61.190  1.00  0.00           C
ATOM   2563  O   ILE A 172      35.100  52.940  60.090  1.00  0.00           O
ATOM   2564  N   TRP A 173      33.310  52.310  61.310  1.00  0.00           N
ATOM   2565  HN  TRP A 173      32.920  52.330  62.230  1.00  0.00           H
ATOM   2566  CA  TRP A 173      32.420  51.800  60.330  1.00  0.00           C
ATOM   2567  HA  TRP A 173      33.030  51.030  59.880  1.00  0.00           H
ATOM   2568  CB  TRP A 173      31.210  51.130  60.990  1.00  0.00           C
ATOM   2569  HB1 TRP A 173      30.450  51.030  60.180  1.00  0.00           H
ATOM   2570  HB2 TRP A 173      30.770  51.670  61.850  1.00  0.00           H
ATOM   2571  CG  TRP A 173      31.480  49.730  61.350  1.00  0.00           C
ATOM   2572  CD1 TRP A 173      31.930  49.120  62.500  1.00  0.00           C
ATOM   2573  HD1 TRP A 173      31.970  49.600  63.470  1.00  0.00           H
ATOM   2574  NE1 TRP A 173      32.280  47.790  62.240  1.00  0.00           N
ATOM   2575  HE1 TRP A 173      32.450  47.070  62.880  1.00  0.00           H
ATOM   2576  CE2 TRP A 173      32.080  47.530  60.910  1.00  0.00           C
ATOM   2577  CD2 TRP A 173      31.610  48.720  60.330  1.00  0.00           C
ATOM   2578  CE3 TRP A 173      31.460  48.720  58.970  1.00  0.00           C
ATOM   2579  HE3 TRP A 173      31.140  49.560  58.370  1.00  0.00           H
ATOM   2580  CZ3 TRP A 173      31.590  47.570  58.210  1.00  0.00           C
ATOM   2581  HZ3 TRP A 173      31.230  47.550  57.190  1.00  0.00           H
ATOM   2582  CZ2 TRP A 173      32.170  46.320  60.220  1.00  0.00           C
ATOM   2583  HZ2 TRP A 173      32.470  45.440  60.760  1.00  0.00           H
ATOM   2584  CH2 TRP A 173      31.940  46.380  58.890  1.00  0.00           C
ATOM   2585  HH2 TRP A 173      32.060  45.500  58.280  1.00  0.00           H
ATOM   2586  C   TRP A 173      32.070  52.830  59.260  1.00  0.00           C
ATOM   2587  O   TRP A 173      31.980  52.520  58.080  1.00  0.00           O
ATOM   2588  N   VAL A 174      31.880  54.110  59.650  1.00  0.00           N
ATOM   2589  HN  VAL A 174      31.580  54.320  60.580  1.00  0.00           H
ATOM   2590  CA  VAL A 174      31.860  55.260  58.770  1.00  0.00           C
ATOM   2591  HA  VAL A 174      31.170  55.110  57.950  1.00  0.00           H
ATOM   2592  CB  VAL A 174      31.480  56.570  59.510  1.00  0.00           C
ATOM   2593  HB  VAL A 174      32.100  56.550  60.430  1.00  0.00           H
ATOM   2594  CG1 VAL A 174      31.820  57.810  58.680  1.00  0.00           C
ATOM   2595 HG11 VAL A 174      31.170  58.680  58.910  1.00  0.00           H
ATOM   2596 HG12 VAL A 174      31.460  57.560  57.660  1.00  0.00           H
ATOM   2597 HG13 VAL A 174      32.910  58.050  58.630  1.00  0.00           H
ATOM   2598  CG2 VAL A 174      30.020  56.550  59.890  1.00  0.00           C
ATOM   2599 HG21 VAL A 174      29.480  56.600  58.920  1.00  0.00           H
ATOM   2600 HG22 VAL A 174      29.730  57.410  60.530  1.00  0.00           H
ATOM   2601 HG23 VAL A 174      29.770  55.610  60.430  1.00  0.00           H
ATOM   2602  C   VAL A 174      33.140  55.500  57.970  1.00  0.00           C
ATOM   2603  O   VAL A 174      33.090  55.700  56.780  1.00  0.00           O
ATOM   2604  N   LEU A 175      34.330  55.460  58.650  1.00  0.00           N
ATOM   2605  HN  LEU A 175      34.430  55.400  59.640  1.00  0.00           H
ATOM   2606  CA  LEU A 175      35.570  55.750  57.990  1.00  0.00           C
ATOM   2607  HA  LEU A 175      35.360  56.690  57.500  1.00  0.00           H
ATOM   2608  CB  LEU A 175      36.820  55.800  58.920  1.00  0.00           C
ATOM   2609  HB1 LEU A 175      37.110  54.800  59.310  1.00  0.00           H
ATOM   2610  HB2 LEU A 175      36.540  56.470  59.760  1.00  0.00           H
ATOM   2611  CG  LEU A 175      38.110  56.390  58.300  1.00  0.00           C
ATOM   2612  HG  LEU A 175      38.300  55.790  57.380  1.00  0.00           H
ATOM   2613  CD1 LEU A 175      37.850  57.920  57.870  1.00  0.00           C
ATOM   2614 HD11 LEU A 175      37.520  58.520  58.750  1.00  0.00           H
ATOM   2615 HD12 LEU A 175      37.180  58.130  57.010  1.00  0.00           H
ATOM   2616 HD13 LEU A 175      38.830  58.290  57.510  1.00  0.00           H
ATOM   2617  CD2 LEU A 175      39.380  56.360  59.170  1.00  0.00           C
ATOM   2618 HD21 LEU A 175      39.580  55.320  59.510  1.00  0.00           H
ATOM   2619 HD22 LEU A 175      39.080  56.960  60.060  1.00  0.00           H
ATOM   2620 HD23 LEU A 175      40.240  56.860  58.670  1.00  0.00           H
ATOM   2621  C   LEU A 175      35.870  54.670  56.900  1.00  0.00           C
ATOM   2622  O   LEU A 175      36.300  54.940  55.780  1.00  0.00           O
ATOM   2623  N   ALA A 176      35.640  53.400  57.230  1.00  0.00           N
ATOM   2624  HN  ALA A 176      35.470  53.210  58.200  1.00  0.00           H
ATOM   2625  CA  ALA A 176      35.740  52.270  56.380  1.00  0.00           C
ATOM   2626  HA  ALA A 176      36.780  52.200  56.090  1.00  0.00           H
ATOM   2627  CB  ALA A 176      35.470  50.960  57.180  1.00  0.00           C
ATOM   2628  HB1 ALA A 176      35.790  50.040  56.640  1.00  0.00           H
ATOM   2629  HB2 ALA A 176      34.390  50.810  57.400  1.00  0.00           H
ATOM   2630  HB3 ALA A 176      35.970  51.080  58.170  1.00  0.00           H
ATOM   2631  C   ALA A 176      34.840  52.260  55.180  1.00  0.00           C
ATOM   2632  O   ALA A 176      35.200  51.650  54.170  1.00  0.00           O
ATOM   2633  N   SER A 177      33.570  52.800  55.300  1.00  0.00           N
ATOM   2634  HN  SER A 177      33.430  53.200  56.210  1.00  0.00           H
ATOM   2635  CA  SER A 177      32.480  52.860  54.330  1.00  0.00           C
ATOM   2636  HA  SER A 177      32.540  51.870  53.900  1.00  0.00           H
ATOM   2637  CB  SER A 177      31.010  52.990  54.810  1.00  0.00           C
ATOM   2638  HB1 SER A 177      30.360  52.920  53.910  1.00  0.00           H
ATOM   2639  HB2 SER A 177      30.790  53.970  55.300  1.00  0.00           H
ATOM   2640  OG  SER A 177      30.640  51.980  55.780  1.00  0.00           O
ATOM   2641  HG1 SER A 177      31.010  52.280  56.610  1.00  0.00           H
ATOM   2642  C   SER A 177      32.700  53.870  53.350  1.00  0.00           C
ATOM   2643  O   SER A 177      32.220  53.910  52.240  1.00  0.00           O
ATOM   2644  N   GLY A 178      33.560  54.810  53.700  1.00  0.00           N
ATOM   2645  HN  GLY A 178      33.830  54.830  54.660  1.00  0.00           H
ATOM   2646  CA  GLY A 178      34.170  55.750  52.810  1.00  0.00           C
ATOM   2647  HA1 GLY A 178      34.790  56.320  53.480  1.00  0.00           H
ATOM   2648  HA2 GLY A 178      33.340  56.310  52.390  1.00  0.00           H
ATOM   2649  C   GLY A 178      34.960  55.180  51.660  1.00  0.00           C
ATOM   2650  O   GLY A 178      35.260  55.870  50.700  1.00  0.00           O
ATOM   2651  N   VAL A 179      35.410  53.950  51.810  1.00  0.00           N
ATOM   2652  HN  VAL A 179      35.280  53.510  52.700  1.00  0.00           H
ATOM   2653  CA  VAL A 179      36.230  53.220  50.850  1.00  0.00           C
ATOM   2654  HA  VAL A 179      36.350  53.870  49.990  1.00  0.00           H
ATOM   2655  CB  VAL A 179      37.630  52.810  51.450  1.00  0.00           C
ATOM   2656  HB  VAL A 179      37.430  52.050  52.230  1.00  0.00           H
ATOM   2657  CG1 VAL A 179      38.500  52.260  50.340  1.00  0.00           C
ATOM   2658 HG11 VAL A 179      38.420  51.150  50.350  1.00  0.00           H
ATOM   2659 HG12 VAL A 179      39.550  52.400  50.680  1.00  0.00           H
ATOM   2660 HG13 VAL A 179      38.360  52.610  49.290  1.00  0.00           H
ATOM   2661  CG2 VAL A 179      38.250  54.030  52.080  1.00  0.00           C
ATOM   2662 HG21 VAL A 179      37.620  54.430  52.910  1.00  0.00           H
ATOM   2663 HG22 VAL A 179      38.510  54.840  51.360  1.00  0.00           H
ATOM   2664 HG23 VAL A 179      39.260  53.730  52.430  1.00  0.00           H
ATOM   2665  C   VAL A 179      35.460  52.000  50.420  1.00  0.00           C
ATOM   2666  O   VAL A 179      35.260  51.710  49.240  1.00  0.00           O
ATOM   2667  N   GLY A 180      34.980  51.270  51.410  1.00  0.00           N
ATOM   2668  HN  GLY A 180      35.100  51.570  52.350  1.00  0.00           H
ATOM   2669  CA  GLY A 180      34.070  50.140  51.240  1.00  0.00           C
ATOM   2670  HA1 GLY A 180      33.550  49.930  52.160  1.00  0.00           H
ATOM   2671  HA2 GLY A 180      34.620  49.280  50.910  1.00  0.00           H
ATOM   2672  C   GLY A 180      32.890  50.350  50.280  1.00  0.00           C
ATOM   2673  O   GLY A 180      32.750  49.520  49.370  1.00  0.00           O
ATOM   2674  N   VAL A 181      32.040  51.410  50.370  1.00  0.00           N
ATOM   2675  HN  VAL A 181      32.160  52.070  51.110  1.00  0.00           H
ATOM   2676  CA  VAL A 181      31.040  51.740  49.320  1.00  0.00           C
ATOM   2677  HA  VAL A 181      30.430  50.850  49.210  1.00  0.00           H
ATOM   2678  CB  VAL A 181      29.980  52.740  49.870  1.00  0.00           C
ATOM   2679  HB  VAL A 181      30.480  53.560  50.420  1.00  0.00           H
ATOM   2680  CG1 VAL A 181      29.030  53.310  48.790  1.00  0.00           C
ATOM   2681 HG11 VAL A 181      29.600  53.830  47.990  1.00  0.00           H
ATOM   2682 HG12 VAL A 181      28.240  53.990  49.190  1.00  0.00           H
ATOM   2683 HG13 VAL A 181      28.520  52.490  48.250  1.00  0.00           H
ATOM   2684  CG2 VAL A 181      29.050  52.030  50.890  1.00  0.00           C
ATOM   2685 HG21 VAL A 181      28.140  52.590  51.200  1.00  0.00           H
ATOM   2686 HG22 VAL A 181      29.590  51.870  51.850  1.00  0.00           H
ATOM   2687 HG23 VAL A 181      28.690  51.050  50.500  1.00  0.00           H
ATOM   2688  C   VAL A 181      31.520  52.050  47.910  1.00  0.00           C
ATOM   2689  O   VAL A 181      31.020  51.420  46.940  1.00  0.00           O
ATOM   2690  N   PRO A 182      32.560  52.880  47.720  1.00  0.00           N
ATOM   2691  CD  PRO A 182      32.770  54.100  48.590  1.00  0.00           C
ATOM   2692  HD1 PRO A 182      33.110  53.870  49.620  1.00  0.00           H
ATOM   2693  HD2 PRO A 182      31.810  54.610  48.810  1.00  0.00           H
ATOM   2694  CA  PRO A 182      33.390  52.900  46.510  1.00  0.00           C
ATOM   2695  HA  PRO A 182      32.690  53.220  45.750  1.00  0.00           H
ATOM   2696  CB  PRO A 182      34.490  53.990  46.840  1.00  0.00           C
ATOM   2697  HB1 PRO A 182      34.920  54.470  45.930  1.00  0.00           H
ATOM   2698  HB2 PRO A 182      35.340  53.580  47.430  1.00  0.00           H
ATOM   2699  CG  PRO A 182      33.690  55.050  47.700  1.00  0.00           C
ATOM   2700  HG1 PRO A 182      34.350  55.700  48.320  1.00  0.00           H
ATOM   2701  HG2 PRO A 182      33.000  55.670  47.100  1.00  0.00           H
ATOM   2702  C   PRO A 182      33.900  51.600  45.930  1.00  0.00           C
ATOM   2703  O   PRO A 182      33.760  51.340  44.720  1.00  0.00           O
ATOM   2704  N   ILE A 183      34.480  50.690  46.750  1.00  0.00           N
ATOM   2705  HN  ILE A 183      34.560  51.010  47.690  1.00  0.00           H
ATOM   2706  CA  ILE A 183      34.870  49.330  46.450  1.00  0.00           C
ATOM   2707  HA  ILE A 183      35.570  49.440  45.640  1.00  0.00           H
ATOM   2708  CB  ILE A 183      35.580  48.560  47.620  1.00  0.00           C
ATOM   2709  HB  ILE A 183      34.890  48.750  48.480  1.00  0.00           H
ATOM   2710  CG2 ILE A 183      35.700  46.980  47.520  1.00  0.00           C
ATOM   2711 HG21 ILE A 183      36.240  46.530  48.380  1.00  0.00           H
ATOM   2712 HG22 ILE A 183      36.300  46.810  46.600  1.00  0.00           H
ATOM   2713 HG23 ILE A 183      34.700  46.510  47.400  1.00  0.00           H
ATOM   2714  CG1 ILE A 183      36.960  49.240  48.000  1.00  0.00           C
ATOM   2715 HG11 ILE A 183      37.170  49.110  49.080  1.00  0.00           H
ATOM   2716 HG12 ILE A 183      36.770  50.330  47.910  1.00  0.00           H
ATOM   2717  CD  ILE A 183      38.190  48.880  47.070  1.00  0.00           C
ATOM   2718  HD1 ILE A 183      37.770  48.330  46.200  1.00  0.00           H
ATOM   2719  HD2 ILE A 183      38.910  48.210  47.580  1.00  0.00           H
ATOM   2720  HD3 ILE A 183      38.770  49.790  46.830  1.00  0.00           H
ATOM   2721  C   ILE A 183      33.740  48.480  45.810  1.00  0.00           C
ATOM   2722  O   ILE A 183      33.990  47.730  44.860  1.00  0.00           O
ATOM   2723  N   MET A 184      32.490  48.490  46.330  1.00  0.00           N
ATOM   2724  HN  MET A 184      32.340  49.110  47.100  1.00  0.00           H
ATOM   2725  CA  MET A 184      31.340  47.770  45.800  1.00  0.00           C
ATOM   2726  HA  MET A 184      31.610  46.730  45.740  1.00  0.00           H
ATOM   2727  CB  MET A 184      30.040  48.100  46.500  1.00  0.00           C
ATOM   2728  HB1 MET A 184      29.220  47.510  46.030  1.00  0.00           H
ATOM   2729  HB2 MET A 184      29.860  49.180  46.330  1.00  0.00           H
ATOM   2730  CG  MET A 184      29.970  47.820  48.060  1.00  0.00           C
ATOM   2731  HG1 MET A 184      30.810  48.290  48.600  1.00  0.00           H
ATOM   2732  HG2 MET A 184      30.190  46.730  48.070  1.00  0.00           H
ATOM   2733  SD  MET A 184      28.340  48.410  48.640  1.00  0.00           S
ATOM   2734  CE  MET A 184      28.480  47.980  50.400  1.00  0.00           C
ATOM   2735  HE1 MET A 184      28.210  46.930  50.620  1.00  0.00           H
ATOM   2736  HE2 MET A 184      27.870  48.620  51.080  1.00  0.00           H
ATOM   2737  HE3 MET A 184      29.500  48.150  50.810  1.00  0.00           H
ATOM   2738  C   MET A 184      31.130  48.200  44.340  1.00  0.00           C
ATOM   2739  O   MET A 184      31.010  47.320  43.500  1.00  0.00           O
ATOM   2740  N   VAL A 185      31.190  49.490  43.960  1.00  0.00           N
ATOM   2741  HN  VAL A 185      31.450  50.200  44.620  1.00  0.00           H
ATOM   2742  CA  VAL A 185      31.070  50.050  42.650  1.00  0.00           C
ATOM   2743  HA  VAL A 185      30.130  49.780  42.200  1.00  0.00           H
ATOM   2744  CB  VAL A 185      31.080  51.590  42.640  1.00  0.00           C
ATOM   2745  HB  VAL A 185      31.940  52.040  43.170  1.00  0.00           H
ATOM   2746  CG1 VAL A 185      31.060  52.140  41.230  1.00  0.00           C
ATOM   2747 HG11 VAL A 185      31.890  51.880  40.540  1.00  0.00           H
ATOM   2748 HG12 VAL A 185      31.100  53.240  41.430  1.00  0.00           H
ATOM   2749 HG13 VAL A 185      30.150  51.780  40.700  1.00  0.00           H
ATOM   2750  CG2 VAL A 185      29.850  52.130  43.400  1.00  0.00           C
ATOM   2751 HG21 VAL A 185      29.650  53.210  43.280  1.00  0.00           H
ATOM   2752 HG22 VAL A 185      29.960  51.940  44.490  1.00  0.00           H
ATOM   2753 HG23 VAL A 185      28.890  51.630  43.140  1.00  0.00           H
ATOM   2754  C   VAL A 185      32.030  49.500  41.630  1.00  0.00           C
ATOM   2755  O   VAL A 185      31.700  49.070  40.490  1.00  0.00           O
ATOM   2756  N   MET A 186      33.320  49.510  42.160  1.00  0.00           N
ATOM   2757  HN  MET A 186      33.520  49.880  43.060  1.00  0.00           H
ATOM   2758  CA  MET A 186      34.470  49.060  41.460  1.00  0.00           C
ATOM   2759  HA  MET A 186      34.460  49.500  40.470  1.00  0.00           H
ATOM   2760  CB  MET A 186      35.800  49.560  42.160  1.00  0.00           C
ATOM   2761  HB1 MET A 186      36.630  48.830  41.990  1.00  0.00           H
ATOM   2762  HB2 MET A 186      35.570  49.510  43.250  1.00  0.00           H
ATOM   2763  CG  MET A 186      36.230  50.960  41.720  1.00  0.00           C
ATOM   2764  HG1 MET A 186      36.980  51.370  42.430  1.00  0.00           H
ATOM   2765  HG2 MET A 186      35.410  51.700  41.690  1.00  0.00           H
ATOM   2766  SD  MET A 186      36.960  50.920  40.020  1.00  0.00           S
ATOM   2767  CE  MET A 186      35.630  51.990  39.290  1.00  0.00           C
ATOM   2768  HE1 MET A 186      34.640  51.600  39.620  1.00  0.00           H
ATOM   2769  HE2 MET A 186      35.570  51.910  38.190  1.00  0.00           H
ATOM   2770  HE3 MET A 186      35.760  53.050  39.590  1.00  0.00           H
ATOM   2771  C   MET A 186      34.600  47.490  41.240  1.00  0.00           C
ATOM   2772  O   MET A 186      35.220  47.070  40.280  1.00  0.00           O
ATOM   2773  N   ALA A 187      34.030  46.690  42.080  1.00  0.00           N
ATOM   2774  HN  ALA A 187      33.610  47.070  42.900  1.00  0.00           H
ATOM   2775  CA  ALA A 187      34.110  45.230  41.910  1.00  0.00           C
ATOM   2776  HA  ALA A 187      35.140  45.010  41.670  1.00  0.00           H
ATOM   2777  CB  ALA A 187      33.830  44.630  43.280  1.00  0.00           C
ATOM   2778  HB1 ALA A 187      33.970  43.530  43.300  1.00  0.00           H
ATOM   2779  HB2 ALA A 187      32.810  44.990  43.520  1.00  0.00           H
ATOM   2780  HB3 ALA A 187      34.520  45.000  44.070  1.00  0.00           H
ATOM   2781  C   ALA A 187      33.210  44.540  40.890  1.00  0.00           C
ATOM   2782  O   ALA A 187      31.950  44.660  40.960  1.00  0.00           O
ATOM   2783  N   VAL A 188      33.770  43.770  39.900  1.00  0.00           N
ATOM   2784  HN  VAL A 188      34.760  43.680  39.850  1.00  0.00           H
ATOM   2785  CA  VAL A 188      33.020  43.260  38.710  1.00  0.00           C
ATOM   2786  HA  VAL A 188      32.040  43.020  39.080  1.00  0.00           H
ATOM   2787  CB  VAL A 188      32.860  44.250  37.570  1.00  0.00           C
ATOM   2788  HB  VAL A 188      32.470  45.230  37.940  1.00  0.00           H
ATOM   2789  CG1 VAL A 188      34.350  44.550  37.040  1.00  0.00           C
ATOM   2790 HG11 VAL A 188      34.970  43.660  36.810  1.00  0.00           H
ATOM   2791 HG12 VAL A 188      34.940  45.010  37.860  1.00  0.00           H
ATOM   2792 HG13 VAL A 188      34.330  45.250  36.180  1.00  0.00           H
ATOM   2793  CG2 VAL A 188      31.800  43.800  36.480  1.00  0.00           C
ATOM   2794 HG21 VAL A 188      32.030  42.920  35.840  1.00  0.00           H
ATOM   2795 HG22 VAL A 188      31.630  44.580  35.710  1.00  0.00           H
ATOM   2796 HG23 VAL A 188      30.840  43.700  37.020  1.00  0.00           H
ATOM   2797  C   VAL A 188      33.620  41.920  38.290  1.00  0.00           C
ATOM   2798  O   VAL A 188      34.780  41.530  38.500  1.00  0.00           O
ATOM   2799  N   THR A 189      32.770  41.070  37.610  1.00  0.00           N
ATOM   2800  HN  THR A 189      31.820  41.310  37.440  1.00  0.00           H
ATOM   2801  CA  THR A 189      33.160  39.800  37.040  1.00  0.00           C
ATOM   2802  HA  THR A 189      33.970  39.420  37.650  1.00  0.00           H
ATOM   2803  CB  THR A 189      32.010  38.760  37.180  1.00  0.00           C
ATOM   2804  HB  THR A 189      32.150  37.870  36.520  1.00  0.00           H
ATOM   2805  OG1 THR A 189      30.740  39.250  36.900  1.00  0.00           O
ATOM   2806  HG1 THR A 189      30.260  38.430  37.040  1.00  0.00           H
ATOM   2807  CG2 THR A 189      31.890  38.440  38.680  1.00  0.00           C
ATOM   2808 HG21 THR A 189      31.390  39.300  39.170  1.00  0.00           H
ATOM   2809 HG22 THR A 189      32.890  38.220  39.120  1.00  0.00           H
ATOM   2810 HG23 THR A 189      31.240  37.560  38.850  1.00  0.00           H
ATOM   2811  C   THR A 189      33.620  39.870  35.560  1.00  0.00           C
ATOM   2812  O   THR A 189      32.890  40.440  34.780  1.00  0.00           O
ATOM   2813  N   ARG A 190      34.870  39.460  35.300  1.00  0.00           N
ATOM   2814  HN  ARG A 190      35.490  39.220  36.040  1.00  0.00           H
ATOM   2815  CA  ARG A 190      35.530  39.530  34.000  1.00  0.00           C
ATOM   2816  HA  ARG A 190      34.910  39.830  33.170  1.00  0.00           H
ATOM   2817  CB  ARG A 190      36.780  40.480  34.050  1.00  0.00           C
ATOM   2818  HB1 ARG A 190      37.300  40.310  33.090  1.00  0.00           H
ATOM   2819  HB2 ARG A 190      37.470  40.240  34.900  1.00  0.00           H
ATOM   2820  CG  ARG A 190      36.400  41.900  34.040  1.00  0.00           C
ATOM   2821  HG1 ARG A 190      37.260  42.570  33.840  1.00  0.00           H
ATOM   2822  HG2 ARG A 190      36.050  42.220  35.050  1.00  0.00           H
ATOM   2823  CD  ARG A 190      35.350  42.430  33.030  1.00  0.00           C
ATOM   2824  HD1 ARG A 190      34.300  42.150  33.270  1.00  0.00           H
ATOM   2825  HD2 ARG A 190      35.530  41.940  32.050  1.00  0.00           H
ATOM   2826  NE  ARG A 190      35.480  43.880  32.840  1.00  0.00           N
ATOM   2827  HE  ARG A 190      36.390  44.290  32.740  1.00  0.00           H
ATOM   2828  CZ  ARG A 190      34.510  44.710  33.140  1.00  0.00           C
ATOM   2829  NH1 ARG A 190      34.780  45.970  33.330  1.00  0.00           N
ATOM   2830 HH11 ARG A 190      35.540  46.270  32.760  1.00  0.00           H
ATOM   2831 HH12 ARG A 190      34.050  46.500  33.780  1.00  0.00           H
ATOM   2832  NH2 ARG A 190      33.260  44.340  33.350  1.00  0.00           N
ATOM   2833 HH21 ARG A 190      32.890  43.610  32.780  1.00  0.00           H
ATOM   2834 HH22 ARG A 190      32.570  45.060  33.370  1.00  0.00           H
ATOM   2835  C   ARG A 190      35.950  38.120  33.560  1.00  0.00           C
ATOM   2836  O   ARG A 190      36.880  37.610  34.180  1.00  0.00           O
ATOM   2837  N   PRO A 191      35.390  37.540  32.500  1.00  0.00           N
ATOM   2838  CD  PRO A 191      34.090  37.860  31.880  1.00  0.00           C
ATOM   2839  HD1 PRO A 191      34.240  38.710  31.170  1.00  0.00           H
ATOM   2840  HD2 PRO A 191      33.360  38.130  32.670  1.00  0.00           H
ATOM   2841  CA  PRO A 191      35.950  36.370  31.850  1.00  0.00           C
ATOM   2842  HA  PRO A 191      36.060  35.610  32.610  1.00  0.00           H
ATOM   2843  CB  PRO A 191      34.970  35.960  30.790  1.00  0.00           C
ATOM   2844  HB1 PRO A 191      34.840  34.860  30.780  1.00  0.00           H
ATOM   2845  HB2 PRO A 191      35.140  36.320  29.750  1.00  0.00           H
ATOM   2846  CG  PRO A 191      33.650  36.550  31.180  1.00  0.00           C
ATOM   2847  HG1 PRO A 191      32.980  36.690  30.300  1.00  0.00           H
ATOM   2848  HG2 PRO A 191      33.200  35.990  32.030  1.00  0.00           H
ATOM   2849  C   PRO A 191      37.330  36.630  31.200  1.00  0.00           C
ATOM   2850  O   PRO A 191      37.430  37.520  30.330  1.00  0.00           O
ATOM   2851  N   ARG A 192      38.330  35.740  31.400  1.00  0.00           N
ATOM   2852  HN  ARG A 192      38.280  35.010  32.080  1.00  0.00           H
ATOM   2853  CA  ARG A 192      39.530  35.860  30.590  1.00  0.00           C
ATOM   2854  HA  ARG A 192      39.220  36.360  29.680  1.00  0.00           H
ATOM   2855  CB  ARG A 192      40.630  36.760  31.130  1.00  0.00           C
ATOM   2856  HB1 ARG A 192      40.200  37.780  31.120  1.00  0.00           H
ATOM   2857  HB2 ARG A 192      41.550  36.810  30.510  1.00  0.00           H
ATOM   2858  CG  ARG A 192      41.140  36.600  32.580  1.00  0.00           C
ATOM   2859  HG1 ARG A 192      41.960  35.850  32.500  1.00  0.00           H
ATOM   2860  HG2 ARG A 192      40.400  36.210  33.310  1.00  0.00           H
ATOM   2861  CD  ARG A 192      41.710  37.890  33.300  1.00  0.00           C
ATOM   2862  HD1 ARG A 192      40.830  38.510  33.580  1.00  0.00           H
ATOM   2863  HD2 ARG A 192      42.320  38.450  32.560  1.00  0.00           H
ATOM   2864  NE  ARG A 192      42.490  37.490  34.490  1.00  0.00           N
ATOM   2865  HE  ARG A 192      42.400  36.510  34.650  1.00  0.00           H
ATOM   2866  CZ  ARG A 192      43.420  38.240  35.140  1.00  0.00           C
ATOM   2867  NH1 ARG A 192      44.010  37.740  36.230  1.00  0.00           N
ATOM   2868 HH11 ARG A 192      43.820  36.780  36.410  1.00  0.00           H
ATOM   2869 HH12 ARG A 192      44.760  38.190  36.720  1.00  0.00           H
ATOM   2870  NH2 ARG A 192      43.650  39.460  34.700  1.00  0.00           N
ATOM   2871 HH21 ARG A 192      43.130  39.850  33.940  1.00  0.00           H
ATOM   2872 HH22 ARG A 192      44.460  39.970  35.000  1.00  0.00           H
ATOM   2873  C   ARG A 192      40.150  34.540  30.190  1.00  0.00           C
ATOM   2874  O   ARG A 192      40.600  33.780  31.070  1.00  0.00           O
ATOM   2875  N   ASP A 193      40.210  34.310  28.870  1.00  0.00           N
ATOM   2876  HN  ASP A 193      39.970  35.060  28.260  1.00  0.00           H
ATOM   2877  CA  ASP A 193      40.800  33.090  28.300  1.00  0.00           C
ATOM   2878  HA  ASP A 193      40.340  32.960  27.330  1.00  0.00           H
ATOM   2879  CB  ASP A 193      42.340  33.010  28.130  1.00  0.00           C
ATOM   2880  HB1 ASP A 193      42.610  32.190  27.440  1.00  0.00           H
ATOM   2881  HB2 ASP A 193      42.880  32.910  29.100  1.00  0.00           H
ATOM   2882  CG  ASP A 193      42.850  34.250  27.360  1.00  0.00           C
ATOM   2883  OD1 ASP A 193      42.160  34.840  26.510  1.00  0.00           O
ATOM   2884  OD2 ASP A 193      44.080  34.520  27.530  1.00  0.00           O
ATOM   2885  C   ASP A 193      40.330  31.760  28.980  1.00  0.00           C
ATOM   2886  O   ASP A 193      41.040  30.780  29.030  1.00  0.00           O
ATOM   2887  N   GLY A 194      39.020  31.630  29.460  1.00  0.00           N
ATOM   2888  HN  GLY A 194      38.380  32.400  29.460  1.00  0.00           H
ATOM   2889  CA  GLY A 194      38.500  30.400  29.990  1.00  0.00           C
ATOM   2890  HA1 GLY A 194      39.200  29.590  29.850  1.00  0.00           H
ATOM   2891  HA2 GLY A 194      37.630  30.210  29.390  1.00  0.00           H
ATOM   2892  C   GLY A 194      38.270  30.360  31.390  1.00  0.00           C
ATOM   2893  O   GLY A 194      37.760  29.400  31.880  1.00  0.00           O
ATOM   2894  N   ALA A 195      38.710  31.340  32.160  1.00  0.00           N
ATOM   2895  HN  ALA A 195      39.220  32.090  31.740  1.00  0.00           H
ATOM   2896  CA  ALA A 195      38.340  31.480  33.520  1.00  0.00           C
ATOM   2897  HA  ALA A 195      37.580  30.720  33.690  1.00  0.00           H
ATOM   2898  CB  ALA A 195      39.470  31.210  34.500  1.00  0.00           C
ATOM   2899  HB1 ALA A 195      39.110  31.160  35.550  1.00  0.00           H
ATOM   2900  HB2 ALA A 195      40.210  32.040  34.430  1.00  0.00           H
ATOM   2901  HB3 ALA A 195      40.000  30.250  34.310  1.00  0.00           H
ATOM   2902  C   ALA A 195      37.780  32.810  33.810  1.00  0.00           C
ATOM   2903  O   ALA A 195      38.230  33.840  33.280  1.00  0.00           O
ATOM   2904  N   VAL A 196      36.680  32.830  34.610  1.00  0.00           N
ATOM   2905  HN  VAL A 196      36.210  32.020  34.950  1.00  0.00           H
ATOM   2906  CA  VAL A 196      36.080  34.080  35.040  1.00  0.00           C
ATOM   2907  HA  VAL A 196      36.070  34.790  34.220  1.00  0.00           H
ATOM   2908  CB  VAL A 196      34.580  33.950  35.310  1.00  0.00           C
ATOM   2909  HB  VAL A 196      34.460  33.250  36.170  1.00  0.00           H
ATOM   2910  CG1 VAL A 196      33.970  35.290  35.560  1.00  0.00           C
ATOM   2911 HG11 VAL A 196      34.350  36.060  34.850  1.00  0.00           H
ATOM   2912 HG12 VAL A 196      34.270  35.610  36.580  1.00  0.00           H
ATOM   2913 HG13 VAL A 196      32.860  35.340  35.530  1.00  0.00           H
ATOM   2914  CG2 VAL A 196      33.850  33.300  34.030  1.00  0.00           C
ATOM   2915 HG21 VAL A 196      34.440  33.670  33.170  1.00  0.00           H
ATOM   2916 HG22 VAL A 196      32.790  33.640  34.070  1.00  0.00           H
ATOM   2917 HG23 VAL A 196      33.790  32.190  34.050  1.00  0.00           H
ATOM   2918  C   VAL A 196      36.810  34.620  36.330  1.00  0.00           C
ATOM   2919  O   VAL A 196      37.240  33.780  37.090  1.00  0.00           O
ATOM   2920  N   VAL A 197      36.950  35.950  36.460  1.00  0.00           N
ATOM   2921  HN  VAL A 197      36.650  36.590  35.760  1.00  0.00           H
ATOM   2922  CA  VAL A 197      37.600  36.680  37.610  1.00  0.00           C
ATOM   2923  HA  VAL A 197      37.740  35.890  38.330  1.00  0.00           H
ATOM   2924  CB  VAL A 197      38.970  37.230  37.220  1.00  0.00           C
ATOM   2925  HB  VAL A 197      38.860  37.940  36.370  1.00  0.00           H
ATOM   2926  CG1 VAL A 197      39.600  38.080  38.360  1.00  0.00           C
ATOM   2927 HG11 VAL A 197      40.670  38.310  38.150  1.00  0.00           H
ATOM   2928 HG12 VAL A 197      39.520  37.680  39.390  1.00  0.00           H
ATOM   2929 HG13 VAL A 197      39.030  39.030  38.370  1.00  0.00           H
ATOM   2930  CG2 VAL A 197      40.030  36.110  36.920  1.00  0.00           C
ATOM   2931 HG21 VAL A 197      39.570  35.270  36.370  1.00  0.00           H
ATOM   2932 HG22 VAL A 197      40.410  35.700  37.880  1.00  0.00           H
ATOM   2933 HG23 VAL A 197      40.830  36.540  36.280  1.00  0.00           H
ATOM   2934  C   VAL A 197      36.760  37.790  38.230  1.00  0.00           C
ATOM   2935  O   VAL A 197      36.180  38.670  37.560  1.00  0.00           O
ATOM   2936  N   CYS A 198      36.710  37.730  39.530  1.00  0.00           N
ATOM   2937  HN  CYS A 198      37.120  36.990  40.080  1.00  0.00           H
ATOM   2938  CA  CYS A 198      36.310  38.900  40.340  1.00  0.00           C
ATOM   2939  HA  CYS A 198      35.500  39.460  39.890  1.00  0.00           H
ATOM   2940  CB  CYS A 198      35.760  38.460  41.740  1.00  0.00           C
ATOM   2941  HB1 CYS A 198      36.480  37.860  42.340  1.00  0.00           H
ATOM   2942  HB2 CYS A 198      34.850  37.840  41.600  1.00  0.00           H
ATOM   2943  SG  CYS A 198      35.280  39.770  42.920  1.00  0.00           S
ATOM   2944  C   CYS A 198      37.460  39.850  40.600  1.00  0.00           C
ATOM   2945  O   CYS A 198      38.510  39.470  41.120  1.00  0.00           O
ATOM   2946  N   MET A 199      37.250  41.140  40.110  1.00  0.00           N
ATOM   2947  HN  MET A 199      36.410  41.420  39.660  1.00  0.00           H
ATOM   2948  CA  MET A 199      38.300  42.190  40.210  1.00  0.00           C
ATOM   2949  HA  MET A 199      38.920  41.990  41.070  1.00  0.00           H
ATOM   2950  CB  MET A 199      39.100  42.130  38.920  1.00  0.00           C
ATOM   2951  HB1 MET A 199      39.580  41.130  38.840  1.00  0.00           H
ATOM   2952  HB2 MET A 199      39.950  42.840  38.900  1.00  0.00           H
ATOM   2953  CG  MET A 199      38.240  42.420  37.600  1.00  0.00           C
ATOM   2954  HG1 MET A 199      37.670  43.370  37.670  1.00  0.00           H
ATOM   2955  HG2 MET A 199      37.540  41.570  37.510  1.00  0.00           H
ATOM   2956  SD  MET A 199      39.290  42.540  36.040  1.00  0.00           S
ATOM   2957  CE  MET A 199      39.880  40.850  36.010  1.00  0.00           C
ATOM   2958  HE1 MET A 199      40.340  40.570  35.040  1.00  0.00           H
ATOM   2959  HE2 MET A 199      39.000  40.190  36.220  1.00  0.00           H
ATOM   2960  HE3 MET A 199      40.570  40.780  36.870  1.00  0.00           H
ATOM   2961  C   MET A 199      37.780  43.620  40.400  1.00  0.00           C
ATOM   2962  O   MET A 199      36.560  43.870  40.130  1.00  0.00           O
ATOM   2963  N   LEU A 200      38.640  44.590  40.750  1.00  0.00           N
ATOM   2964  HN  LEU A 200      39.520  44.260  41.100  1.00  0.00           H
ATOM   2965  CA  LEU A 200      38.260  45.930  40.630  1.00  0.00           C
ATOM   2966  HA  LEU A 200      37.230  46.100  40.890  1.00  0.00           H
ATOM   2967  CB  LEU A 200      39.170  46.760  41.580  1.00  0.00           C
ATOM   2968  HB1 LEU A 200      38.990  47.830  41.350  1.00  0.00           H
ATOM   2969  HB2 LEU A 200      40.250  46.600  41.380  1.00  0.00           H
ATOM   2970  CG  LEU A 200      38.890  46.350  43.090  1.00  0.00           C
ATOM   2971  HG  LEU A 200      39.110  45.260  43.130  1.00  0.00           H
ATOM   2972  CD1 LEU A 200      39.800  47.110  44.180  1.00  0.00           C
ATOM   2973 HD11 LEU A 200      39.470  46.790  45.190  1.00  0.00           H
ATOM   2974 HD12 LEU A 200      39.660  48.210  44.050  1.00  0.00           H
ATOM   2975 HD13 LEU A 200      40.880  46.860  44.110  1.00  0.00           H
ATOM   2976  CD2 LEU A 200      37.520  46.700  43.640  1.00  0.00           C
ATOM   2977 HD21 LEU A 200      37.340  46.250  44.640  1.00  0.00           H
ATOM   2978 HD22 LEU A 200      36.700  46.370  42.970  1.00  0.00           H
ATOM   2979 HD23 LEU A 200      37.440  47.800  43.720  1.00  0.00           H
ATOM   2980  C   LEU A 200      38.480  46.480  39.150  1.00  0.00           C
ATOM   2981  O   LEU A 200      39.610  46.390  38.710  1.00  0.00           O
ATOM   2982  N   GLN A 201      37.510  47.080  38.510  1.00  0.00           N
ATOM   2983  HN  GLN A 201      36.640  47.060  38.990  1.00  0.00           H
ATOM   2984  CA  GLN A 201      37.530  47.650  37.170  1.00  0.00           C
ATOM   2985  HA  GLN A 201      38.100  46.940  36.600  1.00  0.00           H
ATOM   2986  CB  GLN A 201      36.150  47.630  36.480  1.00  0.00           C
ATOM   2987  HB1 GLN A 201      35.870  46.560  36.370  1.00  0.00           H
ATOM   2988  HB2 GLN A 201      36.200  48.110  35.470  1.00  0.00           H
ATOM   2989  CG  GLN A 201      34.970  48.260  37.100  1.00  0.00           C
ATOM   2990  HG1 GLN A 201      35.040  49.360  37.280  1.00  0.00           H
ATOM   2991  HG2 GLN A 201      34.740  47.880  38.120  1.00  0.00           H
ATOM   2992  CD  GLN A 201      33.650  47.950  36.370  1.00  0.00           C
ATOM   2993  OE1 GLN A 201      33.680  47.720  35.170  1.00  0.00           O
ATOM   2994  NE2 GLN A 201      32.530  47.910  37.110  1.00  0.00           N
ATOM   2995 HE21 GLN A 201      31.740  47.580  36.590  1.00  0.00           H
ATOM   2996 HE22 GLN A 201      32.530  48.090  38.090  1.00  0.00           H
ATOM   2997  C   GLN A 201      38.000  49.110  37.130  1.00  0.00           C
ATOM   2998  O   GLN A 201      37.350  50.070  36.740  1.00  0.00           O
ATOM   2999  N   PHE A 202      39.280  49.370  37.530  1.00  0.00           N
ATOM   3000  HN  PHE A 202      39.980  48.660  37.640  1.00  0.00           H
ATOM   3001  CA  PHE A 202      39.950  50.660  37.590  1.00  0.00           C
ATOM   3002  HA  PHE A 202      39.300  51.150  38.300  1.00  0.00           H
ATOM   3003  CB  PHE A 202      41.400  50.350  38.100  1.00  0.00           C
ATOM   3004  HB1 PHE A 202      42.140  51.120  37.800  1.00  0.00           H
ATOM   3005  HB2 PHE A 202      41.660  49.430  37.550  1.00  0.00           H
ATOM   3006  CG  PHE A 202      41.510  50.190  39.570  1.00  0.00           C
ATOM   3007  CD1 PHE A 202      41.490  51.340  40.330  1.00  0.00           C
ATOM   3008  HD1 PHE A 202      41.440  52.320  39.880  1.00  0.00           H
ATOM   3009  CE1 PHE A 202      41.460  51.240  41.740  1.00  0.00           C
ATOM   3010  HE1 PHE A 202      41.420  52.140  42.340  1.00  0.00           H
ATOM   3011  CZ  PHE A 202      41.560  50.000  42.350  1.00  0.00           C
ATOM   3012  HZ  PHE A 202      41.510  49.920  43.430  1.00  0.00           H
ATOM   3013  CD2 PHE A 202      41.550  48.960  40.170  1.00  0.00           C
ATOM   3014  HD2 PHE A 202      41.500  48.050  39.590  1.00  0.00           H
ATOM   3015  CE2 PHE A 202      41.700  48.870  41.600  1.00  0.00           C
ATOM   3016  HE2 PHE A 202      41.920  47.910  42.040  1.00  0.00           H
ATOM   3017  C   PHE A 202      39.980  51.500  36.330  1.00  0.00           C
ATOM   3018  O   PHE A 202      40.320  50.850  35.300  1.00  0.00           O
ATOM   3019  N   PRO A 203      39.660  52.870  36.360  1.00  0.00           N
ATOM   3020  CD  PRO A 203      39.190  53.530  37.540  1.00  0.00           C
ATOM   3021  HD1 PRO A 203      39.620  53.200  38.510  1.00  0.00           H
ATOM   3022  HD2 PRO A 203      38.100  53.350  37.690  1.00  0.00           H
ATOM   3023  CA  PRO A 203      39.910  53.810  35.260  1.00  0.00           C
ATOM   3024  HA  PRO A 203      39.340  53.590  34.370  1.00  0.00           H
ATOM   3025  CB  PRO A 203      39.370  55.180  35.830  1.00  0.00           C
ATOM   3026  HB1 PRO A 203      38.310  55.350  35.530  1.00  0.00           H
ATOM   3027  HB2 PRO A 203      39.890  56.050  35.370  1.00  0.00           H
ATOM   3028  CG  PRO A 203      39.390  55.010  37.350  1.00  0.00           C
ATOM   3029  HG1 PRO A 203      40.360  55.340  37.790  1.00  0.00           H
ATOM   3030  HG2 PRO A 203      38.580  55.590  37.820  1.00  0.00           H
ATOM   3031  C   PRO A 203      41.300  53.880  34.840  1.00  0.00           C
ATOM   3032  O   PRO A 203      42.270  53.410  35.470  1.00  0.00           O
ATOM   3033  N   SER A 204      41.630  54.390  33.680  1.00  0.00           N
ATOM   3034  HN  SER A 204      40.910  54.860  33.170  1.00  0.00           H
ATOM   3035  CA  SER A 204      43.050  54.390  33.200  1.00  0.00           C
ATOM   3036  HA  SER A 204      43.480  53.400  33.300  1.00  0.00           H
ATOM   3037  CB  SER A 204      43.030  54.610  31.660  1.00  0.00           C
ATOM   3038  HB1 SER A 204      42.470  55.550  31.500  1.00  0.00           H
ATOM   3039  HB2 SER A 204      42.380  53.810  31.250  1.00  0.00           H
ATOM   3040  OG  SER A 204      44.280  54.730  30.960  1.00  0.00           O
ATOM   3041  HG1 SER A 204      44.640  53.840  30.860  1.00  0.00           H
ATOM   3042  C   SER A 204      43.940  55.440  33.850  1.00  0.00           C
ATOM   3043  O   SER A 204      43.410  56.510  34.160  1.00  0.00           O
ATOM   3044  N   PRO A 205      45.230  55.260  34.060  1.00  0.00           N
ATOM   3045  CD  PRO A 205      46.000  56.470  34.330  1.00  0.00           C
ATOM   3046  HD1 PRO A 205      45.430  57.190  34.970  1.00  0.00           H
ATOM   3047  HD2 PRO A 205      46.240  57.010  33.390  1.00  0.00           H
ATOM   3048  CA  PRO A 205      46.090  54.100  34.000  1.00  0.00           C
ATOM   3049  HA  PRO A 205      46.060  53.570  33.050  1.00  0.00           H
ATOM   3050  CB  PRO A 205      47.510  54.590  34.290  1.00  0.00           C
ATOM   3051  HB1 PRO A 205      48.070  54.710  33.340  1.00  0.00           H
ATOM   3052  HB2 PRO A 205      48.080  53.840  34.860  1.00  0.00           H
ATOM   3053  CG  PRO A 205      47.280  56.000  34.930  1.00  0.00           C
ATOM   3054  HG1 PRO A 205      47.010  55.930  36.010  1.00  0.00           H
ATOM   3055  HG2 PRO A 205      48.120  56.720  34.880  1.00  0.00           H
ATOM   3056  C   PRO A 205      45.640  53.010  35.020  1.00  0.00           C
ATOM   3057  O   PRO A 205      46.010  53.130  36.200  1.00  0.00           O
ATOM   3058  N   SER A 206      44.990  51.900  34.580  1.00  0.00           N
ATOM   3059  HN  SER A 206      44.780  51.640  33.640  1.00  0.00           H
ATOM   3060  CA  SER A 206      44.350  50.980  35.530  1.00  0.00           C
ATOM   3061  HA  SER A 206      43.660  51.570  36.110  1.00  0.00           H
ATOM   3062  CB  SER A 206      43.630  49.900  34.700  1.00  0.00           C
ATOM   3063  HB1 SER A 206      42.730  50.360  34.240  1.00  0.00           H
ATOM   3064  HB2 SER A 206      43.160  49.170  35.400  1.00  0.00           H
ATOM   3065  OG  SER A 206      44.380  49.310  33.670  1.00  0.00           O
ATOM   3066  HG1 SER A 206      44.150  49.800  32.880  1.00  0.00           H
ATOM   3067  C   SER A 206      45.270  50.330  36.520  1.00  0.00           C
ATOM   3068  O   SER A 206      44.960  50.170  37.690  1.00  0.00           O
ATOM   3069  N   TRP A 207      46.500  49.990  36.020  1.00  0.00           N
ATOM   3070  HN  TRP A 207      46.610  50.060  35.040  1.00  0.00           H
ATOM   3071  CA  TRP A 207      47.610  49.300  36.700  1.00  0.00           C
ATOM   3072  HA  TRP A 207      47.170  48.480  37.240  1.00  0.00           H
ATOM   3073  CB  TRP A 207      48.750  48.860  35.740  1.00  0.00           C
ATOM   3074  HB1 TRP A 207      48.300  48.150  35.010  1.00  0.00           H
ATOM   3075  HB2 TRP A 207      49.630  48.420  36.250  1.00  0.00           H
ATOM   3076  CG  TRP A 207      49.250  50.030  34.920  1.00  0.00           C
ATOM   3077  CD1 TRP A 207      48.860  50.370  33.660  1.00  0.00           C
ATOM   3078  HD1 TRP A 207      47.950  50.010  33.210  1.00  0.00           H
ATOM   3079  NE1 TRP A 207      49.470  51.510  33.290  1.00  0.00           N
ATOM   3080  HE1 TRP A 207      49.460  51.910  32.400  1.00  0.00           H
ATOM   3081  CE2 TRP A 207      50.360  51.950  34.190  1.00  0.00           C
ATOM   3082  CD2 TRP A 207      50.270  51.050  35.250  1.00  0.00           C
ATOM   3083  CE3 TRP A 207      51.070  51.220  36.380  1.00  0.00           C
ATOM   3084  HE3 TRP A 207      51.020  50.520  37.200  1.00  0.00           H
ATOM   3085  CZ3 TRP A 207      51.880  52.390  36.400  1.00  0.00           C
ATOM   3086  HZ3 TRP A 207      52.470  52.570  37.290  1.00  0.00           H
ATOM   3087  CZ2 TRP A 207      51.350  52.930  34.080  1.00  0.00           C
ATOM   3088  HZ2 TRP A 207      51.480  53.660  33.290  1.00  0.00           H
ATOM   3089  CH2 TRP A 207      52.020  53.200  35.300  1.00  0.00           C
ATOM   3090  HH2 TRP A 207      52.760  53.980  35.360  1.00  0.00           H
ATOM   3091  C   TRP A 207      48.100  50.250  37.930  1.00  0.00           C
ATOM   3092  O   TRP A 207      48.300  49.840  39.090  1.00  0.00           O
ATOM   3093  N   TYR A 208      48.210  51.530  37.610  1.00  0.00           N
ATOM   3094  HN  TYR A 208      48.130  51.790  36.650  1.00  0.00           H
ATOM   3095  CA  TYR A 208      48.600  52.630  38.470  1.00  0.00           C
ATOM   3096  HA  TYR A 208      49.520  52.270  38.910  1.00  0.00           H
ATOM   3097  CB  TYR A 208      48.820  53.910  37.650  1.00  0.00           C
ATOM   3098  HB1 TYR A 208      47.770  54.140  37.390  1.00  0.00           H
ATOM   3099  HB2 TYR A 208      49.370  53.810  36.690  1.00  0.00           H
ATOM   3100  CG  TYR A 208      49.440  55.020  38.420  1.00  0.00           C
ATOM   3101  CD1 TYR A 208      50.820  55.020  38.720  1.00  0.00           C
ATOM   3102  HD1 TYR A 208      51.450  54.230  38.340  1.00  0.00           H
ATOM   3103  CE1 TYR A 208      51.420  56.010  39.520  1.00  0.00           C
ATOM   3104  HE1 TYR A 208      52.480  56.070  39.680  1.00  0.00           H
ATOM   3105  CZ  TYR A 208      50.610  57.020  40.070  1.00  0.00           C
ATOM   3106  OH  TYR A 208      51.100  57.990  40.920  1.00  0.00           O
ATOM   3107  HH  TYR A 208      50.370  58.260  41.490  1.00  0.00           H
ATOM   3108  CD2 TYR A 208      48.640  56.120  38.900  1.00  0.00           C
ATOM   3109  HD2 TYR A 208      47.570  56.130  38.740  1.00  0.00           H
ATOM   3110  CE2 TYR A 208      49.250  57.050  39.720  1.00  0.00           C
ATOM   3111  HE2 TYR A 208      48.630  57.810  40.150  1.00  0.00           H
ATOM   3112  C   TYR A 208      47.710  52.880  39.650  1.00  0.00           C
ATOM   3113  O   TYR A 208      48.140  52.830  40.780  1.00  0.00           O
ATOM   3114  N   TRP A 209      46.430  53.030  39.470  1.00  0.00           N
ATOM   3115  HN  TRP A 209      46.180  53.070  38.510  1.00  0.00           H
ATOM   3116  CA  TRP A 209      45.450  53.160  40.540  1.00  0.00           C
ATOM   3117  HA  TRP A 209      45.760  53.940  41.220  1.00  0.00           H
ATOM   3118  CB  TRP A 209      44.030  53.610  40.090  1.00  0.00           C
ATOM   3119  HB1 TRP A 209      43.320  53.690  40.940  1.00  0.00           H
ATOM   3120  HB2 TRP A 209      43.610  52.800  39.460  1.00  0.00           H
ATOM   3121  CG  TRP A 209      43.970  54.910  39.380  1.00  0.00           C
ATOM   3122  CD1 TRP A 209      43.730  55.040  38.060  1.00  0.00           C
ATOM   3123  HD1 TRP A 209      43.100  54.370  37.500  1.00  0.00           H
ATOM   3124  NE1 TRP A 209      43.940  56.330  37.650  1.00  0.00           N
ATOM   3125  HE1 TRP A 209      44.000  56.560  36.700  1.00  0.00           H
ATOM   3126  CE2 TRP A 209      44.390  57.100  38.700  1.00  0.00           C
ATOM   3127  CD2 TRP A 209      44.540  56.220  39.790  1.00  0.00           C
ATOM   3128  CE3 TRP A 209      45.120  56.660  40.960  1.00  0.00           C
ATOM   3129  HE3 TRP A 209      45.210  56.120  41.890  1.00  0.00           H
ATOM   3130  CZ3 TRP A 209      45.600  57.930  40.970  1.00  0.00           C
ATOM   3131  HZ3 TRP A 209      46.070  58.290  41.880  1.00  0.00           H
ATOM   3132  CZ2 TRP A 209      44.890  58.400  38.690  1.00  0.00           C
ATOM   3133  HZ2 TRP A 209      44.830  58.950  37.760  1.00  0.00           H
ATOM   3134  CH2 TRP A 209      45.520  58.850  39.910  1.00  0.00           C
ATOM   3135  HH2 TRP A 209      45.960  59.830  40.010  1.00  0.00           H
ATOM   3136  C   TRP A 209      45.340  51.930  41.360  1.00  0.00           C
ATOM   3137  O   TRP A 209      45.330  52.040  42.570  1.00  0.00           O
ATOM   3138  N   ASP A 210      45.360  50.710  40.690  1.00  0.00           N
ATOM   3139  HN  ASP A 210      45.380  50.670  39.690  1.00  0.00           H
ATOM   3140  CA  ASP A 210      45.570  49.510  41.580  1.00  0.00           C
ATOM   3141  HA  ASP A 210      44.740  49.520  42.270  1.00  0.00           H
ATOM   3142  CB  ASP A 210      45.550  48.150  40.730  1.00  0.00           C
ATOM   3143  HB1 ASP A 210      46.400  48.210  40.010  1.00  0.00           H
ATOM   3144  HB2 ASP A 210      44.650  48.080  40.080  1.00  0.00           H
ATOM   3145  CG  ASP A 210      45.580  46.890  41.470  1.00  0.00           C
ATOM   3146  OD1 ASP A 210      45.640  45.820  40.800  1.00  0.00           O
ATOM   3147  OD2 ASP A 210      45.450  46.830  42.690  1.00  0.00           O
ATOM   3148  C   ASP A 210      46.840  49.600  42.470  1.00  0.00           C
ATOM   3149  O   ASP A 210      46.890  49.350  43.630  1.00  0.00           O
ATOM   3150  N   THR A 211      47.880  49.970  41.790  1.00  0.00           N
ATOM   3151  HN  THR A 211      47.830  50.270  40.840  1.00  0.00           H
ATOM   3152  CA  THR A 211      49.220  49.930  42.410  1.00  0.00           C
ATOM   3153  HA  THR A 211      49.340  49.000  42.940  1.00  0.00           H
ATOM   3154  CB  THR A 211      50.480  50.110  41.500  1.00  0.00           C
ATOM   3155  HB  THR A 211      50.350  50.940  40.780  1.00  0.00           H
ATOM   3156  OG1 THR A 211      50.610  48.900  40.720  1.00  0.00           O
ATOM   3157  HG1 THR A 211      50.030  49.030  39.970  1.00  0.00           H
ATOM   3158  CG2 THR A 211      51.770  50.270  42.220  1.00  0.00           C
ATOM   3159 HG21 THR A 211      51.900  51.210  42.790  1.00  0.00           H
ATOM   3160 HG22 THR A 211      52.680  50.320  41.590  1.00  0.00           H
ATOM   3161 HG23 THR A 211      51.950  49.480  42.980  1.00  0.00           H
ATOM   3162  C   THR A 211      49.390  50.980  43.500  1.00  0.00           C
ATOM   3163  O   THR A 211      49.840  50.700  44.590  1.00  0.00           O
ATOM   3164  N   VAL A 212      48.750  52.230  43.330  1.00  0.00           N
ATOM   3165  HN  VAL A 212      48.470  52.360  42.380  1.00  0.00           H
ATOM   3166  CA  VAL A 212      48.630  53.350  44.290  1.00  0.00           C
ATOM   3167  HA  VAL A 212      49.580  53.670  44.690  1.00  0.00           H
ATOM   3168  CB  VAL A 212      48.010  54.570  43.620  1.00  0.00           C
ATOM   3169  HB  VAL A 212      47.270  54.250  42.860  1.00  0.00           H
ATOM   3170  CG1 VAL A 212      47.310  55.450  44.760  1.00  0.00           C
ATOM   3171 HG11 VAL A 212      47.080  56.510  44.500  1.00  0.00           H
ATOM   3172 HG12 VAL A 212      48.060  55.520  45.580  1.00  0.00           H
ATOM   3173 HG13 VAL A 212      46.390  54.910  45.080  1.00  0.00           H
ATOM   3174  CG2 VAL A 212      49.090  55.270  42.780  1.00  0.00           C
ATOM   3175 HG21 VAL A 212      49.380  54.780  41.830  1.00  0.00           H
ATOM   3176 HG22 VAL A 212      50.080  55.440  43.260  1.00  0.00           H
ATOM   3177 HG23 VAL A 212      48.630  56.220  42.440  1.00  0.00           H
ATOM   3178  C   VAL A 212      47.800  52.790  45.460  1.00  0.00           C
ATOM   3179  O   VAL A 212      48.060  53.060  46.640  1.00  0.00           O
ATOM   3180  N   THR A 213      46.670  52.000  45.170  1.00  0.00           N
ATOM   3181  HN  THR A 213      46.570  51.680  44.230  1.00  0.00           H
ATOM   3182  CA  THR A 213      45.670  51.530  46.160  1.00  0.00           C
ATOM   3183  HA  THR A 213      45.300  52.370  46.730  1.00  0.00           H
ATOM   3184  CB  THR A 213      44.430  50.890  45.570  1.00  0.00           C
ATOM   3185  HB  THR A 213      44.710  49.980  45.000  1.00  0.00           H
ATOM   3186  OG1 THR A 213      43.670  51.800  44.720  1.00  0.00           O
ATOM   3187  HG1 THR A 213      44.300  51.970  44.000  1.00  0.00           H
ATOM   3188  CG2 THR A 213      43.490  50.440  46.710  1.00  0.00           C
ATOM   3189 HG21 THR A 213      42.960  51.200  47.320  1.00  0.00           H
ATOM   3190 HG22 THR A 213      43.910  49.710  47.440  1.00  0.00           H
ATOM   3191 HG23 THR A 213      42.660  49.920  46.190  1.00  0.00           H
ATOM   3192  C   THR A 213      46.230  50.590  47.160  1.00  0.00           C
ATOM   3193  O   THR A 213      46.100  50.820  48.330  1.00  0.00           O
ATOM   3194  N   LYS A 214      47.060  49.660  46.630  1.00  0.00           N
ATOM   3195  HN  LYS A 214      47.130  49.480  45.650  1.00  0.00           H
ATOM   3196  CA  LYS A 214      47.970  48.830  47.380  1.00  0.00           C
ATOM   3197  HA  LYS A 214      47.400  48.110  47.940  1.00  0.00           H
ATOM   3198  CB  LYS A 214      48.730  47.860  46.350  1.00  0.00           C
ATOM   3199  HB1 LYS A 214      49.650  47.420  46.810  1.00  0.00           H
ATOM   3200  HB2 LYS A 214      49.140  48.510  45.550  1.00  0.00           H
ATOM   3201  CG  LYS A 214      47.820  46.710  45.710  1.00  0.00           C
ATOM   3202  HG1 LYS A 214      47.160  47.240  44.990  1.00  0.00           H
ATOM   3203  HG2 LYS A 214      47.210  46.210  46.490  1.00  0.00           H
ATOM   3204  CD  LYS A 214      48.760  45.710  45.030  1.00  0.00           C
ATOM   3205  HD1 LYS A 214      49.530  45.300  45.710  1.00  0.00           H
ATOM   3206  HD2 LYS A 214      49.340  46.340  44.320  1.00  0.00           H
ATOM   3207  CE  LYS A 214      48.080  44.610  44.240  1.00  0.00           C
ATOM   3208  HE1 LYS A 214      47.410  44.040  44.920  1.00  0.00           H
ATOM   3209  HE2 LYS A 214      48.990  44.010  44.050  1.00  0.00           H
ATOM   3210  NZ  LYS A 214      47.400  44.970  43.010  1.00  0.00           N
ATOM   3211  HZ1 LYS A 214      46.980  44.150  42.530  1.00  0.00           H
ATOM   3212  HZ2 LYS A 214      48.050  45.340  42.290  1.00  0.00           H
ATOM   3213  HZ3 LYS A 214      46.660  45.700  43.150  1.00  0.00           H
ATOM   3214  C   LYS A 214      48.930  49.460  48.390  1.00  0.00           C
ATOM   3215  O   LYS A 214      49.060  49.070  49.560  1.00  0.00           O
ATOM   3216  N   ILE A 215      49.610  50.520  48.030  1.00  0.00           N
ATOM   3217  HN  ILE A 215      49.310  50.940  47.180  1.00  0.00           H
ATOM   3218  CA  ILE A 215      50.720  51.160  48.780  1.00  0.00           C
ATOM   3219  HA  ILE A 215      51.180  50.350  49.330  1.00  0.00           H
ATOM   3220  CB  ILE A 215      51.750  51.770  47.900  1.00  0.00           C
ATOM   3221  HB  ILE A 215      52.130  51.010  47.190  1.00  0.00           H
ATOM   3222  CG2 ILE A 215      51.200  52.970  47.020  1.00  0.00           C
ATOM   3223 HG21 ILE A 215      50.660  52.610  46.120  1.00  0.00           H
ATOM   3224 HG22 ILE A 215      52.060  53.540  46.620  1.00  0.00           H
ATOM   3225 HG23 ILE A 215      50.520  53.670  47.550  1.00  0.00           H
ATOM   3226  CG1 ILE A 215      53.060  52.200  48.670  1.00  0.00           C
ATOM   3227 HG11 ILE A 215      52.980  52.990  49.460  1.00  0.00           H
ATOM   3228 HG12 ILE A 215      53.760  52.620  47.920  1.00  0.00           H
ATOM   3229  CD  ILE A 215      53.810  50.990  49.270  1.00  0.00           C
ATOM   3230  HD1 ILE A 215      54.690  51.380  49.820  1.00  0.00           H
ATOM   3231  HD2 ILE A 215      54.080  50.290  48.440  1.00  0.00           H
ATOM   3232  HD3 ILE A 215      53.100  50.570  50.020  1.00  0.00           H
ATOM   3233  C   ILE A 215      50.070  52.140  49.700  1.00  0.00           C
ATOM   3234  O   ILE A 215      50.640  52.480  50.670  1.00  0.00           O
ATOM   3235  N   CYS A 216      48.850  52.690  49.420  1.00  0.00           N
ATOM   3236  HN  CYS A 216      48.420  52.400  48.560  1.00  0.00           H
ATOM   3237  CA  CYS A 216      47.980  53.430  50.350  1.00  0.00           C
ATOM   3238  HA  CYS A 216      48.570  54.250  50.740  1.00  0.00           H
ATOM   3239  CB  CYS A 216      46.700  53.980  49.620  1.00  0.00           C
ATOM   3240  HB1 CYS A 216      46.080  54.400  50.430  1.00  0.00           H
ATOM   3241  HB2 CYS A 216      46.180  53.140  49.110  1.00  0.00           H
ATOM   3242  SG  CYS A 216      46.970  55.200  48.380  1.00  0.00           S
ATOM   3243  HG1 CYS A 216      47.830  54.550  47.610  1.00  0.00           H
ATOM   3244  C   CYS A 216      47.540  52.640  51.520  1.00  0.00           C
ATOM   3245  O   CYS A 216      47.600  53.070  52.620  1.00  0.00           O
ATOM   3246  N   VAL A 217      47.090  51.390  51.220  1.00  0.00           N
ATOM   3247  HN  VAL A 217      47.010  51.030  50.300  1.00  0.00           H
ATOM   3248  CA  VAL A 217      46.810  50.400  52.240  1.00  0.00           C
ATOM   3249  HA  VAL A 217      46.050  50.770  52.910  1.00  0.00           H
ATOM   3250  CB  VAL A 217      46.170  49.120  51.670  1.00  0.00           C
ATOM   3251  HB  VAL A 217      46.830  48.720  50.880  1.00  0.00           H
ATOM   3252  CG1 VAL A 217      45.990  48.050  52.790  1.00  0.00           C
ATOM   3253 HG11 VAL A 217      46.960  47.800  53.280  1.00  0.00           H
ATOM   3254 HG12 VAL A 217      45.620  47.110  52.340  1.00  0.00           H
ATOM   3255 HG13 VAL A 217      45.270  48.370  53.570  1.00  0.00           H
ATOM   3256  CG2 VAL A 217      44.790  49.470  51.030  1.00  0.00           C
ATOM   3257 HG21 VAL A 217      44.850  50.310  50.300  1.00  0.00           H
ATOM   3258 HG22 VAL A 217      44.020  49.780  51.770  1.00  0.00           H
ATOM   3259 HG23 VAL A 217      44.280  48.580  50.600  1.00  0.00           H
ATOM   3260  C   VAL A 217      47.980  50.110  53.060  1.00  0.00           C
ATOM   3261  O   VAL A 217      47.880  50.210  54.270  1.00  0.00           O
ATOM   3262  N   PHE A 218      49.130  49.920  52.470  1.00  0.00           N
ATOM   3263  HN  PHE A 218      49.150  49.920  51.480  1.00  0.00           H
ATOM   3264  CA  PHE A 218      50.330  49.590  53.190  1.00  0.00           C
ATOM   3265  HA  PHE A 218      50.130  48.760  53.850  1.00  0.00           H
ATOM   3266  CB  PHE A 218      51.370  48.930  52.300  1.00  0.00           C
ATOM   3267  HB1 PHE A 218      51.390  49.450  51.310  1.00  0.00           H
ATOM   3268  HB2 PHE A 218      51.020  47.910  52.010  1.00  0.00           H
ATOM   3269  CG  PHE A 218      52.800  48.940  52.830  1.00  0.00           C
ATOM   3270  CD1 PHE A 218      53.330  47.800  53.410  1.00  0.00           C
ATOM   3271  HD1 PHE A 218      52.770  46.880  53.350  1.00  0.00           H
ATOM   3272  CE1 PHE A 218      54.690  47.760  53.770  1.00  0.00           C
ATOM   3273  HE1 PHE A 218      55.160  46.870  54.170  1.00  0.00           H
ATOM   3274  CZ  PHE A 218      55.410  48.940  53.730  1.00  0.00           C
ATOM   3275  HZ  PHE A 218      56.390  48.900  54.190  1.00  0.00           H
ATOM   3276  CD2 PHE A 218      53.560  50.090  52.740  1.00  0.00           C
ATOM   3277  HD2 PHE A 218      53.180  51.030  52.370  1.00  0.00           H
ATOM   3278  CE2 PHE A 218      54.860  50.120  53.280  1.00  0.00           C
ATOM   3279  HE2 PHE A 218      55.380  51.070  53.210  1.00  0.00           H
ATOM   3280  C   PHE A 218      50.800  50.770  54.080  1.00  0.00           C
ATOM   3281  O   PHE A 218      51.310  50.590  55.180  1.00  0.00           O
ATOM   3282  N   LEU A 219      50.510  52.060  53.680  1.00  0.00           N
ATOM   3283  HN  LEU A 219      50.100  52.240  52.790  1.00  0.00           H
ATOM   3284  CA  LEU A 219      50.800  53.170  54.470  1.00  0.00           C
ATOM   3285  HA  LEU A 219      51.780  53.090  54.910  1.00  0.00           H
ATOM   3286  CB  LEU A 219      50.700  54.520  53.600  1.00  0.00           C
ATOM   3287  HB1 LEU A 219      50.580  55.430  54.230  1.00  0.00           H
ATOM   3288  HB2 LEU A 219      49.800  54.460  52.960  1.00  0.00           H
ATOM   3289  CG  LEU A 219      51.930  54.830  52.750  1.00  0.00           C
ATOM   3290  HG  LEU A 219      52.110  53.980  52.050  1.00  0.00           H
ATOM   3291  CD1 LEU A 219      51.760  56.070  51.840  1.00  0.00           C
ATOM   3292 HD11 LEU A 219      50.990  56.070  51.040  1.00  0.00           H
ATOM   3293 HD12 LEU A 219      52.770  56.340  51.460  1.00  0.00           H
ATOM   3294 HD13 LEU A 219      51.380  56.820  52.570  1.00  0.00           H
ATOM   3295  CD2 LEU A 219      53.290  54.960  53.650  1.00  0.00           C
ATOM   3296 HD21 LEU A 219      54.070  55.350  52.960  1.00  0.00           H
ATOM   3297 HD22 LEU A 219      53.640  53.980  54.040  1.00  0.00           H
ATOM   3298 HD23 LEU A 219      53.210  55.650  54.520  1.00  0.00           H
ATOM   3299  C   LEU A 219      49.770  53.250  55.570  1.00  0.00           C
ATOM   3300  O   LEU A 219      50.180  53.180  56.730  1.00  0.00           O
ATOM   3301  N   PHE A 220      48.440  53.260  55.370  1.00  0.00           N
ATOM   3302  HN  PHE A 220      48.150  53.080  54.430  1.00  0.00           H
ATOM   3303  CA  PHE A 220      47.530  53.870  56.280  1.00  0.00           C
ATOM   3304  HA  PHE A 220      48.090  54.350  57.070  1.00  0.00           H
ATOM   3305  CB  PHE A 220      46.710  54.970  55.560  1.00  0.00           C
ATOM   3306  HB1 PHE A 220      46.030  55.370  56.340  1.00  0.00           H
ATOM   3307  HB2 PHE A 220      46.020  54.600  54.770  1.00  0.00           H
ATOM   3308  CG  PHE A 220      47.520  56.110  54.950  1.00  0.00           C
ATOM   3309  CD1 PHE A 220      48.350  56.890  55.760  1.00  0.00           C
ATOM   3310  HD1 PHE A 220      48.500  56.680  56.810  1.00  0.00           H
ATOM   3311  CE1 PHE A 220      49.000  57.950  55.150  1.00  0.00           C
ATOM   3312  HE1 PHE A 220      49.710  58.560  55.700  1.00  0.00           H
ATOM   3313  CZ  PHE A 220      48.840  58.220  53.800  1.00  0.00           C
ATOM   3314  HZ  PHE A 220      49.290  59.120  53.420  1.00  0.00           H
ATOM   3315  CD2 PHE A 220      47.380  56.240  53.590  1.00  0.00           C
ATOM   3316  HD2 PHE A 220      46.660  55.620  53.080  1.00  0.00           H
ATOM   3317  CE2 PHE A 220      47.980  57.420  52.990  1.00  0.00           C
ATOM   3318  HE2 PHE A 220      47.800  57.650  51.950  1.00  0.00           H
ATOM   3319  C   PHE A 220      46.640  52.870  56.930  1.00  0.00           C
ATOM   3320  O   PHE A 220      45.780  53.240  57.690  1.00  0.00           O
ATOM   3321  N   ALA A 221      46.900  51.580  56.620  1.00  0.00           N
ATOM   3322  HN  ALA A 221      47.400  51.250  55.820  1.00  0.00           H
ATOM   3323  CA  ALA A 221      46.220  50.410  57.260  1.00  0.00           C
ATOM   3324  HA  ALA A 221      45.600  50.840  58.040  1.00  0.00           H
ATOM   3325  CB  ALA A 221      45.370  49.520  56.230  1.00  0.00           C
ATOM   3326  HB1 ALA A 221      45.120  50.070  55.290  1.00  0.00           H
ATOM   3327  HB2 ALA A 221      44.460  49.250  56.800  1.00  0.00           H
ATOM   3328  HB3 ALA A 221      45.900  48.660  55.770  1.00  0.00           H
ATOM   3329  C   ALA A 221      47.170  49.520  58.010  1.00  0.00           C
ATOM   3330  O   ALA A 221      46.900  48.490  58.560  1.00  0.00           O
ATOM   3331  N   PHE A 222      48.480  49.960  57.960  1.00  0.00           N
ATOM   3332  HN  PHE A 222      48.700  50.830  57.530  1.00  0.00           H
ATOM   3333  CA  PHE A 222      49.650  49.130  58.360  1.00  0.00           C
ATOM   3334  HA  PHE A 222      49.340  48.540  59.210  1.00  0.00           H
ATOM   3335  CB  PHE A 222      50.030  48.170  57.230  1.00  0.00           C
ATOM   3336  HB1 PHE A 222      50.280  48.660  56.270  1.00  0.00           H
ATOM   3337  HB2 PHE A 222      49.250  47.400  57.070  1.00  0.00           H
ATOM   3338  CG  PHE A 222      51.310  47.480  57.670  1.00  0.00           C
ATOM   3339  CD1 PHE A 222      51.520  46.930  58.920  1.00  0.00           C
ATOM   3340  HD1 PHE A 222      50.700  46.740  59.600  1.00  0.00           H
ATOM   3341  CE1 PHE A 222      52.780  46.440  59.330  1.00  0.00           C
ATOM   3342  HE1 PHE A 222      52.840  45.910  60.270  1.00  0.00           H
ATOM   3343  CZ  PHE A 222      53.860  46.560  58.470  1.00  0.00           C
ATOM   3344  HZ  PHE A 222      54.770  46.110  58.810  1.00  0.00           H
ATOM   3345  CD2 PHE A 222      52.450  47.560  56.830  1.00  0.00           C
ATOM   3346  HD2 PHE A 222      52.320  48.050  55.870  1.00  0.00           H
ATOM   3347  CE2 PHE A 222      53.710  47.030  57.150  1.00  0.00           C
ATOM   3348  HE2 PHE A 222      54.600  47.150  56.550  1.00  0.00           H
ATOM   3349  C   PHE A 222      50.690  50.110  58.930  1.00  0.00           C
ATOM   3350  O   PHE A 222      50.750  50.290  60.130  1.00  0.00           O
ATOM   3351  N   VAL A 223      51.590  50.710  58.130  1.00  0.00           N
ATOM   3352  HN  VAL A 223      51.560  50.630  57.140  1.00  0.00           H
ATOM   3353  CA  VAL A 223      52.730  51.480  58.660  1.00  0.00           C
ATOM   3354  HA  VAL A 223      53.320  50.800  59.260  1.00  0.00           H
ATOM   3355  CB  VAL A 223      53.670  51.920  57.450  1.00  0.00           C
ATOM   3356  HB  VAL A 223      53.030  52.420  56.690  1.00  0.00           H
ATOM   3357  CG1 VAL A 223      54.780  52.910  58.020  1.00  0.00           C
ATOM   3358 HG11 VAL A 223      54.330  53.900  58.270  1.00  0.00           H
ATOM   3359 HG12 VAL A 223      55.570  53.110  57.270  1.00  0.00           H
ATOM   3360 HG13 VAL A 223      55.170  52.440  58.950  1.00  0.00           H
ATOM   3361  CG2 VAL A 223      54.280  50.630  56.910  1.00  0.00           C
ATOM   3362 HG21 VAL A 223      53.550  50.050  56.310  1.00  0.00           H
ATOM   3363 HG22 VAL A 223      54.800  49.970  57.640  1.00  0.00           H
ATOM   3364 HG23 VAL A 223      55.140  50.950  56.270  1.00  0.00           H
ATOM   3365  C   VAL A 223      52.370  52.610  59.710  1.00  0.00           C
ATOM   3366  O   VAL A 223      52.840  52.660  60.840  1.00  0.00           O
ATOM   3367  N   VAL A 224      51.390  53.480  59.270  1.00  0.00           N
ATOM   3368  HN  VAL A 224      51.010  53.310  58.360  1.00  0.00           H
ATOM   3369  CA  VAL A 224      50.790  54.500  60.090  1.00  0.00           C
ATOM   3370  HA  VAL A 224      51.630  55.040  60.510  1.00  0.00           H
ATOM   3371  CB  VAL A 224      49.960  55.470  59.270  1.00  0.00           C
ATOM   3372  HB  VAL A 224      49.060  54.980  58.830  1.00  0.00           H
ATOM   3373  CG1 VAL A 224      49.400  56.690  60.150  1.00  0.00           C
ATOM   3374 HG11 VAL A 224      50.270  57.070  60.740  1.00  0.00           H
ATOM   3375 HG12 VAL A 224      48.660  56.330  60.900  1.00  0.00           H
ATOM   3376 HG13 VAL A 224      49.020  57.540  59.550  1.00  0.00           H
ATOM   3377  CG2 VAL A 224      50.950  56.010  58.230  1.00  0.00           C
ATOM   3378 HG21 VAL A 224      51.410  55.260  57.550  1.00  0.00           H
ATOM   3379 HG22 VAL A 224      51.870  56.270  58.800  1.00  0.00           H
ATOM   3380 HG23 VAL A 224      50.620  56.930  57.700  1.00  0.00           H
ATOM   3381  C   VAL A 224      50.060  54.100  61.300  1.00  0.00           C
ATOM   3382  O   VAL A 224      50.330  54.640  62.370  1.00  0.00           O
ATOM   3383  N   PRO A 225      49.140  52.990  61.330  1.00  0.00           N
ATOM   3384  CD  PRO A 225      48.280  52.650  60.220  1.00  0.00           C
ATOM   3385  HD1 PRO A 225      48.810  52.050  59.450  1.00  0.00           H
ATOM   3386  HD2 PRO A 225      47.820  53.520  59.700  1.00  0.00           H
ATOM   3387  CA  PRO A 225      48.760  52.210  62.480  1.00  0.00           C
ATOM   3388  HA  PRO A 225      48.120  52.850  63.070  1.00  0.00           H
ATOM   3389  CB  PRO A 225      47.850  51.090  61.990  1.00  0.00           C
ATOM   3390  HB1 PRO A 225      47.190  50.910  62.870  1.00  0.00           H
ATOM   3391  HB2 PRO A 225      48.370  50.110  61.960  1.00  0.00           H
ATOM   3392  CG  PRO A 225      47.210  51.690  60.780  1.00  0.00           C
ATOM   3393  HG1 PRO A 225      46.720  50.960  60.100  1.00  0.00           H
ATOM   3394  HG2 PRO A 225      46.300  52.250  61.090  1.00  0.00           H
ATOM   3395  C   PRO A 225      49.880  51.670  63.450  1.00  0.00           C
ATOM   3396  O   PRO A 225      49.910  52.030  64.590  1.00  0.00           O
ATOM   3397  N   ILE A 226      50.920  50.960  62.830  1.00  0.00           N
ATOM   3398  HN  ILE A 226      50.840  50.750  61.860  1.00  0.00           H
ATOM   3399  CA  ILE A 226      52.010  50.290  63.530  1.00  0.00           C
ATOM   3400  HA  ILE A 226      51.530  49.770  64.350  1.00  0.00           H
ATOM   3401  CB  ILE A 226      52.830  49.210  62.720  1.00  0.00           C
ATOM   3402  HB  ILE A 226      53.020  49.590  61.690  1.00  0.00           H
ATOM   3403  CG2 ILE A 226      54.230  48.910  63.390  1.00  0.00           C
ATOM   3404 HG21 ILE A 226      55.050  49.630  63.180  1.00  0.00           H
ATOM   3405 HG22 ILE A 226      54.590  47.950  62.970  1.00  0.00           H
ATOM   3406 HG23 ILE A 226      54.120  48.750  64.480  1.00  0.00           H
ATOM   3407  CG1 ILE A 226      52.040  47.960  62.750  1.00  0.00           C
ATOM   3408 HG11 ILE A 226      51.980  47.650  63.820  1.00  0.00           H
ATOM   3409 HG12 ILE A 226      52.640  47.210  62.180  1.00  0.00           H
ATOM   3410  CD  ILE A 226      50.580  47.920  62.320  1.00  0.00           C
ATOM   3411  HD1 ILE A 226      50.310  46.840  62.400  1.00  0.00           H
ATOM   3412  HD2 ILE A 226      50.600  48.120  61.220  1.00  0.00           H
ATOM   3413  HD3 ILE A 226      49.920  48.550  62.940  1.00  0.00           H
ATOM   3414  C   ILE A 226      52.870  51.220  64.290  1.00  0.00           C
ATOM   3415  O   ILE A 226      53.270  51.060  65.430  1.00  0.00           O
ATOM   3416  N   LEU A 227      53.340  52.350  63.610  1.00  0.00           N
ATOM   3417  HN  LEU A 227      53.150  52.460  62.640  1.00  0.00           H
ATOM   3418  CA  LEU A 227      53.870  53.550  64.250  1.00  0.00           C
ATOM   3419  HA  LEU A 227      54.820  53.310  64.700  1.00  0.00           H
ATOM   3420  CB  LEU A 227      54.070  54.700  63.070  1.00  0.00           C
ATOM   3421  HB1 LEU A 227      53.080  54.810  62.570  1.00  0.00           H
ATOM   3422  HB2 LEU A 227      54.770  54.430  62.250  1.00  0.00           H
ATOM   3423  CG  LEU A 227      54.410  56.060  63.650  1.00  0.00           C
ATOM   3424  HG  LEU A 227      53.590  56.420  64.300  1.00  0.00           H
ATOM   3425  CD1 LEU A 227      55.690  55.880  64.440  1.00  0.00           C
ATOM   3426 HD11 LEU A 227      55.400  55.780  65.510  1.00  0.00           H
ATOM   3427 HD12 LEU A 227      56.280  56.810  64.290  1.00  0.00           H
ATOM   3428 HD13 LEU A 227      56.190  54.910  64.230  1.00  0.00           H
ATOM   3429  CD2 LEU A 227      54.710  57.120  62.630  1.00  0.00           C
ATOM   3430 HD21 LEU A 227      53.740  57.400  62.170  1.00  0.00           H
ATOM   3431 HD22 LEU A 227      55.420  56.740  61.870  1.00  0.00           H
ATOM   3432 HD23 LEU A 227      55.130  58.030  63.110  1.00  0.00           H
ATOM   3433  C   LEU A 227      52.980  54.150  65.410  1.00  0.00           C
ATOM   3434  O   LEU A 227      53.470  54.460  66.480  1.00  0.00           O
ATOM   3435  N   ILE A 228      51.600  54.400  65.250  1.00  0.00           N
ATOM   3436  HN  ILE A 228      51.150  54.210  64.380  1.00  0.00           H
ATOM   3437  CA  ILE A 228      50.730  54.960  66.280  1.00  0.00           C
ATOM   3438  HA  ILE A 228      51.200  55.890  66.600  1.00  0.00           H
ATOM   3439  CB  ILE A 228      49.270  55.250  65.950  1.00  0.00           C
ATOM   3440  HB  ILE A 228      48.790  54.350  65.520  1.00  0.00           H
ATOM   3441  CG2 ILE A 228      48.470  55.740  67.210  1.00  0.00           C
ATOM   3442 HG21 ILE A 228      47.410  55.880  66.900  1.00  0.00           H
ATOM   3443 HG22 ILE A 228      48.980  56.700  67.430  1.00  0.00           H
ATOM   3444 HG23 ILE A 228      48.480  55.050  68.080  1.00  0.00           H
ATOM   3445  CG1 ILE A 228      49.330  56.280  64.850  1.00  0.00           C
ATOM   3446 HG11 ILE A 228      50.170  56.170  64.120  1.00  0.00           H
ATOM   3447 HG12 ILE A 228      49.560  57.240  65.370  1.00  0.00           H
ATOM   3448  CD  ILE A 228      47.970  56.490  64.050  1.00  0.00           C
ATOM   3449  HD1 ILE A 228      47.710  55.540  63.540  1.00  0.00           H
ATOM   3450  HD2 ILE A 228      48.070  57.370  63.390  1.00  0.00           H
ATOM   3451  HD3 ILE A 228      47.190  56.740  64.810  1.00  0.00           H
ATOM   3452  C   ILE A 228      50.780  54.130  67.530  1.00  0.00           C
ATOM   3453  O   ILE A 228      51.070  54.580  68.630  1.00  0.00           O
ATOM   3454  N   ILE A 229      50.560  52.820  67.360  1.00  0.00           N
ATOM   3455  HN  ILE A 229      50.250  52.630  66.430  1.00  0.00           H
ATOM   3456  CA  ILE A 229      50.560  51.690  68.270  1.00  0.00           C
ATOM   3457  HA  ILE A 229      49.780  51.770  69.010  1.00  0.00           H
ATOM   3458  CB  ILE A 229      50.240  50.360  67.530  1.00  0.00           C
ATOM   3459  HB  ILE A 229      50.780  50.490  66.570  1.00  0.00           H
ATOM   3460  CG2 ILE A 229      50.760  49.180  68.310  1.00  0.00           C
ATOM   3461 HG21 ILE A 229      50.240  48.890  69.250  1.00  0.00           H
ATOM   3462 HG22 ILE A 229      51.850  49.230  68.530  1.00  0.00           H
ATOM   3463 HG23 ILE A 229      50.610  48.260  67.710  1.00  0.00           H
ATOM   3464  CG1 ILE A 229      48.650  50.320  67.280  1.00  0.00           C
ATOM   3465 HG11 ILE A 229      48.390  51.280  66.790  1.00  0.00           H
ATOM   3466 HG12 ILE A 229      48.040  50.240  68.200  1.00  0.00           H
ATOM   3467  CD  ILE A 229      48.170  49.240  66.340  1.00  0.00           C
ATOM   3468  HD1 ILE A 229      48.560  48.220  66.540  1.00  0.00           H
ATOM   3469  HD2 ILE A 229      48.340  49.610  65.310  1.00  0.00           H
ATOM   3470  HD3 ILE A 229      47.070  49.120  66.470  1.00  0.00           H
ATOM   3471  C   ILE A 229      51.890  51.710  68.990  1.00  0.00           C
ATOM   3472  O   ILE A 229      52.020  51.570  70.210  1.00  0.00           O
ATOM   3473  N   THR A 230      52.990  51.850  68.160  1.00  0.00           N
ATOM   3474  HN  THR A 230      52.870  52.110  67.200  1.00  0.00           H
ATOM   3475  CA  THR A 230      54.450  51.880  68.660  1.00  0.00           C
ATOM   3476  HA  THR A 230      54.740  50.950  69.110  1.00  0.00           H
ATOM   3477  CB  THR A 230      55.490  52.020  67.580  1.00  0.00           C
ATOM   3478  HB  THR A 230      55.060  52.740  66.850  1.00  0.00           H
ATOM   3479  OG1 THR A 230      55.740  50.830  66.790  1.00  0.00           O
ATOM   3480  HG1 THR A 230      55.000  50.800  66.180  1.00  0.00           H
ATOM   3481  CG2 THR A 230      56.810  52.640  67.860  1.00  0.00           C
ATOM   3482 HG21 THR A 230      57.260  52.000  68.650  1.00  0.00           H
ATOM   3483 HG22 THR A 230      56.760  53.660  68.300  1.00  0.00           H
ATOM   3484 HG23 THR A 230      57.470  52.670  66.970  1.00  0.00           H
ATOM   3485  C   THR A 230      54.650  53.050  69.700  1.00  0.00           C
ATOM   3486  O   THR A 230      55.380  52.890  70.680  1.00  0.00           O
ATOM   3487  N   VAL A 231      54.050  54.230  69.390  1.00  0.00           N
ATOM   3488  HN  VAL A 231      53.540  54.270  68.530  1.00  0.00           H
ATOM   3489  CA  VAL A 231      54.120  55.340  70.310  1.00  0.00           C
ATOM   3490  HA  VAL A 231      55.130  55.540  70.640  1.00  0.00           H
ATOM   3491  CB  VAL A 231      53.520  56.530  69.670  1.00  0.00           C
ATOM   3492  HB  VAL A 231      52.510  56.260  69.300  1.00  0.00           H
ATOM   3493  CG1 VAL A 231      53.540  57.650  70.680  1.00  0.00           C
ATOM   3494 HG11 VAL A 231      53.560  58.610  70.120  1.00  0.00           H
ATOM   3495 HG12 VAL A 231      54.430  57.650  71.340  1.00  0.00           H
ATOM   3496 HG13 VAL A 231      52.650  57.660  71.340  1.00  0.00           H
ATOM   3497  CG2 VAL A 231      54.460  56.940  68.430  1.00  0.00           C
ATOM   3498 HG21 VAL A 231      55.520  56.990  68.750  1.00  0.00           H
ATOM   3499 HG22 VAL A 231      54.210  57.940  68.010  1.00  0.00           H
ATOM   3500 HG23 VAL A 231      54.400  56.140  67.670  1.00  0.00           H
ATOM   3501  C   VAL A 231      53.270  54.990  71.570  1.00  0.00           C
ATOM   3502  O   VAL A 231      53.770  55.100  72.680  1.00  0.00           O
ATOM   3503  N   CYS A 232      52.000  54.510  71.480  1.00  0.00           N
ATOM   3504  HN  CYS A 232      51.600  54.470  70.570  1.00  0.00           H
ATOM   3505  CA  CYS A 232      51.170  54.270  72.630  1.00  0.00           C
ATOM   3506  HA  CYS A 232      51.070  55.220  73.130  1.00  0.00           H
ATOM   3507  CB  CYS A 232      49.740  53.820  72.130  1.00  0.00           C
ATOM   3508  HB1 CYS A 232      49.120  53.540  73.010  1.00  0.00           H
ATOM   3509  HB2 CYS A 232      49.840  52.900  71.520  1.00  0.00           H
ATOM   3510  SG  CYS A 232      48.940  55.240  71.300  1.00  0.00           S
ATOM   3511  HG1 CYS A 232      49.690  54.890  70.270  1.00  0.00           H
ATOM   3512  C   CYS A 232      51.690  53.280  73.680  1.00  0.00           C
ATOM   3513  O   CYS A 232      51.650  53.540  74.870  1.00  0.00           O
ATOM   3514  N   TYR A 233      52.100  52.070  73.110  1.00  0.00           N
ATOM   3515  HN  TYR A 233      52.010  51.880  72.130  1.00  0.00           H
ATOM   3516  CA  TYR A 233      52.720  51.100  73.930  1.00  0.00           C
ATOM   3517  HA  TYR A 233      52.240  51.060  74.900  1.00  0.00           H
ATOM   3518  CB  TYR A 233      52.680  49.730  73.230  1.00  0.00           C
ATOM   3519  HB1 TYR A 233      53.550  49.070  73.400  1.00  0.00           H
ATOM   3520  HB2 TYR A 233      52.590  49.700  72.120  1.00  0.00           H
ATOM   3521  CG  TYR A 233      51.420  49.130  73.880  1.00  0.00           C
ATOM   3522  CD1 TYR A 233      51.560  48.520  75.080  1.00  0.00           C
ATOM   3523  HD1 TYR A 233      52.550  48.380  75.500  1.00  0.00           H
ATOM   3524  CE1 TYR A 233      50.450  47.900  75.710  1.00  0.00           C
ATOM   3525  HE1 TYR A 233      50.680  47.420  76.650  1.00  0.00           H
ATOM   3526  CZ  TYR A 233      49.180  48.050  75.190  1.00  0.00           C
ATOM   3527  OH  TYR A 233      48.120  47.350  75.820  1.00  0.00           O
ATOM   3528  HH  TYR A 233      48.380  46.590  76.340  1.00  0.00           H
ATOM   3529  CD2 TYR A 233      50.140  49.130  73.220  1.00  0.00           C
ATOM   3530  HD2 TYR A 233      50.100  49.720  72.320  1.00  0.00           H
ATOM   3531  CE2 TYR A 233      49.030  48.670  73.950  1.00  0.00           C
ATOM   3532  HE2 TYR A 233      48.030  48.790  73.570  1.00  0.00           H
ATOM   3533  C   TYR A 233      54.160  51.350  74.400  1.00  0.00           C
ATOM   3534  O   TYR A 233      54.550  50.870  75.450  1.00  0.00           O
ATOM   3535  N   GLY A 234      54.930  52.130  73.630  1.00  0.00           N
ATOM   3536  HN  GLY A 234      54.570  52.470  72.770  1.00  0.00           H
ATOM   3537  CA  GLY A 234      56.330  52.480  73.980  1.00  0.00           C
ATOM   3538  HA1 GLY A 234      56.840  52.980  73.170  1.00  0.00           H
ATOM   3539  HA2 GLY A 234      56.820  51.600  74.380  1.00  0.00           H
ATOM   3540  C   GLY A 234      56.250  53.470  75.100  1.00  0.00           C
ATOM   3541  O   GLY A 234      57.090  53.330  76.080  1.00  0.00           O
ATOM   3542  N   LEU A 235      55.300  54.460  75.030  1.00  0.00           N
ATOM   3543  HN  LEU A 235      54.860  54.600  74.150  1.00  0.00           H
ATOM   3544  CA  LEU A 235      54.970  55.320  76.130  1.00  0.00           C
ATOM   3545  HA  LEU A 235      55.860  55.720  76.600  1.00  0.00           H
ATOM   3546  CB  LEU A 235      54.160  56.490  75.640  1.00  0.00           C
ATOM   3547  HB1 LEU A 235      53.780  57.140  76.450  1.00  0.00           H
ATOM   3548  HB2 LEU A 235      53.250  56.130  75.100  1.00  0.00           H
ATOM   3549  CG  LEU A 235      54.890  57.480  74.750  1.00  0.00           C
ATOM   3550  HG  LEU A 235      55.120  56.990  73.780  1.00  0.00           H
ATOM   3551  CD1 LEU A 235      53.940  58.580  74.350  1.00  0.00           C
ATOM   3552 HD11 LEU A 235      54.380  59.150  73.500  1.00  0.00           H
ATOM   3553 HD12 LEU A 235      53.770  59.350  75.140  1.00  0.00           H
ATOM   3554 HD13 LEU A 235      52.930  58.240  74.070  1.00  0.00           H
ATOM   3555  CD2 LEU A 235      56.260  58.040  75.210  1.00  0.00           C
ATOM   3556 HD21 LEU A 235      56.780  58.720  74.500  1.00  0.00           H
ATOM   3557 HD22 LEU A 235      56.830  57.180  75.610  1.00  0.00           H
ATOM   3558 HD23 LEU A 235      56.250  58.650  76.150  1.00  0.00           H
ATOM   3559  C   LEU A 235      54.380  54.610  77.430  1.00  0.00           C
ATOM   3560  O   LEU A 235      54.770  54.920  78.610  1.00  0.00           O
ATOM   3561  N   MET A 236      53.450  53.630  77.340  1.00  0.00           N
ATOM   3562  HN  MET A 236      52.950  53.480  76.490  1.00  0.00           H
ATOM   3563  CA  MET A 236      53.130  52.730  78.440  1.00  0.00           C
ATOM   3564  HA  MET A 236      52.690  53.240  79.280  1.00  0.00           H
ATOM   3565  CB  MET A 236      52.000  51.830  77.920  1.00  0.00           C
ATOM   3566  HB1 MET A 236      51.970  50.890  78.510  1.00  0.00           H
ATOM   3567  HB2 MET A 236      52.220  51.530  76.870  1.00  0.00           H
ATOM   3568  CG  MET A 236      50.640  52.530  77.980  1.00  0.00           C
ATOM   3569  HG1 MET A 236      50.670  53.450  77.360  1.00  0.00           H
ATOM   3570  HG2 MET A 236      50.530  52.740  79.070  1.00  0.00           H
ATOM   3571  SD  MET A 236      49.200  51.470  77.720  1.00  0.00           S
ATOM   3572  CE  MET A 236      49.190  51.460  75.880  1.00  0.00           C
ATOM   3573  HE1 MET A 236      50.050  51.030  75.330  1.00  0.00           H
ATOM   3574  HE2 MET A 236      49.140  52.520  75.540  1.00  0.00           H
ATOM   3575  HE3 MET A 236      48.220  51.170  75.430  1.00  0.00           H
ATOM   3576  C   MET A 236      54.330  51.980  79.050  1.00  0.00           C
ATOM   3577  O   MET A 236      54.470  51.990  80.290  1.00  0.00           O
ATOM   3578  N   LEU A 237      55.340  51.370  78.380  1.00  0.00           N
ATOM   3579  HN  LEU A 237      55.270  51.340  77.380  1.00  0.00           H
ATOM   3580  CA  LEU A 237      56.450  50.720  78.960  1.00  0.00           C
ATOM   3581  HA  LEU A 237      56.110  49.990  79.680  1.00  0.00           H
ATOM   3582  CB  LEU A 237      57.190  49.820  77.860  1.00  0.00           C
ATOM   3583  HB1 LEU A 237      57.930  49.300  78.500  1.00  0.00           H
ATOM   3584  HB2 LEU A 237      57.580  50.470  77.040  1.00  0.00           H
ATOM   3585  CG  LEU A 237      56.260  48.700  77.270  1.00  0.00           C
ATOM   3586  HG  LEU A 237      55.390  49.220  76.820  1.00  0.00           H
ATOM   3587  CD1 LEU A 237      57.050  47.900  76.160  1.00  0.00           C
ATOM   3588 HD11 LEU A 237      56.520  46.920  76.090  1.00  0.00           H
ATOM   3589 HD12 LEU A 237      58.100  47.760  76.490  1.00  0.00           H
ATOM   3590 HD13 LEU A 237      57.190  48.310  75.140  1.00  0.00           H
ATOM   3591  CD2 LEU A 237      55.910  47.680  78.310  1.00  0.00           C
ATOM   3592 HD21 LEU A 237      55.150  46.950  77.960  1.00  0.00           H
ATOM   3593 HD22 LEU A 237      55.510  48.110  79.250  1.00  0.00           H
ATOM   3594 HD23 LEU A 237      56.810  47.120  78.620  1.00  0.00           H
ATOM   3595  C   LEU A 237      57.460  51.650  79.630  1.00  0.00           C
ATOM   3596  O   LEU A 237      58.130  51.340  80.600  1.00  0.00           O
ATOM   3597  N   LEU A 238      57.640  52.830  79.060  1.00  0.00           N
ATOM   3598  HN  LEU A 238      57.120  53.070  78.240  1.00  0.00           H
ATOM   3599  CA  LEU A 238      58.430  53.930  79.530  1.00  0.00           C
ATOM   3600  HA  LEU A 238      59.330  53.420  79.840  1.00  0.00           H
ATOM   3601  CB  LEU A 238      58.560  55.000  78.440  1.00  0.00           C
ATOM   3602  HB1 LEU A 238      57.480  55.060  78.160  1.00  0.00           H
ATOM   3603  HB2 LEU A 238      59.060  54.620  77.520  1.00  0.00           H
ATOM   3604  CG  LEU A 238      59.120  56.390  78.900  1.00  0.00           C
ATOM   3605  HG  LEU A 238      59.860  56.220  79.710  1.00  0.00           H
ATOM   3606  CD1 LEU A 238      59.900  56.960  77.660  1.00  0.00           C
ATOM   3607 HD11 LEU A 238      60.180  58.010  77.900  1.00  0.00           H
ATOM   3608 HD12 LEU A 238      59.270  57.010  76.740  1.00  0.00           H
ATOM   3609 HD13 LEU A 238      60.730  56.220  77.640  1.00  0.00           H
ATOM   3610  CD2 LEU A 238      58.060  57.370  79.380  1.00  0.00           C
ATOM   3611 HD21 LEU A 238      57.740  57.190  80.430  1.00  0.00           H
ATOM   3612 HD22 LEU A 238      57.170  57.530  78.730  1.00  0.00           H
ATOM   3613 HD23 LEU A 238      58.570  58.340  79.600  1.00  0.00           H
ATOM   3614  C   LEU A 238      57.850  54.420  80.880  1.00  0.00           C
ATOM   3615  O   LEU A 238      58.610  54.720  81.830  1.00  0.00           O
ATOM   3616  N   ARG A 239      56.490  54.500  81.030  1.00  0.00           N
ATOM   3617  HN  ARG A 239      55.930  54.440  80.210  1.00  0.00           H
ATOM   3618  CA  ARG A 239      55.730  54.820  82.260  1.00  0.00           C
ATOM   3619  HA  ARG A 239      55.980  55.830  82.540  1.00  0.00           H
ATOM   3620  CB  ARG A 239      54.110  54.870  82.010  1.00  0.00           C
ATOM   3621  HB1 ARG A 239      53.840  53.820  81.760  1.00  0.00           H
ATOM   3622  HB2 ARG A 239      53.890  55.540  81.160  1.00  0.00           H
ATOM   3623  CG  ARG A 239      53.220  55.440  83.150  1.00  0.00           C
ATOM   3624  HG1 ARG A 239      53.310  54.820  84.060  1.00  0.00           H
ATOM   3625  HG2 ARG A 239      52.170  55.330  82.790  1.00  0.00           H
ATOM   3626  CD  ARG A 239      53.540  56.870  83.360  1.00  0.00           C
ATOM   3627  HD1 ARG A 239      53.210  57.390  82.440  1.00  0.00           H
ATOM   3628  HD2 ARG A 239      54.630  57.060  83.460  1.00  0.00           H
ATOM   3629  NE  ARG A 239      52.580  57.290  84.440  1.00  0.00           N
ATOM   3630  HE  ARG A 239      52.040  56.590  84.910  1.00  0.00           H
ATOM   3631  CZ  ARG A 239      52.390  58.540  84.810  1.00  0.00           C
ATOM   3632  NH1 ARG A 239      53.010  59.590  84.220  1.00  0.00           N
ATOM   3633 HH11 ARG A 239      53.800  59.510  83.610  1.00  0.00           H
ATOM   3634 HH12 ARG A 239      52.700  60.510  84.460  1.00  0.00           H
ATOM   3635  NH2 ARG A 239      51.650  58.890  85.890  1.00  0.00           N
ATOM   3636 HH21 ARG A 239      51.250  58.180  86.480  1.00  0.00           H
ATOM   3637 HH22 ARG A 239      51.660  59.850  86.180  1.00  0.00           H
ATOM   3638  C   ARG A 239      56.090  53.810  83.280  1.00  0.00           C
ATOM   3639  O   ARG A 239      56.180  54.170  84.420  1.00  0.00           O
ATOM   3640  N   LEU A 240      56.240  52.500  82.970  1.00  0.00           N
ATOM   3641  HN  LEU A 240      56.190  52.260  82.010  1.00  0.00           H
ATOM   3642  CA  LEU A 240      56.580  51.490  83.940  1.00  0.00           C
ATOM   3643  HA  LEU A 240      56.000  51.750  84.810  1.00  0.00           H
ATOM   3644  CB  LEU A 240      56.030  50.110  83.450  1.00  0.00           C
ATOM   3645  HB1 LEU A 240      56.360  49.320  84.160  1.00  0.00           H
ATOM   3646  HB2 LEU A 240      56.480  49.880  82.470  1.00  0.00           H
ATOM   3647  CG  LEU A 240      54.480  49.860  83.390  1.00  0.00           C
ATOM   3648  HG  LEU A 240      53.910  50.680  82.890  1.00  0.00           H
ATOM   3649  CD1 LEU A 240      54.030  48.530  82.660  1.00  0.00           C
ATOM   3650 HD11 LEU A 240      54.460  48.590  81.640  1.00  0.00           H
ATOM   3651 HD12 LEU A 240      52.940  48.360  82.800  1.00  0.00           H
ATOM   3652 HD13 LEU A 240      54.610  47.690  83.110  1.00  0.00           H
ATOM   3653  CD2 LEU A 240      53.920  49.900  84.890  1.00  0.00           C
ATOM   3654 HD21 LEU A 240      54.220  48.930  85.340  1.00  0.00           H
ATOM   3655 HD22 LEU A 240      52.820  50.010  84.820  1.00  0.00           H
ATOM   3656 HD23 LEU A 240      54.340  50.790  85.410  1.00  0.00           H
ATOM   3657  C   LEU A 240      58.080  51.480  84.290  1.00  0.00           C
ATOM   3658  O   LEU A 240      58.440  50.700  85.080  1.00  0.00           O
ATOM   3659  N   ARG A 241      58.890  52.390  83.750  1.00  0.00           N
ATOM   3660  HN  ARG A 241      58.490  53.040  83.110  1.00  0.00           H
ATOM   3661  CA  ARG A 241      60.280  52.380  84.190  1.00  0.00           C
ATOM   3662  HA  ARG A 241      60.690  51.390  84.320  1.00  0.00           H
ATOM   3663  CB  ARG A 241      61.080  52.930  82.930  1.00  0.00           C
ATOM   3664  HB1 ARG A 241      60.930  54.010  82.730  1.00  0.00           H
ATOM   3665  HB2 ARG A 241      60.810  52.350  82.030  1.00  0.00           H
ATOM   3666  CG  ARG A 241      62.640  52.760  83.120  1.00  0.00           C
ATOM   3667  HG1 ARG A 241      62.880  53.070  84.160  1.00  0.00           H
ATOM   3668  HG2 ARG A 241      63.150  53.430  82.390  1.00  0.00           H
ATOM   3669  CD  ARG A 241      63.190  51.330  82.970  1.00  0.00           C
ATOM   3670  HD1 ARG A 241      62.920  50.930  81.970  1.00  0.00           H
ATOM   3671  HD2 ARG A 241      62.780  50.600  83.710  1.00  0.00           H
ATOM   3672  NE  ARG A 241      64.640  51.310  83.090  1.00  0.00           N
ATOM   3673  HE  ARG A 241      65.100  51.460  83.970  1.00  0.00           H
ATOM   3674  CZ  ARG A 241      65.550  51.080  82.110  1.00  0.00           C
ATOM   3675  NH1 ARG A 241      66.820  50.850  82.420  1.00  0.00           N
ATOM   3676 HH11 ARG A 241      67.060  50.920  83.390  1.00  0.00           H
ATOM   3677 HH12 ARG A 241      67.490  50.540  81.750  1.00  0.00           H
ATOM   3678  NH2 ARG A 241      65.170  50.830  80.870  1.00  0.00           N
ATOM   3679 HH21 ARG A 241      64.240  51.060  80.580  1.00  0.00           H
ATOM   3680 HH22 ARG A 241      65.840  50.640  80.150  1.00  0.00           H
ATOM   3681  C   ARG A 241      60.520  53.250  85.430  1.00  0.00           C
ATOM   3682  O   ARG A 241      60.130  54.450  85.420  1.00  0.00           O
ATOM   3683  N   SER A 242      61.080  52.720  86.560  1.00  0.00           N
ATOM   3684  HN  SER A 242      61.450  51.790  86.500  1.00  0.00           H
ATOM   3685  CA  SER A 242      60.920  53.300  87.890  1.00  0.00           C
ATOM   3686  HA  SER A 242      59.860  53.350  88.110  1.00  0.00           H
ATOM   3687  CB  SER A 242      61.420  52.370  88.960  1.00  0.00           C
ATOM   3688  HB1 SER A 242      60.850  51.420  88.960  1.00  0.00           H
ATOM   3689  HB2 SER A 242      61.230  52.920  89.910  1.00  0.00           H
ATOM   3690  OG  SER A 242      62.770  51.940  88.860  1.00  0.00           O
ATOM   3691  HG1 SER A 242      63.170  52.510  88.200  1.00  0.00           H
ATOM   3692  C   SER A 242      61.310  54.790  88.090  1.00  0.00           C
ATOM   3693  O   SER A 242      60.500  55.630  88.460  1.00  0.00           O
ATOM   3694  N   VAL A 243      62.490  55.130  87.650  1.00  0.00           N
ATOM   3695  HN  VAL A 243      62.980  54.440  87.130  1.00  0.00           H
ATOM   3696  CA  VAL A 243      62.870  56.500  87.450  1.00  0.00           C
ATOM   3697  HA  VAL A 243      61.990  57.120  87.440  1.00  0.00           H
ATOM   3698  CB  VAL A 243      63.810  56.940  88.570  1.00  0.00           C
ATOM   3699  HB  VAL A 243      64.610  56.200  88.740  1.00  0.00           H
ATOM   3700  CG1 VAL A 243      64.550  58.270  88.220  1.00  0.00           C
ATOM   3701 HG11 VAL A 243      65.170  58.250  87.300  1.00  0.00           H
ATOM   3702 HG12 VAL A 243      65.230  58.510  89.070  1.00  0.00           H
ATOM   3703 HG13 VAL A 243      63.780  59.050  88.070  1.00  0.00           H
ATOM   3704  CG2 VAL A 243      63.110  57.070  89.930  1.00  0.00           C
ATOM   3705 HG21 VAL A 243      62.100  57.520  89.860  1.00  0.00           H
ATOM   3706 HG22 VAL A 243      63.830  57.520  90.650  1.00  0.00           H
ATOM   3707 HG23 VAL A 243      63.020  56.010  90.250  1.00  0.00           H
ATOM   3708  C   VAL A 243      63.500  56.600  86.090  1.00  0.00           C
ATOM   3709  O   VAL A 243      64.420  55.890  85.760  1.00  0.00           O
ATOM   3710  N   ARG A 244      62.880  57.460  85.220  1.00  0.00           N
ATOM   3711  HN  ARG A 244      62.110  58.010  85.550  1.00  0.00           H
ATOM   3712  CA  ARG A 244      63.410  57.860  83.890  1.00  0.00           C
ATOM   3713  HA  ARG A 244      63.940  57.000  83.510  1.00  0.00           H
ATOM   3714  CB  ARG A 244      62.300  58.290  82.860  1.00  0.00           C
ATOM   3715  HB1 ARG A 244      62.640  59.030  82.100  1.00  0.00           H
ATOM   3716  HB2 ARG A 244      61.540  58.810  83.480  1.00  0.00           H
ATOM   3717  CG  ARG A 244      61.660  57.110  82.090  1.00  0.00           C
ATOM   3718  HG1 ARG A 244      60.660  57.400  81.700  1.00  0.00           H
ATOM   3719  HG2 ARG A 244      61.310  56.280  82.740  1.00  0.00           H
ATOM   3720  CD  ARG A 244      62.590  56.480  81.100  1.00  0.00           C
ATOM   3721  HD1 ARG A 244      62.080  55.590  80.690  1.00  0.00           H
ATOM   3722  HD2 ARG A 244      63.580  56.180  81.520  1.00  0.00           H
ATOM   3723  NE  ARG A 244      62.680  57.470  80.020  1.00  0.00           N
ATOM   3724  HE  ARG A 244      62.270  58.370  80.160  1.00  0.00           H
ATOM   3725  CZ  ARG A 244      63.410  57.280  78.920  1.00  0.00           C
ATOM   3726  NH1 ARG A 244      63.610  58.260  78.070  1.00  0.00           N
ATOM   3727 HH11 ARG A 244      62.990  59.040  78.170  1.00  0.00           H
ATOM   3728 HH12 ARG A 244      63.870  57.930  77.160  1.00  0.00           H
ATOM   3729  NH2 ARG A 244      63.890  56.110  78.510  1.00  0.00           N
ATOM   3730 HH21 ARG A 244      63.340  55.330  78.810  1.00  0.00           H
ATOM   3731 HH22 ARG A 244      64.320  56.090  77.610  1.00  0.00           H
ATOM   3732  C   ARG A 244      64.570  58.870  83.850  1.00  0.00           C
ATOM   3733  O   ARG A 244      64.710  59.680  84.750  1.00  0.00           O
ATOM   3734  N   LEU A 245      65.400  58.840  82.740  1.00  0.00           N
ATOM   3735  HN  LEU A 245      65.440  58.060  82.120  1.00  0.00           H
ATOM   3736  CA  LEU A 245      66.390  59.870  82.560  1.00  0.00           C
ATOM   3737  HA  LEU A 245      66.210  60.660  83.270  1.00  0.00           H
ATOM   3738  CB  LEU A 245      66.510  60.510  81.170  1.00  0.00           C
ATOM   3739  HB1 LEU A 245      66.930  59.730  80.500  1.00  0.00           H
ATOM   3740  HB2 LEU A 245      67.260  61.320  81.310  1.00  0.00           H
ATOM   3741  CG  LEU A 245      65.260  60.930  80.530  1.00  0.00           C
ATOM   3742  HG  LEU A 245      64.440  60.200  80.730  1.00  0.00           H
ATOM   3743  CD1 LEU A 245      64.760  62.320  81.040  1.00  0.00           C
ATOM   3744 HD11 LEU A 245      63.880  62.750  80.510  1.00  0.00           H
ATOM   3745 HD12 LEU A 245      65.620  63.010  80.960  1.00  0.00           H
ATOM   3746 HD13 LEU A 245      64.410  62.340  82.100  1.00  0.00           H
ATOM   3747  CD2 LEU A 245      65.420  60.970  79.010  1.00  0.00           C
ATOM   3748 HD21 LEU A 245      65.590  60.000  78.490  1.00  0.00           H
ATOM   3749 HD22 LEU A 245      66.230  61.710  78.830  1.00  0.00           H
ATOM   3750 HD23 LEU A 245      64.450  61.330  78.600  1.00  0.00           H
ATOM   3751  C   LEU A 245      67.780  59.350  83.100  1.00  0.00           C
ATOM   3752  O   LEU A 245      68.220  59.800  84.170  1.00  0.00           O
ATOM   3753  N   LEU A 246      68.410  58.380  82.360  1.00  0.00           N
ATOM   3754  HN  LEU A 246      67.960  57.900  81.610  1.00  0.00           H
ATOM   3755  CA  LEU A 246      69.720  57.730  82.520  1.00  0.00           C
ATOM   3756  HA  LEU A 246      70.320  58.390  83.130  1.00  0.00           H
ATOM   3757  CB  LEU A 246      70.400  57.630  81.090  1.00  0.00           C
ATOM   3758  HB1 LEU A 246      71.410  57.210  81.290  1.00  0.00           H
ATOM   3759  HB2 LEU A 246      70.610  58.640  80.680  1.00  0.00           H
ATOM   3760  CG  LEU A 246      69.620  56.910  79.940  1.00  0.00           C
ATOM   3761  HG  LEU A 246      68.740  56.460  80.440  1.00  0.00           H
ATOM   3762  CD1 LEU A 246      69.190  57.930  78.820  1.00  0.00           C
ATOM   3763 HD11 LEU A 246      70.040  58.370  78.260  1.00  0.00           H
ATOM   3764 HD12 LEU A 246      68.700  58.730  79.410  1.00  0.00           H
ATOM   3765 HD13 LEU A 246      68.440  57.500  78.120  1.00  0.00           H
ATOM   3766  CD2 LEU A 246      70.450  55.840  79.380  1.00  0.00           C
ATOM   3767 HD21 LEU A 246      70.890  55.300  80.250  1.00  0.00           H
ATOM   3768 HD22 LEU A 246      71.300  56.300  78.830  1.00  0.00           H
ATOM   3769 HD23 LEU A 246      69.730  55.210  78.810  1.00  0.00           H
ATOM   3770  C   LEU A 246      69.650  56.470  83.350  1.00  0.00           C
ATOM   3771  O   LEU A 246      69.440  56.430  84.550  1.00  0.00           O
ATOM   3772  N   SER A 247      69.760  55.270  82.720  1.00  0.00           N
ATOM   3773  HN  SER A 247      69.820  55.350  81.720  1.00  0.00           H
ATOM   3774  CA  SER A 247      69.690  53.950  83.370  1.00  0.00           C
ATOM   3775  HA  SER A 247      68.730  53.840  83.850  1.00  0.00           H
ATOM   3776  CB  SER A 247      69.800  52.780  82.380  1.00  0.00           C
ATOM   3777  HB1 SER A 247      70.630  52.820  81.640  1.00  0.00           H
ATOM   3778  HB2 SER A 247      68.910  52.810  81.720  1.00  0.00           H
ATOM   3779  OG  SER A 247      69.860  51.480  82.930  1.00  0.00           O
ATOM   3780  HG1 SER A 247      69.070  51.450  83.480  1.00  0.00           H
ATOM   3781  C   SER A 247      70.730  53.860  84.510  1.00  0.00           C
ATOM   3782  O   SER A 247      71.720  54.600  84.570  1.00  0.00           O
ATOM   3783  N   GLY A 248      70.350  53.070  85.520  1.00  0.00           N
ATOM   3784  HN  GLY A 248      69.520  52.550  85.320  1.00  0.00           H
ATOM   3785  CA  GLY A 248      71.000  53.060  86.830  1.00  0.00           C
ATOM   3786  HA1 GLY A 248      71.950  53.570  86.770  1.00  0.00           H
ATOM   3787  HA2 GLY A 248      71.190  52.070  87.220  1.00  0.00           H
ATOM   3788  C   GLY A 248      70.370  53.910  87.910  1.00  0.00           C
ATOM   3789  O   GLY A 248      70.920  54.000  88.980  1.00  0.00           O
ATOM   3790  N   SER A 249      69.270  54.580  87.560  1.00  0.00           N
ATOM   3791  HN  SER A 249      68.920  54.520  86.630  1.00  0.00           H
ATOM   3792  CA  SER A 249      68.630  55.540  88.440  1.00  0.00           C
ATOM   3793  HA  SER A 249      69.290  56.360  88.690  1.00  0.00           H
ATOM   3794  CB  SER A 249      67.320  56.160  87.740  1.00  0.00           C
ATOM   3795  HB1 SER A 249      67.610  56.700  86.810  1.00  0.00           H
ATOM   3796  HB2 SER A 249      66.740  56.820  88.420  1.00  0.00           H
ATOM   3797  OG  SER A 249      66.480  55.080  87.340  1.00  0.00           O
ATOM   3798  HG1 SER A 249      65.710  55.320  86.820  1.00  0.00           H
ATOM   3799  C   SER A 249      68.170  54.880  89.690  1.00  0.00           C
ATOM   3800  O   SER A 249      68.080  55.480  90.760  1.00  0.00           O
ATOM   3801  N   LYS A 250      67.780  53.620  89.650  1.00  0.00           N
ATOM   3802  HN  LYS A 250      67.740  53.180  88.750  1.00  0.00           H
ATOM   3803  CA  LYS A 250      67.300  52.900  90.800  1.00  0.00           C
ATOM   3804  HA  LYS A 250      67.900  53.250  91.630  1.00  0.00           H
ATOM   3805  CB  LYS A 250      65.780  53.230  91.130  1.00  0.00           C
ATOM   3806  HB1 LYS A 250      65.080  53.190  90.270  1.00  0.00           H
ATOM   3807  HB2 LYS A 250      65.920  54.310  91.350  1.00  0.00           H
ATOM   3808  CG  LYS A 250      65.210  52.400  92.380  1.00  0.00           C
ATOM   3809  HG1 LYS A 250      65.280  51.300  92.200  1.00  0.00           H
ATOM   3810  HG2 LYS A 250      64.140  52.710  92.450  1.00  0.00           H
ATOM   3811  CD  LYS A 250      65.960  52.630  93.720  1.00  0.00           C
ATOM   3812  HD1 LYS A 250      66.950  52.140  93.560  1.00  0.00           H
ATOM   3813  HD2 LYS A 250      65.450  52.160  94.590  1.00  0.00           H
ATOM   3814  CE  LYS A 250      65.970  54.120  94.050  1.00  0.00           C
ATOM   3815  HE1 LYS A 250      64.930  54.480  93.910  1.00  0.00           H
ATOM   3816  HE2 LYS A 250      66.490  54.870  93.410  1.00  0.00           H
ATOM   3817  NZ  LYS A 250      66.380  54.320  95.450  1.00  0.00           N
ATOM   3818  HZ1 LYS A 250      65.550  54.300  96.070  1.00  0.00           H
ATOM   3819  HZ2 LYS A 250      66.700  55.300  95.580  1.00  0.00           H
ATOM   3820  HZ3 LYS A 250      67.080  53.650  95.840  1.00  0.00           H
ATOM   3821  C   LYS A 250      67.750  51.440  90.860  1.00  0.00           C
ATOM   3822  O   LYS A 250      68.550  51.110  91.740  1.00  0.00           O
ATOM   3823  N   GLU A 251      67.300  50.510  90.080  1.00  0.00           N
ATOM   3824  HN  GLU A 251      67.780  49.660  90.280  1.00  0.00           H
ATOM   3825  CA  GLU A 251      66.310  50.370  89.110  1.00  0.00           C
ATOM   3826  HA  GLU A 251      65.690  51.240  89.230  1.00  0.00           H
ATOM   3827  CB  GLU A 251      66.730  50.310  87.700  1.00  0.00           C
ATOM   3828  HB1 GLU A 251      65.840  50.040  87.100  1.00  0.00           H
ATOM   3829  HB2 GLU A 251      67.440  49.470  87.600  1.00  0.00           H
ATOM   3830  CG  GLU A 251      67.260  51.610  87.110  1.00  0.00           C
ATOM   3831  HG1 GLU A 251      68.320  51.800  87.360  1.00  0.00           H
ATOM   3832  HG2 GLU A 251      66.770  52.490  87.570  1.00  0.00           H
ATOM   3833  CD  GLU A 251      67.110  51.710  85.600  1.00  0.00           C
ATOM   3834  OE1 GLU A 251      68.040  51.310  84.890  1.00  0.00           O
ATOM   3835  OE2 GLU A 251      66.100  52.190  85.130  1.00  0.00           O
ATOM   3836  C   GLU A 251      65.270  49.280  89.420  1.00  0.00           C
ATOM   3837  O   GLU A 251      65.660  48.200  89.890  1.00  0.00           O
ATOM   3838  N   LYS A 252      63.960  49.470  89.370  1.00  0.00           N
ATOM   3839  HN  LYS A 252      63.700  50.350  88.990  1.00  0.00           H
ATOM   3840  CA  LYS A 252      62.950  48.450  89.680  1.00  0.00           C
ATOM   3841  HA  LYS A 252      63.410  47.480  89.810  1.00  0.00           H
ATOM   3842  CB  LYS A 252      62.310  48.930  91.050  1.00  0.00           C
ATOM   3843  HB1 LYS A 252      61.920  49.960  90.850  1.00  0.00           H
ATOM   3844  HB2 LYS A 252      63.220  49.170  91.630  1.00  0.00           H
ATOM   3845  CG  LYS A 252      61.180  48.080  91.650  1.00  0.00           C
ATOM   3846  HG1 LYS A 252      60.330  47.850  90.970  1.00  0.00           H
ATOM   3847  HG2 LYS A 252      60.730  48.640  92.500  1.00  0.00           H
ATOM   3848  CD  LYS A 252      61.770  46.710  92.250  1.00  0.00           C
ATOM   3849  HD1 LYS A 252      61.170  46.630  93.180  1.00  0.00           H
ATOM   3850  HD2 LYS A 252      62.800  46.910  92.600  1.00  0.00           H
ATOM   3851  CE  LYS A 252      61.450  45.440  91.460  1.00  0.00           C
ATOM   3852  HE1 LYS A 252      61.940  45.430  90.460  1.00  0.00           H
ATOM   3853  HE2 LYS A 252      60.360  45.380  91.270  1.00  0.00           H
ATOM   3854  NZ  LYS A 252      61.770  44.160  92.170  1.00  0.00           N
ATOM   3855  HZ1 LYS A 252      61.390  43.330  91.680  1.00  0.00           H
ATOM   3856  HZ2 LYS A 252      61.300  44.340  93.080  1.00  0.00           H
ATOM   3857  HZ3 LYS A 252      62.780  43.950  92.330  1.00  0.00           H
ATOM   3858  C   LYS A 252      61.830  48.260  88.520  1.00  0.00           C
ATOM   3859  O   LYS A 252      61.200  49.180  88.040  1.00  0.00           O
ATOM   3860  N   ASP A 253      61.690  46.990  88.090  1.00  0.00           N
ATOM   3861  HN  ASP A 253      62.340  46.300  88.390  1.00  0.00           H
ATOM   3862  CA  ASP A 253      60.630  46.630  87.220  1.00  0.00           C
ATOM   3863  HA  ASP A 253      60.530  47.290  86.370  1.00  0.00           H
ATOM   3864  CB  ASP A 253      60.820  45.160  86.720  1.00  0.00           C
ATOM   3865  HB1 ASP A 253      60.000  44.890  86.020  1.00  0.00           H
ATOM   3866  HB2 ASP A 253      60.860  44.420  87.540  1.00  0.00           H
ATOM   3867  CG  ASP A 253      62.130  45.010  85.910  1.00  0.00           C
ATOM   3868  OD1 ASP A 253      62.640  45.990  85.350  1.00  0.00           O
ATOM   3869  OD2 ASP A 253      62.680  43.890  85.840  1.00  0.00           O
ATOM   3870  C   ASP A 253      59.230  46.740  87.930  1.00  0.00           C
ATOM   3871  O   ASP A 253      59.030  46.630  89.130  1.00  0.00           O
ATOM   3872  N   ARG A 254      58.210  47.070  87.170  1.00  0.00           N
ATOM   3873  HN  ARG A 254      58.260  47.240  86.190  1.00  0.00           H
ATOM   3874  CA  ARG A 254      56.830  47.180  87.700  1.00  0.00           C
ATOM   3875  HA  ARG A 254      56.760  46.890  88.740  1.00  0.00           H
ATOM   3876  CB  ARG A 254      56.300  48.650  87.530  1.00  0.00           C
ATOM   3877  HB1 ARG A 254      55.270  48.670  87.940  1.00  0.00           H
ATOM   3878  HB2 ARG A 254      56.280  48.860  86.430  1.00  0.00           H
ATOM   3879  CG  ARG A 254      57.260  49.790  88.160  1.00  0.00           C
ATOM   3880  HG1 ARG A 254      56.720  50.760  88.160  1.00  0.00           H
ATOM   3881  HG2 ARG A 254      58.160  49.750  87.510  1.00  0.00           H
ATOM   3882  CD  ARG A 254      57.680  49.540  89.630  1.00  0.00           C
ATOM   3883  HD1 ARG A 254      58.560  48.890  89.800  1.00  0.00           H
ATOM   3884  HD2 ARG A 254      56.750  49.220  90.160  1.00  0.00           H
ATOM   3885  NE  ARG A 254      58.010  50.870  90.240  1.00  0.00           N
ATOM   3886  HE  ARG A 254      57.860  51.770  89.830  1.00  0.00           H
ATOM   3887  CZ  ARG A 254      58.030  51.020  91.540  1.00  0.00           C
ATOM   3888  NH1 ARG A 254      58.210  49.950  92.250  1.00  0.00           N
ATOM   3889 HH11 ARG A 254      58.420  49.050  91.850  1.00  0.00           H
ATOM   3890 HH12 ARG A 254      58.330  50.040  93.240  1.00  0.00           H
ATOM   3891  NH2 ARG A 254      57.880  52.220  92.100  1.00  0.00           N
ATOM   3892 HH21 ARG A 254      57.210  52.830  91.690  1.00  0.00           H
ATOM   3893 HH22 ARG A 254      57.920  52.360  93.090  1.00  0.00           H
ATOM   3894  C   ARG A 254      55.880  46.210  87.040  1.00  0.00           C
ATOM   3895  O   ARG A 254      56.280  45.580  86.040  1.00  0.00           O
ATOM   3896  N   SER A 255      54.730  45.910  87.630  1.00  0.00           N
ATOM   3897  HN  SER A 255      54.390  46.410  88.430  1.00  0.00           H
ATOM   3898  CA  SER A 255      53.790  44.970  87.010  1.00  0.00           C
ATOM   3899  HA  SER A 255      54.340  44.090  86.690  1.00  0.00           H
ATOM   3900  CB  SER A 255      52.860  44.340  88.040  1.00  0.00           C
ATOM   3901  HB1 SER A 255      53.500  43.820  88.790  1.00  0.00           H
ATOM   3902  HB2 SER A 255      52.220  43.610  87.490  1.00  0.00           H
ATOM   3903  OG  SER A 255      52.110  45.340  88.620  1.00  0.00           O
ATOM   3904  HG1 SER A 255      52.740  45.900  89.070  1.00  0.00           H
ATOM   3905  C   SER A 255      53.130  45.450  85.750  1.00  0.00           C
ATOM   3906  O   SER A 255      52.530  46.570  85.660  1.00  0.00           O
ATOM   3907  N   LEU A 256      53.090  44.620  84.650  1.00  0.00           N
ATOM   3908  HN  LEU A 256      53.540  43.730  84.570  1.00  0.00           H
ATOM   3909  CA  LEU A 256      52.560  45.120  83.370  1.00  0.00           C
ATOM   3910  HA  LEU A 256      52.990  46.110  83.290  1.00  0.00           H
ATOM   3911  CB  LEU A 256      53.140  44.290  82.120  1.00  0.00           C
ATOM   3912  HB1 LEU A 256      52.970  43.210  82.340  1.00  0.00           H
ATOM   3913  HB2 LEU A 256      54.190  44.630  82.020  1.00  0.00           H
ATOM   3914  CG  LEU A 256      52.470  44.450  80.730  1.00  0.00           C
ATOM   3915  HG  LEU A 256      51.380  44.290  80.860  1.00  0.00           H
ATOM   3916  CD1 LEU A 256      52.690  45.900  80.270  1.00  0.00           C
ATOM   3917 HD11 LEU A 256      51.800  46.190  79.670  1.00  0.00           H
ATOM   3918 HD12 LEU A 256      53.650  46.040  79.720  1.00  0.00           H
ATOM   3919 HD13 LEU A 256      52.620  46.610  81.120  1.00  0.00           H
ATOM   3920  CD2 LEU A 256      52.860  43.530  79.640  1.00  0.00           C
ATOM   3921 HD21 LEU A 256      52.850  42.470  79.990  1.00  0.00           H
ATOM   3922 HD22 LEU A 256      53.900  43.690  79.270  1.00  0.00           H
ATOM   3923 HD23 LEU A 256      52.230  43.640  78.740  1.00  0.00           H
ATOM   3924  C   LEU A 256      51.020  45.290  83.400  1.00  0.00           C
ATOM   3925  O   LEU A 256      50.470  46.290  82.940  1.00  0.00           O
ATOM   3926  N   ARG A 257      50.320  44.300  84.060  1.00  0.00           N
ATOM   3927  HN  ARG A 257      50.820  43.560  84.510  1.00  0.00           H
ATOM   3928  CA  ARG A 257      48.850  44.250  84.160  1.00  0.00           C
ATOM   3929  HA  ARG A 257      48.610  43.410  84.800  1.00  0.00           H
ATOM   3930  CB  ARG A 257      48.330  45.490  84.920  1.00  0.00           C
ATOM   3931  HB1 ARG A 257      47.230  45.520  85.090  1.00  0.00           H
ATOM   3932  HB2 ARG A 257      48.590  46.370  84.290  1.00  0.00           H
ATOM   3933  CG  ARG A 257      48.920  45.430  86.330  1.00  0.00           C
ATOM   3934  HG1 ARG A 257      50.000  45.710  86.340  1.00  0.00           H
ATOM   3935  HG2 ARG A 257      48.920  44.500  86.930  1.00  0.00           H
ATOM   3936  CD  ARG A 257      48.430  46.510  87.320  1.00  0.00           C
ATOM   3937  HD1 ARG A 257      48.630  47.530  86.930  1.00  0.00           H
ATOM   3938  HD2 ARG A 257      48.960  46.300  88.270  1.00  0.00           H
ATOM   3939  NE  ARG A 257      46.990  46.250  87.650  1.00  0.00           N
ATOM   3940  HE  ARG A 257      46.520  45.610  87.040  1.00  0.00           H
ATOM   3941  CZ  ARG A 257      46.240  46.610  88.660  1.00  0.00           C
ATOM   3942  NH1 ARG A 257      46.650  47.600  89.420  1.00  0.00           N
ATOM   3943 HH11 ARG A 257      47.560  48.000  89.250  1.00  0.00           H
ATOM   3944 HH12 ARG A 257      46.030  47.990  90.100  1.00  0.00           H
ATOM   3945  NH2 ARG A 257      45.020  46.120  88.730  1.00  0.00           N
ATOM   3946 HH21 ARG A 257      44.730  45.340  88.180  1.00  0.00           H
ATOM   3947 HH22 ARG A 257      44.630  46.370  89.610  1.00  0.00           H
ATOM   3948  C   ARG A 257      47.970  43.900  83.090  1.00  0.00           C
ATOM   3949  O   ARG A 257      48.310  44.180  81.900  1.00  0.00           O
ATOM   3950  N   ARG A 258      46.850  43.250  83.350  1.00  0.00           N
ATOM   3951  HN  ARG A 258      46.540  43.180  84.290  1.00  0.00           H
ATOM   3952  CA  ARG A 258      45.910  42.470  82.490  1.00  0.00           C
ATOM   3953  HA  ARG A 258      46.420  41.540  82.270  1.00  0.00           H
ATOM   3954  CB  ARG A 258      44.580  42.120  83.260  1.00  0.00           C
ATOM   3955  HB1 ARG A 258      44.190  43.020  83.790  1.00  0.00           H
ATOM   3956  HB2 ARG A 258      44.890  41.480  84.120  1.00  0.00           H
ATOM   3957  CG  ARG A 258      43.470  41.430  82.490  1.00  0.00           C
ATOM   3958  HG1 ARG A 258      43.860  40.530  81.970  1.00  0.00           H
ATOM   3959  HG2 ARG A 258      43.020  42.170  81.790  1.00  0.00           H
ATOM   3960  CD  ARG A 258      42.280  40.970  83.340  1.00  0.00           C
ATOM   3961  HD1 ARG A 258      42.610  40.130  83.990  1.00  0.00           H
ATOM   3962  HD2 ARG A 258      41.390  40.560  82.800  1.00  0.00           H
ATOM   3963  NE  ARG A 258      41.900  42.050  84.280  1.00  0.00           N
ATOM   3964  HE  ARG A 258      42.330  42.110  85.190  1.00  0.00           H
ATOM   3965  CZ  ARG A 258      41.010  43.020  84.010  1.00  0.00           C
ATOM   3966  NH1 ARG A 258      40.290  43.010  82.920  1.00  0.00           N
ATOM   3967 HH11 ARG A 258      40.180  42.100  82.520  1.00  0.00           H
ATOM   3968 HH12 ARG A 258      39.400  43.470  82.960  1.00  0.00           H
ATOM   3969  NH2 ARG A 258      40.680  43.880  85.010  1.00  0.00           N
ATOM   3970 HH21 ARG A 258      41.290  43.850  85.800  1.00  0.00           H
ATOM   3971 HH22 ARG A 258      40.260  44.760  84.770  1.00  0.00           H
ATOM   3972  C   ARG A 258      45.580  42.900  81.060  1.00  0.00           C
ATOM   3973  O   ARG A 258      45.890  42.120  80.160  1.00  0.00           O
ATOM   3974  N   ILE A 259      44.960  44.100  80.970  1.00  0.00           N
ATOM   3975  HN  ILE A 259      44.620  44.720  81.670  1.00  0.00           H
ATOM   3976  CA  ILE A 259      44.390  44.530  79.660  1.00  0.00           C
ATOM   3977  HA  ILE A 259      43.950  43.730  79.090  1.00  0.00           H
ATOM   3978  CB  ILE A 259      43.200  45.510  79.860  1.00  0.00           C
ATOM   3979  HB  ILE A 259      43.640  46.440  80.290  1.00  0.00           H
ATOM   3980  CG2 ILE A 259      42.540  45.830  78.540  1.00  0.00           C
ATOM   3981 HG21 ILE A 259      42.090  44.940  78.040  1.00  0.00           H
ATOM   3982 HG22 ILE A 259      43.260  46.330  77.860  1.00  0.00           H
ATOM   3983 HG23 ILE A 259      41.660  46.510  78.580  1.00  0.00           H
ATOM   3984  CG1 ILE A 259      42.090  45.030  80.890  1.00  0.00           C
ATOM   3985 HG11 ILE A 259      42.580  44.680  81.830  1.00  0.00           H
ATOM   3986 HG12 ILE A 259      41.550  44.180  80.430  1.00  0.00           H
ATOM   3987  CD  ILE A 259      41.090  46.100  81.240  1.00  0.00           C
ATOM   3988  HD1 ILE A 259      40.550  46.490  80.350  1.00  0.00           H
ATOM   3989  HD2 ILE A 259      41.610  46.940  81.740  1.00  0.00           H
ATOM   3990  HD3 ILE A 259      40.270  45.760  81.910  1.00  0.00           H
ATOM   3991  C   ILE A 259      45.540  45.160  78.890  1.00  0.00           C
ATOM   3992  O   ILE A 259      45.490  45.410  77.690  1.00  0.00           O
ATOM   3993  N   THR A 260      46.540  45.620  79.710  1.00  0.00           N
ATOM   3994  HN  THR A 260      46.590  45.540  80.710  1.00  0.00           H
ATOM   3995  CA  THR A 260      47.800  46.170  79.120  1.00  0.00           C
ATOM   3996  HA  THR A 260      47.560  46.890  78.360  1.00  0.00           H
ATOM   3997  CB  THR A 260      48.680  46.840  80.230  1.00  0.00           C
ATOM   3998  HB  THR A 260      49.500  46.200  80.620  1.00  0.00           H
ATOM   3999  OG1 THR A 260      47.910  47.340  81.300  1.00  0.00           O
ATOM   4000  HG1 THR A 260      48.560  47.470  81.990  1.00  0.00           H
ATOM   4001  CG2 THR A 260      49.270  48.060  79.510  1.00  0.00           C
ATOM   4002 HG21 THR A 260      49.780  47.820  78.560  1.00  0.00           H
ATOM   4003 HG22 THR A 260      49.980  48.500  80.250  1.00  0.00           H
ATOM   4004 HG23 THR A 260      48.420  48.760  79.370  1.00  0.00           H
ATOM   4005  C   THR A 260      48.570  45.040  78.390  1.00  0.00           C
ATOM   4006  O   THR A 260      49.110  45.180  77.280  1.00  0.00           O
ATOM   4007  N   ARG A 261      48.640  43.880  79.030  1.00  0.00           N
ATOM   4008  HN  ARG A 261      48.300  43.880  79.970  1.00  0.00           H
ATOM   4009  CA  ARG A 261      49.090  42.600  78.530  1.00  0.00           C
ATOM   4010  HA  ARG A 261      50.070  42.800  78.120  1.00  0.00           H
ATOM   4011  CB  ARG A 261      49.250  41.600  79.690  1.00  0.00           C
ATOM   4012  HB1 ARG A 261      48.390  41.630  80.390  1.00  0.00           H
ATOM   4013  HB2 ARG A 261      50.060  42.040  80.310  1.00  0.00           H
ATOM   4014  CG  ARG A 261      49.670  40.200  79.190  1.00  0.00           C
ATOM   4015  HG1 ARG A 261      50.640  40.280  78.660  1.00  0.00           H
ATOM   4016  HG2 ARG A 261      48.930  39.810  78.470  1.00  0.00           H
ATOM   4017  CD  ARG A 261      49.790  39.120  80.290  1.00  0.00           C
ATOM   4018  HD1 ARG A 261      49.500  38.100  79.940  1.00  0.00           H
ATOM   4019  HD2 ARG A 261      49.090  39.380  81.110  1.00  0.00           H
ATOM   4020  NE  ARG A 261      51.160  39.140  80.850  1.00  0.00           N
ATOM   4021  HE  ARG A 261      51.480  39.730  81.600  1.00  0.00           H
ATOM   4022  CZ  ARG A 261      52.210  38.640  80.300  1.00  0.00           C
ATOM   4023  NH1 ARG A 261      52.190  37.870  79.220  1.00  0.00           N
ATOM   4024 HH11 ARG A 261      51.400  37.770  78.620  1.00  0.00           H
ATOM   4025 HH12 ARG A 261      53.040  37.390  78.990  1.00  0.00           H
ATOM   4026  NH2 ARG A 261      53.340  38.670  80.920  1.00  0.00           N
ATOM   4027 HH21 ARG A 261      53.460  39.290  81.690  1.00  0.00           H
ATOM   4028 HH22 ARG A 261      54.160  38.190  80.610  1.00  0.00           H
ATOM   4029  C   ARG A 261      48.270  42.000  77.410  1.00  0.00           C
ATOM   4030  O   ARG A 261      48.840  41.780  76.340  1.00  0.00           O
ATOM   4031  N   MET A 262      46.970  41.910  77.630  1.00  0.00           N
ATOM   4032  HN  MET A 262      46.580  42.110  78.530  1.00  0.00           H
ATOM   4033  CA  MET A 262      46.030  41.460  76.630  1.00  0.00           C
ATOM   4034  HA  MET A 262      46.220  40.450  76.300  1.00  0.00           H
ATOM   4035  CB  MET A 262      44.670  41.250  77.260  1.00  0.00           C
ATOM   4036  HB1 MET A 262      44.630  42.060  78.020  1.00  0.00           H
ATOM   4037  HB2 MET A 262      44.850  40.260  77.750  1.00  0.00           H
ATOM   4038  CG  MET A 262      43.460  40.970  76.300  1.00  0.00           C
ATOM   4039  HG1 MET A 262      43.890  40.160  75.660  1.00  0.00           H
ATOM   4040  HG2 MET A 262      43.370  41.890  75.690  1.00  0.00           H
ATOM   4041  SD  MET A 262      42.100  40.570  77.290  1.00  0.00           S
ATOM   4042  CE  MET A 262      40.920  40.580  75.860  1.00  0.00           C
ATOM   4043  HE1 MET A 262      40.700  41.580  75.430  1.00  0.00           H
ATOM   4044  HE2 MET A 262      39.980  40.270  76.360  1.00  0.00           H
ATOM   4045  HE3 MET A 262      41.210  39.920  75.010  1.00  0.00           H
ATOM   4046  C   MET A 262      45.950  42.290  75.370  1.00  0.00           C
ATOM   4047  O   MET A 262      46.210  41.830  74.280  1.00  0.00           O
ATOM   4048  N   VAL A 263      45.770  43.650  75.490  1.00  0.00           N
ATOM   4049  HN  VAL A 263      45.700  44.100  76.370  1.00  0.00           H
ATOM   4050  CA  VAL A 263      45.720  44.450  74.260  1.00  0.00           C
ATOM   4051  HA  VAL A 263      44.910  44.020  73.690  1.00  0.00           H
ATOM   4052  CB  VAL A 263      45.280  45.940  74.580  1.00  0.00           C
ATOM   4053  HB  VAL A 263      45.980  46.220  75.390  1.00  0.00           H
ATOM   4054  CG1 VAL A 263      45.460  46.860  73.370  1.00  0.00           C
ATOM   4055 HG11 VAL A 263      44.830  46.540  72.510  1.00  0.00           H
ATOM   4056 HG12 VAL A 263      46.500  47.020  73.020  1.00  0.00           H
ATOM   4057 HG13 VAL A 263      45.090  47.890  73.550  1.00  0.00           H
ATOM   4058  CG2 VAL A 263      43.810  45.890  74.950  1.00  0.00           C
ATOM   4059 HG21 VAL A 263      43.650  45.360  75.910  1.00  0.00           H
ATOM   4060 HG22 VAL A 263      43.320  45.410  74.070  1.00  0.00           H
ATOM   4061 HG23 VAL A 263      43.500  46.940  75.130  1.00  0.00           H
ATOM   4062  C   VAL A 263      46.980  44.270  73.440  1.00  0.00           C
ATOM   4063  O   VAL A 263      46.830  44.080  72.260  1.00  0.00           O
ATOM   4064  N   LEU A 264      48.180  44.280  74.090  1.00  0.00           N
ATOM   4065  HN  LEU A 264      48.180  44.550  75.050  1.00  0.00           H
ATOM   4066  CA  LEU A 264      49.470  44.080  73.530  1.00  0.00           C
ATOM   4067  HA  LEU A 264      49.570  44.770  72.700  1.00  0.00           H
ATOM   4068  CB  LEU A 264      50.550  44.440  74.550  1.00  0.00           C
ATOM   4069  HB1 LEU A 264      50.290  43.930  75.510  1.00  0.00           H
ATOM   4070  HB2 LEU A 264      50.430  45.510  74.820  1.00  0.00           H
ATOM   4071  CG  LEU A 264      52.020  44.160  74.260  1.00  0.00           C
ATOM   4072  HG  LEU A 264      52.210  43.080  74.100  1.00  0.00           H
ATOM   4073  CD1 LEU A 264      52.520  44.940  73.050  1.00  0.00           C
ATOM   4074 HD11 LEU A 264      51.900  44.690  72.170  1.00  0.00           H
ATOM   4075 HD12 LEU A 264      53.570  44.710  72.770  1.00  0.00           H
ATOM   4076 HD13 LEU A 264      52.360  46.020  73.290  1.00  0.00           H
ATOM   4077  CD2 LEU A 264      52.850  44.450  75.490  1.00  0.00           C
ATOM   4078 HD21 LEU A 264      53.930  44.250  75.320  1.00  0.00           H
ATOM   4079 HD22 LEU A 264      52.500  43.760  76.290  1.00  0.00           H
ATOM   4080 HD23 LEU A 264      52.670  45.530  75.690  1.00  0.00           H
ATOM   4081  C   LEU A 264      49.820  42.660  72.950  1.00  0.00           C
ATOM   4082  O   LEU A 264      50.350  42.520  71.850  1.00  0.00           O
ATOM   4083  N   VAL A 265      49.340  41.620  73.540  1.00  0.00           N
ATOM   4084  HN  VAL A 265      48.770  41.860  74.330  1.00  0.00           H
ATOM   4085  CA  VAL A 265      49.320  40.290  73.080  1.00  0.00           C
ATOM   4086  HA  VAL A 265      50.340  40.160  72.730  1.00  0.00           H
ATOM   4087  CB  VAL A 265      48.980  39.340  74.210  1.00  0.00           C
ATOM   4088  HB  VAL A 265      48.230  39.810  74.890  1.00  0.00           H
ATOM   4089  CG1 VAL A 265      48.540  37.980  73.710  1.00  0.00           C
ATOM   4090 HG11 VAL A 265      48.620  37.130  74.430  1.00  0.00           H
ATOM   4091 HG12 VAL A 265      49.160  37.590  72.870  1.00  0.00           H
ATOM   4092 HG13 VAL A 265      47.490  37.950  73.340  1.00  0.00           H
ATOM   4093  CG2 VAL A 265      50.320  39.220  75.050  1.00  0.00           C
ATOM   4094 HG21 VAL A 265      50.130  38.610  75.960  1.00  0.00           H
ATOM   4095 HG22 VAL A 265      50.630  40.220  75.430  1.00  0.00           H
ATOM   4096 HG23 VAL A 265      51.140  38.910  74.360  1.00  0.00           H
ATOM   4097  C   VAL A 265      48.420  40.120  71.840  1.00  0.00           C
ATOM   4098  O   VAL A 265      48.770  39.520  70.840  1.00  0.00           O
ATOM   4099  N   VAL A 266      47.160  40.560  71.780  1.00  0.00           N
ATOM   4100  HN  VAL A 266      46.750  41.050  72.540  1.00  0.00           H
ATOM   4101  CA  VAL A 266      46.330  40.540  70.650  1.00  0.00           C
ATOM   4102  HA  VAL A 266      46.190  39.580  70.180  1.00  0.00           H
ATOM   4103  CB  VAL A 266      44.930  41.010  71.040  1.00  0.00           C
ATOM   4104  HB  VAL A 266      45.040  42.020  71.490  1.00  0.00           H
ATOM   4105  CG1 VAL A 266      44.100  41.150  69.750  1.00  0.00           C
ATOM   4106 HG11 VAL A 266      44.300  42.070  69.160  1.00  0.00           H
ATOM   4107 HG12 VAL A 266      43.080  41.300  70.160  1.00  0.00           H
ATOM   4108 HG13 VAL A 266      43.940  40.270  69.080  1.00  0.00           H
ATOM   4109  CG2 VAL A 266      44.440  40.000  72.080  1.00  0.00           C
ATOM   4110 HG21 VAL A 266      43.970  39.120  71.590  1.00  0.00           H
ATOM   4111 HG22 VAL A 266      43.610  40.440  72.680  1.00  0.00           H
ATOM   4112 HG23 VAL A 266      45.200  39.810  72.880  1.00  0.00           H
ATOM   4113  C   VAL A 266      46.940  41.380  69.540  1.00  0.00           C
ATOM   4114  O   VAL A 266      47.010  40.970  68.410  1.00  0.00           O
ATOM   4115  N   VAL A 267      47.470  42.620  69.820  1.00  0.00           N
ATOM   4116  HN  VAL A 267      47.410  43.050  70.720  1.00  0.00           H
ATOM   4117  CA  VAL A 267      48.230  43.470  68.830  1.00  0.00           C
ATOM   4118  HA  VAL A 267      47.650  43.570  67.930  1.00  0.00           H
ATOM   4119  CB  VAL A 267      48.510  44.860  69.460  1.00  0.00           C
ATOM   4120  HB  VAL A 267      48.800  44.740  70.520  1.00  0.00           H
ATOM   4121  CG1 VAL A 267      49.550  45.700  68.760  1.00  0.00           C
ATOM   4122 HG11 VAL A 267      50.580  45.280  68.680  1.00  0.00           H
ATOM   4123 HG12 VAL A 267      49.750  46.650  69.300  1.00  0.00           H
ATOM   4124 HG13 VAL A 267      49.280  46.000  67.720  1.00  0.00           H
ATOM   4125  CG2 VAL A 267      47.160  45.680  69.460  1.00  0.00           C
ATOM   4126 HG21 VAL A 267      46.780  45.670  68.420  1.00  0.00           H
ATOM   4127 HG22 VAL A 267      47.270  46.740  69.770  1.00  0.00           H
ATOM   4128 HG23 VAL A 267      46.420  45.170  70.120  1.00  0.00           H
ATOM   4129  C   VAL A 267      49.480  42.830  68.390  1.00  0.00           C
ATOM   4130  O   VAL A 267      49.840  42.910  67.210  1.00  0.00           O
ATOM   4131  N   GLY A 268      50.110  42.090  69.240  1.00  0.00           N
ATOM   4132  HN  GLY A 268      49.810  42.080  70.190  1.00  0.00           H
ATOM   4133  CA  GLY A 268      51.060  41.090  68.900  1.00  0.00           C
ATOM   4134  HA1 GLY A 268      51.300  40.540  69.790  1.00  0.00           H
ATOM   4135  HA2 GLY A 268      51.990  41.610  68.740  1.00  0.00           H
ATOM   4136  C   GLY A 268      50.730  39.950  67.890  1.00  0.00           C
ATOM   4137  O   GLY A 268      51.370  39.670  66.890  1.00  0.00           O
ATOM   4138  N   ALA A 269      49.640  39.240  68.180  1.00  0.00           N
ATOM   4139  HN  ALA A 269      49.210  39.410  69.060  1.00  0.00           H
ATOM   4140  CA  ALA A 269      49.090  38.070  67.410  1.00  0.00           C
ATOM   4141  HA  ALA A 269      49.890  37.370  67.200  1.00  0.00           H
ATOM   4142  CB  ALA A 269      47.940  37.420  68.270  1.00  0.00           C
ATOM   4143  HB1 ALA A 269      47.170  38.190  68.460  1.00  0.00           H
ATOM   4144  HB2 ALA A 269      48.290  37.140  69.280  1.00  0.00           H
ATOM   4145  HB3 ALA A 269      47.380  36.620  67.740  1.00  0.00           H
ATOM   4146  C   ALA A 269      48.660  38.590  66.040  1.00  0.00           C
ATOM   4147  O   ALA A 269      48.810  37.890  65.040  1.00  0.00           O
ATOM   4148  N   PHE A 270      48.140  39.890  65.980  1.00  0.00           N
ATOM   4149  HN  PHE A 270      48.000  40.380  66.830  1.00  0.00           H
ATOM   4150  CA  PHE A 270      47.780  40.530  64.730  1.00  0.00           C
ATOM   4151  HA  PHE A 270      47.070  40.010  64.090  1.00  0.00           H
ATOM   4152  CB  PHE A 270      46.940  41.850  64.900  1.00  0.00           C
ATOM   4153  HB1 PHE A 270      47.570  42.510  65.540  1.00  0.00           H
ATOM   4154  HB2 PHE A 270      46.030  41.590  65.470  1.00  0.00           H
ATOM   4155  CG  PHE A 270      46.610  42.580  63.630  1.00  0.00           C
ATOM   4156  CD1 PHE A 270      45.440  42.200  62.960  1.00  0.00           C
ATOM   4157  HD1 PHE A 270      44.840  41.360  63.270  1.00  0.00           H
ATOM   4158  CE1 PHE A 270      45.130  42.780  61.700  1.00  0.00           C
ATOM   4159  HE1 PHE A 270      44.330  42.510  61.020  1.00  0.00           H
ATOM   4160  CZ  PHE A 270      45.980  43.820  61.240  1.00  0.00           C
ATOM   4161  HZ  PHE A 270      45.650  44.380  60.380  1.00  0.00           H
ATOM   4162  CD2 PHE A 270      47.460  43.680  63.250  1.00  0.00           C
ATOM   4163  HD2 PHE A 270      48.240  44.000  63.910  1.00  0.00           H
ATOM   4164  CE2 PHE A 270      47.090  44.220  62.030  1.00  0.00           C
ATOM   4165  HE2 PHE A 270      47.690  45.000  61.600  1.00  0.00           H
ATOM   4166  C   PHE A 270      48.960  40.770  63.820  1.00  0.00           C
ATOM   4167  O   PHE A 270      48.920  40.370  62.670  1.00  0.00           O
ATOM   4168  N   VAL A 271      50.010  41.320  64.350  1.00  0.00           N
ATOM   4169  HN  VAL A 271      49.980  41.640  65.290  1.00  0.00           H
ATOM   4170  CA  VAL A 271      51.210  41.550  63.640  1.00  0.00           C
ATOM   4171  HA  VAL A 271      51.020  42.140  62.750  1.00  0.00           H
ATOM   4172  CB  VAL A 271      52.220  42.410  64.460  1.00  0.00           C
ATOM   4173  HB  VAL A 271      52.170  42.020  65.500  1.00  0.00           H
ATOM   4174  CG1 VAL A 271      53.630  42.460  63.740  1.00  0.00           C
ATOM   4175 HG11 VAL A 271      53.470  42.950  62.750  1.00  0.00           H
ATOM   4176 HG12 VAL A 271      54.090  41.460  63.570  1.00  0.00           H
ATOM   4177 HG13 VAL A 271      54.400  43.010  64.320  1.00  0.00           H
ATOM   4178  CG2 VAL A 271      51.680  43.850  64.540  1.00  0.00           C
ATOM   4179 HG21 VAL A 271      52.010  44.410  63.640  1.00  0.00           H
ATOM   4180 HG22 VAL A 271      51.990  44.350  65.480  1.00  0.00           H
ATOM   4181 HG23 VAL A 271      50.570  43.900  64.510  1.00  0.00           H
ATOM   4182  C   VAL A 271      51.840  40.310  63.110  1.00  0.00           C
ATOM   4183  O   VAL A 271      52.340  40.320  62.000  1.00  0.00           O
ATOM   4184  N   VAL A 272      51.960  39.240  63.910  1.00  0.00           N
ATOM   4185  HN  VAL A 272      51.720  39.290  64.880  1.00  0.00           H
ATOM   4186  CA  VAL A 272      52.520  37.960  63.400  1.00  0.00           C
ATOM   4187  HA  VAL A 272      53.510  38.110  63.010  1.00  0.00           H
ATOM   4188  CB  VAL A 272      52.520  36.890  64.490  1.00  0.00           C
ATOM   4189  HB  VAL A 272      51.520  36.640  64.900  1.00  0.00           H
ATOM   4190  CG1 VAL A 272      53.020  35.540  64.000  1.00  0.00           C
ATOM   4191 HG11 VAL A 272      53.910  35.730  63.360  1.00  0.00           H
ATOM   4192 HG12 VAL A 272      52.140  35.090  63.490  1.00  0.00           H
ATOM   4193 HG13 VAL A 272      53.220  34.840  64.840  1.00  0.00           H
ATOM   4194  CG2 VAL A 272      53.290  37.350  65.740  1.00  0.00           C
ATOM   4195 HG21 VAL A 272      54.360  37.220  65.480  1.00  0.00           H
ATOM   4196 HG22 VAL A 272      52.940  36.860  66.670  1.00  0.00           H
ATOM   4197 HG23 VAL A 272      53.110  38.440  65.840  1.00  0.00           H
ATOM   4198  C   VAL A 272      51.670  37.410  62.210  1.00  0.00           C
ATOM   4199  O   VAL A 272      52.230  36.930  61.220  1.00  0.00           O
ATOM   4200  N   CYS A 273      50.350  37.540  62.230  1.00  0.00           N
ATOM   4201  HN  CYS A 273      49.960  37.990  63.020  1.00  0.00           H
ATOM   4202  CA  CYS A 273      49.510  37.100  61.040  1.00  0.00           C
ATOM   4203  HA  CYS A 273      49.900  36.150  60.710  1.00  0.00           H
ATOM   4204  CB  CYS A 273      47.970  36.960  61.420  1.00  0.00           C
ATOM   4205  HB1 CYS A 273      47.250  36.710  60.600  1.00  0.00           H
ATOM   4206  HB2 CYS A 273      47.660  37.910  61.910  1.00  0.00           H
ATOM   4207  SG  CYS A 273      47.730  35.610  62.630  1.00  0.00           S
ATOM   4208  HG1 CYS A 273      47.730  34.730  61.650  1.00  0.00           H
ATOM   4209  C   CYS A 273      49.570  38.030  59.860  1.00  0.00           C
ATOM   4210  O   CYS A 273      49.730  37.630  58.740  1.00  0.00           O
ATOM   4211  N   TRP A 274      49.350  39.290  60.110  1.00  0.00           N
ATOM   4212  HN  TRP A 274      49.290  39.780  60.980  1.00  0.00           H
ATOM   4213  CA  TRP A 274      49.100  40.240  59.080  1.00  0.00           C
ATOM   4214  HA  TRP A 274      48.670  39.760  58.220  1.00  0.00           H
ATOM   4215  CB  TRP A 274      48.040  41.280  59.600  1.00  0.00           C
ATOM   4216  HB1 TRP A 274      48.140  42.190  58.960  1.00  0.00           H
ATOM   4217  HB2 TRP A 274      48.340  41.530  60.640  1.00  0.00           H
ATOM   4218  CG  TRP A 274      46.660  40.850  59.550  1.00  0.00           C
ATOM   4219  CD1 TRP A 274      46.000  39.920  60.350  1.00  0.00           C
ATOM   4220  HD1 TRP A 274      46.270  39.570  61.340  1.00  0.00           H
ATOM   4221  NE1 TRP A 274      44.690  39.780  59.890  1.00  0.00           N
ATOM   4222  HE1 TRP A 274      43.880  39.350  60.230  1.00  0.00           H
ATOM   4223  CE2 TRP A 274      44.410  40.550  58.840  1.00  0.00           C
ATOM   4224  CD2 TRP A 274      45.650  41.230  58.570  1.00  0.00           C
ATOM   4225  CE3 TRP A 274      45.550  42.200  57.540  1.00  0.00           C
ATOM   4226  HE3 TRP A 274      46.390  42.840  57.310  1.00  0.00           H
ATOM   4227  CZ3 TRP A 274      44.370  42.370  56.810  1.00  0.00           C
ATOM   4228  HZ3 TRP A 274      44.380  42.990  55.920  1.00  0.00           H
ATOM   4229  CZ2 TRP A 274      43.310  40.570  58.040  1.00  0.00           C
ATOM   4230  HZ2 TRP A 274      42.560  39.850  58.340  1.00  0.00           H
ATOM   4231  CH2 TRP A 274      43.270  41.530  57.040  1.00  0.00           C
ATOM   4232  HH2 TRP A 274      42.360  41.710  56.490  1.00  0.00           H
ATOM   4233  C   TRP A 274      50.320  40.860  58.400  1.00  0.00           C
ATOM   4234  O   TRP A 274      50.400  41.060  57.170  1.00  0.00           O
ATOM   4235  N   ALA A 275      51.470  41.110  59.110  1.00  0.00           N
ATOM   4236  HN  ALA A 275      51.530  40.920  60.090  1.00  0.00           H
ATOM   4237  CA  ALA A 275      52.670  41.670  58.460  1.00  0.00           C
ATOM   4238  HA  ALA A 275      52.410  42.510  57.830  1.00  0.00           H
ATOM   4239  CB  ALA A 275      53.630  42.200  59.420  1.00  0.00           C
ATOM   4240  HB1 ALA A 275      54.500  42.730  58.980  1.00  0.00           H
ATOM   4241  HB2 ALA A 275      53.870  41.400  60.160  1.00  0.00           H
ATOM   4242  HB3 ALA A 275      53.200  43.040  60.010  1.00  0.00           H
ATOM   4243  C   ALA A 275      53.270  40.740  57.440  1.00  0.00           C
ATOM   4244  O   ALA A 275      53.530  41.300  56.360  1.00  0.00           O
ATOM   4245  N   PRO A 276      53.480  39.410  57.530  1.00  0.00           N
ATOM   4246  CD  PRO A 276      53.710  38.610  58.740  1.00  0.00           C
ATOM   4247  HD1 PRO A 276      52.760  38.230  59.190  1.00  0.00           H
ATOM   4248  HD2 PRO A 276      54.150  39.170  59.590  1.00  0.00           H
ATOM   4249  CA  PRO A 276      53.770  38.640  56.380  1.00  0.00           C
ATOM   4250  HA  PRO A 276      54.820  38.810  56.200  1.00  0.00           H
ATOM   4251  CB  PRO A 276      53.660  37.210  56.850  1.00  0.00           C
ATOM   4252  HB1 PRO A 276      53.930  36.450  56.090  1.00  0.00           H
ATOM   4253  HB2 PRO A 276      52.600  37.020  57.130  1.00  0.00           H
ATOM   4254  CG  PRO A 276      54.370  37.330  58.190  1.00  0.00           C
ATOM   4255  HG1 PRO A 276      54.050  36.440  58.770  1.00  0.00           H
ATOM   4256  HG2 PRO A 276      55.460  37.150  58.060  1.00  0.00           H
ATOM   4257  C   PRO A 276      53.080  38.840  55.040  1.00  0.00           C
ATOM   4258  O   PRO A 276      53.810  38.910  54.040  1.00  0.00           O
ATOM   4259  N   ILE A 277      51.750  38.890  54.930  1.00  0.00           N
ATOM   4260  HN  ILE A 277      51.270  38.690  55.780  1.00  0.00           H
ATOM   4261  CA  ILE A 277      50.940  39.170  53.750  1.00  0.00           C
ATOM   4262  HA  ILE A 277      51.390  38.610  52.950  1.00  0.00           H
ATOM   4263  CB  ILE A 277      49.490  38.730  53.830  1.00  0.00           C
ATOM   4264  HB  ILE A 277      49.360  37.660  54.100  1.00  0.00           H
ATOM   4265  CG2 ILE A 277      48.810  39.310  55.050  1.00  0.00           C
ATOM   4266 HG21 ILE A 277      47.830  38.800  55.200  1.00  0.00           H
ATOM   4267 HG22 ILE A 277      48.630  40.400  54.900  1.00  0.00           H
ATOM   4268 HG23 ILE A 277      49.360  39.190  56.000  1.00  0.00           H
ATOM   4269  CG1 ILE A 277      48.660  39.000  52.600  1.00  0.00           C
ATOM   4270 HG11 ILE A 277      48.770  40.080  52.390  1.00  0.00           H
ATOM   4271 HG12 ILE A 277      47.590  38.810  52.850  1.00  0.00           H
ATOM   4272  CD  ILE A 277      49.050  38.140  51.370  1.00  0.00           C
ATOM   4273  HD1 ILE A 277      49.260  37.080  51.600  1.00  0.00           H
ATOM   4274  HD2 ILE A 277      49.960  38.560  50.870  1.00  0.00           H
ATOM   4275  HD3 ILE A 277      48.220  38.210  50.640  1.00  0.00           H
ATOM   4276  C   ILE A 277      51.060  40.620  53.300  1.00  0.00           C
ATOM   4277  O   ILE A 277      51.190  40.900  52.120  1.00  0.00           O
ATOM   4278  N   HSD A 278      51.130  41.670  54.170  1.00  0.00           N
ATOM   4279  HN  HSD A 278      50.940  41.430  55.120  1.00  0.00           H
ATOM   4280  CA  HSD A 278      51.330  43.080  53.650  1.00  0.00           C
ATOM   4281  HA  HSD A 278      50.720  43.240  52.770  1.00  0.00           H
ATOM   4282  CB  HSD A 278      51.120  44.110  54.800  1.00  0.00           C
ATOM   4283  HB1 HSD A 278      51.640  45.010  54.420  1.00  0.00           H
ATOM   4284  HB2 HSD A 278      51.700  43.780  55.680  1.00  0.00           H
ATOM   4285  ND1 HSD A 278      49.090  45.570  54.960  1.00  0.00           N
ATOM   4286  HD1 HSD A 278      49.410  46.300  54.350  1.00  0.00           H
ATOM   4287  CG  HSD A 278      49.680  44.350  55.250  1.00  0.00           C
ATOM   4288  CE1 HSD A 278      47.930  45.660  55.750  1.00  0.00           C
ATOM   4289  HE1 HSD A 278      47.270  46.520  55.870  1.00  0.00           H
ATOM   4290  NE2 HSD A 278      47.870  44.620  56.560  1.00  0.00           N
ATOM   4291  CD2 HSD A 278      48.940  43.790  56.230  1.00  0.00           C
ATOM   4292  HD2 HSD A 278      49.010  42.800  56.680  1.00  0.00           H
ATOM   4293  C   HSD A 278      52.660  43.260  53.020  1.00  0.00           C
ATOM   4294  O   HSD A 278      52.700  44.040  52.050  1.00  0.00           O
ATOM   4295  N   ILE A 279      53.710  42.630  53.630  1.00  0.00           N
ATOM   4296  HN  ILE A 279      53.730  41.970  54.370  1.00  0.00           H
ATOM   4297  CA  ILE A 279      55.070  42.550  53.130  1.00  0.00           C
ATOM   4298  HA  ILE A 279      55.450  43.510  52.810  1.00  0.00           H
ATOM   4299  CB  ILE A 279      56.040  42.030  54.120  1.00  0.00           C
ATOM   4300  HB  ILE A 279      55.730  41.050  54.540  1.00  0.00           H
ATOM   4301  CG2 ILE A 279      57.500  41.890  53.510  1.00  0.00           C
ATOM   4302 HG21 ILE A 279      58.270  41.670  54.280  1.00  0.00           H
ATOM   4303 HG22 ILE A 279      57.820  42.770  52.920  1.00  0.00           H
ATOM   4304 HG23 ILE A 279      57.610  40.990  52.870  1.00  0.00           H
ATOM   4305  CG1 ILE A 279      56.050  43.130  55.270  1.00  0.00           C
ATOM   4306 HG11 ILE A 279      56.960  42.910  55.870  1.00  0.00           H
ATOM   4307 HG12 ILE A 279      55.150  42.960  55.900  1.00  0.00           H
ATOM   4308  CD  ILE A 279      56.050  44.600  55.050  1.00  0.00           C
ATOM   4309  HD1 ILE A 279      56.220  45.210  55.960  1.00  0.00           H
ATOM   4310  HD2 ILE A 279      55.010  44.810  54.720  1.00  0.00           H
ATOM   4311  HD3 ILE A 279      56.690  44.860  54.170  1.00  0.00           H
ATOM   4312  C   ILE A 279      55.100  41.850  51.770  1.00  0.00           C
ATOM   4313  O   ILE A 279      55.600  42.380  50.780  1.00  0.00           O
ATOM   4314  N   PHE A 280      54.450  40.660  51.690  1.00  0.00           N
ATOM   4315  HN  PHE A 280      53.930  40.340  52.480  1.00  0.00           H
ATOM   4316  CA  PHE A 280      54.420  39.830  50.530  1.00  0.00           C
ATOM   4317  HA  PHE A 280      55.450  39.780  50.200  1.00  0.00           H
ATOM   4318  CB  PHE A 280      53.660  38.440  50.730  1.00  0.00           C
ATOM   4319  HB1 PHE A 280      52.560  38.610  50.770  1.00  0.00           H
ATOM   4320  HB2 PHE A 280      53.940  37.920  51.670  1.00  0.00           H
ATOM   4321  CG  PHE A 280      53.930  37.550  49.450  1.00  0.00           C
ATOM   4322  CD1 PHE A 280      53.050  37.560  48.360  1.00  0.00           C
ATOM   4323  HD1 PHE A 280      52.150  38.150  48.350  1.00  0.00           H
ATOM   4324  CE1 PHE A 280      53.260  36.680  47.320  1.00  0.00           C
ATOM   4325  HE1 PHE A 280      52.390  36.580  46.700  1.00  0.00           H
ATOM   4326  CZ  PHE A 280      54.260  35.730  47.300  1.00  0.00           C
ATOM   4327  HZ  PHE A 280      54.440  35.070  46.470  1.00  0.00           H
ATOM   4328  CD2 PHE A 280      55.060  36.680  49.390  1.00  0.00           C
ATOM   4329  HD2 PHE A 280      55.850  36.610  50.120  1.00  0.00           H
ATOM   4330  CE2 PHE A 280      55.220  35.820  48.310  1.00  0.00           C
ATOM   4331  HE2 PHE A 280      55.960  35.040  48.370  1.00  0.00           H
ATOM   4332  C   PHE A 280      53.670  40.510  49.350  1.00  0.00           C
ATOM   4333  O   PHE A 280      53.950  40.410  48.140  1.00  0.00           O
ATOM   4334  N   VAL A 281      52.610  41.250  49.680  1.00  0.00           N
ATOM   4335  HN  VAL A 281      52.320  41.170  50.630  1.00  0.00           H
ATOM   4336  CA  VAL A 281      51.880  42.000  48.620  1.00  0.00           C
ATOM   4337  HA  VAL A 281      51.730  41.220  47.880  1.00  0.00           H
ATOM   4338  CB  VAL A 281      50.520  42.550  49.150  1.00  0.00           C
ATOM   4339  HB  VAL A 281      50.750  42.980  50.150  1.00  0.00           H
ATOM   4340  CG1 VAL A 281      49.890  43.630  48.230  1.00  0.00           C
ATOM   4341 HG11 VAL A 281      48.930  44.040  48.640  1.00  0.00           H
ATOM   4342 HG12 VAL A 281      49.590  43.210  47.250  1.00  0.00           H
ATOM   4343 HG13 VAL A 281      50.540  44.510  48.070  1.00  0.00           H
ATOM   4344  CG2 VAL A 281      49.540  41.390  49.270  1.00  0.00           C
ATOM   4345 HG21 VAL A 281      48.490  41.740  49.180  1.00  0.00           H
ATOM   4346 HG22 VAL A 281      49.760  40.810  50.190  1.00  0.00           H
ATOM   4347 HG23 VAL A 281      49.560  40.750  48.360  1.00  0.00           H
ATOM   4348  C   VAL A 281      52.740  43.050  47.990  1.00  0.00           C
ATOM   4349  O   VAL A 281      52.720  43.220  46.770  1.00  0.00           O
ATOM   4350  N   ILE A 282      53.540  43.810  48.800  1.00  0.00           N
ATOM   4351  HN  ILE A 282      53.570  43.700  49.790  1.00  0.00           H
ATOM   4352  CA  ILE A 282      54.360  44.830  48.100  1.00  0.00           C
ATOM   4353  HA  ILE A 282      53.720  45.490  47.530  1.00  0.00           H
ATOM   4354  CB  ILE A 282      54.870  45.870  49.230  1.00  0.00           C
ATOM   4355  HB  ILE A 282      55.360  45.340  50.070  1.00  0.00           H
ATOM   4356  CG2 ILE A 282      55.890  46.860  48.620  1.00  0.00           C
ATOM   4357 HG21 ILE A 282      55.480  47.080  47.620  1.00  0.00           H
ATOM   4358 HG22 ILE A 282      56.850  46.310  48.520  1.00  0.00           H
ATOM   4359 HG23 ILE A 282      56.010  47.770  49.250  1.00  0.00           H
ATOM   4360  CG1 ILE A 282      53.720  46.580  49.910  1.00  0.00           C
ATOM   4361 HG11 ILE A 282      54.190  47.340  50.560  1.00  0.00           H
ATOM   4362 HG12 ILE A 282      53.280  45.880  50.650  1.00  0.00           H
ATOM   4363  CD  ILE A 282      52.630  47.200  49.140  1.00  0.00           C
ATOM   4364  HD1 ILE A 282      52.860  47.370  48.070  1.00  0.00           H
ATOM   4365  HD2 ILE A 282      52.380  48.140  49.670  1.00  0.00           H
ATOM   4366  HD3 ILE A 282      51.670  46.630  49.160  1.00  0.00           H
ATOM   4367  C   ILE A 282      55.450  44.150  47.270  1.00  0.00           C
ATOM   4368  O   ILE A 282      55.750  44.620  46.240  1.00  0.00           O
ATOM   4369  N   VAL A 283      56.110  43.090  47.760  1.00  0.00           N
ATOM   4370  HN  VAL A 283      56.120  42.950  48.750  1.00  0.00           H
ATOM   4371  CA  VAL A 283      57.120  42.260  47.080  1.00  0.00           C
ATOM   4372  HA  VAL A 283      57.960  42.870  46.760  1.00  0.00           H
ATOM   4373  CB  VAL A 283      57.790  41.310  48.100  1.00  0.00           C
ATOM   4374  HB  VAL A 283      57.020  40.650  48.560  1.00  0.00           H
ATOM   4375  CG1 VAL A 283      58.810  40.460  47.410  1.00  0.00           C
ATOM   4376 HG11 VAL A 283      59.100  39.680  48.140  1.00  0.00           H
ATOM   4377 HG12 VAL A 283      59.700  41.060  47.120  1.00  0.00           H
ATOM   4378 HG13 VAL A 283      58.410  39.980  46.490  1.00  0.00           H
ATOM   4379  CG2 VAL A 283      58.550  42.210  49.120  1.00  0.00           C
ATOM   4380 HG21 VAL A 283      59.010  41.690  49.980  1.00  0.00           H
ATOM   4381 HG22 VAL A 283      57.840  42.960  49.540  1.00  0.00           H
ATOM   4382 HG23 VAL A 283      59.410  42.750  48.680  1.00  0.00           H
ATOM   4383  C   VAL A 283      56.470  41.650  45.860  1.00  0.00           C
ATOM   4384  O   VAL A 283      57.100  41.570  44.820  1.00  0.00           O
ATOM   4385  N   TRP A 284      55.140  41.210  45.900  1.00  0.00           N
ATOM   4386  HN  TRP A 284      54.610  41.230  46.750  1.00  0.00           H
ATOM   4387  CA  TRP A 284      54.420  40.670  44.690  1.00  0.00           C
ATOM   4388  HA  TRP A 284      55.060  40.010  44.130  1.00  0.00           H
ATOM   4389  CB  TRP A 284      53.310  39.630  45.080  1.00  0.00           C
ATOM   4390  HB1 TRP A 284      52.600  40.240  45.680  1.00  0.00           H
ATOM   4391  HB2 TRP A 284      53.770  38.870  45.740  1.00  0.00           H
ATOM   4392  CG  TRP A 284      52.460  38.960  44.110  1.00  0.00           C
ATOM   4393  CD1 TRP A 284      51.480  39.640  43.460  1.00  0.00           C
ATOM   4394  HD1 TRP A 284      51.350  40.710  43.530  1.00  0.00           H
ATOM   4395  NE1 TRP A 284      50.740  38.750  42.710  1.00  0.00           N
ATOM   4396  HE1 TRP A 284      49.970  38.810  42.120  1.00  0.00           H
ATOM   4397  CE2 TRP A 284      51.230  37.520  42.760  1.00  0.00           C
ATOM   4398  CD2 TRP A 284      52.340  37.570  43.700  1.00  0.00           C
ATOM   4399  CE3 TRP A 284      53.140  36.450  43.820  1.00  0.00           C
ATOM   4400  HE3 TRP A 284      54.130  36.460  44.260  1.00  0.00           H
ATOM   4401  CZ3 TRP A 284      52.670  35.250  43.270  1.00  0.00           C
ATOM   4402  HZ3 TRP A 284      53.310  34.410  43.480  1.00  0.00           H
ATOM   4403  CZ2 TRP A 284      50.800  36.320  42.290  1.00  0.00           C
ATOM   4404  HZ2 TRP A 284      49.830  36.250  41.810  1.00  0.00           H
ATOM   4405  CH2 TRP A 284      51.470  35.150  42.520  1.00  0.00           C
ATOM   4406  HH2 TRP A 284      51.120  34.170  42.250  1.00  0.00           H
ATOM   4407  C   TRP A 284      54.210  41.740  43.720  1.00  0.00           C
ATOM   4408  O   TRP A 284      54.380  41.500  42.500  1.00  0.00           O
ATOM   4409  N   THR A 285      53.910  43.020  44.160  1.00  0.00           N
ATOM   4410  HN  THR A 285      53.780  43.170  45.130  1.00  0.00           H
ATOM   4411  CA  THR A 285      53.600  44.110  43.240  1.00  0.00           C
ATOM   4412  HA  THR A 285      53.020  43.710  42.430  1.00  0.00           H
ATOM   4413  CB  THR A 285      52.800  45.160  43.890  1.00  0.00           C
ATOM   4414  HB  THR A 285      53.290  45.630  44.760  1.00  0.00           H
ATOM   4415  OG1 THR A 285      51.590  44.580  44.300  1.00  0.00           O
ATOM   4416  HG1 THR A 285      51.770  43.930  44.980  1.00  0.00           H
ATOM   4417  CG2 THR A 285      52.420  46.290  42.900  1.00  0.00           C
ATOM   4418 HG21 THR A 285      51.660  45.890  42.200  1.00  0.00           H
ATOM   4419 HG22 THR A 285      53.300  46.670  42.330  1.00  0.00           H
ATOM   4420 HG23 THR A 285      51.830  47.140  43.300  1.00  0.00           H
ATOM   4421  C   THR A 285      54.830  44.750  42.700  1.00  0.00           C
ATOM   4422  O   THR A 285      55.040  44.730  41.460  1.00  0.00           O
ATOM   4423  N   LEU A 286      55.800  45.240  43.520  1.00  0.00           N
ATOM   4424  HN  LEU A 286      55.720  45.140  44.510  1.00  0.00           H
ATOM   4425  CA  LEU A 286      57.040  45.850  43.060  1.00  0.00           C
ATOM   4426  HA  LEU A 286      56.770  46.380  42.150  1.00  0.00           H
ATOM   4427  CB  LEU A 286      57.600  46.860  44.180  1.00  0.00           C
ATOM   4428  HB1 LEU A 286      58.420  47.490  43.780  1.00  0.00           H
ATOM   4429  HB2 LEU A 286      57.970  46.240  45.020  1.00  0.00           H
ATOM   4430  CG  LEU A 286      56.560  47.960  44.670  1.00  0.00           C
ATOM   4431  HG  LEU A 286      55.630  47.410  44.910  1.00  0.00           H
ATOM   4432  CD1 LEU A 286      57.110  48.690  45.790  1.00  0.00           C
ATOM   4433 HD11 LEU A 286      56.390  49.190  46.470  1.00  0.00           H
ATOM   4434 HD12 LEU A 286      57.840  49.510  45.590  1.00  0.00           H
ATOM   4435 HD13 LEU A 286      57.750  48.000  46.380  1.00  0.00           H
ATOM   4436  CD2 LEU A 286      56.250  48.960  43.450  1.00  0.00           C
ATOM   4437 HD21 LEU A 286      56.130  48.260  42.590  1.00  0.00           H
ATOM   4438 HD22 LEU A 286      57.140  49.570  43.210  1.00  0.00           H
ATOM   4439 HD23 LEU A 286      55.440  49.710  43.510  1.00  0.00           H
ATOM   4440  C   LEU A 286      58.210  44.950  42.560  1.00  0.00           C
ATOM   4441  O   LEU A 286      58.860  45.250  41.600  1.00  0.00           O
ATOM   4442  N   VAL A 287      58.470  43.800  43.170  1.00  0.00           N
ATOM   4443  HN  VAL A 287      57.750  43.430  43.750  1.00  0.00           H
ATOM   4444  CA  VAL A 287      59.660  43.020  42.850  1.00  0.00           C
ATOM   4445  HA  VAL A 287      60.500  43.630  42.530  1.00  0.00           H
ATOM   4446  CB  VAL A 287      60.290  42.270  44.000  1.00  0.00           C
ATOM   4447  HB  VAL A 287      59.510  41.680  44.510  1.00  0.00           H
ATOM   4448  CG1 VAL A 287      61.540  41.380  43.680  1.00  0.00           C
ATOM   4449 HG11 VAL A 287      62.320  41.990  43.170  1.00  0.00           H
ATOM   4450 HG12 VAL A 287      61.380  40.590  42.910  1.00  0.00           H
ATOM   4451 HG13 VAL A 287      62.110  41.000  44.550  1.00  0.00           H
ATOM   4452  CG2 VAL A 287      60.650  43.330  45.070  1.00  0.00           C
ATOM   4453 HG21 VAL A 287      60.890  42.910  46.070  1.00  0.00           H
ATOM   4454 HG22 VAL A 287      59.750  43.940  45.280  1.00  0.00           H
ATOM   4455 HG23 VAL A 287      61.390  44.060  44.670  1.00  0.00           H
ATOM   4456  C   VAL A 287      59.320  42.110  41.740  1.00  0.00           C
ATOM   4457  O   VAL A 287      58.280  41.440  41.790  1.00  0.00           O
ATOM   4458  N   ASP A 288      60.170  41.870  40.670  1.00  0.00           N
ATOM   4459  HN  ASP A 288      61.050  42.330  40.710  1.00  0.00           H
ATOM   4460  CA  ASP A 288      59.750  41.170  39.430  1.00  0.00           C
ATOM   4461  HA  ASP A 288      58.790  41.540  39.120  1.00  0.00           H
ATOM   4462  CB  ASP A 288      60.700  41.580  38.290  1.00  0.00           C
ATOM   4463  HB1 ASP A 288      60.380  41.220  37.280  1.00  0.00           H
ATOM   4464  HB2 ASP A 288      61.690  41.150  38.530  1.00  0.00           H
ATOM   4465  CG  ASP A 288      60.810  43.020  38.080  1.00  0.00           C
ATOM   4466  OD1 ASP A 288      62.020  43.440  37.870  1.00  0.00           O
ATOM   4467  OD2 ASP A 288      59.810  43.800  38.090  1.00  0.00           O
ATOM   4468  C   ASP A 288      59.710  39.610  39.470  1.00  0.00           C
ATOM   4469  O   ASP A 288      60.120  38.970  38.510  1.00  0.00           O
ATOM   4470  N   ILE A 289      59.310  39.050  40.680  1.00  0.00           N
ATOM   4471  HN  ILE A 289      58.920  39.700  41.330  1.00  0.00           H
ATOM   4472  CA  ILE A 289      59.600  37.700  41.140  1.00  0.00           C
ATOM   4473  HA  ILE A 289      60.220  37.140  40.450  1.00  0.00           H
ATOM   4474  CB  ILE A 289      60.120  37.810  42.600  1.00  0.00           C
ATOM   4475  HB  ILE A 289      61.030  38.430  42.520  1.00  0.00           H
ATOM   4476  CG2 ILE A 289      59.010  38.510  43.470  1.00  0.00           C
ATOM   4477 HG21 ILE A 289      58.260  37.730  43.730  1.00  0.00           H
ATOM   4478 HG22 ILE A 289      58.490  39.340  42.930  1.00  0.00           H
ATOM   4479 HG23 ILE A 289      59.520  38.930  44.360  1.00  0.00           H
ATOM   4480  CG1 ILE A 289      60.690  36.490  43.220  1.00  0.00           C
ATOM   4481 HG11 ILE A 289      59.840  35.950  43.690  1.00  0.00           H
ATOM   4482 HG12 ILE A 289      61.270  36.750  44.130  1.00  0.00           H
ATOM   4483  CD  ILE A 289      61.520  35.590  42.240  1.00  0.00           C
ATOM   4484  HD1 ILE A 289      62.020  36.370  41.620  1.00  0.00           H
ATOM   4485  HD2 ILE A 289      60.810  35.080  41.560  1.00  0.00           H
ATOM   4486  HD3 ILE A 289      62.260  34.940  42.750  1.00  0.00           H
ATOM   4487  C   ILE A 289      58.380  36.850  41.040  1.00  0.00           C
ATOM   4488  O   ILE A 289      58.390  35.600  41.240  1.00  0.00           O
ATOM   4489  N   ASP A 290      57.200  37.560  40.770  1.00  0.00           N
ATOM   4490  HN  ASP A 290      57.200  38.520  40.530  1.00  0.00           H
ATOM   4491  CA  ASP A 290      55.870  37.050  40.910  1.00  0.00           C
ATOM   4492  HA  ASP A 290      55.870  36.510  41.850  1.00  0.00           H
ATOM   4493  CB  ASP A 290      54.870  38.310  40.810  1.00  0.00           C
ATOM   4494  HB1 ASP A 290      55.110  39.060  41.600  1.00  0.00           H
ATOM   4495  HB2 ASP A 290      53.850  37.970  41.080  1.00  0.00           H
ATOM   4496  CG  ASP A 290      54.730  39.010  39.510  1.00  0.00           C
ATOM   4497  OD1 ASP A 290      53.660  39.530  39.220  1.00  0.00           O
ATOM   4498  OD2 ASP A 290      55.740  39.040  38.750  1.00  0.00           O
ATOM   4499  C   ASP A 290      55.550  35.960  39.930  1.00  0.00           C
ATOM   4500  O   ASP A 290      56.060  35.870  38.800  1.00  0.00           O
ATOM   4501  N   ARG A 291      54.740  35.020  40.290  1.00  0.00           N
ATOM   4502  HN  ARG A 291      54.350  35.150  41.200  1.00  0.00           H
ATOM   4503  CA  ARG A 291      54.450  33.870  39.520  1.00  0.00           C
ATOM   4504  HA  ARG A 291      54.120  33.100  40.200  1.00  0.00           H
ATOM   4505  CB  ARG A 291      53.270  34.250  38.540  1.00  0.00           C
ATOM   4506  HB1 ARG A 291      53.080  33.360  37.890  1.00  0.00           H
ATOM   4507  HB2 ARG A 291      53.810  35.070  38.020  1.00  0.00           H
ATOM   4508  CG  ARG A 291      51.980  34.740  39.140  1.00  0.00           C
ATOM   4509  HG1 ARG A 291      52.230  35.620  39.770  1.00  0.00           H
ATOM   4510  HG2 ARG A 291      51.400  34.000  39.720  1.00  0.00           H
ATOM   4511  CD  ARG A 291      51.110  35.430  38.030  1.00  0.00           C
ATOM   4512  HD1 ARG A 291      51.740  36.180  37.510  1.00  0.00           H
ATOM   4513  HD2 ARG A 291      50.200  35.940  38.410  1.00  0.00           H
ATOM   4514  NE  ARG A 291      50.650  34.370  37.010  1.00  0.00           N
ATOM   4515  HE  ARG A 291      50.880  33.400  37.050  1.00  0.00           H
ATOM   4516  CZ  ARG A 291      49.940  34.720  35.940  1.00  0.00           C
ATOM   4517  NH1 ARG A 291      49.590  33.640  35.170  1.00  0.00           N
ATOM   4518 HH11 ARG A 291      49.720  32.710  35.490  1.00  0.00           H
ATOM   4519 HH12 ARG A 291      49.410  33.960  34.240  1.00  0.00           H
ATOM   4520  NH2 ARG A 291      49.740  35.900  35.480  1.00  0.00           N
ATOM   4521 HH21 ARG A 291      50.250  36.690  35.820  1.00  0.00           H
ATOM   4522 HH22 ARG A 291      49.020  36.120  34.810  1.00  0.00           H
ATOM   4523  C   ARG A 291      55.580  33.090  38.860  1.00  0.00           C
ATOM   4524  O   ARG A 291      55.420  32.500  37.780  1.00  0.00           O
ATOM   4525  N   ARG A 292      56.780  33.100  39.430  1.00  0.00           N
ATOM   4526  HN  ARG A 292      57.000  33.680  40.210  1.00  0.00           H
ATOM   4527  CA  ARG A 292      57.930  32.400  38.890  1.00  0.00           C
ATOM   4528  HA  ARG A 292      57.990  32.770  37.880  1.00  0.00           H
ATOM   4529  CB  ARG A 292      59.290  32.770  39.600  1.00  0.00           C
ATOM   4530  HB1 ARG A 292      59.500  33.850  39.420  1.00  0.00           H
ATOM   4531  HB2 ARG A 292      60.190  32.300  39.140  1.00  0.00           H
ATOM   4532  CG  ARG A 292      59.420  32.390  41.110  1.00  0.00           C
ATOM   4533  HG1 ARG A 292      58.590  31.670  41.250  1.00  0.00           H
ATOM   4534  HG2 ARG A 292      59.090  33.210  41.790  1.00  0.00           H
ATOM   4535  CD  ARG A 292      60.790  31.860  41.590  1.00  0.00           C
ATOM   4536  HD1 ARG A 292      61.470  32.710  41.820  1.00  0.00           H
ATOM   4537  HD2 ARG A 292      61.240  31.090  40.930  1.00  0.00           H
ATOM   4538  NE  ARG A 292      60.430  31.120  42.860  1.00  0.00           N
ATOM   4539  HE  ARG A 292      59.520  30.710  42.810  1.00  0.00           H
ATOM   4540  CZ  ARG A 292      61.230  30.440  43.650  1.00  0.00           C
ATOM   4541  NH1 ARG A 292      60.810  29.510  44.400  1.00  0.00           N
ATOM   4542 HH11 ARG A 292      61.430  28.890  44.890  1.00  0.00           H
ATOM   4543 HH12 ARG A 292      60.000  29.030  44.080  1.00  0.00           H
ATOM   4544  NH2 ARG A 292      62.550  30.650  43.630  1.00  0.00           N
ATOM   4545 HH21 ARG A 292      62.970  31.380  43.090  1.00  0.00           H
ATOM   4546 HH22 ARG A 292      63.230  30.130  44.140  1.00  0.00           H
ATOM   4547  C   ARG A 292      57.900  30.860  38.710  1.00  0.00           C
ATOM   4548  O   ARG A 292      58.540  30.360  37.850  1.00  0.00           O
ATOM   4549  N   ASP A 293      57.110  30.200  39.540  1.00  0.00           N
ATOM   4550  HN  ASP A 293      56.460  30.790  40.030  1.00  0.00           H
ATOM   4551  CA  ASP A 293      57.170  28.810  39.830  1.00  0.00           C
ATOM   4552  HA  ASP A 293      57.130  28.320  38.860  1.00  0.00           H
ATOM   4553  CB  ASP A 293      58.420  28.380  40.700  1.00  0.00           C
ATOM   4554  HB1 ASP A 293      59.360  28.770  40.260  1.00  0.00           H
ATOM   4555  HB2 ASP A 293      58.460  27.270  40.660  1.00  0.00           H
ATOM   4556  CG  ASP A 293      58.430  28.730  42.130  1.00  0.00           C
ATOM   4557  OD1 ASP A 293      59.110  27.920  42.850  1.00  0.00           O
ATOM   4558  OD2 ASP A 293      57.820  29.720  42.580  1.00  0.00           O
ATOM   4559  C   ASP A 293      55.920  28.530  40.520  1.00  0.00           C
ATOM   4560  O   ASP A 293      55.160  29.480  40.650  1.00  0.00           O
ATOM   4561  N   PRO A 294      55.490  27.350  40.860  1.00  0.00           N
ATOM   4562  CD  PRO A 294      55.590  26.270  39.900  1.00  0.00           C
ATOM   4563  HD1 PRO A 294      56.650  25.920  39.850  1.00  0.00           H
ATOM   4564  HD2 PRO A 294      55.230  26.580  38.900  1.00  0.00           H
ATOM   4565  CA  PRO A 294      54.340  27.220  41.720  1.00  0.00           C
ATOM   4566  HA  PRO A 294      53.600  27.970  41.500  1.00  0.00           H
ATOM   4567  CB  PRO A 294      53.840  25.850  41.520  1.00  0.00           C
ATOM   4568  HB1 PRO A 294      52.760  25.970  41.280  1.00  0.00           H
ATOM   4569  HB2 PRO A 294      53.970  25.140  42.360  1.00  0.00           H
ATOM   4570  CG  PRO A 294      54.540  25.240  40.320  1.00  0.00           C
ATOM   4571  HG1 PRO A 294      55.060  24.340  40.700  1.00  0.00           H
ATOM   4572  HG2 PRO A 294      53.760  25.140  39.530  1.00  0.00           H
ATOM   4573  C   PRO A 294      54.590  27.440  43.140  1.00  0.00           C
ATOM   4574  O   PRO A 294      53.590  27.620  43.930  1.00  0.00           O
ATOM   4575  N   LEU A 295      55.840  27.610  43.720  1.00  0.00           N
ATOM   4576  HN  LEU A 295      56.620  27.570  43.100  1.00  0.00           H
ATOM   4577  CA  LEU A 295      56.050  27.820  45.180  1.00  0.00           C
ATOM   4578  HA  LEU A 295      55.310  27.160  45.620  1.00  0.00           H
ATOM   4579  CB  LEU A 295      57.500  27.450  45.580  1.00  0.00           C
ATOM   4580  HB1 LEU A 295      58.180  28.100  44.980  1.00  0.00           H
ATOM   4581  HB2 LEU A 295      57.680  26.390  45.300  1.00  0.00           H
ATOM   4582  CG  LEU A 295      57.850  27.770  47.080  1.00  0.00           C
ATOM   4583  HG  LEU A 295      57.710  28.850  47.290  1.00  0.00           H
ATOM   4584  CD1 LEU A 295      57.030  26.900  48.100  1.00  0.00           C
ATOM   4585 HD11 LEU A 295      57.300  25.820  48.150  1.00  0.00           H
ATOM   4586 HD12 LEU A 295      55.930  26.890  47.890  1.00  0.00           H
ATOM   4587 HD13 LEU A 295      57.100  27.310  49.120  1.00  0.00           H
ATOM   4588  CD2 LEU A 295      59.360  27.720  47.420  1.00  0.00           C
ATOM   4589 HD21 LEU A 295      59.650  28.570  48.070  1.00  0.00           H
ATOM   4590 HD22 LEU A 295      59.940  27.990  46.510  1.00  0.00           H
ATOM   4591 HD23 LEU A 295      59.780  26.770  47.810  1.00  0.00           H
ATOM   4592  C   LEU A 295      55.710  29.250  45.550  1.00  0.00           C
ATOM   4593  O   LEU A 295      55.020  29.420  46.550  1.00  0.00           O
ATOM   4594  N   VAL A 296      56.010  30.240  44.760  1.00  0.00           N
ATOM   4595  HN  VAL A 296      56.630  30.030  44.010  1.00  0.00           H
ATOM   4596  CA  VAL A 296      55.660  31.640  45.080  1.00  0.00           C
ATOM   4597  HA  VAL A 296      56.090  31.830  46.050  1.00  0.00           H
ATOM   4598  CB  VAL A 296      56.490  32.560  44.250  1.00  0.00           C
ATOM   4599  HB  VAL A 296      57.510  32.190  44.060  1.00  0.00           H
ATOM   4600  CG1 VAL A 296      55.970  32.600  42.720  1.00  0.00           C
ATOM   4601 HG11 VAL A 296      54.890  32.870  42.720  1.00  0.00           H
ATOM   4602 HG12 VAL A 296      56.160  31.650  42.180  1.00  0.00           H
ATOM   4603 HG13 VAL A 296      56.630  33.330  42.220  1.00  0.00           H
ATOM   4604  CG2 VAL A 296      56.720  34.000  44.900  1.00  0.00           C
ATOM   4605 HG21 VAL A 296      56.010  34.730  44.460  1.00  0.00           H
ATOM   4606 HG22 VAL A 296      57.760  34.330  44.660  1.00  0.00           H
ATOM   4607 HG23 VAL A 296      56.680  33.940  46.010  1.00  0.00           H
ATOM   4608  C   VAL A 296      54.130  31.960  45.090  1.00  0.00           C
ATOM   4609  O   VAL A 296      53.710  32.790  45.850  1.00  0.00           O
ATOM   4610  N   VAL A 297      53.330  31.300  44.220  1.00  0.00           N
ATOM   4611  HN  VAL A 297      53.760  30.680  43.560  1.00  0.00           H
ATOM   4612  CA  VAL A 297      51.940  31.210  44.210  1.00  0.00           C
ATOM   4613  HA  VAL A 297      51.650  32.250  44.220  1.00  0.00           H
ATOM   4614  CB  VAL A 297      51.510  30.480  42.920  1.00  0.00           C
ATOM   4615  HB  VAL A 297      52.000  29.490  42.960  1.00  0.00           H
ATOM   4616  CG1 VAL A 297      49.980  30.260  42.840  1.00  0.00           C
ATOM   4617 HG11 VAL A 297      49.540  29.720  43.710  1.00  0.00           H
ATOM   4618 HG12 VAL A 297      49.800  29.660  41.930  1.00  0.00           H
ATOM   4619 HG13 VAL A 297      49.430  31.200  42.660  1.00  0.00           H
ATOM   4620  CG2 VAL A 297      51.980  31.260  41.670  1.00  0.00           C
ATOM   4621 HG21 VAL A 297      53.040  31.560  41.560  1.00  0.00           H
ATOM   4622 HG22 VAL A 297      51.530  32.270  41.720  1.00  0.00           H
ATOM   4623 HG23 VAL A 297      51.760  30.730  40.720  1.00  0.00           H
ATOM   4624  C   VAL A 297      51.360  30.510  45.490  1.00  0.00           C
ATOM   4625  O   VAL A 297      50.420  31.010  46.150  1.00  0.00           O
ATOM   4626  N   ALA A 298      51.890  29.380  45.890  1.00  0.00           N
ATOM   4627  HN  ALA A 298      52.390  28.820  45.230  1.00  0.00           H
ATOM   4628  CA  ALA A 298      51.690  28.650  47.110  1.00  0.00           C
ATOM   4629  HA  ALA A 298      50.670  28.310  47.070  1.00  0.00           H
ATOM   4630  CB  ALA A 298      52.520  27.350  46.940  1.00  0.00           C
ATOM   4631  HB1 ALA A 298      52.320  26.640  47.770  1.00  0.00           H
ATOM   4632  HB2 ALA A 298      53.610  27.550  46.910  1.00  0.00           H
ATOM   4633  HB3 ALA A 298      52.110  26.830  46.050  1.00  0.00           H
ATOM   4634  C   ALA A 298      51.970  29.460  48.380  1.00  0.00           C
ATOM   4635  O   ALA A 298      51.110  29.530  49.300  1.00  0.00           O
ATOM   4636  N   ALA A 299      53.070  30.170  48.450  1.00  0.00           N
ATOM   4637  HN  ALA A 299      53.790  30.030  47.770  1.00  0.00           H
ATOM   4638  CA  ALA A 299      53.380  31.120  49.450  1.00  0.00           C
ATOM   4639  HA  ALA A 299      53.410  30.760  50.470  1.00  0.00           H
ATOM   4640  CB  ALA A 299      54.750  31.640  49.200  1.00  0.00           C
ATOM   4641  HB1 ALA A 299      54.950  32.020  48.170  1.00  0.00           H
ATOM   4642  HB2 ALA A 299      55.450  30.820  49.480  1.00  0.00           H
ATOM   4643  HB3 ALA A 299      54.910  32.560  49.800  1.00  0.00           H
ATOM   4644  C   ALA A 299      52.360  32.250  49.530  1.00  0.00           C
ATOM   4645  O   ALA A 299      52.010  32.620  50.620  1.00  0.00           O
ATOM   4646  N   LEU A 300      51.890  32.880  48.400  1.00  0.00           N
ATOM   4647  HN  LEU A 300      52.190  32.710  47.460  1.00  0.00           H
ATOM   4648  CA  LEU A 300      50.900  33.950  48.470  1.00  0.00           C
ATOM   4649  HA  LEU A 300      51.230  34.850  48.970  1.00  0.00           H
ATOM   4650  CB  LEU A 300      50.420  34.340  47.050  1.00  0.00           C
ATOM   4651  HB1 LEU A 300      50.200  33.510  46.340  1.00  0.00           H
ATOM   4652  HB2 LEU A 300      51.260  34.870  46.560  1.00  0.00           H
ATOM   4653  CG  LEU A 300      49.220  35.380  46.800  1.00  0.00           C
ATOM   4654  HG  LEU A 300      48.240  34.870  46.880  1.00  0.00           H
ATOM   4655  CD1 LEU A 300      49.360  36.510  47.880  1.00  0.00           C
ATOM   4656 HD11 LEU A 300      49.480  36.180  48.940  1.00  0.00           H
ATOM   4657 HD12 LEU A 300      48.460  37.160  47.930  1.00  0.00           H
ATOM   4658 HD13 LEU A 300      50.210  37.160  47.580  1.00  0.00           H
ATOM   4659  CD2 LEU A 300      49.320  35.890  45.310  1.00  0.00           C
ATOM   4660 HD21 LEU A 300      49.470  35.090  44.560  1.00  0.00           H
ATOM   4661 HD22 LEU A 300      50.270  36.470  45.270  1.00  0.00           H
ATOM   4662 HD23 LEU A 300      48.490  36.470  44.860  1.00  0.00           H
ATOM   4663  C   LEU A 300      49.610  33.450  49.130  1.00  0.00           C
ATOM   4664  O   LEU A 300      49.170  34.110  50.070  1.00  0.00           O
ATOM   4665  N   HSD A 301      49.140  32.240  48.690  1.00  0.00           N
ATOM   4666  HN  HSD A 301      49.520  31.870  47.850  1.00  0.00           H
ATOM   4667  CA  HSD A 301      47.930  31.610  49.200  1.00  0.00           C
ATOM   4668  HA  HSD A 301      47.190  32.380  49.320  1.00  0.00           H
ATOM   4669  CB  HSD A 301      47.550  30.390  48.340  1.00  0.00           C
ATOM   4670  HB1 HSD A 301      46.870  29.700  48.870  1.00  0.00           H
ATOM   4671  HB2 HSD A 301      48.430  29.730  48.180  1.00  0.00           H
ATOM   4672  ND1 HSD A 301      47.710  31.330  46.100  1.00  0.00           N
ATOM   4673  HD1 HSD A 301      48.710  31.320  46.100  1.00  0.00           H
ATOM   4674  CG  HSD A 301      46.910  30.830  47.090  1.00  0.00           C
ATOM   4675  CE1 HSD A 301      46.910  31.610  45.020  1.00  0.00           C
ATOM   4676  HE1 HSD A 301      47.350  32.090  44.140  1.00  0.00           H
ATOM   4677  NE2 HSD A 301      45.680  31.200  45.280  1.00  0.00           N
ATOM   4678  CD2 HSD A 301      45.650  30.710  46.570  1.00  0.00           C
ATOM   4679  HD2 HSD A 301      44.740  30.280  46.960  1.00  0.00           H
ATOM   4680  C   HSD A 301      48.110  31.210  50.620  1.00  0.00           C
ATOM   4681  O   HSD A 301      47.230  31.400  51.410  1.00  0.00           O
ATOM   4682  N   LEU A 302      49.230  30.590  51.090  1.00  0.00           N
ATOM   4683  HN  LEU A 302      49.920  30.370  50.400  1.00  0.00           H
ATOM   4684  CA  LEU A 302      49.460  30.370  52.520  1.00  0.00           C
ATOM   4685  HA  LEU A 302      48.620  29.850  52.940  1.00  0.00           H
ATOM   4686  CB  LEU A 302      50.730  29.520  52.790  1.00  0.00           C
ATOM   4687  HB1 LEU A 302      50.890  29.400  53.880  1.00  0.00           H
ATOM   4688  HB2 LEU A 302      51.660  29.950  52.360  1.00  0.00           H
ATOM   4689  CG  LEU A 302      50.400  28.000  52.380  1.00  0.00           C
ATOM   4690  HG  LEU A 302      49.920  27.990  51.380  1.00  0.00           H
ATOM   4691  CD1 LEU A 302      51.770  27.290  52.240  1.00  0.00           C
ATOM   4692 HD11 LEU A 302      51.620  26.190  52.140  1.00  0.00           H
ATOM   4693 HD12 LEU A 302      52.400  27.460  53.140  1.00  0.00           H
ATOM   4694 HD13 LEU A 302      52.340  27.610  51.340  1.00  0.00           H
ATOM   4695  CD2 LEU A 302      49.510  27.340  53.430  1.00  0.00           C
ATOM   4696 HD21 LEU A 302      49.760  27.660  54.470  1.00  0.00           H
ATOM   4697 HD22 LEU A 302      49.500  26.230  53.440  1.00  0.00           H
ATOM   4698 HD23 LEU A 302      48.470  27.660  53.240  1.00  0.00           H
ATOM   4699  C   LEU A 302      49.570  31.650  53.430  1.00  0.00           C
ATOM   4700  O   LEU A 302      49.200  31.660  54.580  1.00  0.00           O
ATOM   4701  N   CYS A 303      50.160  32.710  52.880  1.00  0.00           N
ATOM   4702  HN  CYS A 303      50.620  32.550  52.010  1.00  0.00           H
ATOM   4703  CA  CYS A 303      50.280  33.980  53.480  1.00  0.00           C
ATOM   4704  HA  CYS A 303      50.650  33.860  54.490  1.00  0.00           H
ATOM   4705  CB  CYS A 303      51.140  35.050  52.730  1.00  0.00           C
ATOM   4706  HB1 CYS A 303      50.920  36.070  53.130  1.00  0.00           H
ATOM   4707  HB2 CYS A 303      50.840  35.030  51.660  1.00  0.00           H
ATOM   4708  SG  CYS A 303      52.950  34.670  52.760  1.00  0.00           S
ATOM   4709  HG1 CYS A 303      52.730  33.640  51.960  1.00  0.00           H
ATOM   4710  C   CYS A 303      48.870  34.550  53.620  1.00  0.00           C
ATOM   4711  O   CYS A 303      48.610  35.230  54.620  1.00  0.00           O
ATOM   4712  N   ILE A 304      48.010  34.360  52.680  1.00  0.00           N
ATOM   4713  HN  ILE A 304      48.230  33.840  51.850  1.00  0.00           H
ATOM   4714  CA  ILE A 304      46.620  34.700  52.790  1.00  0.00           C
ATOM   4715  HA  ILE A 304      46.530  35.740  53.090  1.00  0.00           H
ATOM   4716  CB  ILE A 304      45.770  34.420  51.480  1.00  0.00           C
ATOM   4717  HB  ILE A 304      45.990  33.390  51.130  1.00  0.00           H
ATOM   4718  CG2 ILE A 304      44.250  34.400  51.670  1.00  0.00           C
ATOM   4719 HG21 ILE A 304      43.670  34.270  50.730  1.00  0.00           H
ATOM   4720 HG22 ILE A 304      44.010  35.400  52.090  1.00  0.00           H
ATOM   4721 HG23 ILE A 304      43.890  33.690  52.440  1.00  0.00           H
ATOM   4722  CG1 ILE A 304      46.220  35.310  50.380  1.00  0.00           C
ATOM   4723 HG11 ILE A 304      47.330  35.370  50.300  1.00  0.00           H
ATOM   4724 HG12 ILE A 304      45.880  36.330  50.650  1.00  0.00           H
ATOM   4725  CD  ILE A 304      45.750  35.000  49.010  1.00  0.00           C
ATOM   4726  HD1 ILE A 304      45.940  33.950  48.680  1.00  0.00           H
ATOM   4727  HD2 ILE A 304      46.050  35.700  48.210  1.00  0.00           H
ATOM   4728  HD3 ILE A 304      44.640  35.030  48.990  1.00  0.00           H
ATOM   4729  C   ILE A 304      45.880  33.940  53.930  1.00  0.00           C
ATOM   4730  O   ILE A 304      45.190  34.580  54.680  1.00  0.00           O
ATOM   4731  N   ALA A 305      46.170  32.560  53.980  1.00  0.00           N
ATOM   4732  HN  ALA A 305      46.780  32.210  53.270  1.00  0.00           H
ATOM   4733  CA  ALA A 305      45.460  31.620  54.910  1.00  0.00           C
ATOM   4734  HA  ALA A 305      44.390  31.740  54.880  1.00  0.00           H
ATOM   4735  CB  ALA A 305      46.010  30.140  54.690  1.00  0.00           C
ATOM   4736  HB1 ALA A 305      47.110  30.110  54.840  1.00  0.00           H
ATOM   4737  HB2 ALA A 305      45.850  29.830  53.630  1.00  0.00           H
ATOM   4738  HB3 ALA A 305      45.510  29.360  55.290  1.00  0.00           H
ATOM   4739  C   ALA A 305      45.740  31.870  56.460  1.00  0.00           C
ATOM   4740  O   ALA A 305      44.890  31.770  57.280  1.00  0.00           O
ATOM   4741  N   LEU A 306      46.970  32.280  56.710  1.00  0.00           N
ATOM   4742  HN  LEU A 306      47.670  32.090  56.010  1.00  0.00           H
ATOM   4743  CA  LEU A 306      47.480  32.950  57.920  1.00  0.00           C
ATOM   4744  HA  LEU A 306      47.420  32.260  58.750  1.00  0.00           H
ATOM   4745  CB  LEU A 306      49.030  33.210  57.840  1.00  0.00           C
ATOM   4746  HB1 LEU A 306      49.090  33.830  56.930  1.00  0.00           H
ATOM   4747  HB2 LEU A 306      49.600  32.270  57.710  1.00  0.00           H
ATOM   4748  CG  LEU A 306      49.650  33.910  58.990  1.00  0.00           C
ATOM   4749  HG  LEU A 306      49.210  34.930  59.080  1.00  0.00           H
ATOM   4750  CD1 LEU A 306      49.480  33.180  60.350  1.00  0.00           C
ATOM   4751 HD11 LEU A 306      49.740  33.800  61.230  1.00  0.00           H
ATOM   4752 HD12 LEU A 306      50.100  32.260  60.280  1.00  0.00           H
ATOM   4753 HD13 LEU A 306      48.400  32.940  60.470  1.00  0.00           H
ATOM   4754  CD2 LEU A 306      51.120  34.230  58.750  1.00  0.00           C
ATOM   4755 HD21 LEU A 306      51.500  34.890  59.550  1.00  0.00           H
ATOM   4756 HD22 LEU A 306      51.190  34.780  57.780  1.00  0.00           H
ATOM   4757 HD23 LEU A 306      51.690  33.290  58.640  1.00  0.00           H
ATOM   4758  C   LEU A 306      46.730  34.280  58.350  1.00  0.00           C
ATOM   4759  O   LEU A 306      46.460  34.590  59.550  1.00  0.00           O
ATOM   4760  N   GLY A 307      46.410  35.120  57.380  1.00  0.00           N
ATOM   4761  HN  GLY A 307      46.860  34.880  56.520  1.00  0.00           H
ATOM   4762  CA  GLY A 307      45.450  36.220  57.540  1.00  0.00           C
ATOM   4763  HA1 GLY A 307      45.270  36.630  56.560  1.00  0.00           H
ATOM   4764  HA2 GLY A 307      45.910  36.870  58.270  1.00  0.00           H
ATOM   4765  C   GLY A 307      44.080  35.780  58.150  1.00  0.00           C
ATOM   4766  O   GLY A 307      43.710  36.270  59.200  1.00  0.00           O
ATOM   4767  N   TYR A 308      43.360  34.720  57.550  1.00  0.00           N
ATOM   4768  HN  TYR A 308      43.590  34.300  56.680  1.00  0.00           H
ATOM   4769  CA  TYR A 308      42.070  34.230  58.180  1.00  0.00           C
ATOM   4770  HA  TYR A 308      41.380  35.020  58.410  1.00  0.00           H
ATOM   4771  CB  TYR A 308      41.300  33.340  57.190  1.00  0.00           C
ATOM   4772  HB1 TYR A 308      40.360  32.920  57.610  1.00  0.00           H
ATOM   4773  HB2 TYR A 308      41.970  32.500  56.890  1.00  0.00           H
ATOM   4774  CG  TYR A 308      40.880  34.140  55.920  1.00  0.00           C
ATOM   4775  CD1 TYR A 308      39.700  34.950  55.930  1.00  0.00           C
ATOM   4776  HD1 TYR A 308      39.120  35.000  56.830  1.00  0.00           H
ATOM   4777  CE1 TYR A 308      39.350  35.640  54.770  1.00  0.00           C
ATOM   4778  HE1 TYR A 308      38.490  36.290  54.750  1.00  0.00           H
ATOM   4779  CZ  TYR A 308      40.060  35.500  53.580  1.00  0.00           C
ATOM   4780  OH  TYR A 308      39.690  36.160  52.370  1.00  0.00           O
ATOM   4781  HH  TYR A 308      39.300  36.980  52.670  1.00  0.00           H
ATOM   4782  CD2 TYR A 308      41.610  34.090  54.710  1.00  0.00           C
ATOM   4783  HD2 TYR A 308      42.590  33.640  54.760  1.00  0.00           H
ATOM   4784  CE2 TYR A 308      41.210  34.670  53.460  1.00  0.00           C
ATOM   4785  HE2 TYR A 308      41.770  34.670  52.540  1.00  0.00           H
ATOM   4786  C   TYR A 308      42.280  33.510  59.470  1.00  0.00           C
ATOM   4787  O   TYR A 308      41.360  33.550  60.290  1.00  0.00           O
ATOM   4788  N   ALA A 309      43.420  32.810  59.700  1.00  0.00           N
ATOM   4789  HN  ALA A 309      44.120  32.700  59.000  1.00  0.00           H
ATOM   4790  CA  ALA A 309      43.630  32.180  60.930  1.00  0.00           C
ATOM   4791  HA  ALA A 309      42.750  31.580  61.100  1.00  0.00           H
ATOM   4792  CB  ALA A 309      44.930  31.430  60.790  1.00  0.00           C
ATOM   4793  HB1 ALA A 309      44.930  30.520  60.160  1.00  0.00           H
ATOM   4794  HB2 ALA A 309      45.270  31.080  61.790  1.00  0.00           H
ATOM   4795  HB3 ALA A 309      45.740  31.980  60.270  1.00  0.00           H
ATOM   4796  C   ALA A 309      43.680  33.120  62.070  1.00  0.00           C
ATOM   4797  O   ALA A 309      43.290  32.770  63.190  1.00  0.00           O
ATOM   4798  N   ASN A 310      43.990  34.450  61.870  1.00  0.00           N
ATOM   4799  HN  ASN A 310      44.330  34.790  61.000  1.00  0.00           H
ATOM   4800  CA  ASN A 310      43.920  35.490  62.960  1.00  0.00           C
ATOM   4801  HA  ASN A 310      44.510  35.170  63.810  1.00  0.00           H
ATOM   4802  CB  ASN A 310      44.380  36.910  62.540  1.00  0.00           C
ATOM   4803  HB1 ASN A 310      43.680  37.460  61.870  1.00  0.00           H
ATOM   4804  HB2 ASN A 310      45.350  36.850  62.000  1.00  0.00           H
ATOM   4805  CG  ASN A 310      44.600  37.960  63.640  1.00  0.00           C
ATOM   4806  OD1 ASN A 310      43.980  38.980  63.710  1.00  0.00           O
ATOM   4807  ND2 ASN A 310      45.470  37.560  64.610  1.00  0.00           N
ATOM   4808 HD21 ASN A 310      45.540  38.110  65.450  1.00  0.00           H
ATOM   4809 HD22 ASN A 310      46.180  36.930  64.310  1.00  0.00           H
ATOM   4810  C   ASN A 310      42.510  35.560  63.550  1.00  0.00           C
ATOM   4811  O   ASN A 310      42.230  35.400  64.740  1.00  0.00           O
ATOM   4812  N   SER A 311      41.550  35.580  62.630  1.00  0.00           N
ATOM   4813  HN  SER A 311      41.700  35.440  61.650  1.00  0.00           H
ATOM   4814  CA  SER A 311      40.070  35.610  63.010  1.00  0.00           C
ATOM   4815  HA  SER A 311      39.870  36.440  63.680  1.00  0.00           H
ATOM   4816  CB  SER A 311      39.140  35.720  61.780  1.00  0.00           C
ATOM   4817  HB1 SER A 311      38.130  35.680  62.230  1.00  0.00           H
ATOM   4818  HB2 SER A 311      39.400  34.810  61.200  1.00  0.00           H
ATOM   4819  OG  SER A 311      39.410  36.920  61.060  1.00  0.00           O
ATOM   4820  HG1 SER A 311      39.460  37.710  61.610  1.00  0.00           H
ATOM   4821  C   SER A 311      39.520  34.430  63.840  1.00  0.00           C
ATOM   4822  O   SER A 311      38.580  34.580  64.590  1.00  0.00           O
ATOM   4823  N   SER A 312      40.100  33.210  63.680  1.00  0.00           N
ATOM   4824  HN  SER A 312      40.660  32.990  62.880  1.00  0.00           H
ATOM   4825  CA  SER A 312      39.820  32.110  64.570  1.00  0.00           C
ATOM   4826  HA  SER A 312      38.880  32.350  65.030  1.00  0.00           H
ATOM   4827  CB  SER A 312      39.690  30.750  63.890  1.00  0.00           C
ATOM   4828  HB1 SER A 312      38.840  30.840  63.180  1.00  0.00           H
ATOM   4829  HB2 SER A 312      39.430  29.920  64.590  1.00  0.00           H
ATOM   4830  OG  SER A 312      40.870  30.430  63.090  1.00  0.00           O
ATOM   4831  HG1 SER A 312      41.660  30.530  63.630  1.00  0.00           H
ATOM   4832  C   SER A 312      40.810  31.840  65.700  1.00  0.00           C
ATOM   4833  O   SER A 312      40.510  31.070  66.600  1.00  0.00           O
ATOM   4834  N   LEU A 313      41.950  32.540  65.730  1.00  0.00           N
ATOM   4835  HN  LEU A 313      42.140  33.210  65.020  1.00  0.00           H
ATOM   4836  CA  LEU A 313      42.910  32.540  66.850  1.00  0.00           C
ATOM   4837  HA  LEU A 313      43.000  31.570  67.310  1.00  0.00           H
ATOM   4838  CB  LEU A 313      44.450  32.950  66.420  1.00  0.00           C
ATOM   4839  HB1 LEU A 313      44.230  33.900  65.870  1.00  0.00           H
ATOM   4840  HB2 LEU A 313      44.960  32.210  65.770  1.00  0.00           H
ATOM   4841  CG  LEU A 313      45.400  33.290  67.570  1.00  0.00           C
ATOM   4842  HG  LEU A 313      44.920  33.940  68.330  1.00  0.00           H
ATOM   4843  CD1 LEU A 313      45.850  32.060  68.390  1.00  0.00           C
ATOM   4844 HD11 LEU A 313      45.070  31.330  68.700  1.00  0.00           H
ATOM   4845 HD12 LEU A 313      46.330  32.390  69.340  1.00  0.00           H
ATOM   4846 HD13 LEU A 313      46.550  31.540  67.710  1.00  0.00           H
ATOM   4847  CD2 LEU A 313      46.590  34.030  67.020  1.00  0.00           C
ATOM   4848 HD21 LEU A 313      46.320  35.070  66.730  1.00  0.00           H
ATOM   4849 HD22 LEU A 313      47.080  33.460  66.200  1.00  0.00           H
ATOM   4850 HD23 LEU A 313      47.280  34.190  67.880  1.00  0.00           H
ATOM   4851  C   LEU A 313      42.370  33.510  67.930  1.00  0.00           C
ATOM   4852  O   LEU A 313      42.170  33.080  69.090  1.00  0.00           O
ATOM   4853  N   ASN A 314      41.940  34.740  67.560  1.00  0.00           N
ATOM   4854  HN  ASN A 314      42.000  35.030  66.610  1.00  0.00           H
ATOM   4855  CA  ASN A 314      41.340  35.770  68.440  1.00  0.00           C
ATOM   4856  HA  ASN A 314      42.130  36.090  69.110  1.00  0.00           H
ATOM   4857  CB  ASN A 314      40.930  36.990  67.640  1.00  0.00           C
ATOM   4858  HB1 ASN A 314      40.610  37.790  68.340  1.00  0.00           H
ATOM   4859  HB2 ASN A 314      40.130  36.650  66.940  1.00  0.00           H
ATOM   4860  CG  ASN A 314      42.110  37.660  66.920  1.00  0.00           C
ATOM   4861  OD1 ASN A 314      43.250  37.310  67.030  1.00  0.00           O
ATOM   4862  ND2 ASN A 314      41.850  38.640  66.020  1.00  0.00           N
ATOM   4863 HD21 ASN A 314      42.540  39.140  65.510  1.00  0.00           H
ATOM   4864 HD22 ASN A 314      40.910  38.930  65.840  1.00  0.00           H
ATOM   4865  C   ASN A 314      40.120  35.300  69.260  1.00  0.00           C
ATOM   4866  O   ASN A 314      40.210  35.630  70.460  1.00  0.00           O
ATOM   4867  N   PRO A 315      39.120  34.550  68.910  1.00  0.00           N
ATOM   4868  CD  PRO A 315      38.690  34.340  67.540  1.00  0.00           C
ATOM   4869  HD1 PRO A 315      39.610  34.100  66.960  1.00  0.00           H
ATOM   4870  HD2 PRO A 315      38.260  35.280  67.140  1.00  0.00           H
ATOM   4871  CA  PRO A 315      38.110  34.210  69.830  1.00  0.00           C
ATOM   4872  HA  PRO A 315      37.710  35.120  70.250  1.00  0.00           H
ATOM   4873  CB  PRO A 315      37.020  33.530  68.930  1.00  0.00           C
ATOM   4874  HB1 PRO A 315      36.190  34.250  68.780  1.00  0.00           H
ATOM   4875  HB2 PRO A 315      36.660  32.600  69.420  1.00  0.00           H
ATOM   4876  CG  PRO A 315      37.710  33.170  67.610  1.00  0.00           C
ATOM   4877  HG1 PRO A 315      38.220  32.180  67.600  1.00  0.00           H
ATOM   4878  HG2 PRO A 315      37.000  33.220  66.760  1.00  0.00           H
ATOM   4879  C   PRO A 315      38.630  33.280  71.030  1.00  0.00           C
ATOM   4880  O   PRO A 315      38.070  33.340  72.140  1.00  0.00           O
ATOM   4881  N   VAL A 316      39.630  32.370  70.770  1.00  0.00           N
ATOM   4882  HN  VAL A 316      39.860  32.100  69.840  1.00  0.00           H
ATOM   4883  CA  VAL A 316      40.290  31.600  71.800  1.00  0.00           C
ATOM   4884  HA  VAL A 316      39.500  31.190  72.410  1.00  0.00           H
ATOM   4885  CB  VAL A 316      41.310  30.530  71.210  1.00  0.00           C
ATOM   4886  HB  VAL A 316      41.990  31.040  70.500  1.00  0.00           H
ATOM   4887  CG1 VAL A 316      42.410  30.110  72.240  1.00  0.00           C
ATOM   4888 HG11 VAL A 316      43.310  29.620  71.810  1.00  0.00           H
ATOM   4889 HG12 VAL A 316      41.960  29.490  73.040  1.00  0.00           H
ATOM   4890 HG13 VAL A 316      42.820  31.000  72.770  1.00  0.00           H
ATOM   4891  CG2 VAL A 316      40.560  29.390  70.590  1.00  0.00           C
ATOM   4892 HG21 VAL A 316      39.930  29.930  69.850  1.00  0.00           H
ATOM   4893 HG22 VAL A 316      39.980  28.800  71.330  1.00  0.00           H
ATOM   4894 HG23 VAL A 316      41.320  28.760  70.080  1.00  0.00           H
ATOM   4895  C   VAL A 316      41.090  32.650  72.710  1.00  0.00           C
ATOM   4896  O   VAL A 316      41.020  32.630  73.930  1.00  0.00           O
ATOM   4897  N   LEU A 317      41.700  33.670  72.100  1.00  0.00           N
ATOM   4898  HN  LEU A 317      41.840  33.640  71.110  1.00  0.00           H
ATOM   4899  CA  LEU A 317      42.380  34.760  72.800  1.00  0.00           C
ATOM   4900  HA  LEU A 317      42.990  34.280  73.550  1.00  0.00           H
ATOM   4901  CB  LEU A 317      43.200  35.700  71.930  1.00  0.00           C
ATOM   4902  HB1 LEU A 317      43.640  36.510  72.550  1.00  0.00           H
ATOM   4903  HB2 LEU A 317      42.520  36.050  71.120  1.00  0.00           H
ATOM   4904  CG  LEU A 317      44.350  35.030  71.120  1.00  0.00           C
ATOM   4905  HG  LEU A 317      43.910  34.310  70.390  1.00  0.00           H
ATOM   4906  CD1 LEU A 317      44.960  36.120  70.200  1.00  0.00           C
ATOM   4907 HD11 LEU A 317      45.500  36.820  70.870  1.00  0.00           H
ATOM   4908 HD12 LEU A 317      44.140  36.610  69.630  1.00  0.00           H
ATOM   4909 HD13 LEU A 317      45.640  35.620  69.470  1.00  0.00           H
ATOM   4910  CD2 LEU A 317      45.440  34.270  71.900  1.00  0.00           C
ATOM   4911 HD21 LEU A 317      45.120  33.250  72.210  1.00  0.00           H
ATOM   4912 HD22 LEU A 317      45.850  34.810  72.780  1.00  0.00           H
ATOM   4913 HD23 LEU A 317      46.280  34.100  71.190  1.00  0.00           H
ATOM   4914  C   LEU A 317      41.410  35.580  73.680  1.00  0.00           C
ATOM   4915  O   LEU A 317      41.800  35.810  74.810  1.00  0.00           O
ATOM   4916  N   TYR A 318      40.250  35.970  73.200  1.00  0.00           N
ATOM   4917  HN  TYR A 318      39.960  35.680  72.290  1.00  0.00           H
ATOM   4918  CA  TYR A 318      39.320  36.730  74.070  1.00  0.00           C
ATOM   4919  HA  TYR A 318      39.730  37.670  74.430  1.00  0.00           H
ATOM   4920  CB  TYR A 318      38.040  37.070  73.260  1.00  0.00           C
ATOM   4921  HB1 TYR A 318      37.370  37.640  73.950  1.00  0.00           H
ATOM   4922  HB2 TYR A 318      37.600  36.110  72.940  1.00  0.00           H
ATOM   4923  CG  TYR A 318      38.310  37.830  71.960  1.00  0.00           C
ATOM   4924  CD1 TYR A 318      37.300  37.770  71.000  1.00  0.00           C
ATOM   4925  HD1 TYR A 318      36.390  37.300  71.330  1.00  0.00           H
ATOM   4926  CE1 TYR A 318      37.450  38.490  69.810  1.00  0.00           C
ATOM   4927  HE1 TYR A 318      36.710  38.530  69.030  1.00  0.00           H
ATOM   4928  CZ  TYR A 318      38.620  39.120  69.470  1.00  0.00           C
ATOM   4929  OH  TYR A 318      38.860  39.770  68.220  1.00  0.00           O
ATOM   4930  HH  TYR A 318      38.220  39.550  67.540  1.00  0.00           H
ATOM   4931  CD2 TYR A 318      39.390  38.690  71.690  1.00  0.00           C
ATOM   4932  HD2 TYR A 318      40.010  38.830  72.570  1.00  0.00           H
ATOM   4933  CE2 TYR A 318      39.550  39.290  70.430  1.00  0.00           C
ATOM   4934  HE2 TYR A 318      40.520  39.720  70.230  1.00  0.00           H
ATOM   4935  C   TYR A 318      38.880  35.860  75.260  1.00  0.00           C
ATOM   4936  O   TYR A 318      38.520  36.320  76.300  1.00  0.00           O
ATOM   4937  N   ALA A 319      38.750  34.500  75.140  1.00  0.00           N
ATOM   4938  HN  ALA A 319      39.080  34.120  74.280  1.00  0.00           H
ATOM   4939  CA  ALA A 319      38.310  33.480  76.080  1.00  0.00           C
ATOM   4940  HA  ALA A 319      37.440  33.940  76.530  1.00  0.00           H
ATOM   4941  CB  ALA A 319      38.040  32.170  75.350  1.00  0.00           C
ATOM   4942  HB1 ALA A 319      37.870  31.340  76.070  1.00  0.00           H
ATOM   4943  HB2 ALA A 319      38.780  31.960  74.550  1.00  0.00           H
ATOM   4944  HB3 ALA A 319      37.110  32.170  74.730  1.00  0.00           H
ATOM   4945  C   ALA A 319      39.330  33.330  77.350  1.00  0.00           C
ATOM   4946  O   ALA A 319      38.900  33.290  78.520  1.00  0.00           O
ATOM   4947  N   PHE A 320      40.600  33.350  77.070  1.00  0.00           N
ATOM   4948  HN  PHE A 320      40.930  33.440  76.140  1.00  0.00           H
ATOM   4949  CA  PHE A 320      41.680  33.050  78.030  1.00  0.00           C
ATOM   4950  HA  PHE A 320      41.170  32.710  78.920  1.00  0.00           H
ATOM   4951  CB  PHE A 320      42.440  31.780  77.610  1.00  0.00           C
ATOM   4952  HB1 PHE A 320      43.240  31.580  78.350  1.00  0.00           H
ATOM   4953  HB2 PHE A 320      42.880  31.970  76.600  1.00  0.00           H
ATOM   4954  CG  PHE A 320      41.470  30.600  77.560  1.00  0.00           C
ATOM   4955  CD1 PHE A 320      40.940  30.010  78.750  1.00  0.00           C
ATOM   4956  HD1 PHE A 320      41.310  30.430  79.680  1.00  0.00           H
ATOM   4957  CE1 PHE A 320      40.030  29.010  78.680  1.00  0.00           C
ATOM   4958  HE1 PHE A 320      39.660  28.510  79.560  1.00  0.00           H
ATOM   4959  CZ  PHE A 320      39.510  28.620  77.420  1.00  0.00           C
ATOM   4960  HZ  PHE A 320      38.740  27.870  77.470  1.00  0.00           H
ATOM   4961  CD2 PHE A 320      41.050  30.040  76.340  1.00  0.00           C
ATOM   4962  HD2 PHE A 320      41.470  30.500  75.460  1.00  0.00           H
ATOM   4963  CE2 PHE A 320      39.940  29.210  76.290  1.00  0.00           C
ATOM   4964  HE2 PHE A 320      39.600  28.830  75.340  1.00  0.00           H
ATOM   4965  C   PHE A 320      42.580  34.200  78.390  1.00  0.00           C
ATOM   4966  O   PHE A 320      43.600  34.060  79.010  1.00  0.00           O
ATOM   4967  N   LEU A 321      42.390  35.480  77.950  1.00  0.00           N
ATOM   4968  HN  LEU A 321      41.600  35.730  77.400  1.00  0.00           H
ATOM   4969  CA  LEU A 321      43.270  36.560  78.370  1.00  0.00           C
ATOM   4970  HA  LEU A 321      44.190  36.190  78.810  1.00  0.00           H
ATOM   4971  CB  LEU A 321      43.780  37.370  77.080  1.00  0.00           C
ATOM   4972  HB1 LEU A 321      44.260  38.310  77.410  1.00  0.00           H
ATOM   4973  HB2 LEU A 321      42.900  37.630  76.450  1.00  0.00           H
ATOM   4974  CG  LEU A 321      44.740  36.530  76.120  1.00  0.00           C
ATOM   4975  HG  LEU A 321      44.300  35.530  75.950  1.00  0.00           H
ATOM   4976  CD1 LEU A 321      44.890  37.340  74.830  1.00  0.00           C
ATOM   4977 HD11 LEU A 321      45.620  36.790  74.190  1.00  0.00           H
ATOM   4978 HD12 LEU A 321      45.310  38.350  75.030  1.00  0.00           H
ATOM   4979 HD13 LEU A 321      43.920  37.540  74.330  1.00  0.00           H
ATOM   4980  CD2 LEU A 321      46.170  36.420  76.660  1.00  0.00           C
ATOM   4981 HD21 LEU A 321      46.720  37.340  76.350  1.00  0.00           H
ATOM   4982 HD22 LEU A 321      46.700  35.580  76.170  1.00  0.00           H
ATOM   4983 HD23 LEU A 321      46.150  36.330  77.770  1.00  0.00           H
ATOM   4984  C   LEU A 321      42.630  37.530  79.400  1.00  0.00           C
ATOM   4985  O   LEU A 321      43.250  38.470  79.950  1.00  0.00           O
ATOM   4986  N   ASP A 322      41.290  37.370  79.720  1.00  0.00           N
ATOM   4987  HN  ASP A 322      40.720  36.590  79.470  1.00  0.00           H
ATOM   4988  CA  ASP A 322      40.640  38.300  80.640  1.00  0.00           C
ATOM   4989  HA  ASP A 322      41.390  38.880  81.160  1.00  0.00           H
ATOM   4990  CB  ASP A 322      39.560  39.100  79.910  1.00  0.00           C
ATOM   4991  HB1 ASP A 322      38.830  38.400  79.470  1.00  0.00           H
ATOM   4992  HB2 ASP A 322      39.990  39.640  79.040  1.00  0.00           H
ATOM   4993  CG  ASP A 322      38.820  40.050  80.790  1.00  0.00           C
ATOM   4994  OD1 ASP A 322      37.730  40.600  80.410  1.00  0.00           O
ATOM   4995  OD2 ASP A 322      39.210  40.280  81.980  1.00  0.00           O
ATOM   4996  C   ASP A 322      40.020  37.360  81.660  1.00  0.00           C
ATOM   4997  O   ASP A 322      39.360  36.350  81.360  1.00  0.00           O
ATOM   4998  N   GLU A 323      40.110  37.670  82.980  1.00  0.00           N
ATOM   4999  HN  GLU A 323      40.590  38.530  83.150  1.00  0.00           H
ATOM   5000  CA  GLU A 323      39.510  36.980  84.190  1.00  0.00           C
ATOM   5001  HA  GLU A 323      39.910  35.970  84.170  1.00  0.00           H
ATOM   5002  CB  GLU A 323      39.970  37.740  85.510  1.00  0.00           C
ATOM   5003  HB1 GLU A 323      39.330  37.240  86.270  1.00  0.00           H
ATOM   5004  HB2 GLU A 323      39.510  38.750  85.550  1.00  0.00           H
ATOM   5005  CG  GLU A 323      41.440  37.660  85.910  1.00  0.00           C
ATOM   5006  HG1 GLU A 323      41.630  38.070  86.920  1.00  0.00           H
ATOM   5007  HG2 GLU A 323      42.070  38.340  85.290  1.00  0.00           H
ATOM   5008  CD  GLU A 323      42.170  36.310  85.860  1.00  0.00           C
ATOM   5009  OE1 GLU A 323      41.600  35.300  86.260  1.00  0.00           O
ATOM   5010  OE2 GLU A 323      43.330  36.280  85.330  1.00  0.00           O
ATOM   5011  C   GLU A 323      38.010  36.720  84.230  1.00  0.00           C
ATOM   5012  O   GLU A 323      37.550  35.620  84.500  1.00  0.00           O
ATOM   5013  N   ASN A 324      37.290  37.790  83.860  1.00  0.00           N
ATOM   5014  HN  ASN A 324      37.770  38.640  83.650  1.00  0.00           H
ATOM   5015  CA  ASN A 324      35.870  37.620  83.550  1.00  0.00           C
ATOM   5016  HA  ASN A 324      35.470  37.040  84.370  1.00  0.00           H
ATOM   5017  CB  ASN A 324      35.070  38.960  83.340  1.00  0.00           C
ATOM   5018  HB1 ASN A 324      34.010  38.690  83.140  1.00  0.00           H
ATOM   5019  HB2 ASN A 324      35.450  39.530  82.480  1.00  0.00           H
ATOM   5020  CG  ASN A 324      35.070  39.930  84.550  1.00  0.00           C
ATOM   5021  OD1 ASN A 324      35.610  41.060  84.640  1.00  0.00           O
ATOM   5022  ND2 ASN A 324      34.210  39.610  85.560  1.00  0.00           N
ATOM   5023 HD21 ASN A 324      34.180  40.240  86.340  1.00  0.00           H
ATOM   5024 HD22 ASN A 324      33.910  38.680  85.790  1.00  0.00           H
ATOM   5025  C   ASN A 324      35.520  36.720  82.360  1.00  0.00           C
ATOM   5026  O   ASN A 324      34.550  35.900  82.490  1.00  0.00           O
ATOM   5027  N   PHE A 325      36.200  36.780  81.180  1.00  0.00           N
ATOM   5028  HN  PHE A 325      36.920  37.440  80.990  1.00  0.00           H
ATOM   5029  CA  PHE A 325      36.010  35.770  80.150  1.00  0.00           C
ATOM   5030  HA  PHE A 325      34.940  35.730  80.020  1.00  0.00           H
ATOM   5031  CB  PHE A 325      36.660  36.150  78.770  1.00  0.00           C
ATOM   5032  HB1 PHE A 325      36.620  35.290  78.070  1.00  0.00           H
ATOM   5033  HB2 PHE A 325      37.730  36.380  78.970  1.00  0.00           H
ATOM   5034  CG  PHE A 325      35.920  37.270  78.050  1.00  0.00           C
ATOM   5035  CD1 PHE A 325      34.600  37.010  77.750  1.00  0.00           C
ATOM   5036  HD1 PHE A 325      34.120  36.100  78.070  1.00  0.00           H
ATOM   5037  CE1 PHE A 325      33.870  37.990  77.050  1.00  0.00           C
ATOM   5038  HE1 PHE A 325      32.810  37.930  76.860  1.00  0.00           H
ATOM   5039  CZ  PHE A 325      34.500  39.210  76.570  1.00  0.00           C
ATOM   5040  HZ  PHE A 325      33.970  40.030  76.110  1.00  0.00           H
ATOM   5041  CD2 PHE A 325      36.560  38.390  77.540  1.00  0.00           C
ATOM   5042  HD2 PHE A 325      37.580  38.610  77.830  1.00  0.00           H
ATOM   5043  CE2 PHE A 325      35.930  39.390  76.850  1.00  0.00           C
ATOM   5044  HE2 PHE A 325      36.370  40.250  76.360  1.00  0.00           H
ATOM   5045  C   PHE A 325      36.430  34.370  80.570  1.00  0.00           C
ATOM   5046  O   PHE A 325      35.620  33.420  80.420  1.00  0.00           O
ATOM   5047  N   LYS A 326      37.590  34.210  81.310  1.00  0.00           N
ATOM   5048  HN  LYS A 326      38.160  34.990  81.530  1.00  0.00           H
ATOM   5049  CA  LYS A 326      37.980  32.920  81.880  1.00  0.00           C
ATOM   5050  HA  LYS A 326      38.120  32.200  81.080  1.00  0.00           H
ATOM   5051  CB  LYS A 326      39.320  33.020  82.580  1.00  0.00           C
ATOM   5052  HB1 LYS A 326      39.700  32.200  83.220  1.00  0.00           H
ATOM   5053  HB2 LYS A 326      39.170  33.810  83.350  1.00  0.00           H
ATOM   5054  CG  LYS A 326      40.530  33.420  81.670  1.00  0.00           C
ATOM   5055  HG1 LYS A 326      40.340  34.120  80.830  1.00  0.00           H
ATOM   5056  HG2 LYS A 326      41.080  32.530  81.290  1.00  0.00           H
ATOM   5057  CD  LYS A 326      41.700  34.060  82.500  1.00  0.00           C
ATOM   5058  HD1 LYS A 326      41.490  35.070  82.890  1.00  0.00           H
ATOM   5059  HD2 LYS A 326      42.460  34.130  81.690  1.00  0.00           H
ATOM   5060  CE  LYS A 326      42.260  33.230  83.700  1.00  0.00           C
ATOM   5061  HE1 LYS A 326      42.580  32.220  83.370  1.00  0.00           H
[truncated: 6,174,099 more chars]
