# Supplementary material for: Descriptive molecular pharmacology of the δ opioid receptor (DOR): A computational study with structural approach
Source: PLoS One. 2024 Jul 11;19(7):e0304068. doi: 10.1371/journal.pone.0304068 (PMC11239112; doi:10.1371/journal.pone.0304068)
Supplement: S1 File — (ZIP) [file pone.0304068.s025.zip › DORNLX-III_0.pdb]

TITLE     Title
REMARK    THIS IS A SIMULATION BOX
CRYST1   81.424   81.424  116.566  90.00  90.00  90.00 P 1           1
MODEL        1
ATOM      1  N   GLU A   2      68.130  50.410  30.990  1.00  0.00           N
ATOM      2  HT1 GLU A   2      68.030  50.530  29.970  1.00  0.00           H
ATOM      3  HT2 GLU A   2      69.090  50.050  31.200  1.00  0.00           H
ATOM      4  HT3 GLU A   2      68.060  51.280  31.550  1.00  0.00           H
ATOM      5  CA  GLU A   2      67.070  49.510  31.430  1.00  0.00           C
ATOM      6  HA  GLU A   2      66.720  49.820  32.400  1.00  0.00           H
ATOM      7  CB  GLU A   2      65.830  49.530  30.500  1.00  0.00           C
ATOM      8  HB1 GLU A   2      66.240  49.570  29.470  1.00  0.00           H
ATOM      9  HB2 GLU A   2      65.320  50.500  30.660  1.00  0.00           H
ATOM     10  CG  GLU A   2      64.830  48.350  30.670  1.00  0.00           C
ATOM     11  HG1 GLU A   2      64.350  48.340  31.670  1.00  0.00           H
ATOM     12  HG2 GLU A   2      65.190  47.350  30.350  1.00  0.00           H
ATOM     13  CD  GLU A   2      63.720  48.610  29.660  1.00  0.00           C
ATOM     14  OE1 GLU A   2      63.010  49.660  29.700  1.00  0.00           O
ATOM     15  OE2 GLU A   2      63.470  47.660  28.850  1.00  0.00           O
ATOM     16  C   GLU A   2      67.450  48.110  31.740  1.00  0.00           C
ATOM     17  O   GLU A   2      67.080  47.660  32.740  1.00  0.00           O
ATOM     18  N   PRO A   3      68.050  47.300  30.950  1.00  0.00           N
ATOM     19  CD  PRO A   3      68.490  47.500  29.560  1.00  0.00           C
ATOM     20  HD1 PRO A   3      69.290  48.260  29.460  1.00  0.00           H
ATOM     21  HD2 PRO A   3      67.630  47.780  28.910  1.00  0.00           H
ATOM     22  CA  PRO A   3      68.070  45.870  31.240  1.00  0.00           C
ATOM     23  HA  PRO A   3      67.150  45.440  31.620  1.00  0.00           H
ATOM     24  CB  PRO A   3      68.250  45.180  29.870  1.00  0.00           C
ATOM     25  HB1 PRO A   3      67.270  45.050  29.360  1.00  0.00           H
ATOM     26  HB2 PRO A   3      68.700  44.170  29.980  1.00  0.00           H
ATOM     27  CG  PRO A   3      68.990  46.160  29.030  1.00  0.00           C
ATOM     28  HG1 PRO A   3      70.070  46.180  29.280  1.00  0.00           H
ATOM     29  HG2 PRO A   3      68.810  46.120  27.930  1.00  0.00           H
ATOM     30  C   PRO A   3      69.140  45.530  32.260  1.00  0.00           C
ATOM     31  O   PRO A   3      68.880  44.570  33.000  1.00  0.00           O
ATOM     32  N   ALA A   4      70.260  46.240  32.350  1.00  0.00           N
ATOM     33  HN  ALA A   4      70.370  47.010  31.720  1.00  0.00           H
ATOM     34  CA  ALA A   4      71.260  45.930  33.350  1.00  0.00           C
ATOM     35  HA  ALA A   4      71.440  44.860  33.330  1.00  0.00           H
ATOM     36  CB  ALA A   4      72.490  46.780  33.070  1.00  0.00           C
ATOM     37  HB1 ALA A   4      73.160  46.730  33.950  1.00  0.00           H
ATOM     38  HB2 ALA A   4      72.030  47.780  32.890  1.00  0.00           H
ATOM     39  HB3 ALA A   4      73.030  46.390  32.180  1.00  0.00           H
ATOM     40  C   ALA A   4      70.790  46.110  34.820  1.00  0.00           C
ATOM     41  O   ALA A   4      71.020  45.170  35.570  1.00  0.00           O
ATOM     42  N   PRO A   5      70.120  47.180  35.290  1.00  0.00           N
ATOM     43  CD  PRO A   5      69.990  48.540  34.600  1.00  0.00           C
ATOM     44  HD1 PRO A   5      69.780  48.420  33.520  1.00  0.00           H
ATOM     45  HD2 PRO A   5      70.960  49.040  34.820  1.00  0.00           H
ATOM     46  CA  PRO A   5      69.630  47.320  36.650  1.00  0.00           C
ATOM     47  HA  PRO A   5      70.320  46.970  37.400  1.00  0.00           H
ATOM     48  CB  PRO A   5      69.300  48.860  36.770  1.00  0.00           C
ATOM     49  HB1 PRO A   5      70.220  49.310  37.220  1.00  0.00           H
ATOM     50  HB2 PRO A   5      68.430  49.190  37.380  1.00  0.00           H
ATOM     51  CG  PRO A   5      68.930  49.260  35.350  1.00  0.00           C
ATOM     52  HG1 PRO A   5      67.910  48.990  35.010  1.00  0.00           H
ATOM     53  HG2 PRO A   5      68.990  50.360  35.260  1.00  0.00           H
ATOM     54  C   PRO A   5      68.450  46.410  36.820  1.00  0.00           C
ATOM     55  O   PRO A   5      68.220  45.910  37.920  1.00  0.00           O
ATOM     56  N   SER A   6      67.700  46.110  35.730  1.00  0.00           N
ATOM     57  HN  SER A   6      67.920  46.560  34.870  1.00  0.00           H
ATOM     58  CA  SER A   6      66.560  45.240  35.760  1.00  0.00           C
ATOM     59  HA  SER A   6      65.890  45.500  36.570  1.00  0.00           H
ATOM     60  CB  SER A   6      65.740  45.320  34.440  1.00  0.00           C
ATOM     61  HB1 SER A   6      66.450  44.890  33.710  1.00  0.00           H
ATOM     62  HB2 SER A   6      65.450  46.350  34.170  1.00  0.00           H
ATOM     63  OG  SER A   6      64.620  44.420  34.460  1.00  0.00           O
ATOM     64  HG1 SER A   6      64.040  44.620  35.200  1.00  0.00           H
ATOM     65  C   SER A   6      67.040  43.860  35.970  1.00  0.00           C
ATOM     66  O   SER A   6      66.280  43.160  36.660  1.00  0.00           O
ATOM     67  N   ALA A   7      68.280  43.430  35.640  1.00  0.00           N
ATOM     68  HN  ALA A   7      68.970  43.920  35.110  1.00  0.00           H
ATOM     69  CA  ALA A   7      68.700  42.060  35.880  1.00  0.00           C
ATOM     70  HA  ALA A   7      67.930  41.350  35.600  1.00  0.00           H
ATOM     71  CB  ALA A   7      69.890  41.780  35.010  1.00  0.00           C
ATOM     72  HB1 ALA A   7      69.970  40.680  34.900  1.00  0.00           H
ATOM     73  HB2 ALA A   7      70.860  42.220  35.300  1.00  0.00           H
ATOM     74  HB3 ALA A   7      69.710  42.220  34.010  1.00  0.00           H
ATOM     75  C   ALA A   7      69.080  41.780  37.310  1.00  0.00           C
ATOM     76  O   ALA A   7      69.210  40.670  37.720  1.00  0.00           O
ATOM     77  N   GLY A   8      69.290  42.830  38.080  1.00  0.00           N
ATOM     78  HN  GLY A   8      69.110  43.710  37.650  1.00  0.00           H
ATOM     79  CA  GLY A   8      69.530  42.820  39.500  1.00  0.00           C
ATOM     80  HA1 GLY A   8      69.920  43.810  39.690  1.00  0.00           H
ATOM     81  HA2 GLY A   8      70.070  41.970  39.900  1.00  0.00           H
ATOM     82  C   GLY A   8      68.220  42.690  40.250  1.00  0.00           C
ATOM     83  O   GLY A   8      68.190  42.000  41.270  1.00  0.00           O
ATOM     84  N   ALA A   9      67.080  43.320  39.670  1.00  0.00           N
ATOM     85  HN  ALA A   9      67.270  43.830  38.830  1.00  0.00           H
ATOM     86  CA  ALA A   9      65.740  43.150  40.080  1.00  0.00           C
ATOM     87  HA  ALA A   9      65.750  43.420  41.130  1.00  0.00           H
ATOM     88  CB  ALA A   9      64.810  44.100  39.340  1.00  0.00           C
ATOM     89  HB1 ALA A   9      65.130  44.230  38.280  1.00  0.00           H
ATOM     90  HB2 ALA A   9      64.750  45.120  39.770  1.00  0.00           H
ATOM     91  HB3 ALA A   9      63.790  43.670  39.360  1.00  0.00           H
ATOM     92  C   ALA A   9      65.250  41.740  39.840  1.00  0.00           C
ATOM     93  O   ALA A   9      64.460  41.180  40.600  1.00  0.00           O
ATOM     94  N   GLU A  10      65.690  41.220  38.690  1.00  0.00           N
ATOM     95  HN  GLU A  10      66.020  41.810  37.960  1.00  0.00           H
ATOM     96  CA  GLU A  10      65.460  39.820  38.330  1.00  0.00           C
ATOM     97  HA  GLU A  10      64.450  39.510  38.570  1.00  0.00           H
ATOM     98  CB  GLU A  10      65.530  39.690  36.780  1.00  0.00           C
ATOM     99  HB1 GLU A  10      65.610  38.610  36.520  1.00  0.00           H
ATOM    100  HB2 GLU A  10      66.330  40.390  36.460  1.00  0.00           H
ATOM    101  CG  GLU A  10      64.150  40.090  36.130  1.00  0.00           C
ATOM    102  HG1 GLU A  10      64.140  41.200  36.170  1.00  0.00           H
ATOM    103  HG2 GLU A  10      63.370  39.640  36.790  1.00  0.00           H
ATOM    104  CD  GLU A  10      63.860  39.560  34.680  1.00  0.00           C
ATOM    105  OE1 GLU A  10      64.510  38.580  34.260  1.00  0.00           O
ATOM    106  OE2 GLU A  10      62.980  40.130  34.030  1.00  0.00           O
ATOM    107  C   GLU A  10      66.380  38.780  39.020  1.00  0.00           C
ATOM    108  O   GLU A  10      66.060  37.620  39.060  1.00  0.00           O
ATOM    109  N   LEU A  11      67.440  39.310  39.680  1.00  0.00           N
ATOM    110  HN  LEU A  11      67.490  40.310  39.680  1.00  0.00           H
ATOM    111  CA  LEU A  11      68.180  38.600  40.660  1.00  0.00           C
ATOM    112  HA  LEU A  11      68.820  39.350  41.090  1.00  0.00           H
ATOM    113  CB  LEU A  11      67.290  38.000  41.770  1.00  0.00           C
ATOM    114  HB1 LEU A  11      68.000  37.530  42.480  1.00  0.00           H
ATOM    115  HB2 LEU A  11      66.650  37.230  41.290  1.00  0.00           H
ATOM    116  CG  LEU A  11      66.560  39.150  42.540  1.00  0.00           C
ATOM    117  HG  LEU A  11      66.450  40.010  41.840  1.00  0.00           H
ATOM    118  CD1 LEU A  11      65.120  38.780  43.040  1.00  0.00           C
ATOM    119 HD11 LEU A  11      64.660  39.740  43.370  1.00  0.00           H
ATOM    120 HD12 LEU A  11      64.960  38.070  43.880  1.00  0.00           H
ATOM    121 HD13 LEU A  11      64.610  38.410  42.130  1.00  0.00           H
ATOM    122  CD2 LEU A  11      67.310  39.660  43.780  1.00  0.00           C
ATOM    123 HD21 LEU A  11      67.250  38.860  44.560  1.00  0.00           H
ATOM    124 HD22 LEU A  11      66.820  40.570  44.170  1.00  0.00           H
ATOM    125 HD23 LEU A  11      68.360  39.990  43.600  1.00  0.00           H
ATOM    126  C   LEU A  11      69.120  37.600  39.900  1.00  0.00           C
ATOM    127  O   LEU A  11      69.500  36.540  40.360  1.00  0.00           O
ATOM    128  N   GLN A  12      69.550  38.050  38.700  1.00  0.00           N
ATOM    129  HN  GLN A  12      69.360  39.000  38.470  1.00  0.00           H
ATOM    130  CA  GLN A  12      70.360  37.190  37.880  1.00  0.00           C
ATOM    131  HA  GLN A  12      70.310  36.190  38.280  1.00  0.00           H
ATOM    132  CB  GLN A  12      69.750  37.040  36.450  1.00  0.00           C
ATOM    133  HB1 GLN A  12      69.640  38.060  36.000  1.00  0.00           H
ATOM    134  HB2 GLN A  12      68.710  36.650  36.530  1.00  0.00           H
ATOM    135  CG  GLN A  12      70.480  36.200  35.310  1.00  0.00           C
ATOM    136  HG1 GLN A  12      71.520  36.570  35.270  1.00  0.00           H
ATOM    137  HG2 GLN A  12      70.050  36.430  34.310  1.00  0.00           H
ATOM    138  CD  GLN A  12      70.610  34.710  35.490  1.00  0.00           C
ATOM    139  OE1 GLN A  12      70.410  34.140  36.560  1.00  0.00           O
ATOM    140  NE2 GLN A  12      70.820  33.970  34.380  1.00  0.00           N
ATOM    141 HE21 GLN A  12      70.750  32.980  34.510  1.00  0.00           H
ATOM    142 HE22 GLN A  12      70.980  34.450  33.510  1.00  0.00           H
ATOM    143  C   GLN A  12      71.850  37.580  37.740  1.00  0.00           C
ATOM    144  O   GLN A  12      72.160  38.580  37.070  1.00  0.00           O
ATOM    145  N   PRO A  13      72.840  36.920  38.270  1.00  0.00           N
ATOM    146  CD  PRO A  13      72.700  36.030  39.410  1.00  0.00           C
ATOM    147  HD1 PRO A  13      72.270  35.080  39.030  1.00  0.00           H
ATOM    148  HD2 PRO A  13      72.060  36.530  40.170  1.00  0.00           H
ATOM    149  CA  PRO A  13      74.230  37.010  37.720  1.00  0.00           C
ATOM    150  HA  PRO A  13      74.500  37.970  37.300  1.00  0.00           H
ATOM    151  CB  PRO A  13      75.040  36.630  38.970  1.00  0.00           C
ATOM    152  HB1 PRO A  13      75.260  37.560  39.540  1.00  0.00           H
ATOM    153  HB2 PRO A  13      76.080  36.280  38.810  1.00  0.00           H
ATOM    154  CG  PRO A  13      74.170  35.800  39.910  1.00  0.00           C
ATOM    155  HG1 PRO A  13      74.590  34.780  39.770  1.00  0.00           H
ATOM    156  HG2 PRO A  13      74.180  36.150  40.970  1.00  0.00           H
ATOM    157  C   PRO A  13      74.570  35.980  36.680  1.00  0.00           C
ATOM    158  O   PRO A  13      74.930  34.870  37.140  1.00  0.00           O
ATOM    159  N   PRO A  14      74.560  36.100  35.330  1.00  0.00           N
ATOM    160  CD  PRO A  14      74.230  37.360  34.570  1.00  0.00           C
ATOM    161  HD1 PRO A  14      75.150  37.970  34.500  1.00  0.00           H
ATOM    162  HD2 PRO A  14      73.380  37.940  35.000  1.00  0.00           H
ATOM    163  CA  PRO A  14      74.880  34.980  34.430  1.00  0.00           C
ATOM    164  HA  PRO A  14      74.140  34.220  34.650  1.00  0.00           H
ATOM    165  CB  PRO A  14      74.880  35.680  33.010  1.00  0.00           C
ATOM    166  HB1 PRO A  14      74.560  35.030  32.170  1.00  0.00           H
ATOM    167  HB2 PRO A  14      75.870  36.090  32.720  1.00  0.00           H
ATOM    168  CG  PRO A  14      73.810  36.780  33.200  1.00  0.00           C
ATOM    169  HG1 PRO A  14      73.830  37.630  32.490  1.00  0.00           H
ATOM    170  HG2 PRO A  14      72.840  36.250  33.090  1.00  0.00           H
ATOM    171  C   PRO A  14      76.200  34.260  34.560  1.00  0.00           C
ATOM    172  O   PRO A  14      76.180  33.020  34.550  1.00  0.00           O
ATOM    173  N   LEU A  15      77.340  34.970  34.820  1.00  0.00           N
ATOM    174  HN  LEU A  15      77.550  35.930  34.970  1.00  0.00           H
ATOM    175  CA  LEU A  15      78.600  34.250  34.940  1.00  0.00           C
ATOM    176  HA  LEU A  15      78.730  33.720  34.010  1.00  0.00           H
ATOM    177  CB  LEU A  15      79.710  35.230  35.200  1.00  0.00           C
ATOM    178  HB1 LEU A  15      79.380  35.720  36.140  1.00  0.00           H
ATOM    179  HB2 LEU A  15      79.780  36.010  34.410  1.00  0.00           H
ATOM    180  CG  LEU A  15      81.200  34.780  35.340  1.00  0.00           C
ATOM    181  HG  LEU A  15      81.320  34.140  36.230  1.00  0.00           H
ATOM    182  CD1 LEU A  15       0.310  34.060  34.110  1.00  0.00           C
ATOM    183 HD11 LEU A  15       0.070  34.800  33.320  1.00  0.00           H
ATOM    184 HD12 LEU A  15      81.220  33.120  33.810  1.00  0.00           H
ATOM    185 HD13 LEU A  15       1.410  33.920  34.180  1.00  0.00           H
ATOM    186  CD2 LEU A  15       0.570  36.090  35.700  1.00  0.00           C
ATOM    187 HD21 LEU A  15       1.680  36.020  35.700  1.00  0.00           H
ATOM    188 HD22 LEU A  15       0.210  36.510  36.660  1.00  0.00           H
ATOM    189 HD23 LEU A  15       0.450  36.870  34.910  1.00  0.00           H
ATOM    190  C   LEU A  15      78.550  33.200  36.080  1.00  0.00           C
ATOM    191  O   LEU A  15      78.830  32.000  35.990  1.00  0.00           O
ATOM    192  N   PHE A  16      78.060  33.640  37.200  1.00  0.00           N
ATOM    193  HN  PHE A  16      77.670  34.560  37.250  1.00  0.00           H
ATOM    194  CA  PHE A  16      77.760  32.760  38.320  1.00  0.00           C
ATOM    195  HA  PHE A  16      78.570  32.130  38.650  1.00  0.00           H
ATOM    196  CB  PHE A  16      77.440  33.570  39.580  1.00  0.00           C
ATOM    197  HB1 PHE A  16      77.060  32.920  40.400  1.00  0.00           H
ATOM    198  HB2 PHE A  16      76.540  34.200  39.390  1.00  0.00           H
ATOM    199  CG  PHE A  16      78.650  34.350  40.020  1.00  0.00           C
ATOM    200  CD1 PHE A  16      79.010  35.590  39.520  1.00  0.00           C
ATOM    201  HD1 PHE A  16      78.440  36.020  38.700  1.00  0.00           H
ATOM    202  CE1 PHE A  16      80.180  36.270  40.000  1.00  0.00           C
ATOM    203  HE1 PHE A  16      80.450  37.150  39.430  1.00  0.00           H
ATOM    204  CZ  PHE A  16      81.000  35.670  40.890  1.00  0.00           C
ATOM    205  HZ  PHE A  16       0.550  36.060  41.140  1.00  0.00           H
ATOM    206  CD2 PHE A  16      79.410  33.880  41.130  1.00  0.00           C
ATOM    207  HD2 PHE A  16      79.240  32.910  41.580  1.00  0.00           H
ATOM    208  CE2 PHE A  16      80.640  34.470  41.530  1.00  0.00           C
ATOM    209  HE2 PHE A  16      81.260  34.010  42.280  1.00  0.00           H
ATOM    210  C   PHE A  16      76.650  31.770  38.070  1.00  0.00           C
ATOM    211  O   PHE A  16      76.730  30.630  38.450  1.00  0.00           O
ATOM    212  N   ALA A  17      75.560  32.110  37.380  1.00  0.00           N
ATOM    213  HN  ALA A  17      75.330  33.040  37.110  1.00  0.00           H
ATOM    214  CA  ALA A  17      74.500  31.180  37.030  1.00  0.00           C
ATOM    215  HA  ALA A  17      74.240  30.790  38.000  1.00  0.00           H
ATOM    216  CB  ALA A  17      73.430  32.000  36.450  1.00  0.00           C
ATOM    217  HB1 ALA A  17      73.100  32.780  37.180  1.00  0.00           H
ATOM    218  HB2 ALA A  17      72.530  31.430  36.140  1.00  0.00           H
ATOM    219  HB3 ALA A  17      73.820  32.440  35.500  1.00  0.00           H
ATOM    220  C   ALA A  17      74.970  30.050  36.090  1.00  0.00           C
ATOM    221  O   ALA A  17      74.460  28.950  36.140  1.00  0.00           O
ATOM    222  N   ASN A  18      75.810  30.380  35.120  1.00  0.00           N
ATOM    223  HN  ASN A  18      76.040  31.350  35.060  1.00  0.00           H
ATOM    224  CA  ASN A  18      76.490  29.540  34.140  1.00  0.00           C
ATOM    225  HA  ASN A  18      75.720  29.040  33.580  1.00  0.00           H
ATOM    226  CB  ASN A  18      77.500  30.370  33.240  1.00  0.00           C
ATOM    227  HB1 ASN A  18      78.210  29.670  32.760  1.00  0.00           H
ATOM    228  HB2 ASN A  18      78.090  31.090  33.850  1.00  0.00           H
ATOM    229  CG  ASN A  18      76.750  31.040  32.100  1.00  0.00           C
ATOM    230  OD1 ASN A  18      75.550  31.340  32.170  1.00  0.00           O
ATOM    231  ND2 ASN A  18      77.430  31.140  30.920  1.00  0.00           N
ATOM    232 HD22 ASN A  18      78.360  30.810  30.760  1.00  0.00           H
ATOM    233  C   ASN A  18      77.260  28.490  34.940  1.00  0.00           C
ATOM    234  O   ASN A  18      77.320  27.270  34.620  1.00  0.00           O
ATOM    235  N   ALA A  19      77.900  28.920  36.030  1.00  0.00           N
ATOM    236  HN  ALA A  19      77.590  29.820  36.320  1.00  0.00           H
ATOM    237  CA  ALA A  19      78.670  27.980  36.720  1.00  0.00           C
ATOM    238  HA  ALA A  19      79.120  27.250  36.060  1.00  0.00           H
ATOM    239  CB  ALA A  19      79.880  28.720  37.400  1.00  0.00           C
ATOM    240  HB1 ALA A  19      80.840  28.170  37.360  1.00  0.00           H
ATOM    241  HB2 ALA A  19      79.610  28.810  38.480  1.00  0.00           H
ATOM    242  HB3 ALA A  19      79.840  29.790  37.120  1.00  0.00           H
ATOM    243  C   ALA A  19      77.910  27.150  37.750  1.00  0.00           C
ATOM    244  O   ALA A  19      78.330  26.060  38.070  1.00  0.00           O
ATOM    245  N   SER A  20      76.750  27.630  38.300  1.00  0.00           N
ATOM    246  HN  SER A  20      76.430  28.570  38.280  1.00  0.00           H
ATOM    247  CA  SER A  20      75.900  26.760  38.990  1.00  0.00           C
ATOM    248  HA  SER A  20      76.440  26.390  39.840  1.00  0.00           H
ATOM    249  CB  SER A  20      74.680  27.640  39.470  1.00  0.00           C
ATOM    250  HB1 SER A  20      73.940  27.020  40.010  1.00  0.00           H
ATOM    251  HB2 SER A  20      74.190  28.160  38.610  1.00  0.00           H
ATOM    252  OG  SER A  20      75.110  28.760  40.300  1.00  0.00           O
ATOM    253  HG1 SER A  20      75.530  28.450  41.110  1.00  0.00           H
ATOM    254  C   SER A  20      75.380  25.610  38.110  1.00  0.00           C
ATOM    255  O   SER A  20      75.270  24.470  38.570  1.00  0.00           O
ATOM    256  N   ASP A  21      75.020  25.920  36.840  1.00  0.00           N
ATOM    257  HN  ASP A  21      74.940  26.880  36.580  1.00  0.00           H
ATOM    258  CA  ASP A  21      74.190  25.050  35.970  1.00  0.00           C
ATOM    259  HA  ASP A  21      73.250  24.920  36.490  1.00  0.00           H
ATOM    260  CB  ASP A  21      73.980  25.940  34.680  1.00  0.00           C
ATOM    261  HB1 ASP A  21      74.930  26.130  34.120  1.00  0.00           H
ATOM    262  HB2 ASP A  21      73.500  26.850  35.080  1.00  0.00           H
ATOM    263  CG  ASP A  21      73.060  25.280  33.700  1.00  0.00           C
ATOM    264  OD1 ASP A  21      73.570  24.650  32.640  1.00  0.00           O
ATOM    265  OD2 ASP A  21      71.790  25.280  33.950  1.00  0.00           O
ATOM    266  C   ASP A  21      74.650  23.650  35.590  1.00  0.00           C
ATOM    267  O   ASP A  21      73.760  22.830  35.400  1.00  0.00           O
ATOM    268  N   ALA A  22      75.960  23.390  35.560  1.00  0.00           N
ATOM    269  HN  ALA A  22      76.540  24.130  35.910  1.00  0.00           H
ATOM    270  CA  ALA A  22      76.550  22.170  35.110  1.00  0.00           C
ATOM    271  HA  ALA A  22      76.300  22.000  34.070  1.00  0.00           H
ATOM    272  CB  ALA A  22      78.080  22.140  35.120  1.00  0.00           C
ATOM    273  HB1 ALA A  22      78.460  21.170  34.750  1.00  0.00           H
ATOM    274  HB2 ALA A  22      78.520  22.360  36.110  1.00  0.00           H
ATOM    275  HB3 ALA A  22      78.460  22.960  34.460  1.00  0.00           H
ATOM    276  C   ALA A  22      76.050  20.950  35.820  1.00  0.00           C
ATOM    277  O   ALA A  22      75.540  20.060  35.130  1.00  0.00           O
ATOM    278  N   TYR A  23      76.230  20.800  37.160  1.00  0.00           N
ATOM    279  HN  TYR A  23      76.680  21.490  37.720  1.00  0.00           H
ATOM    280  CA  TYR A  23      75.670  19.640  37.870  1.00  0.00           C
ATOM    281  HA  TYR A  23      76.030  18.760  37.350  1.00  0.00           H
ATOM    282  CB  TYR A  23      76.210  19.530  39.340  1.00  0.00           C
ATOM    283  HB1 TYR A  23      76.290  20.500  39.880  1.00  0.00           H
ATOM    284  HB2 TYR A  23      77.260  19.190  39.170  1.00  0.00           H
ATOM    285  CG  TYR A  23      75.550  18.550  40.320  1.00  0.00           C
ATOM    286  CD1 TYR A  23      75.090  19.090  41.530  1.00  0.00           C
ATOM    287  HD1 TYR A  23      75.260  20.150  41.700  1.00  0.00           H
ATOM    288  CE1 TYR A  23      74.330  18.350  42.420  1.00  0.00           C
ATOM    289  HE1 TYR A  23      73.980  18.860  43.310  1.00  0.00           H
ATOM    290  CZ  TYR A  23      74.070  16.990  42.080  1.00  0.00           C
ATOM    291  OH  TYR A  23      73.190  16.240  42.860  1.00  0.00           O
ATOM    292  HH  TYR A  23      73.010  15.480  42.290  1.00  0.00           H
ATOM    293  CD2 TYR A  23      75.280  17.220  40.030  1.00  0.00           C
ATOM    294  HD2 TYR A  23      75.540  16.830  39.060  1.00  0.00           H
ATOM    295  CE2 TYR A  23      74.540  16.420  40.910  1.00  0.00           C
ATOM    296  HE2 TYR A  23      74.450  15.400  40.570  1.00  0.00           H
ATOM    297  C   TYR A  23      74.120  19.510  37.740  1.00  0.00           C
ATOM    298  O   TYR A  23      73.660  18.390  37.400  1.00  0.00           O
ATOM    299  N   PRO A  24      73.340  20.570  37.930  1.00  0.00           N
ATOM    300  CD  PRO A  24      73.700  21.660  38.840  1.00  0.00           C
ATOM    301  HD1 PRO A  24      74.380  22.340  38.300  1.00  0.00           H
ATOM    302  HD2 PRO A  24      74.200  21.280  39.760  1.00  0.00           H
ATOM    303  CA  PRO A  24      71.890  20.470  37.810  1.00  0.00           C
ATOM    304  HA  PRO A  24      71.520  19.770  38.550  1.00  0.00           H
ATOM    305  CB  PRO A  24      71.290  21.870  38.170  1.00  0.00           C
ATOM    306  HB1 PRO A  24      70.290  21.780  38.660  1.00  0.00           H
ATOM    307  HB2 PRO A  24      71.180  22.460  37.240  1.00  0.00           H
ATOM    308  CG  PRO A  24      72.410  22.420  39.100  1.00  0.00           C
ATOM    309  HG1 PRO A  24      72.470  23.510  38.930  1.00  0.00           H
ATOM    310  HG2 PRO A  24      72.060  22.170  40.130  1.00  0.00           H
ATOM    311  C   PRO A  24      71.330  20.050  36.430  1.00  0.00           C
ATOM    312  O   PRO A  24      70.370  19.310  36.370  1.00  0.00           O
ATOM    313  N   SER A  25      71.960  20.560  35.360  1.00  0.00           N
ATOM    314  HN  SER A  25      72.730  21.190  35.410  1.00  0.00           H
ATOM    315  CA  SER A  25      71.750  20.130  33.990  1.00  0.00           C
ATOM    316  HA  SER A  25      70.700  20.140  33.750  1.00  0.00           H
ATOM    317  CB  SER A  25      72.330  21.120  32.910  1.00  0.00           C
ATOM    318  HB1 SER A  25      71.810  22.090  33.070  1.00  0.00           H
ATOM    319  HB2 SER A  25      72.050  20.660  31.940  1.00  0.00           H
ATOM    320  OG  SER A  25      73.750  21.320  32.990  1.00  0.00           O
ATOM    321  HG1 SER A  25      73.840  21.780  33.830  1.00  0.00           H
ATOM    322  C   SER A  25      72.070  18.760  33.730  1.00  0.00           C
ATOM    323  O   SER A  25      71.350  18.100  32.960  1.00  0.00           O
ATOM    324  N   ALA A  26      73.150  18.230  34.330  1.00  0.00           N
ATOM    325  HN  ALA A  26      73.810  18.730  34.900  1.00  0.00           H
ATOM    326  CA  ALA A  26      73.530  16.880  34.280  1.00  0.00           C
ATOM    327  HA  ALA A  26      73.740  16.620  33.250  1.00  0.00           H
ATOM    328  CB  ALA A  26      74.850  16.600  34.950  1.00  0.00           C
ATOM    329  HB1 ALA A  26      75.340  15.610  34.820  1.00  0.00           H
ATOM    330  HB2 ALA A  26      74.900  17.010  35.990  1.00  0.00           H
ATOM    331  HB3 ALA A  26      75.500  17.310  34.400  1.00  0.00           H
ATOM    332  C   ALA A  26      72.460  15.910  34.880  1.00  0.00           C
ATOM    333  O   ALA A  26      72.010  14.940  34.220  1.00  0.00           O
ATOM    334  N   CYS A  27      71.890  16.250  36.040  1.00  0.00           N
ATOM    335  HN  CYS A  27      72.010  17.210  36.290  1.00  0.00           H
ATOM    336  CA  CYS A  27      70.970  15.430  36.870  1.00  0.00           C
ATOM    337  HA  CYS A  27      71.580  14.570  37.100  1.00  0.00           H
ATOM    338  CB  CYS A  27      70.620  16.080  38.190  1.00  0.00           C
ATOM    339  HB1 CYS A  27      70.100  15.290  38.780  1.00  0.00           H
ATOM    340  HB2 CYS A  27      69.900  16.920  38.090  1.00  0.00           H
ATOM    341  SG  CYS A  27      71.940  16.460  39.330  1.00  0.00           S
ATOM    342  HG1 CYS A  27      72.650  17.260  38.550  1.00  0.00           H
ATOM    343  C   CYS A  27      69.780  14.680  36.240  1.00  0.00           C
ATOM    344  O   CYS A  27      69.540  13.540  36.710  1.00  0.00           O
ATOM    345  N   PRO A  28      68.950  15.270  35.380  1.00  0.00           N
ATOM    346  CD  PRO A  28      68.940  16.710  35.070  1.00  0.00           C
ATOM    347  HD1 PRO A  28      69.880  17.100  34.630  1.00  0.00           H
ATOM    348  HD2 PRO A  28      68.500  17.210  35.960  1.00  0.00           H
ATOM    349  CA  PRO A  28      67.830  14.500  34.850  1.00  0.00           C
ATOM    350  HA  PRO A  28      67.390  13.950  35.670  1.00  0.00           H
ATOM    351  CB  PRO A  28      67.030  15.570  34.130  1.00  0.00           C
ATOM    352  HB1 PRO A  28      66.240  15.790  34.890  1.00  0.00           H
ATOM    353  HB2 PRO A  28      66.640  15.240  33.140  1.00  0.00           H
ATOM    354  CG  PRO A  28      67.910  16.780  33.940  1.00  0.00           C
ATOM    355  HG1 PRO A  28      68.560  16.650  33.040  1.00  0.00           H
ATOM    356  HG2 PRO A  28      67.350  17.740  33.920  1.00  0.00           H
ATOM    357  C   PRO A  28      68.320  13.420  33.920  1.00  0.00           C
ATOM    358  O   PRO A  28      67.780  12.320  33.900  1.00  0.00           O
ATOM    359  N   SER A  29      69.270  13.820  33.040  1.00  0.00           N
ATOM    360  HN  SER A  29      69.660  14.710  33.260  1.00  0.00           H
ATOM    361  CA  SER A  29      69.690  12.940  31.870  1.00  0.00           C
ATOM    362  HA  SER A  29      70.110  13.650  31.170  1.00  0.00           H
ATOM    363  CB  SER A  29      70.760  11.880  32.290  1.00  0.00           C
ATOM    364  HB1 SER A  29      71.180  11.280  31.450  1.00  0.00           H
ATOM    365  HB2 SER A  29      70.330  11.180  33.040  1.00  0.00           H
ATOM    366  OG  SER A  29      71.940  12.560  32.830  1.00  0.00           O
ATOM    367  HG1 SER A  29      71.590  13.140  33.520  1.00  0.00           H
ATOM    368  C   SER A  29      68.630  12.310  31.040  1.00  0.00           C
ATOM    369  O   SER A  29      68.750  11.140  30.670  1.00  0.00           O
ATOM    370  N   ALA A  30      67.700  13.100  30.590  1.00  0.00           N
ATOM    371  HN  ALA A  30      67.730  14.090  30.720  1.00  0.00           H
ATOM    372  CA  ALA A  30      66.460  12.670  29.900  1.00  0.00           C
ATOM    373  HA  ALA A  30      65.940  13.560  29.580  1.00  0.00           H
ATOM    374  CB  ALA A  30      66.700  11.930  28.610  1.00  0.00           C
ATOM    375  HB1 ALA A  30      67.280  10.990  28.760  1.00  0.00           H
ATOM    376  HB2 ALA A  30      67.360  12.550  27.970  1.00  0.00           H
ATOM    377  HB3 ALA A  30      65.740  11.630  28.150  1.00  0.00           H
ATOM    378  C   ALA A  30      65.430  11.950  30.760  1.00  0.00           C
ATOM    379  O   ALA A  30      65.630  10.810  31.150  1.00  0.00           O
ATOM    380  N   GLY A  31      64.360  12.680  31.050  1.00  0.00           N
ATOM    381  HN  GLY A  31      64.290  13.640  30.790  1.00  0.00           H
ATOM    382  CA  GLY A  31      63.230  12.280  31.930  1.00  0.00           C
ATOM    383  HA1 GLY A  31      62.410  12.900  31.600  1.00  0.00           H
ATOM    384  HA2 GLY A  31      63.460  12.480  32.960  1.00  0.00           H
ATOM    385  C   GLY A  31      62.740  10.860  31.760  1.00  0.00           C
ATOM    386  O   GLY A  31      62.790  10.210  30.720  1.00  0.00           O
ATOM    387  N   ALA A  32      62.230  10.220  32.800  1.00  0.00           N
ATOM    388  HN  ALA A  32      61.940  10.630  33.650  1.00  0.00           H
ATOM    389  CA  ALA A  32      61.910   8.800  32.700  1.00  0.00           C
ATOM    390  HA  ALA A  32      62.750   8.270  32.270  1.00  0.00           H
ATOM    391  CB  ALA A  32      61.570   8.490  34.180  1.00  0.00           C
ATOM    392  HB1 ALA A  32      60.770   9.100  34.650  1.00  0.00           H
ATOM    393  HB2 ALA A  32      62.470   8.730  34.790  1.00  0.00           H
ATOM    394  HB3 ALA A  32      61.320   7.410  34.270  1.00  0.00           H
ATOM    395  C   ALA A  32      60.680   8.490  31.800  1.00  0.00           C
ATOM    396  O   ALA A  32      60.660   7.570  30.940  1.00  0.00           O
ATOM    397  N   ASN A  33      59.600   9.290  31.920  1.00  0.00           N
ATOM    398  HN  ASN A  33      59.600   9.960  32.660  1.00  0.00           H
ATOM    399  CA  ASN A  33      58.370   9.190  31.230  1.00  0.00           C
ATOM    400  HA  ASN A  33      58.570   8.450  30.470  1.00  0.00           H
ATOM    401  CB  ASN A  33      57.140   8.960  32.150  1.00  0.00           C
ATOM    402  HB1 ASN A  33      56.180   8.790  31.630  1.00  0.00           H
ATOM    403  HB2 ASN A  33      56.990   9.840  32.820  1.00  0.00           H
ATOM    404  CG  ASN A  33      57.570   7.780  33.000  1.00  0.00           C
ATOM    405  OD1 ASN A  33      58.060   7.920  34.140  1.00  0.00           O
ATOM    406  ND2 ASN A  33      57.320   6.550  32.490  1.00  0.00           N
ATOM    407 HD22 ASN A  33      56.860   6.410  31.620  1.00  0.00           H
ATOM    408  C   ASN A  33      58.230  10.430  30.450  1.00  0.00           C
ATOM    409  O   ASN A  33      57.150  10.710  30.010  1.00  0.00           O
ATOM    410  N   ALA A  34      59.320  11.220  30.260  1.00  0.00           N
ATOM    411  HN  ALA A  34      60.120  11.130  30.840  1.00  0.00           H
ATOM    412  CA  ALA A  34      59.340  12.360  29.380  1.00  0.00           C
ATOM    413  HA  ALA A  34      60.340  12.700  29.570  1.00  0.00           H
ATOM    414  CB  ALA A  34      59.150  12.200  27.830  1.00  0.00           C
ATOM    415  HB1 ALA A  34      59.630  11.230  27.570  1.00  0.00           H
ATOM    416  HB2 ALA A  34      59.690  13.010  27.290  1.00  0.00           H
ATOM    417  HB3 ALA A  34      58.100  12.100  27.480  1.00  0.00           H
ATOM    418  C   ALA A  34      58.480  13.470  29.930  1.00  0.00           C
ATOM    419  O   ALA A  34      57.520  13.840  29.250  1.00  0.00           O
ATOM    420  N   SER A  35      58.800  14.050  31.110  1.00  0.00           N
ATOM    421  HN  SER A  35      59.530  13.700  31.700  1.00  0.00           H
ATOM    422  CA  SER A  35      58.030  15.160  31.800  1.00  0.00           C
ATOM    423  HA  SER A  35      58.800  15.490  32.480  1.00  0.00           H
ATOM    424  CB  SER A  35      57.540  16.450  31.080  1.00  0.00           C
ATOM    425  HB1 SER A  35      56.890  17.060  31.740  1.00  0.00           H
ATOM    426  HB2 SER A  35      56.910  16.200  30.200  1.00  0.00           H
ATOM    427  OG  SER A  35      58.590  17.340  30.870  1.00  0.00           O
ATOM    428  HG1 SER A  35      58.660  17.840  31.680  1.00  0.00           H
ATOM    429  C   SER A  35      57.060  14.540  32.700  1.00  0.00           C
ATOM    430  O   SER A  35      56.110  15.220  33.120  1.00  0.00           O
ATOM    431  N   GLY A  36      57.220  13.300  33.120  1.00  0.00           N
ATOM    432  HN  GLY A  36      58.020  12.790  32.820  1.00  0.00           H
ATOM    433  CA  GLY A  36      56.460  12.630  34.180  1.00  0.00           C
ATOM    434  HA1 GLY A  36      56.270  13.270  35.030  1.00  0.00           H
ATOM    435  HA2 GLY A  36      56.960  11.700  34.410  1.00  0.00           H
ATOM    436  C   GLY A  36      55.010  12.090  33.880  1.00  0.00           C
ATOM    437  O   GLY A  36      54.350  12.330  32.880  1.00  0.00           O
ATOM    438  N   PRO A  37      54.580  11.250  34.910  1.00  0.00           N
ATOM    439  CD  PRO A  37      54.940  11.330  36.340  1.00  0.00           C
ATOM    440  HD1 PRO A  37      54.970  12.350  36.770  1.00  0.00           H
ATOM    441  HD2 PRO A  37      55.980  10.940  36.430  1.00  0.00           H
ATOM    442  CA  PRO A  37      53.460  10.410  34.720  1.00  0.00           C
ATOM    443  HA  PRO A  37      53.580   9.700  33.910  1.00  0.00           H
ATOM    444  CB  PRO A  37      53.380   9.560  36.050  1.00  0.00           C
ATOM    445  HB1 PRO A  37      54.100   8.720  35.980  1.00  0.00           H
ATOM    446  HB2 PRO A  37      52.350   9.200  36.260  1.00  0.00           H
ATOM    447  CG  PRO A  37      53.850  10.620  37.100  1.00  0.00           C
ATOM    448  HG1 PRO A  37      53.060  11.380  37.310  1.00  0.00           H
ATOM    449  HG2 PRO A  37      54.340  10.150  37.980  1.00  0.00           H
ATOM    450  C   PRO A  37      52.140  11.220  34.500  1.00  0.00           C
ATOM    451  O   PRO A  37      51.970  12.270  35.140  1.00  0.00           O
ATOM    452  N   PRO A  38      51.260  10.780  33.680  1.00  0.00           N
ATOM    453  CD  PRO A  38      51.090   9.370  33.270  1.00  0.00           C
ATOM    454  HD1 PRO A  38      51.440   8.700  34.080  1.00  0.00           H
ATOM    455  HD2 PRO A  38      51.470   9.160  32.240  1.00  0.00           H
ATOM    456  CA  PRO A  38      50.090  11.550  33.350  1.00  0.00           C
ATOM    457  HA  PRO A  38      50.530  12.280  32.680  1.00  0.00           H
ATOM    458  CB  PRO A  38      49.260  10.480  32.490  1.00  0.00           C
ATOM    459  HB1 PRO A  38      49.700  10.410  31.470  1.00  0.00           H
ATOM    460  HB2 PRO A  38      48.170  10.660  32.510  1.00  0.00           H
ATOM    461  CG  PRO A  38      49.580   9.160  33.180  1.00  0.00           C
ATOM    462  HG1 PRO A  38      49.150   9.060  34.210  1.00  0.00           H
ATOM    463  HG2 PRO A  38      49.350   8.220  32.630  1.00  0.00           H
ATOM    464  C   PRO A  38      49.280  12.200  34.490  1.00  0.00           C
ATOM    465  O   PRO A  38      49.010  11.510  35.470  1.00  0.00           O
ATOM    466  N   GLY A  39      48.830  13.540  34.350  1.00  0.00           N
ATOM    467  HN  GLY A  39      49.210  14.090  33.600  1.00  0.00           H
ATOM    468  CA  GLY A  39      47.720  14.090  35.200  1.00  0.00           C
ATOM    469  HA1 GLY A  39      46.970  13.340  35.390  1.00  0.00           H
ATOM    470  HA2 GLY A  39      47.300  14.940  34.690  1.00  0.00           H
ATOM    471  C   GLY A  39      48.350  14.600  36.490  1.00  0.00           C
ATOM    472  O   GLY A  39      47.560  14.880  37.360  1.00  0.00           O
ATOM    473  N   ALA A  40      49.640  14.760  36.690  1.00  0.00           N
ATOM    474  HN  ALA A  40      50.140  14.530  35.850  1.00  0.00           H
ATOM    475  CA  ALA A  40      50.320  15.360  37.840  1.00  0.00           C
ATOM    476  HA  ALA A  40      49.970  14.710  38.630  1.00  0.00           H
ATOM    477  CB  ALA A  40      51.860  15.350  37.750  1.00  0.00           C
ATOM    478  HB1 ALA A  40      52.300  15.640  36.780  1.00  0.00           H
ATOM    479  HB2 ALA A  40      52.160  14.290  37.900  1.00  0.00           H
ATOM    480  HB3 ALA A  40      52.340  15.910  38.580  1.00  0.00           H
ATOM    481  C   ALA A  40      49.850  16.780  38.200  1.00  0.00           C
ATOM    482  O   ALA A  40      49.520  17.130  39.360  1.00  0.00           O
ATOM    483  N   ARG A  41      49.740  17.680  37.240  1.00  0.00           N
ATOM    484  HN  ARG A  41      49.990  17.350  36.330  1.00  0.00           H
ATOM    485  CA  ARG A  41      49.180  18.930  37.470  1.00  0.00           C
ATOM    486  HA  ARG A  41      49.790  19.500  38.160  1.00  0.00           H
ATOM    487  CB  ARG A  41      49.330  19.780  36.110  1.00  0.00           C
ATOM    488  HB1 ARG A  41      48.650  20.650  36.240  1.00  0.00           H
ATOM    489  HB2 ARG A  41      48.780  19.270  35.290  1.00  0.00           H
ATOM    490  CG  ARG A  41      50.780  20.130  35.810  1.00  0.00           C
ATOM    491  HG1 ARG A  41      51.280  19.140  35.740  1.00  0.00           H
ATOM    492  HG2 ARG A  41      51.200  20.690  36.670  1.00  0.00           H
ATOM    493  CD  ARG A  41      50.980  20.880  34.530  1.00  0.00           C
ATOM    494  HD1 ARG A  41      50.170  21.630  34.390  1.00  0.00           H
ATOM    495  HD2 ARG A  41      50.940  20.240  33.630  1.00  0.00           H
ATOM    496  NE  ARG A  41      52.390  21.530  34.670  1.00  0.00           N
ATOM    497  HE  ARG A  41      52.970  21.150  35.400  1.00  0.00           H
ATOM    498  CZ  ARG A  41      53.000  22.140  33.700  1.00  0.00           C
ATOM    499  NH1 ARG A  41      52.270  22.470  32.650  1.00  0.00           N
ATOM    500 HH11 ARG A  41      51.290  22.320  32.770  1.00  0.00           H
ATOM    501 HH12 ARG A  41      52.400  23.310  32.120  1.00  0.00           H
ATOM    502  NH2 ARG A  41      54.260  22.450  33.860  1.00  0.00           N
ATOM    503 HH21 ARG A  41      54.680  22.260  34.750  1.00  0.00           H
ATOM    504 HH22 ARG A  41      54.670  23.110  33.220  1.00  0.00           H
ATOM    505  C   ARG A  41      47.680  18.950  38.020  1.00  0.00           C
ATOM    506  O   ARG A  41      47.370  19.650  38.990  1.00  0.00           O
ATOM    507  N   SER A  42      46.750  18.180  37.460  1.00  0.00           N
ATOM    508  HN  SER A  42      46.880  17.840  36.530  1.00  0.00           H
ATOM    509  CA  SER A  42      45.420  18.120  37.990  1.00  0.00           C
ATOM    510  HA  SER A  42      45.010  19.110  37.860  1.00  0.00           H
ATOM    511  CB  SER A  42      44.600  17.190  37.100  1.00  0.00           C
ATOM    512  HB1 SER A  42      43.580  16.990  37.500  1.00  0.00           H
ATOM    513  HB2 SER A  42      45.110  16.220  36.960  1.00  0.00           H
ATOM    514  OG  SER A  42      44.320  17.760  35.840  1.00  0.00           O
ATOM    515  HG1 SER A  42      43.680  17.230  35.360  1.00  0.00           H
ATOM    516  C   SER A  42      45.370  17.640  39.440  1.00  0.00           C
ATOM    517  O   SER A  42      44.670  18.160  40.250  1.00  0.00           O
ATOM    518  N   ALA A  43      46.230  16.620  39.750  1.00  0.00           N
ATOM    519  HN  ALA A  43      46.800  16.150  39.080  1.00  0.00           H
ATOM    520  CA  ALA A  43      46.410  16.070  41.040  1.00  0.00           C
ATOM    521  HA  ALA A  43      45.480  15.660  41.400  1.00  0.00           H
ATOM    522  CB  ALA A  43      47.380  14.850  40.990  1.00  0.00           C
ATOM    523  HB1 ALA A  43      46.990  14.150  40.210  1.00  0.00           H
ATOM    524  HB2 ALA A  43      47.470  14.310  41.950  1.00  0.00           H
ATOM    525  HB3 ALA A  43      48.380  15.140  40.600  1.00  0.00           H
ATOM    526  C   ALA A  43      46.860  17.090  42.100  1.00  0.00           C
ATOM    527  O   ALA A  43      46.370  17.170  43.200  1.00  0.00           O
ATOM    528  N   SER A  44      47.950  17.790  41.750  1.00  0.00           N
ATOM    529  HN  SER A  44      48.430  17.540  40.910  1.00  0.00           H
ATOM    530  CA  SER A  44      48.520  18.870  42.540  1.00  0.00           C
ATOM    531  HA  SER A  44      48.710  18.480  43.530  1.00  0.00           H
ATOM    532  CB  SER A  44      49.810  19.420  41.970  1.00  0.00           C
ATOM    533  HB1 SER A  44      50.450  18.510  42.040  1.00  0.00           H
ATOM    534  HB2 SER A  44      50.190  20.210  42.660  1.00  0.00           H
ATOM    535  OG  SER A  44      49.710  20.000  40.640  1.00  0.00           O
ATOM    536  HG1 SER A  44      49.490  19.330  39.970  1.00  0.00           H
ATOM    537  C   SER A  44      47.620  20.010  42.870  1.00  0.00           C
ATOM    538  O   SER A  44      47.530  20.590  43.940  1.00  0.00           O
ATOM    539  N   SER A  45      46.920  20.410  41.790  1.00  0.00           N
ATOM    540  HN  SER A  45      47.110  19.980  40.920  1.00  0.00           H
ATOM    541  CA  SER A  45      45.970  21.530  41.830  1.00  0.00           C
ATOM    542  HA  SER A  45      46.450  22.380  42.290  1.00  0.00           H
ATOM    543  CB  SER A  45      45.520  21.910  40.360  1.00  0.00           C
ATOM    544  HB1 SER A  45      45.110  21.020  39.830  1.00  0.00           H
ATOM    545  HB2 SER A  45      46.410  22.200  39.760  1.00  0.00           H
ATOM    546  OG  SER A  45      44.600  22.990  40.360  1.00  0.00           O
ATOM    547  HG1 SER A  45      43.770  22.690  40.720  1.00  0.00           H
ATOM    548  C   SER A  45      44.810  21.200  42.830  1.00  0.00           C
ATOM    549  O   SER A  45      44.530  21.980  43.770  1.00  0.00           O
ATOM    550  N   LEU A  46      44.210  19.980  42.640  1.00  0.00           N
ATOM    551  HN  LEU A  46      44.410  19.390  41.850  1.00  0.00           H
ATOM    552  CA  LEU A  46      43.150  19.410  43.440  1.00  0.00           C
ATOM    553  HA  LEU A  46      42.370  20.150  43.420  1.00  0.00           H
ATOM    554  CB  LEU A  46      42.710  18.110  42.770  1.00  0.00           C
ATOM    555  HB1 LEU A  46      43.590  17.440  42.660  1.00  0.00           H
ATOM    556  HB2 LEU A  46      42.510  18.230  41.680  1.00  0.00           H
ATOM    557  CG  LEU A  46      41.500  17.300  43.350  1.00  0.00           C
ATOM    558  HG  LEU A  46      41.780  17.020  44.390  1.00  0.00           H
ATOM    559  CD1 LEU A  46      40.260  18.180  43.440  1.00  0.00           C
ATOM    560 HD11 LEU A  46      40.530  19.140  43.930  1.00  0.00           H
ATOM    561 HD12 LEU A  46      39.400  17.740  44.000  1.00  0.00           H
ATOM    562 HD13 LEU A  46      39.840  18.430  42.450  1.00  0.00           H
ATOM    563  CD2 LEU A  46      41.170  16.000  42.540  1.00  0.00           C
ATOM    564 HD21 LEU A  46      42.150  15.530  42.330  1.00  0.00           H
ATOM    565 HD22 LEU A  46      40.720  16.310  41.570  1.00  0.00           H
ATOM    566 HD23 LEU A  46      40.570  15.300  43.170  1.00  0.00           H
ATOM    567  C   LEU A  46      43.480  19.170  44.890  1.00  0.00           C
ATOM    568  O   LEU A  46      42.730  19.570  45.810  1.00  0.00           O
ATOM    569  N   ALA A  47      44.680  18.640  45.260  1.00  0.00           N
ATOM    570  HN  ALA A  47      45.340  18.260  44.610  1.00  0.00           H
ATOM    571  CA  ALA A  47      45.130  18.460  46.630  1.00  0.00           C
ATOM    572  HA  ALA A  47      44.380  17.950  47.220  1.00  0.00           H
ATOM    573  CB  ALA A  47      46.450  17.640  46.570  1.00  0.00           C
ATOM    574  HB1 ALA A  47      46.880  17.560  47.590  1.00  0.00           H
ATOM    575  HB2 ALA A  47      47.130  18.170  45.860  1.00  0.00           H
ATOM    576  HB3 ALA A  47      46.240  16.600  46.240  1.00  0.00           H
ATOM    577  C   ALA A  47      45.390  19.740  47.370  1.00  0.00           C
ATOM    578  O   ALA A  47      45.110  19.670  48.580  1.00  0.00           O
ATOM    579  N   LEU A  48      45.940  20.790  46.720  1.00  0.00           N
ATOM    580  HN  LEU A  48      46.110  20.590  45.760  1.00  0.00           H
ATOM    581  CA  LEU A  48      46.040  22.130  47.280  1.00  0.00           C
ATOM    582  HA  LEU A  48      46.490  22.100  48.270  1.00  0.00           H
ATOM    583  CB  LEU A  48      46.870  22.930  46.290  1.00  0.00           C
ATOM    584  HB1 LEU A  48      46.650  22.630  45.240  1.00  0.00           H
ATOM    585  HB2 LEU A  48      47.900  22.530  46.420  1.00  0.00           H
ATOM    586  CG  LEU A  48      46.920  24.440  46.320  1.00  0.00           C
ATOM    587  HG  LEU A  48      45.890  24.860  46.280  1.00  0.00           H
ATOM    588  CD1 LEU A  48      47.600  24.960  47.540  1.00  0.00           C
ATOM    589 HD11 LEU A  48      48.650  24.600  47.490  1.00  0.00           H
ATOM    590 HD12 LEU A  48      47.120  24.540  48.450  1.00  0.00           H
ATOM    591 HD13 LEU A  48      47.490  26.050  47.720  1.00  0.00           H
ATOM    592  CD2 LEU A  48      47.610  25.060  45.060  1.00  0.00           C
ATOM    593 HD21 LEU A  48      47.530  26.160  45.170  1.00  0.00           H
ATOM    594 HD22 LEU A  48      47.000  24.880  44.150  1.00  0.00           H
ATOM    595 HD23 LEU A  48      48.680  24.770  44.950  1.00  0.00           H
ATOM    596  C   LEU A  48      44.680  22.700  47.630  1.00  0.00           C
ATOM    597  O   LEU A  48      44.440  23.080  48.790  1.00  0.00           O
ATOM    598  N   ALA A  49      43.650  22.600  46.760  1.00  0.00           N
ATOM    599  HN  ALA A  49      43.740  22.070  45.920  1.00  0.00           H
ATOM    600  CA  ALA A  49      42.240  22.910  47.100  1.00  0.00           C
ATOM    601  HA  ALA A  49      42.050  23.940  47.390  1.00  0.00           H
ATOM    602  CB  ALA A  49      41.320  22.780  45.830  1.00  0.00           C
ATOM    603  HB1 ALA A  49      40.260  23.010  46.060  1.00  0.00           H
ATOM    604  HB2 ALA A  49      41.310  21.710  45.550  1.00  0.00           H
ATOM    605  HB3 ALA A  49      41.710  23.360  44.960  1.00  0.00           H
ATOM    606  C   ALA A  49      41.600  22.050  48.250  1.00  0.00           C
ATOM    607  O   ALA A  49      40.910  22.610  49.070  1.00  0.00           O
ATOM    608  N   ILE A  50      41.780  20.740  48.260  1.00  0.00           N
ATOM    609  HN  ILE A  50      42.340  20.410  47.510  1.00  0.00           H
ATOM    610  CA  ILE A  50      41.290  19.900  49.320  1.00  0.00           C
ATOM    611  HA  ILE A  50      40.230  20.090  49.370  1.00  0.00           H
ATOM    612  CB  ILE A  50      41.400  18.390  49.060  1.00  0.00           C
ATOM    613  HB  ILE A  50      42.410  18.230  48.630  1.00  0.00           H
ATOM    614  CG2 ILE A  50      41.110  17.490  50.310  1.00  0.00           C
ATOM    615 HG21 ILE A  50      40.490  18.020  51.070  1.00  0.00           H
ATOM    616 HG22 ILE A  50      42.040  17.140  50.810  1.00  0.00           H
ATOM    617 HG23 ILE A  50      40.560  16.620  49.910  1.00  0.00           H
ATOM    618  CG1 ILE A  50      40.500  17.950  47.840  1.00  0.00           C
ATOM    619 HG11 ILE A  50      40.600  18.620  46.950  1.00  0.00           H
ATOM    620 HG12 ILE A  50      39.420  17.910  48.090  1.00  0.00           H
ATOM    621  CD  ILE A  50      41.030  16.650  47.240  1.00  0.00           C
ATOM    622  HD1 ILE A  50      41.020  15.710  47.830  1.00  0.00           H
ATOM    623  HD2 ILE A  50      42.030  16.780  46.780  1.00  0.00           H
ATOM    624  HD3 ILE A  50      40.400  16.400  46.360  1.00  0.00           H
ATOM    625  C   ILE A  50      41.950  20.220  50.690  1.00  0.00           C
ATOM    626  O   ILE A  50      41.180  20.380  51.710  1.00  0.00           O
ATOM    627  N   ALA A  51      43.240  20.480  50.710  1.00  0.00           N
ATOM    628  HN  ALA A  51      43.750  20.210  49.890  1.00  0.00           H
ATOM    629  CA  ALA A  51      43.840  21.060  51.910  1.00  0.00           C
ATOM    630  HA  ALA A  51      43.540  20.370  52.700  1.00  0.00           H
ATOM    631  CB  ALA A  51      45.360  21.170  51.900  1.00  0.00           C
ATOM    632  HB1 ALA A  51      45.860  20.200  51.660  1.00  0.00           H
ATOM    633  HB2 ALA A  51      45.690  21.450  52.920  1.00  0.00           H
ATOM    634  HB3 ALA A  51      45.690  21.970  51.200  1.00  0.00           H
ATOM    635  C   ALA A  51      43.270  22.390  52.400  1.00  0.00           C
ATOM    636  O   ALA A  51      42.830  22.580  53.540  1.00  0.00           O
ATOM    637  N   ILE A  52      43.000  23.320  51.480  1.00  0.00           N
ATOM    638  HN  ILE A  52      43.380  23.240  50.560  1.00  0.00           H
ATOM    639  CA  ILE A  52      42.210  24.570  51.720  1.00  0.00           C
ATOM    640  HA  ILE A  52      42.690  25.160  52.480  1.00  0.00           H
ATOM    641  CB  ILE A  52      42.110  25.470  50.370  1.00  0.00           C
ATOM    642  HB  ILE A  52      41.890  24.850  49.480  1.00  0.00           H
ATOM    643  CG2 ILE A  52      41.070  26.580  50.530  1.00  0.00           C
ATOM    644 HG21 ILE A  52      40.040  26.200  50.340  1.00  0.00           H
ATOM    645 HG22 ILE A  52      41.300  27.290  49.700  1.00  0.00           H
ATOM    646 HG23 ILE A  52      41.070  27.020  51.550  1.00  0.00           H
ATOM    647  CG1 ILE A  52      43.540  26.020  50.120  1.00  0.00           C
ATOM    648 HG11 ILE A  52      44.330  25.290  50.420  1.00  0.00           H
ATOM    649 HG12 ILE A  52      43.670  26.910  50.770  1.00  0.00           H
ATOM    650  CD  ILE A  52      43.870  26.340  48.630  1.00  0.00           C
ATOM    651  HD1 ILE A  52      43.670  25.440  48.000  1.00  0.00           H
ATOM    652  HD2 ILE A  52      44.970  26.510  48.550  1.00  0.00           H
ATOM    653  HD3 ILE A  52      43.430  27.260  48.200  1.00  0.00           H
ATOM    654  C   ILE A  52      40.830  24.250  52.340  1.00  0.00           C
ATOM    655  O   ILE A  52      40.390  24.900  53.270  1.00  0.00           O
ATOM    656  N   THR A  53      40.120  23.280  51.800  1.00  0.00           N
ATOM    657  HN  THR A  53      40.610  22.710  51.150  1.00  0.00           H
ATOM    658  CA  THR A  53      38.760  22.940  52.180  1.00  0.00           C
ATOM    659  HA  THR A  53      38.160  23.830  52.270  1.00  0.00           H
ATOM    660  CB  THR A  53      38.210  21.900  51.180  1.00  0.00           C
ATOM    661  HB  THR A  53      38.900  21.030  51.140  1.00  0.00           H
ATOM    662  OG1 THR A  53      38.220  22.470  49.850  1.00  0.00           O
ATOM    663  HG1 THR A  53      39.150  22.580  49.630  1.00  0.00           H
ATOM    664  CG2 THR A  53      36.780  21.550  51.520  1.00  0.00           C
ATOM    665 HG21 THR A  53      36.140  22.440  51.680  1.00  0.00           H
ATOM    666 HG22 THR A  53      36.680  21.080  52.520  1.00  0.00           H
ATOM    667 HG23 THR A  53      36.350  20.860  50.760  1.00  0.00           H
ATOM    668  C   THR A  53      38.800  22.330  53.560  1.00  0.00           C
ATOM    669  O   THR A  53      37.940  22.650  54.350  1.00  0.00           O
ATOM    670  N   ALA A  54      39.770  21.450  53.950  1.00  0.00           N
ATOM    671  HN  ALA A  54      40.400  21.010  53.320  1.00  0.00           H
ATOM    672  CA  ALA A  54      39.870  21.030  55.380  1.00  0.00           C
ATOM    673  HA  ALA A  54      38.910  20.640  55.670  1.00  0.00           H
ATOM    674  CB  ALA A  54      40.970  19.990  55.520  1.00  0.00           C
ATOM    675  HB1 ALA A  54      41.980  20.450  55.510  1.00  0.00           H
ATOM    676  HB2 ALA A  54      40.930  19.320  54.630  1.00  0.00           H
ATOM    677  HB3 ALA A  54      40.830  19.470  56.490  1.00  0.00           H
ATOM    678  C   ALA A  54      40.090  22.160  56.320  1.00  0.00           C
ATOM    679  O   ALA A  54      39.460  22.400  57.320  1.00  0.00           O
ATOM    680  N   LEU A  55      41.060  23.030  55.910  1.00  0.00           N
ATOM    681  HN  LEU A  55      41.430  22.870  55.000  1.00  0.00           H
ATOM    682  CA  LEU A  55      41.460  24.240  56.690  1.00  0.00           C
ATOM    683  HA  LEU A  55      41.580  23.980  57.730  1.00  0.00           H
ATOM    684  CB  LEU A  55      42.820  24.760  56.100  1.00  0.00           C
ATOM    685  HB1 LEU A  55      42.620  25.110  55.060  1.00  0.00           H
ATOM    686  HB2 LEU A  55      43.490  23.900  55.880  1.00  0.00           H
ATOM    687  CG  LEU A  55      43.550  25.800  56.940  1.00  0.00           C
ATOM    688  HG  LEU A  55      43.590  25.530  58.020  1.00  0.00           H
ATOM    689  CD1 LEU A  55      44.980  25.980  56.480  1.00  0.00           C
ATOM    690 HD11 LEU A  55      45.460  25.070  56.060  1.00  0.00           H
ATOM    691 HD12 LEU A  55      45.600  26.480  57.260  1.00  0.00           H
ATOM    692 HD13 LEU A  55      44.990  26.520  55.510  1.00  0.00           H
ATOM    693  CD2 LEU A  55      42.970  27.220  56.970  1.00  0.00           C
ATOM    694 HD21 LEU A  55      42.070  27.290  57.620  1.00  0.00           H
ATOM    695 HD22 LEU A  55      42.680  27.580  55.960  1.00  0.00           H
ATOM    696 HD23 LEU A  55      43.680  28.000  57.320  1.00  0.00           H
ATOM    697  C   LEU A  55      40.320  25.230  56.770  1.00  0.00           C
ATOM    698  O   LEU A  55      39.960  25.740  57.810  1.00  0.00           O
ATOM    699  N   TYR A  56      39.630  25.520  55.640  1.00  0.00           N
ATOM    700  HN  TYR A  56      40.020  25.230  54.770  1.00  0.00           H
ATOM    701  CA  TYR A  56      38.540  26.470  55.550  1.00  0.00           C
ATOM    702  HA  TYR A  56      38.820  27.380  56.060  1.00  0.00           H
ATOM    703  CB  TYR A  56      38.250  26.810  54.130  1.00  0.00           C
ATOM    704  HB1 TYR A  56      37.230  27.260  54.050  1.00  0.00           H
ATOM    705  HB2 TYR A  56      38.250  25.870  53.530  1.00  0.00           H
ATOM    706  CG  TYR A  56      39.130  27.920  53.480  1.00  0.00           C
ATOM    707  CD1 TYR A  56      40.340  28.330  54.070  1.00  0.00           C
ATOM    708  HD1 TYR A  56      40.730  28.010  55.020  1.00  0.00           H
ATOM    709  CE1 TYR A  56      41.050  29.330  53.420  1.00  0.00           C
ATOM    710  HE1 TYR A  56      42.050  29.630  53.720  1.00  0.00           H
ATOM    711  CZ  TYR A  56      40.650  29.940  52.180  1.00  0.00           C
ATOM    712  OH  TYR A  56      41.400  30.930  51.490  1.00  0.00           O
ATOM    713  HH  TYR A  56      40.810  31.430  50.930  1.00  0.00           H
ATOM    714  CD2 TYR A  56      38.660  28.570  52.350  1.00  0.00           C
ATOM    715  HD2 TYR A  56      37.690  28.340  51.920  1.00  0.00           H
ATOM    716  CE2 TYR A  56      39.460  29.480  51.610  1.00  0.00           C
ATOM    717  HE2 TYR A  56      39.080  29.900  50.700  1.00  0.00           H
ATOM    718  C   TYR A  56      37.270  25.930  56.320  1.00  0.00           C
ATOM    719  O   TYR A  56      36.510  26.660  56.940  1.00  0.00           O
ATOM    720  N   SER A  57      37.090  24.620  56.270  1.00  0.00           N
ATOM    721  HN  SER A  57      37.700  24.120  55.660  1.00  0.00           H
ATOM    722  CA  SER A  57      35.980  23.930  56.980  1.00  0.00           C
ATOM    723  HA  SER A  57      35.120  24.520  56.690  1.00  0.00           H
ATOM    724  CB  SER A  57      35.790  22.470  56.420  1.00  0.00           C
ATOM    725  HB1 SER A  57      34.960  22.100  57.050  1.00  0.00           H
ATOM    726  HB2 SER A  57      36.720  21.880  56.600  1.00  0.00           H
ATOM    727  OG  SER A  57      35.420  22.430  55.020  1.00  0.00           O
ATOM    728  HG1 SER A  57      36.260  22.600  54.590  1.00  0.00           H
ATOM    729  C   SER A  57      35.980  24.040  58.430  1.00  0.00           C
ATOM    730  O   SER A  57      35.060  24.570  59.120  1.00  0.00           O
ATOM    731  N   ALA A  58      37.110  23.700  58.940  1.00  0.00           N
ATOM    732  HN  ALA A  58      37.850  23.370  58.370  1.00  0.00           H
ATOM    733  CA  ALA A  58      37.270  23.840  60.400  1.00  0.00           C
ATOM    734  HA  ALA A  58      36.530  23.180  60.830  1.00  0.00           H
ATOM    735  CB  ALA A  58      38.620  23.310  61.070  1.00  0.00           C
ATOM    736  HB1 ALA A  58      38.620  23.330  62.180  1.00  0.00           H
ATOM    737  HB2 ALA A  58      39.500  23.940  60.830  1.00  0.00           H
ATOM    738  HB3 ALA A  58      38.800  22.240  60.830  1.00  0.00           H
ATOM    739  C   ALA A  58      37.270  25.320  60.970  1.00  0.00           C
ATOM    740  O   ALA A  58      36.860  25.620  62.090  1.00  0.00           O
ATOM    741  N   VAL A  59      37.810  26.210  60.130  1.00  0.00           N
ATOM    742  HN  VAL A  59      38.230  26.030  59.240  1.00  0.00           H
ATOM    743  CA  VAL A  59      37.790  27.570  60.390  1.00  0.00           C
ATOM    744  HA  VAL A  59      38.140  27.850  61.370  1.00  0.00           H
ATOM    745  CB  VAL A  59      38.730  28.310  59.440  1.00  0.00           C
ATOM    746  HB  VAL A  59      38.570  28.010  58.380  1.00  0.00           H
ATOM    747  CG1 VAL A  59      38.550  29.830  59.330  1.00  0.00           C
ATOM    748 HG11 VAL A  59      38.850  30.430  60.220  1.00  0.00           H
ATOM    749 HG12 VAL A  59      37.510  30.080  59.040  1.00  0.00           H
ATOM    750 HG13 VAL A  59      39.280  30.180  58.570  1.00  0.00           H
ATOM    751  CG2 VAL A  59      40.220  28.070  59.710  1.00  0.00           C
ATOM    752 HG21 VAL A  59      40.400  28.350  60.780  1.00  0.00           H
ATOM    753 HG22 VAL A  59      40.870  28.620  59.000  1.00  0.00           H
ATOM    754 HG23 VAL A  59      40.360  26.970  59.700  1.00  0.00           H
ATOM    755  C   VAL A  59      36.360  28.120  60.320  1.00  0.00           C
ATOM    756  O   VAL A  59      36.070  28.930  61.150  1.00  0.00           O
ATOM    757  N   CYS A  60      35.480  27.740  59.400  1.00  0.00           N
ATOM    758  HN  CYS A  60      35.770  27.110  58.690  1.00  0.00           H
ATOM    759  CA  CYS A  60      34.050  27.990  59.470  1.00  0.00           C
ATOM    760  HA  CYS A  60      33.960  29.070  59.520  1.00  0.00           H
ATOM    761  CB  CYS A  60      33.490  27.540  58.030  1.00  0.00           C
ATOM    762  HB1 CYS A  60      33.580  26.440  57.890  1.00  0.00           H
ATOM    763  HB2 CYS A  60      34.080  27.940  57.170  1.00  0.00           H
ATOM    764  SG  CYS A  60      31.710  27.900  57.850  1.00  0.00           S
ATOM    765  HG1 CYS A  60      31.800  29.030  57.150  1.00  0.00           H
ATOM    766  C   CYS A  60      33.260  27.360  60.610  1.00  0.00           C
ATOM    767  O   CYS A  60      32.550  28.060  61.310  1.00  0.00           O
ATOM    768  N   ALA A  61      33.490  26.060  60.970  1.00  0.00           N
ATOM    769  HN  ALA A  61      34.190  25.490  60.550  1.00  0.00           H
ATOM    770  CA  ALA A  61      32.830  25.440  62.060  1.00  0.00           C
ATOM    771  HA  ALA A  61      31.800  25.690  61.880  1.00  0.00           H
ATOM    772  CB  ALA A  61      33.180  23.900  62.000  1.00  0.00           C
ATOM    773  HB1 ALA A  61      32.990  23.400  61.030  1.00  0.00           H
ATOM    774  HB2 ALA A  61      32.630  23.320  62.770  1.00  0.00           H
ATOM    775  HB3 ALA A  61      34.250  23.640  62.170  1.00  0.00           H
ATOM    776  C   ALA A  61      33.140  25.910  63.530  1.00  0.00           C
ATOM    777  O   ALA A  61      32.270  26.340  64.230  1.00  0.00           O
ATOM    778  N   VAL A  62      34.430  26.030  63.850  1.00  0.00           N
ATOM    779  HN  VAL A  62      35.120  25.750  63.180  1.00  0.00           H
ATOM    780  CA  VAL A  62      35.000  26.700  65.000  1.00  0.00           C
ATOM    781  HA  VAL A  62      34.470  26.290  65.850  1.00  0.00           H
ATOM    782  CB  VAL A  62      36.600  26.530  65.080  1.00  0.00           C
ATOM    783  HB  VAL A  62      37.050  26.870  64.120  1.00  0.00           H
ATOM    784  CG1 VAL A  62      37.250  27.420  66.220  1.00  0.00           C
ATOM    785 HG11 VAL A  62      37.130  28.500  65.980  1.00  0.00           H
ATOM    786 HG12 VAL A  62      38.280  27.100  66.480  1.00  0.00           H
ATOM    787 HG13 VAL A  62      36.740  27.110  67.150  1.00  0.00           H
ATOM    788  CG2 VAL A  62      36.800  25.090  65.400  1.00  0.00           C
ATOM    789 HG21 VAL A  62      37.830  24.820  65.720  1.00  0.00           H
ATOM    790 HG22 VAL A  62      36.500  24.370  64.610  1.00  0.00           H
ATOM    791 HG23 VAL A  62      36.130  24.810  66.240  1.00  0.00           H
ATOM    792  C   VAL A  62      34.640  28.200  65.050  1.00  0.00           C
ATOM    793  O   VAL A  62      34.280  28.770  66.110  1.00  0.00           O
ATOM    794  N   GLY A  63      34.830  28.830  63.910  1.00  0.00           N
ATOM    795  HN  GLY A  63      35.170  28.380  63.090  1.00  0.00           H
ATOM    796  CA  GLY A  63      34.840  30.290  63.830  1.00  0.00           C
ATOM    797  HA1 GLY A  63      35.240  30.480  62.850  1.00  0.00           H
ATOM    798  HA2 GLY A  63      35.450  30.660  64.640  1.00  0.00           H
ATOM    799  C   GLY A  63      33.520  30.860  63.920  1.00  0.00           C
ATOM    800  O   GLY A  63      33.260  31.750  64.750  1.00  0.00           O
ATOM    801  N   LEU A  64      32.500  30.340  63.090  1.00  0.00           N
ATOM    802  HN  LEU A  64      32.680  29.490  62.590  1.00  0.00           H
ATOM    803  CA  LEU A  64      31.150  30.900  63.000  1.00  0.00           C
ATOM    804  HA  LEU A  64      31.300  31.960  62.870  1.00  0.00           H
ATOM    805  CB  LEU A  64      30.460  30.250  61.760  1.00  0.00           C
ATOM    806  HB1 LEU A  64      30.180  29.210  62.010  1.00  0.00           H
ATOM    807  HB2 LEU A  64      31.080  30.240  60.830  1.00  0.00           H
ATOM    808  CG  LEU A  64      29.090  30.890  61.460  1.00  0.00           C
ATOM    809  HG  LEU A  64      28.380  30.750  62.300  1.00  0.00           H
ATOM    810  CD1 LEU A  64      29.190  32.450  61.180  1.00  0.00           C
ATOM    811 HD11 LEU A  64      29.410  32.990  62.120  1.00  0.00           H
ATOM    812 HD12 LEU A  64      28.250  32.930  60.820  1.00  0.00           H
ATOM    813 HD13 LEU A  64      29.980  32.780  60.470  1.00  0.00           H
ATOM    814  CD2 LEU A  64      28.430  30.260  60.280  1.00  0.00           C
ATOM    815 HD21 LEU A  64      29.120  30.200  59.410  1.00  0.00           H
ATOM    816 HD22 LEU A  64      27.560  30.840  59.910  1.00  0.00           H
ATOM    817 HD23 LEU A  64      28.210  29.190  60.490  1.00  0.00           H
ATOM    818  C   LEU A  64      30.340  30.750  64.230  1.00  0.00           C
ATOM    819  O   LEU A  64      29.740  31.740  64.740  1.00  0.00           O
ATOM    820  N   LEU A  65      30.360  29.550  64.870  1.00  0.00           N
ATOM    821  HN  LEU A  65      30.760  28.810  64.330  1.00  0.00           H
ATOM    822  CA  LEU A  65      29.580  29.210  66.040  1.00  0.00           C
ATOM    823  HA  LEU A  65      28.580  29.590  65.860  1.00  0.00           H
ATOM    824  CB  LEU A  65      29.550  27.710  66.330  1.00  0.00           C
ATOM    825  HB1 LEU A  65      28.970  27.610  67.270  1.00  0.00           H
ATOM    826  HB2 LEU A  65      30.590  27.320  66.450  1.00  0.00           H
ATOM    827  CG  LEU A  65      28.810  26.850  65.210  1.00  0.00           C
ATOM    828  HG  LEU A  65      29.180  27.220  64.230  1.00  0.00           H
ATOM    829  CD1 LEU A  65      29.110  25.350  65.350  1.00  0.00           C
ATOM    830 HD11 LEU A  65      28.410  24.660  64.840  1.00  0.00           H
ATOM    831 HD12 LEU A  65      29.230  24.850  66.330  1.00  0.00           H
ATOM    832 HD13 LEU A  65      30.100  25.230  64.840  1.00  0.00           H
ATOM    833  CD2 LEU A  65      27.320  27.220  65.310  1.00  0.00           C
ATOM    834 HD21 LEU A  65      26.950  26.970  66.330  1.00  0.00           H
ATOM    835 HD22 LEU A  65      26.690  26.690  64.560  1.00  0.00           H
ATOM    836 HD23 LEU A  65      27.130  28.300  65.110  1.00  0.00           H
ATOM    837  C   LEU A  65      30.150  29.870  67.280  1.00  0.00           C
ATOM    838  O   LEU A  65      29.380  30.450  68.090  1.00  0.00           O
ATOM    839  N   GLY A  66      31.510  29.930  67.430  1.00  0.00           N
ATOM    840  HN  GLY A  66      32.170  29.580  66.770  1.00  0.00           H
ATOM    841  CA  GLY A  66      32.230  30.670  68.470  1.00  0.00           C
ATOM    842  HA1 GLY A  66      33.280  30.540  68.250  1.00  0.00           H
ATOM    843  HA2 GLY A  66      32.040  30.180  69.410  1.00  0.00           H
ATOM    844  C   GLY A  66      32.060  32.080  68.490  1.00  0.00           C
ATOM    845  O   GLY A  66      31.840  32.660  69.550  1.00  0.00           O
ATOM    846  N   ASN A  67      32.260  32.860  67.360  1.00  0.00           N
ATOM    847  HN  ASN A  67      32.690  32.540  66.510  1.00  0.00           H
ATOM    848  CA  ASN A  67      32.020  34.260  67.260  1.00  0.00           C
ATOM    849  HA  ASN A  67      32.650  34.720  68.010  1.00  0.00           H
ATOM    850  CB  ASN A  67      32.300  34.860  65.860  1.00  0.00           C
ATOM    851  HB1 ASN A  67      31.860  35.880  65.730  1.00  0.00           H
ATOM    852  HB2 ASN A  67      32.040  34.160  65.040  1.00  0.00           H
ATOM    853  CG  ASN A  67      33.770  35.130  65.760  1.00  0.00           C
ATOM    854  OD1 ASN A  67      34.440  35.550  66.670  1.00  0.00           O
ATOM    855  ND2 ASN A  67      34.350  34.640  64.620  1.00  0.00           N
ATOM    856 HD21 ASN A  67      35.340  34.570  64.440  1.00  0.00           H
ATOM    857 HD22 ASN A  67      33.700  34.320  63.930  1.00  0.00           H
ATOM    858  C   ASN A  67      30.600  34.620  67.600  1.00  0.00           C
ATOM    859  O   ASN A  67      30.330  35.490  68.430  1.00  0.00           O
ATOM    860  N   VAL A  68      29.620  33.900  67.040  1.00  0.00           N
ATOM    861  HN  VAL A  68      29.870  33.190  66.390  1.00  0.00           H
ATOM    862  CA  VAL A  68      28.220  34.190  67.350  1.00  0.00           C
ATOM    863  HA  VAL A  68      28.110  35.260  67.270  1.00  0.00           H
ATOM    864  CB  VAL A  68      27.290  33.520  66.300  1.00  0.00           C
ATOM    865  HB  VAL A  68      27.620  32.480  66.110  1.00  0.00           H
ATOM    866  CG1 VAL A  68      25.840  33.480  66.800  1.00  0.00           C
ATOM    867 HG11 VAL A  68      25.150  33.050  66.040  1.00  0.00           H
ATOM    868 HG12 VAL A  68      25.420  34.500  66.940  1.00  0.00           H
ATOM    869 HG13 VAL A  68      25.830  33.000  67.800  1.00  0.00           H
ATOM    870  CG2 VAL A  68      27.390  34.330  64.970  1.00  0.00           C
ATOM    871 HG21 VAL A  68      26.460  34.120  64.390  1.00  0.00           H
ATOM    872 HG22 VAL A  68      28.350  34.160  64.440  1.00  0.00           H
ATOM    873 HG23 VAL A  68      27.500  35.390  65.280  1.00  0.00           H
ATOM    874  C   VAL A  68      27.870  33.920  68.810  1.00  0.00           C
ATOM    875  O   VAL A  68      27.200  34.710  69.440  1.00  0.00           O
ATOM    876  N   LEU A  69      28.450  32.830  69.450  1.00  0.00           N
ATOM    877  HN  LEU A  69      28.960  32.150  68.920  1.00  0.00           H
ATOM    878  CA  LEU A  69      28.500  32.530  70.950  1.00  0.00           C
ATOM    879  HA  LEU A  69      27.470  32.620  71.260  1.00  0.00           H
ATOM    880  CB  LEU A  69      29.250  31.190  71.360  1.00  0.00           C
ATOM    881  HB1 LEU A  69      30.180  31.030  70.770  1.00  0.00           H
ATOM    882  HB2 LEU A  69      28.660  30.390  70.860  1.00  0.00           H
ATOM    883  CG  LEU A  69      29.520  30.890  72.800  1.00  0.00           C
ATOM    884  HG  LEU A  69      29.990  31.790  73.260  1.00  0.00           H
ATOM    885  CD1 LEU A  69      28.270  30.660  73.620  1.00  0.00           C
ATOM    886 HD11 LEU A  69      27.760  29.750  73.230  1.00  0.00           H
ATOM    887 HD12 LEU A  69      27.490  31.400  73.370  1.00  0.00           H
ATOM    888 HD13 LEU A  69      28.380  30.590  74.720  1.00  0.00           H
ATOM    889  CD2 LEU A  69      30.510  29.670  72.900  1.00  0.00           C
ATOM    890 HD21 LEU A  69      30.900  29.590  73.930  1.00  0.00           H
ATOM    891 HD22 LEU A  69      31.360  29.820  72.200  1.00  0.00           H
ATOM    892 HD23 LEU A  69      29.950  28.710  72.750  1.00  0.00           H
ATOM    893  C   LEU A  69      29.060  33.750  71.730  1.00  0.00           C
ATOM    894  O   LEU A  69      28.470  34.200  72.650  1.00  0.00           O
ATOM    895  N   VAL A  70      30.150  34.300  71.280  1.00  0.00           N
ATOM    896  HN  VAL A  70      30.770  33.800  70.690  1.00  0.00           H
ATOM    897  CA  VAL A  70      30.610  35.550  71.880  1.00  0.00           C
ATOM    898  HA  VAL A  70      30.620  35.400  72.950  1.00  0.00           H
ATOM    899  CB  VAL A  70      31.990  35.840  71.340  1.00  0.00           C
ATOM    900  HB  VAL A  70      31.980  35.810  70.230  1.00  0.00           H
ATOM    901  CG1 VAL A  70      32.550  37.220  71.780  1.00  0.00           C
ATOM    902 HG11 VAL A  70      32.610  37.210  72.890  1.00  0.00           H
ATOM    903 HG12 VAL A  70      32.010  38.120  71.400  1.00  0.00           H
ATOM    904 HG13 VAL A  70      33.590  37.350  71.410  1.00  0.00           H
ATOM    905  CG2 VAL A  70      32.990  34.800  71.860  1.00  0.00           C
ATOM    906 HG21 VAL A  70      32.580  33.790  71.650  1.00  0.00           H
ATOM    907 HG22 VAL A  70      33.160  34.860  72.960  1.00  0.00           H
ATOM    908 HG23 VAL A  70      33.930  34.800  71.280  1.00  0.00           H
ATOM    909  C   VAL A  70      29.710  36.750  71.650  1.00  0.00           C
ATOM    910  O   VAL A  70      29.490  37.570  72.580  1.00  0.00           O
ATOM    911  N   MET A  71      29.170  36.960  70.450  1.00  0.00           N
ATOM    912  HN  MET A  71      29.380  36.370  69.670  1.00  0.00           H
ATOM    913  CA  MET A  71      28.240  38.050  70.190  1.00  0.00           C
ATOM    914  HA  MET A  71      28.680  38.960  70.580  1.00  0.00           H
ATOM    915  CB  MET A  71      27.970  38.100  68.660  1.00  0.00           C
ATOM    916  HB1 MET A  71      27.130  38.820  68.560  1.00  0.00           H
ATOM    917  HB2 MET A  71      27.590  37.130  68.280  1.00  0.00           H
ATOM    918  CG  MET A  71      29.220  38.530  67.860  1.00  0.00           C
ATOM    919  HG1 MET A  71      30.050  37.850  68.140  1.00  0.00           H
ATOM    920  HG2 MET A  71      29.520  39.560  68.120  1.00  0.00           H
ATOM    921  SD  MET A  71      28.980  38.470  66.050  1.00  0.00           S
ATOM    922  CE  MET A  71      27.540  39.440  65.950  1.00  0.00           C
ATOM    923  HE1 MET A  71      27.500  39.720  64.870  1.00  0.00           H
ATOM    924  HE2 MET A  71      27.620  40.310  66.640  1.00  0.00           H
ATOM    925  HE3 MET A  71      26.580  38.930  66.200  1.00  0.00           H
ATOM    926  C   MET A  71      26.980  37.920  70.960  1.00  0.00           C
ATOM    927  O   MET A  71      26.430  38.830  71.620  1.00  0.00           O
ATOM    928  N   PHE A  72      26.390  36.720  70.950  1.00  0.00           N
ATOM    929  HN  PHE A  72      26.880  36.060  70.380  1.00  0.00           H
ATOM    930  CA  PHE A  72      25.230  36.320  71.770  1.00  0.00           C
ATOM    931  HA  PHE A  72      24.400  36.920  71.410  1.00  0.00           H
ATOM    932  CB  PHE A  72      24.790  34.820  71.480  1.00  0.00           C
ATOM    933  HB1 PHE A  72      25.710  34.200  71.400  1.00  0.00           H
ATOM    934  HB2 PHE A  72      24.300  34.740  70.490  1.00  0.00           H
ATOM    935  CG  PHE A  72      23.860  34.020  72.500  1.00  0.00           C
ATOM    936  CD1 PHE A  72      22.730  34.630  73.040  1.00  0.00           C
ATOM    937  HD1 PHE A  72      22.460  35.630  72.730  1.00  0.00           H
ATOM    938  CE1 PHE A  72      21.860  33.920  73.890  1.00  0.00           C
ATOM    939  HE1 PHE A  72      21.010  34.490  74.230  1.00  0.00           H
ATOM    940  CZ  PHE A  72      22.070  32.580  74.180  1.00  0.00           C
ATOM    941  HZ  PHE A  72      21.410  32.050  74.860  1.00  0.00           H
ATOM    942  CD2 PHE A  72      24.070  32.670  72.760  1.00  0.00           C
ATOM    943  HD2 PHE A  72      24.960  32.240  72.310  1.00  0.00           H
ATOM    944  CE2 PHE A  72      23.160  31.930  73.540  1.00  0.00           C
ATOM    945  HE2 PHE A  72      23.320  30.870  73.650  1.00  0.00           H
ATOM    946  C   PHE A  72      25.470  36.500  73.290  1.00  0.00           C
ATOM    947  O   PHE A  72      24.570  36.970  74.040  1.00  0.00           O
ATOM    948  N   GLY A  73      26.630  36.110  73.880  1.00  0.00           N
ATOM    949  HN  GLY A  73      27.160  35.550  73.240  1.00  0.00           H
ATOM    950  CA  GLY A  73      26.990  36.150  75.300  1.00  0.00           C
ATOM    951  HA1 GLY A  73      27.920  35.610  75.420  1.00  0.00           H
ATOM    952  HA2 GLY A  73      26.120  35.700  75.740  1.00  0.00           H
ATOM    953  C   GLY A  73      27.170  37.530  75.800  1.00  0.00           C
ATOM    954  O   GLY A  73      26.730  37.750  76.960  1.00  0.00           O
ATOM    955  N   ILE A  74      27.710  38.390  74.930  1.00  0.00           N
ATOM    956  HN  ILE A  74      28.030  38.130  74.020  1.00  0.00           H
ATOM    957  CA  ILE A  74      27.840  39.890  75.190  1.00  0.00           C
ATOM    958  HA  ILE A  74      28.300  39.950  76.170  1.00  0.00           H
ATOM    959  CB  ILE A  74      28.920  40.580  74.320  1.00  0.00           C
ATOM    960  HB  ILE A  74      28.730  40.210  73.290  1.00  0.00           H
ATOM    961  CG2 ILE A  74      28.810  42.070  74.430  1.00  0.00           C
ATOM    962 HG21 ILE A  74      27.870  42.400  73.920  1.00  0.00           H
ATOM    963 HG22 ILE A  74      29.710  42.510  73.960  1.00  0.00           H
ATOM    964 HG23 ILE A  74      28.940  42.410  75.480  1.00  0.00           H
ATOM    965  CG1 ILE A  74      30.380  40.030  74.610  1.00  0.00           C
ATOM    966 HG11 ILE A  74      30.350  38.930  74.760  1.00  0.00           H
ATOM    967 HG12 ILE A  74      30.730  40.470  75.570  1.00  0.00           H
ATOM    968  CD  ILE A  74      31.400  40.370  73.490  1.00  0.00           C
ATOM    969  HD1 ILE A  74      31.030  39.880  72.560  1.00  0.00           H
ATOM    970  HD2 ILE A  74      32.310  39.770  73.730  1.00  0.00           H
ATOM    971  HD3 ILE A  74      31.540  41.450  73.310  1.00  0.00           H
ATOM    972  C   ILE A  74      26.480  40.550  75.270  1.00  0.00           C
ATOM    973  O   ILE A  74      26.270  41.360  76.190  1.00  0.00           O
ATOM    974  N   VAL A  75      25.630  40.300  74.240  1.00  0.00           N
ATOM    975  HN  VAL A  75      25.960  39.740  73.480  1.00  0.00           H
ATOM    976  CA  VAL A  75      24.280  40.810  74.280  1.00  0.00           C
ATOM    977  HA  VAL A  75      24.380  41.880  74.370  1.00  0.00           H
ATOM    978  CB  VAL A  75      23.550  40.680  72.940  1.00  0.00           C
ATOM    979  HB  VAL A  75      23.680  39.620  72.640  1.00  0.00           H
ATOM    980  CG1 VAL A  75      22.050  41.090  72.850  1.00  0.00           C
ATOM    981 HG11 VAL A  75      21.900  42.160  73.080  1.00  0.00           H
ATOM    982 HG12 VAL A  75      21.570  40.430  73.610  1.00  0.00           H
ATOM    983 HG13 VAL A  75      21.610  40.820  71.860  1.00  0.00           H
ATOM    984  CG2 VAL A  75      24.210  41.520  71.930  1.00  0.00           C
ATOM    985 HG21 VAL A  75      23.810  41.330  70.920  1.00  0.00           H
ATOM    986 HG22 VAL A  75      25.320  41.530  72.000  1.00  0.00           H
ATOM    987 HG23 VAL A  75      23.910  42.560  72.170  1.00  0.00           H
ATOM    988  C   VAL A  75      23.450  40.230  75.430  1.00  0.00           C
ATOM    989  O   VAL A  75      22.730  41.020  76.130  1.00  0.00           O
ATOM    990  N   ARG A  76      23.430  38.900  75.650  1.00  0.00           N
ATOM    991  HN  ARG A  76      23.870  38.290  75.000  1.00  0.00           H
ATOM    992  CA  ARG A  76      22.710  38.160  76.740  1.00  0.00           C
ATOM    993  HA  ARG A  76      21.680  38.490  76.760  1.00  0.00           H
ATOM    994  CB  ARG A  76      22.870  36.640  76.510  1.00  0.00           C
ATOM    995  HB1 ARG A  76      23.940  36.430  76.720  1.00  0.00           H
ATOM    996  HB2 ARG A  76      22.600  36.330  75.470  1.00  0.00           H
ATOM    997  CG  ARG A  76      22.000  35.690  77.460  1.00  0.00           C
ATOM    998  HG1 ARG A  76      22.270  35.630  78.540  1.00  0.00           H
ATOM    999  HG2 ARG A  76      22.170  34.670  77.040  1.00  0.00           H
ATOM   1000  CD  ARG A  76      20.500  36.100  77.520  1.00  0.00           C
ATOM   1001  HD1 ARG A  76      19.830  35.740  76.710  1.00  0.00           H
ATOM   1002  HD2 ARG A  76      20.410  37.210  77.600  1.00  0.00           H
ATOM   1003  NE  ARG A  76      19.840  35.540  78.750  1.00  0.00           N
ATOM   1004  HE  ARG A  76      19.080  34.920  78.590  1.00  0.00           H
ATOM   1005  CZ  ARG A  76      19.950  35.910  80.030  1.00  0.00           C
ATOM   1006  NH1 ARG A  76      20.610  36.910  80.510  1.00  0.00           N
ATOM   1007 HH11 ARG A  76      21.010  37.600  79.910  1.00  0.00           H
ATOM   1008 HH12 ARG A  76      20.420  37.220  81.440  1.00  0.00           H
ATOM   1009  NH2 ARG A  76      19.250  35.250  80.910  1.00  0.00           N
ATOM   1010 HH21 ARG A  76      18.860  34.340  80.770  1.00  0.00           H
ATOM   1011 HH22 ARG A  76      19.250  35.550  81.870  1.00  0.00           H
ATOM   1012  C   ARG A  76      23.080  38.400  78.150  1.00  0.00           C
ATOM   1013  O   ARG A  76      22.160  38.560  78.990  1.00  0.00           O
ATOM   1014  N   TYR A  77      24.400  38.650  78.450  1.00  0.00           N
ATOM   1015  HN  TYR A  77      25.110  38.640  77.750  1.00  0.00           H
ATOM   1016  CA  TYR A  77      24.970  38.900  79.740  1.00  0.00           C
ATOM   1017  HA  TYR A  77      24.130  38.760  80.410  1.00  0.00           H
ATOM   1018  CB  TYR A  77      26.020  37.770  80.110  1.00  0.00           C
ATOM   1019  HB1 TYR A  77      26.310  37.820  81.190  1.00  0.00           H
ATOM   1020  HB2 TYR A  77      26.900  37.920  79.460  1.00  0.00           H
ATOM   1021  CG  TYR A  77      25.430  36.430  79.910  1.00  0.00           C
ATOM   1022  CD1 TYR A  77      24.210  36.070  80.360  1.00  0.00           C
ATOM   1023  HD1 TYR A  77      23.580  36.790  80.870  1.00  0.00           H
ATOM   1024  CE1 TYR A  77      23.750  34.730  80.210  1.00  0.00           C
ATOM   1025  HE1 TYR A  77      22.740  34.440  80.450  1.00  0.00           H
ATOM   1026  CZ  TYR A  77      24.450  33.760  79.410  1.00  0.00           C
ATOM   1027  OH  TYR A  77      23.870  32.500  79.120  1.00  0.00           O
ATOM   1028  HH  TYR A  77      23.070  32.320  79.620  1.00  0.00           H
ATOM   1029  CD2 TYR A  77      26.230  35.410  79.300  1.00  0.00           C
ATOM   1030  HD2 TYR A  77      27.240  35.630  78.990  1.00  0.00           H
ATOM   1031  CE2 TYR A  77      25.660  34.160  78.930  1.00  0.00           C
ATOM   1032  HE2 TYR A  77      26.140  33.500  78.220  1.00  0.00           H
ATOM   1033  C   TYR A  77      25.420  40.290  80.080  1.00  0.00           C
ATOM   1034  O   TYR A  77      26.060  41.040  79.320  1.00  0.00           O
ATOM   1035  N   THR A  78      25.040  40.760  81.320  1.00  0.00           N
ATOM   1036  HN  THR A  78      24.690  40.250  82.100  1.00  0.00           H
ATOM   1037  CA  THR A  78      25.370  42.110  81.820  1.00  0.00           C
ATOM   1038  HA  THR A  78      25.220  42.910  81.120  1.00  0.00           H
ATOM   1039  CB  THR A  78      24.510  42.600  82.980  1.00  0.00           C
ATOM   1040  HB  THR A  78      24.840  43.500  83.550  1.00  0.00           H
ATOM   1041  OG1 THR A  78      24.210  41.600  83.870  1.00  0.00           O
ATOM   1042  HG1 THR A  78      24.850  41.760  84.570  1.00  0.00           H
ATOM   1043  CG2 THR A  78      23.170  43.090  82.430  1.00  0.00           C
ATOM   1044 HG21 THR A  78      23.370  43.750  81.560  1.00  0.00           H
ATOM   1045 HG22 THR A  78      22.610  43.590  83.260  1.00  0.00           H
ATOM   1046 HG23 THR A  78      22.470  42.310  82.060  1.00  0.00           H
ATOM   1047  C   THR A  78      26.830  42.210  82.230  1.00  0.00           C
ATOM   1048  O   THR A  78      27.460  43.190  81.980  1.00  0.00           O
ATOM   1049  N   LYS A  79      27.460  41.150  82.830  1.00  0.00           N
ATOM   1050  HN  LYS A  79      26.930  40.380  83.200  1.00  0.00           H
ATOM   1051  CA  LYS A  79      28.820  41.120  83.080  1.00  0.00           C
ATOM   1052  HA  LYS A  79      28.950  42.060  83.610  1.00  0.00           H
ATOM   1053  CB  LYS A  79      29.230  40.020  84.150  1.00  0.00           C
ATOM   1054  HB1 LYS A  79      30.340  39.950  84.220  1.00  0.00           H
ATOM   1055  HB2 LYS A  79      28.780  39.120  83.670  1.00  0.00           H
ATOM   1056  CG  LYS A  79      28.790  40.130  85.600  1.00  0.00           C
ATOM   1057  HG1 LYS A  79      28.800  39.180  86.170  1.00  0.00           H
ATOM   1058  HG2 LYS A  79      27.710  40.350  85.760  1.00  0.00           H
ATOM   1059  CD  LYS A  79      29.710  41.250  86.230  1.00  0.00           C
ATOM   1060  HD1 LYS A  79      29.580  42.120  85.550  1.00  0.00           H
ATOM   1061  HD2 LYS A  79      30.760  40.940  86.440  1.00  0.00           H
ATOM   1062  CE  LYS A  79      29.090  41.630  87.530  1.00  0.00           C
ATOM   1063  HE1 LYS A  79      28.770  40.820  88.220  1.00  0.00           H
ATOM   1064  HE2 LYS A  79      28.240  42.300  87.270  1.00  0.00           H
ATOM   1065  NZ  LYS A  79      30.020  42.430  88.310  1.00  0.00           N
ATOM   1066  HZ1 LYS A  79      30.990  42.040  88.260  1.00  0.00           H
ATOM   1067  HZ2 LYS A  79      29.760  42.320  89.320  1.00  0.00           H
ATOM   1068  HZ3 LYS A  79      29.900  43.430  88.070  1.00  0.00           H
ATOM   1069  C   LYS A  79      29.780  41.030  81.920  1.00  0.00           C
ATOM   1070  O   LYS A  79      31.000  41.000  82.070  1.00  0.00           O
ATOM   1071  N   MET A  80      29.240  40.980  80.680  1.00  0.00           N
ATOM   1072  HN  MET A  80      28.250  41.010  80.530  1.00  0.00           H
ATOM   1073  CA  MET A  80      30.010  40.900  79.450  1.00  0.00           C
ATOM   1074  HA  MET A  80      31.020  40.560  79.650  1.00  0.00           H
ATOM   1075  CB  MET A  80      29.460  39.840  78.570  1.00  0.00           C
ATOM   1076  HB1 MET A  80      29.970  39.770  77.580  1.00  0.00           H
ATOM   1077  HB2 MET A  80      28.370  39.920  78.390  1.00  0.00           H
ATOM   1078  CG  MET A  80      29.600  38.470  79.210  1.00  0.00           C
ATOM   1079  HG1 MET A  80      28.940  37.800  78.620  1.00  0.00           H
ATOM   1080  HG2 MET A  80      29.210  38.540  80.250  1.00  0.00           H
ATOM   1081  SD  MET A  80      31.350  37.930  79.260  1.00  0.00           S
ATOM   1082  CE  MET A  80      30.790  36.260  78.930  1.00  0.00           C
ATOM   1083  HE1 MET A  80      31.590  35.500  79.020  1.00  0.00           H
ATOM   1084  HE2 MET A  80      30.190  36.300  77.990  1.00  0.00           H
ATOM   1085  HE3 MET A  80      30.030  35.950  79.680  1.00  0.00           H
ATOM   1086  C   MET A  80      30.050  42.270  78.790  1.00  0.00           C
ATOM   1087  O   MET A  80      30.910  42.590  77.890  1.00  0.00           O
ATOM   1088  N   LYS A  81      29.350  43.220  79.340  1.00  0.00           N
ATOM   1089  HN  LYS A  81      28.580  43.030  79.940  1.00  0.00           H
ATOM   1090  CA  LYS A  81      29.270  44.580  78.790  1.00  0.00           C
ATOM   1091  HA  LYS A  81      29.490  44.620  77.730  1.00  0.00           H
ATOM   1092  CB  LYS A  81      27.830  45.180  78.890  1.00  0.00           C
ATOM   1093  HB1 LYS A  81      27.730  46.270  78.680  1.00  0.00           H
ATOM   1094  HB2 LYS A  81      27.590  44.910  79.940  1.00  0.00           H
ATOM   1095  CG  LYS A  81      26.810  44.490  78.050  1.00  0.00           C
ATOM   1096  HG1 LYS A  81      26.900  43.390  78.230  1.00  0.00           H
ATOM   1097  HG2 LYS A  81      27.000  44.760  76.990  1.00  0.00           H
ATOM   1098  CD  LYS A  81      25.350  44.780  78.490  1.00  0.00           C
ATOM   1099  HD1 LYS A  81      25.330  45.850  78.220  1.00  0.00           H
ATOM   1100  HD2 LYS A  81      25.240  44.940  79.580  1.00  0.00           H
ATOM   1101  CE  LYS A  81      24.340  43.870  77.810  1.00  0.00           C
ATOM   1102  HE1 LYS A  81      23.280  44.220  77.740  1.00  0.00           H
ATOM   1103  HE2 LYS A  81      24.380  42.830  78.210  1.00  0.00           H
ATOM   1104  NZ  LYS A  81      24.640  43.850  76.340  1.00  0.00           N
ATOM   1105  HZ1 LYS A  81      24.940  44.820  76.120  1.00  0.00           H
ATOM   1106  HZ2 LYS A  81      23.790  43.630  75.770  1.00  0.00           H
ATOM   1107  HZ3 LYS A  81      25.380  43.140  76.230  1.00  0.00           H
ATOM   1108  C   LYS A  81      30.250  45.640  79.430  1.00  0.00           C
ATOM   1109  O   LYS A  81      29.950  46.750  79.820  1.00  0.00           O
ATOM   1110  N   THR A  82      31.460  45.180  79.570  1.00  0.00           N
ATOM   1111  HN  THR A  82      31.500  44.200  79.380  1.00  0.00           H
ATOM   1112  CA  THR A  82      32.600  46.080  79.830  1.00  0.00           C
ATOM   1113  HA  THR A  82      32.330  46.870  80.520  1.00  0.00           H
ATOM   1114  CB  THR A  82      33.890  45.360  80.300  1.00  0.00           C
ATOM   1115  HB  THR A  82      34.300  46.100  81.020  1.00  0.00           H
ATOM   1116  OG1 THR A  82      34.860  44.920  79.360  1.00  0.00           O
ATOM   1117  HG1 THR A  82      35.510  44.340  79.740  1.00  0.00           H
ATOM   1118  CG2 THR A  82      33.490  44.110  81.150  1.00  0.00           C
ATOM   1119 HG21 THR A  82      33.010  43.290  80.580  1.00  0.00           H
ATOM   1120 HG22 THR A  82      32.890  44.440  82.030  1.00  0.00           H
ATOM   1121 HG23 THR A  82      34.410  43.660  81.580  1.00  0.00           H
ATOM   1122  C   THR A  82      32.880  46.830  78.490  1.00  0.00           C
ATOM   1123  O   THR A  82      32.500  46.380  77.400  1.00  0.00           O
ATOM   1124  N   ALA A  83      33.610  48.040  78.510  1.00  0.00           N
ATOM   1125  HN  ALA A  83      33.770  48.340  79.450  1.00  0.00           H
ATOM   1126  CA  ALA A  83      33.970  48.870  77.410  1.00  0.00           C
ATOM   1127  HA  ALA A  83      33.070  49.210  76.910  1.00  0.00           H
ATOM   1128  CB  ALA A  83      34.550  50.310  77.840  1.00  0.00           C
ATOM   1129  HB1 ALA A  83      35.510  50.280  78.390  1.00  0.00           H
ATOM   1130  HB2 ALA A  83      33.770  50.940  78.330  1.00  0.00           H
ATOM   1131  HB3 ALA A  83      34.780  50.880  76.920  1.00  0.00           H
ATOM   1132  C   ALA A  83      34.890  48.120  76.390  1.00  0.00           C
ATOM   1133  O   ALA A  83      34.600  48.160  75.190  1.00  0.00           O
ATOM   1134  N   THR A  84      35.870  47.350  76.820  1.00  0.00           N
ATOM   1135  HN  THR A  84      36.080  47.340  77.800  1.00  0.00           H
ATOM   1136  CA  THR A  84      36.810  46.630  75.990  1.00  0.00           C
ATOM   1137  HA  THR A  84      37.010  47.340  75.200  1.00  0.00           H
ATOM   1138  CB  THR A  84      38.060  46.140  76.620  1.00  0.00           C
ATOM   1139  HB  THR A  84      37.790  45.470  77.460  1.00  0.00           H
ATOM   1140  OG1 THR A  84      38.810  47.240  77.050  1.00  0.00           O
ATOM   1141  HG1 THR A  84      38.510  48.030  76.590  1.00  0.00           H
ATOM   1142  CG2 THR A  84      39.000  45.240  75.850  1.00  0.00           C
ATOM   1143 HG21 THR A  84      39.740  44.800  76.560  1.00  0.00           H
ATOM   1144 HG22 THR A  84      39.600  45.860  75.150  1.00  0.00           H
ATOM   1145 HG23 THR A  84      38.570  44.350  75.360  1.00  0.00           H
ATOM   1146  C   THR A  84      36.100  45.490  75.210  1.00  0.00           C
ATOM   1147  O   THR A  84      36.370  45.130  74.060  1.00  0.00           O
ATOM   1148  N   ASN A  85      35.150  44.840  75.900  1.00  0.00           N
ATOM   1149  HN  ASN A  85      35.040  45.080  76.860  1.00  0.00           H
ATOM   1150  CA  ASN A  85      34.240  43.810  75.370  1.00  0.00           C
ATOM   1151  HA  ASN A  85      34.810  43.110  74.770  1.00  0.00           H
ATOM   1152  CB  ASN A  85      33.460  43.150  76.470  1.00  0.00           C
ATOM   1153  HB1 ASN A  85      32.620  42.570  76.050  1.00  0.00           H
ATOM   1154  HB2 ASN A  85      33.040  43.910  77.170  1.00  0.00           H
ATOM   1155  CG  ASN A  85      34.320  42.130  77.250  1.00  0.00           C
ATOM   1156  OD1 ASN A  85      35.520  41.890  77.130  1.00  0.00           O
ATOM   1157  ND2 ASN A  85      33.620  41.340  78.080  1.00  0.00           N
ATOM   1158 HD21 ASN A  85      34.180  40.680  78.580  1.00  0.00           H
ATOM   1159 HD22 ASN A  85      32.620  41.360  78.090  1.00  0.00           H
ATOM   1160  C   ASN A  85      33.230  44.270  74.310  1.00  0.00           C
ATOM   1161  O   ASN A  85      32.860  43.550  73.410  1.00  0.00           O
ATOM   1162  N   ILE A  86      32.800  45.530  74.210  1.00  0.00           N
ATOM   1163  HN  ILE A  86      33.010  46.210  74.910  1.00  0.00           H
ATOM   1164  CA  ILE A  86      32.120  46.040  73.070  1.00  0.00           C
ATOM   1165  HA  ILE A  86      31.260  45.440  72.810  1.00  0.00           H
ATOM   1166  CB  ILE A  86      31.630  47.450  73.390  1.00  0.00           C
ATOM   1167  HB  ILE A  86      32.400  48.130  73.800  1.00  0.00           H
ATOM   1168  CG2 ILE A  86      30.870  48.010  72.180  1.00  0.00           C
ATOM   1169 HG21 ILE A  86      29.960  47.450  71.870  1.00  0.00           H
ATOM   1170 HG22 ILE A  86      31.530  48.060  71.290  1.00  0.00           H
ATOM   1171 HG23 ILE A  86      30.500  49.010  72.470  1.00  0.00           H
ATOM   1172  CG1 ILE A  86      30.560  47.460  74.480  1.00  0.00           C
ATOM   1173 HG11 ILE A  86      29.910  48.350  74.300  1.00  0.00           H
ATOM   1174 HG12 ILE A  86      31.040  47.510  75.480  1.00  0.00           H
ATOM   1175  CD  ILE A  86      29.620  46.230  74.760  1.00  0.00           C
ATOM   1176  HD1 ILE A  86      28.770  46.630  75.350  1.00  0.00           H
ATOM   1177  HD2 ILE A  86      30.260  45.480  75.270  1.00  0.00           H
ATOM   1178  HD3 ILE A  86      29.310  45.770  73.790  1.00  0.00           H
ATOM   1179  C   ILE A  86      33.000  46.060  71.850  1.00  0.00           C
ATOM   1180  O   ILE A  86      32.580  45.730  70.730  1.00  0.00           O
ATOM   1181  N   TYR A  87      34.340  46.400  71.970  1.00  0.00           N
ATOM   1182  HN  TYR A  87      34.690  46.670  72.870  1.00  0.00           H
ATOM   1183  CA  TYR A  87      35.360  46.190  70.960  1.00  0.00           C
ATOM   1184  HA  TYR A  87      34.880  46.760  70.170  1.00  0.00           H
ATOM   1185  CB  TYR A  87      36.710  46.840  71.190  1.00  0.00           C
ATOM   1186  HB1 TYR A  87      37.440  46.690  70.370  1.00  0.00           H
ATOM   1187  HB2 TYR A  87      37.190  46.440  72.110  1.00  0.00           H
ATOM   1188  CG  TYR A  87      36.550  48.330  71.310  1.00  0.00           C
ATOM   1189  CD1 TYR A  87      36.450  49.140  70.210  1.00  0.00           C
ATOM   1190  HD1 TYR A  87      36.620  48.770  69.210  1.00  0.00           H
ATOM   1191  CE1 TYR A  87      36.380  50.550  70.370  1.00  0.00           C
ATOM   1192  HE1 TYR A  87      36.360  51.100  69.440  1.00  0.00           H
ATOM   1193  CZ  TYR A  87      36.320  51.100  71.650  1.00  0.00           C
ATOM   1194  OH  TYR A  87      36.080  52.440  71.930  1.00  0.00           O
ATOM   1195  HH  TYR A  87      35.910  52.820  71.060  1.00  0.00           H
ATOM   1196  CD2 TYR A  87      36.570  48.920  72.640  1.00  0.00           C
ATOM   1197  HD2 TYR A  87      36.610  48.270  73.500  1.00  0.00           H
ATOM   1198  CE2 TYR A  87      36.390  50.250  72.780  1.00  0.00           C
ATOM   1199  HE2 TYR A  87      36.230  50.570  73.800  1.00  0.00           H
ATOM   1200  C   TYR A  87      35.420  44.740  70.560  1.00  0.00           C
ATOM   1201  O   TYR A  87      35.520  44.460  69.330  1.00  0.00           O
ATOM   1202  N   ILE A  88      35.340  43.740  71.520  1.00  0.00           N
ATOM   1203  HN  ILE A  88      35.450  43.900  72.500  1.00  0.00           H
ATOM   1204  CA  ILE A  88      35.270  42.350  71.180  1.00  0.00           C
ATOM   1205  HA  ILE A  88      36.050  42.020  70.510  1.00  0.00           H
ATOM   1206  CB  ILE A  88      35.450  41.500  72.470  1.00  0.00           C
ATOM   1207  HB  ILE A  88      34.520  41.630  73.050  1.00  0.00           H
ATOM   1208  CG2 ILE A  88      35.410  40.000  72.040  1.00  0.00           C
ATOM   1209 HG21 ILE A  88      35.730  39.370  72.900  1.00  0.00           H
ATOM   1210 HG22 ILE A  88      36.150  39.950  71.220  1.00  0.00           H
ATOM   1211 HG23 ILE A  88      34.400  39.720  71.690  1.00  0.00           H
ATOM   1212  CG1 ILE A  88      36.690  41.920  73.310  1.00  0.00           C
ATOM   1213 HG11 ILE A  88      36.370  41.660  74.340  1.00  0.00           H
ATOM   1214 HG12 ILE A  88      36.900  43.010  73.310  1.00  0.00           H
ATOM   1215  CD  ILE A  88      37.960  41.160  73.030  1.00  0.00           C
ATOM   1216  HD1 ILE A  88      37.830  40.070  72.850  1.00  0.00           H
ATOM   1217  HD2 ILE A  88      38.680  41.380  73.850  1.00  0.00           H
ATOM   1218  HD3 ILE A  88      38.440  41.520  72.100  1.00  0.00           H
ATOM   1219  C   ILE A  88      34.020  41.930  70.360  1.00  0.00           C
ATOM   1220  O   ILE A  88      34.140  41.160  69.460  1.00  0.00           O
ATOM   1221  N   PHE A  89      32.810  42.570  70.680  1.00  0.00           N
ATOM   1222  HN  PHE A  89      32.660  43.150  71.480  1.00  0.00           H
ATOM   1223  CA  PHE A  89      31.640  42.320  69.940  1.00  0.00           C
ATOM   1224  HA  PHE A  89      31.580  41.250  69.780  1.00  0.00           H
ATOM   1225  CB  PHE A  89      30.460  42.990  70.650  1.00  0.00           C
ATOM   1226  HB1 PHE A  89      30.580  44.080  70.810  1.00  0.00           H
ATOM   1227  HB2 PHE A  89      30.360  42.690  71.720  1.00  0.00           H
ATOM   1228  CG  PHE A  89      29.120  42.870  69.890  1.00  0.00           C
ATOM   1229  CD1 PHE A  89      28.290  41.800  70.220  1.00  0.00           C
ATOM   1230  HD1 PHE A  89      28.510  41.220  71.100  1.00  0.00           H
ATOM   1231  CE1 PHE A  89      27.100  41.610  69.490  1.00  0.00           C
ATOM   1232  HE1 PHE A  89      26.470  40.820  69.880  1.00  0.00           H
ATOM   1233  CZ  PHE A  89      26.740  42.520  68.500  1.00  0.00           C
ATOM   1234  HZ  PHE A  89      25.840  42.580  67.900  1.00  0.00           H
ATOM   1235  CD2 PHE A  89      28.860  43.760  68.830  1.00  0.00           C
ATOM   1236  HD2 PHE A  89      29.490  44.600  68.540  1.00  0.00           H
ATOM   1237  CE2 PHE A  89      27.700  43.510  68.090  1.00  0.00           C
ATOM   1238  HE2 PHE A  89      27.450  44.180  67.280  1.00  0.00           H
ATOM   1239  C   PHE A  89      31.820  42.750  68.530  1.00  0.00           C
ATOM   1240  O   PHE A  89      31.580  41.950  67.540  1.00  0.00           O
ATOM   1241  N   ASN A  90      32.400  44.010  68.250  1.00  0.00           N
ATOM   1242  HN  ASN A  90      32.530  44.680  68.980  1.00  0.00           H
ATOM   1243  CA  ASN A  90      32.710  44.520  66.910  1.00  0.00           C
ATOM   1244  HA  ASN A  90      31.840  44.430  66.280  1.00  0.00           H
ATOM   1245  CB  ASN A  90      33.210  45.960  67.060  1.00  0.00           C
ATOM   1246  HB1 ASN A  90      34.310  45.940  67.250  1.00  0.00           H
ATOM   1247  HB2 ASN A  90      32.690  46.520  67.860  1.00  0.00           H
ATOM   1248  CG  ASN A  90      33.000  46.700  65.740  1.00  0.00           C
ATOM   1249  OD1 ASN A  90      31.840  46.860  65.320  1.00  0.00           O
ATOM   1250  ND2 ASN A  90      34.050  47.200  65.110  1.00  0.00           N
ATOM   1251 HD21 ASN A  90      33.900  47.770  64.310  1.00  0.00           H
ATOM   1252 HD22 ASN A  90      35.010  47.030  65.320  1.00  0.00           H
ATOM   1253  C   ASN A  90      33.750  43.650  66.190  1.00  0.00           C
ATOM   1254  O   ASN A  90      33.620  43.230  65.060  1.00  0.00           O
ATOM   1255  N   LEU A  91      34.860  43.210  66.900  1.00  0.00           N
ATOM   1256  HN  LEU A  91      35.110  43.600  67.780  1.00  0.00           H
ATOM   1257  CA  LEU A  91      35.810  42.270  66.350  1.00  0.00           C
ATOM   1258  HA  LEU A  91      36.190  42.670  65.420  1.00  0.00           H
ATOM   1259  CB  LEU A  91      36.940  41.980  67.300  1.00  0.00           C
ATOM   1260  HB1 LEU A  91      36.520  41.570  68.240  1.00  0.00           H
ATOM   1261  HB2 LEU A  91      37.280  42.970  67.690  1.00  0.00           H
ATOM   1262  CG  LEU A  91      38.180  41.110  66.770  1.00  0.00           C
ATOM   1263  HG  LEU A  91      37.790  40.090  66.530  1.00  0.00           H
ATOM   1264  CD1 LEU A  91      38.890  41.530  65.510  1.00  0.00           C
ATOM   1265 HD11 LEU A  91      38.190  41.690  64.660  1.00  0.00           H
ATOM   1266 HD12 LEU A  91      39.640  40.820  65.100  1.00  0.00           H
ATOM   1267 HD13 LEU A  91      39.390  42.500  65.730  1.00  0.00           H
ATOM   1268  CD2 LEU A  91      39.190  40.900  67.900  1.00  0.00           C
ATOM   1269 HD21 LEU A  91      38.670  40.520  68.810  1.00  0.00           H
ATOM   1270 HD22 LEU A  91      39.850  41.780  68.070  1.00  0.00           H
ATOM   1271 HD23 LEU A  91      39.880  40.060  67.670  1.00  0.00           H
ATOM   1272  C   LEU A  91      35.250  40.960  65.990  1.00  0.00           C
ATOM   1273  O   LEU A  91      35.590  40.400  64.910  1.00  0.00           O
ATOM   1274  N   ALA A  92      34.320  40.400  66.770  1.00  0.00           N
ATOM   1275  HN  ALA A  92      33.960  40.960  67.510  1.00  0.00           H
ATOM   1276  CA  ALA A  92      33.710  39.080  66.500  1.00  0.00           C
ATOM   1277  HA  ALA A  92      34.490  38.510  66.020  1.00  0.00           H
ATOM   1278  CB  ALA A  92      33.110  38.360  67.810  1.00  0.00           C
ATOM   1279  HB1 ALA A  92      34.030  38.080  68.360  1.00  0.00           H
ATOM   1280  HB2 ALA A  92      32.610  37.410  67.510  1.00  0.00           H
ATOM   1281  HB3 ALA A  92      32.500  39.010  68.470  1.00  0.00           H
ATOM   1282  C   ALA A  92      32.600  39.130  65.470  1.00  0.00           C
ATOM   1283  O   ALA A  92      32.340  38.140  64.830  1.00  0.00           O
ATOM   1284  N   LEU A  93      32.040  40.310  65.170  1.00  0.00           N
ATOM   1285  HN  LEU A  93      32.300  41.130  65.680  1.00  0.00           H
ATOM   1286  CA  LEU A  93      31.270  40.520  63.960  1.00  0.00           C
ATOM   1287  HA  LEU A  93      30.470  39.800  63.990  1.00  0.00           H
ATOM   1288  CB  LEU A  93      30.630  41.930  64.100  1.00  0.00           C
ATOM   1289  HB1 LEU A  93      31.470  42.630  64.270  1.00  0.00           H
ATOM   1290  HB2 LEU A  93      29.970  41.950  65.000  1.00  0.00           H
ATOM   1291  CG  LEU A  93      29.910  42.500  62.810  1.00  0.00           C
ATOM   1292  HG  LEU A  93      30.640  42.640  61.990  1.00  0.00           H
ATOM   1293  CD1 LEU A  93      28.790  41.480  62.340  1.00  0.00           C
ATOM   1294 HD11 LEU A  93      28.130  41.860  61.520  1.00  0.00           H
ATOM   1295 HD12 LEU A  93      28.160  41.110  63.180  1.00  0.00           H
ATOM   1296 HD13 LEU A  93      29.260  40.510  62.090  1.00  0.00           H
ATOM   1297  CD2 LEU A  93      29.260  43.860  63.240  1.00  0.00           C
ATOM   1298 HD21 LEU A  93      28.800  44.340  62.350  1.00  0.00           H
ATOM   1299 HD22 LEU A  93      30.030  44.580  63.610  1.00  0.00           H
ATOM   1300 HD23 LEU A  93      28.440  43.720  63.980  1.00  0.00           H
ATOM   1301  C   LEU A  93      32.140  40.420  62.700  1.00  0.00           C
ATOM   1302  O   LEU A  93      31.700  39.750  61.760  1.00  0.00           O
ATOM   1303  N   ALA A  94      33.320  41.070  62.650  1.00  0.00           N
ATOM   1304  HN  ALA A  94      33.620  41.620  63.420  1.00  0.00           H
ATOM   1305  CA  ALA A  94      34.140  40.950  61.440  1.00  0.00           C
ATOM   1306  HA  ALA A  94      33.640  41.330  60.560  1.00  0.00           H
ATOM   1307  CB  ALA A  94      35.300  41.870  61.750  1.00  0.00           C
ATOM   1308  HB1 ALA A  94      36.040  41.840  60.930  1.00  0.00           H
ATOM   1309  HB2 ALA A  94      35.690  41.600  62.760  1.00  0.00           H
ATOM   1310  HB3 ALA A  94      35.040  42.940  61.850  1.00  0.00           H
ATOM   1311  C   ALA A  94      34.570  39.530  61.140  1.00  0.00           C
ATOM   1312  O   ALA A  94      34.390  39.070  60.010  1.00  0.00           O
ATOM   1313  N   ASP A  95      35.050  38.860  62.220  1.00  0.00           N
ATOM   1314  HN  ASP A  95      35.330  39.380  63.020  1.00  0.00           H
ATOM   1315  CA  ASP A  95      35.470  37.460  62.010  1.00  0.00           C
ATOM   1316  HA  ASP A  95      36.020  37.340  61.090  1.00  0.00           H
ATOM   1317  CB  ASP A  95      36.330  37.010  63.170  1.00  0.00           C
ATOM   1318  HB1 ASP A  95      36.590  35.960  62.920  1.00  0.00           H
ATOM   1319  HB2 ASP A  95      35.940  37.170  64.200  1.00  0.00           H
ATOM   1320  CG  ASP A  95      37.670  37.760  63.080  1.00  0.00           C
ATOM   1321  OD1 ASP A  95      38.430  37.690  64.030  1.00  0.00           O
ATOM   1322  OD2 ASP A  95      37.970  38.240  62.000  1.00  0.00           O
ATOM   1323  C   ASP A  95      34.330  36.470  61.690  1.00  0.00           C
ATOM   1324  O   ASP A  95      34.490  35.490  60.990  1.00  0.00           O
ATOM   1325  N   ALA A  96      33.130  36.740  62.100  1.00  0.00           N
ATOM   1326  HN  ALA A  96      33.120  37.470  62.770  1.00  0.00           H
ATOM   1327  CA  ALA A  96      31.930  36.060  61.610  1.00  0.00           C
ATOM   1328  HA  ALA A  96      32.040  35.000  61.790  1.00  0.00           H
ATOM   1329  CB  ALA A  96      30.720  36.480  62.380  1.00  0.00           C
ATOM   1330  HB1 ALA A  96      30.840  36.360  63.480  1.00  0.00           H
ATOM   1331  HB2 ALA A  96      29.800  35.980  61.990  1.00  0.00           H
ATOM   1332  HB3 ALA A  96      30.500  37.550  62.190  1.00  0.00           H
ATOM   1333  C   ALA A  96      31.630  36.260  60.140  1.00  0.00           C
ATOM   1334  O   ALA A  96      31.370  35.240  59.460  1.00  0.00           O
ATOM   1335  N   LEU A  97      31.730  37.440  59.560  1.00  0.00           N
ATOM   1336  HN  LEU A  97      31.960  38.190  60.180  1.00  0.00           H
ATOM   1337  CA  LEU A  97      31.460  37.630  58.140  1.00  0.00           C
ATOM   1338  HA  LEU A  97      30.500  37.160  57.940  1.00  0.00           H
ATOM   1339  CB  LEU A  97      31.370  39.090  57.730  1.00  0.00           C
ATOM   1340  HB1 LEU A  97      30.930  39.240  56.720  1.00  0.00           H
ATOM   1341  HB2 LEU A  97      32.390  39.550  57.730  1.00  0.00           H
ATOM   1342  CG  LEU A  97      30.490  39.990  58.580  1.00  0.00           C
ATOM   1343  HG  LEU A  97      30.530  39.710  59.660  1.00  0.00           H
ATOM   1344  CD1 LEU A  97      30.990  41.460  58.510  1.00  0.00           C
ATOM   1345 HD11 LEU A  97      32.020  41.460  58.930  1.00  0.00           H
ATOM   1346 HD12 LEU A  97      30.300  42.080  59.130  1.00  0.00           H
ATOM   1347 HD13 LEU A  97      31.030  41.920  57.500  1.00  0.00           H
ATOM   1348  CD2 LEU A  97      29.040  39.880  58.170  1.00  0.00           C
ATOM   1349 HD21 LEU A  97      28.780  40.190  57.140  1.00  0.00           H
ATOM   1350 HD22 LEU A  97      28.440  40.630  58.730  1.00  0.00           H
ATOM   1351 HD23 LEU A  97      28.640  38.900  58.500  1.00  0.00           H
ATOM   1352  C   LEU A  97      32.460  36.910  57.250  1.00  0.00           C
ATOM   1353  O   LEU A  97      32.060  36.300  56.260  1.00  0.00           O
ATOM   1354  N   ALA A  98      33.810  36.810  57.630  1.00  0.00           N
ATOM   1355  HN  ALA A  98      34.170  37.260  58.440  1.00  0.00           H
ATOM   1356  CA  ALA A  98      34.790  36.070  56.900  1.00  0.00           C
ATOM   1357  HA  ALA A  98      34.660  36.410  55.880  1.00  0.00           H
ATOM   1358  CB  ALA A  98      36.120  36.570  57.430  1.00  0.00           C
ATOM   1359  HB1 ALA A  98      37.000  36.510  56.760  1.00  0.00           H
ATOM   1360  HB2 ALA A  98      36.300  36.180  58.450  1.00  0.00           H
ATOM   1361  HB3 ALA A  98      36.070  37.670  57.560  1.00  0.00           H
ATOM   1362  C   ALA A  98      34.510  34.600  56.960  1.00  0.00           C
ATOM   1363  O   ALA A  98      34.620  33.930  55.890  1.00  0.00           O
ATOM   1364  N   THR A  99      34.160  34.050  58.030  1.00  0.00           N
ATOM   1365  HN  THR A  99      34.040  34.620  58.840  1.00  0.00           H
ATOM   1366  CA  THR A  99      33.800  32.660  58.220  1.00  0.00           C
ATOM   1367  HA  THR A  99      34.610  32.090  57.810  1.00  0.00           H
ATOM   1368  CB  THR A  99      33.750  32.230  59.650  1.00  0.00           C
ATOM   1369  HB  THR A  99      33.250  31.240  59.730  1.00  0.00           H
ATOM   1370  OG1 THR A  99      33.060  33.190  60.410  1.00  0.00           O
ATOM   1371  HG1 THR A  99      33.670  33.930  60.420  1.00  0.00           H
ATOM   1372  CG2 THR A  99      35.160  32.060  60.070  1.00  0.00           C
ATOM   1373 HG21 THR A  99      35.770  32.950  59.800  1.00  0.00           H
ATOM   1374 HG22 THR A  99      35.620  31.150  59.620  1.00  0.00           H
ATOM   1375 HG23 THR A  99      35.250  31.840  61.160  1.00  0.00           H
ATOM   1376  C   THR A  99      32.610  32.230  57.390  1.00  0.00           C
ATOM   1377  O   THR A  99      32.510  31.040  57.030  1.00  0.00           O
ATOM   1378  N   SER A 100      31.680  33.120  57.070  1.00  0.00           N
ATOM   1379  HN  SER A 100      31.750  33.990  57.560  1.00  0.00           H
ATOM   1380  CA  SER A 100      30.600  32.890  56.090  1.00  0.00           C
ATOM   1381  HA  SER A 100      30.270  31.870  56.190  1.00  0.00           H
ATOM   1382  CB  SER A 100      29.410  33.860  56.220  1.00  0.00           C
ATOM   1383  HB1 SER A 100      29.060  33.940  57.270  1.00  0.00           H
ATOM   1384  HB2 SER A 100      28.660  33.440  55.510  1.00  0.00           H
ATOM   1385  OG  SER A 100      29.610  35.190  55.690  1.00  0.00           O
ATOM   1386  HG1 SER A 100      30.360  35.600  56.100  1.00  0.00           H
ATOM   1387  C   SER A 100      31.110  32.850  54.510  1.00  0.00           C
ATOM   1388  O   SER A 100      30.560  32.190  53.700  1.00  0.00           O
ATOM   1389  N   THR A 101      32.220  33.470  54.120  1.00  0.00           N
ATOM   1390  HN  THR A 101      32.760  34.020  54.750  1.00  0.00           H
ATOM   1391  CA  THR A 101      32.770  33.370  52.740  1.00  0.00           C
ATOM   1392  HA  THR A 101      31.940  33.460  52.050  1.00  0.00           H
ATOM   1393  CB  THR A 101      33.860  34.460  52.420  1.00  0.00           C
ATOM   1394  HB  THR A 101      34.010  34.510  51.320  1.00  0.00           H
ATOM   1395  OG1 THR A 101      35.040  34.260  53.200  1.00  0.00           O
ATOM   1396  HG1 THR A 101      34.860  34.410  54.130  1.00  0.00           H
ATOM   1397  CG2 THR A 101      33.360  35.830  52.900  1.00  0.00           C
ATOM   1398 HG21 THR A 101      34.150  36.590  52.740  1.00  0.00           H
ATOM   1399 HG22 THR A 101      33.260  35.940  54.000  1.00  0.00           H
ATOM   1400 HG23 THR A 101      32.420  36.230  52.470  1.00  0.00           H
ATOM   1401  C   THR A 101      33.450  32.000  52.380  1.00  0.00           C
ATOM   1402  O   THR A 101      33.660  31.620  51.250  1.00  0.00           O
ATOM   1403  N   LEU A 102      33.960  31.290  53.370  1.00  0.00           N
ATOM   1404  HN  LEU A 102      33.830  31.570  54.320  1.00  0.00           H
ATOM   1405  CA  LEU A 102      34.790  30.130  53.200  1.00  0.00           C
ATOM   1406  HA  LEU A 102      35.640  30.480  52.640  1.00  0.00           H
ATOM   1407  CB  LEU A 102      35.420  29.640  54.520  1.00  0.00           C
ATOM   1408  HB1 LEU A 102      36.050  28.720  54.500  1.00  0.00           H
ATOM   1409  HB2 LEU A 102      34.630  29.310  55.230  1.00  0.00           H
ATOM   1410  CG  LEU A 102      36.090  30.740  55.330  1.00  0.00           C
ATOM   1411  HG  LEU A 102      35.360  31.550  55.550  1.00  0.00           H
ATOM   1412  CD1 LEU A 102      36.470  30.250  56.780  1.00  0.00           C
ATOM   1413 HD11 LEU A 102      37.000  29.290  56.650  1.00  0.00           H
ATOM   1414 HD12 LEU A 102      35.610  29.810  57.330  1.00  0.00           H
ATOM   1415 HD13 LEU A 102      36.970  30.980  57.450  1.00  0.00           H
ATOM   1416  CD2 LEU A 102      37.370  31.370  54.640  1.00  0.00           C
ATOM   1417 HD21 LEU A 102      37.980  30.510  54.280  1.00  0.00           H
ATOM   1418 HD22 LEU A 102      37.950  32.080  55.250  1.00  0.00           H
ATOM   1419 HD23 LEU A 102      37.070  31.980  53.760  1.00  0.00           H
ATOM   1420  C   LEU A 102      34.230  28.960  52.400  1.00  0.00           C
ATOM   1421  O   LEU A 102      34.980  28.360  51.600  1.00  0.00           O
ATOM   1422  N   PRO A 103      32.950  28.530  52.470  1.00  0.00           N
ATOM   1423  CD  PRO A 103      31.950  28.910  53.550  1.00  0.00           C
ATOM   1424  HD1 PRO A 103      31.450  29.850  53.250  1.00  0.00           H
ATOM   1425  HD2 PRO A 103      32.450  29.110  54.530  1.00  0.00           H
ATOM   1426  CA  PRO A 103      32.360  27.660  51.520  1.00  0.00           C
ATOM   1427  HA  PRO A 103      32.980  26.780  51.610  1.00  0.00           H
ATOM   1428  CB  PRO A 103      30.890  27.350  52.080  1.00  0.00           C
ATOM   1429  HB1 PRO A 103      30.670  26.260  52.080  1.00  0.00           H
ATOM   1430  HB2 PRO A 103      30.040  27.960  51.700  1.00  0.00           H
ATOM   1431  CG  PRO A 103      30.930  27.770  53.590  1.00  0.00           C
ATOM   1432  HG1 PRO A 103      30.020  28.070  54.150  1.00  0.00           H
ATOM   1433  HG2 PRO A 103      31.580  27.030  54.110  1.00  0.00           H
ATOM   1434  C   PRO A 103      32.320  28.050  50.110  1.00  0.00           C
ATOM   1435  O   PRO A 103      32.520  27.240  49.240  1.00  0.00           O
ATOM   1436  N   PHE A 104      32.150  29.360  49.850  1.00  0.00           N
ATOM   1437  HN  PHE A 104      32.010  29.890  50.680  1.00  0.00           H
ATOM   1438  CA  PHE A 104      32.150  29.880  48.490  1.00  0.00           C
ATOM   1439  HA  PHE A 104      31.630  29.140  47.900  1.00  0.00           H
ATOM   1440  CB  PHE A 104      31.450  31.260  48.450  1.00  0.00           C
ATOM   1441  HB1 PHE A 104      31.430  31.760  47.450  1.00  0.00           H
ATOM   1442  HB2 PHE A 104      31.970  31.870  49.210  1.00  0.00           H
ATOM   1443  CG  PHE A 104      29.970  31.140  48.890  1.00  0.00           C
ATOM   1444  CD1 PHE A 104      29.080  30.710  47.920  1.00  0.00           C
ATOM   1445  HD1 PHE A 104      29.320  30.760  46.870  1.00  0.00           H
ATOM   1446  CE1 PHE A 104      27.720  30.490  48.300  1.00  0.00           C
ATOM   1447  HE1 PHE A 104      27.060  30.210  47.500  1.00  0.00           H
ATOM   1448  CZ  PHE A 104      27.470  30.460  49.710  1.00  0.00           C
ATOM   1449  HZ  PHE A 104      26.490  30.120  50.010  1.00  0.00           H
ATOM   1450  CD2 PHE A 104      29.640  31.170  50.280  1.00  0.00           C
ATOM   1451  HD2 PHE A 104      30.450  31.340  50.970  1.00  0.00           H
ATOM   1452  CE2 PHE A 104      28.370  30.750  50.660  1.00  0.00           C
ATOM   1453  HE2 PHE A 104      28.120  30.600  51.700  1.00  0.00           H
ATOM   1454  C   PHE A 104      33.620  29.890  47.960  1.00  0.00           C
ATOM   1455  O   PHE A 104      33.960  29.440  46.870  1.00  0.00           O
ATOM   1456  N   GLN A 105      34.500  30.460  48.800  1.00  0.00           N
ATOM   1457  HN  GLN A 105      34.170  30.840  49.660  1.00  0.00           H
ATOM   1458  CA  GLN A 105      35.930  30.520  48.500  1.00  0.00           C
ATOM   1459  HA  GLN A 105      36.130  31.000  47.550  1.00  0.00           H
ATOM   1460  CB  GLN A 105      36.650  31.410  49.560  1.00  0.00           C
ATOM   1461  HB1 GLN A 105      37.740  31.460  49.390  1.00  0.00           H
ATOM   1462  HB2 GLN A 105      36.590  30.920  50.550  1.00  0.00           H
ATOM   1463  CG  GLN A 105      36.200  32.900  49.850  1.00  0.00           C
ATOM   1464  HG1 GLN A 105      36.680  33.180  50.810  1.00  0.00           H
ATOM   1465  HG2 GLN A 105      35.110  33.030  50.010  1.00  0.00           H
ATOM   1466  CD  GLN A 105      36.570  33.880  48.730  1.00  0.00           C
ATOM   1467  OE1 GLN A 105      36.900  33.540  47.620  1.00  0.00           O
ATOM   1468  NE2 GLN A 105      36.750  35.140  49.090  1.00  0.00           N
ATOM   1469 HE21 GLN A 105      36.900  35.260  50.070  1.00  0.00           H
ATOM   1470 HE22 GLN A 105      37.000  35.820  48.410  1.00  0.00           H
ATOM   1471  C   GLN A 105      36.660  29.180  48.210  1.00  0.00           C
ATOM   1472  O   GLN A 105      37.490  29.030  47.340  1.00  0.00           O
ATOM   1473  N   SER A 106      36.240  28.160  49.040  1.00  0.00           N
ATOM   1474  HN  SER A 106      35.560  28.350  49.740  1.00  0.00           H
ATOM   1475  CA  SER A 106      36.790  26.800  48.890  1.00  0.00           C
ATOM   1476  HA  SER A 106      37.870  26.820  48.890  1.00  0.00           H
ATOM   1477  CB  SER A 106      36.210  25.730  49.890  1.00  0.00           C
ATOM   1478  HB1 SER A 106      36.640  24.730  49.690  1.00  0.00           H
ATOM   1479  HB2 SER A 106      35.100  25.670  49.810  1.00  0.00           H
ATOM   1480  OG  SER A 106      36.560  26.100  51.180  1.00  0.00           O
ATOM   1481  HG1 SER A 106      36.080  26.930  51.270  1.00  0.00           H
ATOM   1482  C   SER A 106      36.430  26.240  47.510  1.00  0.00           C
ATOM   1483  O   SER A 106      37.310  25.700  46.870  1.00  0.00           O
ATOM   1484  N   ALA A 107      35.170  26.390  47.110  1.00  0.00           N
ATOM   1485  HN  ALA A 107      34.480  26.830  47.680  1.00  0.00           H
ATOM   1486  CA  ALA A 107      34.660  25.740  45.900  1.00  0.00           C
ATOM   1487  HA  ALA A 107      35.000  24.710  45.910  1.00  0.00           H
ATOM   1488  CB  ALA A 107      33.150  25.950  46.020  1.00  0.00           C
ATOM   1489  HB1 ALA A 107      32.750  25.470  46.940  1.00  0.00           H
ATOM   1490  HB2 ALA A 107      32.560  25.570  45.160  1.00  0.00           H
ATOM   1491  HB3 ALA A 107      32.960  27.040  46.120  1.00  0.00           H
ATOM   1492  C   ALA A 107      35.190  26.260  44.630  1.00  0.00           C
ATOM   1493  O   ALA A 107      35.380  25.530  43.740  1.00  0.00           O
ATOM   1494  N   LYS A 108      35.590  27.580  44.510  1.00  0.00           N
ATOM   1495  HN  LYS A 108      35.540  28.220  45.270  1.00  0.00           H
ATOM   1496  CA  LYS A 108      36.260  28.070  43.280  1.00  0.00           C
ATOM   1497  HA  LYS A 108      35.620  27.830  42.440  1.00  0.00           H
ATOM   1498  CB  LYS A 108      36.390  29.640  43.290  1.00  0.00           C
ATOM   1499  HB1 LYS A 108      35.470  30.060  43.740  1.00  0.00           H
ATOM   1500  HB2 LYS A 108      36.510  30.060  42.270  1.00  0.00           H
ATOM   1501  CG  LYS A 108      37.620  30.180  44.050  1.00  0.00           C
ATOM   1502  HG1 LYS A 108      38.350  30.380  43.240  1.00  0.00           H
ATOM   1503  HG2 LYS A 108      37.900  29.510  44.890  1.00  0.00           H
ATOM   1504  CD  LYS A 108      37.480  31.610  44.630  1.00  0.00           C
ATOM   1505  HD1 LYS A 108      36.640  31.650  45.350  1.00  0.00           H
ATOM   1506  HD2 LYS A 108      37.060  32.270  43.840  1.00  0.00           H
ATOM   1507  CE  LYS A 108      38.750  32.130  45.320  1.00  0.00           C
ATOM   1508  HE1 LYS A 108      39.650  32.060  44.660  1.00  0.00           H
ATOM   1509  HE2 LYS A 108      38.870  31.510  46.230  1.00  0.00           H
ATOM   1510  NZ  LYS A 108      38.670  33.480  45.580  1.00  0.00           N
ATOM   1511  HZ1 LYS A 108      38.210  33.710  46.480  1.00  0.00           H
ATOM   1512  HZ2 LYS A 108      38.080  33.920  44.850  1.00  0.00           H
ATOM   1513  HZ3 LYS A 108      39.620  33.890  45.560  1.00  0.00           H
ATOM   1514  C   LYS A 108      37.600  27.340  43.100  1.00  0.00           C
ATOM   1515  O   LYS A 108      37.960  27.110  41.910  1.00  0.00           O
ATOM   1516  N   TYR A 109      38.340  26.980  44.140  1.00  0.00           N
ATOM   1517  HN  TYR A 109      38.100  27.160  45.090  1.00  0.00           H
ATOM   1518  CA  TYR A 109      39.490  26.120  44.110  1.00  0.00           C
ATOM   1519  HA  TYR A 109      40.150  26.450  43.320  1.00  0.00           H
ATOM   1520  CB  TYR A 109      40.220  26.170  45.450  1.00  0.00           C
ATOM   1521  HB1 TYR A 109      41.150  25.570  45.320  1.00  0.00           H
ATOM   1522  HB2 TYR A 109      39.700  25.700  46.310  1.00  0.00           H
ATOM   1523  CG  TYR A 109      40.630  27.580  45.840  1.00  0.00           C
ATOM   1524  CD1 TYR A 109      40.410  28.000  47.170  1.00  0.00           C
ATOM   1525  HD1 TYR A 109      39.830  27.360  47.840  1.00  0.00           H
ATOM   1526  CE1 TYR A 109      40.710  29.290  47.510  1.00  0.00           C
ATOM   1527  HE1 TYR A 109      40.440  29.710  48.470  1.00  0.00           H
ATOM   1528  CZ  TYR A 109      41.380  30.170  46.640  1.00  0.00           C
ATOM   1529  OH  TYR A 109      41.830  31.390  47.150  1.00  0.00           O
ATOM   1530  HH  TYR A 109      42.430  31.810  46.530  1.00  0.00           H
ATOM   1531  CD2 TYR A 109      41.100  28.540  44.900  1.00  0.00           C
ATOM   1532  HD2 TYR A 109      41.160  28.440  43.830  1.00  0.00           H
ATOM   1533  CE2 TYR A 109      41.590  29.760  45.330  1.00  0.00           C
ATOM   1534  HE2 TYR A 109      41.950  30.530  44.670  1.00  0.00           H
ATOM   1535  C   TYR A 109      39.120  24.680  43.660  1.00  0.00           C
ATOM   1536  O   TYR A 109      39.790  24.150  42.790  1.00  0.00           O
ATOM   1537  N   LEU A 110      38.120  24.090  44.350  1.00  0.00           N
ATOM   1538  HN  LEU A 110      37.860  24.600  45.170  1.00  0.00           H
ATOM   1539  CA  LEU A 110      37.660  22.810  44.000  1.00  0.00           C
ATOM   1540  HA  LEU A 110      38.510  22.160  44.170  1.00  0.00           H
ATOM   1541  CB  LEU A 110      36.500  22.330  44.900  1.00  0.00           C
ATOM   1542  HB1 LEU A 110      36.000  21.410  44.530  1.00  0.00           H
ATOM   1543  HB2 LEU A 110      35.700  23.100  44.860  1.00  0.00           H
ATOM   1544  CG  LEU A 110      36.990  22.080  46.350  1.00  0.00           C
ATOM   1545  HG  LEU A 110      37.560  22.980  46.660  1.00  0.00           H
ATOM   1546  CD1 LEU A 110      35.720  21.950  47.200  1.00  0.00           C
ATOM   1547 HD11 LEU A 110      35.870  21.590  48.240  1.00  0.00           H
ATOM   1548 HD12 LEU A 110      35.080  21.170  46.730  1.00  0.00           H
ATOM   1549 HD13 LEU A 110      35.240  22.950  47.200  1.00  0.00           H
ATOM   1550  CD2 LEU A 110      37.930  20.810  46.520  1.00  0.00           C
ATOM   1551 HD21 LEU A 110      37.420  19.990  45.980  1.00  0.00           H
ATOM   1552 HD22 LEU A 110      38.250  20.550  47.560  1.00  0.00           H
ATOM   1553 HD23 LEU A 110      38.840  20.980  45.900  1.00  0.00           H
ATOM   1554  C   LEU A 110      37.110  22.590  42.580  1.00  0.00           C
ATOM   1555  O   LEU A 110      37.500  21.680  41.850  1.00  0.00           O
ATOM   1556  N   MET A 111      36.250  23.520  42.080  1.00  0.00           N
ATOM   1557  HN  MET A 111      36.110  24.320  42.660  1.00  0.00           H
ATOM   1558  CA  MET A 111      35.540  23.320  40.860  1.00  0.00           C
ATOM   1559  HA  MET A 111      35.690  22.270  40.660  1.00  0.00           H
ATOM   1560  CB  MET A 111      34.030  23.660  40.930  1.00  0.00           C
ATOM   1561  HB1 MET A 111      33.730  23.810  39.870  1.00  0.00           H
ATOM   1562  HB2 MET A 111      33.790  24.530  41.580  1.00  0.00           H
ATOM   1563  CG  MET A 111      33.140  22.430  41.330  1.00  0.00           C
ATOM   1564  HG1 MET A 111      33.470  21.630  40.640  1.00  0.00           H
ATOM   1565  HG2 MET A 111      32.060  22.630  41.160  1.00  0.00           H
ATOM   1566  SD  MET A 111      33.290  21.760  43.060  1.00  0.00           S
ATOM   1567  CE  MET A 111      32.840  23.300  43.900  1.00  0.00           C
ATOM   1568  HE1 MET A 111      33.030  23.190  44.990  1.00  0.00           H
ATOM   1569  HE2 MET A 111      31.780  23.610  43.770  1.00  0.00           H
ATOM   1570  HE3 MET A 111      33.500  24.110  43.520  1.00  0.00           H
ATOM   1571  C   MET A 111      36.210  24.010  39.690  1.00  0.00           C
ATOM   1572  O   MET A 111      35.800  23.760  38.500  1.00  0.00           O
ATOM   1573  N   GLU A 112      37.280  24.820  39.930  1.00  0.00           N
ATOM   1574  HN  GLU A 112      37.610  25.040  40.840  1.00  0.00           H
ATOM   1575  CA  GLU A 112      37.990  25.560  38.880  1.00  0.00           C
ATOM   1576  HA  GLU A 112      38.710  26.180  39.370  1.00  0.00           H
ATOM   1577  CB  GLU A 112      38.820  24.540  38.020  1.00  0.00           C
ATOM   1578  HB1 GLU A 112      39.370  25.250  37.360  1.00  0.00           H
ATOM   1579  HB2 GLU A 112      38.150  23.850  37.480  1.00  0.00           H
ATOM   1580  CG  GLU A 112      39.920  23.790  38.820  1.00  0.00           C
ATOM   1581  HG1 GLU A 112      39.480  23.120  39.590  1.00  0.00           H
ATOM   1582  HG2 GLU A 112      40.660  24.510  39.230  1.00  0.00           H
ATOM   1583  CD  GLU A 112      40.670  22.790  37.940  1.00  0.00           C
ATOM   1584  OE1 GLU A 112      41.420  23.210  37.020  1.00  0.00           O
ATOM   1585  OE2 GLU A 112      40.480  21.550  38.160  1.00  0.00           O
ATOM   1586  C   GLU A 112      37.220  26.610  38.190  1.00  0.00           C
ATOM   1587  O   GLU A 112      37.570  27.070  37.100  1.00  0.00           O
ATOM   1588  N   THR A 113      36.070  27.120  38.790  1.00  0.00           N
ATOM   1589  HN  THR A 113      35.690  26.700  39.610  1.00  0.00           H
ATOM   1590  CA  THR A 113      35.250  28.190  38.150  1.00  0.00           C
ATOM   1591  HA  THR A 113      35.970  28.830  37.660  1.00  0.00           H
ATOM   1592  CB  THR A 113      34.370  27.620  37.030  1.00  0.00           C
ATOM   1593  HB  THR A 113      34.820  26.660  36.720  1.00  0.00           H
ATOM   1594  OG1 THR A 113      34.310  28.490  35.930  1.00  0.00           O
ATOM   1595  HG1 THR A 113      34.020  27.980  35.160  1.00  0.00           H
ATOM   1596  CG2 THR A 113      32.920  27.360  37.530  1.00  0.00           C
ATOM   1597 HG21 THR A 113      32.280  26.940  36.720  1.00  0.00           H
ATOM   1598 HG22 THR A 113      32.440  28.330  37.800  1.00  0.00           H
ATOM   1599 HG23 THR A 113      32.980  26.570  38.310  1.00  0.00           H
ATOM   1600  C   THR A 113      34.520  28.890  39.280  1.00  0.00           C
ATOM   1601  O   THR A 113      34.450  28.340  40.380  1.00  0.00           O
ATOM   1602  N   TRP A 114      34.020  30.060  38.960  1.00  0.00           N
ATOM   1603  HN  TRP A 114      34.330  30.620  38.190  1.00  0.00           H
ATOM   1604  CA  TRP A 114      32.990  30.700  39.830  1.00  0.00           C
ATOM   1605  HA  TRP A 114      33.010  30.210  40.800  1.00  0.00           H
ATOM   1606  CB  TRP A 114      33.470  32.150  40.150  1.00  0.00           C
ATOM   1607  HB1 TRP A 114      33.540  32.720  39.200  1.00  0.00           H
ATOM   1608  HB2 TRP A 114      34.470  32.260  40.610  1.00  0.00           H
ATOM   1609  CG  TRP A 114      32.550  32.890  41.010  1.00  0.00           C
ATOM   1610  CD1 TRP A 114      31.380  33.550  40.640  1.00  0.00           C
ATOM   1611  HD1 TRP A 114      31.040  33.610  39.620  1.00  0.00           H
ATOM   1612  NE1 TRP A 114      30.720  33.990  41.800  1.00  0.00           N
ATOM   1613  HE1 TRP A 114      29.900  34.510  41.720  1.00  0.00           H
ATOM   1614  CE2 TRP A 114      31.520  33.690  42.900  1.00  0.00           C
ATOM   1615  CD2 TRP A 114      32.650  32.930  42.450  1.00  0.00           C
ATOM   1616  CE3 TRP A 114      33.570  32.420  43.380  1.00  0.00           C
ATOM   1617  HE3 TRP A 114      34.390  31.830  43.010  1.00  0.00           H
ATOM   1618  CZ3 TRP A 114      33.390  32.690  44.710  1.00  0.00           C
ATOM   1619  HZ3 TRP A 114      34.080  32.420  45.490  1.00  0.00           H
ATOM   1620  CZ2 TRP A 114      31.420  34.040  44.240  1.00  0.00           C
ATOM   1621  HZ2 TRP A 114      30.640  34.700  44.590  1.00  0.00           H
ATOM   1622  CH2 TRP A 114      32.390  33.520  45.120  1.00  0.00           C
ATOM   1623  HH2 TRP A 114      32.260  33.760  46.160  1.00  0.00           H
ATOM   1624  C   TRP A 114      31.460  30.510  39.340  1.00  0.00           C
ATOM   1625  O   TRP A 114      31.170  30.860  38.220  1.00  0.00           O
ATOM   1626  N   PRO A 115      30.620  29.860  40.110  1.00  0.00           N
ATOM   1627  CD  PRO A 115      31.080  28.830  41.040  1.00  0.00           C
ATOM   1628  HD1 PRO A 115      31.250  29.190  42.080  1.00  0.00           H
ATOM   1629  HD2 PRO A 115      32.010  28.350  40.680  1.00  0.00           H
ATOM   1630  CA  PRO A 115      29.310  29.430  39.540  1.00  0.00           C
ATOM   1631  HA  PRO A 115      29.130  29.800  38.550  1.00  0.00           H
ATOM   1632  CB  PRO A 115      29.290  27.910  39.860  1.00  0.00           C
ATOM   1633  HB1 PRO A 115      29.850  27.350  39.080  1.00  0.00           H
ATOM   1634  HB2 PRO A 115      28.300  27.430  40.050  1.00  0.00           H
ATOM   1635  CG  PRO A 115      30.190  27.650  41.120  1.00  0.00           C
ATOM   1636  HG1 PRO A 115      29.560  27.690  42.040  1.00  0.00           H
ATOM   1637  HG2 PRO A 115      30.620  26.630  41.120  1.00  0.00           H
ATOM   1638  C   PRO A 115      28.280  30.130  40.400  1.00  0.00           C
ATOM   1639  O   PRO A 115      27.080  29.910  40.220  1.00  0.00           O
ATOM   1640  N   PHE A 116      28.590  30.930  41.400  1.00  0.00           N
ATOM   1641  HN  PHE A 116      29.520  31.110  41.700  1.00  0.00           H
ATOM   1642  CA  PHE A 116      27.590  31.420  42.320  1.00  0.00           C
ATOM   1643  HA  PHE A 116      26.690  30.830  42.290  1.00  0.00           H
ATOM   1644  CB  PHE A 116      28.150  31.390  43.780  1.00  0.00           C
ATOM   1645  HB1 PHE A 116      27.260  31.580  44.420  1.00  0.00           H
ATOM   1646  HB2 PHE A 116      28.790  32.210  44.170  1.00  0.00           H
ATOM   1647  CG  PHE A 116      28.800  30.110  44.240  1.00  0.00           C
ATOM   1648  CD1 PHE A 116      28.070  28.930  44.530  1.00  0.00           C
ATOM   1649  HD1 PHE A 116      26.990  28.870  44.470  1.00  0.00           H
ATOM   1650  CE1 PHE A 116      28.750  27.790  44.940  1.00  0.00           C
ATOM   1651  HE1 PHE A 116      28.240  26.950  45.400  1.00  0.00           H
ATOM   1652  CZ  PHE A 116      30.110  27.890  45.100  1.00  0.00           C
ATOM   1653  HZ  PHE A 116      30.630  26.990  45.380  1.00  0.00           H
ATOM   1654  CD2 PHE A 116      30.200  30.160  44.480  1.00  0.00           C
ATOM   1655  HD2 PHE A 116      30.680  31.090  44.230  1.00  0.00           H
ATOM   1656  CE2 PHE A 116      30.920  28.980  44.870  1.00  0.00           C
ATOM   1657  HE2 PHE A 116      31.970  28.950  45.080  1.00  0.00           H
ATOM   1658  C   PHE A 116      27.320  32.930  41.920  1.00  0.00           C
ATOM   1659  O   PHE A 116      26.790  33.670  42.720  1.00  0.00           O
ATOM   1660  N   GLY A 117      27.590  33.260  40.650  1.00  0.00           N
ATOM   1661  HN  GLY A 117      28.040  32.610  40.040  1.00  0.00           H
ATOM   1662  CA  GLY A 117      27.070  34.490  40.020  1.00  0.00           C
ATOM   1663  HA1 GLY A 117      26.000  34.500  40.210  1.00  0.00           H
ATOM   1664  HA2 GLY A 117      27.470  34.410  39.020  1.00  0.00           H
ATOM   1665  C   GLY A 117      27.600  35.810  40.570  1.00  0.00           C
ATOM   1666  O   GLY A 117      28.520  35.970  41.400  1.00  0.00           O
ATOM   1667  N   GLU A 118      27.130  36.900  40.010  1.00  0.00           N
ATOM   1668  HN  GLU A 118      26.410  36.830  39.330  1.00  0.00           H
ATOM   1669  CA  GLU A 118      27.530  38.230  40.340  1.00  0.00           C
ATOM   1670  HA  GLU A 118      28.600  38.370  40.330  1.00  0.00           H
ATOM   1671  CB  GLU A 118      27.060  39.210  39.220  1.00  0.00           C
ATOM   1672  HB1 GLU A 118      25.950  39.180  39.280  1.00  0.00           H
ATOM   1673  HB2 GLU A 118      27.490  38.850  38.250  1.00  0.00           H
ATOM   1674  CG  GLU A 118      27.680  40.580  39.530  1.00  0.00           C
ATOM   1675  HG1 GLU A 118      28.780  40.510  39.370  1.00  0.00           H
ATOM   1676  HG2 GLU A 118      27.420  40.990  40.530  1.00  0.00           H
ATOM   1677  CD  GLU A 118      27.200  41.680  38.590  1.00  0.00           C
ATOM   1678  OE1 GLU A 118      27.290  41.480  37.370  1.00  0.00           O
ATOM   1679  OE2 GLU A 118      26.750  42.780  39.040  1.00  0.00           O
ATOM   1680  C   GLU A 118      27.130  38.790  41.730  1.00  0.00           C
ATOM   1681  O   GLU A 118      27.920  39.430  42.420  1.00  0.00           O
ATOM   1682  N   LEU A 119      25.880  38.520  42.260  1.00  0.00           N
ATOM   1683  HN  LEU A 119      25.330  37.820  41.810  1.00  0.00           H
ATOM   1684  CA  LEU A 119      25.450  39.160  43.430  1.00  0.00           C
ATOM   1685  HA  LEU A 119      25.510  40.230  43.340  1.00  0.00           H
ATOM   1686  CB  LEU A 119      23.970  38.800  43.700  1.00  0.00           C
ATOM   1687  HB1 LEU A 119      23.890  37.700  43.840  1.00  0.00           H
ATOM   1688  HB2 LEU A 119      23.370  39.230  42.870  1.00  0.00           H
ATOM   1689  CG  LEU A 119      23.400  39.370  45.040  1.00  0.00           C
ATOM   1690  HG  LEU A 119      23.740  40.420  45.180  1.00  0.00           H
ATOM   1691  CD1 LEU A 119      21.900  39.480  45.020  1.00  0.00           C
ATOM   1692 HD11 LEU A 119      21.490  40.220  44.300  1.00  0.00           H
ATOM   1693 HD12 LEU A 119      21.540  39.840  46.010  1.00  0.00           H
ATOM   1694 HD13 LEU A 119      21.450  38.490  44.830  1.00  0.00           H
ATOM   1695  CD2 LEU A 119      23.680  38.530  46.290  1.00  0.00           C
ATOM   1696 HD21 LEU A 119      23.580  37.440  46.080  1.00  0.00           H
ATOM   1697 HD22 LEU A 119      23.000  38.710  47.160  1.00  0.00           H
ATOM   1698 HD23 LEU A 119      24.690  38.830  46.630  1.00  0.00           H
ATOM   1699  C   LEU A 119      26.330  38.760  44.670  1.00  0.00           C
ATOM   1700  O   LEU A 119      26.800  39.640  45.410  1.00  0.00           O
ATOM   1701  N   LEU A 120      26.550  37.480  44.790  1.00  0.00           N
ATOM   1702  HN  LEU A 120      26.090  36.880  44.130  1.00  0.00           H
ATOM   1703  CA  LEU A 120      27.480  36.970  45.780  1.00  0.00           C
ATOM   1704  HA  LEU A 120      27.210  37.440  46.710  1.00  0.00           H
ATOM   1705  CB  LEU A 120      27.320  35.450  45.760  1.00  0.00           C
ATOM   1706  HB1 LEU A 120      28.180  35.030  46.320  1.00  0.00           H
ATOM   1707  HB2 LEU A 120      27.350  35.130  44.700  1.00  0.00           H
ATOM   1708  CG  LEU A 120      25.930  35.020  46.350  1.00  0.00           C
ATOM   1709  HG  LEU A 120      25.140  35.230  45.590  1.00  0.00           H
ATOM   1710  CD1 LEU A 120      25.910  33.480  46.550  1.00  0.00           C
ATOM   1711 HD11 LEU A 120      26.120  33.000  45.570  1.00  0.00           H
ATOM   1712 HD12 LEU A 120      24.930  33.200  46.990  1.00  0.00           H
ATOM   1713 HD13 LEU A 120      26.650  33.040  47.250  1.00  0.00           H
ATOM   1714  CD2 LEU A 120      25.480  35.700  47.700  1.00  0.00           C
ATOM   1715 HD21 LEU A 120      26.360  35.620  48.370  1.00  0.00           H
ATOM   1716 HD22 LEU A 120      24.640  35.130  48.150  1.00  0.00           H
ATOM   1717 HD23 LEU A 120      25.310  36.770  47.480  1.00  0.00           H
ATOM   1718  C   LEU A 120      28.910  37.420  45.580  1.00  0.00           C
ATOM   1719  O   LEU A 120      29.600  37.750  46.560  1.00  0.00           O
ATOM   1720  N   CYS A 121      29.380  37.490  44.330  1.00  0.00           N
ATOM   1721  HN  CYS A 121      28.830  37.090  43.590  1.00  0.00           H
ATOM   1722  CA  CYS A 121      30.660  37.980  43.890  1.00  0.00           C
ATOM   1723  HA  CYS A 121      31.430  37.360  44.330  1.00  0.00           H
ATOM   1724  CB  CYS A 121      30.800  37.830  42.440  1.00  0.00           C
ATOM   1725  HB1 CYS A 121      29.950  38.340  41.950  1.00  0.00           H
ATOM   1726  HB2 CYS A 121      30.650  36.780  42.120  1.00  0.00           H
ATOM   1727  SG  CYS A 121      32.420  38.400  41.790  1.00  0.00           S
ATOM   1728  C   CYS A 121      30.950  39.440  44.400  1.00  0.00           C
ATOM   1729  O   CYS A 121      31.940  39.670  45.100  1.00  0.00           O
ATOM   1730  N   LYS A 122      29.970  40.320  44.210  1.00  0.00           N
ATOM   1731  HN  LYS A 122      29.150  40.130  43.690  1.00  0.00           H
ATOM   1732  CA  LYS A 122      30.010  41.680  44.810  1.00  0.00           C
ATOM   1733  HA  LYS A 122      30.990  42.030  44.520  1.00  0.00           H
ATOM   1734  CB  LYS A 122      28.850  42.660  44.340  1.00  0.00           C
ATOM   1735  HB1 LYS A 122      28.860  43.570  44.980  1.00  0.00           H
ATOM   1736  HB2 LYS A 122      27.900  42.090  44.320  1.00  0.00           H
ATOM   1737  CG  LYS A 122      29.130  43.300  42.910  1.00  0.00           C
ATOM   1738  HG1 LYS A 122      29.300  42.480  42.170  1.00  0.00           H
ATOM   1739  HG2 LYS A 122      29.950  44.040  43.010  1.00  0.00           H
ATOM   1740  CD  LYS A 122      27.860  44.080  42.460  1.00  0.00           C
ATOM   1741  HD1 LYS A 122      27.580  44.870  43.190  1.00  0.00           H
ATOM   1742  HD2 LYS A 122      27.060  43.320  42.320  1.00  0.00           H
ATOM   1743  CE  LYS A 122      27.930  44.970  41.160  1.00  0.00           C
ATOM   1744  HE1 LYS A 122      28.580  45.850  41.310  1.00  0.00           H
ATOM   1745  HE2 LYS A 122      26.940  45.250  40.750  1.00  0.00           H
ATOM   1746  NZ  LYS A 122      28.680  44.310  39.970  1.00  0.00           N
ATOM   1747  HZ1 LYS A 122      27.980  43.620  39.640  1.00  0.00           H
ATOM   1748  HZ2 LYS A 122      29.590  43.870  40.170  1.00  0.00           H
ATOM   1749  HZ3 LYS A 122      28.770  44.990  39.190  1.00  0.00           H
ATOM   1750  C   LYS A 122      30.060  41.600  46.290  1.00  0.00           C
ATOM   1751  O   LYS A 122      30.920  42.280  46.910  1.00  0.00           O
ATOM   1752  N   ALA A 123      29.220  40.840  46.980  1.00  0.00           N
ATOM   1753  HN  ALA A 123      28.540  40.250  46.560  1.00  0.00           H
ATOM   1754  CA  ALA A 123      29.220  40.710  48.380  1.00  0.00           C
ATOM   1755  HA  ALA A 123      29.000  41.690  48.780  1.00  0.00           H
ATOM   1756  CB  ALA A 123      28.120  39.730  48.730  1.00  0.00           C
ATOM   1757  HB1 ALA A 123      28.240  38.690  48.360  1.00  0.00           H
ATOM   1758  HB2 ALA A 123      27.190  40.140  48.290  1.00  0.00           H
ATOM   1759  HB3 ALA A 123      28.010  39.790  49.830  1.00  0.00           H
ATOM   1760  C   ALA A 123      30.500  40.150  48.980  1.00  0.00           C
ATOM   1761  O   ALA A 123      31.060  40.720  49.890  1.00  0.00           O
ATOM   1762  N   VAL A 124      31.070  39.100  48.360  1.00  0.00           N
ATOM   1763  HN  VAL A 124      30.650  38.660  47.570  1.00  0.00           H
ATOM   1764  CA  VAL A 124      32.280  38.380  48.790  1.00  0.00           C
ATOM   1765  HA  VAL A 124      32.140  38.090  49.820  1.00  0.00           H
ATOM   1766  CB  VAL A 124      32.440  37.070  48.010  1.00  0.00           C
ATOM   1767  HB  VAL A 124      31.780  36.970  47.110  1.00  0.00           H
ATOM   1768  CG1 VAL A 124      33.930  36.650  47.660  1.00  0.00           C
ATOM   1769 HG11 VAL A 124      34.530  36.730  48.580  1.00  0.00           H
ATOM   1770 HG12 VAL A 124      34.280  37.320  46.850  1.00  0.00           H
ATOM   1771 HG13 VAL A 124      33.970  35.600  47.290  1.00  0.00           H
ATOM   1772  CG2 VAL A 124      31.890  35.900  48.960  1.00  0.00           C
ATOM   1773 HG21 VAL A 124      30.820  36.090  49.180  1.00  0.00           H
ATOM   1774 HG22 VAL A 124      32.500  36.030  49.870  1.00  0.00           H
ATOM   1775 HG23 VAL A 124      32.030  34.910  48.470  1.00  0.00           H
ATOM   1776  C   VAL A 124      33.540  39.270  48.730  1.00  0.00           C
ATOM   1777  O   VAL A 124      34.360  39.240  49.650  1.00  0.00           O
ATOM   1778  N   LEU A 125      33.630  39.960  47.620  1.00  0.00           N
ATOM   1779  HN  LEU A 125      33.070  39.730  46.830  1.00  0.00           H
ATOM   1780  CA  LEU A 125      34.810  40.770  47.430  1.00  0.00           C
ATOM   1781  HA  LEU A 125      35.650  40.230  47.830  1.00  0.00           H
ATOM   1782  CB  LEU A 125      35.120  41.190  45.920  1.00  0.00           C
ATOM   1783  HB1 LEU A 125      36.130  41.650  45.960  1.00  0.00           H
ATOM   1784  HB2 LEU A 125      34.310  41.820  45.500  1.00  0.00           H
ATOM   1785  CG  LEU A 125      35.190  39.930  45.080  1.00  0.00           C
ATOM   1786  HG  LEU A 125      34.240  39.370  45.130  1.00  0.00           H
ATOM   1787  CD1 LEU A 125      35.220  40.410  43.600  1.00  0.00           C
ATOM   1788 HD11 LEU A 125      35.380  39.520  42.960  1.00  0.00           H
ATOM   1789 HD12 LEU A 125      35.880  41.280  43.410  1.00  0.00           H
ATOM   1790 HD13 LEU A 125      34.220  40.780  43.290  1.00  0.00           H
ATOM   1791  CD2 LEU A 125      36.430  39.010  45.300  1.00  0.00           C
ATOM   1792 HD21 LEU A 125      37.350  39.620  45.200  1.00  0.00           H
ATOM   1793 HD22 LEU A 125      36.530  38.200  44.540  1.00  0.00           H
ATOM   1794 HD23 LEU A 125      36.570  38.570  46.310  1.00  0.00           H
ATOM   1795  C   LEU A 125      34.750  42.050  48.240  1.00  0.00           C
ATOM   1796  O   LEU A 125      35.790  42.560  48.750  1.00  0.00           O
ATOM   1797  N   SER A 126      33.540  42.540  48.530  1.00  0.00           N
ATOM   1798  HN  SER A 126      32.720  42.180  48.100  1.00  0.00           H
ATOM   1799  CA  SER A 126      33.380  43.600  49.500  1.00  0.00           C
ATOM   1800  HA  SER A 126      34.000  44.450  49.270  1.00  0.00           H
ATOM   1801  CB  SER A 126      32.000  44.190  49.350  1.00  0.00           C
ATOM   1802  HB1 SER A 126      31.190  43.520  49.720  1.00  0.00           H
ATOM   1803  HB2 SER A 126      31.740  44.220  48.270  1.00  0.00           H
ATOM   1804  OG  SER A 126      31.900  45.530  49.900  1.00  0.00           O
ATOM   1805  HG1 SER A 126      32.020  46.190  49.220  1.00  0.00           H
ATOM   1806  C   SER A 126      33.660  43.190  50.870  1.00  0.00           C
ATOM   1807  O   SER A 126      34.450  43.850  51.550  1.00  0.00           O
ATOM   1808  N   ILE A 127      33.130  42.100  51.360  1.00  0.00           N
ATOM   1809  HN  ILE A 127      32.700  41.510  50.680  1.00  0.00           H
ATOM   1810  CA  ILE A 127      33.260  41.540  52.710  1.00  0.00           C
ATOM   1811  HA  ILE A 127      33.190  42.340  53.430  1.00  0.00           H
ATOM   1812  CB  ILE A 127      32.100  40.560  53.100  1.00  0.00           C
ATOM   1813  HB  ILE A 127      31.690  40.070  52.200  1.00  0.00           H
ATOM   1814  CG2 ILE A 127      32.540  39.350  54.060  1.00  0.00           C
ATOM   1815 HG21 ILE A 127      32.960  39.670  55.030  1.00  0.00           H
ATOM   1816 HG22 ILE A 127      33.220  38.580  53.650  1.00  0.00           H
ATOM   1817 HG23 ILE A 127      31.590  38.790  54.210  1.00  0.00           H
ATOM   1818  CG1 ILE A 127      30.950  41.430  53.780  1.00  0.00           C
ATOM   1819 HG11 ILE A 127      31.250  41.880  54.750  1.00  0.00           H
ATOM   1820 HG12 ILE A 127      30.080  40.760  53.990  1.00  0.00           H
ATOM   1821  CD  ILE A 127      30.290  42.430  52.860  1.00  0.00           C
ATOM   1822  HD1 ILE A 127      30.980  43.260  52.590  1.00  0.00           H
ATOM   1823  HD2 ILE A 127      29.330  42.780  53.290  1.00  0.00           H
ATOM   1824  HD3 ILE A 127      30.070  41.830  51.950  1.00  0.00           H
ATOM   1825  C   ILE A 127      34.630  41.010  53.000  1.00  0.00           C
ATOM   1826  O   ILE A 127      35.110  41.110  54.120  1.00  0.00           O
ATOM   1827  N   ASP A 128      35.360  40.580  52.000  1.00  0.00           N
ATOM   1828  HN  ASP A 128      35.010  40.410  51.080  1.00  0.00           H
ATOM   1829  CA  ASP A 128      36.770  40.270  52.140  1.00  0.00           C
ATOM   1830  HA  ASP A 128      36.850  39.440  52.830  1.00  0.00           H
ATOM   1831  CB  ASP A 128      37.280  39.760  50.810  1.00  0.00           C
ATOM   1832  HB1 ASP A 128      37.040  40.580  50.100  1.00  0.00           H
ATOM   1833  HB2 ASP A 128      36.660  38.910  50.460  1.00  0.00           H
ATOM   1834  CG  ASP A 128      38.770  39.350  50.650  1.00  0.00           C
ATOM   1835  OD1 ASP A 128      39.430  38.680  51.450  1.00  0.00           O
ATOM   1836  OD2 ASP A 128      39.310  39.740  49.590  1.00  0.00           O
ATOM   1837  C   ASP A 128      37.530  41.460  52.570  1.00  0.00           C
ATOM   1838  O   ASP A 128      38.250  41.540  53.530  1.00  0.00           O
ATOM   1839  N   TYR A 129      37.260  42.530  51.820  1.00  0.00           N
ATOM   1840  HN  TYR A 129      36.520  42.470  51.150  1.00  0.00           H
ATOM   1841  CA  TYR A 129      37.770  43.880  52.080  1.00  0.00           C
ATOM   1842  HA  TYR A 129      38.820  43.770  52.310  1.00  0.00           H
ATOM   1843  CB  TYR A 129      37.540  44.930  50.930  1.00  0.00           C
ATOM   1844  HB1 TYR A 129      37.280  45.940  51.320  1.00  0.00           H
ATOM   1845  HB2 TYR A 129      36.650  44.590  50.360  1.00  0.00           H
ATOM   1846  CG  TYR A 129      38.730  45.050  49.950  1.00  0.00           C
ATOM   1847  CD1 TYR A 129      39.090  44.030  49.090  1.00  0.00           C
ATOM   1848  HD1 TYR A 129      38.470  43.180  48.830  1.00  0.00           H
ATOM   1849  CE1 TYR A 129      40.180  44.190  48.230  1.00  0.00           C
ATOM   1850  HE1 TYR A 129      40.490  43.470  47.490  1.00  0.00           H
ATOM   1851  CZ  TYR A 129      40.950  45.310  48.230  1.00  0.00           C
ATOM   1852  OH  TYR A 129      42.150  45.340  47.490  1.00  0.00           O
ATOM   1853  HH  TYR A 129      42.120  44.600  46.880  1.00  0.00           H
ATOM   1854  CD2 TYR A 129      39.560  46.190  50.020  1.00  0.00           C
ATOM   1855  HD2 TYR A 129      39.220  46.920  50.740  1.00  0.00           H
ATOM   1856  CE2 TYR A 129      40.690  46.300  49.180  1.00  0.00           C
ATOM   1857  HE2 TYR A 129      41.340  47.160  49.220  1.00  0.00           H
ATOM   1858  C   TYR A 129      37.260  44.480  53.370  1.00  0.00           C
ATOM   1859  O   TYR A 129      38.080  45.120  54.090  1.00  0.00           O
ATOM   1860  N   TYR A 130      36.010  44.310  53.730  1.00  0.00           N
ATOM   1861  HN  TYR A 130      35.430  43.930  53.010  1.00  0.00           H
ATOM   1862  CA  TYR A 130      35.500  44.740  55.020  1.00  0.00           C
ATOM   1863  HA  TYR A 130      35.740  45.780  55.180  1.00  0.00           H
ATOM   1864  CB  TYR A 130      33.920  44.580  55.070  1.00  0.00           C
ATOM   1865  HB1 TYR A 130      33.500  44.410  56.080  1.00  0.00           H
ATOM   1866  HB2 TYR A 130      33.720  43.700  54.420  1.00  0.00           H
ATOM   1867  CG  TYR A 130      33.130  45.780  54.620  1.00  0.00           C
ATOM   1868  CD1 TYR A 130      32.480  45.740  53.410  1.00  0.00           C
ATOM   1869  HD1 TYR A 130      32.560  44.860  52.790  1.00  0.00           H
ATOM   1870  CE1 TYR A 130      31.670  46.800  52.990  1.00  0.00           C
ATOM   1871  HE1 TYR A 130      31.190  46.780  52.020  1.00  0.00           H
ATOM   1872  CZ  TYR A 130      31.450  47.880  53.860  1.00  0.00           C
ATOM   1873  OH  TYR A 130      30.610  48.890  53.240  1.00  0.00           O
ATOM   1874  HH  TYR A 130      30.630  49.690  53.780  1.00  0.00           H
ATOM   1875  CD2 TYR A 130      33.120  46.880  55.430  1.00  0.00           C
ATOM   1876  HD2 TYR A 130      33.660  46.960  56.360  1.00  0.00           H
ATOM   1877  CE2 TYR A 130      32.200  47.910  55.000  1.00  0.00           C
ATOM   1878  HE2 TYR A 130      32.040  48.750  55.670  1.00  0.00           H
ATOM   1879  C   TYR A 130      36.110  44.100  56.200  1.00  0.00           C
ATOM   1880  O   TYR A 130      36.370  44.840  57.120  1.00  0.00           O
ATOM   1881  N   ASN A 131      36.430  42.760  56.180  1.00  0.00           N
ATOM   1882  HN  ASN A 131      36.250  42.250  55.340  1.00  0.00           H
ATOM   1883  CA  ASN A 131      37.050  42.000  57.280  1.00  0.00           C
ATOM   1884  HA  ASN A 131      36.520  42.300  58.170  1.00  0.00           H
ATOM   1885  CB  ASN A 131      37.020  40.470  56.930  1.00  0.00           C
ATOM   1886  HB1 ASN A 131      37.280  40.420  55.850  1.00  0.00           H
ATOM   1887  HB2 ASN A 131      35.990  40.060  57.040  1.00  0.00           H
ATOM   1888  CG  ASN A 131      38.140  39.600  57.520  1.00  0.00           C
ATOM   1889  OD1 ASN A 131      39.060  39.230  56.760  1.00  0.00           O
ATOM   1890  ND2 ASN A 131      37.910  39.150  58.760  1.00  0.00           N
ATOM   1891 HD21 ASN A 131      37.130  39.630  59.170  1.00  0.00           H
ATOM   1892 HD22 ASN A 131      38.330  38.320  59.120  1.00  0.00           H
ATOM   1893  C   ASN A 131      38.480  42.530  57.560  1.00  0.00           C
ATOM   1894  O   ASN A 131      39.030  42.610  58.660  1.00  0.00           O
ATOM   1895  N   MET A 132      39.230  42.780  56.460  1.00  0.00           N
ATOM   1896  HN  MET A 132      38.790  42.770  55.560  1.00  0.00           H
ATOM   1897  CA  MET A 132      40.550  43.350  56.590  1.00  0.00           C
ATOM   1898  HA  MET A 132      41.190  42.690  57.160  1.00  0.00           H
ATOM   1899  CB  MET A 132      41.140  43.560  55.170  1.00  0.00           C
ATOM   1900  HB1 MET A 132      40.470  43.990  54.390  1.00  0.00           H
ATOM   1901  HB2 MET A 132      41.340  42.500  54.880  1.00  0.00           H
ATOM   1902  CG  MET A 132      42.510  44.300  55.120  1.00  0.00           C
ATOM   1903  HG1 MET A 132      43.110  43.930  55.970  1.00  0.00           H
ATOM   1904  HG2 MET A 132      42.470  45.380  55.350  1.00  0.00           H
ATOM   1905  SD  MET A 132      43.330  44.110  53.560  1.00  0.00           S
ATOM   1906  CE  MET A 132      42.240  45.060  52.460  1.00  0.00           C
ATOM   1907  HE1 MET A 132      42.670  45.140  51.440  1.00  0.00           H
ATOM   1908  HE2 MET A 132      41.970  46.020  52.960  1.00  0.00           H
ATOM   1909  HE3 MET A 132      41.260  44.550  52.340  1.00  0.00           H
ATOM   1910  C   MET A 132      40.560  44.740  57.160  1.00  0.00           C
ATOM   1911  O   MET A 132      41.390  45.100  57.930  1.00  0.00           O
ATOM   1912  N   PHE A 133      39.630  45.620  56.720  1.00  0.00           N
ATOM   1913  HN  PHE A 133      39.000  45.270  56.030  1.00  0.00           H
ATOM   1914  CA  PHE A 133      39.440  47.030  57.150  1.00  0.00           C
ATOM   1915  HA  PHE A 133      40.470  47.320  57.280  1.00  0.00           H
ATOM   1916  CB  PHE A 133      38.770  47.960  56.060  1.00  0.00           C
ATOM   1917  HB1 PHE A 133      38.210  48.850  56.420  1.00  0.00           H
ATOM   1918  HB2 PHE A 133      38.070  47.370  55.430  1.00  0.00           H
ATOM   1919  CG  PHE A 133      39.840  48.480  55.210  1.00  0.00           C
ATOM   1920  CD1 PHE A 133      40.150  47.880  54.020  1.00  0.00           C
ATOM   1921  HD1 PHE A 133      39.630  47.030  53.620  1.00  0.00           H
ATOM   1922  CE1 PHE A 133      41.160  48.440  53.180  1.00  0.00           C
ATOM   1923  HE1 PHE A 133      41.280  47.970  52.210  1.00  0.00           H
ATOM   1924  CZ  PHE A 133      41.930  49.530  53.580  1.00  0.00           C
ATOM   1925  HZ  PHE A 133      42.600  50.000  52.880  1.00  0.00           H
ATOM   1926  CD2 PHE A 133      40.590  49.590  55.640  1.00  0.00           C
ATOM   1927  HD2 PHE A 133      40.360  49.910  56.640  1.00  0.00           H
ATOM   1928  CE2 PHE A 133      41.650  50.060  54.860  1.00  0.00           C
ATOM   1929  HE2 PHE A 133      42.260  50.880  55.220  1.00  0.00           H
ATOM   1930  C   PHE A 133      38.920  47.210  58.560  1.00  0.00           C
ATOM   1931  O   PHE A 133      39.540  47.830  59.370  1.00  0.00           O
ATOM   1932  N   THR A 134      37.730  46.550  58.820  1.00  0.00           N
ATOM   1933  HN  THR A 134      37.280  46.020  58.110  1.00  0.00           H
ATOM   1934  CA  THR A 134      37.220  46.580  60.190  1.00  0.00           C
ATOM   1935  HA  THR A 134      37.080  47.640  60.380  1.00  0.00           H
ATOM   1936  CB  THR A 134      35.870  45.950  60.480  1.00  0.00           C
ATOM   1937  HB  THR A 134      35.650  45.790  61.550  1.00  0.00           H
ATOM   1938  OG1 THR A 134      35.700  44.670  59.850  1.00  0.00           O
ATOM   1939  HG1 THR A 134      35.650  44.800  58.900  1.00  0.00           H
ATOM   1940  CG2 THR A 134      34.850  46.880  59.900  1.00  0.00           C
ATOM   1941 HG21 THR A 134      35.020  46.820  58.810  1.00  0.00           H
ATOM   1942 HG22 THR A 134      34.810  47.900  60.350  1.00  0.00           H
ATOM   1943 HG23 THR A 134      33.860  46.380  60.000  1.00  0.00           H
ATOM   1944  C   THR A 134      38.180  46.100  61.380  1.00  0.00           C
ATOM   1945  O   THR A 134      38.190  46.740  62.480  1.00  0.00           O
ATOM   1946  N   SER A 135      38.990  44.930  61.260  1.00  0.00           N
ATOM   1947  HN  SER A 135      38.980  44.420  60.390  1.00  0.00           H
ATOM   1948  CA  SER A 135      39.620  44.190  62.340  1.00  0.00           C
ATOM   1949  HA  SER A 135      38.880  44.260  63.130  1.00  0.00           H
ATOM   1950  CB  SER A 135      39.880  42.780  62.090  1.00  0.00           C
ATOM   1951  HB1 SER A 135      40.440  42.400  62.960  1.00  0.00           H
ATOM   1952  HB2 SER A 135      40.540  42.760  61.200  1.00  0.00           H
ATOM   1953  OG  SER A 135      38.670  42.020  61.760  1.00  0.00           O
ATOM   1954  HG1 SER A 135      38.820  41.080  61.840  1.00  0.00           H
ATOM   1955  C   SER A 135      40.790  45.030  62.850  1.00  0.00           C
ATOM   1956  O   SER A 135      40.760  45.310  64.050  1.00  0.00           O
ATOM   1957  N   ILE A 136      41.680  45.520  61.960  1.00  0.00           N
ATOM   1958  HN  ILE A 136      41.740  45.270  61.000  1.00  0.00           H
ATOM   1959  CA  ILE A 136      42.760  46.340  62.330  1.00  0.00           C
ATOM   1960  HA  ILE A 136      43.360  45.760  63.020  1.00  0.00           H
ATOM   1961  CB  ILE A 136      43.730  46.550  61.120  1.00  0.00           C
ATOM   1962  HB  ILE A 136      44.090  45.570  60.760  1.00  0.00           H
ATOM   1963  CG2 ILE A 136      43.160  47.220  59.950  1.00  0.00           C
ATOM   1964 HG21 ILE A 136      43.100  48.320  60.090  1.00  0.00           H
ATOM   1965 HG22 ILE A 136      42.130  46.820  59.810  1.00  0.00           H
ATOM   1966 HG23 ILE A 136      43.790  46.980  59.070  1.00  0.00           H
ATOM   1967  CG1 ILE A 136      45.050  47.290  61.460  1.00  0.00           C
ATOM   1968 HG11 ILE A 136      44.790  48.300  61.820  1.00  0.00           H
ATOM   1969 HG12 ILE A 136      45.590  47.380  60.500  1.00  0.00           H
ATOM   1970  CD  ILE A 136      45.990  46.590  62.430  1.00  0.00           C
ATOM   1971  HD1 ILE A 136      46.390  45.640  62.000  1.00  0.00           H
ATOM   1972  HD2 ILE A 136      45.530  46.370  63.410  1.00  0.00           H
ATOM   1973  HD3 ILE A 136      46.890  47.250  62.480  1.00  0.00           H
ATOM   1974  C   ILE A 136      42.380  47.740  62.810  1.00  0.00           C
ATOM   1975  O   ILE A 136      43.020  48.320  63.700  1.00  0.00           O
ATOM   1976  N   PHE A 137      41.340  48.410  62.300  1.00  0.00           N
ATOM   1977  HN  PHE A 137      40.790  47.900  61.640  1.00  0.00           H
ATOM   1978  CA  PHE A 137      40.800  49.560  63.000  1.00  0.00           C
ATOM   1979  HA  PHE A 137      41.620  50.240  63.210  1.00  0.00           H
ATOM   1980  CB  PHE A 137      39.730  50.280  62.200  1.00  0.00           C
ATOM   1981  HB1 PHE A 137      39.540  51.230  62.750  1.00  0.00           H
ATOM   1982  HB2 PHE A 137      38.760  49.730  62.250  1.00  0.00           H
ATOM   1983  CG  PHE A 137      39.990  50.600  60.780  1.00  0.00           C
ATOM   1984  CD1 PHE A 137      41.240  50.940  60.280  1.00  0.00           C
ATOM   1985  HD1 PHE A 137      42.020  50.940  61.030  1.00  0.00           H
ATOM   1986  CE1 PHE A 137      41.420  51.440  58.980  1.00  0.00           C
ATOM   1987  HE1 PHE A 137      42.430  51.560  58.600  1.00  0.00           H
ATOM   1988  CZ  PHE A 137      40.310  51.760  58.210  1.00  0.00           C
ATOM   1989  HZ  PHE A 137      40.500  52.220  57.260  1.00  0.00           H
ATOM   1990  CD2 PHE A 137      38.910  50.740  59.870  1.00  0.00           C
ATOM   1991  HD2 PHE A 137      37.940  50.340  60.120  1.00  0.00           H
ATOM   1992  CE2 PHE A 137      39.060  51.410  58.640  1.00  0.00           C
ATOM   1993  HE2 PHE A 137      38.200  51.710  58.050  1.00  0.00           H
ATOM   1994  C   PHE A 137      40.240  49.180  64.430  1.00  0.00           C
ATOM   1995  O   PHE A 137      40.380  50.000  65.320  1.00  0.00           O
ATOM   1996  N   THR A 138      39.510  48.100  64.660  1.00  0.00           N
ATOM   1997  HN  THR A 138      39.480  47.440  63.920  1.00  0.00           H
ATOM   1998  CA  THR A 138      38.880  47.630  65.920  1.00  0.00           C
ATOM   1999  HA  THR A 138      38.290  48.460  66.270  1.00  0.00           H
ATOM   2000  CB  THR A 138      37.950  46.470  65.770  1.00  0.00           C
ATOM   2001  HB  THR A 138      38.550  45.660  65.290  1.00  0.00           H
ATOM   2002  OG1 THR A 138      36.850  46.780  64.880  1.00  0.00           O
ATOM   2003  HG1 THR A 138      37.330  47.010  64.080  1.00  0.00           H
ATOM   2004  CG2 THR A 138      37.460  45.810  67.070  1.00  0.00           C
ATOM   2005 HG21 THR A 138      37.100  46.570  67.800  1.00  0.00           H
ATOM   2006 HG22 THR A 138      38.280  45.300  67.600  1.00  0.00           H
ATOM   2007 HG23 THR A 138      36.610  45.100  66.950  1.00  0.00           H
ATOM   2008  C   THR A 138      39.890  47.290  66.980  1.00  0.00           C
ATOM   2009  O   THR A 138      39.830  47.730  68.080  1.00  0.00           O
ATOM   2010  N   LEU A 139      40.900  46.510  66.590  1.00  0.00           N
ATOM   2011  HN  LEU A 139      40.950  46.260  65.630  1.00  0.00           H
ATOM   2012  CA  LEU A 139      42.080  46.170  67.470  1.00  0.00           C
ATOM   2013  HA  LEU A 139      41.810  45.650  68.380  1.00  0.00           H
ATOM   2014  CB  LEU A 139      43.050  45.270  66.640  1.00  0.00           C
ATOM   2015  HB1 LEU A 139      44.020  45.170  67.160  1.00  0.00           H
ATOM   2016  HB2 LEU A 139      43.280  45.630  65.620  1.00  0.00           H
ATOM   2017  CG  LEU A 139      42.460  43.840  66.260  1.00  0.00           C
ATOM   2018  HG  LEU A 139      41.410  43.880  65.890  1.00  0.00           H
ATOM   2019  CD1 LEU A 139      43.180  43.210  65.030  1.00  0.00           C
ATOM   2020 HD11 LEU A 139      43.240  43.950  64.210  1.00  0.00           H
ATOM   2021 HD12 LEU A 139      42.700  42.330  64.550  1.00  0.00           H
ATOM   2022 HD13 LEU A 139      44.190  42.900  65.350  1.00  0.00           H
ATOM   2023  CD2 LEU A 139      42.280  42.840  67.430  1.00  0.00           C
ATOM   2024 HD21 LEU A 139      43.180  42.580  68.020  1.00  0.00           H
ATOM   2025 HD22 LEU A 139      41.880  41.890  67.020  1.00  0.00           H
ATOM   2026 HD23 LEU A 139      41.560  43.250  68.170  1.00  0.00           H
ATOM   2027  C   LEU A 139      42.940  47.340  67.850  1.00  0.00           C
ATOM   2028  O   LEU A 139      43.360  47.540  68.980  1.00  0.00           O
ATOM   2029  N   THR A 140      43.250  48.240  66.890  1.00  0.00           N
ATOM   2030  HN  THR A 140      43.140  47.910  65.960  1.00  0.00           H
ATOM   2031  CA  THR A 140      43.910  49.570  67.040  1.00  0.00           C
ATOM   2032  HA  THR A 140      44.920  49.420  67.410  1.00  0.00           H
ATOM   2033  CB  THR A 140      44.020  50.320  65.720  1.00  0.00           C
ATOM   2034  HB  THR A 140      43.070  50.470  65.160  1.00  0.00           H
ATOM   2035  OG1 THR A 140      45.020  49.760  64.870  1.00  0.00           O
ATOM   2036  HG1 THR A 140      44.580  49.260  64.180  1.00  0.00           H
ATOM   2037  CG2 THR A 140      44.390  51.750  65.910  1.00  0.00           C
ATOM   2038 HG21 THR A 140      43.750  52.430  66.500  1.00  0.00           H
ATOM   2039 HG22 THR A 140      44.300  52.210  64.900  1.00  0.00           H
ATOM   2040 HG23 THR A 140      45.450  51.850  66.220  1.00  0.00           H
ATOM   2041  C   THR A 140      43.140  50.390  68.080  1.00  0.00           C
ATOM   2042  O   THR A 140      43.670  50.880  69.090  1.00  0.00           O
ATOM   2043  N   MET A 141      41.810  50.530  67.980  1.00  0.00           N
ATOM   2044  HN  MET A 141      41.320  50.170  67.190  1.00  0.00           H
ATOM   2045  CA  MET A 141      40.900  51.250  68.870  1.00  0.00           C
ATOM   2046  HA  MET A 141      41.400  52.150  69.190  1.00  0.00           H
ATOM   2047  CB  MET A 141      39.560  51.650  68.180  1.00  0.00           C
ATOM   2048  HB1 MET A 141      38.820  52.040  68.910  1.00  0.00           H
ATOM   2049  HB2 MET A 141      39.040  50.820  67.660  1.00  0.00           H
ATOM   2050  CG  MET A 141      39.750  52.740  67.090  1.00  0.00           C
ATOM   2051  HG1 MET A 141      38.750  53.090  66.750  1.00  0.00           H
ATOM   2052  HG2 MET A 141      39.960  52.310  66.090  1.00  0.00           H
ATOM   2053  SD  MET A 141      40.750  54.290  67.370  1.00  0.00           S
ATOM   2054  CE  MET A 141      39.900  54.860  68.840  1.00  0.00           C
ATOM   2055  HE1 MET A 141      40.410  55.720  69.320  1.00  0.00           H
ATOM   2056  HE2 MET A 141      39.950  54.000  69.540  1.00  0.00           H
ATOM   2057  HE3 MET A 141      38.840  55.090  68.600  1.00  0.00           H
ATOM   2058  C   MET A 141      40.660  50.530  70.210  1.00  0.00           C
ATOM   2059  O   MET A 141      40.520  51.170  71.280  1.00  0.00           O
ATOM   2060  N   MET A 142      40.580  49.150  70.270  1.00  0.00           N
ATOM   2061  HN  MET A 142      40.530  48.660  69.410  1.00  0.00           H
ATOM   2062  CA  MET A 142      40.570  48.280  71.450  1.00  0.00           C
ATOM   2063  HA  MET A 142      39.670  48.650  71.930  1.00  0.00           H
ATOM   2064  CB  MET A 142      40.480  46.800  70.950  1.00  0.00           C
ATOM   2065  HB1 MET A 142      41.300  46.510  70.250  1.00  0.00           H
ATOM   2066  HB2 MET A 142      39.560  46.680  70.330  1.00  0.00           H
ATOM   2067  CG  MET A 142      40.420  45.750  72.050  1.00  0.00           C
ATOM   2068  HG1 MET A 142      39.470  45.680  72.620  1.00  0.00           H
ATOM   2069  HG2 MET A 142      41.280  45.980  72.720  1.00  0.00           H
ATOM   2070  SD  MET A 142      40.800  44.050  71.420  1.00  0.00           S
ATOM   2071  CE  MET A 142      39.050  43.860  70.850  1.00  0.00           C
ATOM   2072  HE1 MET A 142      38.320  44.120  71.650  1.00  0.00           H
ATOM   2073  HE2 MET A 142      38.750  42.820  70.640  1.00  0.00           H
ATOM   2074  HE3 MET A 142      38.780  44.520  70.000  1.00  0.00           H
ATOM   2075  C   MET A 142      41.820  48.590  72.300  1.00  0.00           C
ATOM   2076  O   MET A 142      41.710  48.810  73.560  1.00  0.00           O
ATOM   2077  N   SER A 143      42.960  48.660  71.630  1.00  0.00           N
ATOM   2078  HN  SER A 143      42.910  48.500  70.650  1.00  0.00           H
ATOM   2079  CA  SER A 143      44.210  49.080  72.160  1.00  0.00           C
ATOM   2080  HA  SER A 143      44.520  48.430  72.970  1.00  0.00           H
ATOM   2081  CB  SER A 143      45.390  48.950  71.200  1.00  0.00           C
ATOM   2082  HB1 SER A 143      46.310  49.060  71.800  1.00  0.00           H
ATOM   2083  HB2 SER A 143      45.380  49.700  70.380  1.00  0.00           H
ATOM   2084  OG  SER A 143      45.530  47.600  70.670  1.00  0.00           O
ATOM   2085  HG1 SER A 143      44.750  47.440  70.140  1.00  0.00           H
ATOM   2086  C   SER A 143      44.170  50.420  72.790  1.00  0.00           C
ATOM   2087  O   SER A 143      44.790  50.610  73.790  1.00  0.00           O
ATOM   2088  N   VAL A 144      43.530  51.520  72.180  1.00  0.00           N
ATOM   2089  HN  VAL A 144      43.190  51.390  71.260  1.00  0.00           H
ATOM   2090  CA  VAL A 144      43.420  52.800  72.790  1.00  0.00           C
ATOM   2091  HA  VAL A 144      44.400  53.160  73.050  1.00  0.00           H
ATOM   2092  CB  VAL A 144      42.890  53.930  71.910  1.00  0.00           C
ATOM   2093  HB  VAL A 144      41.910  53.570  71.530  1.00  0.00           H
ATOM   2094  CG1 VAL A 144      42.730  55.310  72.600  1.00  0.00           C
ATOM   2095 HG11 VAL A 144      43.740  55.620  72.960  1.00  0.00           H
ATOM   2096 HG12 VAL A 144      42.020  55.300  73.450  1.00  0.00           H
ATOM   2097 HG13 VAL A 144      42.250  56.020  71.900  1.00  0.00           H
ATOM   2098  CG2 VAL A 144      43.800  54.020  70.640  1.00  0.00           C
ATOM   2099 HG21 VAL A 144      43.830  53.040  70.110  1.00  0.00           H
ATOM   2100 HG22 VAL A 144      44.840  54.250  70.970  1.00  0.00           H
ATOM   2101 HG23 VAL A 144      43.440  54.830  69.970  1.00  0.00           H
ATOM   2102  C   VAL A 144      42.670  52.660  74.040  1.00  0.00           C
ATOM   2103  O   VAL A 144      43.030  53.240  75.110  1.00  0.00           O
ATOM   2104  N   ASP A 145      41.600  51.910  74.020  1.00  0.00           N
ATOM   2105  HN  ASP A 145      41.260  51.270  73.330  1.00  0.00           H
ATOM   2106  CA  ASP A 145      40.710  51.750  75.150  1.00  0.00           C
ATOM   2107  HA  ASP A 145      40.410  52.760  75.380  1.00  0.00           H
ATOM   2108  CB  ASP A 145      39.530  50.820  74.770  1.00  0.00           C
ATOM   2109  HB1 ASP A 145      39.850  49.760  74.710  1.00  0.00           H
ATOM   2110  HB2 ASP A 145      39.100  51.040  73.760  1.00  0.00           H
ATOM   2111  CG  ASP A 145      38.390  50.770  75.760  1.00  0.00           C
ATOM   2112  OD1 ASP A 145      37.970  51.920  76.130  1.00  0.00           O
ATOM   2113  OD2 ASP A 145      38.010  49.660  76.240  1.00  0.00           O
ATOM   2114  C   ASP A 145      41.500  51.210  76.450  1.00  0.00           C
ATOM   2115  O   ASP A 145      41.270  51.660  77.590  1.00  0.00           O
ATOM   2116  N   ARG A 146      42.470  50.380  76.200  1.00  0.00           N
ATOM   2117  HN  ARG A 146      42.620  50.130  75.250  1.00  0.00           H
ATOM   2118  CA  ARG A 146      43.370  49.900  77.190  1.00  0.00           C
ATOM   2119  HA  ARG A 146      42.810  49.790  78.110  1.00  0.00           H
ATOM   2120  CB  ARG A 146      43.790  48.530  76.710  1.00  0.00           C
ATOM   2121  HB1 ARG A 146      44.470  48.590  75.820  1.00  0.00           H
ATOM   2122  HB2 ARG A 146      43.040  47.810  76.320  1.00  0.00           H
ATOM   2123  CG  ARG A 146      44.360  47.620  77.840  1.00  0.00           C
ATOM   2124  HG1 ARG A 146      45.370  48.040  78.080  1.00  0.00           H
ATOM   2125  HG2 ARG A 146      44.430  46.580  77.450  1.00  0.00           H
ATOM   2126  CD  ARG A 146      43.530  47.590  79.160  1.00  0.00           C
ATOM   2127  HD1 ARG A 146      43.580  48.520  79.770  1.00  0.00           H
ATOM   2128  HD2 ARG A 146      44.010  46.800  79.780  1.00  0.00           H
ATOM   2129  NE  ARG A 146      42.100  47.210  78.870  1.00  0.00           N
ATOM   2130  HE  ARG A 146      41.690  47.310  77.960  1.00  0.00           H
ATOM   2131  CZ  ARG A 146      41.210  47.030  79.860  1.00  0.00           C
ATOM   2132  NH1 ARG A 146      41.480  47.160  81.120  1.00  0.00           N
ATOM   2133 HH11 ARG A 146      42.410  46.960  81.410  1.00  0.00           H
ATOM   2134 HH12 ARG A 146      40.670  47.120  81.720  1.00  0.00           H
ATOM   2135  NH2 ARG A 146      39.990  46.660  79.540  1.00  0.00           N
ATOM   2136 HH21 ARG A 146      39.650  46.710  78.600  1.00  0.00           H
ATOM   2137 HH22 ARG A 146      39.350  46.670  80.310  1.00  0.00           H
ATOM   2138  C   ARG A 146      44.570  50.810  77.480  1.00  0.00           C
ATOM   2139  O   ARG A 146      45.040  50.870  78.610  1.00  0.00           O
ATOM   2140  N   TYR A 147      45.070  51.630  76.510  1.00  0.00           N
ATOM   2141  HN  TYR A 147      44.590  51.520  75.650  1.00  0.00           H
ATOM   2142  CA  TYR A 147      45.960  52.760  76.720  1.00  0.00           C
ATOM   2143  HA  TYR A 147      46.860  52.320  77.130  1.00  0.00           H
ATOM   2144  CB  TYR A 147      46.500  53.430  75.320  1.00  0.00           C
ATOM   2145  HB1 TYR A 147      45.600  53.750  74.750  1.00  0.00           H
ATOM   2146  HB2 TYR A 147      47.070  52.720  74.680  1.00  0.00           H
ATOM   2147  CG  TYR A 147      47.460  54.630  75.580  1.00  0.00           C
ATOM   2148  CD1 TYR A 147      48.720  54.450  76.240  1.00  0.00           C
ATOM   2149  HD1 TYR A 147      49.150  53.460  76.310  1.00  0.00           H
ATOM   2150  CE1 TYR A 147      49.440  55.620  76.640  1.00  0.00           C
ATOM   2151  HE1 TYR A 147      50.420  55.520  77.090  1.00  0.00           H
ATOM   2152  CZ  TYR A 147      48.830  56.860  76.510  1.00  0.00           C
ATOM   2153  OH  TYR A 147      49.490  57.980  77.050  1.00  0.00           O
ATOM   2154  HH  TYR A 147      48.790  58.630  77.170  1.00  0.00           H
ATOM   2155  CD2 TYR A 147      46.910  55.920  75.450  1.00  0.00           C
ATOM   2156  HD2 TYR A 147      45.920  55.970  75.040  1.00  0.00           H
ATOM   2157  CE2 TYR A 147      47.520  57.030  75.970  1.00  0.00           C
ATOM   2158  HE2 TYR A 147      47.180  58.050  75.860  1.00  0.00           H
ATOM   2159  C   TYR A 147      45.380  53.850  77.610  1.00  0.00           C
ATOM   2160  O   TYR A 147      46.090  54.250  78.590  1.00  0.00           O
ATOM   2161  N   ILE A 148      44.150  54.280  77.440  1.00  0.00           N
ATOM   2162  HN  ILE A 148      43.520  54.020  76.710  1.00  0.00           H
ATOM   2163  CA  ILE A 148      43.480  55.140  78.300  1.00  0.00           C
ATOM   2164  HA  ILE A 148      44.110  56.010  78.370  1.00  0.00           H
ATOM   2165  CB  ILE A 148      42.160  55.600  77.710  1.00  0.00           C
ATOM   2166  HB  ILE A 148      41.540  54.700  77.500  1.00  0.00           H
ATOM   2167  CG2 ILE A 148      41.410  56.500  78.690  1.00  0.00           C
ATOM   2168 HG21 ILE A 148      41.180  56.030  79.660  1.00  0.00           H
ATOM   2169 HG22 ILE A 148      40.480  57.000  78.340  1.00  0.00           H
ATOM   2170 HG23 ILE A 148      42.090  57.370  78.880  1.00  0.00           H
ATOM   2171  CG1 ILE A 148      42.360  56.290  76.340  1.00  0.00           C
ATOM   2172 HG11 ILE A 148      41.350  56.700  76.130  1.00  0.00           H
ATOM   2173 HG12 ILE A 148      42.650  55.630  75.490  1.00  0.00           H
ATOM   2174  CD  ILE A 148      43.410  57.380  76.250  1.00  0.00           C
ATOM   2175  HD1 ILE A 148      43.330  58.130  77.070  1.00  0.00           H
ATOM   2176  HD2 ILE A 148      43.450  57.960  75.300  1.00  0.00           H
ATOM   2177  HD3 ILE A 148      44.380  56.850  76.330  1.00  0.00           H
ATOM   2178  C   ILE A 148      43.310  54.650  79.750  1.00  0.00           C
ATOM   2179  O   ILE A 148      43.520  55.290  80.810  1.00  0.00           O
ATOM   2180  N   ALA A 149      42.870  53.360  79.880  1.00  0.00           N
ATOM   2181  HN  ALA A 149      42.570  52.810  79.110  1.00  0.00           H
ATOM   2182  CA  ALA A 149      42.870  52.650  81.150  1.00  0.00           C
ATOM   2183  HA  ALA A 149      42.180  53.190  81.790  1.00  0.00           H
ATOM   2184  CB  ALA A 149      42.360  51.200  80.920  1.00  0.00           C
ATOM   2185  HB1 ALA A 149      42.090  50.740  81.890  1.00  0.00           H
ATOM   2186  HB2 ALA A 149      43.130  50.520  80.490  1.00  0.00           H
ATOM   2187  HB3 ALA A 149      41.400  51.050  80.380  1.00  0.00           H
ATOM   2188  C   ALA A 149      44.130  52.470  82.020  1.00  0.00           C
ATOM   2189  O   ALA A 149      44.100  52.720  83.240  1.00  0.00           O
ATOM   2190  N   VAL A 150      45.250  52.180  81.330  1.00  0.00           N
ATOM   2191  HN  VAL A 150      45.250  52.130  80.330  1.00  0.00           H
ATOM   2192  CA  VAL A 150      46.430  51.830  82.030  1.00  0.00           C
ATOM   2193  HA  VAL A 150      46.070  51.520  83.000  1.00  0.00           H
ATOM   2194  CB  VAL A 150      47.220  50.640  81.340  1.00  0.00           C
ATOM   2195  HB  VAL A 150      47.370  50.950  80.280  1.00  0.00           H
ATOM   2196  CG1 VAL A 150      48.660  50.520  81.890  1.00  0.00           C
ATOM   2197 HG11 VAL A 150      49.240  49.630  81.570  1.00  0.00           H
ATOM   2198 HG12 VAL A 150      48.650  50.460  83.000  1.00  0.00           H
ATOM   2199 HG13 VAL A 150      49.330  51.380  81.650  1.00  0.00           H
ATOM   2200  CG2 VAL A 150      46.310  49.390  81.470  1.00  0.00           C
ATOM   2201 HG21 VAL A 150      45.370  49.510  80.890  1.00  0.00           H
ATOM   2202 HG22 VAL A 150      46.130  49.300  82.560  1.00  0.00           H
ATOM   2203 HG23 VAL A 150      46.750  48.480  81.010  1.00  0.00           H
ATOM   2204  C   VAL A 150      47.280  53.060  82.330  1.00  0.00           C
ATOM   2205  O   VAL A 150      47.840  53.260  83.380  1.00  0.00           O
ATOM   2206  N   CYS A 151      47.350  53.960  81.410  1.00  0.00           N
ATOM   2207  HN  CYS A 151      46.640  53.860  80.720  1.00  0.00           H
ATOM   2208  CA  CYS A 151      48.290  55.090  81.430  1.00  0.00           C
ATOM   2209  HA  CYS A 151      49.040  54.990  82.200  1.00  0.00           H
ATOM   2210  CB  CYS A 151      49.020  55.060  80.150  1.00  0.00           C
ATOM   2211  HB1 CYS A 151      49.790  55.850  80.120  1.00  0.00           H
ATOM   2212  HB2 CYS A 151      48.230  55.340  79.420  1.00  0.00           H
ATOM   2213  SG  CYS A 151      49.720  53.470  79.780  1.00  0.00           S
ATOM   2214  HG1 CYS A 151      48.920  52.770  80.560  1.00  0.00           H
ATOM   2215  C   CYS A 151      47.590  56.390  81.640  1.00  0.00           C
ATOM   2216  O   CYS A 151      48.130  57.490  81.500  1.00  0.00           O
ATOM   2217  N   HSD A 152      46.260  56.380  81.760  1.00  0.00           N
ATOM   2218  HN  HSD A 152      45.830  55.510  81.510  1.00  0.00           H
ATOM   2219  CA  HSD A 152      45.450  57.610  82.070  1.00  0.00           C
ATOM   2220  HA  HSD A 152      46.150  58.230  82.600  1.00  0.00           H
ATOM   2221  CB  HSD A 152      44.860  58.270  80.820  1.00  0.00           C
ATOM   2222  HB1 HSD A 152      44.020  58.990  80.950  1.00  0.00           H
ATOM   2223  HB2 HSD A 152      44.350  57.410  80.330  1.00  0.00           H
ATOM   2224  ND1 HSD A 152      46.720  59.840  80.230  1.00  0.00           N
ATOM   2225  HD1 HSD A 152      46.780  60.260  81.130  1.00  0.00           H
ATOM   2226  CG  HSD A 152      45.820  58.850  79.910  1.00  0.00           C
ATOM   2227  CE1 HSD A 152      47.460  60.140  79.150  1.00  0.00           C
ATOM   2228  HE1 HSD A 152      48.270  60.870  79.170  1.00  0.00           H
ATOM   2229  NE2 HSD A 152      47.150  59.340  78.120  1.00  0.00           N
ATOM   2230  CD2 HSD A 152      46.030  58.590  78.580  1.00  0.00           C
ATOM   2231  HD2 HSD A 152      45.560  57.950  77.850  1.00  0.00           H
ATOM   2232  C   HSD A 152      44.360  57.220  83.080  1.00  0.00           C
ATOM   2233  O   HSD A 152      43.220  57.510  82.700  1.00  0.00           O
ATOM   2234  N   PRO A 153      44.580  56.740  84.300  1.00  0.00           N
ATOM   2235  CD  PRO A 153      45.850  56.710  84.890  1.00  0.00           C
ATOM   2236  HD1 PRO A 153      46.440  57.650  84.800  1.00  0.00           H
ATOM   2237  HD2 PRO A 153      46.450  55.870  84.480  1.00  0.00           H
ATOM   2238  CA  PRO A 153      43.600  55.970  85.010  1.00  0.00           C
ATOM   2239  HA  PRO A 153      43.170  55.280  84.290  1.00  0.00           H
ATOM   2240  CB  PRO A 153      44.470  55.270  86.140  1.00  0.00           C
ATOM   2241  HB1 PRO A 153      44.820  54.300  85.730  1.00  0.00           H
ATOM   2242  HB2 PRO A 153      43.850  54.980  87.020  1.00  0.00           H
ATOM   2243  CG  PRO A 153      45.610  56.220  86.350  1.00  0.00           C
ATOM   2244  HG1 PRO A 153      45.210  57.130  86.860  1.00  0.00           H
ATOM   2245  HG2 PRO A 153      46.420  55.630  86.820  1.00  0.00           H
ATOM   2246  C   PRO A 153      42.430  56.780  85.550  1.00  0.00           C
ATOM   2247  O   PRO A 153      41.290  56.400  85.260  1.00  0.00           O
ATOM   2248  N   VAL A 154      42.650  57.840  86.380  1.00  0.00           N
ATOM   2249  HN  VAL A 154      43.570  58.050  86.700  1.00  0.00           H
ATOM   2250  CA  VAL A 154      41.620  58.680  86.860  1.00  0.00           C
ATOM   2251  HA  VAL A 154      40.920  58.100  87.430  1.00  0.00           H
ATOM   2252  CB  VAL A 154      42.160  59.790  87.800  1.00  0.00           C
ATOM   2253  HB  VAL A 154      42.850  60.320  87.110  1.00  0.00           H
ATOM   2254  CG1 VAL A 154      41.240  60.830  88.460  1.00  0.00           C
ATOM   2255 HG11 VAL A 154      40.670  61.390  87.700  1.00  0.00           H
ATOM   2256 HG12 VAL A 154      41.880  61.550  89.030  1.00  0.00           H
ATOM   2257 HG13 VAL A 154      40.540  60.310  89.160  1.00  0.00           H
ATOM   2258  CG2 VAL A 154      42.970  59.150  88.930  1.00  0.00           C
ATOM   2259 HG21 VAL A 154      42.240  58.970  89.750  1.00  0.00           H
ATOM   2260 HG22 VAL A 154      43.730  59.850  89.330  1.00  0.00           H
ATOM   2261 HG23 VAL A 154      43.450  58.160  88.740  1.00  0.00           H
ATOM   2262  C   VAL A 154      40.760  59.350  85.700  1.00  0.00           C
ATOM   2263  O   VAL A 154      39.560  59.390  85.740  1.00  0.00           O
ATOM   2264  N   LYS A 155      41.490  59.750  84.660  1.00  0.00           N
ATOM   2265  HN  LYS A 155      42.480  59.820  84.790  1.00  0.00           H
ATOM   2266  CA  LYS A 155      40.930  60.300  83.420  1.00  0.00           C
ATOM   2267  HA  LYS A 155      40.430  61.200  83.770  1.00  0.00           H
ATOM   2268  CB  LYS A 155      42.030  60.880  82.530  1.00  0.00           C
ATOM   2269  HB1 LYS A 155      42.860  60.140  82.540  1.00  0.00           H
ATOM   2270  HB2 LYS A 155      42.550  61.760  82.960  1.00  0.00           H
ATOM   2271  CG  LYS A 155      41.680  61.150  81.060  1.00  0.00           C
ATOM   2272  HG1 LYS A 155      40.720  61.700  81.010  1.00  0.00           H
ATOM   2273  HG2 LYS A 155      41.510  60.220  80.480  1.00  0.00           H
ATOM   2274  CD  LYS A 155      42.810  61.850  80.310  1.00  0.00           C
ATOM   2275  HD1 LYS A 155      42.460  62.040  79.270  1.00  0.00           H
ATOM   2276  HD2 LYS A 155      43.690  61.160  80.290  1.00  0.00           H
ATOM   2277  CE  LYS A 155      43.380  63.170  80.780  1.00  0.00           C
ATOM   2278  HE1 LYS A 155      43.990  62.890  81.660  1.00  0.00           H
ATOM   2279  HE2 LYS A 155      42.560  63.890  80.980  1.00  0.00           H
ATOM   2280  NZ  LYS A 155      44.270  63.800  79.810  1.00  0.00           N
ATOM   2281  HZ1 LYS A 155      45.230  63.840  80.220  1.00  0.00           H
ATOM   2282  HZ2 LYS A 155      43.970  64.760  79.520  1.00  0.00           H
ATOM   2283  HZ3 LYS A 155      44.180  63.280  78.910  1.00  0.00           H
ATOM   2284  C   LYS A 155      40.000  59.380  82.630  1.00  0.00           C
ATOM   2285  O   LYS A 155      38.980  59.760  82.110  1.00  0.00           O
ATOM   2286  N   ALA A 156      40.320  58.010  82.560  1.00  0.00           N
ATOM   2287  HN  ALA A 156      41.270  57.810  82.780  1.00  0.00           H
ATOM   2288  CA  ALA A 156      39.590  56.880  81.910  1.00  0.00           C
ATOM   2289  HA  ALA A 156      39.420  57.110  80.870  1.00  0.00           H
ATOM   2290  CB  ALA A 156      40.380  55.620  82.170  1.00  0.00           C
ATOM   2291  HB1 ALA A 156      40.110  54.740  81.560  1.00  0.00           H
ATOM   2292  HB2 ALA A 156      40.480  55.250  83.210  1.00  0.00           H
ATOM   2293  HB3 ALA A 156      41.400  55.950  81.870  1.00  0.00           H
ATOM   2294  C   ALA A 156      38.260  56.700  82.460  1.00  0.00           C
ATOM   2295  O   ALA A 156      37.240  56.520  81.770  1.00  0.00           O
ATOM   2296  N   LEU A 157      38.160  56.940  83.790  1.00  0.00           N
ATOM   2297  HN  LEU A 157      38.850  57.380  84.360  1.00  0.00           H
ATOM   2298  CA  LEU A 157      36.940  56.660  84.480  1.00  0.00           C
ATOM   2299  HA  LEU A 157      36.620  55.640  84.320  1.00  0.00           H
ATOM   2300  CB  LEU A 157      37.190  56.960  86.040  1.00  0.00           C
ATOM   2301  HB1 LEU A 157      36.250  57.010  86.640  1.00  0.00           H
ATOM   2302  HB2 LEU A 157      37.620  57.980  86.060  1.00  0.00           H
ATOM   2303  CG  LEU A 157      38.180  55.950  86.740  1.00  0.00           C
ATOM   2304  HG  LEU A 157      39.210  56.370  86.680  1.00  0.00           H
ATOM   2305  CD1 LEU A 157      37.880  55.680  88.220  1.00  0.00           C
ATOM   2306 HD11 LEU A 157      38.460  54.870  88.720  1.00  0.00           H
ATOM   2307 HD12 LEU A 157      36.830  55.380  88.390  1.00  0.00           H
ATOM   2308 HD13 LEU A 157      38.030  56.650  88.730  1.00  0.00           H
ATOM   2309  CD2 LEU A 157      38.360  54.620  85.930  1.00  0.00           C
ATOM   2310 HD21 LEU A 157      38.840  53.880  86.620  1.00  0.00           H
ATOM   2311 HD22 LEU A 157      39.040  54.700  85.060  1.00  0.00           H
ATOM   2312 HD23 LEU A 157      37.390  54.200  85.600  1.00  0.00           H
ATOM   2313  C   LEU A 157      35.820  57.550  84.030  1.00  0.00           C
ATOM   2314  O   LEU A 157      34.680  57.110  83.880  1.00  0.00           O
ATOM   2315  N   ASP A 158      36.130  58.870  83.820  1.00  0.00           N
ATOM   2316  HN  ASP A 158      37.020  59.210  84.140  1.00  0.00           H
ATOM   2317  CA  ASP A 158      35.240  59.890  83.340  1.00  0.00           C
ATOM   2318  HA  ASP A 158      34.450  60.050  84.060  1.00  0.00           H
ATOM   2319  CB  ASP A 158      35.880  61.210  83.170  1.00  0.00           C
ATOM   2320  HB1 ASP A 158      35.250  61.970  82.650  1.00  0.00           H
ATOM   2321  HB2 ASP A 158      36.780  61.060  82.530  1.00  0.00           H
ATOM   2322  CG  ASP A 158      36.320  61.900  84.390  1.00  0.00           C
ATOM   2323  OD1 ASP A 158      37.040  62.920  84.270  1.00  0.00           O
ATOM   2324  OD2 ASP A 158      35.860  61.550  85.510  1.00  0.00           O
ATOM   2325  C   ASP A 158      34.510  59.550  82.060  1.00  0.00           C
ATOM   2326  O   ASP A 158      33.330  59.990  81.920  1.00  0.00           O
ATOM   2327  N   PHE A 159      35.080  58.800  81.160  1.00  0.00           N
ATOM   2328  HN  PHE A 159      35.990  58.410  81.230  1.00  0.00           H
ATOM   2329  CA  PHE A 159      34.540  58.430  79.840  1.00  0.00           C
ATOM   2330  HA  PHE A 159      33.470  58.490  80.000  1.00  0.00           H
ATOM   2331  CB  PHE A 159      34.970  59.510  78.770  1.00  0.00           C
ATOM   2332  HB1 PHE A 159      34.470  60.480  79.010  1.00  0.00           H
ATOM   2333  HB2 PHE A 159      34.690  59.240  77.730  1.00  0.00           H
ATOM   2334  CG  PHE A 159      36.500  59.760  78.660  1.00  0.00           C
ATOM   2335  CD1 PHE A 159      37.230  59.060  77.650  1.00  0.00           C
ATOM   2336  HD1 PHE A 159      36.630  58.470  76.970  1.00  0.00           H
ATOM   2337  CE1 PHE A 159      38.620  59.180  77.520  1.00  0.00           C
ATOM   2338  HE1 PHE A 159      39.160  58.600  76.790  1.00  0.00           H
ATOM   2339  CZ  PHE A 159      39.280  60.110  78.350  1.00  0.00           C
ATOM   2340  HZ  PHE A 159      40.340  60.100  78.160  1.00  0.00           H
ATOM   2341  CD2 PHE A 159      37.190  60.630  79.470  1.00  0.00           C
ATOM   2342  HD2 PHE A 159      36.740  61.240  80.230  1.00  0.00           H
ATOM   2343  CE2 PHE A 159      38.570  60.870  79.250  1.00  0.00           C
ATOM   2344  HE2 PHE A 159      39.100  61.640  79.790  1.00  0.00           H
ATOM   2345  C   PHE A 159      34.510  57.020  79.380  1.00  0.00           C
ATOM   2346  O   PHE A 159      33.910  56.710  78.310  1.00  0.00           O
ATOM   2347  N   ARG A 160      35.210  56.100  80.020  1.00  0.00           N
ATOM   2348  HN  ARG A 160      35.720  56.260  80.850  1.00  0.00           H
ATOM   2349  CA  ARG A 160      35.190  54.680  79.540  1.00  0.00           C
ATOM   2350  HA  ARG A 160      35.190  54.640  78.460  1.00  0.00           H
ATOM   2351  CB  ARG A 160      36.440  53.840  79.910  1.00  0.00           C
ATOM   2352  HB1 ARG A 160      36.080  52.790  79.940  1.00  0.00           H
ATOM   2353  HB2 ARG A 160      36.870  54.100  80.900  1.00  0.00           H
ATOM   2354  CG  ARG A 160      37.680  54.170  79.100  1.00  0.00           C
ATOM   2355  HG1 ARG A 160      37.990  55.190  79.410  1.00  0.00           H
ATOM   2356  HG2 ARG A 160      37.490  54.150  78.000  1.00  0.00           H
ATOM   2357  CD  ARG A 160      38.810  53.220  79.400  1.00  0.00           C
ATOM   2358  HD1 ARG A 160      39.120  53.240  80.470  1.00  0.00           H
ATOM   2359  HD2 ARG A 160      39.780  53.440  78.910  1.00  0.00           H
ATOM   2360  NE  ARG A 160      38.460  51.800  79.000  1.00  0.00           N
ATOM   2361  HE  ARG A 160      38.290  51.620  78.030  1.00  0.00           H
ATOM   2362  CZ  ARG A 160      38.370  50.680  79.770  1.00  0.00           C
ATOM   2363  NH1 ARG A 160      38.540  50.530  81.050  1.00  0.00           N
ATOM   2364 HH11 ARG A 160      38.730  51.410  81.490  1.00  0.00           H
ATOM   2365 HH12 ARG A 160      38.350  49.660  81.500  1.00  0.00           H
ATOM   2366  NH2 ARG A 160      38.070  49.590  79.020  1.00  0.00           N
ATOM   2367 HH21 ARG A 160      37.920  49.620  78.040  1.00  0.00           H
ATOM   2368 HH22 ARG A 160      37.980  48.660  79.400  1.00  0.00           H
ATOM   2369  C   ARG A 160      33.900  53.990  79.880  1.00  0.00           C
ATOM   2370  O   ARG A 160      33.610  53.450  80.950  1.00  0.00           O
ATOM   2371  N   THR A 161      33.060  53.890  78.880  1.00  0.00           N
ATOM   2372  HN  THR A 161      33.270  54.360  78.020  1.00  0.00           H
ATOM   2373  CA  THR A 161      31.690  53.370  78.810  1.00  0.00           C
ATOM   2374  HA  THR A 161      31.470  52.890  79.750  1.00  0.00           H
ATOM   2375  CB  THR A 161      30.680  54.540  78.720  1.00  0.00           C
ATOM   2376  HB  THR A 161      29.670  54.180  78.410  1.00  0.00           H
ATOM   2377  OG1 THR A 161      31.160  55.460  77.720  1.00  0.00           O
ATOM   2378  HG1 THR A 161      30.810  56.300  78.020  1.00  0.00           H
ATOM   2379  CG2 THR A 161      30.500  55.200  80.130  1.00  0.00           C
ATOM   2380 HG21 THR A 161      30.220  54.490  80.940  1.00  0.00           H
ATOM   2381 HG22 THR A 161      29.660  55.920  80.050  1.00  0.00           H
ATOM   2382 HG23 THR A 161      31.410  55.780  80.370  1.00  0.00           H
ATOM   2383  C   THR A 161      31.590  52.530  77.600  1.00  0.00           C
ATOM   2384  O   THR A 161      32.170  52.720  76.550  1.00  0.00           O
ATOM   2385  N   PRO A 162      30.670  51.600  77.650  1.00  0.00           N
ATOM   2386  CD  PRO A 162      30.130  50.930  78.810  1.00  0.00           C
ATOM   2387  HD1 PRO A 162      29.330  51.490  79.350  1.00  0.00           H
ATOM   2388  HD2 PRO A 162      30.950  50.730  79.530  1.00  0.00           H
ATOM   2389  CA  PRO A 162      30.000  51.050  76.440  1.00  0.00           C
ATOM   2390  HA  PRO A 162      30.780  50.590  75.860  1.00  0.00           H
ATOM   2391  CB  PRO A 162      28.940  50.060  76.940  1.00  0.00           C
ATOM   2392  HB1 PRO A 162      28.980  49.190  76.260  1.00  0.00           H
ATOM   2393  HB2 PRO A 162      27.890  50.430  76.990  1.00  0.00           H
ATOM   2394  CG  PRO A 162      29.530  49.610  78.350  1.00  0.00           C
ATOM   2395  HG1 PRO A 162      28.730  49.280  79.040  1.00  0.00           H
ATOM   2396  HG2 PRO A 162      30.270  48.780  78.400  1.00  0.00           H
ATOM   2397  C   PRO A 162      29.460  52.020  75.480  1.00  0.00           C
ATOM   2398  O   PRO A 162      29.650  51.830  74.240  1.00  0.00           O
ATOM   2399  N   ALA A 163      28.800  53.050  75.960  1.00  0.00           N
ATOM   2400  HN  ALA A 163      28.490  53.280  76.880  1.00  0.00           H
ATOM   2401  CA  ALA A 163      28.280  54.070  75.110  1.00  0.00           C
ATOM   2402  HA  ALA A 163      27.560  53.620  74.440  1.00  0.00           H
ATOM   2403  CB  ALA A 163      27.570  55.140  75.990  1.00  0.00           C
ATOM   2404  HB1 ALA A 163      27.050  55.920  75.400  1.00  0.00           H
ATOM   2405  HB2 ALA A 163      28.320  55.710  76.600  1.00  0.00           H
ATOM   2406  HB3 ALA A 163      26.930  54.620  76.730  1.00  0.00           H
ATOM   2407  C   ALA A 163      29.380  54.770  74.290  1.00  0.00           C
ATOM   2408  O   ALA A 163      29.160  54.890  73.070  1.00  0.00           O
ATOM   2409  N   LYS A 164      30.590  55.130  74.870  1.00  0.00           N
ATOM   2410  HN  LYS A 164      30.610  55.160  75.860  1.00  0.00           H
ATOM   2411  CA  LYS A 164      31.740  55.580  74.120  1.00  0.00           C
ATOM   2412  HA  LYS A 164      31.490  56.470  73.550  1.00  0.00           H
ATOM   2413  CB  LYS A 164      32.810  56.010  75.140  1.00  0.00           C
ATOM   2414  HB1 LYS A 164      32.960  55.140  75.820  1.00  0.00           H
ATOM   2415  HB2 LYS A 164      32.380  56.790  75.810  1.00  0.00           H
ATOM   2416  CG  LYS A 164      34.220  56.520  74.550  1.00  0.00           C
ATOM   2417  HG1 LYS A 164      34.610  57.190  75.350  1.00  0.00           H
ATOM   2418  HG2 LYS A 164      34.060  57.270  73.750  1.00  0.00           H
ATOM   2419  CD  LYS A 164      35.300  55.550  74.070  1.00  0.00           C
ATOM   2420  HD1 LYS A 164      35.940  56.160  73.410  1.00  0.00           H
ATOM   2421  HD2 LYS A 164      34.750  54.830  73.430  1.00  0.00           H
ATOM   2422  CE  LYS A 164      36.120  54.780  75.140  1.00  0.00           C
ATOM   2423  HE1 LYS A 164      35.410  54.310  75.850  1.00  0.00           H
ATOM   2424  HE2 LYS A 164      36.790  55.470  75.700  1.00  0.00           H
ATOM   2425  NZ  LYS A 164      36.860  53.670  74.570  1.00  0.00           N
ATOM   2426  HZ1 LYS A 164      37.680  53.840  73.960  1.00  0.00           H
ATOM   2427  HZ2 LYS A 164      36.250  53.030  74.030  1.00  0.00           H
ATOM   2428  HZ3 LYS A 164      37.130  53.050  75.360  1.00  0.00           H
ATOM   2429  C   LYS A 164      32.210  54.580  73.150  1.00  0.00           C
ATOM   2430  O   LYS A 164      32.460  54.770  71.960  1.00  0.00           O
ATOM   2431  N   ALA A 165      32.390  53.360  73.660  1.00  0.00           N
ATOM   2432  HN  ALA A 165      32.150  53.200  74.610  1.00  0.00           H
ATOM   2433  CA  ALA A 165      32.900  52.230  72.930  1.00  0.00           C
ATOM   2434  HA  ALA A 165      33.860  52.610  72.640  1.00  0.00           H
ATOM   2435  CB  ALA A 165      33.240  51.010  73.860  1.00  0.00           C
ATOM   2436  HB1 ALA A 165      32.320  50.620  74.340  1.00  0.00           H
ATOM   2437  HB2 ALA A 165      33.840  51.370  74.730  1.00  0.00           H
ATOM   2438  HB3 ALA A 165      33.770  50.170  73.350  1.00  0.00           H
ATOM   2439  C   ALA A 165      32.190  51.850  71.700  1.00  0.00           C
ATOM   2440  O   ALA A 165      32.900  51.680  70.690  1.00  0.00           O
ATOM   2441  N   LYS A 166      30.880  51.780  71.630  1.00  0.00           N
ATOM   2442  HN  LYS A 166      30.380  51.800  72.500  1.00  0.00           H
ATOM   2443  CA  LYS A 166      29.960  51.590  70.480  1.00  0.00           C
ATOM   2444  HA  LYS A 166      30.420  50.660  70.160  1.00  0.00           H
ATOM   2445  CB  LYS A 166      28.590  51.340  70.980  1.00  0.00           C
ATOM   2446  HB1 LYS A 166      28.190  52.150  71.630  1.00  0.00           H
ATOM   2447  HB2 LYS A 166      28.720  50.410  71.590  1.00  0.00           H
ATOM   2448  CG  LYS A 166      27.570  50.900  69.910  1.00  0.00           C
ATOM   2449  HG1 LYS A 166      27.920  49.960  69.430  1.00  0.00           H
ATOM   2450  HG2 LYS A 166      27.530  51.670  69.100  1.00  0.00           H
ATOM   2451  CD  LYS A 166      26.150  50.820  70.450  1.00  0.00           C
ATOM   2452  HD1 LYS A 166      25.390  50.430  69.740  1.00  0.00           H
ATOM   2453  HD2 LYS A 166      25.930  51.910  70.530  1.00  0.00           H
ATOM   2454  CE  LYS A 166      26.080  50.000  71.750  1.00  0.00           C
ATOM   2455  HE1 LYS A 166      26.650  50.450  72.600  1.00  0.00           H
ATOM   2456  HE2 LYS A 166      26.560  49.030  71.470  1.00  0.00           H
ATOM   2457  NZ  LYS A 166      24.650  49.810  72.150  1.00  0.00           N
ATOM   2458  HZ1 LYS A 166      24.020  49.640  71.340  1.00  0.00           H
ATOM   2459  HZ2 LYS A 166      24.250  50.620  72.670  1.00  0.00           H
ATOM   2460  HZ3 LYS A 166      24.430  49.060  72.830  1.00  0.00           H
ATOM   2461  C   LYS A 166      30.110  52.730  69.470  1.00  0.00           C
ATOM   2462  O   LYS A 166      30.180  52.330  68.360  1.00  0.00           O
ATOM   2463  N   LEU A 167      30.120  53.970  69.900  1.00  0.00           N
ATOM   2464  HN  LEU A 167      30.220  54.180  70.870  1.00  0.00           H
ATOM   2465  CA  LEU A 167      30.150  55.080  68.940  1.00  0.00           C
ATOM   2466  HA  LEU A 167      29.320  54.990  68.250  1.00  0.00           H
ATOM   2467  CB  LEU A 167      30.060  56.420  69.650  1.00  0.00           C
ATOM   2468  HB1 LEU A 167      30.460  57.230  69.010  1.00  0.00           H
ATOM   2469  HB2 LEU A 167      30.730  56.370  70.540  1.00  0.00           H
ATOM   2470  CG  LEU A 167      28.660  56.850  70.150  1.00  0.00           C
ATOM   2471  HG  LEU A 167      28.420  56.020  70.840  1.00  0.00           H
ATOM   2472  CD1 LEU A 167      28.740  58.210  70.960  1.00  0.00           C
ATOM   2473 HD11 LEU A 167      29.090  59.020  70.290  1.00  0.00           H
ATOM   2474 HD12 LEU A 167      29.460  57.970  71.780  1.00  0.00           H
ATOM   2475 HD13 LEU A 167      27.780  58.550  71.400  1.00  0.00           H
ATOM   2476  CD2 LEU A 167      27.620  57.000  69.010  1.00  0.00           C
ATOM   2477 HD21 LEU A 167      28.060  57.490  68.120  1.00  0.00           H
ATOM   2478 HD22 LEU A 167      26.790  57.660  69.360  1.00  0.00           H
ATOM   2479 HD23 LEU A 167      27.280  56.010  68.650  1.00  0.00           H
ATOM   2480  C   LEU A 167      31.370  55.080  68.040  1.00  0.00           C
ATOM   2481  O   LEU A 167      31.230  55.420  66.850  1.00  0.00           O
ATOM   2482  N   ILE A 168      32.540  54.690  68.630  1.00  0.00           N
ATOM   2483  HN  ILE A 168      32.520  54.530  69.610  1.00  0.00           H
ATOM   2484  CA  ILE A 168      33.800  54.530  67.980  1.00  0.00           C
ATOM   2485  HA  ILE A 168      33.950  55.470  67.480  1.00  0.00           H
ATOM   2486  CB  ILE A 168      34.930  54.320  68.980  1.00  0.00           C
ATOM   2487  HB  ILE A 168      34.580  53.550  69.700  1.00  0.00           H
ATOM   2488  CG2 ILE A 168      36.180  53.780  68.210  1.00  0.00           C
ATOM   2489 HG21 ILE A 168      36.730  54.600  67.700  1.00  0.00           H
ATOM   2490 HG22 ILE A 168      36.100  52.960  67.470  1.00  0.00           H
ATOM   2491 HG23 ILE A 168      36.830  53.520  69.070  1.00  0.00           H
ATOM   2492  CG1 ILE A 168      35.350  55.590  69.820  1.00  0.00           C
ATOM   2493 HG11 ILE A 168      34.410  56.050  70.190  1.00  0.00           H
ATOM   2494 HG12 ILE A 168      35.810  56.460  69.320  1.00  0.00           H
ATOM   2495  CD  ILE A 168      36.330  55.400  70.950  1.00  0.00           C
ATOM   2496  HD1 ILE A 168      35.890  54.760  71.750  1.00  0.00           H
ATOM   2497  HD2 ILE A 168      36.520  56.370  71.450  1.00  0.00           H
ATOM   2498  HD3 ILE A 168      37.330  55.110  70.570  1.00  0.00           H
ATOM   2499  C   ILE A 168      33.710  53.430  66.940  1.00  0.00           C
ATOM   2500  O   ILE A 168      34.100  53.600  65.760  1.00  0.00           O
ATOM   2501  N   ASN A 169      33.130  52.270  67.370  1.00  0.00           N
ATOM   2502  HN  ASN A 169      32.970  52.180  68.350  1.00  0.00           H
ATOM   2503  CA  ASN A 169      32.760  51.190  66.540  1.00  0.00           C
ATOM   2504  HA  ASN A 169      33.710  50.890  66.120  1.00  0.00           H
ATOM   2505  CB  ASN A 169      32.240  49.930  67.380  1.00  0.00           C
ATOM   2506  HB1 ASN A 169      31.950  49.250  66.560  1.00  0.00           H
ATOM   2507  HB2 ASN A 169      31.360  50.240  67.990  1.00  0.00           H
ATOM   2508  CG  ASN A 169      33.440  49.300  67.990  1.00  0.00           C
ATOM   2509  OD1 ASN A 169      34.660  49.410  67.690  1.00  0.00           O
ATOM   2510  ND2 ASN A 169      33.120  48.560  69.070  1.00  0.00           N
ATOM   2511 HD21 ASN A 169      32.160  48.480  69.310  1.00  0.00           H
ATOM   2512 HD22 ASN A 169      33.920  48.250  69.590  1.00  0.00           H
ATOM   2513  C   ASN A 169      31.830  51.510  65.390  1.00  0.00           C
ATOM   2514  O   ASN A 169      31.970  50.950  64.260  1.00  0.00           O
ATOM   2515  N   ILE A 170      30.800  52.350  65.540  1.00  0.00           N
ATOM   2516  HN  ILE A 170      30.530  52.540  66.480  1.00  0.00           H
ATOM   2517  CA  ILE A 170      30.040  52.960  64.420  1.00  0.00           C
ATOM   2518  HA  ILE A 170      29.710  52.050  63.950  1.00  0.00           H
ATOM   2519  CB  ILE A 170      28.930  53.820  64.960  1.00  0.00           C
ATOM   2520  HB  ILE A 170      29.270  54.530  65.740  1.00  0.00           H
ATOM   2521  CG2 ILE A 170      28.400  54.700  63.810  1.00  0.00           C
ATOM   2522 HG21 ILE A 170      27.380  55.060  64.060  1.00  0.00           H
ATOM   2523 HG22 ILE A 170      28.260  54.140  62.860  1.00  0.00           H
ATOM   2524 HG23 ILE A 170      29.080  55.570  63.690  1.00  0.00           H
ATOM   2525  CG1 ILE A 170      27.760  52.960  65.470  1.00  0.00           C
ATOM   2526 HG11 ILE A 170      28.150  52.150  66.120  1.00  0.00           H
ATOM   2527 HG12 ILE A 170      27.210  52.500  64.620  1.00  0.00           H
ATOM   2528  CD  ILE A 170      26.800  53.720  66.310  1.00  0.00           C
ATOM   2529  HD1 ILE A 170      26.050  53.110  66.850  1.00  0.00           H
ATOM   2530  HD2 ILE A 170      26.300  54.540  65.760  1.00  0.00           H
ATOM   2531  HD3 ILE A 170      27.340  54.250  67.130  1.00  0.00           H
ATOM   2532  C   ILE A 170      30.910  53.720  63.430  1.00  0.00           C
ATOM   2533  O   ILE A 170      30.840  53.500  62.190  1.00  0.00           O
ATOM   2534  N   CYS A 171      31.810  54.550  63.930  1.00  0.00           N
ATOM   2535  HN  CYS A 171      31.790  54.830  64.890  1.00  0.00           H
ATOM   2536  CA  CYS A 171      32.820  55.220  63.110  1.00  0.00           C
ATOM   2537  HA  CYS A 171      32.380  55.780  62.300  1.00  0.00           H
ATOM   2538  CB  CYS A 171      33.690  56.220  63.900  1.00  0.00           C
ATOM   2539  HB1 CYS A 171      34.540  56.590  63.280  1.00  0.00           H
ATOM   2540  HB2 CYS A 171      34.170  55.700  64.760  1.00  0.00           H
ATOM   2541  SG  CYS A 171      32.550  57.560  64.330  1.00  0.00           S
ATOM   2542  HG1 CYS A 171      31.880  56.940  65.290  1.00  0.00           H
ATOM   2543  C   CYS A 171      33.750  54.340  62.320  1.00  0.00           C
ATOM   2544  O   CYS A 171      34.200  54.600  61.230  1.00  0.00           O
ATOM   2545  N   ILE A 172      34.090  53.220  62.970  1.00  0.00           N
ATOM   2546  HN  ILE A 172      33.860  53.030  63.920  1.00  0.00           H
ATOM   2547  CA  ILE A 172      34.910  52.120  62.350  1.00  0.00           C
ATOM   2548  HA  ILE A 172      35.830  52.590  62.020  1.00  0.00           H
ATOM   2549  CB  ILE A 172      35.370  51.120  63.390  1.00  0.00           C
ATOM   2550  HB  ILE A 172      34.560  50.940  64.120  1.00  0.00           H
ATOM   2551  CG2 ILE A 172      35.720  49.770  62.660  1.00  0.00           C
ATOM   2552 HG21 ILE A 172      34.720  49.410  62.310  1.00  0.00           H
ATOM   2553 HG22 ILE A 172      36.010  48.990  63.400  1.00  0.00           H
ATOM   2554 HG23 ILE A 172      36.400  49.820  61.780  1.00  0.00           H
ATOM   2555  CG1 ILE A 172      36.440  51.730  64.350  1.00  0.00           C
ATOM   2556 HG11 ILE A 172      36.150  52.740  64.730  1.00  0.00           H
ATOM   2557 HG12 ILE A 172      37.230  51.990  63.610  1.00  0.00           H
ATOM   2558  CD  ILE A 172      36.860  50.770  65.360  1.00  0.00           C
ATOM   2559  HD1 ILE A 172      37.450  51.280  66.150  1.00  0.00           H
ATOM   2560  HD2 ILE A 172      37.330  49.810  65.060  1.00  0.00           H
ATOM   2561  HD3 ILE A 172      35.930  50.610  65.950  1.00  0.00           H
ATOM   2562  C   ILE A 172      34.230  51.490  61.140  1.00  0.00           C
ATOM   2563  O   ILE A 172      34.830  51.320  60.090  1.00  0.00           O
ATOM   2564  N   TRP A 173      32.890  51.240  61.260  1.00  0.00           N
ATOM   2565  HN  TRP A 173      32.380  51.330  62.110  1.00  0.00           H
ATOM   2566  CA  TRP A 173      32.180  50.760  60.060  1.00  0.00           C
ATOM   2567  HA  TRP A 173      32.750  49.990  59.570  1.00  0.00           H
ATOM   2568  CB  TRP A 173      30.880  50.010  60.440  1.00  0.00           C
ATOM   2569  HB1 TRP A 173      30.290  49.850  59.510  1.00  0.00           H
ATOM   2570  HB2 TRP A 173      30.360  50.640  61.180  1.00  0.00           H
ATOM   2571  CG  TRP A 173      31.140  48.630  60.980  1.00  0.00           C
ATOM   2572  CD1 TRP A 173      31.160  48.240  62.270  1.00  0.00           C
ATOM   2573  HD1 TRP A 173      30.990  48.860  63.130  1.00  0.00           H
ATOM   2574  NE1 TRP A 173      31.460  46.880  62.360  1.00  0.00           N
ATOM   2575  HE1 TRP A 173      31.470  46.450  63.240  1.00  0.00           H
ATOM   2576  CE2 TRP A 173      31.610  46.360  61.160  1.00  0.00           C
ATOM   2577  CD2 TRP A 173      31.400  47.430  60.190  1.00  0.00           C
ATOM   2578  CE3 TRP A 173      31.340  47.080  58.840  1.00  0.00           C
ATOM   2579  HE3 TRP A 173      31.170  47.760  58.010  1.00  0.00           H
ATOM   2580  CZ3 TRP A 173      31.610  45.740  58.500  1.00  0.00           C
ATOM   2581  HZ3 TRP A 173      31.780  45.540  57.450  1.00  0.00           H
ATOM   2582  CZ2 TRP A 173      31.920  45.040  60.730  1.00  0.00           C
ATOM   2583  HZ2 TRP A 173      32.150  44.270  61.450  1.00  0.00           H
ATOM   2584  CH2 TRP A 173      31.960  44.770  59.380  1.00  0.00           C
ATOM   2585  HH2 TRP A 173      32.250  43.770  59.120  1.00  0.00           H
ATOM   2586  C   TRP A 173      31.980  51.790  58.940  1.00  0.00           C
ATOM   2587  O   TRP A 173      32.060  51.470  57.750  1.00  0.00           O
ATOM   2588  N   VAL A 174      31.800  53.050  59.220  1.00  0.00           N
ATOM   2589  HN  VAL A 174      31.790  53.380  60.160  1.00  0.00           H
ATOM   2590  CA  VAL A 174      31.790  54.160  58.340  1.00  0.00           C
ATOM   2591  HA  VAL A 174      30.950  54.050  57.670  1.00  0.00           H
ATOM   2592  CB  VAL A 174      31.480  55.410  59.110  1.00  0.00           C
ATOM   2593  HB  VAL A 174      31.960  55.240  60.100  1.00  0.00           H
ATOM   2594  CG1 VAL A 174      31.830  56.720  58.400  1.00  0.00           C
ATOM   2595 HG11 VAL A 174      31.380  57.550  58.990  1.00  0.00           H
ATOM   2596 HG12 VAL A 174      31.310  56.840  57.430  1.00  0.00           H
ATOM   2597 HG13 VAL A 174      32.910  56.920  58.210  1.00  0.00           H
ATOM   2598  CG2 VAL A 174      29.960  55.270  59.330  1.00  0.00           C
ATOM   2599 HG21 VAL A 174      29.610  56.040  60.050  1.00  0.00           H
ATOM   2600 HG22 VAL A 174      29.610  54.270  59.690  1.00  0.00           H
ATOM   2601 HG23 VAL A 174      29.430  55.390  58.360  1.00  0.00           H
ATOM   2602  C   VAL A 174      33.150  54.290  57.610  1.00  0.00           C
ATOM   2603  O   VAL A 174      33.180  54.170  56.410  1.00  0.00           O
ATOM   2604  N   LEU A 175      34.280  54.330  58.390  1.00  0.00           N
ATOM   2605  HN  LEU A 175      34.090  54.500  59.360  1.00  0.00           H
ATOM   2606  CA  LEU A 175      35.620  54.320  57.890  1.00  0.00           C
ATOM   2607  HA  LEU A 175      35.700  55.140  57.200  1.00  0.00           H
ATOM   2608  CB  LEU A 175      36.570  54.420  59.110  1.00  0.00           C
ATOM   2609  HB1 LEU A 175      36.810  53.480  59.660  1.00  0.00           H
ATOM   2610  HB2 LEU A 175      36.150  55.150  59.840  1.00  0.00           H
ATOM   2611  CG  LEU A 175      37.850  55.180  58.750  1.00  0.00           C
ATOM   2612  HG  LEU A 175      38.260  54.670  57.850  1.00  0.00           H
ATOM   2613  CD1 LEU A 175      37.590  56.710  58.640  1.00  0.00           C
ATOM   2614 HD11 LEU A 175      38.510  57.250  58.350  1.00  0.00           H
ATOM   2615 HD12 LEU A 175      37.170  57.190  59.550  1.00  0.00           H
ATOM   2616 HD13 LEU A 175      36.820  56.820  57.840  1.00  0.00           H
ATOM   2617  CD2 LEU A 175      38.920  55.090  59.940  1.00  0.00           C
ATOM   2618 HD21 LEU A 175      39.100  54.010  60.120  1.00  0.00           H
ATOM   2619 HD22 LEU A 175      38.490  55.570  60.840  1.00  0.00           H
ATOM   2620 HD23 LEU A 175      39.880  55.470  59.520  1.00  0.00           H
ATOM   2621  C   LEU A 175      35.950  53.080  57.050  1.00  0.00           C
ATOM   2622  O   LEU A 175      36.510  53.230  55.960  1.00  0.00           O
ATOM   2623  N   ALA A 176      35.560  51.850  57.450  1.00  0.00           N
ATOM   2624  HN  ALA A 176      35.320  51.760  58.420  1.00  0.00           H
ATOM   2625  CA  ALA A 176      35.720  50.590  56.680  1.00  0.00           C
ATOM   2626  HA  ALA A 176      36.760  50.600  56.380  1.00  0.00           H
ATOM   2627  CB  ALA A 176      35.410  49.290  57.500  1.00  0.00           C
ATOM   2628  HB1 ALA A 176      34.330  49.340  57.770  1.00  0.00           H
ATOM   2629  HB2 ALA A 176      35.940  49.260  58.470  1.00  0.00           H
ATOM   2630  HB3 ALA A 176      35.730  48.330  57.030  1.00  0.00           H
ATOM   2631  C   ALA A 176      34.880  50.560  55.370  1.00  0.00           C
ATOM   2632  O   ALA A 176      35.220  49.960  54.370  1.00  0.00           O
ATOM   2633  N   SER A 177      33.710  51.240  55.440  1.00  0.00           N
ATOM   2634  HN  SER A 177      33.560  51.760  56.280  1.00  0.00           H
ATOM   2635  CA  SER A 177      32.710  51.400  54.340  1.00  0.00           C
ATOM   2636  HA  SER A 177      32.660  50.410  53.890  1.00  0.00           H
ATOM   2637  CB  SER A 177      31.300  51.770  54.800  1.00  0.00           C
ATOM   2638  HB1 SER A 177      30.590  51.880  53.950  1.00  0.00           H
ATOM   2639  HB2 SER A 177      31.470  52.730  55.330  1.00  0.00           H
ATOM   2640  OG  SER A 177      30.730  50.810  55.680  1.00  0.00           O
ATOM   2641  HG1 SER A 177      31.240  50.950  56.480  1.00  0.00           H
ATOM   2642  C   SER A 177      33.120  52.320  53.230  1.00  0.00           C
ATOM   2643  O   SER A 177      32.640  52.210  52.120  1.00  0.00           O
ATOM   2644  N   GLY A 178      33.920  53.390  53.570  1.00  0.00           N
ATOM   2645  HN  GLY A 178      34.200  53.390  54.530  1.00  0.00           H
ATOM   2646  CA  GLY A 178      34.420  54.340  52.500  1.00  0.00           C
ATOM   2647  HA1 GLY A 178      35.040  55.130  52.900  1.00  0.00           H
ATOM   2648  HA2 GLY A 178      33.610  54.780  51.940  1.00  0.00           H
ATOM   2649  C   GLY A 178      35.240  53.650  51.460  1.00  0.00           C
ATOM   2650  O   GLY A 178      35.200  53.990  50.260  1.00  0.00           O
ATOM   2651  N   VAL A 179      36.020  52.610  51.770  1.00  0.00           N
ATOM   2652  HN  VAL A 179      36.030  52.260  52.700  1.00  0.00           H
ATOM   2653  CA  VAL A 179      36.600  51.700  50.810  1.00  0.00           C
ATOM   2654  HA  VAL A 179      36.840  52.340  49.970  1.00  0.00           H
ATOM   2655  CB  VAL A 179      37.850  51.070  51.480  1.00  0.00           C
ATOM   2656  HB  VAL A 179      37.440  50.340  52.210  1.00  0.00           H
ATOM   2657  CG1 VAL A 179      38.650  50.340  50.370  1.00  0.00           C
ATOM   2658 HG11 VAL A 179      38.930  50.970  49.500  1.00  0.00           H
ATOM   2659 HG12 VAL A 179      38.090  49.460  49.990  1.00  0.00           H
ATOM   2660 HG13 VAL A 179      39.610  49.960  50.770  1.00  0.00           H
ATOM   2661  CG2 VAL A 179      38.700  52.080  52.190  1.00  0.00           C
ATOM   2662 HG21 VAL A 179      39.100  52.820  51.460  1.00  0.00           H
ATOM   2663 HG22 VAL A 179      39.630  51.590  52.540  1.00  0.00           H
ATOM   2664 HG23 VAL A 179      38.140  52.530  53.040  1.00  0.00           H
ATOM   2665  C   VAL A 179      35.640  50.640  50.390  1.00  0.00           C
ATOM   2666  O   VAL A 179      35.560  50.290  49.200  1.00  0.00           O
ATOM   2667  N   GLY A 180      34.890  50.080  51.360  1.00  0.00           N
ATOM   2668  HN  GLY A 180      34.920  50.430  52.300  1.00  0.00           H
ATOM   2669  CA  GLY A 180      34.020  48.970  51.180  1.00  0.00           C
ATOM   2670  HA1 GLY A 180      33.570  48.810  52.140  1.00  0.00           H
ATOM   2671  HA2 GLY A 180      34.580  48.110  50.840  1.00  0.00           H
ATOM   2672  C   GLY A 180      32.930  49.180  50.080  1.00  0.00           C
ATOM   2673  O   GLY A 180      32.630  48.300  49.260  1.00  0.00           O
ATOM   2674  N   VAL A 181      32.280  50.340  49.930  1.00  0.00           N
ATOM   2675  HN  VAL A 181      32.350  50.980  50.690  1.00  0.00           H
ATOM   2676  CA  VAL A 181      31.350  50.690  48.960  1.00  0.00           C
ATOM   2677  HA  VAL A 181      30.630  49.890  48.880  1.00  0.00           H
ATOM   2678  CB  VAL A 181      30.410  51.900  49.300  1.00  0.00           C
ATOM   2679  HB  VAL A 181      31.130  52.690  49.610  1.00  0.00           H
ATOM   2680  CG1 VAL A 181      29.580  52.220  48.020  1.00  0.00           C
ATOM   2681 HG11 VAL A 181      29.230  51.200  47.770  1.00  0.00           H
ATOM   2682 HG12 VAL A 181      30.250  52.700  47.270  1.00  0.00           H
ATOM   2683 HG13 VAL A 181      28.700  52.890  48.100  1.00  0.00           H
ATOM   2684  CG2 VAL A 181      29.630  51.620  50.590  1.00  0.00           C
ATOM   2685 HG21 VAL A 181      28.780  50.970  50.290  1.00  0.00           H
ATOM   2686 HG22 VAL A 181      29.170  52.500  51.090  1.00  0.00           H
ATOM   2687 HG23 VAL A 181      30.300  51.060  51.290  1.00  0.00           H
ATOM   2688  C   VAL A 181      31.880  50.720  47.490  1.00  0.00           C
ATOM   2689  O   VAL A 181      31.460  49.940  46.690  1.00  0.00           O
ATOM   2690  N   PRO A 182      32.860  51.570  47.070  1.00  0.00           N
ATOM   2691  CD  PRO A 182      33.260  52.770  47.730  1.00  0.00           C
ATOM   2692  HD1 PRO A 182      34.040  52.630  48.510  1.00  0.00           H
ATOM   2693  HD2 PRO A 182      32.390  53.380  48.070  1.00  0.00           H
ATOM   2694  CA  PRO A 182      33.520  51.450  45.780  1.00  0.00           C
ATOM   2695  HA  PRO A 182      32.710  51.680  45.110  1.00  0.00           H
ATOM   2696  CB  PRO A 182      34.640  52.540  45.720  1.00  0.00           C
ATOM   2697  HB1 PRO A 182      34.820  52.900  44.690  1.00  0.00           H
ATOM   2698  HB2 PRO A 182      35.590  52.210  46.200  1.00  0.00           H
ATOM   2699  CG  PRO A 182      33.970  53.620  46.650  1.00  0.00           C
ATOM   2700  HG1 PRO A 182      34.820  54.210  47.040  1.00  0.00           H
ATOM   2701  HG2 PRO A 182      33.210  54.170  46.040  1.00  0.00           H
ATOM   2702  C   PRO A 182      33.990  50.030  45.440  1.00  0.00           C
ATOM   2703  O   PRO A 182      33.720  49.610  44.320  1.00  0.00           O
ATOM   2704  N   ILE A 183      34.630  49.330  46.400  1.00  0.00           N
ATOM   2705  HN  ILE A 183      34.900  49.710  47.290  1.00  0.00           H
ATOM   2706  CA  ILE A 183      35.030  47.990  46.300  1.00  0.00           C
ATOM   2707  HA  ILE A 183      35.690  47.940  45.440  1.00  0.00           H
ATOM   2708  CB  ILE A 183      35.720  47.400  47.540  1.00  0.00           C
ATOM   2709  HB  ILE A 183      35.120  47.630  48.440  1.00  0.00           H
ATOM   2710  CG2 ILE A 183      35.870  45.840  47.490  1.00  0.00           C
ATOM   2711 HG21 ILE A 183      34.950  45.220  47.400  1.00  0.00           H
ATOM   2712 HG22 ILE A 183      36.350  45.530  48.440  1.00  0.00           H
ATOM   2713 HG23 ILE A 183      36.570  45.500  46.700  1.00  0.00           H
ATOM   2714  CG1 ILE A 183      37.150  48.080  47.650  1.00  0.00           C
ATOM   2715 HG11 ILE A 183      37.540  47.850  48.660  1.00  0.00           H
ATOM   2716 HG12 ILE A 183      36.940  49.170  47.510  1.00  0.00           H
ATOM   2717  CD  ILE A 183      38.270  47.720  46.630  1.00  0.00           C
ATOM   2718  HD1 ILE A 183      37.970  48.000  45.600  1.00  0.00           H
ATOM   2719  HD2 ILE A 183      38.490  46.630  46.730  1.00  0.00           H
ATOM   2720  HD3 ILE A 183      39.280  48.150  46.740  1.00  0.00           H
ATOM   2721  C   ILE A 183      33.830  47.000  45.940  1.00  0.00           C
ATOM   2722  O   ILE A 183      33.870  46.080  45.080  1.00  0.00           O
ATOM   2723  N   MET A 184      32.680  47.210  46.580  1.00  0.00           N
ATOM   2724  HN  MET A 184      32.520  47.840  47.330  1.00  0.00           H
ATOM   2725  CA  MET A 184      31.470  46.530  46.100  1.00  0.00           C
ATOM   2726  HA  MET A 184      31.610  45.460  46.060  1.00  0.00           H
ATOM   2727  CB  MET A 184      30.260  46.690  47.100  1.00  0.00           C
ATOM   2728  HB1 MET A 184      30.050  47.780  47.060  1.00  0.00           H
ATOM   2729  HB2 MET A 184      30.660  46.460  48.110  1.00  0.00           H
ATOM   2730  CG  MET A 184      29.060  45.830  46.820  1.00  0.00           C
ATOM   2731  HG1 MET A 184      29.290  44.740  46.770  1.00  0.00           H
ATOM   2732  HG2 MET A 184      28.650  46.100  45.830  1.00  0.00           H
ATOM   2733  SD  MET A 184      27.650  46.100  47.940  1.00  0.00           S
ATOM   2734  CE  MET A 184      28.520  45.940  49.490  1.00  0.00           C
ATOM   2735  HE1 MET A 184      29.230  45.090  49.510  1.00  0.00           H
ATOM   2736  HE2 MET A 184      27.830  45.850  50.360  1.00  0.00           H
ATOM   2737  HE3 MET A 184      29.220  46.780  49.660  1.00  0.00           H
ATOM   2738  C   MET A 184      30.980  47.010  44.680  1.00  0.00           C
ATOM   2739  O   MET A 184      30.240  46.290  43.950  1.00  0.00           O
ATOM   2740  N   VAL A 185      31.250  48.210  44.220  1.00  0.00           N
ATOM   2741  HN  VAL A 185      31.860  48.840  44.680  1.00  0.00           H
ATOM   2742  CA  VAL A 185      30.890  48.640  42.900  1.00  0.00           C
ATOM   2743  HA  VAL A 185      29.880  48.290  42.740  1.00  0.00           H
ATOM   2744  CB  VAL A 185      30.690  50.120  42.910  1.00  0.00           C
ATOM   2745  HB  VAL A 185      31.580  50.670  43.280  1.00  0.00           H
ATOM   2746  CG1 VAL A 185      30.270  50.610  41.480  1.00  0.00           C
ATOM   2747 HG11 VAL A 185      29.310  50.080  41.290  1.00  0.00           H
ATOM   2748 HG12 VAL A 185      31.000  50.360  40.680  1.00  0.00           H
ATOM   2749 HG13 VAL A 185      29.990  51.670  41.320  1.00  0.00           H
ATOM   2750  CG2 VAL A 185      29.530  50.610  43.770  1.00  0.00           C
ATOM   2751 HG21 VAL A 185      29.540  51.710  43.640  1.00  0.00           H
ATOM   2752 HG22 VAL A 185      29.680  50.330  44.840  1.00  0.00           H
ATOM   2753 HG23 VAL A 185      28.570  50.120  43.510  1.00  0.00           H
ATOM   2754  C   VAL A 185      31.770  48.060  41.770  1.00  0.00           C
ATOM   2755  O   VAL A 185      31.320  47.820  40.660  1.00  0.00           O
ATOM   2756  N   MET A 186      33.060  47.860  42.090  1.00  0.00           N
ATOM   2757  HN  MET A 186      33.480  48.200  42.930  1.00  0.00           H
ATOM   2758  CA  MET A 186      34.070  47.480  41.140  1.00  0.00           C
ATOM   2759  HA  MET A 186      33.820  47.930  40.190  1.00  0.00           H
ATOM   2760  CB  MET A 186      35.480  48.050  41.380  1.00  0.00           C
ATOM   2761  HB1 MET A 186      36.230  47.420  40.850  1.00  0.00           H
ATOM   2762  HB2 MET A 186      35.610  47.960  42.480  1.00  0.00           H
ATOM   2763  CG  MET A 186      35.540  49.470  40.790  1.00  0.00           C
ATOM   2764  HG1 MET A 186      34.610  49.940  41.180  1.00  0.00           H
ATOM   2765  HG2 MET A 186      35.470  49.570  39.690  1.00  0.00           H
ATOM   2766  SD  MET A 186      37.010  50.380  41.340  1.00  0.00           S
ATOM   2767  CE  MET A 186      36.590  50.750  43.040  1.00  0.00           C
ATOM   2768  HE1 MET A 186      37.290  50.190  43.700  1.00  0.00           H
ATOM   2769  HE2 MET A 186      35.590  50.360  43.320  1.00  0.00           H
ATOM   2770  HE3 MET A 186      36.630  51.800  43.380  1.00  0.00           H
ATOM   2771  C   MET A 186      34.080  46.060  40.800  1.00  0.00           C
ATOM   2772  O   MET A 186      34.340  45.700  39.680  1.00  0.00           O
ATOM   2773  N   ALA A 187      33.610  45.310  41.800  1.00  0.00           N
ATOM   2774  HN  ALA A 187      33.290  45.780  42.620  1.00  0.00           H
ATOM   2775  CA  ALA A 187      33.500  43.820  41.820  1.00  0.00           C
ATOM   2776  HA  ALA A 187      34.480  43.370  41.680  1.00  0.00           H
ATOM   2777  CB  ALA A 187      33.050  43.450  43.360  1.00  0.00           C
ATOM   2778  HB1 ALA A 187      32.100  43.970  43.620  1.00  0.00           H
ATOM   2779  HB2 ALA A 187      33.790  43.920  44.040  1.00  0.00           H
ATOM   2780  HB3 ALA A 187      32.970  42.350  43.480  1.00  0.00           H
ATOM   2781  C   ALA A 187      32.480  43.340  40.750  1.00  0.00           C
ATOM   2782  O   ALA A 187      31.410  43.950  40.580  1.00  0.00           O
ATOM   2783  N   VAL A 188      32.760  42.250  40.080  1.00  0.00           N
ATOM   2784  HN  VAL A 188      33.560  41.670  40.190  1.00  0.00           H
ATOM   2785  CA  VAL A 188      32.050  41.900  38.870  1.00  0.00           C
ATOM   2786  HA  VAL A 188      30.980  42.030  38.930  1.00  0.00           H
ATOM   2787  CB  VAL A 188      32.450  42.830  37.680  1.00  0.00           C
ATOM   2788  HB  VAL A 188      32.570  43.860  38.080  1.00  0.00           H
ATOM   2789  CG1 VAL A 188      33.950  42.570  37.320  1.00  0.00           C
ATOM   2790 HG11 VAL A 188      34.180  43.180  36.430  1.00  0.00           H
ATOM   2791 HG12 VAL A 188      34.120  41.500  37.080  1.00  0.00           H
ATOM   2792 HG13 VAL A 188      34.700  42.770  38.120  1.00  0.00           H
ATOM   2793  CG2 VAL A 188      31.530  42.830  36.460  1.00  0.00           C
ATOM   2794 HG21 VAL A 188      31.760  41.870  35.940  1.00  0.00           H
ATOM   2795 HG22 VAL A 188      31.800  43.660  35.780  1.00  0.00           H
ATOM   2796 HG23 VAL A 188      30.520  42.940  36.910  1.00  0.00           H
ATOM   2797  C   VAL A 188      32.370  40.430  38.660  1.00  0.00           C
ATOM   2798  O   VAL A 188      33.390  39.900  39.080  1.00  0.00           O
ATOM   2799  N   THR A 189      31.610  39.690  37.740  1.00  0.00           N
ATOM   2800  HN  THR A 189      31.060  40.210  37.090  1.00  0.00           H
ATOM   2801  CA  THR A 189      31.980  38.350  37.310  1.00  0.00           C
ATOM   2802  HA  THR A 189      32.870  37.960  37.790  1.00  0.00           H
ATOM   2803  CB  THR A 189      30.960  37.220  37.470  1.00  0.00           C
ATOM   2804  HB  THR A 189      31.220  36.260  36.980  1.00  0.00           H
ATOM   2805  OG1 THR A 189      29.620  37.580  37.240  1.00  0.00           O
ATOM   2806  HG1 THR A 189      29.520  38.360  36.680  1.00  0.00           H
ATOM   2807  CG2 THR A 189      31.050  36.860  39.010  1.00  0.00           C
ATOM   2808 HG21 THR A 189      30.780  37.670  39.720  1.00  0.00           H
ATOM   2809 HG22 THR A 189      32.000  36.360  39.280  1.00  0.00           H
ATOM   2810 HG23 THR A 189      30.270  36.090  39.170  1.00  0.00           H
ATOM   2811  C   THR A 189      32.320  38.330  35.810  1.00  0.00           C
ATOM   2812  O   THR A 189      31.490  38.800  34.990  1.00  0.00           O
ATOM   2813  N   ARG A 190      33.480  37.770  35.410  1.00  0.00           N
ATOM   2814  HN  ARG A 190      33.970  37.150  36.010  1.00  0.00           H
ATOM   2815  CA  ARG A 190      33.920  37.790  34.010  1.00  0.00           C
ATOM   2816  HA  ARG A 190      33.180  38.260  33.380  1.00  0.00           H
ATOM   2817  CB  ARG A 190      35.240  38.610  33.740  1.00  0.00           C
ATOM   2818  HB1 ARG A 190      35.790  38.390  32.800  1.00  0.00           H
ATOM   2819  HB2 ARG A 190      36.050  38.440  34.480  1.00  0.00           H
ATOM   2820  CG  ARG A 190      34.950  40.120  33.770  1.00  0.00           C
ATOM   2821  HG1 ARG A 190      35.890  40.710  33.730  1.00  0.00           H
ATOM   2822  HG2 ARG A 190      34.560  40.300  34.790  1.00  0.00           H
ATOM   2823  CD  ARG A 190      34.060  40.810  32.750  1.00  0.00           C
ATOM   2824  HD1 ARG A 190      33.010  40.460  32.890  1.00  0.00           H
ATOM   2825  HD2 ARG A 190      34.420  40.540  31.730  1.00  0.00           H
ATOM   2826  NE  ARG A 190      34.150  42.290  32.880  1.00  0.00           N
ATOM   2827  HE  ARG A 190      34.960  42.700  33.300  1.00  0.00           H
ATOM   2828  CZ  ARG A 190      33.210  43.180  32.530  1.00  0.00           C
ATOM   2829  NH1 ARG A 190      33.400  44.450  32.740  1.00  0.00           N
ATOM   2830 HH11 ARG A 190      34.290  44.810  33.030  1.00  0.00           H
ATOM   2831 HH12 ARG A 190      32.750  45.100  32.370  1.00  0.00           H
ATOM   2832  NH2 ARG A 190      32.070  42.850  32.000  1.00  0.00           N
ATOM   2833 HH21 ARG A 190      31.710  41.910  32.020  1.00  0.00           H
ATOM   2834 HH22 ARG A 190      31.400  43.560  31.770  1.00  0.00           H
ATOM   2835  C   ARG A 190      34.050  36.410  33.450  1.00  0.00           C
ATOM   2836  O   ARG A 190      34.850  35.600  33.960  1.00  0.00           O
ATOM   2837  N   PRO A 191      33.450  36.090  32.260  1.00  0.00           N
ATOM   2838  CD  PRO A 191      32.150  36.500  31.760  1.00  0.00           C
ATOM   2839  HD1 PRO A 191      32.230  37.250  30.950  1.00  0.00           H
ATOM   2840  HD2 PRO A 191      31.350  36.800  32.470  1.00  0.00           H
ATOM   2841  CA  PRO A 191      34.040  35.040  31.460  1.00  0.00           C
ATOM   2842  HA  PRO A 191      34.130  34.110  31.990  1.00  0.00           H
ATOM   2843  CB  PRO A 191      33.020  34.880  30.330  1.00  0.00           C
ATOM   2844  HB1 PRO A 191      32.880  33.860  29.910  1.00  0.00           H
ATOM   2845  HB2 PRO A 191      33.160  35.610  29.510  1.00  0.00           H
ATOM   2846  CG  PRO A 191      31.730  35.310  31.000  1.00  0.00           C
ATOM   2847  HG1 PRO A 191      30.960  35.500  30.220  1.00  0.00           H
ATOM   2848  HG2 PRO A 191      31.370  34.450  31.620  1.00  0.00           H
ATOM   2849  C   PRO A 191      35.500  35.320  30.930  1.00  0.00           C
ATOM   2850  O   PRO A 191      35.710  36.430  30.440  1.00  0.00           O
ATOM   2851  N   ARG A 192      36.410  34.420  31.060  1.00  0.00           N
ATOM   2852  HN  ARG A 192      36.230  33.540  31.510  1.00  0.00           H
ATOM   2853  CA  ARG A 192      37.800  34.470  30.530  1.00  0.00           C
ATOM   2854  HA  ARG A 192      37.760  35.170  29.720  1.00  0.00           H
ATOM   2855  CB  ARG A 192      38.870  34.950  31.500  1.00  0.00           C
ATOM   2856  HB1 ARG A 192      38.670  35.970  31.880  1.00  0.00           H
ATOM   2857  HB2 ARG A 192      39.850  35.010  30.970  1.00  0.00           H
ATOM   2858  CG  ARG A 192      39.060  34.020  32.730  1.00  0.00           C
ATOM   2859  HG1 ARG A 192      39.030  32.970  32.380  1.00  0.00           H
ATOM   2860  HG2 ARG A 192      38.220  34.190  33.440  1.00  0.00           H
ATOM   2861  CD  ARG A 192      40.240  34.510  33.500  1.00  0.00           C
ATOM   2862  HD1 ARG A 192      40.130  35.580  33.790  1.00  0.00           H
ATOM   2863  HD2 ARG A 192      41.110  34.540  32.810  1.00  0.00           H
ATOM   2864  NE  ARG A 192      40.460  33.540  34.710  1.00  0.00           N
ATOM   2865  HE  ARG A 192      40.290  32.560  34.610  1.00  0.00           H
ATOM   2866  CZ  ARG A 192      41.320  33.810  35.650  1.00  0.00           C
ATOM   2867  NH1 ARG A 192      41.580  32.810  36.520  1.00  0.00           N
ATOM   2868 HH11 ARG A 192      41.220  31.890  36.380  1.00  0.00           H
ATOM   2869 HH12 ARG A 192      41.960  33.110  37.400  1.00  0.00           H
ATOM   2870  NH2 ARG A 192      41.890  34.960  35.810  1.00  0.00           N
ATOM   2871 HH21 ARG A 192      41.660  35.780  35.280  1.00  0.00           H
ATOM   2872 HH22 ARG A 192      42.320  35.150  36.690  1.00  0.00           H
ATOM   2873  C   ARG A 192      38.140  33.120  29.840  1.00  0.00           C
ATOM   2874  O   ARG A 192      37.220  32.290  29.780  1.00  0.00           O
ATOM   2875  N   ASP A 193      39.330  32.850  29.300  1.00  0.00           N
ATOM   2876  HN  ASP A 193      40.040  33.550  29.300  1.00  0.00           H
ATOM   2877  CA  ASP A 193      39.600  31.650  28.570  1.00  0.00           C
ATOM   2878  HA  ASP A 193      38.670  31.510  28.050  1.00  0.00           H
ATOM   2879  CB  ASP A 193      40.830  31.910  27.570  1.00  0.00           C
ATOM   2880  HB1 ASP A 193      41.430  31.000  27.350  1.00  0.00           H
ATOM   2881  HB2 ASP A 193      41.570  32.630  27.960  1.00  0.00           H
ATOM   2882  CG  ASP A 193      40.290  32.410  26.180  1.00  0.00           C
ATOM   2883  OD1 ASP A 193      41.050  32.960  25.400  1.00  0.00           O
ATOM   2884  OD2 ASP A 193      39.070  32.270  25.910  1.00  0.00           O
ATOM   2885  C   ASP A 193      39.690  30.410  29.460  1.00  0.00           C
ATOM   2886  O   ASP A 193      40.640  30.180  30.130  1.00  0.00           O
ATOM   2887  N   GLY A 194      38.530  29.680  29.530  1.00  0.00           N
ATOM   2888  HN  GLY A 194      37.700  29.990  29.080  1.00  0.00           H
ATOM   2889  CA  GLY A 194      38.500  28.410  30.190  1.00  0.00           C
ATOM   2890  HA1 GLY A 194      39.510  28.030  30.300  1.00  0.00           H
ATOM   2891  HA2 GLY A 194      37.950  27.770  29.510  1.00  0.00           H
ATOM   2892  C   GLY A 194      37.840  28.460  31.540  1.00  0.00           C
ATOM   2893  O   GLY A 194      37.760  27.510  32.310  1.00  0.00           O
ATOM   2894  N   ALA A 195      37.240  29.620  31.980  1.00  0.00           N
ATOM   2895  HN  ALA A 195      37.170  30.420  31.380  1.00  0.00           H
ATOM   2896  CA  ALA A 195      36.720  29.790  33.360  1.00  0.00           C
ATOM   2897  HA  ALA A 195      36.080  28.950  33.600  1.00  0.00           H
ATOM   2898  CB  ALA A 195      37.800  29.760  34.430  1.00  0.00           C
ATOM   2899  HB1 ALA A 195      37.410  29.300  35.370  1.00  0.00           H
ATOM   2900  HB2 ALA A 195      38.220  30.760  34.690  1.00  0.00           H
ATOM   2901  HB3 ALA A 195      38.630  29.130  34.060  1.00  0.00           H
ATOM   2902  C   ALA A 195      35.830  30.970  33.410  1.00  0.00           C
ATOM   2903  O   ALA A 195      35.840  31.890  32.580  1.00  0.00           O
ATOM   2904  N   VAL A 196      35.010  30.920  34.490  1.00  0.00           N
ATOM   2905  HN  VAL A 196      35.050  30.230  35.210  1.00  0.00           H
ATOM   2906  CA  VAL A 196      34.230  32.100  35.100  1.00  0.00           C
ATOM   2907  HA  VAL A 196      34.190  32.890  34.360  1.00  0.00           H
ATOM   2908  CB  VAL A 196      32.810  31.770  35.580  1.00  0.00           C
ATOM   2909  HB  VAL A 196      32.870  31.030  36.400  1.00  0.00           H
ATOM   2910  CG1 VAL A 196      32.060  33.070  36.010  1.00  0.00           C
ATOM   2911 HG11 VAL A 196      31.070  32.760  36.400  1.00  0.00           H
ATOM   2912 HG12 VAL A 196      31.840  33.760  35.170  1.00  0.00           H
ATOM   2913 HG13 VAL A 196      32.500  33.720  36.790  1.00  0.00           H
ATOM   2914  CG2 VAL A 196      31.950  30.950  34.540  1.00  0.00           C
ATOM   2915 HG21 VAL A 196      32.430  30.020  34.170  1.00  0.00           H
ATOM   2916 HG22 VAL A 196      31.620  31.440  33.600  1.00  0.00           H
ATOM   2917 HG23 VAL A 196      31.010  30.630  35.030  1.00  0.00           H
ATOM   2918  C   VAL A 196      35.020  32.600  36.300  1.00  0.00           C
ATOM   2919  O   VAL A 196      35.310  31.790  37.240  1.00  0.00           O
ATOM   2920  N   VAL A 197      35.450  33.870  36.370  1.00  0.00           N
ATOM   2921  HN  VAL A 197      35.250  34.420  35.560  1.00  0.00           H
ATOM   2922  CA  VAL A 197      36.180  34.350  37.520  1.00  0.00           C
ATOM   2923  HA  VAL A 197      36.490  33.560  38.180  1.00  0.00           H
ATOM   2924  CB  VAL A 197      37.560  34.820  37.040  1.00  0.00           C
ATOM   2925  HB  VAL A 197      37.940  33.980  36.420  1.00  0.00           H
ATOM   2926  CG1 VAL A 197      37.530  36.090  36.130  1.00  0.00           C
ATOM   2927 HG11 VAL A 197      36.840  35.930  35.280  1.00  0.00           H
ATOM   2928 HG12 VAL A 197      38.540  36.460  35.860  1.00  0.00           H
ATOM   2929 HG13 VAL A 197      37.070  36.920  36.710  1.00  0.00           H
ATOM   2930  CG2 VAL A 197      38.490  35.030  38.160  1.00  0.00           C
ATOM   2931 HG21 VAL A 197      39.550  35.220  37.900  1.00  0.00           H
ATOM   2932 HG22 VAL A 197      38.590  34.070  38.720  1.00  0.00           H
ATOM   2933 HG23 VAL A 197      38.100  35.790  38.880  1.00  0.00           H
ATOM   2934  C   VAL A 197      35.410  35.420  38.280  1.00  0.00           C
ATOM   2935  O   VAL A 197      34.780  36.260  37.630  1.00  0.00           O
ATOM   2936  N   CYS A 198      35.510  35.420  39.600  1.00  0.00           N
ATOM   2937  HN  CYS A 198      35.960  34.610  39.990  1.00  0.00           H
ATOM   2938  CA  CYS A 198      35.080  36.570  40.400  1.00  0.00           C
ATOM   2939  HA  CYS A 198      34.270  37.110  39.920  1.00  0.00           H
ATOM   2940  CB  CYS A 198      34.320  36.130  41.710  1.00  0.00           C
ATOM   2941  HB1 CYS A 198      34.990  35.410  42.220  1.00  0.00           H
ATOM   2942  HB2 CYS A 198      33.360  35.620  41.460  1.00  0.00           H
ATOM   2943  SG  CYS A 198      33.830  37.370  42.880  1.00  0.00           S
ATOM   2944  C   CYS A 198      36.260  37.450  40.620  1.00  0.00           C
ATOM   2945  O   CYS A 198      37.330  37.030  41.020  1.00  0.00           O
ATOM   2946  N   MET A 199      36.100  38.730  40.340  1.00  0.00           N
ATOM   2947  HN  MET A 199      35.290  39.150  39.950  1.00  0.00           H
ATOM   2948  CA  MET A 199      37.240  39.580  40.490  1.00  0.00           C
ATOM   2949  HA  MET A 199      37.760  39.380  41.420  1.00  0.00           H
ATOM   2950  CB  MET A 199      38.190  39.280  39.260  1.00  0.00           C
ATOM   2951  HB1 MET A 199      38.510  38.210  39.290  1.00  0.00           H
ATOM   2952  HB2 MET A 199      39.040  39.970  39.450  1.00  0.00           H
ATOM   2953  CG  MET A 199      37.550  39.590  37.890  1.00  0.00           C
ATOM   2954  HG1 MET A 199      36.920  40.470  37.670  1.00  0.00           H
ATOM   2955  HG2 MET A 199      36.830  38.760  37.740  1.00  0.00           H
ATOM   2956  SD  MET A 199      38.610  39.400  36.430  1.00  0.00           S
ATOM   2957  CE  MET A 199      40.200  40.010  37.060  1.00  0.00           C
ATOM   2958  HE1 MET A 199      40.080  40.990  37.570  1.00  0.00           H
ATOM   2959  HE2 MET A 199      41.010  40.090  36.310  1.00  0.00           H
ATOM   2960  HE3 MET A 199      40.500  39.310  37.880  1.00  0.00           H
ATOM   2961  C   MET A 199      36.810  41.080  40.460  1.00  0.00           C
ATOM   2962  O   MET A 199      35.700  41.560  40.320  1.00  0.00           O
ATOM   2963  N   LEU A 200      37.850  41.920  40.840  1.00  0.00           N
ATOM   2964  HN  LEU A 200      38.730  41.590  41.180  1.00  0.00           H
ATOM   2965  CA  LEU A 200      37.800  43.370  40.690  1.00  0.00           C
ATOM   2966  HA  LEU A 200      36.770  43.680  40.740  1.00  0.00           H
ATOM   2967  CB  LEU A 200      38.560  44.090  41.850  1.00  0.00           C
ATOM   2968  HB1 LEU A 200      38.430  45.190  41.750  1.00  0.00           H
ATOM   2969  HB2 LEU A 200      39.650  43.900  41.780  1.00  0.00           H
ATOM   2970  CG  LEU A 200      38.030  43.780  43.280  1.00  0.00           C
ATOM   2971  HG  LEU A 200      37.870  42.680  43.290  1.00  0.00           H
ATOM   2972  CD1 LEU A 200      39.050  44.200  44.330  1.00  0.00           C
ATOM   2973 HD11 LEU A 200      39.980  43.600  44.360  1.00  0.00           H
ATOM   2974 HD12 LEU A 200      38.640  44.000  45.340  1.00  0.00           H
ATOM   2975 HD13 LEU A 200      39.290  45.280  44.310  1.00  0.00           H
ATOM   2976  CD2 LEU A 200      36.730  44.470  43.520  1.00  0.00           C
ATOM   2977 HD21 LEU A 200      36.450  44.420  44.590  1.00  0.00           H
ATOM   2978 HD22 LEU A 200      35.960  43.900  42.950  1.00  0.00           H
ATOM   2979 HD23 LEU A 200      36.710  45.540  43.200  1.00  0.00           H
ATOM   2980  C   LEU A 200      38.320  43.900  39.300  1.00  0.00           C
ATOM   2981  O   LEU A 200      39.410  43.560  38.900  1.00  0.00           O
ATOM   2982  N   GLN A 201      37.530  44.750  38.640  1.00  0.00           N
ATOM   2983  HN  GLN A 201      36.580  44.820  38.950  1.00  0.00           H
ATOM   2984  CA  GLN A 201      37.910  45.520  37.470  1.00  0.00           C
ATOM   2985  HA  GLN A 201      38.990  45.430  37.480  1.00  0.00           H
ATOM   2986  CB  GLN A 201      37.360  44.980  36.160  1.00  0.00           C
ATOM   2987  HB1 GLN A 201      37.780  45.630  35.370  1.00  0.00           H
ATOM   2988  HB2 GLN A 201      36.260  45.160  36.220  1.00  0.00           H
ATOM   2989  CG  GLN A 201      37.810  43.540  35.910  1.00  0.00           C
ATOM   2990  HG1 GLN A 201      37.500  42.830  36.700  1.00  0.00           H
ATOM   2991  HG2 GLN A 201      38.920  43.630  35.980  1.00  0.00           H
ATOM   2992  CD  GLN A 201      37.380  43.160  34.520  1.00  0.00           C
ATOM   2993  OE1 GLN A 201      36.310  43.580  34.050  1.00  0.00           O
ATOM   2994  NE2 GLN A 201      38.250  42.370  33.830  1.00  0.00           N
ATOM   2995 HE21 GLN A 201      37.990  42.100  32.900  1.00  0.00           H
ATOM   2996 HE22 GLN A 201      39.060  42.030  34.300  1.00  0.00           H
ATOM   2997  C   GLN A 201      37.700  47.000  37.610  1.00  0.00           C
ATOM   2998  O   GLN A 201      36.590  47.500  37.790  1.00  0.00           O
ATOM   2999  N   PHE A 202      38.840  47.790  37.640  1.00  0.00           N
ATOM   3000  HN  PHE A 202      39.680  47.390  37.280  1.00  0.00           H
ATOM   3001  CA  PHE A 202      38.840  49.180  38.030  1.00  0.00           C
ATOM   3002  HA  PHE A 202      38.100  49.410  38.770  1.00  0.00           H
ATOM   3003  CB  PHE A 202      40.270  49.510  38.710  1.00  0.00           C
ATOM   3004  HB1 PHE A 202      40.410  50.600  38.860  1.00  0.00           H
ATOM   3005  HB2 PHE A 202      41.150  49.120  38.160  1.00  0.00           H
ATOM   3006  CG  PHE A 202      40.380  48.850  40.040  1.00  0.00           C
ATOM   3007  CD1 PHE A 202      40.200  49.680  41.190  1.00  0.00           C
ATOM   3008  HD1 PHE A 202      40.030  50.730  41.010  1.00  0.00           H
ATOM   3009  CE1 PHE A 202      40.370  49.110  42.470  1.00  0.00           C
ATOM   3010  HE1 PHE A 202      40.230  49.750  43.330  1.00  0.00           H
ATOM   3011  CZ  PHE A 202      40.640  47.780  42.590  1.00  0.00           C
ATOM   3012  HZ  PHE A 202      40.730  47.220  43.520  1.00  0.00           H
ATOM   3013  CD2 PHE A 202      40.830  47.550  40.200  1.00  0.00           C
ATOM   3014  HD2 PHE A 202      41.050  46.970  39.310  1.00  0.00           H
ATOM   3015  CE2 PHE A 202      40.980  47.050  41.470  1.00  0.00           C
ATOM   3016  HE2 PHE A 202      41.480  46.100  41.610  1.00  0.00           H
ATOM   3017  C   PHE A 202      38.610  50.080  36.800  1.00  0.00           C
ATOM   3018  O   PHE A 202      38.930  49.580  35.670  1.00  0.00           O
ATOM   3019  N   PRO A 203      38.050  51.280  36.830  1.00  0.00           N
ATOM   3020  CD  PRO A 203      37.420  51.950  37.940  1.00  0.00           C
ATOM   3021  HD1 PRO A 203      38.140  52.340  38.690  1.00  0.00           H
ATOM   3022  HD2 PRO A 203      36.780  51.240  38.500  1.00  0.00           H
ATOM   3023  CA  PRO A 203      38.280  52.300  35.750  1.00  0.00           C
ATOM   3024  HA  PRO A 203      37.660  51.940  34.940  1.00  0.00           H
ATOM   3025  CB  PRO A 203      37.620  53.650  36.270  1.00  0.00           C
ATOM   3026  HB1 PRO A 203      36.920  54.130  35.560  1.00  0.00           H
ATOM   3027  HB2 PRO A 203      38.360  54.360  36.690  1.00  0.00           H
ATOM   3028  CG  PRO A 203      36.650  53.080  37.340  1.00  0.00           C
ATOM   3029  HG1 PRO A 203      36.520  53.740  38.220  1.00  0.00           H
ATOM   3030  HG2 PRO A 203      35.660  52.810  36.920  1.00  0.00           H
ATOM   3031  C   PRO A 203      39.650  52.360  35.030  1.00  0.00           C
ATOM   3032  O   PRO A 203      40.600  52.460  35.730  1.00  0.00           O
ATOM   3033  N   SER A 204      39.670  52.380  33.700  1.00  0.00           N
ATOM   3034  HN  SER A 204      38.900  52.260  33.080  1.00  0.00           H
ATOM   3035  CA  SER A 204      40.990  52.270  33.070  1.00  0.00           C
ATOM   3036  HA  SER A 204      41.430  51.360  33.430  1.00  0.00           H
ATOM   3037  CB  SER A 204      40.810  51.970  31.510  1.00  0.00           C
ATOM   3038  HB1 SER A 204      40.270  52.820  31.040  1.00  0.00           H
ATOM   3039  HB2 SER A 204      40.100  51.130  31.310  1.00  0.00           H
ATOM   3040  OG  SER A 204      42.060  51.660  30.790  1.00  0.00           O
ATOM   3041  HG1 SER A 204      42.330  52.510  30.410  1.00  0.00           H
ATOM   3042  C   SER A 204      42.160  53.310  33.330  1.00  0.00           C
ATOM   3043  O   SER A 204      41.840  54.460  33.460  1.00  0.00           O
ATOM   3044  N   PRO A 205      43.430  52.900  33.540  1.00  0.00           N
ATOM   3045  CD  PRO A 205      44.520  53.800  33.900  1.00  0.00           C
ATOM   3046  HD1 PRO A 205      44.580  53.970  35.000  1.00  0.00           H
ATOM   3047  HD2 PRO A 205      44.500  54.790  33.400  1.00  0.00           H
ATOM   3048  CA  PRO A 205      43.950  51.530  33.420  1.00  0.00           C
ATOM   3049  HA  PRO A 205      43.380  50.890  32.770  1.00  0.00           H
ATOM   3050  CB  PRO A 205      45.420  51.710  32.910  1.00  0.00           C
ATOM   3051  HB1 PRO A 205      45.360  51.740  31.800  1.00  0.00           H
ATOM   3052  HB2 PRO A 205      46.100  50.880  33.230  1.00  0.00           H
ATOM   3053  CG  PRO A 205      45.830  53.040  33.580  1.00  0.00           C
ATOM   3054  HG1 PRO A 205      46.410  52.810  34.490  1.00  0.00           H
ATOM   3055  HG2 PRO A 205      46.520  53.690  33.010  1.00  0.00           H
ATOM   3056  C   PRO A 205      43.790  50.890  34.800  1.00  0.00           C
ATOM   3057  O   PRO A 205      44.250  51.350  35.860  1.00  0.00           O
ATOM   3058  N   SER A 206      43.100  49.750  34.770  1.00  0.00           N
ATOM   3059  HN  SER A 206      42.770  49.480  33.860  1.00  0.00           H
ATOM   3060  CA  SER A 206      42.690  48.910  35.870  1.00  0.00           C
ATOM   3061  HA  SER A 206      42.110  49.550  36.510  1.00  0.00           H
ATOM   3062  CB  SER A 206      41.810  47.730  35.380  1.00  0.00           C
ATOM   3063  HB1 SER A 206      42.340  47.200  34.560  1.00  0.00           H
ATOM   3064  HB2 SER A 206      40.930  48.230  34.910  1.00  0.00           H
ATOM   3065  OG  SER A 206      41.390  46.870  36.410  1.00  0.00           O
ATOM   3066  HG1 SER A 206      41.990  46.120  36.430  1.00  0.00           H
ATOM   3067  C   SER A 206      43.860  48.390  36.700  1.00  0.00           C
ATOM   3068  O   SER A 206      43.780  48.430  37.920  1.00  0.00           O
ATOM   3069  N   TRP A 207      44.910  47.980  36.020  1.00  0.00           N
ATOM   3070  HN  TRP A 207      44.900  47.930  35.020  1.00  0.00           H
ATOM   3071  CA  TRP A 207      46.180  47.570  36.650  1.00  0.00           C
ATOM   3072  HA  TRP A 207      45.880  46.720  37.240  1.00  0.00           H
ATOM   3073  CB  TRP A 207      47.220  47.180  35.530  1.00  0.00           C
ATOM   3074  HB1 TRP A 207      46.720  46.550  34.770  1.00  0.00           H
ATOM   3075  HB2 TRP A 207      48.110  46.640  35.920  1.00  0.00           H
ATOM   3076  CG  TRP A 207      47.760  48.330  34.720  1.00  0.00           C
ATOM   3077  CD1 TRP A 207      47.440  48.690  33.460  1.00  0.00           C
ATOM   3078  HD1 TRP A 207      46.700  48.160  32.880  1.00  0.00           H
ATOM   3079  NE1 TRP A 207      48.310  49.650  32.950  1.00  0.00           N
ATOM   3080  HE1 TRP A 207      48.570  49.750  32.020  1.00  0.00           H
ATOM   3081  CE2 TRP A 207      49.180  49.960  33.900  1.00  0.00           C
ATOM   3082  CD2 TRP A 207      48.970  49.090  35.000  1.00  0.00           C
ATOM   3083  CE3 TRP A 207      49.890  49.130  36.040  1.00  0.00           C
ATOM   3084  HE3 TRP A 207      49.850  48.390  36.830  1.00  0.00           H
ATOM   3085  CZ3 TRP A 207      50.910  50.050  36.020  1.00  0.00           C
ATOM   3086  HZ3 TRP A 207      51.720  50.040  36.730  1.00  0.00           H
ATOM   3087  CZ2 TRP A 207      50.170  50.980  33.880  1.00  0.00           C
ATOM   3088  HZ2 TRP A 207      50.220  51.640  33.030  1.00  0.00           H
ATOM   3089  CH2 TRP A 207      51.050  50.950  34.960  1.00  0.00           C
ATOM   3090  HH2 TRP A 207      51.830  51.710  34.980  1.00  0.00           H
ATOM   3091  C   TRP A 207      46.860  48.570  37.590  1.00  0.00           C
ATOM   3092  O   TRP A 207      47.280  48.180  38.650  1.00  0.00           O
ATOM   3093  N   TYR A 208      46.930  49.870  37.200  1.00  0.00           N
ATOM   3094  HN  TYR A 208      46.690  50.030  36.240  1.00  0.00           H
ATOM   3095  CA  TYR A 208      47.420  50.990  37.940  1.00  0.00           C
ATOM   3096  HA  TYR A 208      48.420  50.810  38.300  1.00  0.00           H
ATOM   3097  CB  TYR A 208      47.540  52.290  37.120  1.00  0.00           C
ATOM   3098  HB1 TYR A 208      46.550  52.590  36.720  1.00  0.00           H
ATOM   3099  HB2 TYR A 208      48.170  52.030  36.250  1.00  0.00           H
ATOM   3100  CG  TYR A 208      48.070  53.500  37.820  1.00  0.00           C
ATOM   3101  CD1 TYR A 208      49.450  53.880  37.680  1.00  0.00           C
ATOM   3102  HD1 TYR A 208      50.100  53.310  37.030  1.00  0.00           H
ATOM   3103  CE1 TYR A 208      50.010  55.010  38.340  1.00  0.00           C
ATOM   3104  HE1 TYR A 208      51.080  55.050  38.220  1.00  0.00           H
ATOM   3105  CZ  TYR A 208      49.210  55.880  39.060  1.00  0.00           C
ATOM   3106  OH  TYR A 208      49.820  57.010  39.590  1.00  0.00           O
ATOM   3107  HH  TYR A 208      49.100  57.410  40.100  1.00  0.00           H
ATOM   3108  CD2 TYR A 208      47.290  54.430  38.520  1.00  0.00           C
ATOM   3109  HD2 TYR A 208      46.250  54.210  38.700  1.00  0.00           H
ATOM   3110  CE2 TYR A 208      47.820  55.560  39.150  1.00  0.00           C
ATOM   3111  HE2 TYR A 208      47.240  56.220  39.770  1.00  0.00           H
ATOM   3112  C   TYR A 208      46.520  51.200  39.180  1.00  0.00           C
ATOM   3113  O   TYR A 208      46.890  51.360  40.310  1.00  0.00           O
ATOM   3114  N   TRP A 209      45.210  51.170  38.900  1.00  0.00           N
ATOM   3115  HN  TRP A 209      44.870  51.110  37.960  1.00  0.00           H
ATOM   3116  CA  TRP A 209      44.310  51.300  39.950  1.00  0.00           C
ATOM   3117  HA  TRP A 209      44.650  52.000  40.690  1.00  0.00           H
ATOM   3118  CB  TRP A 209      42.990  51.970  39.380  1.00  0.00           C
ATOM   3119  HB1 TRP A 209      42.190  51.900  40.140  1.00  0.00           H
ATOM   3120  HB2 TRP A 209      42.610  51.420  38.490  1.00  0.00           H
ATOM   3121  CG  TRP A 209      43.280  53.370  38.970  1.00  0.00           C
ATOM   3122  CD1 TRP A 209      43.190  53.970  37.690  1.00  0.00           C
ATOM   3123  HD1 TRP A 209      43.140  53.320  36.830  1.00  0.00           H
ATOM   3124  NE1 TRP A 209      43.450  55.280  37.780  1.00  0.00           N
ATOM   3125  HE1 TRP A 209      43.260  56.000  37.150  1.00  0.00           H
ATOM   3126  CE2 TRP A 209      43.640  55.620  39.100  1.00  0.00           C
ATOM   3127  CD2 TRP A 209      43.500  54.440  39.880  1.00  0.00           C
ATOM   3128  CE3 TRP A 209      43.640  54.510  41.320  1.00  0.00           C
ATOM   3129  HE3 TRP A 209      43.580  53.690  42.020  1.00  0.00           H
ATOM   3130  CZ3 TRP A 209      43.910  55.780  41.800  1.00  0.00           C
ATOM   3131  HZ3 TRP A 209      44.040  55.850  42.870  1.00  0.00           H
ATOM   3132  CZ2 TRP A 209      43.920  56.810  39.640  1.00  0.00           C
ATOM   3133  HZ2 TRP A 209      44.070  57.660  38.990  1.00  0.00           H
ATOM   3134  CH2 TRP A 209      44.010  56.890  41.040  1.00  0.00           C
ATOM   3135  HH2 TRP A 209      44.260  57.820  41.520  1.00  0.00           H
ATOM   3136  C   TRP A 209      44.290  50.140  40.930  1.00  0.00           C
ATOM   3137  O   TRP A 209      44.140  50.380  42.150  1.00  0.00           O
ATOM   3138  N   ASP A 210      44.500  48.890  40.500  1.00  0.00           N
ATOM   3139  HN  ASP A 210      44.560  48.680  39.530  1.00  0.00           H
ATOM   3140  CA  ASP A 210      44.730  47.750  41.330  1.00  0.00           C
ATOM   3141  HA  ASP A 210      43.980  47.760  42.100  1.00  0.00           H
ATOM   3142  CB  ASP A 210      44.660  46.420  40.530  1.00  0.00           C
ATOM   3143  HB1 ASP A 210      45.270  46.370  39.600  1.00  0.00           H
ATOM   3144  HB2 ASP A 210      43.570  46.300  40.390  1.00  0.00           H
ATOM   3145  CG  ASP A 210      45.040  45.130  41.260  1.00  0.00           C
ATOM   3146  OD1 ASP A 210      44.340  44.850  42.210  1.00  0.00           O
ATOM   3147  OD2 ASP A 210      45.940  44.370  40.870  1.00  0.00           O
ATOM   3148  C   ASP A 210      46.070  47.910  42.150  1.00  0.00           C
ATOM   3149  O   ASP A 210      46.000  47.670  43.330  1.00  0.00           O
ATOM   3150  N   THR A 211      47.140  48.340  41.510  1.00  0.00           N
ATOM   3151  HN  THR A 211      47.110  48.520  40.530  1.00  0.00           H
ATOM   3152  CA  THR A 211      48.450  48.600  42.150  1.00  0.00           C
ATOM   3153  HA  THR A 211      48.720  47.690  42.680  1.00  0.00           H
ATOM   3154  CB  THR A 211      49.460  49.100  41.110  1.00  0.00           C
ATOM   3155  HB  THR A 211      48.850  49.840  40.540  1.00  0.00           H
ATOM   3156  OG1 THR A 211      49.860  48.050  40.210  1.00  0.00           O
ATOM   3157  HG1 THR A 211      49.090  47.480  40.270  1.00  0.00           H
ATOM   3158  CG2 THR A 211      50.770  49.680  41.670  1.00  0.00           C
ATOM   3159 HG21 THR A 211      50.590  50.430  42.460  1.00  0.00           H
ATOM   3160 HG22 THR A 211      51.360  50.130  40.840  1.00  0.00           H
ATOM   3161 HG23 THR A 211      51.420  48.940  42.180  1.00  0.00           H
ATOM   3162  C   THR A 211      48.300  49.660  43.210  1.00  0.00           C
ATOM   3163  O   THR A 211      48.780  49.560  44.320  1.00  0.00           O
ATOM   3164  N   VAL A 212      47.610  50.790  42.880  1.00  0.00           N
ATOM   3165  HN  VAL A 212      47.210  50.870  41.980  1.00  0.00           H
ATOM   3166  CA  VAL A 212      47.290  51.910  43.790  1.00  0.00           C
ATOM   3167  HA  VAL A 212      48.190  52.180  44.310  1.00  0.00           H
ATOM   3168  CB  VAL A 212      46.750  53.150  43.060  1.00  0.00           C
ATOM   3169  HB  VAL A 212      45.960  52.760  42.380  1.00  0.00           H
ATOM   3170  CG1 VAL A 212      46.230  54.240  44.060  1.00  0.00           C
ATOM   3171 HG11 VAL A 212      45.390  53.860  44.670  1.00  0.00           H
ATOM   3172 HG12 VAL A 212      45.890  55.090  43.420  1.00  0.00           H
ATOM   3173 HG13 VAL A 212      47.060  54.550  44.730  1.00  0.00           H
ATOM   3174  CG2 VAL A 212      47.910  53.850  42.170  1.00  0.00           C
ATOM   3175 HG21 VAL A 212      48.270  53.090  41.440  1.00  0.00           H
ATOM   3176 HG22 VAL A 212      48.770  54.220  42.770  1.00  0.00           H
ATOM   3177 HG23 VAL A 212      47.420  54.750  41.740  1.00  0.00           H
ATOM   3178  C   VAL A 212      46.410  51.450  44.960  1.00  0.00           C
ATOM   3179  O   VAL A 212      46.560  51.870  46.120  1.00  0.00           O
ATOM   3180  N   THR A 213      45.460  50.570  44.710  1.00  0.00           N
ATOM   3181  HN  THR A 213      45.200  50.310  43.780  1.00  0.00           H
ATOM   3182  CA  THR A 213      44.680  49.920  45.730  1.00  0.00           C
ATOM   3183  HA  THR A 213      44.120  50.680  46.260  1.00  0.00           H
ATOM   3184  CB  THR A 213      43.570  49.010  45.310  1.00  0.00           C
ATOM   3185  HB  THR A 213      43.840  48.200  44.600  1.00  0.00           H
ATOM   3186  OG1 THR A 213      42.660  49.580  44.420  1.00  0.00           O
ATOM   3187  HG1 THR A 213      43.150  49.820  43.630  1.00  0.00           H
ATOM   3188  CG2 THR A 213      42.760  48.340  46.420  1.00  0.00           C
ATOM   3189 HG21 THR A 213      43.240  47.390  46.740  1.00  0.00           H
ATOM   3190 HG22 THR A 213      41.760  48.030  46.060  1.00  0.00           H
ATOM   3191 HG23 THR A 213      42.550  48.970  47.300  1.00  0.00           H
ATOM   3192  C   THR A 213      45.420  49.120  46.760  1.00  0.00           C
ATOM   3193  O   THR A 213      45.360  49.400  47.980  1.00  0.00           O
ATOM   3194  N   LYS A 214      46.260  48.220  46.230  1.00  0.00           N
ATOM   3195  HN  LYS A 214      46.160  48.060  45.250  1.00  0.00           H
ATOM   3196  CA  LYS A 214      47.250  47.350  46.910  1.00  0.00           C
ATOM   3197  HA  LYS A 214      46.750  46.910  47.760  1.00  0.00           H
ATOM   3198  CB  LYS A 214      47.890  46.320  46.010  1.00  0.00           C
ATOM   3199  HB1 LYS A 214      48.910  45.950  46.280  1.00  0.00           H
ATOM   3200  HB2 LYS A 214      48.100  46.950  45.120  1.00  0.00           H
ATOM   3201  CG  LYS A 214      46.930  45.160  45.770  1.00  0.00           C
ATOM   3202  HG1 LYS A 214      45.860  45.470  45.760  1.00  0.00           H
ATOM   3203  HG2 LYS A 214      47.040  44.420  46.590  1.00  0.00           H
ATOM   3204  CD  LYS A 214      47.250  44.530  44.440  1.00  0.00           C
ATOM   3205  HD1 LYS A 214      48.300  44.150  44.460  1.00  0.00           H
ATOM   3206  HD2 LYS A 214      47.140  45.330  43.680  1.00  0.00           H
ATOM   3207  CE  LYS A 214      46.380  43.340  44.110  1.00  0.00           C
ATOM   3208  HE1 LYS A 214      45.280  43.420  44.290  1.00  0.00           H
ATOM   3209  HE2 LYS A 214      46.650  42.580  44.870  1.00  0.00           H
ATOM   3210  NZ  LYS A 214      46.670  42.680  42.770  1.00  0.00           N
ATOM   3211  HZ1 LYS A 214      46.020  41.870  42.700  1.00  0.00           H
ATOM   3212  HZ2 LYS A 214      47.640  42.430  42.510  1.00  0.00           H
ATOM   3213  HZ3 LYS A 214      46.410  43.320  41.990  1.00  0.00           H
ATOM   3214  C   LYS A 214      48.250  48.160  47.680  1.00  0.00           C
ATOM   3215  O   LYS A 214      48.620  47.850  48.860  1.00  0.00           O
ATOM   3216  N   ILE A 215      48.720  49.310  47.150  1.00  0.00           N
ATOM   3217  HN  ILE A 215      48.610  49.540  46.180  1.00  0.00           H
ATOM   3218  CA  ILE A 215      49.560  50.190  47.980  1.00  0.00           C
ATOM   3219  HA  ILE A 215      50.340  49.630  48.470  1.00  0.00           H
ATOM   3220  CB  ILE A 215      50.230  51.170  47.010  1.00  0.00           C
ATOM   3221  HB  ILE A 215      49.400  51.490  46.340  1.00  0.00           H
ATOM   3222  CG2 ILE A 215      50.860  52.340  47.810  1.00  0.00           C
ATOM   3223 HG21 ILE A 215      50.110  53.080  48.180  1.00  0.00           H
ATOM   3224 HG22 ILE A 215      51.550  53.010  47.260  1.00  0.00           H
ATOM   3225 HG23 ILE A 215      51.370  51.920  48.700  1.00  0.00           H
ATOM   3226  CG1 ILE A 215      51.200  50.240  46.230  1.00  0.00           C
ATOM   3227 HG11 ILE A 215      50.710  49.270  45.970  1.00  0.00           H
ATOM   3228 HG12 ILE A 215      52.090  50.030  46.860  1.00  0.00           H
ATOM   3229  CD  ILE A 215      51.630  50.900  44.870  1.00  0.00           C
ATOM   3230  HD1 ILE A 215      50.720  51.350  44.410  1.00  0.00           H
ATOM   3231  HD2 ILE A 215      52.140  50.160  44.230  1.00  0.00           H
ATOM   3232  HD3 ILE A 215      52.410  51.650  45.100  1.00  0.00           H
ATOM   3233  C   ILE A 215      48.750  51.010  49.100  1.00  0.00           C
ATOM   3234  O   ILE A 215      49.180  51.180  50.260  1.00  0.00           O
ATOM   3235  N   CYS A 216      47.600  51.520  48.780  1.00  0.00           N
ATOM   3236  HN  CYS A 216      47.100  51.260  47.960  1.00  0.00           H
ATOM   3237  CA  CYS A 216      46.770  52.280  49.760  1.00  0.00           C
ATOM   3238  HA  CYS A 216      47.380  52.990  50.310  1.00  0.00           H
ATOM   3239  CB  CYS A 216      45.570  52.940  49.110  1.00  0.00           C
ATOM   3240  HB1 CYS A 216      44.870  53.380  49.850  1.00  0.00           H
ATOM   3241  HB2 CYS A 216      45.110  52.030  48.670  1.00  0.00           H
ATOM   3242  SG  CYS A 216      46.030  54.300  47.950  1.00  0.00           S
ATOM   3243  HG1 CYS A 216      46.720  53.450  47.210  1.00  0.00           H
ATOM   3244  C   CYS A 216      46.220  51.360  50.860  1.00  0.00           C
ATOM   3245  O   CYS A 216      46.180  51.800  52.030  1.00  0.00           O
ATOM   3246  N   VAL A 217      45.800  50.120  50.630  1.00  0.00           N
ATOM   3247  HN  VAL A 217      45.730  49.790  49.700  1.00  0.00           H
ATOM   3248  CA  VAL A 217      45.630  49.040  51.540  1.00  0.00           C
ATOM   3249  HA  VAL A 217      44.800  49.370  52.140  1.00  0.00           H
ATOM   3250  CB  VAL A 217      45.190  47.790  50.850  1.00  0.00           C
ATOM   3251  HB  VAL A 217      45.830  47.550  49.970  1.00  0.00           H
ATOM   3252  CG1 VAL A 217      45.410  46.610  51.790  1.00  0.00           C
ATOM   3253 HG11 VAL A 217      45.110  46.980  52.800  1.00  0.00           H
ATOM   3254 HG12 VAL A 217      46.440  46.270  52.000  1.00  0.00           H
ATOM   3255 HG13 VAL A 217      44.800  45.730  51.490  1.00  0.00           H
ATOM   3256  CG2 VAL A 217      43.720  47.950  50.510  1.00  0.00           C
ATOM   3257 HG21 VAL A 217      43.090  48.520  51.230  1.00  0.00           H
ATOM   3258 HG22 VAL A 217      43.200  47.000  50.280  1.00  0.00           H
ATOM   3259 HG23 VAL A 217      43.850  48.480  49.540  1.00  0.00           H
ATOM   3260  C   VAL A 217      46.810  48.970  52.510  1.00  0.00           C
ATOM   3261  O   VAL A 217      46.560  49.080  53.720  1.00  0.00           O
ATOM   3262  N   PHE A 218      48.040  48.820  52.000  1.00  0.00           N
ATOM   3263  HN  PHE A 218      48.130  48.800  51.000  1.00  0.00           H
ATOM   3264  CA  PHE A 218      49.220  48.520  52.800  1.00  0.00           C
ATOM   3265  HA  PHE A 218      48.980  47.670  53.430  1.00  0.00           H
ATOM   3266  CB  PHE A 218      50.420  48.300  51.820  1.00  0.00           C
ATOM   3267  HB1 PHE A 218      50.550  49.160  51.130  1.00  0.00           H
ATOM   3268  HB2 PHE A 218      50.060  47.390  51.300  1.00  0.00           H
ATOM   3269  CG  PHE A 218      51.640  48.090  52.550  1.00  0.00           C
ATOM   3270  CD1 PHE A 218      51.830  46.820  53.200  1.00  0.00           C
ATOM   3271  HD1 PHE A 218      51.030  46.110  53.350  1.00  0.00           H
ATOM   3272  CE1 PHE A 218      53.050  46.540  53.890  1.00  0.00           C
ATOM   3273  HE1 PHE A 218      53.220  45.650  54.480  1.00  0.00           H
ATOM   3274  CZ  PHE A 218      54.090  47.480  53.800  1.00  0.00           C
ATOM   3275  HZ  PHE A 218      54.970  47.340  54.410  1.00  0.00           H
ATOM   3276  CD2 PHE A 218      52.700  48.970  52.470  1.00  0.00           C
ATOM   3277  HD2 PHE A 218      52.580  49.950  52.040  1.00  0.00           H
ATOM   3278  CE2 PHE A 218      53.870  48.720  53.140  1.00  0.00           C
ATOM   3279  HE2 PHE A 218      54.640  49.470  53.070  1.00  0.00           H
ATOM   3280  C   PHE A 218      49.380  49.710  53.810  1.00  0.00           C
ATOM   3281  O   PHE A 218      49.510  49.460  55.040  1.00  0.00           O
ATOM   3282  N   LEU A 219      49.230  50.950  53.310  1.00  0.00           N
ATOM   3283  HN  LEU A 219      49.060  50.970  52.330  1.00  0.00           H
ATOM   3284  CA  LEU A 219      49.380  52.190  54.020  1.00  0.00           C
ATOM   3285  HA  LEU A 219      50.380  52.320  54.400  1.00  0.00           H
ATOM   3286  CB  LEU A 219      49.100  53.320  52.940  1.00  0.00           C
ATOM   3287  HB1 LEU A 219      48.030  53.600  52.990  1.00  0.00           H
ATOM   3288  HB2 LEU A 219      49.410  52.880  51.960  1.00  0.00           H
ATOM   3289  CG  LEU A 219      49.810  54.680  53.070  1.00  0.00           C
ATOM   3290  HG  LEU A 219      50.890  54.510  52.870  1.00  0.00           H
ATOM   3291  CD1 LEU A 219      49.190  55.670  52.100  1.00  0.00           C
ATOM   3292 HD11 LEU A 219      49.830  56.550  51.890  1.00  0.00           H
ATOM   3293 HD12 LEU A 219      48.240  56.070  52.530  1.00  0.00           H
ATOM   3294 HD13 LEU A 219      48.820  55.270  51.140  1.00  0.00           H
ATOM   3295  CD2 LEU A 219      49.690  55.390  54.430  1.00  0.00           C
ATOM   3296 HD21 LEU A 219      50.340  56.290  54.330  1.00  0.00           H
ATOM   3297 HD22 LEU A 219      50.030  54.700  55.230  1.00  0.00           H
ATOM   3298 HD23 LEU A 219      48.640  55.630  54.700  1.00  0.00           H
ATOM   3299  C   LEU A 219      48.380  52.330  55.180  1.00  0.00           C
ATOM   3300  O   LEU A 219      48.700  52.500  56.300  1.00  0.00           O
ATOM   3301  N   PHE A 220      47.080  52.000  54.890  1.00  0.00           N
ATOM   3302  HN  PHE A 220      46.750  51.500  54.090  1.00  0.00           H
ATOM   3303  CA  PHE A 220      45.960  52.210  55.830  1.00  0.00           C
ATOM   3304  HA  PHE A 220      46.210  52.880  56.640  1.00  0.00           H
ATOM   3305  CB  PHE A 220      44.710  52.890  55.230  1.00  0.00           C
ATOM   3306  HB1 PHE A 220      43.940  52.980  56.020  1.00  0.00           H
ATOM   3307  HB2 PHE A 220      44.380  52.360  54.310  1.00  0.00           H
ATOM   3308  CG  PHE A 220      44.990  54.360  54.780  1.00  0.00           C
ATOM   3309  CD1 PHE A 220      45.330  55.330  55.790  1.00  0.00           C
ATOM   3310  HD1 PHE A 220      45.480  55.160  56.850  1.00  0.00           H
ATOM   3311  CE1 PHE A 220      45.630  56.620  55.270  1.00  0.00           C
ATOM   3312  HE1 PHE A 220      45.740  57.420  55.980  1.00  0.00           H
ATOM   3313  CZ  PHE A 220      45.430  56.950  53.940  1.00  0.00           C
ATOM   3314  HZ  PHE A 220      45.600  57.970  53.630  1.00  0.00           H
ATOM   3315  CD2 PHE A 220      44.960  54.670  53.380  1.00  0.00           C
ATOM   3316  HD2 PHE A 220      44.630  53.950  52.640  1.00  0.00           H
ATOM   3317  CE2 PHE A 220      45.090  55.990  53.000  1.00  0.00           C
ATOM   3318  HE2 PHE A 220      44.960  56.320  51.980  1.00  0.00           H
ATOM   3319  C   PHE A 220      45.400  50.930  56.650  1.00  0.00           C
ATOM   3320  O   PHE A 220      44.710  51.160  57.670  1.00  0.00           O
ATOM   3321  N   ALA A 221      45.730  49.700  56.220  1.00  0.00           N
ATOM   3322  HN  ALA A 221      46.280  49.620  55.390  1.00  0.00           H
ATOM   3323  CA  ALA A 221      45.480  48.500  56.940  1.00  0.00           C
ATOM   3324  HA  ALA A 221      44.670  48.770  57.600  1.00  0.00           H
ATOM   3325  CB  ALA A 221      44.840  47.460  56.020  1.00  0.00           C
ATOM   3326  HB1 ALA A 221      44.480  46.630  56.660  1.00  0.00           H
ATOM   3327  HB2 ALA A 221      45.610  46.970  55.380  1.00  0.00           H
ATOM   3328  HB3 ALA A 221      43.970  47.880  55.480  1.00  0.00           H
ATOM   3329  C   ALA A 221      46.730  47.990  57.700  1.00  0.00           C
ATOM   3330  O   ALA A 221      46.620  47.060  58.430  1.00  0.00           O
ATOM   3331  N   PHE A 222      47.950  48.600  57.490  1.00  0.00           N
ATOM   3332  HN  PHE A 222      48.020  49.310  56.790  1.00  0.00           H
ATOM   3333  CA  PHE A 222      49.080  47.930  58.120  1.00  0.00           C
ATOM   3334  HA  PHE A 222      48.720  47.380  58.970  1.00  0.00           H
ATOM   3335  CB  PHE A 222      49.770  46.940  57.170  1.00  0.00           C
ATOM   3336  HB1 PHE A 222      50.140  47.420  56.240  1.00  0.00           H
ATOM   3337  HB2 PHE A 222      48.910  46.310  56.850  1.00  0.00           H
ATOM   3338  CG  PHE A 222      50.980  46.200  57.740  1.00  0.00           C
ATOM   3339  CD1 PHE A 222      50.740  45.080  58.550  1.00  0.00           C
ATOM   3340  HD1 PHE A 222      49.720  44.780  58.770  1.00  0.00           H
ATOM   3341  CE1 PHE A 222      51.880  44.270  58.820  1.00  0.00           C
ATOM   3342  HE1 PHE A 222      51.570  43.420  59.400  1.00  0.00           H
ATOM   3343  CZ  PHE A 222      53.160  44.540  58.360  1.00  0.00           C
ATOM   3344  HZ  PHE A 222      54.030  43.910  58.490  1.00  0.00           H
ATOM   3345  CD2 PHE A 222      52.270  46.600  57.410  1.00  0.00           C
ATOM   3346  HD2 PHE A 222      52.330  47.420  56.720  1.00  0.00           H
ATOM   3347  CE2 PHE A 222      53.350  45.780  57.680  1.00  0.00           C
ATOM   3348  HE2 PHE A 222      54.350  46.150  57.500  1.00  0.00           H
ATOM   3349  C   PHE A 222      49.880  48.990  58.700  1.00  0.00           C
ATOM   3350  O   PHE A 222      49.930  49.170  59.930  1.00  0.00           O
ATOM   3351  N   VAL A 223      50.570  49.760  57.840  1.00  0.00           N
ATOM   3352  HN  VAL A 223      50.530  49.560  56.870  1.00  0.00           H
ATOM   3353  CA  VAL A 223      51.560  50.760  58.370  1.00  0.00           C
ATOM   3354  HA  VAL A 223      52.240  50.180  58.980  1.00  0.00           H
ATOM   3355  CB  VAL A 223      52.380  51.370  57.190  1.00  0.00           C
ATOM   3356  HB  VAL A 223      51.650  51.920  56.550  1.00  0.00           H
ATOM   3357  CG1 VAL A 223      53.480  52.340  57.710  1.00  0.00           C
ATOM   3358 HG11 VAL A 223      53.170  53.340  58.080  1.00  0.00           H
ATOM   3359 HG12 VAL A 223      54.120  52.550  56.830  1.00  0.00           H
ATOM   3360 HG13 VAL A 223      54.160  51.910  58.480  1.00  0.00           H
ATOM   3361  CG2 VAL A 223      52.980  50.300  56.260  1.00  0.00           C
ATOM   3362 HG21 VAL A 223      53.710  49.660  56.790  1.00  0.00           H
ATOM   3363 HG22 VAL A 223      53.490  50.870  55.450  1.00  0.00           H
ATOM   3364 HG23 VAL A 223      52.240  49.720  55.670  1.00  0.00           H
ATOM   3365  C   VAL A 223      51.130  51.880  59.280  1.00  0.00           C
ATOM   3366  O   VAL A 223      51.730  52.080  60.340  1.00  0.00           O
ATOM   3367  N   VAL A 224      50.070  52.640  58.910  1.00  0.00           N
ATOM   3368  HN  VAL A 224      49.750  52.540  57.970  1.00  0.00           H
ATOM   3369  CA  VAL A 224      49.430  53.670  59.790  1.00  0.00           C
ATOM   3370  HA  VAL A 224      50.210  54.330  60.160  1.00  0.00           H
ATOM   3371  CB  VAL A 224      48.480  54.590  58.970  1.00  0.00           C
ATOM   3372  HB  VAL A 224      47.810  53.990  58.320  1.00  0.00           H
ATOM   3373  CG1 VAL A 224      47.460  55.280  59.960  1.00  0.00           C
ATOM   3374 HG11 VAL A 224      46.640  54.650  60.370  1.00  0.00           H
ATOM   3375 HG12 VAL A 224      46.930  56.090  59.410  1.00  0.00           H
ATOM   3376 HG13 VAL A 224      47.910  55.760  60.860  1.00  0.00           H
ATOM   3377  CG2 VAL A 224      49.340  55.580  58.170  1.00  0.00           C
ATOM   3378 HG21 VAL A 224      50.140  55.130  57.530  1.00  0.00           H
ATOM   3379 HG22 VAL A 224      49.760  56.280  58.920  1.00  0.00           H
ATOM   3380 HG23 VAL A 224      48.750  56.260  57.520  1.00  0.00           H
ATOM   3381  C   VAL A 224      48.920  53.050  61.100  1.00  0.00           C
ATOM   3382  O   VAL A 224      49.380  53.560  62.170  1.00  0.00           O
ATOM   3383  N   PRO A 225      48.180  51.940  61.140  1.00  0.00           N
ATOM   3384  CD  PRO A 225      47.270  51.580  60.090  1.00  0.00           C
ATOM   3385  HD1 PRO A 225      47.840  50.960  59.370  1.00  0.00           H
ATOM   3386  HD2 PRO A 225      46.820  52.400  59.480  1.00  0.00           H
ATOM   3387  CA  PRO A 225      47.880  51.250  62.370  1.00  0.00           C
ATOM   3388  HA  PRO A 225      47.380  51.900  63.070  1.00  0.00           H
ATOM   3389  CB  PRO A 225      46.990  50.160  61.910  1.00  0.00           C
ATOM   3390  HB1 PRO A 225      46.450  49.800  62.810  1.00  0.00           H
ATOM   3391  HB2 PRO A 225      47.700  49.400  61.510  1.00  0.00           H
ATOM   3392  CG  PRO A 225      46.190  50.730  60.820  1.00  0.00           C
ATOM   3393  HG1 PRO A 225      45.800  49.970  60.100  1.00  0.00           H
ATOM   3394  HG2 PRO A 225      45.380  51.360  61.240  1.00  0.00           H
ATOM   3395  C   PRO A 225      48.960  50.660  63.180  1.00  0.00           C
ATOM   3396  O   PRO A 225      48.830  50.660  64.390  1.00  0.00           O
ATOM   3397  N   ILE A 226      50.070  50.080  62.580  1.00  0.00           N
ATOM   3398  HN  ILE A 226      50.130  49.950  61.600  1.00  0.00           H
ATOM   3399  CA  ILE A 226      51.210  49.490  63.220  1.00  0.00           C
ATOM   3400  HA  ILE A 226      50.770  48.730  63.860  1.00  0.00           H
ATOM   3401  CB  ILE A 226      52.140  48.690  62.260  1.00  0.00           C
ATOM   3402  HB  ILE A 226      52.250  49.250  61.310  1.00  0.00           H
ATOM   3403  CG2 ILE A 226      53.590  48.590  62.700  1.00  0.00           C
ATOM   3404 HG21 ILE A 226      53.720  48.340  63.780  1.00  0.00           H
ATOM   3405 HG22 ILE A 226      54.050  49.590  62.580  1.00  0.00           H
ATOM   3406 HG23 ILE A 226      54.100  47.840  62.060  1.00  0.00           H
ATOM   3407  CG1 ILE A 226      51.420  47.380  61.960  1.00  0.00           C
ATOM   3408 HG11 ILE A 226      51.890  47.020  61.020  1.00  0.00           H
ATOM   3409 HG12 ILE A 226      50.370  47.650  61.750  1.00  0.00           H
ATOM   3410  CD  ILE A 226      51.620  46.300  62.940  1.00  0.00           C
ATOM   3411  HD1 ILE A 226      50.770  46.320  63.650  1.00  0.00           H
ATOM   3412  HD2 ILE A 226      52.550  46.510  63.510  1.00  0.00           H
ATOM   3413  HD3 ILE A 226      51.710  45.280  62.510  1.00  0.00           H
ATOM   3414  C   ILE A 226      51.970  50.560  63.990  1.00  0.00           C
ATOM   3415  O   ILE A 226      52.300  50.320  65.110  1.00  0.00           O
ATOM   3416  N   LEU A 227      52.080  51.810  63.490  1.00  0.00           N
ATOM   3417  HN  LEU A 227      51.660  51.930  62.590  1.00  0.00           H
ATOM   3418  CA  LEU A 227      52.650  52.910  64.140  1.00  0.00           C
ATOM   3419  HA  LEU A 227      53.580  52.590  64.600  1.00  0.00           H
ATOM   3420  CB  LEU A 227      52.880  54.050  63.160  1.00  0.00           C
ATOM   3421  HB1 LEU A 227      53.220  55.040  63.560  1.00  0.00           H
ATOM   3422  HB2 LEU A 227      52.000  54.210  62.500  1.00  0.00           H
ATOM   3423  CG  LEU A 227      53.990  53.810  62.060  1.00  0.00           C
ATOM   3424  HG  LEU A 227      53.870  52.830  61.550  1.00  0.00           H
ATOM   3425  CD1 LEU A 227      53.820  54.830  60.990  1.00  0.00           C
ATOM   3426 HD11 LEU A 227      52.950  54.380  60.470  1.00  0.00           H
ATOM   3427 HD12 LEU A 227      54.660  55.000  60.280  1.00  0.00           H
ATOM   3428 HD13 LEU A 227      53.560  55.770  61.530  1.00  0.00           H
ATOM   3429  CD2 LEU A 227      55.400  53.860  62.720  1.00  0.00           C
ATOM   3430 HD21 LEU A 227      55.440  53.210  63.620  1.00  0.00           H
ATOM   3431 HD22 LEU A 227      55.700  54.890  63.000  1.00  0.00           H
ATOM   3432 HD23 LEU A 227      56.120  53.390  62.020  1.00  0.00           H
ATOM   3433  C   LEU A 227      51.810  53.410  65.380  1.00  0.00           C
ATOM   3434  O   LEU A 227      52.320  53.530  66.490  1.00  0.00           O
ATOM   3435  N   ILE A 228      50.470  53.560  65.270  1.00  0.00           N
ATOM   3436  HN  ILE A 228      50.060  53.250  64.420  1.00  0.00           H
ATOM   3437  CA  ILE A 228      49.570  53.640  66.460  1.00  0.00           C
ATOM   3438  HA  ILE A 228      49.780  54.590  66.930  1.00  0.00           H
ATOM   3439  CB  ILE A 228      48.050  53.650  66.060  1.00  0.00           C
ATOM   3440  HB  ILE A 228      47.800  52.640  65.660  1.00  0.00           H
ATOM   3441  CG2 ILE A 228      47.120  53.930  67.220  1.00  0.00           C
ATOM   3442 HG21 ILE A 228      47.390  54.890  67.690  1.00  0.00           H
ATOM   3443 HG22 ILE A 228      47.380  53.260  68.070  1.00  0.00           H
ATOM   3444 HG23 ILE A 228      46.040  53.870  67.000  1.00  0.00           H
ATOM   3445  CG1 ILE A 228      47.860  54.780  65.040  1.00  0.00           C
ATOM   3446 HG11 ILE A 228      46.790  54.630  64.780  1.00  0.00           H
ATOM   3447 HG12 ILE A 228      48.410  54.610  64.090  1.00  0.00           H
ATOM   3448  CD  ILE A 228      48.200  56.270  65.380  1.00  0.00           C
ATOM   3449  HD1 ILE A 228      48.040  56.910  64.480  1.00  0.00           H
ATOM   3450  HD2 ILE A 228      49.260  56.310  65.710  1.00  0.00           H
ATOM   3451  HD3 ILE A 228      47.600  56.650  66.240  1.00  0.00           H
ATOM   3452  C   ILE A 228      49.650  52.550  67.490  1.00  0.00           C
ATOM   3453  O   ILE A 228      49.830  52.860  68.720  1.00  0.00           O
ATOM   3454  N   ILE A 229      49.700  51.250  67.060  1.00  0.00           N
ATOM   3455  HN  ILE A 229      49.730  51.050  66.080  1.00  0.00           H
ATOM   3456  CA  ILE A 229      49.910  50.070  67.900  1.00  0.00           C
ATOM   3457  HA  ILE A 229      49.130  50.320  68.610  1.00  0.00           H
ATOM   3458  CB  ILE A 229      49.490  48.840  67.110  1.00  0.00           C
ATOM   3459  HB  ILE A 229      49.770  48.760  66.040  1.00  0.00           H
ATOM   3460  CG2 ILE A 229      49.910  47.570  67.870  1.00  0.00           C
ATOM   3461 HG21 ILE A 229      49.530  47.530  68.910  1.00  0.00           H
ATOM   3462 HG22 ILE A 229      51.020  47.510  67.850  1.00  0.00           H
ATOM   3463 HG23 ILE A 229      49.440  46.620  67.540  1.00  0.00           H
ATOM   3464  CG1 ILE A 229      47.900  48.830  67.000  1.00  0.00           C
ATOM   3465 HG11 ILE A 229      47.480  49.800  66.660  1.00  0.00           H
ATOM   3466 HG12 ILE A 229      47.650  48.580  68.050  1.00  0.00           H
ATOM   3467  CD  ILE A 229      47.280  47.850  66.020  1.00  0.00           C
ATOM   3468  HD1 ILE A 229      47.510  48.080  64.960  1.00  0.00           H
ATOM   3469  HD2 ILE A 229      46.170  47.830  66.020  1.00  0.00           H
ATOM   3470  HD3 ILE A 229      47.590  46.810  66.230  1.00  0.00           H
ATOM   3471  C   ILE A 229      51.260  49.990  68.610  1.00  0.00           C
ATOM   3472  O   ILE A 229      51.300  49.700  69.800  1.00  0.00           O
ATOM   3473  N   THR A 230      52.290  50.340  67.870  1.00  0.00           N
ATOM   3474  HN  THR A 230      52.160  50.510  66.890  1.00  0.00           H
ATOM   3475  CA  THR A 230      53.680  50.290  68.320  1.00  0.00           C
ATOM   3476  HA  THR A 230      53.780  49.270  68.650  1.00  0.00           H
ATOM   3477  CB  THR A 230      54.730  50.600  67.220  1.00  0.00           C
ATOM   3478  HB  THR A 230      54.730  51.610  66.760  1.00  0.00           H
ATOM   3479  OG1 THR A 230      54.760  49.670  66.210  1.00  0.00           O
ATOM   3480  HG1 THR A 230      53.920  49.790  65.760  1.00  0.00           H
ATOM   3481  CG2 THR A 230      56.160  50.510  67.830  1.00  0.00           C
ATOM   3482 HG21 THR A 230      56.410  49.500  68.210  1.00  0.00           H
ATOM   3483 HG22 THR A 230      56.320  51.250  68.650  1.00  0.00           H
ATOM   3484 HG23 THR A 230      56.940  50.730  67.070  1.00  0.00           H
ATOM   3485  C   THR A 230      53.830  51.210  69.490  1.00  0.00           C
ATOM   3486  O   THR A 230      54.480  50.900  70.530  1.00  0.00           O
ATOM   3487  N   VAL A 231      53.260  52.470  69.320  1.00  0.00           N
ATOM   3488  HN  VAL A 231      52.920  52.620  68.400  1.00  0.00           H
ATOM   3489  CA  VAL A 231      53.090  53.510  70.310  1.00  0.00           C
ATOM   3490  HA  VAL A 231      54.060  53.660  70.760  1.00  0.00           H
ATOM   3491  CB  VAL A 231      52.630  54.960  69.770  1.00  0.00           C
ATOM   3492  HB  VAL A 231      51.780  54.790  69.070  1.00  0.00           H
ATOM   3493  CG1 VAL A 231      52.350  55.970  70.940  1.00  0.00           C
ATOM   3494 HG11 VAL A 231      53.230  55.940  71.630  1.00  0.00           H
ATOM   3495 HG12 VAL A 231      51.550  55.630  71.630  1.00  0.00           H
ATOM   3496 HG13 VAL A 231      52.190  56.990  70.540  1.00  0.00           H
ATOM   3497  CG2 VAL A 231      53.800  55.530  68.960  1.00  0.00           C
ATOM   3498 HG21 VAL A 231      53.560  56.530  68.530  1.00  0.00           H
ATOM   3499 HG22 VAL A 231      54.010  54.760  68.190  1.00  0.00           H
ATOM   3500 HG23 VAL A 231      54.610  55.760  69.690  1.00  0.00           H
ATOM   3501  C   VAL A 231      52.300  53.150  71.560  1.00  0.00           C
ATOM   3502  O   VAL A 231      52.770  53.390  72.690  1.00  0.00           O
ATOM   3503  N   CYS A 232      51.120  52.500  71.310  1.00  0.00           N
ATOM   3504  HN  CYS A 232      50.700  52.570  70.410  1.00  0.00           H
ATOM   3505  CA  CYS A 232      50.250  52.080  72.440  1.00  0.00           C
ATOM   3506  HA  CYS A 232      49.960  52.970  72.990  1.00  0.00           H
ATOM   3507  CB  CYS A 232      48.990  51.340  71.900  1.00  0.00           C
ATOM   3508  HB1 CYS A 232      48.500  50.720  72.690  1.00  0.00           H
ATOM   3509  HB2 CYS A 232      49.290  50.480  71.260  1.00  0.00           H
ATOM   3510  SG  CYS A 232      47.660  52.450  71.210  1.00  0.00           S
ATOM   3511  HG1 CYS A 232      48.390  53.080  70.300  1.00  0.00           H
ATOM   3512  C   CYS A 232      50.990  51.230  73.400  1.00  0.00           C
ATOM   3513  O   CYS A 232      51.110  51.460  74.590  1.00  0.00           O
ATOM   3514  N   TYR A 233      51.590  50.110  72.890  1.00  0.00           N
ATOM   3515  HN  TYR A 233      51.460  49.870  71.930  1.00  0.00           H
ATOM   3516  CA  TYR A 233      52.250  49.080  73.690  1.00  0.00           C
ATOM   3517  HA  TYR A 233      51.650  48.990  74.580  1.00  0.00           H
ATOM   3518  CB  TYR A 233      52.180  47.640  73.110  1.00  0.00           C
ATOM   3519  HB1 TYR A 233      52.710  46.860  73.690  1.00  0.00           H
ATOM   3520  HB2 TYR A 233      52.700  47.660  72.130  1.00  0.00           H
ATOM   3521  CG  TYR A 233      50.790  47.210  73.020  1.00  0.00           C
ATOM   3522  CD1 TYR A 233      50.110  46.920  74.190  1.00  0.00           C
ATOM   3523  HD1 TYR A 233      50.620  46.980  75.140  1.00  0.00           H
ATOM   3524  CE1 TYR A 233      48.770  46.460  74.170  1.00  0.00           C
ATOM   3525  HE1 TYR A 233      48.180  46.420  75.070  1.00  0.00           H
ATOM   3526  CZ  TYR A 233      48.150  46.230  72.900  1.00  0.00           C
ATOM   3527  OH  TYR A 233      46.850  45.780  72.820  1.00  0.00           O
ATOM   3528  HH  TYR A 233      46.370  46.330  72.190  1.00  0.00           H
ATOM   3529  CD2 TYR A 233      50.190  47.000  71.770  1.00  0.00           C
ATOM   3530  HD2 TYR A 233      50.780  47.190  70.880  1.00  0.00           H
ATOM   3531  CE2 TYR A 233      48.850  46.550  71.730  1.00  0.00           C
ATOM   3532  HE2 TYR A 233      48.440  46.370  70.760  1.00  0.00           H
ATOM   3533  C   TYR A 233      53.600  49.440  74.240  1.00  0.00           C
ATOM   3534  O   TYR A 233      53.880  49.040  75.390  1.00  0.00           O
ATOM   3535  N   GLY A 234      54.390  50.240  73.490  1.00  0.00           N
ATOM   3536  HN  GLY A 234      54.100  50.570  72.600  1.00  0.00           H
ATOM   3537  CA  GLY A 234      55.640  50.660  74.210  1.00  0.00           C
ATOM   3538  HA1 GLY A 234      56.160  51.370  73.580  1.00  0.00           H
ATOM   3539  HA2 GLY A 234      56.180  49.760  74.430  1.00  0.00           H
ATOM   3540  C   GLY A 234      55.310  51.580  75.490  1.00  0.00           C
ATOM   3541  O   GLY A 234      55.970  51.510  76.520  1.00  0.00           O
ATOM   3542  N   LEU A 235      54.230  52.430  75.420  1.00  0.00           N
ATOM   3543  HN  LEU A 235      53.690  52.460  74.580  1.00  0.00           H
ATOM   3544  CA  LEU A 235      53.820  53.220  76.550  1.00  0.00           C
ATOM   3545  HA  LEU A 235      54.730  53.570  77.010  1.00  0.00           H
ATOM   3546  CB  LEU A 235      52.810  54.330  76.150  1.00  0.00           C
ATOM   3547  HB1 LEU A 235      52.520  54.800  77.110  1.00  0.00           H
ATOM   3548  HB2 LEU A 235      51.880  53.950  75.680  1.00  0.00           H
ATOM   3549  CG  LEU A 235      53.410  55.430  75.290  1.00  0.00           C
ATOM   3550  HG  LEU A 235      53.830  54.950  74.380  1.00  0.00           H
ATOM   3551  CD1 LEU A 235      52.300  56.370  74.860  1.00  0.00           C
ATOM   3552 HD11 LEU A 235      51.520  55.730  74.400  1.00  0.00           H
ATOM   3553 HD12 LEU A 235      52.570  57.220  74.200  1.00  0.00           H
ATOM   3554 HD13 LEU A 235      51.850  56.790  75.790  1.00  0.00           H
ATOM   3555  CD2 LEU A 235      54.450  56.240  76.090  1.00  0.00           C
ATOM   3556 HD21 LEU A 235      55.480  55.830  76.130  1.00  0.00           H
ATOM   3557 HD22 LEU A 235      54.260  56.350  77.180  1.00  0.00           H
ATOM   3558 HD23 LEU A 235      54.410  57.220  75.570  1.00  0.00           H
ATOM   3559  C   LEU A 235      53.220  52.410  77.730  1.00  0.00           C
ATOM   3560  O   LEU A 235      53.590  52.630  78.890  1.00  0.00           O
ATOM   3561  N   MET A 236      52.450  51.380  77.370  1.00  0.00           N
ATOM   3562  HN  MET A 236      52.140  51.240  76.430  1.00  0.00           H
ATOM   3563  CA  MET A 236      51.910  50.370  78.340  1.00  0.00           C
ATOM   3564  HA  MET A 236      51.560  51.020  79.130  1.00  0.00           H
ATOM   3565  CB  MET A 236      50.870  49.530  77.730  1.00  0.00           C
ATOM   3566  HB1 MET A 236      50.680  48.550  78.210  1.00  0.00           H
ATOM   3567  HB2 MET A 236      51.090  49.260  76.670  1.00  0.00           H
ATOM   3568  CG  MET A 236      49.500  50.340  77.630  1.00  0.00           C
ATOM   3569  HG1 MET A 236      49.610  51.140  76.870  1.00  0.00           H
ATOM   3570  HG2 MET A 236      49.260  50.770  78.620  1.00  0.00           H
ATOM   3571  SD  MET A 236      47.970  49.360  77.230  1.00  0.00           S
ATOM   3572  CE  MET A 236      48.110  49.590  75.440  1.00  0.00           C
ATOM   3573  HE1 MET A 236      47.380  48.870  75.030  1.00  0.00           H
ATOM   3574  HE2 MET A 236      49.160  49.460  75.080  1.00  0.00           H
ATOM   3575  HE3 MET A 236      47.820  50.650  75.270  1.00  0.00           H
ATOM   3576  C   MET A 236      53.000  49.550  79.000  1.00  0.00           C
ATOM   3577  O   MET A 236      52.810  49.240  80.140  1.00  0.00           O
ATOM   3578  N   LEU A 237      54.140  49.250  78.290  1.00  0.00           N
ATOM   3579  HN  LEU A 237      54.290  49.510  77.340  1.00  0.00           H
ATOM   3580  CA  LEU A 237      55.270  48.510  78.850  1.00  0.00           C
ATOM   3581  HA  LEU A 237      54.820  47.880  79.600  1.00  0.00           H
ATOM   3582  CB  LEU A 237      56.030  47.760  77.820  1.00  0.00           C
ATOM   3583  HB1 LEU A 237      57.000  47.330  78.150  1.00  0.00           H
ATOM   3584  HB2 LEU A 237      56.140  48.430  76.940  1.00  0.00           H
ATOM   3585  CG  LEU A 237      55.260  46.550  77.150  1.00  0.00           C
ATOM   3586  HG  LEU A 237      54.290  47.040  76.910  1.00  0.00           H
ATOM   3587  CD1 LEU A 237      55.830  46.160  75.770  1.00  0.00           C
ATOM   3588 HD11 LEU A 237      56.810  45.630  75.790  1.00  0.00           H
ATOM   3589 HD12 LEU A 237      55.980  47.090  75.200  1.00  0.00           H
ATOM   3590 HD13 LEU A 237      55.080  45.600  75.170  1.00  0.00           H
ATOM   3591  CD2 LEU A 237      55.010  45.370  78.130  1.00  0.00           C
ATOM   3592 HD21 LEU A 237      54.290  45.650  78.930  1.00  0.00           H
ATOM   3593 HD22 LEU A 237      55.950  45.030  78.600  1.00  0.00           H
ATOM   3594 HD23 LEU A 237      54.400  44.540  77.720  1.00  0.00           H
ATOM   3595  C   LEU A 237      56.180  49.420  79.670  1.00  0.00           C
ATOM   3596  O   LEU A 237      56.880  48.980  80.550  1.00  0.00           O
ATOM   3597  N   LEU A 238      56.110  50.730  79.470  1.00  0.00           N
ATOM   3598  HN  LEU A 238      55.610  51.080  78.680  1.00  0.00           H
ATOM   3599  CA  LEU A 238      56.760  51.810  80.190  1.00  0.00           C
ATOM   3600  HA  LEU A 238      57.770  51.470  80.330  1.00  0.00           H
ATOM   3601  CB  LEU A 238      56.770  53.210  79.320  1.00  0.00           C
ATOM   3602  HB1 LEU A 238      55.750  53.630  79.450  1.00  0.00           H
ATOM   3603  HB2 LEU A 238      57.040  52.880  78.290  1.00  0.00           H
ATOM   3604  CG  LEU A 238      57.660  54.270  79.920  1.00  0.00           C
ATOM   3605  HG  LEU A 238      57.380  54.460  80.980  1.00  0.00           H
ATOM   3606  CD1 LEU A 238      59.140  53.850  79.960  1.00  0.00           C
ATOM   3607 HD11 LEU A 238      59.380  53.080  80.720  1.00  0.00           H
ATOM   3608 HD12 LEU A 238      59.770  54.750  80.160  1.00  0.00           H
ATOM   3609 HD13 LEU A 238      59.420  53.630  78.910  1.00  0.00           H
ATOM   3610  CD2 LEU A 238      57.520  55.510  79.040  1.00  0.00           C
ATOM   3611 HD21 LEU A 238      57.430  55.220  77.970  1.00  0.00           H
ATOM   3612 HD22 LEU A 238      58.300  56.290  79.200  1.00  0.00           H
ATOM   3613 HD23 LEU A 238      56.540  56.030  79.150  1.00  0.00           H
ATOM   3614  C   LEU A 238      56.210  52.000  81.560  1.00  0.00           C
ATOM   3615  O   LEU A 238      56.960  52.250  82.550  1.00  0.00           O
ATOM   3616  N   ARG A 239      54.820  51.810  81.690  1.00  0.00           N
ATOM   3617  HN  ARG A 239      54.240  51.700  80.890  1.00  0.00           H
ATOM   3618  CA  ARG A 239      54.090  52.010  82.950  1.00  0.00           C
ATOM   3619  HA  ARG A 239      54.400  52.990  83.270  1.00  0.00           H
ATOM   3620  CB  ARG A 239      52.520  52.020  82.620  1.00  0.00           C
ATOM   3621  HB1 ARG A 239      52.190  51.010  82.290  1.00  0.00           H
ATOM   3622  HB2 ARG A 239      52.320  52.760  81.810  1.00  0.00           H
ATOM   3623  CG  ARG A 239      51.530  52.270  83.820  1.00  0.00           C
ATOM   3624  HG1 ARG A 239      51.570  51.510  84.620  1.00  0.00           H
ATOM   3625  HG2 ARG A 239      50.520  52.220  83.370  1.00  0.00           H
ATOM   3626  CD  ARG A 239      51.760  53.710  84.220  1.00  0.00           C
ATOM   3627  HD1 ARG A 239      51.520  54.210  83.260  1.00  0.00           H
ATOM   3628  HD2 ARG A 239      52.810  53.910  84.530  1.00  0.00           H
ATOM   3629  NE  ARG A 239      50.770  53.990  85.250  1.00  0.00           N
ATOM   3630  HE  ARG A 239      50.680  53.390  86.050  1.00  0.00           H
ATOM   3631  CZ  ARG A 239      50.080  55.180  85.260  1.00  0.00           C
ATOM   3632  NH1 ARG A 239      50.370  56.160  84.510  1.00  0.00           N
ATOM   3633 HH11 ARG A 239      51.270  56.200  84.090  1.00  0.00           H
ATOM   3634 HH12 ARG A 239      49.710  56.910  84.440  1.00  0.00           H
ATOM   3635  NH2 ARG A 239      49.080  55.370  86.140  1.00  0.00           N
ATOM   3636 HH21 ARG A 239      48.940  54.740  86.910  1.00  0.00           H
ATOM   3637 HH22 ARG A 239      48.880  56.280  86.500  1.00  0.00           H
ATOM   3638  C   ARG A 239      54.240  50.910  83.960  1.00  0.00           C
ATOM   3639  O   ARG A 239      53.940  51.200  85.140  1.00  0.00           O
ATOM   3640  N   LEU A 240      54.820  49.710  83.560  1.00  0.00           N
ATOM   3641  HN  LEU A 240      54.860  49.600  82.570  1.00  0.00           H
ATOM   3642  CA  LEU A 240      55.260  48.620  84.370  1.00  0.00           C
ATOM   3643  HA  LEU A 240      54.880  48.680  85.380  1.00  0.00           H
ATOM   3644  CB  LEU A 240      54.670  47.290  83.840  1.00  0.00           C
ATOM   3645  HB1 LEU A 240      53.570  47.270  83.960  1.00  0.00           H
ATOM   3646  HB2 LEU A 240      55.020  46.490  84.530  1.00  0.00           H
ATOM   3647  CG  LEU A 240      55.000  46.910  82.290  1.00  0.00           C
ATOM   3648  HG  LEU A 240      54.780  47.760  81.610  1.00  0.00           H
ATOM   3649  CD1 LEU A 240      56.420  46.380  81.940  1.00  0.00           C
ATOM   3650 HD11 LEU A 240      56.740  45.430  82.410  1.00  0.00           H
ATOM   3651 HD12 LEU A 240      57.120  47.230  82.120  1.00  0.00           H
ATOM   3652 HD13 LEU A 240      56.250  46.200  80.860  1.00  0.00           H
ATOM   3653  CD2 LEU A 240      54.000  45.780  81.970  1.00  0.00           C
ATOM   3654 HD21 LEU A 240      54.050  45.410  80.930  1.00  0.00           H
ATOM   3655 HD22 LEU A 240      53.000  46.200  82.200  1.00  0.00           H
ATOM   3656 HD23 LEU A 240      54.040  44.910  82.660  1.00  0.00           H
ATOM   3657  C   LEU A 240      56.770  48.410  84.480  1.00  0.00           C
ATOM   3658  O   LEU A 240      57.200  47.760  85.420  1.00  0.00           O
ATOM   3659  N   ARG A 241      57.610  49.160  83.660  1.00  0.00           N
ATOM   3660  HN  ARG A 241      57.220  49.690  82.910  1.00  0.00           H
ATOM   3661  CA  ARG A 241      58.980  49.480  84.050  1.00  0.00           C
ATOM   3662  HA  ARG A 241      59.500  48.560  84.270  1.00  0.00           H
ATOM   3663  CB  ARG A 241      59.830  50.070  82.950  1.00  0.00           C
ATOM   3664  HB1 ARG A 241      60.770  50.550  83.290  1.00  0.00           H
ATOM   3665  HB2 ARG A 241      59.330  50.870  82.360  1.00  0.00           H
ATOM   3666  CG  ARG A 241      60.250  48.970  81.960  1.00  0.00           C
ATOM   3667  HG1 ARG A 241      59.360  48.330  81.780  1.00  0.00           H
ATOM   3668  HG2 ARG A 241      60.900  48.300  82.560  1.00  0.00           H
ATOM   3669  CD  ARG A 241      61.170  49.300  80.820  1.00  0.00           C
ATOM   3670  HD1 ARG A 241      61.980  49.950  81.180  1.00  0.00           H
ATOM   3671  HD2 ARG A 241      60.650  49.860  80.010  1.00  0.00           H
ATOM   3672  NE  ARG A 241      61.790  48.040  80.310  1.00  0.00           N
ATOM   3673  HE  ARG A 241      61.770  47.290  80.970  1.00  0.00           H
ATOM   3674  CZ  ARG A 241      62.270  47.740  79.130  1.00  0.00           C
ATOM   3675  NH1 ARG A 241      62.920  46.610  78.910  1.00  0.00           N
ATOM   3676 HH11 ARG A 241      63.330  46.300  79.770  1.00  0.00           H
ATOM   3677 HH12 ARG A 241      63.570  46.720  78.160  1.00  0.00           H
ATOM   3678  NH2 ARG A 241      62.160  48.560  78.160  1.00  0.00           N
ATOM   3679 HH21 ARG A 241      61.460  49.260  78.290  1.00  0.00           H
ATOM   3680 HH22 ARG A 241      62.340  48.290  77.220  1.00  0.00           H
ATOM   3681  C   ARG A 241      59.130  50.290  85.340  1.00  0.00           C
ATOM   3682  O   ARG A 241      58.210  51.050  85.720  1.00  0.00           O
ATOM   3683  N   SER A 242      60.180  49.980  86.070  1.00  0.00           N
ATOM   3684  HN  SER A 242      60.900  49.380  85.730  1.00  0.00           H
ATOM   3685  CA  SER A 242      60.360  50.580  87.390  1.00  0.00           C
ATOM   3686  HA  SER A 242      59.390  50.710  87.830  1.00  0.00           H
ATOM   3687  CB  SER A 242      61.130  49.690  88.360  1.00  0.00           C
ATOM   3688  HB1 SER A 242      60.510  48.800  88.610  1.00  0.00           H
ATOM   3689  HB2 SER A 242      61.140  50.230  89.330  1.00  0.00           H
ATOM   3690  OG  SER A 242      62.470  49.320  87.950  1.00  0.00           O
ATOM   3691  HG1 SER A 242      62.270  48.660  87.280  1.00  0.00           H
ATOM   3692  C   SER A 242      60.800  52.080  87.340  1.00  0.00           C
ATOM   3693  O   SER A 242      59.940  53.010  87.390  1.00  0.00           O
ATOM   3694  N   VAL A 243      62.060  52.300  87.430  1.00  0.00           N
ATOM   3695  HN  VAL A 243      62.660  51.510  87.510  1.00  0.00           H
ATOM   3696  CA  VAL A 243      62.710  53.610  87.460  1.00  0.00           C
ATOM   3697  HA  VAL A 243      62.120  54.310  88.030  1.00  0.00           H
ATOM   3698  CB  VAL A 243      64.060  53.530  88.190  1.00  0.00           C
ATOM   3699  HB  VAL A 243      64.690  52.810  87.640  1.00  0.00           H
ATOM   3700  CG1 VAL A 243      64.750  54.900  88.170  1.00  0.00           C
ATOM   3701 HG11 VAL A 243      64.120  55.640  88.710  1.00  0.00           H
ATOM   3702 HG12 VAL A 243      64.860  55.240  87.120  1.00  0.00           H
ATOM   3703 HG13 VAL A 243      65.800  54.920  88.530  1.00  0.00           H
ATOM   3704  CG2 VAL A 243      63.880  53.040  89.610  1.00  0.00           C
ATOM   3705 HG21 VAL A 243      64.810  53.140  90.220  1.00  0.00           H
ATOM   3706 HG22 VAL A 243      63.530  51.990  89.670  1.00  0.00           H
ATOM   3707 HG23 VAL A 243      63.170  53.650  90.200  1.00  0.00           H
ATOM   3708  C   VAL A 243      62.910  54.100  86.020  1.00  0.00           C
ATOM   3709  O   VAL A 243      63.700  53.550  85.290  1.00  0.00           O
ATOM   3710  N   ARG A 244      62.240  55.210  85.600  1.00  0.00           N
ATOM   3711  HN  ARG A 244      61.380  55.380  86.080  1.00  0.00           H
ATOM   3712  CA  ARG A 244      62.450  55.850  84.310  1.00  0.00           C
ATOM   3713  HA  ARG A 244      62.270  55.120  83.530  1.00  0.00           H
ATOM   3714  CB  ARG A 244      61.400  56.940  84.090  1.00  0.00           C
ATOM   3715  HB1 ARG A 244      61.680  57.730  84.820  1.00  0.00           H
ATOM   3716  HB2 ARG A 244      60.400  56.610  84.450  1.00  0.00           H
ATOM   3717  CG  ARG A 244      61.260  57.540  82.670  1.00  0.00           C
ATOM   3718  HG1 ARG A 244      62.200  57.970  82.270  1.00  0.00           H
ATOM   3719  HG2 ARG A 244      60.550  58.390  82.750  1.00  0.00           H
ATOM   3720  CD  ARG A 244      60.670  56.700  81.580  1.00  0.00           C
ATOM   3721  HD1 ARG A 244      59.600  56.510  81.800  1.00  0.00           H
ATOM   3722  HD2 ARG A 244      61.250  55.760  81.500  1.00  0.00           H
ATOM   3723  NE  ARG A 244      60.650  57.480  80.340  1.00  0.00           N
ATOM   3724  HE  ARG A 244      59.970  58.220  80.340  1.00  0.00           H
ATOM   3725  CZ  ARG A 244      61.550  57.550  79.410  1.00  0.00           C
ATOM   3726  NH1 ARG A 244      61.470  58.330  78.370  1.00  0.00           N
ATOM   3727 HH11 ARG A 244      60.720  58.990  78.370  1.00  0.00           H
ATOM   3728 HH12 ARG A 244      62.180  58.430  77.670  1.00  0.00           H
ATOM   3729  NH2 ARG A 244      62.620  56.820  79.410  1.00  0.00           N
ATOM   3730 HH21 ARG A 244      62.630  56.110  80.110  1.00  0.00           H
ATOM   3731 HH22 ARG A 244      63.180  56.760  78.590  1.00  0.00           H
ATOM   3732  C   ARG A 244      63.900  56.420  84.140  1.00  0.00           C
ATOM   3733  O   ARG A 244      64.490  57.010  85.050  1.00  0.00           O
ATOM   3734  N   LEU A 245      64.410  56.120  82.950  1.00  0.00           N
ATOM   3735  HN  LEU A 245      63.910  55.650  82.230  1.00  0.00           H
ATOM   3736  CA  LEU A 245      65.760  56.580  82.590  1.00  0.00           C
ATOM   3737  HA  LEU A 245      66.180  57.180  83.380  1.00  0.00           H
ATOM   3738  CB  LEU A 245      65.620  57.510  81.320  1.00  0.00           C
ATOM   3739  HB1 LEU A 245      64.970  57.040  80.550  1.00  0.00           H
ATOM   3740  HB2 LEU A 245      66.610  57.640  80.840  1.00  0.00           H
ATOM   3741  CG  LEU A 245      65.170  58.990  81.550  1.00  0.00           C
ATOM   3742  HG  LEU A 245      64.310  58.960  82.250  1.00  0.00           H
ATOM   3743  CD1 LEU A 245      66.160  59.770  82.330  1.00  0.00           C
ATOM   3744 HD11 LEU A 245      65.700  60.730  82.650  1.00  0.00           H
ATOM   3745 HD12 LEU A 245      67.100  59.780  81.730  1.00  0.00           H
ATOM   3746 HD13 LEU A 245      66.450  59.260  83.280  1.00  0.00           H
ATOM   3747  CD2 LEU A 245      64.830  59.670  80.220  1.00  0.00           C
ATOM   3748 HD21 LEU A 245      64.090  60.450  80.500  1.00  0.00           H
ATOM   3749 HD22 LEU A 245      64.380  58.910  79.550  1.00  0.00           H
ATOM   3750 HD23 LEU A 245      65.740  59.950  79.640  1.00  0.00           H
ATOM   3751  C   LEU A 245      66.760  55.500  82.370  1.00  0.00           C
ATOM   3752  O   LEU A 245      67.950  55.690  82.610  1.00  0.00           O
ATOM   3753  N   LEU A 246      66.320  54.260  81.950  1.00  0.00           N
ATOM   3754  HN  LEU A 246      65.330  54.190  81.850  1.00  0.00           H
ATOM   3755  CA  LEU A 246      67.060  53.100  81.700  1.00  0.00           C
ATOM   3756  HA  LEU A 246      67.490  53.320  80.730  1.00  0.00           H
ATOM   3757  CB  LEU A 246      66.110  51.880  81.520  1.00  0.00           C
ATOM   3758  HB1 LEU A 246      65.360  52.300  80.810  1.00  0.00           H
ATOM   3759  HB2 LEU A 246      65.640  51.510  82.450  1.00  0.00           H
ATOM   3760  CG  LEU A 246      66.720  50.580  80.850  1.00  0.00           C
ATOM   3761  HG  LEU A 246      67.240  49.930  81.600  1.00  0.00           H
ATOM   3762  CD1 LEU A 246      65.530  49.720  80.310  1.00  0.00           C
ATOM   3763 HD11 LEU A 246      65.020  50.240  79.480  1.00  0.00           H
ATOM   3764 HD12 LEU A 246      64.820  49.590  81.160  1.00  0.00           H
ATOM   3765 HD13 LEU A 246      66.010  48.760  80.000  1.00  0.00           H
ATOM   3766  CD2 LEU A 246      67.630  50.910  79.670  1.00  0.00           C
ATOM   3767 HD21 LEU A 246      67.180  51.780  79.150  1.00  0.00           H
ATOM   3768 HD22 LEU A 246      67.740  50.070  78.940  1.00  0.00           H
ATOM   3769 HD23 LEU A 246      68.650  51.240  79.970  1.00  0.00           H
ATOM   3770  C   LEU A 246      68.110  52.560  82.770  1.00  0.00           C
ATOM   3771  O   LEU A 246      67.790  52.440  83.950  1.00  0.00           O
ATOM   3772  N   SER A 247      69.340  52.230  82.260  1.00  0.00           N
ATOM   3773  HN  SER A 247      69.540  52.380  81.290  1.00  0.00           H
ATOM   3774  CA  SER A 247      70.390  51.620  83.040  1.00  0.00           C
ATOM   3775  HA  SER A 247      69.870  50.770  83.460  1.00  0.00           H
ATOM   3776  CB  SER A 247      71.630  51.000  82.230  1.00  0.00           C
ATOM   3777  HB1 SER A 247      71.900  51.790  81.490  1.00  0.00           H
ATOM   3778  HB2 SER A 247      71.220  50.050  81.820  1.00  0.00           H
ATOM   3779  OG  SER A 247      72.840  50.770  83.010  1.00  0.00           O
ATOM   3780  HG1 SER A 247      72.720  50.010  83.580  1.00  0.00           H
ATOM   3781  C   SER A 247      70.840  52.440  84.210  1.00  0.00           C
ATOM   3782  O   SER A 247      71.240  53.560  83.980  1.00  0.00           O
ATOM   3783  N   GLY A 248      70.690  51.990  85.470  1.00  0.00           N
ATOM   3784  HN  GLY A 248      70.350  51.060  85.440  1.00  0.00           H
ATOM   3785  CA  GLY A 248      70.680  52.800  86.710  1.00  0.00           C
ATOM   3786  HA1 GLY A 248      70.810  53.850  86.490  1.00  0.00           H
ATOM   3787  HA2 GLY A 248      71.500  52.420  87.290  1.00  0.00           H
ATOM   3788  C   GLY A 248      69.400  52.540  87.420  1.00  0.00           C
ATOM   3789  O   GLY A 248      69.120  53.240  88.380  1.00  0.00           O
ATOM   3790  N   SER A 249      68.620  51.550  86.970  1.00  0.00           N
ATOM   3791  HN  SER A 249      69.050  51.050  86.220  1.00  0.00           H
ATOM   3792  CA  SER A 249      67.300  51.070  87.470  1.00  0.00           C
ATOM   3793  HA  SER A 249      66.810  51.910  87.930  1.00  0.00           H
ATOM   3794  CB  SER A 249      66.360  50.680  86.380  1.00  0.00           C
ATOM   3795  HB1 SER A 249      66.680  49.940  85.620  1.00  0.00           H
ATOM   3796  HB2 SER A 249      65.950  51.540  85.800  1.00  0.00           H
ATOM   3797  OG  SER A 249      65.150  50.260  87.040  1.00  0.00           O
ATOM   3798  HG1 SER A 249      64.760  49.500  86.590  1.00  0.00           H
ATOM   3799  C   SER A 249      67.510  50.070  88.610  1.00  0.00           C
ATOM   3800  O   SER A 249      68.560  49.430  88.680  1.00  0.00           O
ATOM   3801  N   LYS A 250      66.540  50.040  89.550  1.00  0.00           N
ATOM   3802  HN  LYS A 250      65.670  50.450  89.290  1.00  0.00           H
ATOM   3803  CA  LYS A 250      66.600  49.470  90.840  1.00  0.00           C
ATOM   3804  HA  LYS A 250      67.410  49.930  91.380  1.00  0.00           H
ATOM   3805  CB  LYS A 250      65.280  49.690  91.570  1.00  0.00           C
ATOM   3806  HB1 LYS A 250      64.500  49.430  90.830  1.00  0.00           H
ATOM   3807  HB2 LYS A 250      65.150  50.790  91.690  1.00  0.00           H
ATOM   3808  CG  LYS A 250      65.140  48.970  92.970  1.00  0.00           C
ATOM   3809  HG1 LYS A 250      65.280  47.870  92.920  1.00  0.00           H
ATOM   3810  HG2 LYS A 250      64.070  49.070  93.260  1.00  0.00           H
ATOM   3811  CD  LYS A 250      66.050  49.480  94.160  1.00  0.00           C
ATOM   3812  HD1 LYS A 250      66.120  50.590  94.120  1.00  0.00           H
ATOM   3813  HD2 LYS A 250      67.090  49.110  94.090  1.00  0.00           H
ATOM   3814  CE  LYS A 250      65.510  48.820  95.500  1.00  0.00           C
ATOM   3815  HE1 LYS A 250      65.570  47.710  95.480  1.00  0.00           H
ATOM   3816  HE2 LYS A 250      64.450  49.150  95.500  1.00  0.00           H
ATOM   3817  NZ  LYS A 250      66.320  49.240  96.740  1.00  0.00           N
ATOM   3818  HZ1 LYS A 250      67.080  48.540  96.880  1.00  0.00           H
ATOM   3819  HZ2 LYS A 250      65.650  49.120  97.530  1.00  0.00           H
ATOM   3820  HZ3 LYS A 250      66.610  50.230  96.680  1.00  0.00           H
ATOM   3821  C   LYS A 250      66.980  48.000  90.840  1.00  0.00           C
ATOM   3822  O   LYS A 250      67.920  47.540  91.510  1.00  0.00           O
ATOM   3823  N   GLU A 251      66.320  47.120  90.130  1.00  0.00           N
ATOM   3824  HN  GLU A 251      66.790  46.240  90.080  1.00  0.00           H
ATOM   3825  CA  GLU A 251      65.160  47.140  89.220  1.00  0.00           C
ATOM   3826  HA  GLU A 251      64.870  48.100  88.830  1.00  0.00           H
ATOM   3827  CB  GLU A 251      65.370  46.260  87.990  1.00  0.00           C
ATOM   3828  HB1 GLU A 251      64.530  46.240  87.270  1.00  0.00           H
ATOM   3829  HB2 GLU A 251      65.560  45.260  88.420  1.00  0.00           H
ATOM   3830  CG  GLU A 251      66.730  46.670  87.300  1.00  0.00           C
ATOM   3831  HG1 GLU A 251      67.610  46.380  87.930  1.00  0.00           H
ATOM   3832  HG2 GLU A 251      66.730  47.730  86.970  1.00  0.00           H
ATOM   3833  CD  GLU A 251      66.830  45.930  85.990  1.00  0.00           C
ATOM   3834  OE1 GLU A 251      67.710  45.070  85.740  1.00  0.00           O
ATOM   3835  OE2 GLU A 251      66.050  46.210  85.060  1.00  0.00           O
ATOM   3836  C   GLU A 251      64.020  46.450  89.910  1.00  0.00           C
ATOM   3837  O   GLU A 251      64.250  45.510  90.700  1.00  0.00           O
ATOM   3838  N   LYS A 252      62.770  46.870  89.680  1.00  0.00           N
ATOM   3839  HN  LYS A 252      62.580  47.630  89.060  1.00  0.00           H
ATOM   3840  CA  LYS A 252      61.680  46.100  90.190  1.00  0.00           C
ATOM   3841  HA  LYS A 252      61.910  45.060  90.070  1.00  0.00           H
ATOM   3842  CB  LYS A 252      61.420  46.440  91.690  1.00  0.00           C
ATOM   3843  HB1 LYS A 252      62.280  46.080  92.300  1.00  0.00           H
ATOM   3844  HB2 LYS A 252      60.480  45.970  92.050  1.00  0.00           H
ATOM   3845  CG  LYS A 252      61.460  47.960  92.180  1.00  0.00           C
ATOM   3846  HG1 LYS A 252      60.540  48.510  91.910  1.00  0.00           H
ATOM   3847  HG2 LYS A 252      62.350  48.490  91.760  1.00  0.00           H
ATOM   3848  CD  LYS A 252      61.450  47.950  93.720  1.00  0.00           C
ATOM   3849  HD1 LYS A 252      61.540  49.000  94.070  1.00  0.00           H
ATOM   3850  HD2 LYS A 252      62.340  47.430  94.130  1.00  0.00           H
ATOM   3851  CE  LYS A 252      60.270  47.390  94.490  1.00  0.00           C
ATOM   3852  HE1 LYS A 252      60.230  46.300  94.260  1.00  0.00           H
ATOM   3853  HE2 LYS A 252      59.330  47.920  94.220  1.00  0.00           H
ATOM   3854  NZ  LYS A 252      60.440  47.440  95.960  1.00  0.00           N
ATOM   3855  HZ1 LYS A 252      59.650  47.040  96.520  1.00  0.00           H
ATOM   3856  HZ2 LYS A 252      60.510  48.430  96.260  1.00  0.00           H
ATOM   3857  HZ3 LYS A 252      61.300  46.980  96.320  1.00  0.00           H
ATOM   3858  C   LYS A 252      60.480  46.200  89.390  1.00  0.00           C
ATOM   3859  O   LYS A 252      59.350  46.270  89.960  1.00  0.00           O
ATOM   3860  N   ASP A 253      60.690  46.100  88.070  1.00  0.00           N
ATOM   3861  HN  ASP A 253      61.580  46.040  87.620  1.00  0.00           H
ATOM   3862  CA  ASP A 253      59.600  46.110  87.070  1.00  0.00           C
ATOM   3863  HA  ASP A 253      59.220  47.110  87.010  1.00  0.00           H
ATOM   3864  CB  ASP A 253      60.250  45.650  85.700  1.00  0.00           C
ATOM   3865  HB1 ASP A 253      59.510  45.630  84.870  1.00  0.00           H
ATOM   3866  HB2 ASP A 253      60.780  44.680  85.740  1.00  0.00           H
ATOM   3867  CG  ASP A 253      61.290  46.670  85.280  1.00  0.00           C
ATOM   3868  OD1 ASP A 253      61.900  46.480  84.220  1.00  0.00           O
ATOM   3869  OD2 ASP A 253      61.580  47.620  86.050  1.00  0.00           O
ATOM   3870  C   ASP A 253      58.440  45.140  87.360  1.00  0.00           C
ATOM   3871  O   ASP A 253      58.530  44.120  88.110  1.00  0.00           O
ATOM   3872  N   ARG A 254      57.310  45.400  86.710  1.00  0.00           N
ATOM   3873  HN  ARG A 254      57.260  46.160  86.070  1.00  0.00           H
ATOM   3874  CA  ARG A 254      56.100  44.650  86.900  1.00  0.00           C
ATOM   3875  HA  ARG A 254      56.290  43.890  87.650  1.00  0.00           H
ATOM   3876  CB  ARG A 254      54.930  45.610  87.390  1.00  0.00           C
ATOM   3877  HB1 ARG A 254      53.940  45.130  87.260  1.00  0.00           H
ATOM   3878  HB2 ARG A 254      55.000  46.500  86.730  1.00  0.00           H
ATOM   3879  CG  ARG A 254      55.100  45.910  88.880  1.00  0.00           C
ATOM   3880  HG1 ARG A 254      56.140  46.260  89.080  1.00  0.00           H
ATOM   3881  HG2 ARG A 254      54.920  45.010  89.500  1.00  0.00           H
ATOM   3882  CD  ARG A 254      54.050  46.870  89.410  1.00  0.00           C
ATOM   3883  HD1 ARG A 254      54.070  46.740  90.510  1.00  0.00           H
ATOM   3884  HD2 ARG A 254      53.070  46.610  88.950  1.00  0.00           H
ATOM   3885  NE  ARG A 254      54.420  48.290  89.100  1.00  0.00           N
ATOM   3886  HE  ARG A 254      55.070  48.530  88.370  1.00  0.00           H
ATOM   3887  CZ  ARG A 254      54.070  49.320  89.900  1.00  0.00           C
ATOM   3888  NH1 ARG A 254      53.020  49.310  90.700  1.00  0.00           N
ATOM   3889 HH11 ARG A 254      52.240  48.700  90.580  1.00  0.00           H
ATOM   3890 HH12 ARG A 254      52.810  50.140  91.230  1.00  0.00           H
ATOM   3891  NH2 ARG A 254      54.790  50.380  89.870  1.00  0.00           N
ATOM   3892 HH21 ARG A 254      55.630  50.350  89.340  1.00  0.00           H
ATOM   3893 HH22 ARG A 254      54.500  51.150  90.430  1.00  0.00           H
ATOM   3894  C   ARG A 254      55.610  43.880  85.630  1.00  0.00           C
ATOM   3895  O   ARG A 254      55.860  44.280  84.560  1.00  0.00           O
ATOM   3896  N   SER A 255      54.880  42.760  85.730  1.00  0.00           N
ATOM   3897  HN  SER A 255      54.740  42.450  86.670  1.00  0.00           H
ATOM   3898  CA  SER A 255      54.150  42.080  84.600  1.00  0.00           C
ATOM   3899  HA  SER A 255      54.890  42.130  83.810  1.00  0.00           H
ATOM   3900  CB  SER A 255      53.990  40.590  84.850  1.00  0.00           C
ATOM   3901  HB1 SER A 255      53.750  40.070  83.890  1.00  0.00           H
ATOM   3902  HB2 SER A 255      53.240  40.290  85.610  1.00  0.00           H
ATOM   3903  OG  SER A 255      55.280  39.990  85.080  1.00  0.00           O
ATOM   3904  HG1 SER A 255      55.780  40.620  85.600  1.00  0.00           H
ATOM   3905  C   SER A 255      52.820  42.680  84.090  1.00  0.00           C
ATOM   3906  O   SER A 255      52.140  43.440  84.730  1.00  0.00           O
ATOM   3907  N   LEU A 256      52.440  42.220  82.870  1.00  0.00           N
ATOM   3908  HN  LEU A 256      53.090  41.710  82.310  1.00  0.00           H
ATOM   3909  CA  LEU A 256      51.190  42.470  82.310  1.00  0.00           C
ATOM   3910  HA  LEU A 256      51.100  43.540  82.210  1.00  0.00           H
ATOM   3911  CB  LEU A 256      51.100  41.960  80.890  1.00  0.00           C
ATOM   3912  HB1 LEU A 256      50.060  42.090  80.490  1.00  0.00           H
ATOM   3913  HB2 LEU A 256      51.410  40.900  80.960  1.00  0.00           H
ATOM   3914  CG  LEU A 256      52.000  42.670  79.910  1.00  0.00           C
ATOM   3915  HG  LEU A 256      52.990  42.780  80.410  1.00  0.00           H
ATOM   3916  CD1 LEU A 256      52.260  41.790  78.700  1.00  0.00           C
ATOM   3917 HD11 LEU A 256      52.780  42.220  77.830  1.00  0.00           H
ATOM   3918 HD12 LEU A 256      51.290  41.370  78.360  1.00  0.00           H
ATOM   3919 HD13 LEU A 256      52.900  41.000  79.140  1.00  0.00           H
ATOM   3920  CD2 LEU A 256      51.490  44.060  79.420  1.00  0.00           C
ATOM   3921 HD21 LEU A 256      50.450  44.080  79.020  1.00  0.00           H
ATOM   3922 HD22 LEU A 256      52.070  44.560  78.620  1.00  0.00           H
ATOM   3923 HD23 LEU A 256      51.540  44.710  80.320  1.00  0.00           H
ATOM   3924  C   LEU A 256      50.040  42.050  83.180  1.00  0.00           C
ATOM   3925  O   LEU A 256      49.910  40.880  83.500  1.00  0.00           O
ATOM   3926  N   ARG A 257      49.110  42.900  83.560  1.00  0.00           N
ATOM   3927  HN  ARG A 257      49.200  43.860  83.300  1.00  0.00           H
ATOM   3928  CA  ARG A 257      47.860  42.480  84.120  1.00  0.00           C
ATOM   3929  HA  ARG A 257      48.200  41.940  84.990  1.00  0.00           H
ATOM   3930  CB  ARG A 257      47.060  43.590  84.870  1.00  0.00           C
ATOM   3931  HB1 ARG A 257      46.050  43.190  85.100  1.00  0.00           H
ATOM   3932  HB2 ARG A 257      47.070  44.520  84.260  1.00  0.00           H
ATOM   3933  CG  ARG A 257      47.650  43.980  86.230  1.00  0.00           C
ATOM   3934  HG1 ARG A 257      48.720  44.160  86.010  1.00  0.00           H
ATOM   3935  HG2 ARG A 257      47.560  43.120  86.920  1.00  0.00           H
ATOM   3936  CD  ARG A 257      46.950  45.230  86.840  1.00  0.00           C
ATOM   3937  HD1 ARG A 257      47.160  46.020  86.090  1.00  0.00           H
ATOM   3938  HD2 ARG A 257      47.480  45.540  87.770  1.00  0.00           H
ATOM   3939  NE  ARG A 257      45.480  45.040  87.090  1.00  0.00           N
ATOM   3940  HE  ARG A 257      45.240  44.070  87.180  1.00  0.00           H
ATOM   3941  CZ  ARG A 257      44.690  45.930  87.610  1.00  0.00           C
ATOM   3942  NH1 ARG A 257      44.960  47.220  87.610  1.00  0.00           N
ATOM   3943 HH11 ARG A 257      45.730  47.610  87.100  1.00  0.00           H
ATOM   3944 HH12 ARG A 257      44.290  47.800  88.070  1.00  0.00           H
ATOM   3945  NH2 ARG A 257      43.590  45.600  88.220  1.00  0.00           N
ATOM   3946 HH21 ARG A 257      43.450  44.630  88.410  1.00  0.00           H
ATOM   3947 HH22 ARG A 257      43.160  46.230  88.870  1.00  0.00           H
ATOM   3948  C   ARG A 257      46.960  41.530  83.250  1.00  0.00           C
ATOM   3949  O   ARG A 257      47.100  41.500  82.060  1.00  0.00           O
ATOM   3950  N   ARG A 258      46.020  40.800  83.860  1.00  0.00           N
ATOM   3951  HN  ARG A 258      46.060  40.860  84.860  1.00  0.00           H
ATOM   3952  CA  ARG A 258      45.210  39.900  83.190  1.00  0.00           C
ATOM   3953  HA  ARG A 258      45.920  39.310  82.620  1.00  0.00           H
ATOM   3954  CB  ARG A 258      44.330  39.100  84.190  1.00  0.00           C
ATOM   3955  HB1 ARG A 258      44.950  38.320  84.690  1.00  0.00           H
ATOM   3956  HB2 ARG A 258      43.580  38.420  83.720  1.00  0.00           H
ATOM   3957  CG  ARG A 258      43.580  39.940  85.220  1.00  0.00           C
ATOM   3958  HG1 ARG A 258      42.780  40.510  84.700  1.00  0.00           H
ATOM   3959  HG2 ARG A 258      44.330  40.650  85.640  1.00  0.00           H
ATOM   3960  CD  ARG A 258      42.890  39.110  86.360  1.00  0.00           C
ATOM   3961  HD1 ARG A 258      43.720  38.580  86.870  1.00  0.00           H
ATOM   3962  HD2 ARG A 258      42.010  38.520  86.040  1.00  0.00           H
ATOM   3963  NE  ARG A 258      42.370  40.000  87.390  1.00  0.00           N
ATOM   3964  HE  ARG A 258      42.570  40.990  87.370  1.00  0.00           H
ATOM   3965  CZ  ARG A 258      41.790  39.570  88.500  1.00  0.00           C
ATOM   3966  NH1 ARG A 258      41.380  38.310  88.580  1.00  0.00           N
ATOM   3967 HH11 ARG A 258      41.700  37.690  87.860  1.00  0.00           H
ATOM   3968 HH12 ARG A 258      40.790  38.010  89.330  1.00  0.00           H
ATOM   3969  NH2 ARG A 258      41.750  40.270  89.600  1.00  0.00           N
ATOM   3970 HH21 ARG A 258      42.290  41.120  89.570  1.00  0.00           H
ATOM   3971 HH22 ARG A 258      41.810  39.700  90.420  1.00  0.00           H
ATOM   3972  C   ARG A 258      44.300  40.440  82.060  1.00  0.00           C
ATOM   3973  O   ARG A 258      44.210  39.820  81.010  1.00  0.00           O
ATOM   3974  N   ILE A 259      43.540  41.550  82.220  1.00  0.00           N
ATOM   3975  HN  ILE A 259      43.600  42.180  83.000  1.00  0.00           H
ATOM   3976  CA  ILE A 259      42.660  42.060  81.080  1.00  0.00           C
ATOM   3977  HA  ILE A 259      42.320  41.110  80.690  1.00  0.00           H
ATOM   3978  CB  ILE A 259      41.530  42.970  81.430  1.00  0.00           C
ATOM   3979  HB  ILE A 259      41.880  43.910  81.910  1.00  0.00           H
ATOM   3980  CG2 ILE A 259      40.710  43.330  80.200  1.00  0.00           C
ATOM   3981 HG21 ILE A 259      40.210  42.460  79.720  1.00  0.00           H
ATOM   3982 HG22 ILE A 259      41.270  43.900  79.430  1.00  0.00           H
ATOM   3983 HG23 ILE A 259      39.880  44.020  80.470  1.00  0.00           H
ATOM   3984  CG1 ILE A 259      40.580  42.270  82.560  1.00  0.00           C
ATOM   3985 HG11 ILE A 259      41.290  41.930  83.340  1.00  0.00           H
ATOM   3986 HG12 ILE A 259      40.280  41.330  82.060  1.00  0.00           H
ATOM   3987  CD  ILE A 259      39.470  43.070  83.210  1.00  0.00           C
ATOM   3988  HD1 ILE A 259      38.670  43.290  82.470  1.00  0.00           H
ATOM   3989  HD2 ILE A 259      39.780  44.060  83.590  1.00  0.00           H
ATOM   3990  HD3 ILE A 259      39.040  42.450  84.030  1.00  0.00           H
ATOM   3991  C   ILE A 259      43.610  42.670  80.020  1.00  0.00           C
ATOM   3992  O   ILE A 259      43.310  42.570  78.860  1.00  0.00           O
ATOM   3993  N   THR A 260      44.760  43.330  80.450  1.00  0.00           N
ATOM   3994  HN  THR A 260      44.820  43.560  81.410  1.00  0.00           H
ATOM   3995  CA  THR A 260      45.720  43.970  79.550  1.00  0.00           C
ATOM   3996  HA  THR A 260      45.210  44.580  78.820  1.00  0.00           H
ATOM   3997  CB  THR A 260      46.640  44.860  80.270  1.00  0.00           C
ATOM   3998  HB  THR A 260      47.380  44.360  80.920  1.00  0.00           H
ATOM   3999  OG1 THR A 260      45.940  45.900  80.970  1.00  0.00           O
ATOM   4000  HG1 THR A 260      46.470  46.000  81.770  1.00  0.00           H
ATOM   4001  CG2 THR A 260      47.420  45.720  79.270  1.00  0.00           C
ATOM   4002 HG21 THR A 260      48.190  45.120  78.740  1.00  0.00           H
ATOM   4003 HG22 THR A 260      47.880  46.600  79.770  1.00  0.00           H
ATOM   4004 HG23 THR A 260      46.680  46.130  78.550  1.00  0.00           H
ATOM   4005  C   THR A 260      46.520  42.930  78.640  1.00  0.00           C
ATOM   4006  O   THR A 260      46.750  43.100  77.440  1.00  0.00           O
ATOM   4007  N   ARG A 261      46.860  41.750  79.230  1.00  0.00           N
ATOM   4008  HN  ARG A 261      46.830  41.720  80.230  1.00  0.00           H
ATOM   4009  CA  ARG A 261      47.440  40.660  78.500  1.00  0.00           C
ATOM   4010  HA  ARG A 261      48.310  40.890  77.900  1.00  0.00           H
ATOM   4011  CB  ARG A 261      47.890  39.550  79.520  1.00  0.00           C
ATOM   4012  HB1 ARG A 261      47.100  39.540  80.300  1.00  0.00           H
ATOM   4013  HB2 ARG A 261      48.850  39.930  79.930  1.00  0.00           H
ATOM   4014  CG  ARG A 261      48.100  38.160  79.000  1.00  0.00           C
ATOM   4015  HG1 ARG A 261      48.760  38.150  78.100  1.00  0.00           H
ATOM   4016  HG2 ARG A 261      47.180  37.700  78.590  1.00  0.00           H
ATOM   4017  CD  ARG A 261      48.620  37.190  80.100  1.00  0.00           C
ATOM   4018  HD1 ARG A 261      47.950  37.260  80.990  1.00  0.00           H
ATOM   4019  HD2 ARG A 261      49.590  37.590  80.460  1.00  0.00           H
ATOM   4020  NE  ARG A 261      48.830  35.800  79.500  1.00  0.00           N
ATOM   4021  HE  ARG A 261      49.780  35.530  79.320  1.00  0.00           H
ATOM   4022  CZ  ARG A 261      48.030  34.780  79.660  1.00  0.00           C
ATOM   4023  NH1 ARG A 261      46.800  34.910  80.120  1.00  0.00           N
ATOM   4024 HH11 ARG A 261      46.580  35.780  80.550  1.00  0.00           H
ATOM   4025 HH12 ARG A 261      46.290  34.090  80.400  1.00  0.00           H
ATOM   4026  NH2 ARG A 261      48.490  33.620  79.340  1.00  0.00           N
ATOM   4027 HH21 ARG A 261      49.390  33.570  78.890  1.00  0.00           H
ATOM   4028 HH22 ARG A 261      47.800  32.890  79.360  1.00  0.00           H
ATOM   4029  C   ARG A 261      46.500  40.090  77.500  1.00  0.00           C
ATOM   4030  O   ARG A 261      46.930  39.790  76.400  1.00  0.00           O
ATOM   4031  N   MET A 262      45.160  39.920  77.830  1.00  0.00           N
ATOM   4032  HN  MET A 262      44.810  40.100  78.740  1.00  0.00           H
ATOM   4033  CA  MET A 262      44.120  39.540  76.890  1.00  0.00           C
ATOM   4034  HA  MET A 262      44.420  38.550  76.580  1.00  0.00           H
ATOM   4035  CB  MET A 262      42.760  39.430  77.570  1.00  0.00           C
ATOM   4036  HB1 MET A 262      42.750  40.090  78.470  1.00  0.00           H
ATOM   4037  HB2 MET A 262      42.650  38.410  77.990  1.00  0.00           H
ATOM   4038  CG  MET A 262      41.480  39.710  76.760  1.00  0.00           C
ATOM   4039  HG1 MET A 262      41.480  40.710  76.270  1.00  0.00           H
ATOM   4040  HG2 MET A 262      40.670  39.690  77.520  1.00  0.00           H
ATOM   4041  SD  MET A 262      41.260  38.600  75.380  1.00  0.00           S
ATOM   4042  CE  MET A 262      39.490  38.740  75.550  1.00  0.00           C
ATOM   4043  HE1 MET A 262      39.130  39.760  75.320  1.00  0.00           H
ATOM   4044  HE2 MET A 262      39.190  38.370  76.560  1.00  0.00           H
ATOM   4045  HE3 MET A 262      38.980  38.020  74.880  1.00  0.00           H
ATOM   4046  C   MET A 262      44.080  40.410  75.580  1.00  0.00           C
ATOM   4047  O   MET A 262      44.260  39.930  74.460  1.00  0.00           O
ATOM   4048  N   VAL A 263      43.980  41.790  75.710  1.00  0.00           N
ATOM   4049  HN  VAL A 263      44.280  42.210  76.560  1.00  0.00           H
ATOM   4050  CA  VAL A 263      43.880  42.730  74.610  1.00  0.00           C
ATOM   4051  HA  VAL A 263      43.100  42.340  73.980  1.00  0.00           H
ATOM   4052  CB  VAL A 263      43.770  44.190  75.120  1.00  0.00           C
ATOM   4053  HB  VAL A 263      44.800  44.350  75.530  1.00  0.00           H
ATOM   4054  CG1 VAL A 263      43.660  45.170  73.960  1.00  0.00           C
ATOM   4055 HG11 VAL A 263      44.680  45.210  73.530  1.00  0.00           H
ATOM   4056 HG12 VAL A 263      43.350  46.200  74.210  1.00  0.00           H
ATOM   4057 HG13 VAL A 263      42.910  44.820  73.210  1.00  0.00           H
ATOM   4058  CG2 VAL A 263      42.640  44.360  76.090  1.00  0.00           C
ATOM   4059 HG21 VAL A 263      42.510  43.610  76.900  1.00  0.00           H
ATOM   4060 HG22 VAL A 263      41.670  44.390  75.540  1.00  0.00           H
ATOM   4061 HG23 VAL A 263      42.880  45.320  76.590  1.00  0.00           H
ATOM   4062  C   VAL A 263      45.070  42.570  73.700  1.00  0.00           C
ATOM   4063  O   VAL A 263      45.010  42.350  72.500  1.00  0.00           O
ATOM   4064  N   LEU A 264      46.230  42.450  74.320  1.00  0.00           N
ATOM   4065  HN  LEU A 264      46.340  42.430  75.310  1.00  0.00           H
ATOM   4066  CA  LEU A 264      47.520  42.340  73.610  1.00  0.00           C
ATOM   4067  HA  LEU A 264      47.600  43.210  72.980  1.00  0.00           H
ATOM   4068  CB  LEU A 264      48.540  42.340  74.730  1.00  0.00           C
ATOM   4069  HB1 LEU A 264      48.300  41.420  75.300  1.00  0.00           H
ATOM   4070  HB2 LEU A 264      48.420  43.260  75.350  1.00  0.00           H
ATOM   4071  CG  LEU A 264      50.030  42.220  74.290  1.00  0.00           C
ATOM   4072  HG  LEU A 264      50.350  41.210  73.980  1.00  0.00           H
ATOM   4073  CD1 LEU A 264      50.440  43.240  73.150  1.00  0.00           C
ATOM   4074 HD11 LEU A 264      50.080  44.270  73.370  1.00  0.00           H
ATOM   4075 HD12 LEU A 264      50.160  42.820  72.160  1.00  0.00           H
ATOM   4076 HD13 LEU A 264      51.540  43.330  73.190  1.00  0.00           H
ATOM   4077  CD2 LEU A 264      50.970  42.590  75.480  1.00  0.00           C
ATOM   4078 HD21 LEU A 264      51.970  42.140  75.250  1.00  0.00           H
ATOM   4079 HD22 LEU A 264      50.580  42.170  76.430  1.00  0.00           H
ATOM   4080 HD23 LEU A 264      51.050  43.690  75.620  1.00  0.00           H
ATOM   4081  C   LEU A 264      47.760  41.090  72.790  1.00  0.00           C
ATOM   4082  O   LEU A 264      48.200  41.220  71.640  1.00  0.00           O
ATOM   4083  N   VAL A 265      47.510  39.920  73.280  1.00  0.00           N
ATOM   4084  HN  VAL A 265      47.230  39.870  74.240  1.00  0.00           H
ATOM   4085  CA  VAL A 265      47.750  38.690  72.660  1.00  0.00           C
ATOM   4086  HA  VAL A 265      48.750  38.700  72.250  1.00  0.00           H
ATOM   4087  CB  VAL A 265      47.600  37.560  73.710  1.00  0.00           C
ATOM   4088  HB  VAL A 265      46.620  37.820  74.170  1.00  0.00           H
ATOM   4089  CG1 VAL A 265      47.670  36.190  72.960  1.00  0.00           C
ATOM   4090 HG11 VAL A 265      46.720  36.130  72.390  1.00  0.00           H
ATOM   4091 HG12 VAL A 265      47.740  35.340  73.670  1.00  0.00           H
ATOM   4092 HG13 VAL A 265      48.550  36.180  72.280  1.00  0.00           H
ATOM   4093  CG2 VAL A 265      48.770  37.750  74.710  1.00  0.00           C
ATOM   4094 HG21 VAL A 265      49.750  37.690  74.200  1.00  0.00           H
ATOM   4095 HG22 VAL A 265      48.530  37.030  75.520  1.00  0.00           H
ATOM   4096 HG23 VAL A 265      48.710  38.790  75.120  1.00  0.00           H
ATOM   4097  C   VAL A 265      46.820  38.540  71.360  1.00  0.00           C
ATOM   4098  O   VAL A 265      47.290  37.960  70.420  1.00  0.00           O
ATOM   4099  N   VAL A 266      45.590  39.080  71.410  1.00  0.00           N
ATOM   4100  HN  VAL A 266      45.240  39.310  72.320  1.00  0.00           H
ATOM   4101  CA  VAL A 266      44.650  39.170  70.250  1.00  0.00           C
ATOM   4102  HA  VAL A 266      44.580  38.220  69.760  1.00  0.00           H
ATOM   4103  CB  VAL A 266      43.220  39.360  70.710  1.00  0.00           C
ATOM   4104  HB  VAL A 266      43.130  40.350  71.200  1.00  0.00           H
ATOM   4105  CG1 VAL A 266      42.290  39.350  69.480  1.00  0.00           C
ATOM   4106 HG11 VAL A 266      41.260  39.500  69.840  1.00  0.00           H
ATOM   4107 HG12 VAL A 266      42.360  38.330  69.050  1.00  0.00           H
ATOM   4108 HG13 VAL A 266      42.460  40.030  68.620  1.00  0.00           H
ATOM   4109  CG2 VAL A 266      42.870  38.190  71.650  1.00  0.00           C
ATOM   4110 HG21 VAL A 266      41.790  38.240  71.910  1.00  0.00           H
ATOM   4111 HG22 VAL A 266      43.530  38.180  72.540  1.00  0.00           H
ATOM   4112 HG23 VAL A 266      43.040  37.220  71.130  1.00  0.00           H
ATOM   4113  C   VAL A 266      45.110  40.140  69.100  1.00  0.00           C
ATOM   4114  O   VAL A 266      45.040  39.790  67.900  1.00  0.00           O
ATOM   4115  N   VAL A 267      45.620  41.340  69.500  1.00  0.00           N
ATOM   4116  HN  VAL A 267      45.590  41.630  70.460  1.00  0.00           H
ATOM   4117  CA  VAL A 267      46.200  42.190  68.460  1.00  0.00           C
ATOM   4118  HA  VAL A 267      45.430  42.360  67.730  1.00  0.00           H
ATOM   4119  CB  VAL A 267      46.780  43.440  69.060  1.00  0.00           C
ATOM   4120  HB  VAL A 267      47.450  43.140  69.890  1.00  0.00           H
ATOM   4121  CG1 VAL A 267      47.550  44.310  68.080  1.00  0.00           C
ATOM   4122 HG11 VAL A 267      46.950  44.350  67.140  1.00  0.00           H
ATOM   4123 HG12 VAL A 267      48.490  43.810  67.760  1.00  0.00           H
ATOM   4124 HG13 VAL A 267      47.810  45.340  68.410  1.00  0.00           H
ATOM   4125  CG2 VAL A 267      45.690  44.310  69.640  1.00  0.00           C
ATOM   4126 HG21 VAL A 267      45.230  43.790  70.500  1.00  0.00           H
ATOM   4127 HG22 VAL A 267      44.990  44.550  68.810  1.00  0.00           H
ATOM   4128 HG23 VAL A 267      46.140  45.270  69.970  1.00  0.00           H
ATOM   4129  C   VAL A 267      47.320  41.450  67.700  1.00  0.00           C
ATOM   4130  O   VAL A 267      47.320  41.340  66.500  1.00  0.00           O
ATOM   4131  N   GLY A 268      48.210  40.940  68.550  1.00  0.00           N
ATOM   4132  HN  GLY A 268      48.140  41.150  69.530  1.00  0.00           H
ATOM   4133  CA  GLY A 268      49.320  40.030  68.180  1.00  0.00           C
ATOM   4134  HA1 GLY A 268      49.850  39.670  69.050  1.00  0.00           H
ATOM   4135  HA2 GLY A 268      50.050  40.540  67.570  1.00  0.00           H
ATOM   4136  C   GLY A 268      48.990  38.890  67.360  1.00  0.00           C
ATOM   4137  O   GLY A 268      49.660  38.710  66.340  1.00  0.00           O
ATOM   4138  N   ALA A 269      47.900  38.090  67.640  1.00  0.00           N
ATOM   4139  HN  ALA A 269      47.480  38.150  68.540  1.00  0.00           H
ATOM   4140  CA  ALA A 269      47.270  37.030  66.790  1.00  0.00           C
ATOM   4141  HA  ALA A 269      47.990  36.240  66.700  1.00  0.00           H
ATOM   4142  CB  ALA A 269      46.030  36.500  67.510  1.00  0.00           C
ATOM   4143  HB1 ALA A 269      46.250  36.180  68.550  1.00  0.00           H
ATOM   4144  HB2 ALA A 269      45.600  35.650  66.920  1.00  0.00           H
ATOM   4145  HB3 ALA A 269      45.300  37.330  67.630  1.00  0.00           H
ATOM   4146  C   ALA A 269      46.890  37.510  65.420  1.00  0.00           C
ATOM   4147  O   ALA A 269      47.250  36.770  64.500  1.00  0.00           O
ATOM   4148  N   PHE A 270      46.270  38.730  65.360  1.00  0.00           N
ATOM   4149  HN  PHE A 270      45.990  39.270  66.150  1.00  0.00           H
ATOM   4150  CA  PHE A 270      45.980  39.370  64.030  1.00  0.00           C
ATOM   4151  HA  PHE A 270      45.520  38.620  63.410  1.00  0.00           H
ATOM   4152  CB  PHE A 270      44.970  40.500  64.130  1.00  0.00           C
ATOM   4153  HB1 PHE A 270      45.450  41.260  64.780  1.00  0.00           H
ATOM   4154  HB2 PHE A 270      44.070  40.050  64.610  1.00  0.00           H
ATOM   4155  CG  PHE A 270      44.650  41.270  62.900  1.00  0.00           C
ATOM   4156  CD1 PHE A 270      43.560  40.990  62.130  1.00  0.00           C
ATOM   4157  HD1 PHE A 270      42.920  40.240  62.560  1.00  0.00           H
ATOM   4158  CE1 PHE A 270      43.330  41.640  60.870  1.00  0.00           C
ATOM   4159  HE1 PHE A 270      42.500  41.340  60.240  1.00  0.00           H
ATOM   4160  CZ  PHE A 270      44.340  42.460  60.400  1.00  0.00           C
ATOM   4161  HZ  PHE A 270      44.060  42.960  59.480  1.00  0.00           H
ATOM   4162  CD2 PHE A 270      45.650  42.180  62.410  1.00  0.00           C
ATOM   4163  HD2 PHE A 270      46.480  42.490  63.030  1.00  0.00           H
ATOM   4164  CE2 PHE A 270      45.400  42.800  61.160  1.00  0.00           C
ATOM   4165  HE2 PHE A 270      46.110  43.530  60.790  1.00  0.00           H
ATOM   4166  C   PHE A 270      47.190  39.710  63.340  1.00  0.00           C
ATOM   4167  O   PHE A 270      47.370  39.440  62.190  1.00  0.00           O
ATOM   4168  N   VAL A 271      48.180  40.410  64.000  1.00  0.00           N
ATOM   4169  HN  VAL A 271      48.080  40.600  64.980  1.00  0.00           H
ATOM   4170  CA  VAL A 271      49.390  40.880  63.360  1.00  0.00           C
ATOM   4171  HA  VAL A 271      49.080  41.440  62.490  1.00  0.00           H
ATOM   4172  CB  VAL A 271      50.140  41.800  64.230  1.00  0.00           C
ATOM   4173  HB  VAL A 271      50.410  41.290  65.180  1.00  0.00           H
ATOM   4174  CG1 VAL A 271      51.450  42.260  63.510  1.00  0.00           C
ATOM   4175 HG11 VAL A 271      52.190  41.430  63.530  1.00  0.00           H
ATOM   4176 HG12 VAL A 271      51.930  43.060  64.110  1.00  0.00           H
ATOM   4177 HG13 VAL A 271      51.490  42.670  62.480  1.00  0.00           H
ATOM   4178  CG2 VAL A 271      49.220  43.050  64.520  1.00  0.00           C
ATOM   4179 HG21 VAL A 271      48.310  42.850  65.120  1.00  0.00           H
ATOM   4180 HG22 VAL A 271      48.940  43.620  63.610  1.00  0.00           H
ATOM   4181 HG23 VAL A 271      49.960  43.680  65.070  1.00  0.00           H
ATOM   4182  C   VAL A 271      50.230  39.750  62.790  1.00  0.00           C
ATOM   4183  O   VAL A 271      50.810  39.810  61.720  1.00  0.00           O
ATOM   4184  N   VAL A 272      50.370  38.620  63.540  1.00  0.00           N
ATOM   4185  HN  VAL A 272      50.070  38.690  64.490  1.00  0.00           H
ATOM   4186  CA  VAL A 272      51.090  37.450  63.110  1.00  0.00           C
ATOM   4187  HA  VAL A 272      52.040  37.820  62.760  1.00  0.00           H
ATOM   4188  CB  VAL A 272      51.310  36.380  64.280  1.00  0.00           C
ATOM   4189  HB  VAL A 272      50.310  36.240  64.740  1.00  0.00           H
ATOM   4190  CG1 VAL A 272      51.940  34.960  63.840  1.00  0.00           C
ATOM   4191 HG11 VAL A 272      52.840  35.050  63.190  1.00  0.00           H
ATOM   4192 HG12 VAL A 272      51.260  34.300  63.250  1.00  0.00           H
ATOM   4193 HG13 VAL A 272      52.130  34.330  64.740  1.00  0.00           H
ATOM   4194  CG2 VAL A 272      52.280  36.910  65.310  1.00  0.00           C
ATOM   4195 HG21 VAL A 272      51.930  37.890  65.690  1.00  0.00           H
ATOM   4196 HG22 VAL A 272      53.340  37.170  65.100  1.00  0.00           H
ATOM   4197 HG23 VAL A 272      52.340  36.230  66.180  1.00  0.00           H
ATOM   4198  C   VAL A 272      50.500  36.740  61.880  1.00  0.00           C
ATOM   4199  O   VAL A 272      51.210  36.200  61.020  1.00  0.00           O
ATOM   4200  N   CYS A 273      49.140  36.690  61.920  1.00  0.00           N
ATOM   4201  HN  CYS A 273      48.590  37.070  62.650  1.00  0.00           H
ATOM   4202  CA  CYS A 273      48.360  36.240  60.790  1.00  0.00           C
ATOM   4203  HA  CYS A 273      48.770  35.260  60.600  1.00  0.00           H
ATOM   4204  CB  CYS A 273      46.860  36.030  61.220  1.00  0.00           C
ATOM   4205  HB1 CYS A 273      46.250  35.850  60.310  1.00  0.00           H
ATOM   4206  HB2 CYS A 273      46.530  36.970  61.700  1.00  0.00           H
ATOM   4207  SG  CYS A 273      46.570  34.540  62.250  1.00  0.00           S
ATOM   4208  HG1 CYS A 273      46.530  35.110  63.450  1.00  0.00           H
ATOM   4209  C   CYS A 273      48.440  37.110  59.540  1.00  0.00           C
ATOM   4210  O   CYS A 273      48.490  36.570  58.420  1.00  0.00           O
ATOM   4211  N   TRP A 274      48.490  38.440  59.740  1.00  0.00           N
ATOM   4212  HN  TRP A 274      48.500  38.740  60.690  1.00  0.00           H
ATOM   4213  CA  TRP A 274      48.330  39.460  58.730  1.00  0.00           C
ATOM   4214  HA  TRP A 274      47.920  38.930  57.880  1.00  0.00           H
ATOM   4215  CB  TRP A 274      47.240  40.440  59.130  1.00  0.00           C
ATOM   4216  HB1 TRP A 274      47.230  41.320  58.450  1.00  0.00           H
ATOM   4217  HB2 TRP A 274      47.340  40.760  60.190  1.00  0.00           H
ATOM   4218  CG  TRP A 274      45.900  39.780  58.960  1.00  0.00           C
ATOM   4219  CD1 TRP A 274      45.290  38.950  59.870  1.00  0.00           C
ATOM   4220  HD1 TRP A 274      45.870  38.560  60.700  1.00  0.00           H
ATOM   4221  NE1 TRP A 274      44.050  38.540  59.360  1.00  0.00           N
ATOM   4222  HE1 TRP A 274      43.470  37.890  59.810  1.00  0.00           H
ATOM   4223  CE2 TRP A 274      43.790  39.260  58.250  1.00  0.00           C
ATOM   4224  CD2 TRP A 274      44.930  40.010  57.900  1.00  0.00           C
ATOM   4225  CE3 TRP A 274      45.060  40.760  56.750  1.00  0.00           C
ATOM   4226  HE3 TRP A 274      46.020  41.220  56.550  1.00  0.00           H
ATOM   4227  CZ3 TRP A 274      43.980  40.660  55.840  1.00  0.00           C
ATOM   4228  HZ3 TRP A 274      43.910  41.370  55.030  1.00  0.00           H
ATOM   4229  CZ2 TRP A 274      42.660  39.350  57.500  1.00  0.00           C
ATOM   4230  HZ2 TRP A 274      41.810  38.730  57.730  1.00  0.00           H
ATOM   4231  CH2 TRP A 274      42.740  40.060  56.310  1.00  0.00           C
ATOM   4232  HH2 TRP A 274      41.880  40.110  55.660  1.00  0.00           H
ATOM   4233  C   TRP A 274      49.540  40.140  58.200  1.00  0.00           C
ATOM   4234  O   TRP A 274      49.550  40.860  57.180  1.00  0.00           O
ATOM   4235  N   ALA A 275      50.660  39.960  58.930  1.00  0.00           N
ATOM   4236  HN  ALA A 275      50.580  39.520  59.820  1.00  0.00           H
ATOM   4237  CA  ALA A 275      51.910  40.400  58.400  1.00  0.00           C
ATOM   4238  HA  ALA A 275      51.860  41.440  58.090  1.00  0.00           H
ATOM   4239  CB  ALA A 275      53.080  40.290  59.460  1.00  0.00           C
ATOM   4240  HB1 ALA A 275      53.120  39.240  59.840  1.00  0.00           H
ATOM   4241  HB2 ALA A 275      52.600  40.760  60.350  1.00  0.00           H
ATOM   4242  HB3 ALA A 275      54.080  40.660  59.160  1.00  0.00           H
ATOM   4243  C   ALA A 275      52.310  39.610  57.050  1.00  0.00           C
ATOM   4244  O   ALA A 275      52.640  40.280  56.120  1.00  0.00           O
ATOM   4245  N   PRO A 276      52.270  38.270  56.860  1.00  0.00           N
ATOM   4246  CD  PRO A 276      51.860  37.240  57.800  1.00  0.00           C
ATOM   4247  HD1 PRO A 276      50.800  37.400  58.080  1.00  0.00           H
ATOM   4248  HD2 PRO A 276      52.470  37.280  58.730  1.00  0.00           H
ATOM   4249  CA  PRO A 276      52.870  37.620  55.680  1.00  0.00           C
ATOM   4250  HA  PRO A 276      53.810  38.110  55.520  1.00  0.00           H
ATOM   4251  CB  PRO A 276      52.970  36.100  55.910  1.00  0.00           C
ATOM   4252  HB1 PRO A 276      53.990  35.810  56.250  1.00  0.00           H
ATOM   4253  HB2 PRO A 276      52.620  35.480  55.060  1.00  0.00           H
ATOM   4254  CG  PRO A 276      52.050  35.880  57.130  1.00  0.00           C
ATOM   4255  HG1 PRO A 276      51.020  35.640  56.770  1.00  0.00           H
ATOM   4256  HG2 PRO A 276      52.420  35.070  57.780  1.00  0.00           H
ATOM   4257  C   PRO A 276      52.060  37.870  54.460  1.00  0.00           C
ATOM   4258  O   PRO A 276      52.700  38.090  53.450  1.00  0.00           O
ATOM   4259  N   ILE A 277      50.740  37.820  54.570  1.00  0.00           N
ATOM   4260  HN  ILE A 277      50.390  37.710  55.490  1.00  0.00           H
ATOM   4261  CA  ILE A 277      49.890  38.190  53.470  1.00  0.00           C
ATOM   4262  HA  ILE A 277      50.340  37.730  52.600  1.00  0.00           H
ATOM   4263  CB  ILE A 277      48.410  37.680  53.730  1.00  0.00           C
ATOM   4264  HB  ILE A 277      48.560  36.590  53.870  1.00  0.00           H
ATOM   4265  CG2 ILE A 277      47.810  38.360  54.980  1.00  0.00           C
ATOM   4266 HG21 ILE A 277      46.750  38.020  55.060  1.00  0.00           H
ATOM   4267 HG22 ILE A 277      47.780  39.470  54.860  1.00  0.00           H
ATOM   4268 HG23 ILE A 277      48.420  38.280  55.900  1.00  0.00           H
ATOM   4269  CG1 ILE A 277      47.500  37.830  52.500  1.00  0.00           C
ATOM   4270 HG11 ILE A 277      47.260  38.910  52.430  1.00  0.00           H
ATOM   4271 HG12 ILE A 277      46.520  37.330  52.600  1.00  0.00           H
ATOM   4272  CD  ILE A 277      48.010  37.230  51.130  1.00  0.00           C
ATOM   4273  HD1 ILE A 277      47.330  37.440  50.280  1.00  0.00           H
ATOM   4274  HD2 ILE A 277      48.190  36.150  51.320  1.00  0.00           H
ATOM   4275  HD3 ILE A 277      49.000  37.670  50.920  1.00  0.00           H
ATOM   4276  C   ILE A 277      50.020  39.630  53.060  1.00  0.00           C
ATOM   4277  O   ILE A 277      50.000  39.970  51.860  1.00  0.00           O
ATOM   4278  N   HSD A 278      50.140  40.560  54.020  1.00  0.00           N
ATOM   4279  HN  HSD A 278      50.050  40.330  54.990  1.00  0.00           H
ATOM   4280  CA  HSD A 278      50.550  41.960  53.770  1.00  0.00           C
ATOM   4281  HA  HSD A 278      49.910  42.300  52.970  1.00  0.00           H
ATOM   4282  CB  HSD A 278      50.500  42.910  55.000  1.00  0.00           C
ATOM   4283  HB1 HSD A 278      51.120  43.800  54.760  1.00  0.00           H
ATOM   4284  HB2 HSD A 278      50.870  42.470  55.950  1.00  0.00           H
ATOM   4285  ND1 HSD A 278      48.290  43.360  56.230  1.00  0.00           N
ATOM   4286  HD1 HSD A 278      48.230  42.590  56.860  1.00  0.00           H
ATOM   4287  CG  HSD A 278      49.200  43.520  55.200  1.00  0.00           C
ATOM   4288  CE1 HSD A 278      47.360  44.340  56.020  1.00  0.00           C
ATOM   4289  HE1 HSD A 278      46.470  44.440  56.650  1.00  0.00           H
ATOM   4290  NE2 HSD A 278      47.600  45.110  54.970  1.00  0.00           N
ATOM   4291  CD2 HSD A 278      48.770  44.560  54.460  1.00  0.00           C
ATOM   4292  HD2 HSD A 278      49.200  44.930  53.530  1.00  0.00           H
ATOM   4293  C   HSD A 278      51.890  42.040  53.160  1.00  0.00           C
ATOM   4294  O   HSD A 278      52.070  42.830  52.260  1.00  0.00           O
ATOM   4295  N   ILE A 279      52.870  41.210  53.470  1.00  0.00           N
ATOM   4296  HN  ILE A 279      52.770  40.630  54.270  1.00  0.00           H
ATOM   4297  CA  ILE A 279      54.140  41.400  52.750  1.00  0.00           C
ATOM   4298  HA  ILE A 279      54.480  42.420  52.650  1.00  0.00           H
ATOM   4299  CB  ILE A 279      55.230  40.720  53.590  1.00  0.00           C
ATOM   4300  HB  ILE A 279      54.820  39.730  53.900  1.00  0.00           H
ATOM   4301  CG2 ILE A 279      56.560  40.390  52.820  1.00  0.00           C
ATOM   4302 HG21 ILE A 279      57.270  39.980  53.560  1.00  0.00           H
ATOM   4303 HG22 ILE A 279      57.040  41.290  52.380  1.00  0.00           H
ATOM   4304 HG23 ILE A 279      56.320  39.670  52.010  1.00  0.00           H
ATOM   4305  CG1 ILE A 279      55.570  41.510  54.840  1.00  0.00           C
ATOM   4306 HG11 ILE A 279      56.340  40.870  55.310  1.00  0.00           H
ATOM   4307 HG12 ILE A 279      54.760  41.670  55.580  1.00  0.00           H
ATOM   4308  CD  ILE A 279      56.280  42.850  54.530  1.00  0.00           C
ATOM   4309  HD1 ILE A 279      57.300  42.560  54.190  1.00  0.00           H
ATOM   4310  HD2 ILE A 279      56.230  43.530  55.420  1.00  0.00           H
ATOM   4311  HD3 ILE A 279      55.770  43.500  53.790  1.00  0.00           H
ATOM   4312  C   ILE A 279      53.990  40.820  51.310  1.00  0.00           C
ATOM   4313  O   ILE A 279      54.390  41.500  50.350  1.00  0.00           O
ATOM   4314  N   PHE A 280      53.400  39.610  51.140  1.00  0.00           N
ATOM   4315  HN  PHE A 280      53.110  39.110  51.950  1.00  0.00           H
ATOM   4316  CA  PHE A 280      53.480  38.880  49.890  1.00  0.00           C
ATOM   4317  HA  PHE A 280      54.430  39.200  49.470  1.00  0.00           H
ATOM   4318  CB  PHE A 280      53.500  37.380  50.090  1.00  0.00           C
ATOM   4319  HB1 PHE A 280      53.230  36.900  49.130  1.00  0.00           H
ATOM   4320  HB2 PHE A 280      52.690  37.140  50.810  1.00  0.00           H
ATOM   4321  CG  PHE A 280      54.800  36.850  50.710  1.00  0.00           C
ATOM   4322  CD1 PHE A 280      55.990  37.240  50.130  1.00  0.00           C
ATOM   4323  HD1 PHE A 280      55.980  37.960  49.330  1.00  0.00           H
ATOM   4324  CE1 PHE A 280      57.240  37.010  50.690  1.00  0.00           C
ATOM   4325  HE1 PHE A 280      58.050  37.530  50.190  1.00  0.00           H
ATOM   4326  CZ  PHE A 280      57.320  36.250  51.870  1.00  0.00           C
ATOM   4327  HZ  PHE A 280      58.300  35.990  52.250  1.00  0.00           H
ATOM   4328  CD2 PHE A 280      54.920  36.140  51.910  1.00  0.00           C
ATOM   4329  HD2 PHE A 280      54.050  35.820  52.460  1.00  0.00           H
ATOM   4330  CE2 PHE A 280      56.160  35.720  52.420  1.00  0.00           C
ATOM   4331  HE2 PHE A 280      56.170  35.040  53.260  1.00  0.00           H
ATOM   4332  C   PHE A 280      52.620  39.470  48.790  1.00  0.00           C
ATOM   4333  O   PHE A 280      52.960  39.320  47.610  1.00  0.00           O
ATOM   4334  N   VAL A 281      51.500  40.180  49.040  1.00  0.00           N
ATOM   4335  HN  VAL A 281      51.000  40.140  49.900  1.00  0.00           H
ATOM   4336  CA  VAL A 281      50.840  40.990  48.020  1.00  0.00           C
ATOM   4337  HA  VAL A 281      50.610  40.280  47.230  1.00  0.00           H
ATOM   4338  CB  VAL A 281      49.560  41.500  48.660  1.00  0.00           C
ATOM   4339  HB  VAL A 281      49.840  42.030  49.590  1.00  0.00           H
ATOM   4340  CG1 VAL A 281      48.800  42.550  47.750  1.00  0.00           C
ATOM   4341 HG11 VAL A 281      49.410  43.460  47.500  1.00  0.00           H
ATOM   4342 HG12 VAL A 281      47.810  42.740  48.200  1.00  0.00           H
ATOM   4343 HG13 VAL A 281      48.650  42.110  46.740  1.00  0.00           H
ATOM   4344  CG2 VAL A 281      48.640  40.320  49.120  1.00  0.00           C
ATOM   4345 HG21 VAL A 281      47.750  40.610  49.720  1.00  0.00           H
ATOM   4346 HG22 VAL A 281      49.030  39.570  49.850  1.00  0.00           H
ATOM   4347 HG23 VAL A 281      48.460  39.800  48.150  1.00  0.00           H
ATOM   4348  C   VAL A 281      51.720  42.080  47.440  1.00  0.00           C
ATOM   4349  O   VAL A 281      51.800  42.290  46.220  1.00  0.00           O
ATOM   4350  N   ILE A 282      52.480  42.860  48.240  1.00  0.00           N
ATOM   4351  HN  ILE A 282      52.300  42.770  49.210  1.00  0.00           H
ATOM   4352  CA  ILE A 282      53.410  43.850  47.820  1.00  0.00           C
ATOM   4353  HA  ILE A 282      52.920  44.460  47.080  1.00  0.00           H
ATOM   4354  CB  ILE A 282      53.810  44.790  49.020  1.00  0.00           C
ATOM   4355  HB  ILE A 282      54.450  44.240  49.730  1.00  0.00           H
ATOM   4356  CG2 ILE A 282      54.810  45.940  48.520  1.00  0.00           C
ATOM   4357 HG21 ILE A 282      55.060  46.640  49.340  1.00  0.00           H
ATOM   4358 HG22 ILE A 282      54.210  46.500  47.770  1.00  0.00           H
ATOM   4359 HG23 ILE A 282      55.710  45.410  48.140  1.00  0.00           H
ATOM   4360  CG1 ILE A 282      52.570  45.200  49.800  1.00  0.00           C
ATOM   4361 HG11 ILE A 282      52.980  45.810  50.630  1.00  0.00           H
ATOM   4362 HG12 ILE A 282      52.000  44.350  50.220  1.00  0.00           H
ATOM   4363  CD  ILE A 282      51.520  46.030  49.020  1.00  0.00           C
ATOM   4364  HD1 ILE A 282      51.480  45.500  48.040  1.00  0.00           H
ATOM   4365  HD2 ILE A 282      51.920  47.060  48.930  1.00  0.00           H
ATOM   4366  HD3 ILE A 282      50.530  46.230  49.480  1.00  0.00           H
ATOM   4367  C   ILE A 282      54.610  43.320  47.100  1.00  0.00           C
ATOM   4368  O   ILE A 282      54.960  43.820  46.050  1.00  0.00           O
ATOM   4369  N   VAL A 283      55.260  42.240  47.540  1.00  0.00           N
ATOM   4370  HN  VAL A 283      55.020  41.950  48.470  1.00  0.00           H
ATOM   4371  CA  VAL A 283      56.290  41.490  46.750  1.00  0.00           C
ATOM   4372  HA  VAL A 283      57.130  42.070  46.390  1.00  0.00           H
ATOM   4373  CB  VAL A 283      56.740  40.310  47.670  1.00  0.00           C
ATOM   4374  HB  VAL A 283      55.910  39.580  47.790  1.00  0.00           H
ATOM   4375  CG1 VAL A 283      57.930  39.630  46.980  1.00  0.00           C
ATOM   4376 HG11 VAL A 283      58.330  38.770  47.540  1.00  0.00           H
ATOM   4377 HG12 VAL A 283      58.790  40.330  47.010  1.00  0.00           H
ATOM   4378 HG13 VAL A 283      57.580  39.340  45.960  1.00  0.00           H
ATOM   4379  CG2 VAL A 283      57.210  40.900  49.050  1.00  0.00           C
ATOM   4380 HG21 VAL A 283      58.180  41.420  48.910  1.00  0.00           H
ATOM   4381 HG22 VAL A 283      57.320  40.110  49.810  1.00  0.00           H
ATOM   4382 HG23 VAL A 283      56.520  41.650  49.500  1.00  0.00           H
ATOM   4383  C   VAL A 283      55.680  41.020  45.470  1.00  0.00           C
ATOM   4384  O   VAL A 283      56.210  41.250  44.390  1.00  0.00           O
ATOM   4385  N   TRP A 284      54.470  40.410  45.430  1.00  0.00           N
ATOM   4386  HN  TRP A 284      53.950  40.440  46.280  1.00  0.00           H
ATOM   4387  CA  TRP A 284      53.900  39.950  44.180  1.00  0.00           C
ATOM   4388  HA  TRP A 284      54.660  39.350  43.690  1.00  0.00           H
ATOM   4389  CB  TRP A 284      52.630  39.170  44.430  1.00  0.00           C
ATOM   4390  HB1 TRP A 284      52.000  39.950  44.890  1.00  0.00           H
ATOM   4391  HB2 TRP A 284      52.720  38.330  45.160  1.00  0.00           H
ATOM   4392  CG  TRP A 284      51.850  38.650  43.270  1.00  0.00           C
ATOM   4393  CD1 TRP A 284      50.900  39.360  42.560  1.00  0.00           C
ATOM   4394  HD1 TRP A 284      50.770  40.430  42.600  1.00  0.00           H
ATOM   4395  NE1 TRP A 284      50.180  38.420  41.810  1.00  0.00           N
ATOM   4396  HE1 TRP A 284      49.700  38.600  40.980  1.00  0.00           H
ATOM   4397  CE2 TRP A 284      50.670  37.160  42.030  1.00  0.00           C
ATOM   4398  CD2 TRP A 284      51.690  37.220  43.010  1.00  0.00           C
ATOM   4399  CE3 TRP A 284      52.280  36.070  43.510  1.00  0.00           C
ATOM   4400  HE3 TRP A 284      53.080  36.200  44.230  1.00  0.00           H
ATOM   4401  CZ3 TRP A 284      51.880  34.830  42.970  1.00  0.00           C
ATOM   4402  HZ3 TRP A 284      52.290  33.890  43.320  1.00  0.00           H
ATOM   4403  CZ2 TRP A 284      50.140  35.950  41.660  1.00  0.00           C
ATOM   4404  HZ2 TRP A 284      49.220  35.890  41.100  1.00  0.00           H
ATOM   4405  CH2 TRP A 284      50.720  34.820  42.180  1.00  0.00           C
ATOM   4406  HH2 TRP A 284      50.250  33.890  41.910  1.00  0.00           H
ATOM   4407  C   TRP A 284      53.580  41.110  43.300  1.00  0.00           C
ATOM   4408  O   TRP A 284      53.650  41.060  42.120  1.00  0.00           O
ATOM   4409  N   THR A 285      53.120  42.240  43.770  1.00  0.00           N
ATOM   4410  HN  THR A 285      52.950  42.250  44.760  1.00  0.00           H
ATOM   4411  CA  THR A 285      52.960  43.510  42.960  1.00  0.00           C
ATOM   4412  HA  THR A 285      52.450  43.300  42.030  1.00  0.00           H
ATOM   4413  CB  THR A 285      52.150  44.570  43.750  1.00  0.00           C
ATOM   4414  HB  THR A 285      52.560  44.970  44.700  1.00  0.00           H
ATOM   4415  OG1 THR A 285      50.910  44.060  44.080  1.00  0.00           O
ATOM   4416  HG1 THR A 285      51.170  43.540  44.840  1.00  0.00           H
ATOM   4417  CG2 THR A 285      51.930  45.900  42.880  1.00  0.00           C
ATOM   4418 HG21 THR A 285      52.800  46.560  42.660  1.00  0.00           H
ATOM   4419 HG22 THR A 285      51.220  46.540  43.450  1.00  0.00           H
ATOM   4420 HG23 THR A 285      51.470  45.600  41.920  1.00  0.00           H
ATOM   4421  C   THR A 285      54.250  44.180  42.400  1.00  0.00           C
ATOM   4422  O   THR A 285      54.320  44.650  41.240  1.00  0.00           O
ATOM   4423  N   LEU A 286      55.310  44.250  43.240  1.00  0.00           N
ATOM   4424  HN  LEU A 286      55.250  43.820  44.140  1.00  0.00           H
ATOM   4425  CA  LEU A 286      56.570  45.050  43.020  1.00  0.00           C
ATOM   4426  HA  LEU A 286      56.490  45.680  42.150  1.00  0.00           H
ATOM   4427  CB  LEU A 286      56.970  45.960  44.220  1.00  0.00           C
ATOM   4428  HB1 LEU A 286      57.840  46.600  43.960  1.00  0.00           H
ATOM   4429  HB2 LEU A 286      57.240  45.400  45.140  1.00  0.00           H
ATOM   4430  CG  LEU A 286      55.860  47.060  44.730  1.00  0.00           C
ATOM   4431  HG  LEU A 286      55.000  46.550  45.210  1.00  0.00           H
ATOM   4432  CD1 LEU A 286      56.510  47.930  45.870  1.00  0.00           C
ATOM   4433 HD11 LEU A 286      57.460  48.340  45.480  1.00  0.00           H
ATOM   4434 HD12 LEU A 286      56.790  47.210  46.670  1.00  0.00           H
ATOM   4435 HD13 LEU A 286      55.860  48.700  46.340  1.00  0.00           H
ATOM   4436  CD2 LEU A 286      55.370  47.890  43.590  1.00  0.00           C
ATOM   4437 HD21 LEU A 286      56.060  48.640  43.120  1.00  0.00           H
ATOM   4438 HD22 LEU A 286      54.550  48.600  43.840  1.00  0.00           H
ATOM   4439 HD23 LEU A 286      55.130  47.290  42.690  1.00  0.00           H
ATOM   4440  C   LEU A 286      57.800  44.230  42.620  1.00  0.00           C
ATOM   4441  O   LEU A 286      58.810  44.840  42.280  1.00  0.00           O
ATOM   4442  N   VAL A 287      57.630  42.870  42.680  1.00  0.00           N
ATOM   4443  HN  VAL A 287      56.820  42.470  43.090  1.00  0.00           H
ATOM   4444  CA  VAL A 287      58.450  41.870  42.030  1.00  0.00           C
ATOM   4445  HA  VAL A 287      59.230  42.330  41.440  1.00  0.00           H
ATOM   4446  CB  VAL A 287      59.140  40.950  43.010  1.00  0.00           C
ATOM   4447  HB  VAL A 287      58.380  40.230  43.390  1.00  0.00           H
ATOM   4448  CG1 VAL A 287      60.280  40.180  42.400  1.00  0.00           C
ATOM   4449 HG11 VAL A 287      61.080  40.900  42.120  1.00  0.00           H
ATOM   4450 HG12 VAL A 287      60.090  39.540  41.510  1.00  0.00           H
ATOM   4451 HG13 VAL A 287      60.620  39.470  43.180  1.00  0.00           H
ATOM   4452  CG2 VAL A 287      59.820  41.780  44.180  1.00  0.00           C
ATOM   4453 HG21 VAL A 287      60.420  41.030  44.740  1.00  0.00           H
ATOM   4454 HG22 VAL A 287      59.190  42.390  44.870  1.00  0.00           H
ATOM   4455 HG23 VAL A 287      60.470  42.540  43.690  1.00  0.00           H
ATOM   4456  C   VAL A 287      57.660  41.040  41.070  1.00  0.00           C
ATOM   4457  O   VAL A 287      56.590  40.490  41.220  1.00  0.00           O
ATOM   4458  N   ASP A 288      58.190  40.850  39.840  1.00  0.00           N
ATOM   4459  HN  ASP A 288      58.980  41.420  39.640  1.00  0.00           H
ATOM   4460  CA  ASP A 288      57.870  39.850  38.900  1.00  0.00           C
ATOM   4461  HA  ASP A 288      56.840  40.020  38.620  1.00  0.00           H
ATOM   4462  CB  ASP A 288      58.790  40.000  37.640  1.00  0.00           C
ATOM   4463  HB1 ASP A 288      58.620  39.180  36.900  1.00  0.00           H
ATOM   4464  HB2 ASP A 288      59.860  39.990  37.940  1.00  0.00           H
ATOM   4465  CG  ASP A 288      58.430  41.280  36.880  1.00  0.00           C
ATOM   4466  OD1 ASP A 288      57.210  41.600  36.770  1.00  0.00           O
ATOM   4467  OD2 ASP A 288      59.420  41.840  36.320  1.00  0.00           O
ATOM   4468  C   ASP A 288      58.070  38.330  39.360  1.00  0.00           C
ATOM   4469  O   ASP A 288      58.830  37.540  38.760  1.00  0.00           O
ATOM   4470  N   ILE A 289      57.360  37.910  40.420  1.00  0.00           N
ATOM   4471  HN  ILE A 289      56.790  38.610  40.850  1.00  0.00           H
ATOM   4472  CA  ILE A 289      57.390  36.570  40.960  1.00  0.00           C
ATOM   4473  HA  ILE A 289      58.020  35.940  40.340  1.00  0.00           H
ATOM   4474  CB  ILE A 289      57.820  36.590  42.430  1.00  0.00           C
ATOM   4475  HB  ILE A 289      58.650  37.330  42.480  1.00  0.00           H
ATOM   4476  CG2 ILE A 289      56.620  37.150  43.240  1.00  0.00           C
ATOM   4477 HG21 ILE A 289      55.690  36.550  43.110  1.00  0.00           H
ATOM   4478 HG22 ILE A 289      56.310  38.100  42.750  1.00  0.00           H
ATOM   4479 HG23 ILE A 289      56.880  37.240  44.310  1.00  0.00           H
ATOM   4480  CG1 ILE A 289      58.290  35.260  42.880  1.00  0.00           C
ATOM   4481 HG11 ILE A 289      57.580  34.470  42.550  1.00  0.00           H
ATOM   4482 HG12 ILE A 289      58.270  35.170  43.990  1.00  0.00           H
ATOM   4483  CD  ILE A 289      59.710  34.920  42.340  1.00  0.00           C
ATOM   4484  HD1 ILE A 289      60.220  34.010  42.730  1.00  0.00           H
ATOM   4485  HD2 ILE A 289      60.380  35.760  42.630  1.00  0.00           H
ATOM   4486  HD3 ILE A 289      59.730  34.820  41.240  1.00  0.00           H
ATOM   4487  C   ILE A 289      55.970  36.040  40.640  1.00  0.00           C
ATOM   4488  O   ILE A 289      55.500  34.910  40.940  1.00  0.00           O
ATOM   4489  N   ASP A 290      55.150  36.920  40.050  1.00  0.00           N
ATOM   4490  HN  ASP A 290      55.530  37.710  39.580  1.00  0.00           H
ATOM   4491  CA  ASP A 290      53.700  36.780  40.080  1.00  0.00           C
ATOM   4492  HA  ASP A 290      53.400  36.570  41.100  1.00  0.00           H
ATOM   4493  CB  ASP A 290      53.000  38.080  39.700  1.00  0.00           C
ATOM   4494  HB1 ASP A 290      53.180  38.920  40.410  1.00  0.00           H
ATOM   4495  HB2 ASP A 290      51.920  37.860  39.720  1.00  0.00           H
ATOM   4496  CG  ASP A 290      53.330  38.750  38.380  1.00  0.00           C
ATOM   4497  OD1 ASP A 290      54.540  38.980  38.110  1.00  0.00           O
ATOM   4498  OD2 ASP A 290      52.400  39.240  37.680  1.00  0.00           O
ATOM   4499  C   ASP A 290      53.310  35.670  39.090  1.00  0.00           C
ATOM   4500  O   ASP A 290      53.550  35.640  37.900  1.00  0.00           O
ATOM   4501  N   ARG A 291      52.690  34.610  39.700  1.00  0.00           N
ATOM   4502  HN  ARG A 291      52.440  34.730  40.660  1.00  0.00           H
ATOM   4503  CA  ARG A 291      52.210  33.400  39.100  1.00  0.00           C
ATOM   4504  HA  ARG A 291      51.740  32.780  39.850  1.00  0.00           H
ATOM   4505  CB  ARG A 291      51.140  33.610  38.000  1.00  0.00           C
ATOM   4506  HB1 ARG A 291      50.760  32.630  37.640  1.00  0.00           H
ATOM   4507  HB2 ARG A 291      51.670  34.170  37.210  1.00  0.00           H
ATOM   4508  CG  ARG A 291      49.870  34.400  38.440  1.00  0.00           C
ATOM   4509  HG1 ARG A 291      50.080  35.050  39.320  1.00  0.00           H
ATOM   4510  HG2 ARG A 291      49.090  33.630  38.620  1.00  0.00           H
ATOM   4511  CD  ARG A 291      49.200  35.270  37.330  1.00  0.00           C
ATOM   4512  HD1 ARG A 291      49.850  36.120  37.050  1.00  0.00           H
ATOM   4513  HD2 ARG A 291      48.240  35.770  37.560  1.00  0.00           H
ATOM   4514  NE  ARG A 291      48.960  34.380  36.170  1.00  0.00           N
ATOM   4515  HE  ARG A 291      48.420  33.550  36.300  1.00  0.00           H
ATOM   4516  CZ  ARG A 291      49.090  34.750  34.910  1.00  0.00           C
ATOM   4517  NH1 ARG A 291      48.610  33.930  34.020  1.00  0.00           N
ATOM   4518 HH11 ARG A 291      48.380  32.980  34.210  1.00  0.00           H
ATOM   4519 HH12 ARG A 291      48.300  34.400  33.190  1.00  0.00           H
ATOM   4520  NH2 ARG A 291      49.520  35.940  34.480  1.00  0.00           N
ATOM   4521 HH21 ARG A 291      49.830  36.540  35.210  1.00  0.00           H
ATOM   4522 HH22 ARG A 291      49.730  36.250  33.560  1.00  0.00           H
ATOM   4523  C   ARG A 291      53.310  32.500  38.540  1.00  0.00           C
ATOM   4524  O   ARG A 291      53.110  31.720  37.540  1.00  0.00           O
ATOM   4525  N   ARG A 292      54.610  32.710  38.980  1.00  0.00           N
ATOM   4526  HN  ARG A 292      54.770  33.390  39.690  1.00  0.00           H
ATOM   4527  CA  ARG A 292      55.740  32.190  38.250  1.00  0.00           C
ATOM   4528  HA  ARG A 292      55.640  32.700  37.310  1.00  0.00           H
ATOM   4529  CB  ARG A 292      57.050  32.920  38.780  1.00  0.00           C
ATOM   4530  HB1 ARG A 292      56.680  33.940  38.990  1.00  0.00           H
ATOM   4531  HB2 ARG A 292      57.620  32.890  37.820  1.00  0.00           H
ATOM   4532  CG  ARG A 292      57.820  32.340  39.980  1.00  0.00           C
ATOM   4533  HG1 ARG A 292      57.010  31.780  40.490  1.00  0.00           H
ATOM   4534  HG2 ARG A 292      58.150  33.120  40.710  1.00  0.00           H
ATOM   4535  CD  ARG A 292      59.020  31.410  39.680  1.00  0.00           C
ATOM   4536  HD1 ARG A 292      59.950  31.910  39.330  1.00  0.00           H
ATOM   4537  HD2 ARG A 292      58.760  30.680  38.890  1.00  0.00           H
ATOM   4538  NE  ARG A 292      59.290  30.760  40.930  1.00  0.00           N
ATOM   4539  HE  ARG A 292      58.540  30.370  41.470  1.00  0.00           H
ATOM   4540  CZ  ARG A 292      60.400  29.980  41.050  1.00  0.00           C
ATOM   4541  NH1 ARG A 292      60.310  28.920  41.780  1.00  0.00           N
ATOM   4542 HH11 ARG A 292      61.110  28.330  41.860  1.00  0.00           H
ATOM   4543 HH12 ARG A 292      59.430  28.440  41.750  1.00  0.00           H
ATOM   4544  NH2 ARG A 292      61.520  30.140  40.420  1.00  0.00           N
ATOM   4545 HH21 ARG A 292      61.730  30.950  39.880  1.00  0.00           H
ATOM   4546 HH22 ARG A 292      62.270  29.530  40.680  1.00  0.00           H
ATOM   4547  C   ARG A 292      55.800  30.690  38.090  1.00  0.00           C
ATOM   4548  O   ARG A 292      56.180  30.250  37.060  1.00  0.00           O
ATOM   4549  N   ASP A 293      55.390  29.940  39.130  1.00  0.00           N
ATOM   4550  HN  ASP A 293      55.230  30.300  40.040  1.00  0.00           H
ATOM   4551  CA  ASP A 293      55.270  28.550  39.020  1.00  0.00           C
ATOM   4552  HA  ASP A 293      54.800  28.390  38.060  1.00  0.00           H
ATOM   4553  CB  ASP A 293      56.680  27.800  39.110  1.00  0.00           C
ATOM   4554  HB1 ASP A 293      57.380  28.320  38.420  1.00  0.00           H
ATOM   4555  HB2 ASP A 293      56.540  26.730  38.840  1.00  0.00           H
ATOM   4556  CG  ASP A 293      57.420  27.850  40.450  1.00  0.00           C
ATOM   4557  OD1 ASP A 293      58.380  27.050  40.530  1.00  0.00           O
ATOM   4558  OD2 ASP A 293      57.150  28.700  41.320  1.00  0.00           O
ATOM   4559  C   ASP A 293      54.250  28.040  40.070  1.00  0.00           C
ATOM   4560  O   ASP A 293      53.890  28.780  41.010  1.00  0.00           O
ATOM   4561  N   PRO A 294      53.700  26.820  39.990  1.00  0.00           N
ATOM   4562  CD  PRO A 294      53.800  25.970  38.720  1.00  0.00           C
ATOM   4563  HD1 PRO A 294      54.670  26.000  38.040  1.00  0.00           H
ATOM   4564  HD2 PRO A 294      52.880  26.270  38.170  1.00  0.00           H
ATOM   4565  CA  PRO A 294      52.750  26.220  40.960  1.00  0.00           C
ATOM   4566  HA  PRO A 294      51.920  26.900  40.830  1.00  0.00           H
ATOM   4567  CB  PRO A 294      52.550  24.790  40.370  1.00  0.00           C
ATOM   4568  HB1 PRO A 294      51.590  24.760  39.810  1.00  0.00           H
ATOM   4569  HB2 PRO A 294      52.400  24.030  41.170  1.00  0.00           H
ATOM   4570  CG  PRO A 294      53.650  24.620  39.370  1.00  0.00           C
ATOM   4571  HG1 PRO A 294      54.650  24.350  39.780  1.00  0.00           H
ATOM   4572  HG2 PRO A 294      53.450  23.730  38.730  1.00  0.00           H
ATOM   4573  C   PRO A 294      53.220  26.290  42.380  1.00  0.00           C
ATOM   4574  O   PRO A 294      52.390  26.420  43.230  1.00  0.00           O
ATOM   4575  N   LEU A 295      54.550  26.140  42.660  1.00  0.00           N
ATOM   4576  HN  LEU A 295      55.150  25.860  41.910  1.00  0.00           H
ATOM   4577  CA  LEU A 295      55.130  26.190  43.970  1.00  0.00           C
ATOM   4578  HA  LEU A 295      54.630  25.510  44.650  1.00  0.00           H
ATOM   4579  CB  LEU A 295      56.700  25.810  43.780  1.00  0.00           C
ATOM   4580  HB1 LEU A 295      57.150  26.490  43.030  1.00  0.00           H
ATOM   4581  HB2 LEU A 295      56.740  24.730  43.510  1.00  0.00           H
ATOM   4582  CG  LEU A 295      57.580  25.920  45.020  1.00  0.00           C
ATOM   4583  HG  LEU A 295      57.140  26.730  45.650  1.00  0.00           H
ATOM   4584  CD1 LEU A 295      57.850  24.700  45.940  1.00  0.00           C
ATOM   4585 HD11 LEU A 295      58.540  24.950  46.780  1.00  0.00           H
ATOM   4586 HD12 LEU A 295      58.500  23.960  45.430  1.00  0.00           H
ATOM   4587 HD13 LEU A 295      56.930  24.160  46.250  1.00  0.00           H
ATOM   4588  CD2 LEU A 295      58.980  26.360  44.550  1.00  0.00           C
ATOM   4589 HD21 LEU A 295      59.620  26.260  45.450  1.00  0.00           H
ATOM   4590 HD22 LEU A 295      59.100  27.440  44.280  1.00  0.00           H
ATOM   4591 HD23 LEU A 295      59.090  25.690  43.670  1.00  0.00           H
ATOM   4592  C   LEU A 295      55.000  27.550  44.720  1.00  0.00           C
ATOM   4593  O   LEU A 295      54.400  27.790  45.820  1.00  0.00           O
ATOM   4594  N   VAL A 296      55.370  28.640  44.090  1.00  0.00           N
ATOM   4595  HN  VAL A 296      55.730  28.440  43.190  1.00  0.00           H
ATOM   4596  CA  VAL A 296      55.010  30.020  44.460  1.00  0.00           C
ATOM   4597  HA  VAL A 296      55.500  30.170  45.420  1.00  0.00           H
ATOM   4598  CB  VAL A 296      55.690  30.960  43.440  1.00  0.00           C
ATOM   4599  HB  VAL A 296      55.620  30.600  42.390  1.00  0.00           H
ATOM   4600  CG1 VAL A 296      54.940  32.360  43.390  1.00  0.00           C
ATOM   4601 HG11 VAL A 296      55.360  32.980  42.570  1.00  0.00           H
ATOM   4602 HG12 VAL A 296      55.070  32.860  44.380  1.00  0.00           H
ATOM   4603 HG13 VAL A 296      53.870  32.300  43.100  1.00  0.00           H
ATOM   4604  CG2 VAL A 296      57.200  31.280  43.780  1.00  0.00           C
ATOM   4605 HG21 VAL A 296      57.680  30.280  43.850  1.00  0.00           H
ATOM   4606 HG22 VAL A 296      57.360  31.900  44.690  1.00  0.00           H
ATOM   4607 HG23 VAL A 296      57.590  31.820  42.890  1.00  0.00           H
ATOM   4608  C   VAL A 296      53.510  30.290  44.540  1.00  0.00           C
ATOM   4609  O   VAL A 296      53.120  30.930  45.500  1.00  0.00           O
ATOM   4610  N   VAL A 297      52.610  29.840  43.660  1.00  0.00           N
ATOM   4611  HN  VAL A 297      52.870  29.400  42.800  1.00  0.00           H
ATOM   4612  CA  VAL A 297      51.180  30.040  43.860  1.00  0.00           C
ATOM   4613  HA  VAL A 297      51.060  31.110  43.980  1.00  0.00           H
ATOM   4614  CB  VAL A 297      50.450  29.700  42.550  1.00  0.00           C
ATOM   4615  HB  VAL A 297      50.840  28.720  42.220  1.00  0.00           H
ATOM   4616  CG1 VAL A 297      48.990  29.820  42.780  1.00  0.00           C
ATOM   4617 HG11 VAL A 297      48.620  28.910  43.290  1.00  0.00           H
ATOM   4618 HG12 VAL A 297      48.410  29.730  41.830  1.00  0.00           H
ATOM   4619 HG13 VAL A 297      48.700  30.750  43.320  1.00  0.00           H
ATOM   4620  CG2 VAL A 297      50.900  30.620  41.420  1.00  0.00           C
ATOM   4621 HG21 VAL A 297      50.440  31.630  41.510  1.00  0.00           H
ATOM   4622 HG22 VAL A 297      50.490  30.240  40.460  1.00  0.00           H
ATOM   4623 HG23 VAL A 297      52.000  30.750  41.390  1.00  0.00           H
ATOM   4624  C   VAL A 297      50.600  29.260  45.060  1.00  0.00           C
ATOM   4625  O   VAL A 297      49.730  29.760  45.810  1.00  0.00           O
ATOM   4626  N   ALA A 298      51.080  28.070  45.370  1.00  0.00           N
ATOM   4627  HN  ALA A 298      51.830  27.680  44.840  1.00  0.00           H
ATOM   4628  CA  ALA A 298      50.680  27.380  46.560  1.00  0.00           C
ATOM   4629  HA  ALA A 298      49.600  27.350  46.590  1.00  0.00           H
ATOM   4630  CB  ALA A 298      51.220  25.930  46.600  1.00  0.00           C
ATOM   4631  HB1 ALA A 298      50.800  25.380  45.730  1.00  0.00           H
ATOM   4632  HB2 ALA A 298      51.170  25.310  47.510  1.00  0.00           H
ATOM   4633  HB3 ALA A 298      52.310  26.120  46.450  1.00  0.00           H
ATOM   4634  C   ALA A 298      51.000  28.030  47.830  1.00  0.00           C
ATOM   4635  O   ALA A 298      50.300  27.980  48.890  1.00  0.00           O
ATOM   4636  N   ALA A 299      52.180  28.670  47.860  1.00  0.00           N
ATOM   4637  HN  ALA A 299      52.840  28.390  47.170  1.00  0.00           H
ATOM   4638  CA  ALA A 299      52.680  29.560  48.810  1.00  0.00           C
ATOM   4639  HA  ALA A 299      52.500  29.160  49.790  1.00  0.00           H
ATOM   4640  CB  ALA A 299      54.190  29.690  48.670  1.00  0.00           C
ATOM   4641  HB1 ALA A 299      54.540  30.450  49.400  1.00  0.00           H
ATOM   4642  HB2 ALA A 299      54.520  30.030  47.670  1.00  0.00           H
ATOM   4643  HB3 ALA A 299      54.800  28.800  48.930  1.00  0.00           H
ATOM   4644  C   ALA A 299      52.010  30.890  48.970  1.00  0.00           C
ATOM   4645  O   ALA A 299      51.860  31.470  50.070  1.00  0.00           O
ATOM   4646  N   LEU A 300      51.390  31.480  47.920  1.00  0.00           N
ATOM   4647  HN  LEU A 300      51.460  31.070  47.010  1.00  0.00           H
ATOM   4648  CA  LEU A 300      50.460  32.610  48.130  1.00  0.00           C
ATOM   4649  HA  LEU A 300      50.910  33.310  48.820  1.00  0.00           H
ATOM   4650  CB  LEU A 300      50.130  33.260  46.750  1.00  0.00           C
ATOM   4651  HB1 LEU A 300      49.740  32.530  46.000  1.00  0.00           H
ATOM   4652  HB2 LEU A 300      51.110  33.590  46.340  1.00  0.00           H
ATOM   4653  CG  LEU A 300      49.100  34.460  46.680  1.00  0.00           C
ATOM   4654  HG  LEU A 300      48.150  34.050  47.080  1.00  0.00           H
ATOM   4655  CD1 LEU A 300      49.530  35.540  47.710  1.00  0.00           C
ATOM   4656 HD11 LEU A 300      48.750  36.330  47.660  1.00  0.00           H
ATOM   4657 HD12 LEU A 300      50.470  36.000  47.350  1.00  0.00           H
ATOM   4658 HD13 LEU A 300      49.580  35.060  48.710  1.00  0.00           H
ATOM   4659  CD2 LEU A 300      48.760  34.880  45.230  1.00  0.00           C
ATOM   4660 HD21 LEU A 300      47.720  35.280  45.250  1.00  0.00           H
ATOM   4661 HD22 LEU A 300      48.710  33.950  44.620  1.00  0.00           H
ATOM   4662 HD23 LEU A 300      49.490  35.640  44.870  1.00  0.00           H
ATOM   4663  C   LEU A 300      49.100  32.150  48.750  1.00  0.00           C
ATOM   4664  O   LEU A 300      48.490  32.940  49.590  1.00  0.00           O
ATOM   4665  N   HSD A 301      48.560  30.970  48.370  1.00  0.00           N
ATOM   4666  HN  HSD A 301      49.020  30.380  47.720  1.00  0.00           H
ATOM   4667  CA  HSD A 301      47.310  30.510  48.990  1.00  0.00           C
ATOM   4668  HA  HSD A 301      46.450  31.140  48.800  1.00  0.00           H
ATOM   4669  CB  HSD A 301      46.660  29.130  48.540  1.00  0.00           C
ATOM   4670  HB1 HSD A 301      45.830  28.860  49.230  1.00  0.00           H
ATOM   4671  HB2 HSD A 301      47.480  28.380  48.550  1.00  0.00           H
ATOM   4672  ND1 HSD A 301      45.100  29.840  46.670  1.00  0.00           N
ATOM   4673  HD1 HSD A 301      44.650  30.490  47.280  1.00  0.00           H
ATOM   4674  CG  HSD A 301      46.260  29.190  47.100  1.00  0.00           C
ATOM   4675  CE1 HSD A 301      45.080  29.720  45.350  1.00  0.00           C
ATOM   4676  HE1 HSD A 301      44.360  30.200  44.690  1.00  0.00           H
ATOM   4677  NE2 HSD A 301      46.070  29.020  44.840  1.00  0.00           N
ATOM   4678  CD2 HSD A 301      46.860  28.730  45.950  1.00  0.00           C
ATOM   4679  HD2 HSD A 301      47.800  28.240  45.780  1.00  0.00           H
ATOM   4680  C   HSD A 301      47.470  30.300  50.450  1.00  0.00           C
ATOM   4681  O   HSD A 301      46.530  30.610  51.200  1.00  0.00           O
ATOM   4682  N   LEU A 302      48.610  29.710  50.980  1.00  0.00           N
ATOM   4683  HN  LEU A 302      49.240  29.390  50.280  1.00  0.00           H
ATOM   4684  CA  LEU A 302      49.010  29.460  52.330  1.00  0.00           C
ATOM   4685  HA  LEU A 302      48.260  28.780  52.710  1.00  0.00           H
ATOM   4686  CB  LEU A 302      50.440  28.880  52.260  1.00  0.00           C
ATOM   4687  HB1 LEU A 302      51.120  29.490  51.630  1.00  0.00           H
ATOM   4688  HB2 LEU A 302      50.470  27.870  51.800  1.00  0.00           H
ATOM   4689  CG  LEU A 302      51.140  28.620  53.640  1.00  0.00           C
ATOM   4690  HG  LEU A 302      51.110  29.550  54.250  1.00  0.00           H
ATOM   4691  CD1 LEU A 302      50.280  27.560  54.470  1.00  0.00           C
ATOM   4692 HD11 LEU A 302      49.400  28.080  54.920  1.00  0.00           H
ATOM   4693 HD12 LEU A 302      50.880  27.100  55.280  1.00  0.00           H
ATOM   4694 HD13 LEU A 302      49.920  26.700  53.860  1.00  0.00           H
ATOM   4695  CD2 LEU A 302      52.640  28.150  53.420  1.00  0.00           C
ATOM   4696 HD21 LEU A 302      53.080  28.920  52.750  1.00  0.00           H
ATOM   4697 HD22 LEU A 302      52.740  27.130  52.980  1.00  0.00           H
ATOM   4698 HD23 LEU A 302      53.220  28.160  54.370  1.00  0.00           H
ATOM   4699  C   LEU A 302      49.000  30.760  53.130  1.00  0.00           C
ATOM   4700  O   LEU A 302      48.470  30.840  54.230  1.00  0.00           O
ATOM   4701  N   CYS A 303      49.510  31.890  52.600  1.00  0.00           N
ATOM   4702  HN  CYS A 303      49.810  31.810  51.650  1.00  0.00           H
ATOM   4703  CA  CYS A 303      49.420  33.220  53.170  1.00  0.00           C
ATOM   4704  HA  CYS A 303      49.710  33.110  54.200  1.00  0.00           H
ATOM   4705  CB  CYS A 303      50.380  34.270  52.550  1.00  0.00           C
ATOM   4706  HB1 CYS A 303      50.320  35.090  53.290  1.00  0.00           H
ATOM   4707  HB2 CYS A 303      49.900  34.680  51.640  1.00  0.00           H
ATOM   4708  SG  CYS A 303      52.210  33.610  52.320  1.00  0.00           S
ATOM   4709  HG1 CYS A 303      51.870  32.790  51.340  1.00  0.00           H
ATOM   4710  C   CYS A 303      48.010  33.830  53.270  1.00  0.00           C
ATOM   4711  O   CYS A 303      47.680  34.400  54.300  1.00  0.00           O
ATOM   4712  N   ILE A 304      47.160  33.650  52.220  1.00  0.00           N
ATOM   4713  HN  ILE A 304      47.550  33.270  51.390  1.00  0.00           H
ATOM   4714  CA  ILE A 304      45.740  34.000  52.280  1.00  0.00           C
ATOM   4715  HA  ILE A 304      45.710  35.000  52.670  1.00  0.00           H
ATOM   4716  CB  ILE A 304      45.080  33.900  50.930  1.00  0.00           C
ATOM   4717  HB  ILE A 304      45.130  32.880  50.490  1.00  0.00           H
ATOM   4718  CG2 ILE A 304      43.560  34.100  51.070  1.00  0.00           C
ATOM   4719 HG21 ILE A 304      43.020  33.210  51.440  1.00  0.00           H
ATOM   4720 HG22 ILE A 304      43.080  34.210  50.070  1.00  0.00           H
ATOM   4721 HG23 ILE A 304      43.270  35.010  51.630  1.00  0.00           H
ATOM   4722  CG1 ILE A 304      45.670  35.000  49.970  1.00  0.00           C
ATOM   4723 HG11 ILE A 304      46.770  34.810  49.960  1.00  0.00           H
ATOM   4724 HG12 ILE A 304      45.510  35.930  50.560  1.00  0.00           H
ATOM   4725  CD  ILE A 304      45.100  34.970  48.520  1.00  0.00           C
ATOM   4726  HD1 ILE A 304      45.560  35.690  47.830  1.00  0.00           H
ATOM   4727  HD2 ILE A 304      44.000  35.090  48.470  1.00  0.00           H
ATOM   4728  HD3 ILE A 304      45.280  33.950  48.120  1.00  0.00           H
ATOM   4729  C   ILE A 304      45.000  33.250  53.320  1.00  0.00           C
ATOM   4730  O   ILE A 304      44.160  33.790  53.980  1.00  0.00           O
ATOM   4731  N   ALA A 305      45.260  31.900  53.520  1.00  0.00           N
ATOM   4732  HN  ALA A 305      45.920  31.430  52.950  1.00  0.00           H
ATOM   4733  CA  ALA A 305      44.550  31.080  54.490  1.00  0.00           C
ATOM   4734  HA  ALA A 305      43.480  31.220  54.420  1.00  0.00           H
ATOM   4735  CB  ALA A 305      44.770  29.650  54.160  1.00  0.00           C
ATOM   4736  HB1 ALA A 305      45.850  29.400  54.170  1.00  0.00           H
ATOM   4737  HB2 ALA A 305      44.330  29.440  53.160  1.00  0.00           H
ATOM   4738  HB3 ALA A 305      44.200  28.960  54.820  1.00  0.00           H
ATOM   4739  C   ALA A 305      44.910  31.350  55.950  1.00  0.00           C
ATOM   4740  O   ALA A 305      44.080  31.250  56.820  1.00  0.00           O
ATOM   4741  N   LEU A 306      46.220  31.740  56.170  1.00  0.00           N
ATOM   4742  HN  LEU A 306      46.830  31.880  55.390  1.00  0.00           H
ATOM   4743  CA  LEU A 306      46.590  32.330  57.490  1.00  0.00           C
ATOM   4744  HA  LEU A 306      46.460  31.540  58.220  1.00  0.00           H
ATOM   4745  CB  LEU A 306      48.120  32.530  57.480  1.00  0.00           C
ATOM   4746  HB1 LEU A 306      48.350  33.330  56.740  1.00  0.00           H
ATOM   4747  HB2 LEU A 306      48.640  31.590  57.200  1.00  0.00           H
ATOM   4748  CG  LEU A 306      48.700  33.020  58.860  1.00  0.00           C
ATOM   4749  HG  LEU A 306      48.290  34.040  59.030  1.00  0.00           H
ATOM   4750  CD1 LEU A 306      48.260  32.070  59.990  1.00  0.00           C
ATOM   4751 HD11 LEU A 306      48.610  32.480  60.970  1.00  0.00           H
ATOM   4752 HD12 LEU A 306      48.750  31.080  59.860  1.00  0.00           H
ATOM   4753 HD13 LEU A 306      47.170  32.040  60.180  1.00  0.00           H
ATOM   4754  CD2 LEU A 306      50.270  33.180  59.020  1.00  0.00           C
ATOM   4755 HD21 LEU A 306      50.580  33.750  58.120  1.00  0.00           H
ATOM   4756 HD22 LEU A 306      50.680  32.150  58.950  1.00  0.00           H
ATOM   4757 HD23 LEU A 306      50.400  33.630  60.030  1.00  0.00           H
ATOM   4758  C   LEU A 306      45.750  33.560  57.860  1.00  0.00           C
ATOM   4759  O   LEU A 306      45.320  33.730  58.960  1.00  0.00           O
ATOM   4760  N   GLY A 307      45.550  34.480  56.860  1.00  0.00           N
ATOM   4761  HN  GLY A 307      45.880  34.250  55.950  1.00  0.00           H
ATOM   4762  CA  GLY A 307      44.750  35.660  57.000  1.00  0.00           C
ATOM   4763  HA1 GLY A 307      44.630  36.040  55.990  1.00  0.00           H
ATOM   4764  HA2 GLY A 307      45.200  36.300  57.750  1.00  0.00           H
ATOM   4765  C   GLY A 307      43.280  35.270  57.450  1.00  0.00           C
ATOM   4766  O   GLY A 307      42.680  35.880  58.360  1.00  0.00           O
ATOM   4767  N   TYR A 308      42.650  34.260  56.860  1.00  0.00           N
ATOM   4768  HN  TYR A 308      43.020  33.880  56.020  1.00  0.00           H
ATOM   4769  CA  TYR A 308      41.390  33.660  57.430  1.00  0.00           C
ATOM   4770  HA  TYR A 308      40.660  34.430  57.630  1.00  0.00           H
ATOM   4771  CB  TYR A 308      40.710  32.770  56.380  1.00  0.00           C
ATOM   4772  HB1 TYR A 308      39.850  32.230  56.830  1.00  0.00           H
ATOM   4773  HB2 TYR A 308      41.360  31.970  55.960  1.00  0.00           H
ATOM   4774  CG  TYR A 308      40.290  33.600  55.160  1.00  0.00           C
ATOM   4775  CD1 TYR A 308      39.320  34.610  55.350  1.00  0.00           C
ATOM   4776  HD1 TYR A 308      38.910  34.860  56.320  1.00  0.00           H
ATOM   4777  CE1 TYR A 308      39.010  35.410  54.230  1.00  0.00           C
ATOM   4778  HE1 TYR A 308      38.350  36.250  54.430  1.00  0.00           H
ATOM   4779  CZ  TYR A 308      39.560  35.170  52.920  1.00  0.00           C
ATOM   4780  OH  TYR A 308      39.260  36.080  51.850  1.00  0.00           O
ATOM   4781  HH  TYR A 308      39.180  36.970  52.200  1.00  0.00           H
ATOM   4782  CD2 TYR A 308      40.730  33.270  53.810  1.00  0.00           C
ATOM   4783  HD2 TYR A 308      41.570  32.640  53.530  1.00  0.00           H
ATOM   4784  CE2 TYR A 308      40.490  34.120  52.700  1.00  0.00           C
ATOM   4785  HE2 TYR A 308      41.010  34.040  51.750  1.00  0.00           H
ATOM   4786  C   TYR A 308      41.440  32.830  58.780  1.00  0.00           C
ATOM   4787  O   TYR A 308      40.480  32.680  59.550  1.00  0.00           O
ATOM   4788  N   ALA A 309      42.610  32.190  59.050  1.00  0.00           N
ATOM   4789  HN  ALA A 309      43.350  32.100  58.390  1.00  0.00           H
ATOM   4790  CA  ALA A 309      42.790  31.420  60.280  1.00  0.00           C
ATOM   4791  HA  ALA A 309      41.950  30.750  60.400  1.00  0.00           H
ATOM   4792  CB  ALA A 309      44.050  30.610  60.220  1.00  0.00           C
ATOM   4793  HB1 ALA A 309      44.870  31.310  60.490  1.00  0.00           H
ATOM   4794  HB2 ALA A 309      44.210  30.390  59.140  1.00  0.00           H
ATOM   4795  HB3 ALA A 309      44.140  29.780  60.950  1.00  0.00           H
ATOM   4796  C   ALA A 309      42.680  32.220  61.510  1.00  0.00           C
ATOM   4797  O   ALA A 309      42.240  31.760  62.550  1.00  0.00           O
ATOM   4798  N   ASN A 310      43.070  33.510  61.460  1.00  0.00           N
ATOM   4799  HN  ASN A 310      43.520  33.820  60.630  1.00  0.00           H
ATOM   4800  CA  ASN A 310      42.690  34.590  62.380  1.00  0.00           C
ATOM   4801  HA  ASN A 310      43.390  34.610  63.200  1.00  0.00           H
ATOM   4802  CB  ASN A 310      42.740  35.960  61.700  1.00  0.00           C
ATOM   4803  HB1 ASN A 310      42.250  36.030  60.710  1.00  0.00           H
ATOM   4804  HB2 ASN A 310      43.830  36.100  61.550  1.00  0.00           H
ATOM   4805  CG  ASN A 310      42.340  37.160  62.540  1.00  0.00           C
ATOM   4806  OD1 ASN A 310      43.040  37.660  63.430  1.00  0.00           O
ATOM   4807  ND2 ASN A 310      41.210  37.840  62.170  1.00  0.00           N
ATOM   4808 HD21 ASN A 310      41.010  38.730  62.580  1.00  0.00           H
ATOM   4809 HD22 ASN A 310      40.530  37.360  61.620  1.00  0.00           H
ATOM   4810  C   ASN A 310      41.240  34.440  62.940  1.00  0.00           C
ATOM   4811  O   ASN A 310      40.960  34.610  64.110  1.00  0.00           O
ATOM   4812  N   SER A 311      40.250  34.160  62.000  1.00  0.00           N
ATOM   4813  HN  SER A 311      40.450  33.820  61.090  1.00  0.00           H
ATOM   4814  CA  SER A 311      38.810  34.340  62.330  1.00  0.00           C
ATOM   4815  HA  SER A 311      38.730  35.110  63.080  1.00  0.00           H
ATOM   4816  CB  SER A 311      38.050  34.780  61.020  1.00  0.00           C
ATOM   4817  HB1 SER A 311      36.950  34.890  61.170  1.00  0.00           H
ATOM   4818  HB2 SER A 311      38.190  33.980  60.260  1.00  0.00           H
ATOM   4819  OG  SER A 311      38.610  35.980  60.480  1.00  0.00           O
ATOM   4820  HG1 SER A 311      38.470  36.660  61.140  1.00  0.00           H
ATOM   4821  C   SER A 311      38.310  33.090  62.990  1.00  0.00           C
ATOM   4822  O   SER A 311      37.140  33.010  63.200  1.00  0.00           O
ATOM   4823  N   SER A 312      39.160  32.020  63.310  1.00  0.00           N
ATOM   4824  HN  SER A 312      40.090  32.320  63.120  1.00  0.00           H
ATOM   4825  CA  SER A 312      38.860  30.890  64.160  1.00  0.00           C
ATOM   4826  HA  SER A 312      37.850  31.000  64.520  1.00  0.00           H
ATOM   4827  CB  SER A 312      39.030  29.660  63.260  1.00  0.00           C
ATOM   4828  HB1 SER A 312      38.500  29.950  62.330  1.00  0.00           H
ATOM   4829  HB2 SER A 312      38.630  28.730  63.730  1.00  0.00           H
ATOM   4830  OG  SER A 312      40.400  29.520  63.030  1.00  0.00           O
ATOM   4831  HG1 SER A 312      40.690  30.270  62.490  1.00  0.00           H
ATOM   4832  C   SER A 312      39.810  30.820  65.410  1.00  0.00           C
ATOM   4833  O   SER A 312      39.390  30.230  66.430  1.00  0.00           O
ATOM   4834  N   LEU A 313      41.000  31.510  65.350  1.00  0.00           N
ATOM   4835  HN  LEU A 313      41.320  31.780  64.440  1.00  0.00           H
ATOM   4836  CA  LEU A 313      41.890  31.630  66.500  1.00  0.00           C
ATOM   4837  HA  LEU A 313      41.890  30.710  67.070  1.00  0.00           H
ATOM   4838  CB  LEU A 313      43.350  31.970  66.090  1.00  0.00           C
ATOM   4839  HB1 LEU A 313      43.910  32.530  66.870  1.00  0.00           H
ATOM   4840  HB2 LEU A 313      43.180  32.710  65.280  1.00  0.00           H
ATOM   4841  CG  LEU A 313      44.130  30.730  65.600  1.00  0.00           C
ATOM   4842  HG  LEU A 313      43.390  30.040  65.160  1.00  0.00           H
ATOM   4843  CD1 LEU A 313      45.120  31.130  64.460  1.00  0.00           C
ATOM   4844 HD11 LEU A 313      45.930  31.830  64.770  1.00  0.00           H
ATOM   4845 HD12 LEU A 313      44.540  31.610  63.640  1.00  0.00           H
ATOM   4846 HD13 LEU A 313      45.620  30.230  64.050  1.00  0.00           H
ATOM   4847  CD2 LEU A 313      44.840  29.970  66.700  1.00  0.00           C
ATOM   4848 HD21 LEU A 313      44.250  29.820  67.620  1.00  0.00           H
ATOM   4849 HD22 LEU A 313      45.780  30.460  67.040  1.00  0.00           H
ATOM   4850 HD23 LEU A 313      44.970  28.930  66.330  1.00  0.00           H
ATOM   4851  C   LEU A 313      41.330  32.590  67.470  1.00  0.00           C
ATOM   4852  O   LEU A 313      41.090  32.360  68.660  1.00  0.00           O
ATOM   4853  N   ASN A 314      40.760  33.710  67.070  1.00  0.00           N
ATOM   4854  HN  ASN A 314      40.900  33.900  66.100  1.00  0.00           H
ATOM   4855  CA  ASN A 314      40.280  34.760  67.980  1.00  0.00           C
ATOM   4856  HA  ASN A 314      41.080  35.000  68.670  1.00  0.00           H
ATOM   4857  CB  ASN A 314      40.010  36.080  67.200  1.00  0.00           C
ATOM   4858  HB1 ASN A 314      39.640  36.830  67.940  1.00  0.00           H
ATOM   4859  HB2 ASN A 314      39.260  35.930  66.400  1.00  0.00           H
ATOM   4860  CG  ASN A 314      41.280  36.630  66.610  1.00  0.00           C
ATOM   4861  OD1 ASN A 314      42.420  36.350  66.880  1.00  0.00           O
ATOM   4862  ND2 ASN A 314      41.090  37.420  65.470  1.00  0.00           N
ATOM   4863 HD21 ASN A 314      41.920  37.610  64.950  1.00  0.00           H
ATOM   4864 HD22 ASN A 314      40.170  37.660  65.140  1.00  0.00           H
ATOM   4865  C   ASN A 314      39.070  34.370  68.900  1.00  0.00           C
ATOM   4866  O   ASN A 314      39.210  34.570  70.120  1.00  0.00           O
ATOM   4867  N   PRO A 315      37.920  33.730  68.420  1.00  0.00           N
ATOM   4868  CD  PRO A 315      37.510  33.650  67.020  1.00  0.00           C
ATOM   4869  HD1 PRO A 315      38.300  33.280  66.330  1.00  0.00           H
ATOM   4870  HD2 PRO A 315      37.140  34.610  66.610  1.00  0.00           H
ATOM   4871  CA  PRO A 315      36.900  33.200  69.340  1.00  0.00           C
ATOM   4872  HA  PRO A 315      36.610  33.950  70.050  1.00  0.00           H
ATOM   4873  CB  PRO A 315      35.710  32.800  68.540  1.00  0.00           C
ATOM   4874  HB1 PRO A 315      35.090  33.720  68.570  1.00  0.00           H
ATOM   4875  HB2 PRO A 315      35.110  31.970  68.970  1.00  0.00           H
ATOM   4876  CG  PRO A 315      36.370  32.550  67.180  1.00  0.00           C
ATOM   4877  HG1 PRO A 315      36.840  31.550  67.290  1.00  0.00           H
ATOM   4878  HG2 PRO A 315      35.700  32.540  66.290  1.00  0.00           H
ATOM   4879  C   PRO A 315      37.390  32.100  70.260  1.00  0.00           C
ATOM   4880  O   PRO A 315      36.720  31.880  71.240  1.00  0.00           O
ATOM   4881  N   VAL A 316      38.450  31.340  69.940  1.00  0.00           N
ATOM   4882  HN  VAL A 316      38.900  31.400  69.060  1.00  0.00           H
ATOM   4883  CA  VAL A 316      39.220  30.550  70.940  1.00  0.00           C
ATOM   4884  HA  VAL A 316      38.500  30.120  71.620  1.00  0.00           H
ATOM   4885  CB  VAL A 316      39.900  29.340  70.270  1.00  0.00           C
ATOM   4886  HB  VAL A 316      40.300  29.550  69.250  1.00  0.00           H
ATOM   4887  CG1 VAL A 316      41.030  28.840  71.130  1.00  0.00           C
ATOM   4888 HG11 VAL A 316      41.880  29.540  71.200  1.00  0.00           H
ATOM   4889 HG12 VAL A 316      41.380  27.870  70.720  1.00  0.00           H
ATOM   4890 HG13 VAL A 316      40.710  28.620  72.170  1.00  0.00           H
ATOM   4891  CG2 VAL A 316      38.680  28.360  70.000  1.00  0.00           C
ATOM   4892 HG21 VAL A 316      38.320  27.890  70.940  1.00  0.00           H
ATOM   4893 HG22 VAL A 316      38.970  27.580  69.270  1.00  0.00           H
ATOM   4894 HG23 VAL A 316      37.830  28.890  69.530  1.00  0.00           H
ATOM   4895  C   VAL A 316      40.110  31.220  72.000  1.00  0.00           C
ATOM   4896  O   VAL A 316      40.030  30.870  73.190  1.00  0.00           O
ATOM   4897  N   LEU A 317      40.890  32.260  71.650  1.00  0.00           N
ATOM   4898  HN  LEU A 317      40.890  32.640  70.730  1.00  0.00           H
ATOM   4899  CA  LEU A 317      41.740  33.050  72.480  1.00  0.00           C
ATOM   4900  HA  LEU A 317      42.440  32.390  72.970  1.00  0.00           H
ATOM   4901  CB  LEU A 317      42.460  34.160  71.620  1.00  0.00           C
ATOM   4902  HB1 LEU A 317      42.860  35.020  72.210  1.00  0.00           H
ATOM   4903  HB2 LEU A 317      41.640  34.560  70.990  1.00  0.00           H
ATOM   4904  CG  LEU A 317      43.480  33.580  70.700  1.00  0.00           C
ATOM   4905  HG  LEU A 317      43.040  32.740  70.110  1.00  0.00           H
ATOM   4906  CD1 LEU A 317      43.990  34.720  69.770  1.00  0.00           C
ATOM   4907 HD11 LEU A 317      44.860  35.320  70.090  1.00  0.00           H
ATOM   4908 HD12 LEU A 317      43.130  35.410  69.650  1.00  0.00           H
ATOM   4909 HD13 LEU A 317      44.300  34.310  68.780  1.00  0.00           H
ATOM   4910  CD2 LEU A 317      44.630  32.880  71.550  1.00  0.00           C
ATOM   4911 HD21 LEU A 317      45.300  33.650  71.970  1.00  0.00           H
ATOM   4912 HD22 LEU A 317      45.250  32.290  70.830  1.00  0.00           H
ATOM   4913 HD23 LEU A 317      44.230  32.180  72.320  1.00  0.00           H
ATOM   4914  C   LEU A 317      40.980  33.620  73.630  1.00  0.00           C
ATOM   4915  O   LEU A 317      41.450  33.610  74.740  1.00  0.00           O
ATOM   4916  N   TYR A 318      39.760  34.160  73.320  1.00  0.00           N
ATOM   4917  HN  TYR A 318      39.460  34.130  72.370  1.00  0.00           H
ATOM   4918  CA  TYR A 318      39.000  34.990  74.320  1.00  0.00           C
ATOM   4919  HA  TYR A 318      39.540  35.910  74.490  1.00  0.00           H
ATOM   4920  CB  TYR A 318      37.520  35.420  73.860  1.00  0.00           C
ATOM   4921  HB1 TYR A 318      36.890  35.970  74.580  1.00  0.00           H
ATOM   4922  HB2 TYR A 318      37.050  34.450  73.610  1.00  0.00           H
ATOM   4923  CG  TYR A 318      37.580  36.230  72.550  1.00  0.00           C
ATOM   4924  CD1 TYR A 318      36.380  36.380  71.900  1.00  0.00           C
ATOM   4925  HD1 TYR A 318      35.440  36.080  72.340  1.00  0.00           H
ATOM   4926  CE1 TYR A 318      36.300  36.960  70.580  1.00  0.00           C
ATOM   4927  HE1 TYR A 318      35.340  37.140  70.120  1.00  0.00           H
ATOM   4928  CZ  TYR A 318      37.500  37.510  70.020  1.00  0.00           C
ATOM   4929  OH  TYR A 318      37.500  38.250  68.850  1.00  0.00           O
ATOM   4930  HH  TYR A 318      36.660  38.150  68.390  1.00  0.00           H
ATOM   4931  CD2 TYR A 318      38.740  36.860  71.990  1.00  0.00           C
ATOM   4932  HD2 TYR A 318      39.690  36.940  72.490  1.00  0.00           H
ATOM   4933  CE2 TYR A 318      38.700  37.480  70.750  1.00  0.00           C
ATOM   4934  HE2 TYR A 318      39.580  37.910  70.300  1.00  0.00           H
ATOM   4935  C   TYR A 318      38.860  34.250  75.730  1.00  0.00           C
ATOM   4936  O   TYR A 318      39.040  34.880  76.780  1.00  0.00           O
ATOM   4937  N   ALA A 319      38.550  32.920  75.790  1.00  0.00           N
ATOM   4938  HN  ALA A 319      38.270  32.490  74.930  1.00  0.00           H
ATOM   4939  CA  ALA A 319      38.410  32.190  77.000  1.00  0.00           C
ATOM   4940  HA  ALA A 319      38.280  32.910  77.800  1.00  0.00           H
ATOM   4941  CB  ALA A 319      37.180  31.280  76.900  1.00  0.00           C
ATOM   4942  HB1 ALA A 319      37.180  30.630  76.000  1.00  0.00           H
ATOM   4943  HB2 ALA A 319      36.330  31.990  76.810  1.00  0.00           H
ATOM   4944  HB3 ALA A 319      37.070  30.580  77.750  1.00  0.00           H
ATOM   4945  C   ALA A 319      39.600  31.300  77.270  1.00  0.00           C
ATOM   4946  O   ALA A 319      39.540  30.440  78.140  1.00  0.00           O
ATOM   4947  N   PHE A 320      40.750  31.440  76.610  1.00  0.00           N
ATOM   4948  HN  PHE A 320      40.920  32.020  75.810  1.00  0.00           H
ATOM   4949  CA  PHE A 320      42.000  31.090  77.190  1.00  0.00           C
ATOM   4950  HA  PHE A 320      41.750  30.380  77.970  1.00  0.00           H
ATOM   4951  CB  PHE A 320      42.940  30.540  76.080  1.00  0.00           C
ATOM   4952  HB1 PHE A 320      44.000  30.740  76.350  1.00  0.00           H
ATOM   4953  HB2 PHE A 320      42.770  31.100  75.140  1.00  0.00           H
ATOM   4954  CG  PHE A 320      42.790  29.080  75.900  1.00  0.00           C
ATOM   4955  CD1 PHE A 320      42.820  28.150  76.970  1.00  0.00           C
ATOM   4956  HD1 PHE A 320      42.830  28.390  78.020  1.00  0.00           H
ATOM   4957  CE1 PHE A 320      42.670  26.790  76.610  1.00  0.00           C
ATOM   4958  HE1 PHE A 320      42.790  26.000  77.330  1.00  0.00           H
ATOM   4959  CZ  PHE A 320      42.510  26.420  75.290  1.00  0.00           C
ATOM   4960  HZ  PHE A 320      42.470  25.350  75.130  1.00  0.00           H
ATOM   4961  CD2 PHE A 320      42.650  28.670  74.580  1.00  0.00           C
ATOM   4962  HD2 PHE A 320      42.750  29.320  73.720  1.00  0.00           H
ATOM   4963  CE2 PHE A 320      42.450  27.330  74.240  1.00  0.00           C
ATOM   4964  HE2 PHE A 320      42.310  27.070  73.200  1.00  0.00           H
ATOM   4965  C   PHE A 320      42.690  32.220  77.930  1.00  0.00           C
ATOM   4966  O   PHE A 320      43.290  32.070  78.970  1.00  0.00           O
ATOM   4967  N   LEU A 321      42.530  33.490  77.420  1.00  0.00           N
ATOM   4968  HN  LEU A 321      42.090  33.650  76.540  1.00  0.00           H
ATOM   4969  CA  LEU A 321      43.090  34.710  78.020  1.00  0.00           C
ATOM   4970  HA  LEU A 321      44.050  34.450  78.430  1.00  0.00           H
ATOM   4971  CB  LEU A 321      43.340  35.780  76.920  1.00  0.00           C
ATOM   4972  HB1 LEU A 321      43.620  36.730  77.430  1.00  0.00           H
ATOM   4973  HB2 LEU A 321      42.340  35.970  76.480  1.00  0.00           H
ATOM   4974  CG  LEU A 321      44.370  35.400  75.870  1.00  0.00           C
ATOM   4975  HG  LEU A 321      44.260  34.350  75.520  1.00  0.00           H
ATOM   4976  CD1 LEU A 321      44.200  36.180  74.550  1.00  0.00           C
ATOM   4977 HD11 LEU A 321      44.670  35.610  73.710  1.00  0.00           H
ATOM   4978 HD12 LEU A 321      44.580  37.210  74.670  1.00  0.00           H
ATOM   4979 HD13 LEU A 321      43.120  36.260  74.320  1.00  0.00           H
ATOM   4980  CD2 LEU A 321      45.850  35.660  76.430  1.00  0.00           C
ATOM   4981 HD21 LEU A 321      46.190  34.860  77.130  1.00  0.00           H
ATOM   4982 HD22 LEU A 321      45.990  36.670  76.870  1.00  0.00           H
ATOM   4983 HD23 LEU A 321      46.480  35.780  75.530  1.00  0.00           H
ATOM   4984  C   LEU A 321      42.250  35.200  79.210  1.00  0.00           C
ATOM   4985  O   LEU A 321      42.780  35.480  80.280  1.00  0.00           O
ATOM   4986  N   ASP A 322      40.920  35.370  79.110  1.00  0.00           N
ATOM   4987  HN  ASP A 322      40.370  35.130  78.320  1.00  0.00           H
ATOM   4988  CA  ASP A 322      40.190  36.180  80.130  1.00  0.00           C
ATOM   4989  HA  ASP A 322      40.890  36.800  80.660  1.00  0.00           H
ATOM   4990  CB  ASP A 322      39.270  37.230  79.370  1.00  0.00           C
ATOM   4991  HB1 ASP A 322      38.750  36.650  78.580  1.00  0.00           H
ATOM   4992  HB2 ASP A 322      39.900  37.940  78.790  1.00  0.00           H
ATOM   4993  CG  ASP A 322      38.250  37.930  80.210  1.00  0.00           C
ATOM   4994  OD1 ASP A 322      37.140  38.180  79.770  1.00  0.00           O
ATOM   4995  OD2 ASP A 322      38.720  38.410  81.280  1.00  0.00           O
ATOM   4996  C   ASP A 322      39.340  35.300  81.130  1.00  0.00           C
ATOM   4997  O   ASP A 322      38.610  34.260  80.770  1.00  0.00           O
ATOM   4998  N   GLU A 323      39.460  35.600  82.410  1.00  0.00           N
ATOM   4999  HN  GLU A 323      40.030  36.360  82.680  1.00  0.00           H
ATOM   5000  CA  GLU A 323      38.780  34.920  83.490  1.00  0.00           C
ATOM   5001  HA  GLU A 323      38.890  33.850  83.370  1.00  0.00           H
ATOM   5002  CB  GLU A 323      39.430  35.190  84.840  1.00  0.00           C
ATOM   5003  HB1 GLU A 323      39.520  36.260  85.130  1.00  0.00           H
ATOM   5004  HB2 GLU A 323      40.520  35.020  84.880  1.00  0.00           H
ATOM   5005  CG  GLU A 323      38.740  34.460  86.020  1.00  0.00           C
ATOM   5006  HG1 GLU A 323      38.640  33.370  85.850  1.00  0.00           H
ATOM   5007  HG2 GLU A 323      37.700  34.820  86.180  1.00  0.00           H
ATOM   5008  CD  GLU A 323      39.420  34.660  87.350  1.00  0.00           C
ATOM   5009  OE1 GLU A 323      38.940  35.520  88.190  1.00  0.00           O
ATOM   5010  OE2 GLU A 323      40.430  34.000  87.600  1.00  0.00           O
ATOM   5011  C   GLU A 323      37.280  35.010  83.320  1.00  0.00           C
ATOM   5012  O   GLU A 323      36.550  34.050  83.490  1.00  0.00           O
ATOM   5013  N   ASN A 324      36.730  36.180  82.950  1.00  0.00           N
ATOM   5014  HN  ASN A 324      37.280  37.000  82.810  1.00  0.00           H
ATOM   5015  CA  ASN A 324      35.340  36.400  82.910  1.00  0.00           C
ATOM   5016  HA  ASN A 324      34.750  36.020  83.730  1.00  0.00           H
ATOM   5017  CB  ASN A 324      35.160  37.960  82.740  1.00  0.00           C
ATOM   5018  HB1 ASN A 324      35.520  38.310  81.750  1.00  0.00           H
ATOM   5019  HB2 ASN A 324      35.650  38.420  83.620  1.00  0.00           H
ATOM   5020  CG  ASN A 324      33.720  38.340  82.920  1.00  0.00           C
ATOM   5021  OD1 ASN A 324      32.870  37.600  83.510  1.00  0.00           O
ATOM   5022  ND2 ASN A 324      33.350  39.530  82.450  1.00  0.00           N
ATOM   5023 HD21 ASN A 324      32.390  39.800  82.360  1.00  0.00           H
ATOM   5024 HD22 ASN A 324      34.080  40.190  82.280  1.00  0.00           H
ATOM   5025  C   ASN A 324      34.700  35.650  81.780  1.00  0.00           C
ATOM   5026  O   ASN A 324      33.620  35.010  81.870  1.00  0.00           O
ATOM   5027  N   PHE A 325      35.370  35.600  80.560  1.00  0.00           N
ATOM   5028  HN  PHE A 325      36.190  36.160  80.430  1.00  0.00           H
ATOM   5029  CA  PHE A 325      34.920  34.680  79.540  1.00  0.00           C
ATOM   5030  HA  PHE A 325      33.900  34.910  79.280  1.00  0.00           H
ATOM   5031  CB  PHE A 325      35.650  34.950  78.120  1.00  0.00           C
ATOM   5032  HB1 PHE A 325      35.490  34.100  77.420  1.00  0.00           H
ATOM   5033  HB2 PHE A 325      36.750  35.070  78.260  1.00  0.00           H
ATOM   5034  CG  PHE A 325      35.140  36.140  77.340  1.00  0.00           C
ATOM   5035  CD1 PHE A 325      33.810  36.070  76.850  1.00  0.00           C
ATOM   5036  HD1 PHE A 325      33.200  35.210  77.090  1.00  0.00           H
ATOM   5037  CE1 PHE A 325      33.260  37.240  76.190  1.00  0.00           C
ATOM   5038  HE1 PHE A 325      32.220  37.370  75.900  1.00  0.00           H
ATOM   5039  CZ  PHE A 325      34.030  38.380  75.900  1.00  0.00           C
ATOM   5040  HZ  PHE A 325      33.640  39.200  75.320  1.00  0.00           H
ATOM   5041  CD2 PHE A 325      35.890  37.310  77.090  1.00  0.00           C
ATOM   5042  HD2 PHE A 325      36.870  37.320  77.530  1.00  0.00           H
ATOM   5043  CE2 PHE A 325      35.330  38.420  76.410  1.00  0.00           C
ATOM   5044  HE2 PHE A 325      35.880  39.320  76.160  1.00  0.00           H
ATOM   5045  C   PHE A 325      35.020  33.180  79.780  1.00  0.00           C
ATOM   5046  O   PHE A 325      34.140  32.340  79.520  1.00  0.00           O
ATOM   5047  N   LYS A 326      36.230  32.880  80.290  1.00  0.00           N
ATOM   5048  HN  LYS A 326      36.950  33.550  80.450  1.00  0.00           H
ATOM   5049  CA  LYS A 326      36.570  31.560  80.740  1.00  0.00           C
ATOM   5050  HA  LYS A 326      36.430  30.960  79.850  1.00  0.00           H
ATOM   5051  CB  LYS A 326      38.010  31.520  81.220  1.00  0.00           C
ATOM   5052  HB1 LYS A 326      38.170  32.270  82.030  1.00  0.00           H
ATOM   5053  HB2 LYS A 326      38.730  31.810  80.420  1.00  0.00           H
ATOM   5054  CG  LYS A 326      38.360  30.120  81.760  1.00  0.00           C
ATOM   5055  HG1 LYS A 326      38.220  29.510  80.840  1.00  0.00           H
ATOM   5056  HG2 LYS A 326      37.780  29.850  82.660  1.00  0.00           H
ATOM   5057  CD  LYS A 326      39.890  30.050  82.100  1.00  0.00           C
ATOM   5058  HD1 LYS A 326      40.340  30.570  81.230  1.00  0.00           H
ATOM   5059  HD2 LYS A 326      40.250  29.000  82.140  1.00  0.00           H
ATOM   5060  CE  LYS A 326      40.150  30.860  83.340  1.00  0.00           C
ATOM   5061  HE1 LYS A 326      39.750  30.250  84.170  1.00  0.00           H
[truncated: 5,872,793 more chars]
