# Supplementary material for: Descriptive molecular pharmacology of the δ opioid receptor (DOR): A computational study with structural approach
Source: PLoS One. 2024 Jul 11;19(7):e0304068. doi: 10.1371/journal.pone.0304068 (PMC11239112; doi:10.1371/journal.pone.0304068)
Supplement: S1 File — (ZIP) [file pone.0304068.s025.zip › DORSYK657_0.pdb]

TITLE     Title
REMARK    THIS IS A SIMULATION BOX
CRYST1   80.931   80.931  118.025  90.00  90.00  90.00 P 1           1
MODEL        1
ATOM      1  N   GLU A   2      13.040  31.020  29.110  1.00  0.00           N
ATOM      2  HT1 GLU A   2      12.770  31.470  28.210  1.00  0.00           H
ATOM      3  HT2 GLU A   2      12.190  31.090  29.710  1.00  0.00           H
ATOM      4  HT3 GLU A   2      13.460  30.070  29.100  1.00  0.00           H
ATOM      5  CA  GLU A   2      14.010  31.980  29.790  1.00  0.00           C
ATOM      6  HA  GLU A   2      14.490  31.440  30.590  1.00  0.00           H
ATOM      7  CB  GLU A   2      15.100  32.540  28.790  1.00  0.00           C
ATOM      8  HB1 GLU A   2      15.550  33.490  29.170  1.00  0.00           H
ATOM      9  HB2 GLU A   2      14.730  32.960  27.830  1.00  0.00           H
ATOM     10  CG  GLU A   2      16.300  31.680  28.370  1.00  0.00           C
ATOM     11  HG1 GLU A   2      15.900  30.650  28.190  1.00  0.00           H
ATOM     12  HG2 GLU A   2      16.960  31.600  29.260  1.00  0.00           H
ATOM     13  CD  GLU A   2      17.050  32.280  27.220  1.00  0.00           C
ATOM     14  OE1 GLU A   2      16.900  31.730  26.100  1.00  0.00           O
ATOM     15  OE2 GLU A   2      17.650  33.370  27.400  1.00  0.00           O
ATOM     16  C   GLU A   2      13.660  33.180  30.640  1.00  0.00           C
ATOM     17  O   GLU A   2      14.280  33.440  31.660  1.00  0.00           O
ATOM     18  N   PRO A   3      12.640  33.990  30.340  1.00  0.00           N
ATOM     19  CD  PRO A   3      12.040  34.020  29.040  1.00  0.00           C
ATOM     20  HD1 PRO A   3      11.220  33.300  28.850  1.00  0.00           H
ATOM     21  HD2 PRO A   3      12.760  33.770  28.240  1.00  0.00           H
ATOM     22  CA  PRO A   3      12.360  35.250  31.030  1.00  0.00           C
ATOM     23  HA  PRO A   3      13.370  35.640  31.050  1.00  0.00           H
ATOM     24  CB  PRO A   3      11.450  36.090  30.150  1.00  0.00           C
ATOM     25  HB1 PRO A   3      11.710  37.170  30.090  1.00  0.00           H
ATOM     26  HB2 PRO A   3      10.440  35.960  30.590  1.00  0.00           H
ATOM     27  CG  PRO A   3      11.720  35.440  28.780  1.00  0.00           C
ATOM     28  HG1 PRO A   3      10.870  35.560  28.070  1.00  0.00           H
ATOM     29  HG2 PRO A   3      12.670  35.880  28.430  1.00  0.00           H
ATOM     30  C   PRO A   3      11.890  35.140  32.510  1.00  0.00           C
ATOM     31  O   PRO A   3      12.290  36.010  33.300  1.00  0.00           O
ATOM     32  N   ALA A   4      11.160  34.080  32.880  1.00  0.00           N
ATOM     33  HN  ALA A   4      11.050  33.260  32.310  1.00  0.00           H
ATOM     34  CA  ALA A   4      10.640  33.940  34.180  1.00  0.00           C
ATOM     35  HA  ALA A   4      10.200  34.880  34.470  1.00  0.00           H
ATOM     36  CB  ALA A   4       9.670  32.720  34.200  1.00  0.00           C
ATOM     37  HB1 ALA A   4       9.310  32.480  35.230  1.00  0.00           H
ATOM     38  HB2 ALA A   4      10.110  31.830  33.700  1.00  0.00           H
ATOM     39  HB3 ALA A   4       8.770  33.040  33.630  1.00  0.00           H
ATOM     40  C   ALA A   4      11.630  33.810  35.310  1.00  0.00           C
ATOM     41  O   ALA A   4      11.520  34.600  36.270  1.00  0.00           O
ATOM     42  N   PRO A   5      12.660  32.980  35.230  1.00  0.00           N
ATOM     43  CD  PRO A   5      12.790  31.750  34.490  1.00  0.00           C
ATOM     44  HD1 PRO A   5      12.560  31.860  33.400  1.00  0.00           H
ATOM     45  HD2 PRO A   5      12.140  30.900  34.790  1.00  0.00           H
ATOM     46  CA  PRO A   5      13.640  33.020  36.330  1.00  0.00           C
ATOM     47  HA  PRO A   5      13.110  32.930  37.270  1.00  0.00           H
ATOM     48  CB  PRO A   5      14.640  31.740  36.070  1.00  0.00           C
ATOM     49  HB1 PRO A   5      14.400  30.830  36.670  1.00  0.00           H
ATOM     50  HB2 PRO A   5      15.710  31.990  36.160  1.00  0.00           H
ATOM     51  CG  PRO A   5      14.280  31.310  34.640  1.00  0.00           C
ATOM     52  HG1 PRO A   5      14.870  31.940  33.950  1.00  0.00           H
ATOM     53  HG2 PRO A   5      14.440  30.260  34.320  1.00  0.00           H
ATOM     54  C   PRO A   5      14.430  34.320  36.220  1.00  0.00           C
ATOM     55  O   PRO A   5      14.830  34.820  37.270  1.00  0.00           O
ATOM     56  N   SER A   6      14.730  34.820  34.990  1.00  0.00           N
ATOM     57  HN  SER A   6      14.410  34.330  34.190  1.00  0.00           H
ATOM     58  CA  SER A   6      15.540  36.040  34.730  1.00  0.00           C
ATOM     59  HA  SER A   6      16.500  35.760  35.130  1.00  0.00           H
ATOM     60  CB  SER A   6      15.540  36.360  33.180  1.00  0.00           C
ATOM     61  HB1 SER A   6      16.200  37.150  32.770  1.00  0.00           H
ATOM     62  HB2 SER A   6      14.520  36.600  32.830  1.00  0.00           H
ATOM     63  OG  SER A   6      16.060  35.200  32.580  1.00  0.00           O
ATOM     64  HG1 SER A   6      15.340  34.720  32.170  1.00  0.00           H
ATOM     65  C   SER A   6      14.970  37.260  35.480  1.00  0.00           C
ATOM     66  O   SER A   6      15.700  38.080  36.080  1.00  0.00           O
ATOM     67  N   ALA A   7      13.600  37.350  35.390  1.00  0.00           N
ATOM     68  HN  ALA A   7      13.080  36.670  34.870  1.00  0.00           H
ATOM     69  CA  ALA A   7      12.780  38.400  36.020  1.00  0.00           C
ATOM     70  HA  ALA A   7      13.270  39.290  35.660  1.00  0.00           H
ATOM     71  CB  ALA A   7      11.270  38.230  35.630  1.00  0.00           C
ATOM     72  HB1 ALA A   7      10.660  39.100  35.940  1.00  0.00           H
ATOM     73  HB2 ALA A   7      10.910  37.300  36.120  1.00  0.00           H
ATOM     74  HB3 ALA A   7      11.220  38.150  34.520  1.00  0.00           H
ATOM     75  C   ALA A   7      12.930  38.360  37.480  1.00  0.00           C
ATOM     76  O   ALA A   7      12.960  39.390  38.130  1.00  0.00           O
ATOM     77  N   GLY A   8      12.990  37.190  38.050  1.00  0.00           N
ATOM     78  HN  GLY A   8      12.920  36.430  37.410  1.00  0.00           H
ATOM     79  CA  GLY A   8      13.110  37.030  39.500  1.00  0.00           C
ATOM     80  HA1 GLY A   8      12.980  35.970  39.670  1.00  0.00           H
ATOM     81  HA2 GLY A   8      12.450  37.730  39.980  1.00  0.00           H
ATOM     82  C   GLY A   8      14.470  37.430  40.040  1.00  0.00           C
ATOM     83  O   GLY A   8      14.630  38.110  41.100  1.00  0.00           O
ATOM     84  N   ALA A   9      15.500  37.080  39.250  1.00  0.00           N
ATOM     85  HN  ALA A   9      15.350  36.640  38.370  1.00  0.00           H
ATOM     86  CA  ALA A   9      16.880  37.530  39.490  1.00  0.00           C
ATOM     87  HA  ALA A   9      17.130  37.100  40.450  1.00  0.00           H
ATOM     88  CB  ALA A   9      17.750  36.820  38.390  1.00  0.00           C
ATOM     89  HB1 ALA A   9      18.800  36.700  38.740  1.00  0.00           H
ATOM     90  HB2 ALA A   9      17.700  37.410  37.450  1.00  0.00           H
ATOM     91  HB3 ALA A   9      17.540  35.750  38.210  1.00  0.00           H
ATOM     92  C   ALA A   9      17.120  39.000  39.500  1.00  0.00           C
ATOM     93  O   ALA A   9      18.010  39.550  40.070  1.00  0.00           O
ATOM     94  N   GLU A  10      16.360  39.710  38.680  1.00  0.00           N
ATOM     95  HN  GLU A  10      15.860  39.180  38.000  1.00  0.00           H
ATOM     96  CA  GLU A  10      16.320  41.160  38.590  1.00  0.00           C
ATOM     97  HA  GLU A  10      17.340  41.480  38.770  1.00  0.00           H
ATOM     98  CB  GLU A  10      15.980  41.520  37.150  1.00  0.00           C
ATOM     99  HB1 GLU A  10      14.920  41.280  36.910  1.00  0.00           H
ATOM    100  HB2 GLU A  10      16.540  40.900  36.430  1.00  0.00           H
ATOM    101  CG  GLU A  10      16.280  42.910  36.720  1.00  0.00           C
ATOM    102  HG1 GLU A  10      17.330  43.140  37.010  1.00  0.00           H
ATOM    103  HG2 GLU A  10      15.580  43.570  37.280  1.00  0.00           H
ATOM    104  CD  GLU A  10      16.090  43.100  35.240  1.00  0.00           C
ATOM    105  OE1 GLU A  10      14.930  42.980  34.790  1.00  0.00           O
ATOM    106  OE2 GLU A  10      17.090  43.140  34.440  1.00  0.00           O
ATOM    107  C   GLU A  10      15.290  41.840  39.620  1.00  0.00           C
ATOM    108  O   GLU A  10      15.260  43.110  39.850  1.00  0.00           O
ATOM    109  N   LEU A  11      14.410  41.040  40.270  1.00  0.00           N
ATOM    110  HN  LEU A  11      14.560  40.070  40.110  1.00  0.00           H
ATOM    111  CA  LEU A  11      13.350  41.500  41.070  1.00  0.00           C
ATOM    112  HA  LEU A  11      12.700  40.690  41.350  1.00  0.00           H
ATOM    113  CB  LEU A  11      13.700  42.040  42.430  1.00  0.00           C
ATOM    114  HB1 LEU A  11      12.760  42.430  42.880  1.00  0.00           H
ATOM    115  HB2 LEU A  11      14.420  42.880  42.380  1.00  0.00           H
ATOM    116  CG  LEU A  11      14.450  41.100  43.350  1.00  0.00           C
ATOM    117  HG  LEU A  11      15.240  40.640  42.720  1.00  0.00           H
ATOM    118  CD1 LEU A  11      15.140  41.870  44.490  1.00  0.00           C
ATOM    119 HD11 LEU A  11      15.490  42.860  44.140  1.00  0.00           H
ATOM    120 HD12 LEU A  11      15.960  41.260  44.920  1.00  0.00           H
ATOM    121 HD13 LEU A  11      14.280  42.080  45.150  1.00  0.00           H
ATOM    122  CD2 LEU A  11      13.450  40.080  43.830  1.00  0.00           C
ATOM    123 HD21 LEU A  11      12.810  39.470  43.150  1.00  0.00           H
ATOM    124 HD22 LEU A  11      12.700  40.650  44.420  1.00  0.00           H
ATOM    125 HD23 LEU A  11      13.920  39.290  44.450  1.00  0.00           H
ATOM    126  C   LEU A  11      12.330  42.450  40.230  1.00  0.00           C
ATOM    127  O   LEU A  11      11.730  43.410  40.720  1.00  0.00           O
ATOM    128  N   GLN A  12      12.150  42.020  38.980  1.00  0.00           N
ATOM    129  HN  GLN A  12      12.320  41.110  38.620  1.00  0.00           H
ATOM    130  CA  GLN A  12      11.470  42.830  37.950  1.00  0.00           C
ATOM    131  HA  GLN A  12      12.020  43.760  37.860  1.00  0.00           H
ATOM    132  CB  GLN A  12      11.700  42.100  36.510  1.00  0.00           C
ATOM    133  HB1 GLN A  12      11.370  41.040  36.630  1.00  0.00           H
ATOM    134  HB2 GLN A  12      12.790  42.040  36.300  1.00  0.00           H
ATOM    135  CG  GLN A  12      10.920  42.780  35.440  1.00  0.00           C
ATOM    136  HG1 GLN A  12       9.830  42.630  35.580  1.00  0.00           H
ATOM    137  HG2 GLN A  12      11.090  42.180  34.520  1.00  0.00           H
ATOM    138  CD  GLN A  12      11.240  44.280  35.240  1.00  0.00           C
ATOM    139  OE1 GLN A  12      10.420  45.150  35.280  1.00  0.00           O
ATOM    140  NE2 GLN A  12      12.490  44.480  34.850  1.00  0.00           N
ATOM    141 HE21 GLN A  12      13.180  43.760  34.970  1.00  0.00           H
ATOM    142 HE22 GLN A  12      12.830  45.390  34.600  1.00  0.00           H
ATOM    143  C   GLN A  12       9.900  43.040  38.050  1.00  0.00           C
ATOM    144  O   GLN A  12       9.200  41.980  38.030  1.00  0.00           O
ATOM    145  N   PRO A  13       9.240  44.200  38.100  1.00  0.00           N
ATOM    146  CD  PRO A  13       9.790  45.320  38.880  1.00  0.00           C
ATOM    147  HD1 PRO A  13       9.810  46.140  38.140  1.00  0.00           H
ATOM    148  HD2 PRO A  13      10.800  45.030  39.240  1.00  0.00           H
ATOM    149  CA  PRO A  13       7.790  44.190  38.310  1.00  0.00           C
ATOM    150  HA  PRO A  13       7.330  43.220  38.200  1.00  0.00           H
ATOM    151  CB  PRO A  13       7.680  44.570  39.780  1.00  0.00           C
ATOM    152  HB1 PRO A  13       7.930  43.640  40.330  1.00  0.00           H
ATOM    153  HB2 PRO A  13       6.700  44.980  40.100  1.00  0.00           H
ATOM    154  CG  PRO A  13       8.770  45.530  40.040  1.00  0.00           C
ATOM    155  HG1 PRO A  13       8.530  46.610  39.950  1.00  0.00           H
ATOM    156  HG2 PRO A  13       9.360  45.310  40.950  1.00  0.00           H
ATOM    157  C   PRO A  13       7.200  45.110  37.230  1.00  0.00           C
ATOM    158  O   PRO A  13       7.190  46.330  37.510  1.00  0.00           O
ATOM    159  N   PRO A  14       6.770  44.680  35.940  1.00  0.00           N
ATOM    160  CD  PRO A  14       6.860  43.260  35.460  1.00  0.00           C
ATOM    161  HD1 PRO A  14       5.940  42.740  35.780  1.00  0.00           H
ATOM    162  HD2 PRO A  14       7.760  42.700  35.800  1.00  0.00           H
ATOM    163  CA  PRO A  14       6.660  45.620  34.820  1.00  0.00           C
ATOM    164  HA  PRO A  14       7.570  46.180  34.650  1.00  0.00           H
ATOM    165  CB  PRO A  14       6.360  44.780  33.580  1.00  0.00           C
ATOM    166  HB1 PRO A  14       6.900  45.050  32.650  1.00  0.00           H
ATOM    167  HB2 PRO A  14       5.290  44.770  33.270  1.00  0.00           H
ATOM    168  CG  PRO A  14       6.820  43.350  33.960  1.00  0.00           C
ATOM    169  HG1 PRO A  14       6.140  42.580  33.540  1.00  0.00           H
ATOM    170  HG2 PRO A  14       7.840  43.290  33.510  1.00  0.00           H
ATOM    171  C   PRO A  14       5.550  46.620  35.020  1.00  0.00           C
ATOM    172  O   PRO A  14       5.740  47.690  34.550  1.00  0.00           O
ATOM    173  N   LEU A  15       4.440  46.320  35.650  1.00  0.00           N
ATOM    174  HN  LEU A  15       4.310  45.450  36.110  1.00  0.00           H
ATOM    175  CA  LEU A  15       3.320  47.210  35.820  1.00  0.00           C
ATOM    176  HA  LEU A  15       3.070  47.550  34.830  1.00  0.00           H
ATOM    177  CB  LEU A  15       2.000  46.550  36.330  1.00  0.00           C
ATOM    178  HB1 LEU A  15       2.200  46.110  37.330  1.00  0.00           H
ATOM    179  HB2 LEU A  15       1.870  45.730  35.600  1.00  0.00           H
ATOM    180  CG  LEU A  15       0.770  47.400  36.490  1.00  0.00           C
ATOM    181  HG  LEU A  15       0.810  48.250  35.790  1.00  0.00           H
ATOM    182  CD1 LEU A  15      80.440  46.490  36.200  1.00  0.00           C
ATOM    183 HD11 LEU A  15      79.510  47.090  36.330  1.00  0.00           H
ATOM    184 HD12 LEU A  15      80.420  45.700  36.990  1.00  0.00           H
ATOM    185 HD13 LEU A  15      80.480  46.000  35.210  1.00  0.00           H
ATOM    186  CD2 LEU A  15       0.670  48.140  37.870  1.00  0.00           C
ATOM    187 HD21 LEU A  15       1.520  48.800  38.120  1.00  0.00           H
ATOM    188 HD22 LEU A  15       0.720  47.440  38.730  1.00  0.00           H
ATOM    189 HD23 LEU A  15      80.750  48.850  37.960  1.00  0.00           H
ATOM    190  C   LEU A  15       3.680  48.450  36.620  1.00  0.00           C
ATOM    191  O   LEU A  15       3.510  49.630  36.230  1.00  0.00           O
ATOM    192  N   PHE A  16       4.340  48.160  37.750  1.00  0.00           N
ATOM    193  HN  PHE A  16       4.650  47.220  37.750  1.00  0.00           H
ATOM    194  CA  PHE A  16       4.920  49.130  38.640  1.00  0.00           C
ATOM    195  HA  PHE A  16       4.230  49.910  38.930  1.00  0.00           H
ATOM    196  CB  PHE A  16       5.510  48.460  39.880  1.00  0.00           C
ATOM    197  HB1 PHE A  16       6.160  49.120  40.500  1.00  0.00           H
ATOM    198  HB2 PHE A  16       6.050  47.520  39.600  1.00  0.00           H
ATOM    199  CG  PHE A  16       4.380  48.070  40.770  1.00  0.00           C
ATOM    200  CD1 PHE A  16       3.990  46.770  40.840  1.00  0.00           C
ATOM    201  HD1 PHE A  16       4.340  46.070  40.100  1.00  0.00           H
ATOM    202  CE1 PHE A  16       3.040  46.340  41.620  1.00  0.00           C
ATOM    203  HE1 PHE A  16       2.550  45.380  41.620  1.00  0.00           H
ATOM    204  CZ  PHE A  16       2.530  47.170  42.670  1.00  0.00           C
ATOM    205  HZ  PHE A  16       1.700  46.890  43.310  1.00  0.00           H
ATOM    206  CD2 PHE A  16       3.780  49.050  41.640  1.00  0.00           C
ATOM    207  HD2 PHE A  16       4.120  50.040  41.410  1.00  0.00           H
ATOM    208  CE2 PHE A  16       2.920  48.540  42.680  1.00  0.00           C
ATOM    209  HE2 PHE A  16       2.490  49.210  43.410  1.00  0.00           H
ATOM    210  C   PHE A  16       6.020  49.900  37.990  1.00  0.00           C
ATOM    211  O   PHE A  16       6.130  51.110  38.150  1.00  0.00           O
ATOM    212  N   ALA A  17       6.950  49.300  37.260  1.00  0.00           N
ATOM    213  HN  ALA A  17       6.900  48.310  37.210  1.00  0.00           H
ATOM    214  CA  ALA A  17       7.940  49.960  36.470  1.00  0.00           C
ATOM    215  HA  ALA A  17       8.630  50.490  37.120  1.00  0.00           H
ATOM    216  CB  ALA A  17       8.760  48.880  35.830  1.00  0.00           C
ATOM    217  HB1 ALA A  17       9.230  48.220  36.600  1.00  0.00           H
ATOM    218  HB2 ALA A  17       9.690  49.280  35.380  1.00  0.00           H
ATOM    219  HB3 ALA A  17       8.120  48.290  35.150  1.00  0.00           H
ATOM    220  C   ALA A  17       7.420  51.050  35.550  1.00  0.00           C
ATOM    221  O   ALA A  17       8.000  52.120  35.420  1.00  0.00           O
ATOM    222  N   ASN A  18       6.280  50.670  34.880  1.00  0.00           N
ATOM    223  HN  ASN A  18       5.880  49.760  35.010  1.00  0.00           H
ATOM    224  CA  ASN A  18       5.540  51.640  34.010  1.00  0.00           C
ATOM    225  HA  ASN A  18       6.230  52.230  33.430  1.00  0.00           H
ATOM    226  CB  ASN A  18       4.690  50.900  32.960  1.00  0.00           C
ATOM    227  HB1 ASN A  18       4.060  51.710  32.530  1.00  0.00           H
ATOM    228  HB2 ASN A  18       3.980  50.180  33.430  1.00  0.00           H
ATOM    229  CG  ASN A  18       5.470  50.240  31.850  1.00  0.00           C
ATOM    230  OD1 ASN A  18       5.440  50.680  30.730  1.00  0.00           O
ATOM    231  ND2 ASN A  18       6.140  49.170  32.230  1.00  0.00           N
ATOM    232 HD22 ASN A  18       6.020  48.840  33.160  1.00  0.00           H
ATOM    233  C   ASN A  18       4.820  52.620  34.770  1.00  0.00           C
ATOM    234  O   ASN A  18       4.830  53.800  34.360  1.00  0.00           O
ATOM    235  N   ALA A  19       4.240  52.340  35.910  1.00  0.00           N
ATOM    236  HN  ALA A  19       4.220  51.390  36.210  1.00  0.00           H
ATOM    237  CA  ALA A  19       3.460  53.290  36.730  1.00  0.00           C
ATOM    238  HA  ALA A  19       2.780  53.790  36.060  1.00  0.00           H
ATOM    239  CB  ALA A  19       2.700  52.630  37.850  1.00  0.00           C
ATOM    240  HB1 ALA A  19       3.340  52.280  38.700  1.00  0.00           H
ATOM    241  HB2 ALA A  19       2.140  51.750  37.470  1.00  0.00           H
ATOM    242  HB3 ALA A  19       1.960  53.330  38.290  1.00  0.00           H
ATOM    243  C   ALA A  19       4.270  54.420  37.320  1.00  0.00           C
ATOM    244  O   ALA A  19       3.920  55.600  37.330  1.00  0.00           O
ATOM    245  N   SER A  20       5.450  54.150  37.890  1.00  0.00           N
ATOM    246  HN  SER A  20       5.830  53.230  37.900  1.00  0.00           H
ATOM    247  CA  SER A  20       6.290  55.300  38.450  1.00  0.00           C
ATOM    248  HA  SER A  20       5.680  56.160  38.670  1.00  0.00           H
ATOM    249  CB  SER A  20       7.030  54.910  39.830  1.00  0.00           C
ATOM    250  HB1 SER A  20       7.870  55.620  39.970  1.00  0.00           H
ATOM    251  HB2 SER A  20       7.470  53.890  39.780  1.00  0.00           H
ATOM    252  OG  SER A  20       6.170  54.890  40.910  1.00  0.00           O
ATOM    253  HG1 SER A  20       5.680  55.710  40.770  1.00  0.00           H
ATOM    254  C   SER A  20       7.250  55.820  37.470  1.00  0.00           C
ATOM    255  O   SER A  20       8.130  56.630  37.840  1.00  0.00           O
ATOM    256  N   ASP A  21       7.140  55.410  36.170  1.00  0.00           N
ATOM    257  HN  ASP A  21       6.370  54.830  35.900  1.00  0.00           H
ATOM    258  CA  ASP A  21       7.620  56.250  35.110  1.00  0.00           C
ATOM    259  HA  ASP A  21       8.690  56.200  35.260  1.00  0.00           H
ATOM    260  CB  ASP A  21       7.140  55.710  33.750  1.00  0.00           C
ATOM    261  HB1 ASP A  21       6.050  55.600  33.600  1.00  0.00           H
ATOM    262  HB2 ASP A  21       7.630  54.730  33.560  1.00  0.00           H
ATOM    263  CG  ASP A  21       7.630  56.530  32.580  1.00  0.00           C
ATOM    264  OD1 ASP A  21       6.800  57.170  31.870  1.00  0.00           O
ATOM    265  OD2 ASP A  21       8.860  56.690  32.430  1.00  0.00           O
ATOM    266  C   ASP A  21       7.220  57.790  35.150  1.00  0.00           C
ATOM    267  O   ASP A  21       8.000  58.710  34.930  1.00  0.00           O
ATOM    268  N   ALA A  22       5.910  57.960  35.510  1.00  0.00           N
ATOM    269  HN  ALA A  22       5.290  57.200  35.690  1.00  0.00           H
ATOM    270  CA  ALA A  22       5.160  59.250  35.440  1.00  0.00           C
ATOM    271  HA  ALA A  22       5.010  59.470  34.390  1.00  0.00           H
ATOM    272  CB  ALA A  22       3.760  59.230  36.120  1.00  0.00           C
ATOM    273  HB1 ALA A  22       3.100  58.410  35.770  1.00  0.00           H
ATOM    274  HB2 ALA A  22       3.160  60.110  35.810  1.00  0.00           H
ATOM    275  HB3 ALA A  22       3.800  59.130  37.230  1.00  0.00           H
ATOM    276  C   ALA A  22       5.880  60.500  35.890  1.00  0.00           C
ATOM    277  O   ALA A  22       6.260  61.270  35.000  1.00  0.00           O
ATOM    278  N   TYR A  23       6.070  60.890  37.160  1.00  0.00           N
ATOM    279  HN  TYR A  23       5.730  60.440  37.980  1.00  0.00           H
ATOM    280  CA  TYR A  23       6.910  62.020  37.720  1.00  0.00           C
ATOM    281  HA  TYR A  23       6.700  62.810  37.010  1.00  0.00           H
ATOM    282  CB  TYR A  23       6.460  62.390  39.170  1.00  0.00           C
ATOM    283  HB1 TYR A  23       6.350  61.430  39.730  1.00  0.00           H
ATOM    284  HB2 TYR A  23       5.520  62.980  39.160  1.00  0.00           H
ATOM    285  CG  TYR A  23       7.400  63.230  39.930  1.00  0.00           C
ATOM    286  CD1 TYR A  23       8.130  62.750  41.030  1.00  0.00           C
ATOM    287  HD1 TYR A  23       8.200  61.700  41.230  1.00  0.00           H
ATOM    288  CE1 TYR A  23       9.030  63.670  41.690  1.00  0.00           C
ATOM    289  HE1 TYR A  23       9.600  63.320  42.540  1.00  0.00           H
ATOM    290  CZ  TYR A  23       9.050  65.010  41.320  1.00  0.00           C
ATOM    291  OH  TYR A  23       9.930  65.910  42.010  1.00  0.00           O
ATOM    292  HH  TYR A  23       9.580  66.800  41.960  1.00  0.00           H
ATOM    293  CD2 TYR A  23       7.410  64.640  39.640  1.00  0.00           C
ATOM    294  HD2 TYR A  23       6.780  64.940  38.820  1.00  0.00           H
ATOM    295  CE2 TYR A  23       8.220  65.500  40.300  1.00  0.00           C
ATOM    296  HE2 TYR A  23       8.240  66.530  39.980  1.00  0.00           H
ATOM    297  C   TYR A  23       8.500  61.920  37.450  1.00  0.00           C
ATOM    298  O   TYR A  23       9.050  62.920  36.930  1.00  0.00           O
ATOM    299  N   PRO A  24       9.240  60.900  37.800  1.00  0.00           N
ATOM    300  CD  PRO A  24       8.640  59.810  38.630  1.00  0.00           C
ATOM    301  HD1 PRO A  24       7.970  59.220  37.970  1.00  0.00           H
ATOM    302  HD2 PRO A  24       8.050  60.190  39.490  1.00  0.00           H
ATOM    303  CA  PRO A  24      10.700  60.860  37.850  1.00  0.00           C
ATOM    304  HA  PRO A  24      11.040  61.700  38.440  1.00  0.00           H
ATOM    305  CB  PRO A  24      11.070  59.500  38.480  1.00  0.00           C
ATOM    306  HB1 PRO A  24      11.920  59.570  39.190  1.00  0.00           H
ATOM    307  HB2 PRO A  24      11.430  58.740  37.760  1.00  0.00           H
ATOM    308  CG  PRO A  24       9.840  59.050  39.210  1.00  0.00           C
ATOM    309  HG1 PRO A  24       9.720  57.960  39.060  1.00  0.00           H
ATOM    310  HG2 PRO A  24       9.850  59.190  40.320  1.00  0.00           H
ATOM    311  C   PRO A  24      11.260  60.950  36.420  1.00  0.00           C
ATOM    312  O   PRO A  24      12.240  61.600  36.310  1.00  0.00           O
ATOM    313  N   SER A  25      10.720  60.300  35.340  1.00  0.00           N
ATOM    314  HN  SER A  25       9.930  59.710  35.480  1.00  0.00           H
ATOM    315  CA  SER A  25      11.260  60.420  33.920  1.00  0.00           C
ATOM    316  HA  SER A  25      12.300  60.150  33.890  1.00  0.00           H
ATOM    317  CB  SER A  25      10.440  59.500  33.020  1.00  0.00           C
ATOM    318  HB1 SER A  25      10.780  59.450  31.970  1.00  0.00           H
ATOM    319  HB2 SER A  25       9.350  59.710  33.080  1.00  0.00           H
ATOM    320  OG  SER A  25      10.620  58.180  33.630  1.00  0.00           O
ATOM    321  HG1 SER A  25       9.940  57.620  33.260  1.00  0.00           H
ATOM    322  C   SER A  25      11.080  61.850  33.450  1.00  0.00           C
ATOM    323  O   SER A  25      11.970  62.440  32.860  1.00  0.00           O
ATOM    324  N   ALA A  26       9.960  62.520  33.740  1.00  0.00           N
ATOM    325  HN  ALA A  26       9.410  62.170  34.490  1.00  0.00           H
ATOM    326  CA  ALA A  26       9.610  63.880  33.290  1.00  0.00           C
ATOM    327  HA  ALA A  26       9.860  63.840  32.240  1.00  0.00           H
ATOM    328  CB  ALA A  26       8.040  63.930  33.460  1.00  0.00           C
ATOM    329  HB1 ALA A  26       7.560  63.140  32.840  1.00  0.00           H
ATOM    330  HB2 ALA A  26       7.710  64.900  33.030  1.00  0.00           H
ATOM    331  HB3 ALA A  26       7.760  63.850  34.530  1.00  0.00           H
ATOM    332  C   ALA A  26      10.230  65.060  34.100  1.00  0.00           C
ATOM    333  O   ALA A  26      10.690  66.030  33.490  1.00  0.00           O
ATOM    334  N   CYS A  27      10.400  64.920  35.410  1.00  0.00           N
ATOM    335  HN  CYS A  27       9.910  64.150  35.810  1.00  0.00           H
ATOM    336  CA  CYS A  27      10.940  66.000  36.220  1.00  0.00           C
ATOM    337  HA  CYS A  27      10.290  66.800  35.900  1.00  0.00           H
ATOM    338  CB  CYS A  27      10.790  65.740  37.750  1.00  0.00           C
ATOM    339  HB1 CYS A  27       9.690  65.730  37.920  1.00  0.00           H
ATOM    340  HB2 CYS A  27      11.030  66.690  38.270  1.00  0.00           H
ATOM    341  SG  CYS A  27      11.640  64.300  38.470  1.00  0.00           S
ATOM    342  HG1 CYS A  27      10.550  63.590  38.220  1.00  0.00           H
ATOM    343  C   CYS A  27      12.360  66.640  35.940  1.00  0.00           C
ATOM    344  O   CYS A  27      12.510  67.800  36.330  1.00  0.00           O
ATOM    345  N   PRO A  28      13.460  66.050  35.440  1.00  0.00           N
ATOM    346  CD  PRO A  28      13.650  64.570  35.460  1.00  0.00           C
ATOM    347  HD1 PRO A  28      12.880  64.030  34.870  1.00  0.00           H
ATOM    348  HD2 PRO A  28      13.720  64.230  36.520  1.00  0.00           H
ATOM    349  CA  PRO A  28      14.680  66.780  35.360  1.00  0.00           C
ATOM    350  HA  PRO A  28      14.730  67.620  36.030  1.00  0.00           H
ATOM    351  CB  PRO A  28      15.680  65.680  35.540  1.00  0.00           C
ATOM    352  HB1 PRO A  28      15.690  65.510  36.640  1.00  0.00           H
ATOM    353  HB2 PRO A  28      16.720  65.910  35.240  1.00  0.00           H
ATOM    354  CG  PRO A  28      15.050  64.450  34.880  1.00  0.00           C
ATOM    355  HG1 PRO A  28      15.020  64.590  33.780  1.00  0.00           H
ATOM    356  HG2 PRO A  28      15.660  63.570  35.150  1.00  0.00           H
ATOM    357  C   PRO A  28      14.840  67.420  33.990  1.00  0.00           C
ATOM    358  O   PRO A  28      15.870  68.040  33.660  1.00  0.00           O
ATOM    359  N   SER A  29      13.860  67.180  33.080  1.00  0.00           N
ATOM    360  HN  SER A  29      13.100  66.630  33.420  1.00  0.00           H
ATOM    361  CA  SER A  29      13.980  67.650  31.740  1.00  0.00           C
ATOM    362  HA  SER A  29      14.970  67.330  31.450  1.00  0.00           H
ATOM    363  CB  SER A  29      13.010  66.990  30.850  1.00  0.00           C
ATOM    364  HB1 SER A  29      13.110  65.890  30.870  1.00  0.00           H
ATOM    365  HB2 SER A  29      13.220  67.430  29.850  1.00  0.00           H
ATOM    366  OG  SER A  29      11.640  67.440  31.050  1.00  0.00           O
ATOM    367  HG1 SER A  29      11.260  66.990  31.810  1.00  0.00           H
ATOM    368  C   SER A  29      14.050  69.180  31.580  1.00  0.00           C
ATOM    369  O   SER A  29      13.210  69.960  32.090  1.00  0.00           O
ATOM    370  N   ALA A  30      15.130  69.630  30.820  1.00  0.00           N
ATOM    371  HN  ALA A  30      15.680  68.970  30.310  1.00  0.00           H
ATOM    372  CA  ALA A  30      15.450  71.060  30.590  1.00  0.00           C
ATOM    373  HA  ALA A  30      16.270  71.110  29.890  1.00  0.00           H
ATOM    374  CB  ALA A  30      14.250  71.760  29.830  1.00  0.00           C
ATOM    375  HB1 ALA A  30      13.980  71.190  28.920  1.00  0.00           H
ATOM    376  HB2 ALA A  30      14.590  72.780  29.580  1.00  0.00           H
ATOM    377  HB3 ALA A  30      13.360  71.880  30.490  1.00  0.00           H
ATOM    378  C   ALA A  30      15.930  71.850  31.810  1.00  0.00           C
ATOM    379  O   ALA A  30      16.060  73.050  31.810  1.00  0.00           O
ATOM    380  N   GLY A  31      16.310  71.150  32.900  1.00  0.00           N
ATOM    381  HN  GLY A  31      16.160  70.160  32.890  1.00  0.00           H
ATOM    382  CA  GLY A  31      17.020  71.760  34.100  1.00  0.00           C
ATOM    383  HA1 GLY A  31      16.790  71.110  34.940  1.00  0.00           H
ATOM    384  HA2 GLY A  31      16.690  72.770  34.260  1.00  0.00           H
ATOM    385  C   GLY A  31      18.540  71.750  33.900  1.00  0.00           C
ATOM    386  O   GLY A  31      19.020  71.320  32.880  1.00  0.00           O
ATOM    387  N   ALA A  32      19.260  72.160  35.000  1.00  0.00           N
ATOM    388  HN  ALA A  32      18.740  72.510  35.770  1.00  0.00           H
ATOM    389  CA  ALA A  32      20.710  72.150  35.020  1.00  0.00           C
ATOM    390  HA  ALA A  32      20.860  72.800  35.860  1.00  0.00           H
ATOM    391  CB  ALA A  32      21.040  70.660  35.460  1.00  0.00           C
ATOM    392  HB1 ALA A  32      20.730  69.840  34.790  1.00  0.00           H
ATOM    393  HB2 ALA A  32      20.550  70.470  36.440  1.00  0.00           H
ATOM    394  HB3 ALA A  32      22.110  70.640  35.750  1.00  0.00           H
ATOM    395  C   ALA A  32      21.560  72.490  33.760  1.00  0.00           C
ATOM    396  O   ALA A  32      21.260  73.420  33.020  1.00  0.00           O
ATOM    397  N   ASN A  33      22.710  71.810  33.450  1.00  0.00           N
ATOM    398  HN  ASN A  33      22.930  71.170  34.170  1.00  0.00           H
ATOM    399  CA  ASN A  33      23.660  72.120  32.390  1.00  0.00           C
ATOM    400  HA  ASN A  33      23.240  72.930  31.810  1.00  0.00           H
ATOM    401  CB  ASN A  33      25.060  72.640  32.760  1.00  0.00           C
ATOM    402  HB1 ASN A  33      25.730  72.840  31.890  1.00  0.00           H
ATOM    403  HB2 ASN A  33      25.490  71.850  33.410  1.00  0.00           H
ATOM    404  CG  ASN A  33      24.860  73.970  33.580  1.00  0.00           C
ATOM    405  OD1 ASN A  33      24.070  74.810  33.260  1.00  0.00           O
ATOM    406  ND2 ASN A  33      25.640  74.010  34.680  1.00  0.00           N
ATOM    407 HD22 ASN A  33      26.110  73.180  34.980  1.00  0.00           H
ATOM    408  C   ASN A  33      23.910  70.950  31.520  1.00  0.00           C
ATOM    409  O   ASN A  33      24.950  70.850  30.850  1.00  0.00           O
ATOM    410  N   ALA A  34      23.020  69.920  31.490  1.00  0.00           N
ATOM    411  HN  ALA A  34      22.160  69.950  32.010  1.00  0.00           H
ATOM    412  CA  ALA A  34      23.040  68.860  30.510  1.00  0.00           C
ATOM    413  HA  ALA A  34      22.280  68.100  30.610  1.00  0.00           H
ATOM    414  CB  ALA A  34      22.740  69.410  29.120  1.00  0.00           C
ATOM    415  HB1 ALA A  34      23.530  70.140  28.850  1.00  0.00           H
ATOM    416  HB2 ALA A  34      21.770  69.940  29.210  1.00  0.00           H
ATOM    417  HB3 ALA A  34      22.760  68.670  28.280  1.00  0.00           H
ATOM    418  C   ALA A  34      24.280  67.940  30.430  1.00  0.00           C
ATOM    419  O   ALA A  34      24.370  67.210  29.440  1.00  0.00           O
ATOM    420  N   SER A  35      25.260  67.890  31.410  1.00  0.00           N
ATOM    421  HN  SER A  35      25.010  68.440  32.200  1.00  0.00           H
ATOM    422  CA  SER A  35      26.500  67.140  31.320  1.00  0.00           C
ATOM    423  HA  SER A  35      26.190  66.110  31.240  1.00  0.00           H
ATOM    424  CB  SER A  35      27.520  67.500  30.130  1.00  0.00           C
ATOM    425  HB1 SER A  35      27.880  68.510  30.420  1.00  0.00           H
ATOM    426  HB2 SER A  35      26.900  67.590  29.220  1.00  0.00           H
ATOM    427  OG  SER A  35      28.620  66.590  29.980  1.00  0.00           O
ATOM    428  HG1 SER A  35      29.090  66.640  30.820  1.00  0.00           H
ATOM    429  C   SER A  35      27.270  67.150  32.680  1.00  0.00           C
ATOM    430  O   SER A  35      28.370  66.590  32.810  1.00  0.00           O
ATOM    431  N   GLY A  36      26.720  67.720  33.820  1.00  0.00           N
ATOM    432  HN  GLY A  36      25.790  68.060  33.870  1.00  0.00           H
ATOM    433  CA  GLY A  36      27.360  67.980  35.070  1.00  0.00           C
ATOM    434  HA1 GLY A  36      27.760  67.040  35.440  1.00  0.00           H
ATOM    435  HA2 GLY A  36      26.590  68.410  35.680  1.00  0.00           H
ATOM    436  C   GLY A  36      28.510  68.860  35.050  1.00  0.00           C
ATOM    437  O   GLY A  36      28.850  69.560  34.040  1.00  0.00           O
ATOM    438  N   PRO A  37      29.150  69.010  36.230  1.00  0.00           N
ATOM    439  CD  PRO A  37      28.580  68.650  37.560  1.00  0.00           C
ATOM    440  HD1 PRO A  37      28.740  67.560  37.700  1.00  0.00           H
ATOM    441  HD2 PRO A  37      27.510  68.960  37.590  1.00  0.00           H
ATOM    442  CA  PRO A  37      30.480  69.630  36.320  1.00  0.00           C
ATOM    443  HA  PRO A  37      30.240  70.650  36.060  1.00  0.00           H
ATOM    444  CB  PRO A  37      30.820  69.330  37.800  1.00  0.00           C
ATOM    445  HB1 PRO A  37      31.500  70.140  38.150  1.00  0.00           H
ATOM    446  HB2 PRO A  37      31.310  68.340  37.950  1.00  0.00           H
ATOM    447  CG  PRO A  37      29.530  69.300  38.610  1.00  0.00           C
ATOM    448  HG1 PRO A  37      29.560  68.610  39.480  1.00  0.00           H
ATOM    449  HG2 PRO A  37      29.130  70.310  38.840  1.00  0.00           H
ATOM    450  C   PRO A  37      31.500  69.000  35.300  1.00  0.00           C
ATOM    451  O   PRO A  37      31.550  67.770  35.130  1.00  0.00           O
ATOM    452  N   PRO A  38      32.280  69.840  34.620  1.00  0.00           N
ATOM    453  CD  PRO A  38      32.130  71.320  34.490  1.00  0.00           C
ATOM    454  HD1 PRO A  38      32.370  71.680  35.520  1.00  0.00           H
ATOM    455  HD2 PRO A  38      31.110  71.620  34.160  1.00  0.00           H
ATOM    456  CA  PRO A  38      33.510  69.410  33.840  1.00  0.00           C
ATOM    457  HA  PRO A  38      33.210  68.890  32.940  1.00  0.00           H
ATOM    458  CB  PRO A  38      34.220  70.730  33.370  1.00  0.00           C
ATOM    459  HB1 PRO A  38      34.750  70.570  32.410  1.00  0.00           H
ATOM    460  HB2 PRO A  38      35.010  70.940  34.130  1.00  0.00           H
ATOM    461  CG  PRO A  38      33.110  71.760  33.430  1.00  0.00           C
ATOM    462  HG1 PRO A  38      33.560  72.740  33.680  1.00  0.00           H
ATOM    463  HG2 PRO A  38      32.540  71.830  32.480  1.00  0.00           H
ATOM    464  C   PRO A  38      34.330  68.510  34.700  1.00  0.00           C
ATOM    465  O   PRO A  38      34.800  68.870  35.800  1.00  0.00           O
ATOM    466  N   GLY A  39      34.620  67.300  34.270  1.00  0.00           N
ATOM    467  HN  GLY A  39      34.300  66.970  33.390  1.00  0.00           H
ATOM    468  CA  GLY A  39      35.460  66.430  35.130  1.00  0.00           C
ATOM    469  HA1 GLY A  39      36.430  66.850  35.350  1.00  0.00           H
ATOM    470  HA2 GLY A  39      35.680  65.510  34.610  1.00  0.00           H
ATOM    471  C   GLY A  39      34.810  65.920  36.330  1.00  0.00           C
ATOM    472  O   GLY A  39      35.490  65.680  37.320  1.00  0.00           O
ATOM    473  N   ALA A  40      33.450  65.760  36.300  1.00  0.00           N
ATOM    474  HN  ALA A  40      32.920  66.060  35.510  1.00  0.00           H
ATOM    475  CA  ALA A  40      32.690  65.430  37.510  1.00  0.00           C
ATOM    476  HA  ALA A  40      33.080  66.050  38.300  1.00  0.00           H
ATOM    477  CB  ALA A  40      31.160  65.500  37.270  1.00  0.00           C
ATOM    478  HB1 ALA A  40      30.680  64.850  36.510  1.00  0.00           H
ATOM    479  HB2 ALA A  40      30.910  66.530  36.910  1.00  0.00           H
ATOM    480  HB3 ALA A  40      30.540  65.380  38.180  1.00  0.00           H
ATOM    481  C   ALA A  40      32.890  63.970  38.070  1.00  0.00           C
ATOM    482  O   ALA A  40      32.990  63.790  39.280  1.00  0.00           O
ATOM    483  N   ARG A  41      32.910  62.970  37.280  1.00  0.00           N
ATOM    484  HN  ARG A  41      32.800  63.040  36.290  1.00  0.00           H
ATOM    485  CA  ARG A  41      33.170  61.590  37.740  1.00  0.00           C
ATOM    486  HA  ARG A  41      32.410  61.390  38.480  1.00  0.00           H
ATOM    487  CB  ARG A  41      33.020  60.490  36.660  1.00  0.00           C
ATOM    488  HB1 ARG A  41      33.620  60.780  35.770  1.00  0.00           H
ATOM    489  HB2 ARG A  41      31.960  60.390  36.340  1.00  0.00           H
ATOM    490  CG  ARG A  41      33.620  59.030  36.870  1.00  0.00           C
ATOM    491  HG1 ARG A  41      34.720  59.110  36.970  1.00  0.00           H
ATOM    492  HG2 ARG A  41      33.420  58.420  35.960  1.00  0.00           H
ATOM    493  CD  ARG A  41      32.960  58.290  38.030  1.00  0.00           C
ATOM    494  HD1 ARG A  41      31.880  58.250  37.770  1.00  0.00           H
ATOM    495  HD2 ARG A  41      33.270  58.850  38.930  1.00  0.00           H
ATOM    496  NE  ARG A  41      33.700  56.980  38.070  1.00  0.00           N
ATOM    497  HE  ARG A  41      34.470  56.800  37.470  1.00  0.00           H
ATOM    498  CZ  ARG A  41      33.480  56.060  38.990  1.00  0.00           C
ATOM    499  NH1 ARG A  41      32.800  56.290  40.090  1.00  0.00           N
ATOM    500 HH11 ARG A  41      32.450  57.190  40.320  1.00  0.00           H
ATOM    501 HH12 ARG A  41      32.540  55.470  40.610  1.00  0.00           H
ATOM    502  NH2 ARG A  41      33.800  54.800  38.740  1.00  0.00           N
ATOM    503 HH21 ARG A  41      33.980  54.560  37.780  1.00  0.00           H
ATOM    504 HH22 ARG A  41      33.490  54.120  39.400  1.00  0.00           H
ATOM    505  C   ARG A  41      34.410  61.300  38.420  1.00  0.00           C
ATOM    506  O   ARG A  41      34.470  60.760  39.540  1.00  0.00           O
ATOM    507  N   SER A  42      35.440  61.810  37.760  1.00  0.00           N
ATOM    508  HN  SER A  42      35.370  62.230  36.860  1.00  0.00           H
ATOM    509  CA  SER A  42      36.820  61.740  38.260  1.00  0.00           C
ATOM    510  HA  SER A  42      37.040  60.730  38.560  1.00  0.00           H
ATOM    511  CB  SER A  42      37.810  62.230  37.220  1.00  0.00           C
ATOM    512  HB1 SER A  42      37.340  63.180  36.900  1.00  0.00           H
ATOM    513  HB2 SER A  42      37.840  61.510  36.370  1.00  0.00           H
ATOM    514  OG  SER A  42      39.170  62.460  37.580  1.00  0.00           O
ATOM    515  HG1 SER A  42      39.650  61.630  37.560  1.00  0.00           H
ATOM    516  C   SER A  42      37.000  62.540  39.550  1.00  0.00           C
ATOM    517  O   SER A  42      37.550  62.030  40.520  1.00  0.00           O
ATOM    518  N   ALA A  43      36.430  63.810  39.620  1.00  0.00           N
ATOM    519  HN  ALA A  43      35.910  64.220  38.880  1.00  0.00           H
ATOM    520  CA  ALA A  43      36.440  64.560  40.890  1.00  0.00           C
ATOM    521  HA  ALA A  43      37.480  64.800  41.070  1.00  0.00           H
ATOM    522  CB  ALA A  43      35.700  65.900  40.730  1.00  0.00           C
ATOM    523  HB1 ALA A  43      34.650  65.800  40.380  1.00  0.00           H
ATOM    524  HB2 ALA A  43      36.330  66.520  40.060  1.00  0.00           H
ATOM    525  HB3 ALA A  43      35.640  66.430  41.710  1.00  0.00           H
ATOM    526  C   ALA A  43      35.780  63.810  42.090  1.00  0.00           C
ATOM    527  O   ALA A  43      36.420  63.590  43.090  1.00  0.00           O
ATOM    528  N   SER A  44      34.530  63.240  41.920  1.00  0.00           N
ATOM    529  HN  SER A  44      34.100  63.370  41.030  1.00  0.00           H
ATOM    530  CA  SER A  44      33.810  62.330  42.790  1.00  0.00           C
ATOM    531  HA  SER A  44      33.690  62.930  43.680  1.00  0.00           H
ATOM    532  CB  SER A  44      32.400  61.960  42.320  1.00  0.00           C
ATOM    533  HB1 SER A  44      31.790  62.890  42.400  1.00  0.00           H
ATOM    534  HB2 SER A  44      31.940  61.220  43.010  1.00  0.00           H
ATOM    535  OG  SER A  44      32.280  61.420  41.000  1.00  0.00           O
ATOM    536  HG1 SER A  44      32.520  62.150  40.420  1.00  0.00           H
ATOM    537  C   SER A  44      34.410  61.040  43.250  1.00  0.00           C
ATOM    538  O   SER A  44      34.290  60.530  44.390  1.00  0.00           O
ATOM    539  N   SER A  45      35.100  60.350  42.320  1.00  0.00           N
ATOM    540  HN  SER A  45      35.150  60.810  41.430  1.00  0.00           H
ATOM    541  CA  SER A  45      35.900  59.160  42.510  1.00  0.00           C
ATOM    542  HA  SER A  45      35.360  58.640  43.280  1.00  0.00           H
ATOM    543  CB  SER A  45      36.250  58.370  41.200  1.00  0.00           C
ATOM    544  HB1 SER A  45      36.680  59.090  40.480  1.00  0.00           H
ATOM    545  HB2 SER A  45      35.260  58.060  40.800  1.00  0.00           H
ATOM    546  OG  SER A  45      37.100  57.240  41.480  1.00  0.00           O
ATOM    547  HG1 SER A  45      37.920  57.580  41.120  1.00  0.00           H
ATOM    548  C   SER A  45      37.160  59.510  43.260  1.00  0.00           C
ATOM    549  O   SER A  45      37.550  58.850  44.190  1.00  0.00           O
ATOM    550  N   LEU A  46      37.860  60.600  42.940  1.00  0.00           N
ATOM    551  HN  LEU A  46      37.640  61.090  42.100  1.00  0.00           H
ATOM    552  CA  LEU A  46      38.870  61.240  43.900  1.00  0.00           C
ATOM    553  HA  LEU A  46      39.580  60.480  44.170  1.00  0.00           H
ATOM    554  CB  LEU A  46      39.570  62.490  43.310  1.00  0.00           C
ATOM    555  HB1 LEU A  46      40.140  62.980  44.130  1.00  0.00           H
ATOM    556  HB2 LEU A  46      38.800  63.190  42.930  1.00  0.00           H
ATOM    557  CG  LEU A  46      40.630  62.040  42.280  1.00  0.00           C
ATOM    558  HG  LEU A  46      40.200  61.200  41.690  1.00  0.00           H
ATOM    559  CD1 LEU A  46      41.010  63.140  41.300  1.00  0.00           C
ATOM    560 HD11 LEU A  46      40.070  63.300  40.730  1.00  0.00           H
ATOM    561 HD12 LEU A  46      41.790  62.770  40.600  1.00  0.00           H
ATOM    562 HD13 LEU A  46      41.330  64.040  41.870  1.00  0.00           H
ATOM    563  CD2 LEU A  46      41.980  61.470  42.830  1.00  0.00           C
ATOM    564 HD21 LEU A  46      42.810  61.400  42.100  1.00  0.00           H
ATOM    565 HD22 LEU A  46      41.760  60.420  43.120  1.00  0.00           H
ATOM    566 HD23 LEU A  46      42.320  62.140  43.650  1.00  0.00           H
ATOM    567  C   LEU A  46      38.320  61.720  45.210  1.00  0.00           C
ATOM    568  O   LEU A  46      39.060  61.570  46.130  1.00  0.00           O
ATOM    569  N   ALA A  47      37.130  62.300  45.460  1.00  0.00           N
ATOM    570  HN  ALA A  47      36.530  62.570  44.710  1.00  0.00           H
ATOM    571  CA  ALA A  47      36.590  62.530  46.750  1.00  0.00           C
ATOM    572  HA  ALA A  47      37.320  63.040  47.350  1.00  0.00           H
ATOM    573  CB  ALA A  47      35.230  63.350  46.790  1.00  0.00           C
ATOM    574  HB1 ALA A  47      35.190  64.140  46.010  1.00  0.00           H
ATOM    575  HB2 ALA A  47      35.010  63.650  47.840  1.00  0.00           H
ATOM    576  HB3 ALA A  47      34.380  62.750  46.410  1.00  0.00           H
ATOM    577  C   ALA A  47      36.490  61.250  47.570  1.00  0.00           C
ATOM    578  O   ALA A  47      36.870  61.220  48.710  1.00  0.00           O
ATOM    579  N   LEU A  48      36.030  60.150  46.900  1.00  0.00           N
ATOM    580  HN  LEU A  48      35.640  60.090  45.980  1.00  0.00           H
ATOM    581  CA  LEU A  48      35.770  58.910  47.570  1.00  0.00           C
ATOM    582  HA  LEU A  48      35.240  59.250  48.450  1.00  0.00           H
ATOM    583  CB  LEU A  48      34.910  57.920  46.750  1.00  0.00           C
ATOM    584  HB1 LEU A  48      35.260  57.780  45.710  1.00  0.00           H
ATOM    585  HB2 LEU A  48      33.890  58.360  46.700  1.00  0.00           H
ATOM    586  CG  LEU A  48      34.680  56.520  47.280  1.00  0.00           C
ATOM    587  HG  LEU A  48      35.710  56.160  47.520  1.00  0.00           H
ATOM    588  CD1 LEU A  48      33.840  56.520  48.560  1.00  0.00           C
ATOM    589 HD11 LEU A  48      34.410  57.160  49.260  1.00  0.00           H
ATOM    590 HD12 LEU A  48      33.670  55.450  48.800  1.00  0.00           H
ATOM    591 HD13 LEU A  48      32.900  57.110  48.430  1.00  0.00           H
ATOM    592  CD2 LEU A  48      34.150  55.460  46.340  1.00  0.00           C
ATOM    593 HD21 LEU A  48      34.670  55.340  45.370  1.00  0.00           H
ATOM    594 HD22 LEU A  48      33.070  55.540  46.090  1.00  0.00           H
ATOM    595 HD23 LEU A  48      34.250  54.490  46.870  1.00  0.00           H
ATOM    596  C   LEU A  48      37.060  58.310  47.980  1.00  0.00           C
ATOM    597  O   LEU A  48      37.300  57.870  49.110  1.00  0.00           O
ATOM    598  N   ALA A  49      37.970  58.300  47.040  1.00  0.00           N
ATOM    599  HN  ALA A  49      37.700  58.630  46.140  1.00  0.00           H
ATOM    600  CA  ALA A  49      39.380  57.930  47.390  1.00  0.00           C
ATOM    601  HA  ALA A  49      39.340  56.890  47.700  1.00  0.00           H
ATOM    602  CB  ALA A  49      40.230  57.930  46.050  1.00  0.00           C
ATOM    603  HB1 ALA A  49      40.260  59.000  45.740  1.00  0.00           H
ATOM    604  HB2 ALA A  49      39.680  57.400  45.250  1.00  0.00           H
ATOM    605  HB3 ALA A  49      41.240  57.500  46.200  1.00  0.00           H
ATOM    606  C   ALA A  49      40.100  58.670  48.480  1.00  0.00           C
ATOM    607  O   ALA A  49      40.600  58.110  49.450  1.00  0.00           O
ATOM    608  N   ILE A  50      40.090  60.050  48.480  1.00  0.00           N
ATOM    609  HN  ILE A  50      39.650  60.560  47.740  1.00  0.00           H
ATOM    610  CA  ILE A  50      40.660  60.910  49.590  1.00  0.00           C
ATOM    611  HA  ILE A  50      41.730  60.750  49.630  1.00  0.00           H
ATOM    612  CB  ILE A  50      40.570  62.430  49.070  1.00  0.00           C
ATOM    613  HB  ILE A  50      39.610  62.600  48.530  1.00  0.00           H
ATOM    614  CG2 ILE A  50      40.580  63.440  50.240  1.00  0.00           C
ATOM    615 HG21 ILE A  50      41.520  63.310  50.820  1.00  0.00           H
ATOM    616 HG22 ILE A  50      39.690  63.250  50.890  1.00  0.00           H
ATOM    617 HG23 ILE A  50      40.560  64.450  49.780  1.00  0.00           H
ATOM    618  CG1 ILE A  50      41.670  62.860  48.000  1.00  0.00           C
ATOM    619 HG11 ILE A  50      41.490  63.930  47.780  1.00  0.00           H
ATOM    620 HG12 ILE A  50      41.680  62.250  47.070  1.00  0.00           H
ATOM    621  CD  ILE A  50      43.130  62.840  48.620  1.00  0.00           C
ATOM    622  HD1 ILE A  50      43.870  63.010  47.810  1.00  0.00           H
ATOM    623  HD2 ILE A  50      43.300  61.830  49.060  1.00  0.00           H
ATOM    624  HD3 ILE A  50      43.270  63.560  49.460  1.00  0.00           H
ATOM    625  C   ILE A  50      40.080  60.670  50.980  1.00  0.00           C
ATOM    626  O   ILE A  50      40.870  60.690  51.920  1.00  0.00           O
ATOM    627  N   ALA A  51      38.730  60.480  51.110  1.00  0.00           N
ATOM    628  HN  ALA A  51      38.060  60.490  50.360  1.00  0.00           H
ATOM    629  CA  ALA A  51      38.080  60.260  52.390  1.00  0.00           C
ATOM    630  HA  ALA A  51      38.400  61.070  53.020  1.00  0.00           H
ATOM    631  CB  ALA A  51      36.610  60.410  52.050  1.00  0.00           C
ATOM    632  HB1 ALA A  51      36.310  59.810  51.170  1.00  0.00           H
ATOM    633  HB2 ALA A  51      36.400  61.460  51.760  1.00  0.00           H
ATOM    634  HB3 ALA A  51      35.870  60.150  52.840  1.00  0.00           H
ATOM    635  C   ALA A  51      38.430  58.910  52.940  1.00  0.00           C
ATOM    636  O   ALA A  51      38.700  58.770  54.160  1.00  0.00           O
ATOM    637  N   ILE A  52      38.580  57.920  52.030  1.00  0.00           N
ATOM    638  HN  ILE A  52      38.250  58.080  51.100  1.00  0.00           H
ATOM    639  CA  ILE A  52      39.060  56.660  52.370  1.00  0.00           C
ATOM    640  HA  ILE A  52      38.470  56.460  53.250  1.00  0.00           H
ATOM    641  CB  ILE A  52      38.680  55.590  51.360  1.00  0.00           C
ATOM    642  HB  ILE A  52      38.960  56.030  50.380  1.00  0.00           H
ATOM    643  CG2 ILE A  52      39.560  54.350  51.610  1.00  0.00           C
ATOM    644 HG21 ILE A  52      39.730  54.060  52.660  1.00  0.00           H
ATOM    645 HG22 ILE A  52      40.580  54.420  51.180  1.00  0.00           H
ATOM    646 HG23 ILE A  52      39.030  53.550  51.050  1.00  0.00           H
ATOM    647  CG1 ILE A  52      37.170  55.300  51.580  1.00  0.00           C
ATOM    648 HG11 ILE A  52      36.560  56.230  51.670  1.00  0.00           H
ATOM    649 HG12 ILE A  52      37.140  54.680  52.500  1.00  0.00           H
ATOM    650  CD  ILE A  52      36.460  54.430  50.520  1.00  0.00           C
ATOM    651  HD1 ILE A  52      35.490  54.030  50.910  1.00  0.00           H
ATOM    652  HD2 ILE A  52      37.150  53.600  50.260  1.00  0.00           H
ATOM    653  HD3 ILE A  52      36.270  55.000  49.590  1.00  0.00           H
ATOM    654  C   ILE A  52      40.520  56.740  52.870  1.00  0.00           C
ATOM    655  O   ILE A  52      40.950  56.030  53.770  1.00  0.00           O
ATOM    656  N   THR A  53      41.360  57.590  52.240  1.00  0.00           N
ATOM    657  HN  THR A  53      41.170  58.220  51.490  1.00  0.00           H
ATOM    658  CA  THR A  53      42.760  57.720  52.610  1.00  0.00           C
ATOM    659  HA  THR A  53      43.160  56.720  52.710  1.00  0.00           H
ATOM    660  CB  THR A  53      43.590  58.550  51.600  1.00  0.00           C
ATOM    661  HB  THR A  53      43.270  59.600  51.510  1.00  0.00           H
ATOM    662  OG1 THR A  53      43.470  57.890  50.380  1.00  0.00           O
ATOM    663  HG1 THR A  53      42.530  57.930  50.190  1.00  0.00           H
ATOM    664  CG2 THR A  53      45.120  58.610  52.020  1.00  0.00           C
ATOM    665 HG21 THR A  53      45.270  59.270  52.900  1.00  0.00           H
ATOM    666 HG22 THR A  53      45.680  59.070  51.170  1.00  0.00           H
ATOM    667 HG23 THR A  53      45.610  57.620  52.090  1.00  0.00           H
ATOM    668  C   THR A  53      42.940  58.410  54.000  1.00  0.00           C
ATOM    669  O   THR A  53      43.800  58.090  54.800  1.00  0.00           O
ATOM    670  N   ALA A  54      42.100  59.470  54.290  1.00  0.00           N
ATOM    671  HN  ALA A  54      41.490  59.840  53.590  1.00  0.00           H
ATOM    672  CA  ALA A  54      42.090  60.070  55.600  1.00  0.00           C
ATOM    673  HA  ALA A  54      43.140  60.290  55.760  1.00  0.00           H
ATOM    674  CB  ALA A  54      41.250  61.380  55.720  1.00  0.00           C
ATOM    675  HB1 ALA A  54      41.410  61.870  56.710  1.00  0.00           H
ATOM    676  HB2 ALA A  54      40.210  61.060  55.540  1.00  0.00           H
ATOM    677  HB3 ALA A  54      41.500  62.160  54.970  1.00  0.00           H
ATOM    678  C   ALA A  54      41.570  59.100  56.680  1.00  0.00           C
ATOM    679  O   ALA A  54      42.180  59.060  57.730  1.00  0.00           O
ATOM    680  N   LEU A  55      40.610  58.220  56.410  1.00  0.00           N
ATOM    681  HN  LEU A  55      40.120  58.300  55.540  1.00  0.00           H
ATOM    682  CA  LEU A  55      40.130  57.200  57.370  1.00  0.00           C
ATOM    683  HA  LEU A  55      39.940  57.660  58.320  1.00  0.00           H
ATOM    684  CB  LEU A  55      38.650  56.760  56.980  1.00  0.00           C
ATOM    685  HB1 LEU A  55      38.690  56.580  55.880  1.00  0.00           H
ATOM    686  HB2 LEU A  55      37.890  57.530  57.190  1.00  0.00           H
ATOM    687  CG  LEU A  55      38.150  55.550  57.710  1.00  0.00           C
ATOM    688  HG  LEU A  55      38.920  54.750  57.790  1.00  0.00           H
ATOM    689  CD1 LEU A  55      37.890  55.710  59.250  1.00  0.00           C
ATOM    690 HD11 LEU A  55      37.160  56.520  59.480  1.00  0.00           H
ATOM    691 HD12 LEU A  55      38.810  55.980  59.810  1.00  0.00           H
ATOM    692 HD13 LEU A  55      37.440  54.750  59.580  1.00  0.00           H
ATOM    693  CD2 LEU A  55      37.000  54.790  57.010  1.00  0.00           C
ATOM    694 HD21 LEU A  55      37.460  54.610  56.010  1.00  0.00           H
ATOM    695 HD22 LEU A  55      36.100  55.440  57.010  1.00  0.00           H
ATOM    696 HD23 LEU A  55      36.740  53.800  57.440  1.00  0.00           H
ATOM    697  C   LEU A  55      41.230  56.140  57.550  1.00  0.00           C
ATOM    698  O   LEU A  55      41.490  55.760  58.690  1.00  0.00           O
ATOM    699  N   TYR A  56      41.820  55.600  56.430  1.00  0.00           N
ATOM    700  HN  TYR A  56      41.570  55.910  55.520  1.00  0.00           H
ATOM    701  CA  TYR A  56      42.950  54.730  56.500  1.00  0.00           C
ATOM    702  HA  TYR A  56      42.560  53.920  57.100  1.00  0.00           H
ATOM    703  CB  TYR A  56      43.310  54.210  55.080  1.00  0.00           C
ATOM    704  HB1 TYR A  56      44.270  53.670  55.110  1.00  0.00           H
ATOM    705  HB2 TYR A  56      43.410  55.030  54.330  1.00  0.00           H
ATOM    706  CG  TYR A  56      42.270  53.190  54.530  1.00  0.00           C
ATOM    707  CD1 TYR A  56      41.210  52.660  55.260  1.00  0.00           C
ATOM    708  HD1 TYR A  56      40.990  53.070  56.240  1.00  0.00           H
ATOM    709  CE1 TYR A  56      40.400  51.750  54.600  1.00  0.00           C
ATOM    710  HE1 TYR A  56      39.560  51.420  55.200  1.00  0.00           H
ATOM    711  CZ  TYR A  56      40.760  51.190  53.370  1.00  0.00           C
ATOM    712  OH  TYR A  56      40.020  50.230  52.760  1.00  0.00           O
ATOM    713  HH  TYR A  56      40.600  49.890  52.080  1.00  0.00           H
ATOM    714  CD2 TYR A  56      42.560  52.690  53.230  1.00  0.00           C
ATOM    715  HD2 TYR A  56      43.320  53.230  52.680  1.00  0.00           H
ATOM    716  CE2 TYR A  56      41.870  51.640  52.700  1.00  0.00           C
ATOM    717  HE2 TYR A  56      42.080  51.240  51.720  1.00  0.00           H
ATOM    718  C   TYR A  56      44.230  55.260  57.240  1.00  0.00           C
ATOM    719  O   TYR A  56      44.910  54.500  57.940  1.00  0.00           O
ATOM    720  N   SER A  57      44.560  56.530  57.110  1.00  0.00           N
ATOM    721  HN  SER A  57      44.210  57.080  56.370  1.00  0.00           H
ATOM    722  CA  SER A  57      45.550  57.140  57.950  1.00  0.00           C
ATOM    723  HA  SER A  57      46.440  56.550  57.840  1.00  0.00           H
ATOM    724  CB  SER A  57      45.800  58.580  57.530  1.00  0.00           C
ATOM    725  HB1 SER A  57      46.520  59.140  58.160  1.00  0.00           H
ATOM    726  HB2 SER A  57      44.800  59.060  57.560  1.00  0.00           H
ATOM    727  OG  SER A  57      46.340  58.630  56.210  1.00  0.00           O
ATOM    728  HG1 SER A  57      45.630  58.510  55.570  1.00  0.00           H
ATOM    729  C   SER A  57      45.280  57.120  59.410  1.00  0.00           C
ATOM    730  O   SER A  57      46.160  56.890  60.230  1.00  0.00           O
ATOM    731  N   ALA A  58      44.020  57.340  59.810  1.00  0.00           N
ATOM    732  HN  ALA A  58      43.300  57.520  59.130  1.00  0.00           H
ATOM    733  CA  ALA A  58      43.560  57.190  61.120  1.00  0.00           C
ATOM    734  HA  ALA A  58      44.260  57.640  61.820  1.00  0.00           H
ATOM    735  CB  ALA A  58      42.240  58.020  61.300  1.00  0.00           C
ATOM    736  HB1 ALA A  58      42.360  59.110  61.150  1.00  0.00           H
ATOM    737  HB2 ALA A  58      41.890  57.880  62.340  1.00  0.00           H
ATOM    738  HB3 ALA A  58      41.430  57.600  60.660  1.00  0.00           H
ATOM    739  C   ALA A  58      43.420  55.670  61.600  1.00  0.00           C
ATOM    740  O   ALA A  58      43.680  55.400  62.780  1.00  0.00           O
ATOM    741  N   VAL A  59      42.950  54.780  60.710  1.00  0.00           N
ATOM    742  HN  VAL A  59      42.490  55.080  59.880  1.00  0.00           H
ATOM    743  CA  VAL A  59      42.890  53.370  60.980  1.00  0.00           C
ATOM    744  HA  VAL A  59      42.280  53.240  61.860  1.00  0.00           H
ATOM    745  CB  VAL A  59      42.320  52.510  59.840  1.00  0.00           C
ATOM    746  HB  VAL A  59      42.890  52.690  58.900  1.00  0.00           H
ATOM    747  CG1 VAL A  59      42.440  51.010  60.170  1.00  0.00           C
ATOM    748 HG11 VAL A  59      43.460  50.720  60.500  1.00  0.00           H
ATOM    749 HG12 VAL A  59      42.110  50.450  59.270  1.00  0.00           H
ATOM    750 HG13 VAL A  59      41.710  50.730  60.950  1.00  0.00           H
ATOM    751  CG2 VAL A  59      40.840  52.860  59.880  1.00  0.00           C
ATOM    752 HG21 VAL A  59      40.280  52.370  60.710  1.00  0.00           H
ATOM    753 HG22 VAL A  59      40.420  52.600  58.880  1.00  0.00           H
ATOM    754 HG23 VAL A  59      40.570  53.930  60.050  1.00  0.00           H
ATOM    755  C   VAL A  59      44.320  52.890  61.200  1.00  0.00           C
ATOM    756  O   VAL A  59      44.680  52.230  62.200  1.00  0.00           O
ATOM    757  N   CYS A  60      45.350  53.250  60.300  1.00  0.00           N
ATOM    758  HN  CYS A  60      45.040  53.760  59.510  1.00  0.00           H
ATOM    759  CA  CYS A  60      46.760  52.770  60.440  1.00  0.00           C
ATOM    760  HA  CYS A  60      46.780  51.690  60.490  1.00  0.00           H
ATOM    761  CB  CYS A  60      47.580  53.110  59.160  1.00  0.00           C
ATOM    762  HB1 CYS A  60      47.690  54.220  59.190  1.00  0.00           H
ATOM    763  HB2 CYS A  60      46.920  52.900  58.290  1.00  0.00           H
ATOM    764  SG  CYS A  60      49.250  52.290  58.860  1.00  0.00           S
ATOM    765  HG1 CYS A  60      48.730  51.100  58.590  1.00  0.00           H
ATOM    766  C   CYS A  60      47.430  53.390  61.660  1.00  0.00           C
ATOM    767  O   CYS A  60      48.160  52.690  62.330  1.00  0.00           O
ATOM    768  N   ALA A  61      47.250  54.670  62.040  1.00  0.00           N
ATOM    769  HN  ALA A  61      46.720  55.350  61.540  1.00  0.00           H
ATOM    770  CA  ALA A  61      47.890  55.180  63.210  1.00  0.00           C
ATOM    771  HA  ALA A  61      48.950  55.020  63.060  1.00  0.00           H
ATOM    772  CB  ALA A  61      47.570  56.700  63.250  1.00  0.00           C
ATOM    773  HB1 ALA A  61      47.910  57.200  62.320  1.00  0.00           H
ATOM    774  HB2 ALA A  61      47.970  57.230  64.140  1.00  0.00           H
ATOM    775  HB3 ALA A  61      46.500  56.990  63.350  1.00  0.00           H
ATOM    776  C   ALA A  61      47.480  54.570  64.530  1.00  0.00           C
ATOM    777  O   ALA A  61      48.340  54.220  65.350  1.00  0.00           O
ATOM    778  N   VAL A  62      46.150  54.350  64.740  1.00  0.00           N
ATOM    779  HN  VAL A  62      45.440  54.500  64.060  1.00  0.00           H
ATOM    780  CA  VAL A  62      45.750  53.710  65.960  1.00  0.00           C
ATOM    781  HA  VAL A  62      46.260  54.160  66.810  1.00  0.00           H
ATOM    782  CB  VAL A  62      44.260  53.910  66.260  1.00  0.00           C
ATOM    783  HB  VAL A  62      43.620  53.380  65.520  1.00  0.00           H
ATOM    784  CG1 VAL A  62      43.820  53.370  67.650  1.00  0.00           C
ATOM    785 HG11 VAL A  62      42.720  53.490  67.750  1.00  0.00           H
ATOM    786 HG12 VAL A  62      44.480  53.700  68.490  1.00  0.00           H
ATOM    787 HG13 VAL A  62      43.960  52.270  67.710  1.00  0.00           H
ATOM    788  CG2 VAL A  62      43.820  55.430  66.140  1.00  0.00           C
ATOM    789 HG21 VAL A  62      44.550  55.910  66.830  1.00  0.00           H
ATOM    790 HG22 VAL A  62      42.790  55.700  66.460  1.00  0.00           H
ATOM    791 HG23 VAL A  62      44.150  55.900  65.190  1.00  0.00           H
ATOM    792  C   VAL A  62      46.030  52.240  66.000  1.00  0.00           C
ATOM    793  O   VAL A  62      46.470  51.670  67.000  1.00  0.00           O
ATOM    794  N   GLY A  63      45.950  51.620  64.840  1.00  0.00           N
ATOM    795  HN  GLY A  63      45.820  52.280  64.090  1.00  0.00           H
ATOM    796  CA  GLY A  63      46.090  50.210  64.560  1.00  0.00           C
ATOM    797  HA1 GLY A  63      45.840  50.060  63.520  1.00  0.00           H
ATOM    798  HA2 GLY A  63      45.530  49.670  65.300  1.00  0.00           H
ATOM    799  C   GLY A  63      47.480  49.660  64.590  1.00  0.00           C
ATOM    800  O   GLY A  63      47.810  48.750  65.310  1.00  0.00           O
ATOM    801  N   LEU A  64      48.410  50.340  63.870  1.00  0.00           N
ATOM    802  HN  LEU A  64      48.200  51.100  63.250  1.00  0.00           H
ATOM    803  CA  LEU A  64      49.740  49.880  63.760  1.00  0.00           C
ATOM    804  HA  LEU A  64      49.710  48.810  63.900  1.00  0.00           H
ATOM    805  CB  LEU A  64      50.340  50.340  62.410  1.00  0.00           C
ATOM    806  HB1 LEU A  64      50.260  51.450  62.370  1.00  0.00           H
ATOM    807  HB2 LEU A  64      49.560  50.060  61.670  1.00  0.00           H
ATOM    808  CG  LEU A  64      51.710  49.750  62.000  1.00  0.00           C
ATOM    809  HG  LEU A  64      52.460  50.060  62.760  1.00  0.00           H
ATOM    810  CD1 LEU A  64      51.720  48.230  61.930  1.00  0.00           C
ATOM    811 HD11 LEU A  64      52.680  47.740  61.660  1.00  0.00           H
ATOM    812 HD12 LEU A  64      51.020  47.850  61.150  1.00  0.00           H
ATOM    813 HD13 LEU A  64      51.430  47.940  62.970  1.00  0.00           H
ATOM    814  CD2 LEU A  64      52.070  50.410  60.620  1.00  0.00           C
ATOM    815 HD21 LEU A  64      51.230  50.340  59.900  1.00  0.00           H
ATOM    816 HD22 LEU A  64      52.990  49.900  60.260  1.00  0.00           H
ATOM    817 HD23 LEU A  64      52.180  51.510  60.690  1.00  0.00           H
ATOM    818  C   LEU A  64      50.590  50.360  64.900  1.00  0.00           C
ATOM    819  O   LEU A  64      51.620  49.710  65.150  1.00  0.00           O
ATOM    820  N   LEU A  65      50.210  51.440  65.580  1.00  0.00           N
ATOM    821  HN  LEU A  65      49.510  52.060  65.230  1.00  0.00           H
ATOM    822  CA  LEU A  65      51.050  51.850  66.740  1.00  0.00           C
ATOM    823  HA  LEU A  65      52.100  51.580  66.690  1.00  0.00           H
ATOM    824  CB  LEU A  65      50.990  53.420  66.760  1.00  0.00           C
ATOM    825  HB1 LEU A  65      51.660  53.850  67.540  1.00  0.00           H
ATOM    826  HB2 LEU A  65      49.930  53.670  66.980  1.00  0.00           H
ATOM    827  CG  LEU A  65      51.450  54.220  65.510  1.00  0.00           C
ATOM    828  HG  LEU A  65      50.700  53.990  64.730  1.00  0.00           H
ATOM    829  CD1 LEU A  65      51.480  55.670  65.620  1.00  0.00           C
ATOM    830 HD11 LEU A  65      50.460  55.970  65.920  1.00  0.00           H
ATOM    831 HD12 LEU A  65      51.660  56.220  64.670  1.00  0.00           H
ATOM    832 HD13 LEU A  65      52.090  55.950  66.520  1.00  0.00           H
ATOM    833  CD2 LEU A  65      52.810  53.820  64.920  1.00  0.00           C
ATOM    834 HD21 LEU A  65      53.620  53.960  65.670  1.00  0.00           H
ATOM    835 HD22 LEU A  65      52.930  54.360  63.960  1.00  0.00           H
ATOM    836 HD23 LEU A  65      52.850  52.770  64.560  1.00  0.00           H
ATOM    837  C   LEU A  65      50.470  51.290  67.980  1.00  0.00           C
ATOM    838  O   LEU A  65      51.000  51.360  69.070  1.00  0.00           O
ATOM    839  N   GLY A  66      49.270  50.710  67.900  1.00  0.00           N
ATOM    840  HN  GLY A  66      48.620  50.820  67.150  1.00  0.00           H
ATOM    841  CA  GLY A  66      48.640  50.110  69.080  1.00  0.00           C
ATOM    842  HA1 GLY A  66      47.610  50.420  68.960  1.00  0.00           H
ATOM    843  HA2 GLY A  66      49.210  50.430  69.940  1.00  0.00           H
ATOM    844  C   GLY A  66      48.740  48.540  69.180  1.00  0.00           C
ATOM    845  O   GLY A  66      49.000  48.070  70.250  1.00  0.00           O
ATOM    846  N   ASN A  67      48.590  47.780  68.040  1.00  0.00           N
ATOM    847  HN  ASN A  67      48.270  48.100  67.150  1.00  0.00           H
ATOM    848  CA  ASN A  67      48.980  46.380  68.070  1.00  0.00           C
ATOM    849  HA  ASN A  67      48.410  45.950  68.880  1.00  0.00           H
ATOM    850  CB  ASN A  67      48.640  45.510  66.780  1.00  0.00           C
ATOM    851  HB1 ASN A  67      49.010  44.460  66.820  1.00  0.00           H
ATOM    852  HB2 ASN A  67      48.980  46.030  65.860  1.00  0.00           H
ATOM    853  CG  ASN A  67      47.140  45.530  66.720  1.00  0.00           C
ATOM    854  OD1 ASN A  67      46.490  45.190  67.710  1.00  0.00           O
ATOM    855  ND2 ASN A  67      46.610  46.090  65.620  1.00  0.00           N
ATOM    856 HD21 ASN A  67      45.660  46.390  65.600  1.00  0.00           H
ATOM    857 HD22 ASN A  67      47.200  46.630  65.020  1.00  0.00           H
ATOM    858  C   ASN A  67      50.460  46.270  68.440  1.00  0.00           C
ATOM    859  O   ASN A  67      50.830  45.400  69.230  1.00  0.00           O
ATOM    860  N   VAL A  68      51.400  47.050  67.890  1.00  0.00           N
ATOM    861  HN  VAL A  68      51.130  47.810  67.300  1.00  0.00           H
ATOM    862  CA  VAL A  68      52.820  46.770  68.190  1.00  0.00           C
ATOM    863  HA  VAL A  68      52.970  45.710  68.010  1.00  0.00           H
ATOM    864  CB  VAL A  68      53.810  47.510  67.320  1.00  0.00           C
ATOM    865  HB  VAL A  68      53.550  48.590  67.410  1.00  0.00           H
ATOM    866  CG1 VAL A  68      55.290  47.300  67.670  1.00  0.00           C
ATOM    867 HG11 VAL A  68      55.950  47.810  66.930  1.00  0.00           H
ATOM    868 HG12 VAL A  68      55.660  46.270  67.840  1.00  0.00           H
ATOM    869 HG13 VAL A  68      55.520  47.760  68.650  1.00  0.00           H
ATOM    870  CG2 VAL A  68      53.540  46.990  65.870  1.00  0.00           C
ATOM    871 HG21 VAL A  68      54.070  47.600  65.110  1.00  0.00           H
ATOM    872 HG22 VAL A  68      52.490  47.060  65.530  1.00  0.00           H
ATOM    873 HG23 VAL A  68      53.890  45.950  65.680  1.00  0.00           H
ATOM    874  C   VAL A  68      53.110  47.010  69.650  1.00  0.00           C
ATOM    875  O   VAL A  68      53.800  46.200  70.280  1.00  0.00           O
ATOM    876  N   LEU A  69      52.520  47.990  70.200  1.00  0.00           N
ATOM    877  HN  LEU A  69      52.110  48.640  69.570  1.00  0.00           H
ATOM    878  CA  LEU A  69      52.610  48.380  71.640  1.00  0.00           C
ATOM    879  HA  LEU A  69      53.660  48.570  71.790  1.00  0.00           H
ATOM    880  CB  LEU A  69      51.910  49.700  71.900  1.00  0.00           C
ATOM    881  HB1 LEU A  69      50.970  49.680  71.310  1.00  0.00           H
ATOM    882  HB2 LEU A  69      52.500  50.530  71.440  1.00  0.00           H
ATOM    883  CG  LEU A  69      51.570  50.130  73.380  1.00  0.00           C
ATOM    884  HG  LEU A  69      50.840  49.380  73.750  1.00  0.00           H
ATOM    885  CD1 LEU A  69      52.720  50.300  74.320  1.00  0.00           C
ATOM    886 HD11 LEU A  69      53.200  49.300  74.420  1.00  0.00           H
ATOM    887 HD12 LEU A  69      52.510  50.790  75.290  1.00  0.00           H
ATOM    888 HD13 LEU A  69      53.440  50.920  73.740  1.00  0.00           H
ATOM    889  CD2 LEU A  69      50.840  51.460  73.260  1.00  0.00           C
ATOM    890 HD21 LEU A  69      50.080  51.440  72.450  1.00  0.00           H
ATOM    891 HD22 LEU A  69      51.530  52.320  73.090  1.00  0.00           H
ATOM    892 HD23 LEU A  69      50.290  51.580  74.220  1.00  0.00           H
ATOM    893  C   LEU A  69      52.050  47.260  72.530  1.00  0.00           C
ATOM    894  O   LEU A  69      52.720  46.870  73.450  1.00  0.00           O
ATOM    895  N   VAL A  70      50.940  46.620  72.080  1.00  0.00           N
ATOM    896  HN  VAL A  70      50.430  47.020  71.310  1.00  0.00           H
ATOM    897  CA  VAL A  70      50.330  45.470  72.760  1.00  0.00           C
ATOM    898  HA  VAL A  70      50.280  45.710  73.810  1.00  0.00           H
ATOM    899  CB  VAL A  70      48.870  45.340  72.320  1.00  0.00           C
ATOM    900  HB  VAL A  70      48.840  45.680  71.270  1.00  0.00           H
ATOM    901  CG1 VAL A  70      48.340  43.870  72.470  1.00  0.00           C
ATOM    902 HG11 VAL A  70      47.250  43.920  72.250  1.00  0.00           H
ATOM    903 HG12 VAL A  70      48.400  43.570  73.540  1.00  0.00           H
ATOM    904 HG13 VAL A  70      48.780  43.120  71.790  1.00  0.00           H
ATOM    905  CG2 VAL A  70      48.000  46.350  73.090  1.00  0.00           C
ATOM    906 HG21 VAL A  70      47.870  46.040  74.150  1.00  0.00           H
ATOM    907 HG22 VAL A  70      46.990  46.290  72.620  1.00  0.00           H
ATOM    908 HG23 VAL A  70      48.350  47.410  73.130  1.00  0.00           H
ATOM    909  C   VAL A  70      51.050  44.190  72.630  1.00  0.00           C
ATOM    910  O   VAL A  70      51.260  43.450  73.640  1.00  0.00           O
ATOM    911  N   MET A  71      51.680  43.860  71.490  1.00  0.00           N
ATOM    912  HN  MET A  71      51.680  44.510  70.730  1.00  0.00           H
ATOM    913  CA  MET A  71      52.460  42.680  71.300  1.00  0.00           C
ATOM    914  HA  MET A  71      51.940  41.800  71.630  1.00  0.00           H
ATOM    915  CB  MET A  71      52.720  42.390  69.810  1.00  0.00           C
ATOM    916  HB1 MET A  71      53.490  41.610  69.580  1.00  0.00           H
ATOM    917  HB2 MET A  71      53.100  43.290  69.280  1.00  0.00           H
ATOM    918  CG  MET A  71      51.410  41.930  69.040  1.00  0.00           C
ATOM    919  HG1 MET A  71      50.600  42.670  69.230  1.00  0.00           H
ATOM    920  HG2 MET A  71      51.150  40.970  69.530  1.00  0.00           H
ATOM    921  SD  MET A  71      51.600  41.770  67.210  1.00  0.00           S
ATOM    922  CE  MET A  71      53.000  40.570  67.070  1.00  0.00           C
ATOM    923  HE1 MET A  71      53.710  40.880  67.870  1.00  0.00           H
ATOM    924  HE2 MET A  71      53.580  40.730  66.140  1.00  0.00           H
ATOM    925  HE3 MET A  71      52.730  39.500  67.180  1.00  0.00           H
ATOM    926  C   MET A  71      53.770  42.650  72.060  1.00  0.00           C
ATOM    927  O   MET A  71      54.070  41.740  72.850  1.00  0.00           O
ATOM    928  N   PHE A  72      54.530  43.770  71.980  1.00  0.00           N
ATOM    929  HN  PHE A  72      54.300  44.440  71.280  1.00  0.00           H
ATOM    930  CA  PHE A  72      55.710  44.080  72.820  1.00  0.00           C
ATOM    931  HA  PHE A  72      56.460  43.320  72.610  1.00  0.00           H
ATOM    932  CB  PHE A  72      56.300  45.510  72.560  1.00  0.00           C
ATOM    933  HB1 PHE A  72      55.440  46.180  72.750  1.00  0.00           H
ATOM    934  HB2 PHE A  72      56.710  45.590  71.530  1.00  0.00           H
ATOM    935  CG  PHE A  72      57.460  45.870  73.510  1.00  0.00           C
ATOM    936  CD1 PHE A  72      58.810  45.540  73.260  1.00  0.00           C
ATOM    937  HD1 PHE A  72      59.170  45.200  72.300  1.00  0.00           H
ATOM    938  CE1 PHE A  72      59.770  45.580  74.280  1.00  0.00           C
ATOM    939  HE1 PHE A  72      60.750  45.220  74.000  1.00  0.00           H
ATOM    940  CZ  PHE A  72      59.520  46.230  75.460  1.00  0.00           C
ATOM    941  HZ  PHE A  72      60.180  46.450  76.280  1.00  0.00           H
ATOM    942  CD2 PHE A  72      57.200  46.610  74.700  1.00  0.00           C
ATOM    943  HD2 PHE A  72      56.210  47.020  74.840  1.00  0.00           H
ATOM    944  CE2 PHE A  72      58.220  46.830  75.650  1.00  0.00           C
ATOM    945  HE2 PHE A  72      57.970  47.430  76.510  1.00  0.00           H
ATOM    946  C   PHE A  72      55.480  43.950  74.380  1.00  0.00           C
ATOM    947  O   PHE A  72      56.300  43.300  75.020  1.00  0.00           O
ATOM    948  N   GLY A  73      54.360  44.450  74.870  1.00  0.00           N
ATOM    949  HN  GLY A  73      53.770  44.920  74.210  1.00  0.00           H
ATOM    950  CA  GLY A  73      53.810  44.390  76.190  1.00  0.00           C
ATOM    951  HA1 GLY A  73      52.810  44.790  76.080  1.00  0.00           H
ATOM    952  HA2 GLY A  73      54.460  44.890  76.900  1.00  0.00           H
ATOM    953  C   GLY A  73      53.540  43.060  76.730  1.00  0.00           C
ATOM    954  O   GLY A  73      53.990  42.620  77.800  1.00  0.00           O
ATOM    955  N   ILE A  74      52.870  42.180  75.880  1.00  0.00           N
ATOM    956  HN  ILE A  74      52.620  42.420  74.950  1.00  0.00           H
ATOM    957  CA  ILE A  74      52.680  40.780  76.250  1.00  0.00           C
ATOM    958  HA  ILE A  74      52.420  40.870  77.290  1.00  0.00           H
ATOM    959  CB  ILE A  74      51.480  40.110  75.460  1.00  0.00           C
ATOM    960  HB  ILE A  74      51.750  40.110  74.380  1.00  0.00           H
ATOM    961  CG2 ILE A  74      51.220  38.650  75.920  1.00  0.00           C
ATOM    962 HG21 ILE A  74      52.110  38.110  75.530  1.00  0.00           H
ATOM    963 HG22 ILE A  74      50.250  38.250  75.570  1.00  0.00           H
ATOM    964 HG23 ILE A  74      51.140  38.600  77.030  1.00  0.00           H
ATOM    965  CG1 ILE A  74      50.160  40.970  75.640  1.00  0.00           C
ATOM    966 HG11 ILE A  74      50.410  42.040  75.810  1.00  0.00           H
ATOM    967 HG12 ILE A  74      49.720  40.590  76.580  1.00  0.00           H
ATOM    968  CD  ILE A  74      49.150  41.000  74.470  1.00  0.00           C
ATOM    969  HD1 ILE A  74      49.520  41.640  73.650  1.00  0.00           H
ATOM    970  HD2 ILE A  74      48.180  41.410  74.830  1.00  0.00           H
ATOM    971  HD3 ILE A  74      49.060  39.940  74.160  1.00  0.00           H
ATOM    972  C   ILE A  74      53.900  39.890  76.430  1.00  0.00           C
ATOM    973  O   ILE A  74      53.950  39.080  77.330  1.00  0.00           O
ATOM    974  N   VAL A  75      54.970  40.100  75.540  1.00  0.00           N
ATOM    975  HN  VAL A  75      54.800  40.550  74.660  1.00  0.00           H
ATOM    976  CA  VAL A  75      56.230  39.380  75.650  1.00  0.00           C
ATOM    977  HA  VAL A  75      55.970  38.360  75.890  1.00  0.00           H
ATOM    978  CB  VAL A  75      56.850  39.270  74.330  1.00  0.00           C
ATOM    979  HB  VAL A  75      57.370  40.200  74.000  1.00  0.00           H
ATOM    980  CG1 VAL A  75      57.970  38.180  74.470  1.00  0.00           C
ATOM    981 HG11 VAL A  75      57.650  37.220  74.920  1.00  0.00           H
ATOM    982 HG12 VAL A  75      58.800  38.580  75.080  1.00  0.00           H
ATOM    983 HG13 VAL A  75      58.310  38.100  73.410  1.00  0.00           H
ATOM    984  CG2 VAL A  75      55.860  38.800  73.250  1.00  0.00           C
ATOM    985 HG21 VAL A  75      56.410  38.980  72.310  1.00  0.00           H
ATOM    986 HG22 VAL A  75      54.910  39.370  73.130  1.00  0.00           H
ATOM    987 HG23 VAL A  75      55.690  37.700  73.260  1.00  0.00           H
ATOM    988  C   VAL A  75      57.150  39.920  76.720  1.00  0.00           C
ATOM    989  O   VAL A  75      57.750  39.190  77.430  1.00  0.00           O
ATOM    990  N   ARG A  76      57.160  41.250  76.910  1.00  0.00           N
ATOM    991  HN  ARG A  76      56.520  41.900  76.510  1.00  0.00           H
ATOM    992  CA  ARG A  76      58.020  41.980  77.810  1.00  0.00           C
ATOM    993  HA  ARG A  76      59.000  41.520  77.720  1.00  0.00           H
ATOM    994  CB  ARG A  76      58.170  43.460  77.380  1.00  0.00           C
ATOM    995  HB1 ARG A  76      57.170  43.930  77.530  1.00  0.00           H
ATOM    996  HB2 ARG A  76      58.630  43.390  76.370  1.00  0.00           H
ATOM    997  CG  ARG A  76      59.110  44.280  78.310  1.00  0.00           C
ATOM    998  HG1 ARG A  76      58.850  44.190  79.390  1.00  0.00           H
ATOM    999  HG2 ARG A  76      58.870  45.340  78.070  1.00  0.00           H
ATOM   1000  CD  ARG A  76      60.670  44.000  78.240  1.00  0.00           C
ATOM   1001  HD1 ARG A  76      60.910  43.940  77.160  1.00  0.00           H
ATOM   1002  HD2 ARG A  76      60.990  43.090  78.800  1.00  0.00           H
ATOM   1003  NE  ARG A  76      61.350  45.230  78.830  1.00  0.00           N
ATOM   1004  HE  ARG A  76      61.050  45.650  79.680  1.00  0.00           H
ATOM   1005  CZ  ARG A  76      62.420  45.810  78.270  1.00  0.00           C
ATOM   1006  NH1 ARG A  76      63.200  45.440  77.230  1.00  0.00           N
ATOM   1007 HH11 ARG A  76      63.190  44.480  76.980  1.00  0.00           H
ATOM   1008 HH12 ARG A  76      63.970  46.020  76.970  1.00  0.00           H
ATOM   1009  NH2 ARG A  76      62.820  46.910  78.940  1.00  0.00           N
ATOM   1010 HH21 ARG A  76      62.490  47.170  79.850  1.00  0.00           H
ATOM   1011 HH22 ARG A  76      63.590  47.440  78.600  1.00  0.00           H
ATOM   1012  C   ARG A  76      57.630  41.930  79.270  1.00  0.00           C
ATOM   1013  O   ARG A  76      58.500  41.810  80.150  1.00  0.00           O
ATOM   1014  N   TYR A  77      56.330  41.970  79.620  1.00  0.00           N
ATOM   1015  HN  TYR A  77      55.730  42.060  78.830  1.00  0.00           H
ATOM   1016  CA  TYR A  77      55.750  42.110  80.920  1.00  0.00           C
ATOM   1017  HA  TYR A  77      56.570  42.400  81.570  1.00  0.00           H
ATOM   1018  CB  TYR A  77      54.680  43.200  80.980  1.00  0.00           C
ATOM   1019  HB1 TYR A  77      54.280  43.450  81.990  1.00  0.00           H
ATOM   1020  HB2 TYR A  77      53.740  42.960  80.440  1.00  0.00           H
ATOM   1021  CG  TYR A  77      55.120  44.480  80.320  1.00  0.00           C
ATOM   1022  CD1 TYR A  77      56.360  45.010  80.690  1.00  0.00           C
ATOM   1023  HD1 TYR A  77      57.150  44.390  81.080  1.00  0.00           H
ATOM   1024  CE1 TYR A  77      56.800  46.340  80.360  1.00  0.00           C
ATOM   1025  HE1 TYR A  77      57.740  46.760  80.680  1.00  0.00           H
ATOM   1026  CZ  TYR A  77      55.860  47.110  79.620  1.00  0.00           C
ATOM   1027  OH  TYR A  77      56.290  48.420  79.410  1.00  0.00           O
ATOM   1028  HH  TYR A  77      55.620  48.860  78.880  1.00  0.00           H
ATOM   1029  CD2 TYR A  77      54.190  45.330  79.670  1.00  0.00           C
ATOM   1030  HD2 TYR A  77      53.180  44.960  79.530  1.00  0.00           H
ATOM   1031  CE2 TYR A  77      54.610  46.600  79.220  1.00  0.00           C
ATOM   1032  HE2 TYR A  77      53.980  47.270  78.660  1.00  0.00           H
ATOM   1033  C   TYR A  77      55.230  40.810  81.480  1.00  0.00           C
ATOM   1034  O   TYR A  77      54.290  40.210  80.930  1.00  0.00           O
ATOM   1035  N   THR A  78      55.790  40.310  82.630  1.00  0.00           N
ATOM   1036  HN  THR A  78      56.610  40.740  83.000  1.00  0.00           H
ATOM   1037  CA  THR A  78      55.440  39.030  83.210  1.00  0.00           C
ATOM   1038  HA  THR A  78      55.620  38.280  82.460  1.00  0.00           H
ATOM   1039  CB  THR A  78      56.280  38.740  84.450  1.00  0.00           C
ATOM   1040  HB  THR A  78      56.080  39.480  85.250  1.00  0.00           H
ATOM   1041  OG1 THR A  78      57.630  38.740  84.190  1.00  0.00           O
ATOM   1042  HG1 THR A  78      57.750  38.170  83.430  1.00  0.00           H
ATOM   1043  CG2 THR A  78      56.010  37.380  85.140  1.00  0.00           C
ATOM   1044 HG21 THR A  78      56.650  37.270  86.040  1.00  0.00           H
ATOM   1045 HG22 THR A  78      56.220  36.570  84.400  1.00  0.00           H
ATOM   1046 HG23 THR A  78      54.980  37.180  85.510  1.00  0.00           H
ATOM   1047  C   THR A  78      53.940  39.010  83.600  1.00  0.00           C
ATOM   1048  O   THR A  78      53.230  37.980  83.450  1.00  0.00           O
ATOM   1049  N   LYS A  79      53.330  40.060  84.140  1.00  0.00           N
ATOM   1050  HN  LYS A  79      53.770  40.940  84.310  1.00  0.00           H
ATOM   1051  CA  LYS A  79      51.900  39.860  84.540  1.00  0.00           C
ATOM   1052  HA  LYS A  79      51.680  38.940  85.070  1.00  0.00           H
ATOM   1053  CB  LYS A  79      51.340  41.000  85.480  1.00  0.00           C
ATOM   1054  HB1 LYS A  79      50.250  41.010  85.660  1.00  0.00           H
ATOM   1055  HB2 LYS A  79      51.520  42.000  85.020  1.00  0.00           H
ATOM   1056  CG  LYS A  79      52.090  41.040  86.890  1.00  0.00           C
ATOM   1057  HG1 LYS A  79      51.850  41.890  87.560  1.00  0.00           H
ATOM   1058  HG2 LYS A  79      53.160  40.800  86.700  1.00  0.00           H
ATOM   1059  CD  LYS A  79      51.830  39.860  87.720  1.00  0.00           C
ATOM   1060  HD1 LYS A  79      52.420  39.980  88.650  1.00  0.00           H
ATOM   1061  HD2 LYS A  79      52.150  39.020  87.060  1.00  0.00           H
ATOM   1062  CE  LYS A  79      50.360  39.720  88.220  1.00  0.00           C
ATOM   1063  HE1 LYS A  79      49.640  39.570  87.390  1.00  0.00           H
ATOM   1064  HE2 LYS A  79      50.160  40.690  88.730  1.00  0.00           H
ATOM   1065  NZ  LYS A  79      50.290  38.680  89.150  1.00  0.00           N
ATOM   1066  HZ1 LYS A  79      50.910  37.920  88.790  1.00  0.00           H
ATOM   1067  HZ2 LYS A  79      49.350  38.270  89.280  1.00  0.00           H
ATOM   1068  HZ3 LYS A  79      50.630  38.900  90.110  1.00  0.00           H
ATOM   1069  C   LYS A  79      50.890  39.770  83.390  1.00  0.00           C
ATOM   1070  O   LYS A  79      49.670  39.430  83.670  1.00  0.00           O
ATOM   1071  N   MET A  80      51.320  40.110  82.170  1.00  0.00           N
ATOM   1072  HN  MET A  80      52.240  40.480  82.210  1.00  0.00           H
ATOM   1073  CA  MET A  80      50.490  40.020  81.040  1.00  0.00           C
ATOM   1074  HA  MET A  80      49.460  40.260  81.270  1.00  0.00           H
ATOM   1075  CB  MET A  80      50.960  41.090  79.980  1.00  0.00           C
ATOM   1076  HB1 MET A  80      50.590  40.740  78.990  1.00  0.00           H
ATOM   1077  HB2 MET A  80      52.070  40.990  79.940  1.00  0.00           H
ATOM   1078  CG  MET A  80      50.410  42.510  80.290  1.00  0.00           C
ATOM   1079  HG1 MET A  80      51.110  42.910  81.050  1.00  0.00           H
ATOM   1080  HG2 MET A  80      49.470  42.270  80.830  1.00  0.00           H
ATOM   1081  SD  MET A  80      50.140  43.670  78.940  1.00  0.00           S
ATOM   1082  CE  MET A  80      48.560  42.850  78.590  1.00  0.00           C
ATOM   1083  HE1 MET A  80      47.820  43.010  79.410  1.00  0.00           H
ATOM   1084  HE2 MET A  80      48.610  41.760  78.390  1.00  0.00           H
ATOM   1085  HE3 MET A  80      48.070  43.270  77.690  1.00  0.00           H
ATOM   1086  C   MET A  80      50.570  38.670  80.370  1.00  0.00           C
ATOM   1087  O   MET A  80      49.860  38.410  79.410  1.00  0.00           O
ATOM   1088  N   LYS A  81      51.420  37.700  80.850  1.00  0.00           N
ATOM   1089  HN  LYS A  81      52.050  37.810  81.620  1.00  0.00           H
ATOM   1090  CA  LYS A  81      51.410  36.360  80.230  1.00  0.00           C
ATOM   1091  HA  LYS A  81      51.150  36.580  79.200  1.00  0.00           H
ATOM   1092  CB  LYS A  81      52.810  35.700  80.240  1.00  0.00           C
ATOM   1093  HB1 LYS A  81      52.940  34.890  79.490  1.00  0.00           H
ATOM   1094  HB2 LYS A  81      53.140  35.310  81.220  1.00  0.00           H
ATOM   1095  CG  LYS A  81      53.930  36.730  79.970  1.00  0.00           C
ATOM   1096  HG1 LYS A  81      53.950  37.500  80.780  1.00  0.00           H
ATOM   1097  HG2 LYS A  81      53.620  37.390  79.120  1.00  0.00           H
ATOM   1098  CD  LYS A  81      55.390  36.210  79.930  1.00  0.00           C
ATOM   1099  HD1 LYS A  81      55.370  35.240  79.380  1.00  0.00           H
ATOM   1100  HD2 LYS A  81      55.750  35.950  80.950  1.00  0.00           H
ATOM   1101  CE  LYS A  81      56.370  37.120  79.120  1.00  0.00           C
ATOM   1102  HE1 LYS A  81      56.480  38.060  79.710  1.00  0.00           H
ATOM   1103  HE2 LYS A  81      56.000  37.310  78.090  1.00  0.00           H
ATOM   1104  NZ  LYS A  81      57.700  36.480  79.090  1.00  0.00           N
ATOM   1105  HZ1 LYS A  81      57.960  36.470  80.100  1.00  0.00           H
ATOM   1106  HZ2 LYS A  81      58.450  36.940  78.540  1.00  0.00           H
ATOM   1107  HZ3 LYS A  81      57.680  35.480  78.790  1.00  0.00           H
ATOM   1108  C   LYS A  81      50.310  35.460  80.890  1.00  0.00           C
ATOM   1109  O   LYS A  81      50.470  34.960  82.000  1.00  0.00           O
ATOM   1110  N   THR A  82      49.330  35.080  80.040  1.00  0.00           N
ATOM   1111  HN  THR A  82      49.210  35.400  79.100  1.00  0.00           H
ATOM   1112  CA  THR A  82      48.290  34.150  80.360  1.00  0.00           C
ATOM   1113  HA  THR A  82      48.740  33.240  80.720  1.00  0.00           H
ATOM   1114  CB  THR A  82      47.340  34.690  81.400  1.00  0.00           C
ATOM   1115  HB  THR A  82      47.870  35.300  82.160  1.00  0.00           H
ATOM   1116  OG1 THR A  82      46.640  33.580  81.860  1.00  0.00           O
ATOM   1117  HG1 THR A  82      47.150  33.090  82.500  1.00  0.00           H
ATOM   1118  CG2 THR A  82      46.300  35.700  80.850  1.00  0.00           C
ATOM   1119 HG21 THR A  82      45.480  35.210  80.270  1.00  0.00           H
ATOM   1120 HG22 THR A  82      46.860  36.450  80.250  1.00  0.00           H
ATOM   1121 HG23 THR A  82      45.870  36.190  81.750  1.00  0.00           H
ATOM   1122  C   THR A  82      47.690  33.800  79.010  1.00  0.00           C
ATOM   1123  O   THR A  82      47.940  34.570  78.060  1.00  0.00           O
ATOM   1124  N   ALA A  83      47.000  32.660  78.920  1.00  0.00           N
ATOM   1125  HN  ALA A  83      47.030  32.130  79.760  1.00  0.00           H
ATOM   1126  CA  ALA A  83      46.530  31.960  77.710  1.00  0.00           C
ATOM   1127  HA  ALA A  83      47.320  31.600  77.070  1.00  0.00           H
ATOM   1128  CB  ALA A  83      45.640  30.750  78.100  1.00  0.00           C
ATOM   1129  HB1 ALA A  83      44.970  31.050  78.930  1.00  0.00           H
ATOM   1130  HB2 ALA A  83      46.330  30.010  78.570  1.00  0.00           H
ATOM   1131  HB3 ALA A  83      45.110  30.320  77.230  1.00  0.00           H
ATOM   1132  C   ALA A  83      45.700  32.930  76.840  1.00  0.00           C
ATOM   1133  O   ALA A  83      45.950  32.990  75.610  1.00  0.00           O
ATOM   1134  N   THR A  84      44.730  33.650  77.480  1.00  0.00           N
ATOM   1135  HN  THR A  84      44.570  33.510  78.450  1.00  0.00           H
ATOM   1136  CA  THR A  84      43.740  34.480  76.720  1.00  0.00           C
ATOM   1137  HA  THR A  84      43.320  33.930  75.900  1.00  0.00           H
ATOM   1138  CB  THR A  84      42.640  35.090  77.640  1.00  0.00           C
ATOM   1139  HB  THR A  84      43.170  35.400  78.570  1.00  0.00           H
ATOM   1140  OG1 THR A  84      41.730  34.080  77.900  1.00  0.00           O
ATOM   1141  HG1 THR A  84      41.430  33.660  77.090  1.00  0.00           H
ATOM   1142  CG2 THR A  84      41.810  36.240  77.010  1.00  0.00           C
ATOM   1143 HG21 THR A  84      42.360  37.200  76.960  1.00  0.00           H
ATOM   1144 HG22 THR A  84      40.820  36.530  77.410  1.00  0.00           H
ATOM   1145 HG23 THR A  84      41.600  36.020  75.940  1.00  0.00           H
ATOM   1146  C   THR A  84      44.400  35.700  76.110  1.00  0.00           C
ATOM   1147  O   THR A  84      44.110  36.140  75.020  1.00  0.00           O
ATOM   1148  N   ASN A  85      45.480  36.280  76.790  1.00  0.00           N
ATOM   1149  HN  ASN A  85      45.750  35.820  77.630  1.00  0.00           H
ATOM   1150  CA  ASN A  85      46.330  37.370  76.320  1.00  0.00           C
ATOM   1151  HA  ASN A  85      45.700  38.150  75.930  1.00  0.00           H
ATOM   1152  CB  ASN A  85      47.340  37.930  77.470  1.00  0.00           C
ATOM   1153  HB1 ASN A  85      48.040  38.690  77.070  1.00  0.00           H
ATOM   1154  HB2 ASN A  85      47.950  37.120  77.930  1.00  0.00           H
ATOM   1155  CG  ASN A  85      46.510  38.610  78.610  1.00  0.00           C
ATOM   1156  OD1 ASN A  85      45.270  38.480  78.710  1.00  0.00           O
ATOM   1157  ND2 ASN A  85      47.290  39.250  79.530  1.00  0.00           N
ATOM   1158 HD21 ASN A  85      48.270  39.080  79.440  1.00  0.00           H
ATOM   1159 HD22 ASN A  85      46.820  39.270  80.410  1.00  0.00           H
ATOM   1160  C   ASN A  85      47.320  36.900  75.170  1.00  0.00           C
ATOM   1161  O   ASN A  85      47.620  37.660  74.260  1.00  0.00           O
ATOM   1162  N   ILE A  86      47.820  35.640  75.190  1.00  0.00           N
ATOM   1163  HN  ILE A  86      47.670  35.050  75.980  1.00  0.00           H
ATOM   1164  CA  ILE A  86      48.630  34.980  74.150  1.00  0.00           C
ATOM   1165  HA  ILE A  86      49.370  35.700  73.830  1.00  0.00           H
ATOM   1166  CB  ILE A  86      49.340  33.740  74.730  1.00  0.00           C
ATOM   1167  HB  ILE A  86      48.750  33.420  75.620  1.00  0.00           H
ATOM   1168  CG2 ILE A  86      49.380  32.500  73.790  1.00  0.00           C
ATOM   1169 HG21 ILE A  86      48.370  32.060  73.620  1.00  0.00           H
ATOM   1170 HG22 ILE A  86      50.070  31.770  74.250  1.00  0.00           H
ATOM   1171 HG23 ILE A  86      49.820  32.840  72.820  1.00  0.00           H
ATOM   1172  CG1 ILE A  86      50.750  34.060  75.230  1.00  0.00           C
ATOM   1173 HG11 ILE A  86      50.730  35.040  75.750  1.00  0.00           H
ATOM   1174 HG12 ILE A  86      51.500  34.210  74.430  1.00  0.00           H
ATOM   1175  CD  ILE A  86      51.340  33.100  76.280  1.00  0.00           C
ATOM   1176  HD1 ILE A  86      52.290  33.610  76.560  1.00  0.00           H
ATOM   1177  HD2 ILE A  86      51.630  32.070  76.000  1.00  0.00           H
ATOM   1178  HD3 ILE A  86      50.600  33.070  77.110  1.00  0.00           H
ATOM   1179  C   ILE A  86      47.780  34.710  72.990  1.00  0.00           C
ATOM   1180  O   ILE A  86      48.230  34.790  71.820  1.00  0.00           O
ATOM   1181  N   TYR A  87      46.470  34.400  73.090  1.00  0.00           N
ATOM   1182  HN  TYR A  87      46.130  34.070  73.970  1.00  0.00           H
ATOM   1183  CA  TYR A  87      45.500  34.490  72.030  1.00  0.00           C
ATOM   1184  HA  TYR A  87      45.940  34.030  71.160  1.00  0.00           H
ATOM   1185  CB  TYR A  87      44.110  33.820  72.290  1.00  0.00           C
ATOM   1186  HB1 TYR A  87      43.340  34.160  71.560  1.00  0.00           H
ATOM   1187  HB2 TYR A  87      43.600  34.090  73.240  1.00  0.00           H
ATOM   1188  CG  TYR A  87      44.080  32.330  72.330  1.00  0.00           C
ATOM   1189  CD1 TYR A  87      44.420  31.660  71.150  1.00  0.00           C
ATOM   1190  HD1 TYR A  87      44.740  32.140  70.230  1.00  0.00           H
ATOM   1191  CE1 TYR A  87      44.490  30.250  71.180  1.00  0.00           C
ATOM   1192  HE1 TYR A  87      45.020  29.710  70.400  1.00  0.00           H
ATOM   1193  CZ  TYR A  87      44.070  29.510  72.320  1.00  0.00           C
ATOM   1194  OH  TYR A  87      44.290  28.150  72.500  1.00  0.00           O
ATOM   1195  HH  TYR A  87      44.790  27.970  71.710  1.00  0.00           H
ATOM   1196  CD2 TYR A  87      43.680  31.610  73.530  1.00  0.00           C
ATOM   1197  HD2 TYR A  87      43.470  32.140  74.440  1.00  0.00           H
ATOM   1198  CE2 TYR A  87      43.580  30.250  73.390  1.00  0.00           C
ATOM   1199  HE2 TYR A  87      43.360  29.710  74.300  1.00  0.00           H
ATOM   1200  C   TYR A  87      45.260  35.950  71.560  1.00  0.00           C
ATOM   1201  O   TYR A  87      45.230  36.180  70.330  1.00  0.00           O
ATOM   1202  N   ILE A  88      45.180  36.940  72.440  1.00  0.00           N
ATOM   1203  HN  ILE A  88      45.190  36.780  73.430  1.00  0.00           H
ATOM   1204  CA  ILE A  88      45.190  38.330  72.030  1.00  0.00           C
ATOM   1205  HA  ILE A  88      44.380  38.410  71.320  1.00  0.00           H
ATOM   1206  CB  ILE A  88      44.890  39.410  73.160  1.00  0.00           C
ATOM   1207  HB  ILE A  88      45.510  39.110  74.030  1.00  0.00           H
ATOM   1208  CG2 ILE A  88      45.330  40.830  72.740  1.00  0.00           C
ATOM   1209 HG21 ILE A  88      46.420  41.030  72.670  1.00  0.00           H
ATOM   1210 HG22 ILE A  88      44.860  41.560  73.440  1.00  0.00           H
ATOM   1211 HG23 ILE A  88      44.930  41.040  71.720  1.00  0.00           H
ATOM   1212  CG1 ILE A  88      43.490  39.260  73.620  1.00  0.00           C
ATOM   1213 HG11 ILE A  88      43.280  38.180  73.730  1.00  0.00           H
ATOM   1214 HG12 ILE A  88      42.730  39.530  72.860  1.00  0.00           H
ATOM   1215  CD  ILE A  88      43.110  39.940  74.990  1.00  0.00           C
ATOM   1216  HD1 ILE A  88      43.570  39.440  75.860  1.00  0.00           H
ATOM   1217  HD2 ILE A  88      42.050  39.660  75.130  1.00  0.00           H
ATOM   1218  HD3 ILE A  88      43.270  41.040  75.030  1.00  0.00           H
ATOM   1219  C   ILE A  88      46.440  38.760  71.240  1.00  0.00           C
ATOM   1220  O   ILE A  88      46.370  39.520  70.230  1.00  0.00           O
ATOM   1221  N   PHE A  89      47.660  38.380  71.630  1.00  0.00           N
ATOM   1222  HN  PHE A  89      47.820  37.960  72.520  1.00  0.00           H
ATOM   1223  CA  PHE A  89      48.860  38.530  70.840  1.00  0.00           C
ATOM   1224  HA  PHE A  89      48.990  39.600  70.830  1.00  0.00           H
ATOM   1225  CB  PHE A  89      49.980  37.880  71.690  1.00  0.00           C
ATOM   1226  HB1 PHE A  89      49.850  36.780  71.750  1.00  0.00           H
ATOM   1227  HB2 PHE A  89      50.080  38.290  72.710  1.00  0.00           H
ATOM   1228  CG  PHE A  89      51.320  38.080  71.040  1.00  0.00           C
ATOM   1229  CD1 PHE A  89      52.250  39.100  71.420  1.00  0.00           C
ATOM   1230  HD1 PHE A  89      52.050  39.730  72.270  1.00  0.00           H
ATOM   1231  CE1 PHE A  89      53.430  39.330  70.740  1.00  0.00           C
ATOM   1232  HE1 PHE A  89      54.070  40.180  70.960  1.00  0.00           H
ATOM   1233  CZ  PHE A  89      53.810  38.450  69.730  1.00  0.00           C
ATOM   1234  HZ  PHE A  89      54.740  38.680  69.230  1.00  0.00           H
ATOM   1235  CD2 PHE A  89      51.760  37.260  69.990  1.00  0.00           C
ATOM   1236  HD2 PHE A  89      51.090  36.470  69.690  1.00  0.00           H
ATOM   1237  CE2 PHE A  89      52.980  37.410  69.380  1.00  0.00           C
ATOM   1238  HE2 PHE A  89      53.290  36.800  68.540  1.00  0.00           H
ATOM   1239  C   PHE A  89      48.730  38.030  69.410  1.00  0.00           C
ATOM   1240  O   PHE A  89      49.220  38.740  68.530  1.00  0.00           O
ATOM   1241  N   ASN A  90      48.100  36.900  69.160  1.00  0.00           N
ATOM   1242  HN  ASN A  90      47.600  36.490  69.920  1.00  0.00           H
ATOM   1243  CA  ASN A  90      47.750  36.430  67.850  1.00  0.00           C
ATOM   1244  HA  ASN A  90      48.670  36.490  67.280  1.00  0.00           H
ATOM   1245  CB  ASN A  90      47.270  34.950  67.850  1.00  0.00           C
ATOM   1246  HB1 ASN A  90      46.180  34.750  67.830  1.00  0.00           H
ATOM   1247  HB2 ASN A  90      47.890  34.610  68.710  1.00  0.00           H
ATOM   1248  CG  ASN A  90      47.880  34.200  66.700  1.00  0.00           C
ATOM   1249  OD1 ASN A  90      49.110  34.340  66.570  1.00  0.00           O
ATOM   1250  ND2 ASN A  90      47.160  33.430  65.840  1.00  0.00           N
ATOM   1251 HD21 ASN A  90      47.520  33.070  64.990  1.00  0.00           H
ATOM   1252 HD22 ASN A  90      46.180  33.510  66.030  1.00  0.00           H
ATOM   1253  C   ASN A  90      46.820  37.380  67.130  1.00  0.00           C
ATOM   1254  O   ASN A  90      46.990  37.690  65.950  1.00  0.00           O
ATOM   1255  N   LEU A  91      45.700  37.800  67.720  1.00  0.00           N
ATOM   1256  HN  LEU A  91      45.520  37.640  68.690  1.00  0.00           H
ATOM   1257  CA  LEU A  91      44.750  38.590  66.950  1.00  0.00           C
ATOM   1258  HA  LEU A  91      44.520  38.170  65.980  1.00  0.00           H
ATOM   1259  CB  LEU A  91      43.440  38.460  67.820  1.00  0.00           C
ATOM   1260  HB1 LEU A  91      43.600  38.970  68.800  1.00  0.00           H
ATOM   1261  HB2 LEU A  91      43.310  37.390  68.110  1.00  0.00           H
ATOM   1262  CG  LEU A  91      42.220  39.110  67.170  1.00  0.00           C
ATOM   1263  HG  LEU A  91      42.490  40.180  67.090  1.00  0.00           H
ATOM   1264  CD1 LEU A  91      41.900  38.470  65.850  1.00  0.00           C
ATOM   1265 HD11 LEU A  91      41.000  38.900  65.370  1.00  0.00           H
ATOM   1266 HD12 LEU A  91      41.850  37.360  65.980  1.00  0.00           H
ATOM   1267 HD13 LEU A  91      42.660  38.730  65.090  1.00  0.00           H
ATOM   1268  CD2 LEU A  91      41.040  39.060  68.070  1.00  0.00           C
ATOM   1269 HD21 LEU A  91      41.040  38.050  68.530  1.00  0.00           H
ATOM   1270 HD22 LEU A  91      40.090  39.240  67.510  1.00  0.00           H
ATOM   1271 HD23 LEU A  91      41.210  39.850  68.830  1.00  0.00           H
ATOM   1272  C   LEU A  91      45.190  40.030  66.670  1.00  0.00           C
ATOM   1273  O   LEU A  91      45.060  40.550  65.570  1.00  0.00           O
ATOM   1274  N   ALA A  92      45.950  40.570  67.650  1.00  0.00           N
ATOM   1275  HN  ALA A  92      45.980  40.130  68.540  1.00  0.00           H
ATOM   1276  CA  ALA A  92      46.760  41.750  67.450  1.00  0.00           C
ATOM   1277  HA  ALA A  92      46.170  42.610  67.210  1.00  0.00           H
ATOM   1278  CB  ALA A  92      47.520  42.080  68.770  1.00  0.00           C
ATOM   1279  HB1 ALA A  92      48.040  43.040  68.600  1.00  0.00           H
ATOM   1280  HB2 ALA A  92      48.280  41.300  69.010  1.00  0.00           H
ATOM   1281  HB3 ALA A  92      46.780  42.240  69.580  1.00  0.00           H
ATOM   1282  C   ALA A  92      47.810  41.590  66.290  1.00  0.00           C
ATOM   1283  O   ALA A  92      47.930  42.410  65.400  1.00  0.00           O
ATOM   1284  N   LEU A  93      48.540  40.490  66.220  1.00  0.00           N
ATOM   1285  HN  LEU A  93      48.680  40.010  67.080  1.00  0.00           H
ATOM   1286  CA  LEU A  93      49.430  40.120  65.050  1.00  0.00           C
ATOM   1287  HA  LEU A  93      50.250  40.800  64.870  1.00  0.00           H
ATOM   1288  CB  LEU A  93      50.200  38.750  65.320  1.00  0.00           C
ATOM   1289  HB1 LEU A  93      49.400  38.040  65.610  1.00  0.00           H
ATOM   1290  HB2 LEU A  93      50.750  38.930  66.270  1.00  0.00           H
ATOM   1291  CG  LEU A  93      51.160  38.220  64.280  1.00  0.00           C
ATOM   1292  HG  LEU A  93      50.570  37.930  63.380  1.00  0.00           H
ATOM   1293  CD1 LEU A  93      52.290  39.180  63.830  1.00  0.00           C
ATOM   1294 HD11 LEU A  93      51.840  39.980  63.200  1.00  0.00           H
ATOM   1295 HD12 LEU A  93      53.050  38.650  63.220  1.00  0.00           H
ATOM   1296 HD13 LEU A  93      52.800  39.700  64.670  1.00  0.00           H
ATOM   1297  CD2 LEU A  93      51.780  36.890  64.880  1.00  0.00           C
ATOM   1298 HD21 LEU A  93      52.250  36.290  64.080  1.00  0.00           H
ATOM   1299 HD22 LEU A  93      51.000  36.210  65.280  1.00  0.00           H
ATOM   1300 HD23 LEU A  93      52.480  37.210  65.680  1.00  0.00           H
ATOM   1301  C   LEU A  93      48.810  40.160  63.690  1.00  0.00           C
ATOM   1302  O   LEU A  93      49.410  40.650  62.750  1.00  0.00           O
ATOM   1303  N   ALA A  94      47.600  39.610  63.540  1.00  0.00           N
ATOM   1304  HN  ALA A  94      47.210  39.140  64.330  1.00  0.00           H
ATOM   1305  CA  ALA A  94      46.840  39.530  62.290  1.00  0.00           C
ATOM   1306  HA  ALA A  94      47.350  38.990  61.500  1.00  0.00           H
ATOM   1307  CB  ALA A  94      45.490  38.780  62.600  1.00  0.00           C
ATOM   1308  HB1 ALA A  94      44.860  38.910  61.690  1.00  0.00           H
ATOM   1309  HB2 ALA A  94      44.950  39.180  63.480  1.00  0.00           H
ATOM   1310  HB3 ALA A  94      45.810  37.720  62.680  1.00  0.00           H
ATOM   1311  C   ALA A  94      46.470  40.950  61.650  1.00  0.00           C
ATOM   1312  O   ALA A  94      46.820  41.330  60.530  1.00  0.00           O
ATOM   1313  N   ASP A  95      45.780  41.770  62.470  1.00  0.00           N
ATOM   1314  HN  ASP A  95      45.420  41.520  63.360  1.00  0.00           H
ATOM   1315  CA  ASP A  95      45.710  43.210  62.330  1.00  0.00           C
ATOM   1316  HA  ASP A  95      45.230  43.410  61.380  1.00  0.00           H
ATOM   1317  CB  ASP A  95      44.740  43.760  63.400  1.00  0.00           C
ATOM   1318  HB1 ASP A  95      44.650  44.850  63.170  1.00  0.00           H
ATOM   1319  HB2 ASP A  95      45.070  43.470  64.420  1.00  0.00           H
ATOM   1320  CG  ASP A  95      43.280  43.250  63.240  1.00  0.00           C
ATOM   1321  OD1 ASP A  95      42.390  43.340  64.150  1.00  0.00           O
ATOM   1322  OD2 ASP A  95      42.920  43.240  62.030  1.00  0.00           O
ATOM   1323  C   ASP A  95      46.970  44.040  62.220  1.00  0.00           C
ATOM   1324  O   ASP A  95      47.090  44.930  61.390  1.00  0.00           O
ATOM   1325  N   ALA A  96      48.080  43.690  62.960  1.00  0.00           N
ATOM   1326  HN  ALA A  96      48.030  43.170  63.810  1.00  0.00           H
ATOM   1327  CA  ALA A  96      49.400  44.160  62.730  1.00  0.00           C
ATOM   1328  HA  ALA A  96      49.330  45.190  63.030  1.00  0.00           H
ATOM   1329  CB  ALA A  96      50.450  43.530  63.750  1.00  0.00           C
ATOM   1330  HB1 ALA A  96      50.580  42.440  63.620  1.00  0.00           H
ATOM   1331  HB2 ALA A  96      49.960  43.700  64.730  1.00  0.00           H
ATOM   1332  HB3 ALA A  96      51.350  44.170  63.780  1.00  0.00           H
ATOM   1333  C   ALA A  96      49.920  44.000  61.250  1.00  0.00           C
ATOM   1334  O   ALA A  96      50.210  44.940  60.540  1.00  0.00           O
ATOM   1335  N   LEU A  97      49.880  42.810  60.720  1.00  0.00           N
ATOM   1336  HN  LEU A  97      49.640  42.060  61.330  1.00  0.00           H
ATOM   1337  CA  LEU A  97      50.020  42.520  59.230  1.00  0.00           C
ATOM   1338  HA  LEU A  97      51.010  42.900  59.020  1.00  0.00           H
ATOM   1339  CB  LEU A  97      49.820  40.980  59.110  1.00  0.00           C
ATOM   1340  HB1 LEU A  97      48.980  40.540  58.530  1.00  0.00           H
ATOM   1341  HB2 LEU A  97      49.640  40.580  60.130  1.00  0.00           H
ATOM   1342  CG  LEU A  97      51.100  40.240  58.860  1.00  0.00           C
ATOM   1343  HG  LEU A  97      51.550  40.790  58.010  1.00  0.00           H
ATOM   1344  CD1 LEU A  97      52.120  40.120  60.010  1.00  0.00           C
ATOM   1345 HD11 LEU A  97      51.660  39.520  60.820  1.00  0.00           H
ATOM   1346 HD12 LEU A  97      52.330  41.140  60.420  1.00  0.00           H
ATOM   1347 HD13 LEU A  97      53.040  39.570  59.720  1.00  0.00           H
ATOM   1348  CD2 LEU A  97      50.860  38.810  58.380  1.00  0.00           C
ATOM   1349 HD21 LEU A  97      51.740  38.270  57.970  1.00  0.00           H
ATOM   1350 HD22 LEU A  97      50.030  38.750  57.640  1.00  0.00           H
ATOM   1351 HD23 LEU A  97      50.380  38.330  59.260  1.00  0.00           H
ATOM   1352  C   LEU A  97      49.120  43.300  58.310  1.00  0.00           C
ATOM   1353  O   LEU A  97      49.520  43.910  57.320  1.00  0.00           O
ATOM   1354  N   ALA A  98      47.800  43.350  58.590  1.00  0.00           N
ATOM   1355  HN  ALA A  98      47.360  42.800  59.300  1.00  0.00           H
ATOM   1356  CA  ALA A  98      46.840  44.120  57.830  1.00  0.00           C
ATOM   1357  HA  ALA A  98      47.000  43.830  56.800  1.00  0.00           H
ATOM   1358  CB  ALA A  98      45.410  43.630  58.320  1.00  0.00           C
ATOM   1359  HB1 ALA A  98      45.120  44.020  59.320  1.00  0.00           H
ATOM   1360  HB2 ALA A  98      45.420  42.520  58.350  1.00  0.00           H
ATOM   1361  HB3 ALA A  98      44.510  43.950  57.750  1.00  0.00           H
ATOM   1362  C   ALA A  98      47.010  45.640  57.750  1.00  0.00           C
ATOM   1363  O   ALA A  98      46.860  46.230  56.710  1.00  0.00           O
ATOM   1364  N   THR A  99      47.410  46.230  58.920  1.00  0.00           N
ATOM   1365  HN  THR A  99      47.350  45.730  59.780  1.00  0.00           H
ATOM   1366  CA  THR A  99      47.670  47.700  59.130  1.00  0.00           C
ATOM   1367  HA  THR A  99      46.860  48.140  58.560  1.00  0.00           H
ATOM   1368  CB  THR A  99      47.480  48.240  60.590  1.00  0.00           C
ATOM   1369  HB  THR A  99      47.850  49.280  60.650  1.00  0.00           H
ATOM   1370  OG1 THR A  99      48.250  47.480  61.510  1.00  0.00           O
ATOM   1371  HG1 THR A  99      47.860  46.630  61.700  1.00  0.00           H
ATOM   1372  CG2 THR A  99      45.990  48.160  61.000  1.00  0.00           C
ATOM   1373 HG21 THR A  99      45.570  47.160  60.750  1.00  0.00           H
ATOM   1374 HG22 THR A  99      45.380  48.900  60.430  1.00  0.00           H
ATOM   1375 HG23 THR A  99      45.840  48.320  62.090  1.00  0.00           H
ATOM   1376  C   THR A  99      48.900  48.100  58.530  1.00  0.00           C
ATOM   1377  O   THR A  99      49.150  49.260  58.190  1.00  0.00           O
ATOM   1378  N   SER A 100      49.880  47.220  58.330  1.00  0.00           N
ATOM   1379  HN  SER A 100      49.810  46.310  58.710  1.00  0.00           H
ATOM   1380  CA  SER A 100      51.080  47.680  57.600  1.00  0.00           C
ATOM   1381  HA  SER A 100      51.440  48.590  58.070  1.00  0.00           H
ATOM   1382  CB  SER A 100      52.340  46.770  57.830  1.00  0.00           C
ATOM   1383  HB1 SER A 100      52.540  46.670  58.920  1.00  0.00           H
ATOM   1384  HB2 SER A 100      53.230  47.280  57.400  1.00  0.00           H
ATOM   1385  OG  SER A 100      52.220  45.550  57.120  1.00  0.00           O
ATOM   1386  HG1 SER A 100      51.290  45.280  57.130  1.00  0.00           H
ATOM   1387  C   SER A 100      50.860  47.880  56.140  1.00  0.00           C
ATOM   1388  O   SER A 100      51.600  48.630  55.480  1.00  0.00           O
ATOM   1389  N   THR A 101      49.800  47.320  55.490  1.00  0.00           N
ATOM   1390  HN  THR A 101      49.230  46.630  55.940  1.00  0.00           H
ATOM   1391  CA  THR A 101      49.460  47.580  54.040  1.00  0.00           C
ATOM   1392  HA  THR A 101      50.370  47.570  53.470  1.00  0.00           H
ATOM   1393  CB  THR A 101      48.650  46.430  53.370  1.00  0.00           C
ATOM   1394  HB  THR A 101      48.500  46.580  52.280  1.00  0.00           H
ATOM   1395  OG1 THR A 101      47.360  46.290  53.910  1.00  0.00           O
ATOM   1396  HG1 THR A 101      47.380  46.370  54.870  1.00  0.00           H
ATOM   1397  CG2 THR A 101      49.420  45.080  53.620  1.00  0.00           C
ATOM   1398 HG21 THR A 101      50.430  45.140  53.150  1.00  0.00           H
ATOM   1399 HG22 THR A 101      48.860  44.270  53.110  1.00  0.00           H
ATOM   1400 HG23 THR A 101      49.480  44.860  54.700  1.00  0.00           H
ATOM   1401  C   THR A 101      48.720  48.850  53.780  1.00  0.00           C
ATOM   1402  O   THR A 101      48.520  49.230  52.640  1.00  0.00           O
ATOM   1403  N   LEU A 102      48.190  49.540  54.820  1.00  0.00           N
ATOM   1404  HN  LEU A 102      48.420  49.430  55.780  1.00  0.00           H
ATOM   1405  CA  LEU A 102      47.280  50.700  54.570  1.00  0.00           C
ATOM   1406  HA  LEU A 102      46.380  50.410  54.050  1.00  0.00           H
ATOM   1407  CB  LEU A 102      46.590  51.160  55.940  1.00  0.00           C
ATOM   1408  HB1 LEU A 102      45.970  52.050  55.700  1.00  0.00           H
ATOM   1409  HB2 LEU A 102      47.360  51.580  56.620  1.00  0.00           H
ATOM   1410  CG  LEU A 102      45.620  50.180  56.590  1.00  0.00           C
ATOM   1411  HG  LEU A 102      45.920  49.120  56.540  1.00  0.00           H
ATOM   1412  CD1 LEU A 102      45.250  50.670  57.960  1.00  0.00           C
ATOM   1413 HD11 LEU A 102      46.190  50.580  58.560  1.00  0.00           H
ATOM   1414 HD12 LEU A 102      44.540  50.030  58.530  1.00  0.00           H
ATOM   1415 HD13 LEU A 102      45.070  51.770  57.960  1.00  0.00           H
ATOM   1416  CD2 LEU A 102      44.240  50.360  55.800  1.00  0.00           C
ATOM   1417 HD21 LEU A 102      44.460  50.100  54.740  1.00  0.00           H
ATOM   1418 HD22 LEU A 102      43.990  51.440  55.830  1.00  0.00           H
ATOM   1419 HD23 LEU A 102      43.570  49.680  56.360  1.00  0.00           H
ATOM   1420  C   LEU A 102      47.760  51.910  53.730  1.00  0.00           C
ATOM   1421  O   LEU A 102      46.830  52.520  53.110  1.00  0.00           O
ATOM   1422  N   PRO A 103      49.020  52.370  53.600  1.00  0.00           N
ATOM   1423  CD  PRO A 103      50.020  52.200  54.650  1.00  0.00           C
ATOM   1424  HD1 PRO A 103      50.010  51.240  55.200  1.00  0.00           H
ATOM   1425  HD2 PRO A 103      49.910  53.010  55.400  1.00  0.00           H
ATOM   1426  CA  PRO A 103      49.480  53.220  52.520  1.00  0.00           C
ATOM   1427  HA  PRO A 103      48.840  54.090  52.540  1.00  0.00           H
ATOM   1428  CB  PRO A 103      50.930  53.510  52.960  1.00  0.00           C
ATOM   1429  HB1 PRO A 103      50.940  54.530  53.400  1.00  0.00           H
ATOM   1430  HB2 PRO A 103      51.660  53.640  52.130  1.00  0.00           H
ATOM   1431  CG  PRO A 103      51.300  52.420  53.920  1.00  0.00           C
ATOM   1432  HG1 PRO A 103      51.650  51.590  53.280  1.00  0.00           H
ATOM   1433  HG2 PRO A 103      52.020  52.770  54.690  1.00  0.00           H
ATOM   1434  C   PRO A 103      49.310  52.640  51.160  1.00  0.00           C
ATOM   1435  O   PRO A 103      48.930  53.390  50.270  1.00  0.00           O
ATOM   1436  N   PHE A 104      49.590  51.330  50.970  1.00  0.00           N
ATOM   1437  HN  PHE A 104      49.690  50.720  51.750  1.00  0.00           H
ATOM   1438  CA  PHE A 104      49.450  50.810  49.570  1.00  0.00           C
ATOM   1439  HA  PHE A 104      49.780  51.550  48.850  1.00  0.00           H
ATOM   1440  CB  PHE A 104      50.190  49.510  49.370  1.00  0.00           C
ATOM   1441  HB1 PHE A 104      50.300  49.210  48.310  1.00  0.00           H
ATOM   1442  HB2 PHE A 104      49.700  48.700  49.960  1.00  0.00           H
ATOM   1443  CG  PHE A 104      51.540  49.680  49.890  1.00  0.00           C
ATOM   1444  CD1 PHE A 104      52.310  50.760  49.430  1.00  0.00           C
ATOM   1445  HD1 PHE A 104      52.000  51.510  48.720  1.00  0.00           H
ATOM   1446  CE1 PHE A 104      53.590  50.970  49.940  1.00  0.00           C
ATOM   1447  HE1 PHE A 104      54.130  51.820  49.530  1.00  0.00           H
ATOM   1448  CZ  PHE A 104      54.090  50.240  51.020  1.00  0.00           C
ATOM   1449  HZ  PHE A 104      55.060  50.420  51.470  1.00  0.00           H
ATOM   1450  CD2 PHE A 104      52.030  48.900  50.960  1.00  0.00           C
ATOM   1451  HD2 PHE A 104      51.500  48.080  51.420  1.00  0.00           H
ATOM   1452  CE2 PHE A 104      53.280  49.170  51.500  1.00  0.00           C
ATOM   1453  HE2 PHE A 104      53.650  48.540  52.300  1.00  0.00           H
ATOM   1454  C   PHE A 104      47.960  50.630  49.220  1.00  0.00           C
ATOM   1455  O   PHE A 104      47.530  50.860  48.120  1.00  0.00           O
ATOM   1456  N   GLN A 105      47.110  50.240  50.210  1.00  0.00           N
ATOM   1457  HN  GLN A 105      47.390  49.890  51.100  1.00  0.00           H
ATOM   1458  CA  GLN A 105      45.690  50.190  50.070  1.00  0.00           C
ATOM   1459  HA  GLN A 105      45.530  49.560  49.200  1.00  0.00           H
ATOM   1460  CB  GLN A 105      45.000  49.520  51.290  1.00  0.00           C
ATOM   1461  HB1 GLN A 105      43.910  49.500  51.040  1.00  0.00           H
ATOM   1462  HB2 GLN A 105      45.080  50.290  52.080  1.00  0.00           H
ATOM   1463  CG  GLN A 105      45.440  48.160  51.830  1.00  0.00           C
ATOM   1464  HG1 GLN A 105      44.860  47.930  52.750  1.00  0.00           H
ATOM   1465  HG2 GLN A 105      46.520  48.060  52.040  1.00  0.00           H
ATOM   1466  CD  GLN A 105      45.240  47.080  50.740  1.00  0.00           C
ATOM   1467  OE1 GLN A 105      45.020  47.410  49.600  1.00  0.00           O
ATOM   1468  NE2 GLN A 105      45.530  45.840  51.190  1.00  0.00           N
ATOM   1469 HE21 GLN A 105      45.810  45.740  52.140  1.00  0.00           H
ATOM   1470 HE22 GLN A 105      45.350  45.070  50.580  1.00  0.00           H
ATOM   1471  C   GLN A 105      45.060  51.500  49.700  1.00  0.00           C
ATOM   1472  O   GLN A 105      44.140  51.550  48.910  1.00  0.00           O
ATOM   1473  N   SER A 106      45.480  52.640  50.370  1.00  0.00           N
ATOM   1474  HN  SER A 106      46.060  52.560  51.180  1.00  0.00           H
ATOM   1475  CA  SER A 106      45.040  53.950  50.060  1.00  0.00           C
ATOM   1476  HA  SER A 106      43.980  54.070  50.210  1.00  0.00           H
ATOM   1477  CB  SER A 106      45.730  55.060  50.990  1.00  0.00           C
ATOM   1478  HB1 SER A 106      45.310  56.050  50.710  1.00  0.00           H
ATOM   1479  HB2 SER A 106      46.810  55.140  50.770  1.00  0.00           H
ATOM   1480  OG  SER A 106      45.480  54.770  52.380  1.00  0.00           O
ATOM   1481  HG1 SER A 106      46.030  54.050  52.700  1.00  0.00           H
ATOM   1482  C   SER A 106      45.440  54.360  48.640  1.00  0.00           C
ATOM   1483  O   SER A 106      44.620  54.860  47.870  1.00  0.00           O
ATOM   1484  N   ALA A 107      46.740  54.080  48.310  1.00  0.00           N
ATOM   1485  HN  ALA A 107      47.380  53.840  49.040  1.00  0.00           H
ATOM   1486  CA  ALA A 107      47.400  54.540  47.120  1.00  0.00           C
ATOM   1487  HA  ALA A 107      47.320  55.610  47.070  1.00  0.00           H
ATOM   1488  CB  ALA A 107      48.860  54.120  47.190  1.00  0.00           C
ATOM   1489  HB1 ALA A 107      49.420  54.590  48.020  1.00  0.00           H
ATOM   1490  HB2 ALA A 107      49.510  54.440  46.340  1.00  0.00           H
ATOM   1491  HB3 ALA A 107      48.910  53.010  47.210  1.00  0.00           H
ATOM   1492  C   ALA A 107      46.790  54.050  45.800  1.00  0.00           C
ATOM   1493  O   ALA A 107      46.660  54.780  44.750  1.00  0.00           O
ATOM   1494  N   LYS A 108      46.380  52.740  45.870  1.00  0.00           N
ATOM   1495  HN  LYS A 108      46.440  52.180  46.690  1.00  0.00           H
ATOM   1496  CA  LYS A 108      45.670  52.170  44.740  1.00  0.00           C
ATOM   1497  HA  LYS A 108      46.410  52.120  43.960  1.00  0.00           H
ATOM   1498  CB  LYS A 108      45.500  50.660  44.990  1.00  0.00           C
ATOM   1499  HB1 LYS A 108      46.540  50.400  45.290  1.00  0.00           H
ATOM   1500  HB2 LYS A 108      45.270  50.210  44.000  1.00  0.00           H
ATOM   1501  CG  LYS A 108      44.530  50.140  46.080  1.00  0.00           C
ATOM   1502  HG1 LYS A 108      43.720  50.870  46.280  1.00  0.00           H
ATOM   1503  HG2 LYS A 108      45.040  49.990  47.060  1.00  0.00           H
ATOM   1504  CD  LYS A 108      43.900  48.830  45.670  1.00  0.00           C
ATOM   1505  HD1 LYS A 108      44.650  48.040  45.880  1.00  0.00           H
ATOM   1506  HD2 LYS A 108      43.480  48.990  44.660  1.00  0.00           H
ATOM   1507  CE  LYS A 108      42.750  48.640  46.660  1.00  0.00           C
ATOM   1508  HE1 LYS A 108      41.950  49.390  46.480  1.00  0.00           H
ATOM   1509  HE2 LYS A 108      43.150  48.540  47.690  1.00  0.00           H
ATOM   1510  NZ  LYS A 108      42.260  47.270  46.400  1.00  0.00           N
ATOM   1511  HZ1 LYS A 108      43.040  46.590  46.550  1.00  0.00           H
ATOM   1512  HZ2 LYS A 108      41.940  47.270  45.420  1.00  0.00           H
ATOM   1513  HZ3 LYS A 108      41.510  46.950  47.040  1.00  0.00           H
ATOM   1514  C   LYS A 108      44.350  52.860  44.400  1.00  0.00           C
ATOM   1515  O   LYS A 108      43.960  53.010  43.240  1.00  0.00           O
ATOM   1516  N   TYR A 109      43.590  53.330  45.390  1.00  0.00           N
ATOM   1517  HN  TYR A 109      43.840  53.300  46.350  1.00  0.00           H
ATOM   1518  CA  TYR A 109      42.380  54.100  45.120  1.00  0.00           C
ATOM   1519  HA  TYR A 109      41.830  53.620  44.310  1.00  0.00           H
ATOM   1520  CB  TYR A 109      41.460  54.150  46.390  1.00  0.00           C
ATOM   1521  HB1 TYR A 109      40.520  54.710  46.180  1.00  0.00           H
ATOM   1522  HB2 TYR A 109      42.070  54.640  47.180  1.00  0.00           H
ATOM   1523  CG  TYR A 109      40.980  52.890  46.960  1.00  0.00           C
ATOM   1524  CD1 TYR A 109      41.420  52.480  48.180  1.00  0.00           C
ATOM   1525  HD1 TYR A 109      42.020  53.090  48.840  1.00  0.00           H
ATOM   1526  CE1 TYR A 109      40.700  51.430  48.930  1.00  0.00           C
ATOM   1527  HE1 TYR A 109      40.920  51.240  49.970  1.00  0.00           H
ATOM   1528  CZ  TYR A 109      39.820  50.640  48.210  1.00  0.00           C
ATOM   1529  OH  TYR A 109      39.250  49.510  48.740  1.00  0.00           O
ATOM   1530  HH  TYR A 109      38.390  49.320  48.340  1.00  0.00           H
ATOM   1531  CD2 TYR A 109      40.060  52.140  46.240  1.00  0.00           C
ATOM   1532  HD2 TYR A 109      39.810  52.410  45.220  1.00  0.00           H
ATOM   1533  CE2 TYR A 109      39.480  50.990  46.900  1.00  0.00           C
ATOM   1534  HE2 TYR A 109      38.870  50.250  46.400  1.00  0.00           H
ATOM   1535  C   TYR A 109      42.710  55.480  44.670  1.00  0.00           C
ATOM   1536  O   TYR A 109      41.900  56.040  43.960  1.00  0.00           O
ATOM   1537  N   LEU A 110      43.820  56.090  45.100  1.00  0.00           N
ATOM   1538  HN  LEU A 110      44.470  55.760  45.780  1.00  0.00           H
ATOM   1539  CA  LEU A 110      44.220  57.400  44.610  1.00  0.00           C
ATOM   1540  HA  LEU A 110      43.330  58.030  44.620  1.00  0.00           H
ATOM   1541  CB  LEU A 110      45.220  58.050  45.620  1.00  0.00           C
ATOM   1542  HB1 LEU A 110      45.460  59.080  45.280  1.00  0.00           H
ATOM   1543  HB2 LEU A 110      46.100  57.380  45.620  1.00  0.00           H
ATOM   1544  CG  LEU A 110      44.750  58.300  47.110  1.00  0.00           C
ATOM   1545  HG  LEU A 110      44.370  57.350  47.530  1.00  0.00           H
ATOM   1546  CD1 LEU A 110      45.890  58.580  48.060  1.00  0.00           C
ATOM   1547 HD11 LEU A 110      45.440  58.610  49.070  1.00  0.00           H
ATOM   1548 HD12 LEU A 110      46.370  59.560  47.870  1.00  0.00           H
ATOM   1549 HD13 LEU A 110      46.590  57.720  48.140  1.00  0.00           H
ATOM   1550  CD2 LEU A 110      43.720  59.410  47.100  1.00  0.00           C
ATOM   1551 HD21 LEU A 110      42.900  58.990  46.480  1.00  0.00           H
ATOM   1552 HD22 LEU A 110      44.110  60.370  46.710  1.00  0.00           H
ATOM   1553 HD23 LEU A 110      43.360  59.650  48.120  1.00  0.00           H
ATOM   1554  C   LEU A 110      44.700  57.300  43.150  1.00  0.00           C
ATOM   1555  O   LEU A 110      44.340  58.110  42.260  1.00  0.00           O
ATOM   1556  N   MET A 111      45.510  56.370  42.810  1.00  0.00           N
ATOM   1557  HN  MET A 111      46.040  55.890  43.500  1.00  0.00           H
ATOM   1558  CA  MET A 111      45.950  56.070  41.450  1.00  0.00           C
ATOM   1559  HA  MET A 111      46.270  57.020  41.050  1.00  0.00           H
ATOM   1560  CB  MET A 111      47.130  55.020  41.660  1.00  0.00           C
ATOM   1561  HB1 MET A 111      47.260  54.490  40.690  1.00  0.00           H
ATOM   1562  HB2 MET A 111      46.780  54.230  42.360  1.00  0.00           H
ATOM   1563  CG  MET A 111      48.470  55.640  41.970  1.00  0.00           C
ATOM   1564  HG1 MET A 111      49.070  54.710  42.070  1.00  0.00           H
ATOM   1565  HG2 MET A 111      48.300  56.130  42.950  1.00  0.00           H
ATOM   1566  SD  MET A 111      49.220  57.040  40.920  1.00  0.00           S
ATOM   1567  CE  MET A 111      49.440  56.060  39.460  1.00  0.00           C
ATOM   1568  HE1 MET A 111      49.680  56.610  38.530  1.00  0.00           H
ATOM   1569  HE2 MET A 111      48.550  55.420  39.290  1.00  0.00           H
ATOM   1570  HE3 MET A 111      50.280  55.340  39.600  1.00  0.00           H
ATOM   1571  C   MET A 111      44.920  55.620  40.400  1.00  0.00           C
ATOM   1572  O   MET A 111      44.970  56.060  39.280  1.00  0.00           O
ATOM   1573  N   GLU A 112      44.040  54.620  40.750  1.00  0.00           N
ATOM   1574  HN  GLU A 112      44.040  54.200  41.660  1.00  0.00           H
ATOM   1575  CA  GLU A 112      43.050  54.030  39.850  1.00  0.00           C
ATOM   1576  HA  GLU A 112      42.360  53.470  40.460  1.00  0.00           H
ATOM   1577  CB  GLU A 112      42.110  54.940  38.990  1.00  0.00           C
ATOM   1578  HB1 GLU A 112      41.490  54.260  38.370  1.00  0.00           H
ATOM   1579  HB2 GLU A 112      42.720  55.640  38.370  1.00  0.00           H
ATOM   1580  CG  GLU A 112      41.150  55.730  39.850  1.00  0.00           C
ATOM   1581  HG1 GLU A 112      41.670  56.660  40.150  1.00  0.00           H
ATOM   1582  HG2 GLU A 112      40.670  55.240  40.720  1.00  0.00           H
ATOM   1583  CD  GLU A 112      39.940  56.240  39.060  1.00  0.00           C
ATOM   1584  OE1 GLU A 112      39.100  55.450  38.680  1.00  0.00           O
ATOM   1585  OE2 GLU A 112      39.800  57.520  38.920  1.00  0.00           O
ATOM   1586  C   GLU A 112      43.660  52.980  38.950  1.00  0.00           C
ATOM   1587  O   GLU A 112      43.100  52.600  37.910  1.00  0.00           O
ATOM   1588  N   THR A 113      44.920  52.610  39.320  1.00  0.00           N
ATOM   1589  HN  THR A 113      45.360  52.910  40.170  1.00  0.00           H
ATOM   1590  CA  THR A 113      45.800  51.660  38.590  1.00  0.00           C
ATOM   1591  HA  THR A 113      45.270  50.790  38.250  1.00  0.00           H
ATOM   1592  CB  THR A 113      46.540  52.310  37.390  1.00  0.00           C
ATOM   1593  HB  THR A 113      45.770  52.760  36.730  1.00  0.00           H
ATOM   1594  OG1 THR A 113      47.140  51.330  36.570  1.00  0.00           O
ATOM   1595  HG1 THR A 113      47.240  51.890  35.800  1.00  0.00           H
ATOM   1596  CG2 THR A 113      47.660  53.290  37.730  1.00  0.00           C
ATOM   1597 HG21 THR A 113      48.520  52.820  38.250  1.00  0.00           H
ATOM   1598 HG22 THR A 113      47.250  54.100  38.370  1.00  0.00           H
ATOM   1599 HG23 THR A 113      48.080  53.660  36.780  1.00  0.00           H
ATOM   1600  C   THR A 113      46.790  51.210  39.630  1.00  0.00           C
ATOM   1601  O   THR A 113      46.900  51.920  40.630  1.00  0.00           O
ATOM   1602  N   TRP A 114      47.330  49.990  39.500  1.00  0.00           N
ATOM   1603  HN  TRP A 114      47.230  49.440  38.670  1.00  0.00           H
ATOM   1604  CA  TRP A 114      48.250  49.460  40.520  1.00  0.00           C
ATOM   1605  HA  TRP A 114      47.940  49.810  41.490  1.00  0.00           H
ATOM   1606  CB  TRP A 114      48.150  47.920  40.570  1.00  0.00           C
ATOM   1607  HB1 TRP A 114      48.340  47.620  39.520  1.00  0.00           H
ATOM   1608  HB2 TRP A 114      47.080  47.680  40.750  1.00  0.00           H
ATOM   1609  CG  TRP A 114      49.070  47.130  41.460  1.00  0.00           C
ATOM   1610  CD1 TRP A 114      50.230  46.420  41.130  1.00  0.00           C
ATOM   1611  HD1 TRP A 114      50.690  46.400  40.150  1.00  0.00           H
ATOM   1612  NE1 TRP A 114      50.680  45.830  42.230  1.00  0.00           N
ATOM   1613  HE1 TRP A 114      51.570  45.440  42.340  1.00  0.00           H
ATOM   1614  CE2 TRP A 114      49.910  46.080  43.320  1.00  0.00           C
ATOM   1615  CD2 TRP A 114      48.870  46.910  42.840  1.00  0.00           C
ATOM   1616  CE3 TRP A 114      47.980  47.450  43.770  1.00  0.00           C
ATOM   1617  HE3 TRP A 114      47.250  48.180  43.450  1.00  0.00           H
ATOM   1618  CZ3 TRP A 114      48.150  47.260  45.120  1.00  0.00           C
ATOM   1619  HZ3 TRP A 114      47.500  47.740  45.840  1.00  0.00           H
ATOM   1620  CZ2 TRP A 114      50.080  45.770  44.710  1.00  0.00           C
ATOM   1621  HZ2 TRP A 114      50.850  45.100  45.040  1.00  0.00           H
ATOM   1622  CH2 TRP A 114      49.230  46.510  45.620  1.00  0.00           C
ATOM   1623  HH2 TRP A 114      49.320  46.450  46.700  1.00  0.00           H
ATOM   1624  C   TRP A 114      49.670  49.820  40.080  1.00  0.00           C
ATOM   1625  O   TRP A 114      50.020  49.250  39.060  1.00  0.00           O
ATOM   1626  N   PRO A 115      50.470  50.730  40.770  1.00  0.00           N
ATOM   1627  CD  PRO A 115      50.000  51.700  41.690  1.00  0.00           C
ATOM   1628  HD1 PRO A 115      49.820  51.040  42.560  1.00  0.00           H
ATOM   1629  HD2 PRO A 115      49.050  52.180  41.380  1.00  0.00           H
ATOM   1630  CA  PRO A 115      51.740  51.080  40.250  1.00  0.00           C
ATOM   1631  HA  PRO A 115      51.810  50.990  39.170  1.00  0.00           H
ATOM   1632  CB  PRO A 115      51.880  52.540  40.600  1.00  0.00           C
ATOM   1633  HB1 PRO A 115      51.410  53.220  39.870  1.00  0.00           H
ATOM   1634  HB2 PRO A 115      52.940  52.860  40.710  1.00  0.00           H
ATOM   1635  CG  PRO A 115      51.080  52.700  41.840  1.00  0.00           C
ATOM   1636  HG1 PRO A 115      51.850  52.570  42.630  1.00  0.00           H
ATOM   1637  HG2 PRO A 115      50.790  53.760  42.000  1.00  0.00           H
ATOM   1638  C   PRO A 115      52.900  50.240  40.700  1.00  0.00           C
ATOM   1639  O   PRO A 115      54.010  50.550  40.220  1.00  0.00           O
ATOM   1640  N   PHE A 116      52.710  49.260  41.650  1.00  0.00           N
ATOM   1641  HN  PHE A 116      51.770  49.070  41.930  1.00  0.00           H
ATOM   1642  CA  PHE A 116      53.800  48.760  42.430  1.00  0.00           C
ATOM   1643  HA  PHE A 116      54.620  49.460  42.500  1.00  0.00           H
ATOM   1644  CB  PHE A 116      53.300  48.440  43.950  1.00  0.00           C
ATOM   1645  HB1 PHE A 116      54.090  48.360  44.730  1.00  0.00           H
ATOM   1646  HB2 PHE A 116      52.600  47.590  43.940  1.00  0.00           H
ATOM   1647  CG  PHE A 116      52.610  49.650  44.470  1.00  0.00           C
ATOM   1648  CD1 PHE A 116      53.290  50.820  44.690  1.00  0.00           C
ATOM   1649  HD1 PHE A 116      54.360  50.910  44.610  1.00  0.00           H
ATOM   1650  CE1 PHE A 116      52.590  52.000  45.180  1.00  0.00           C
ATOM   1651  HE1 PHE A 116      53.130  52.930  45.280  1.00  0.00           H
ATOM   1652  CZ  PHE A 116      51.230  51.880  45.480  1.00  0.00           C
ATOM   1653  HZ  PHE A 116      50.760  52.800  45.770  1.00  0.00           H
ATOM   1654  CD2 PHE A 116      51.220  49.590  44.770  1.00  0.00           C
ATOM   1655  HD2 PHE A 116      50.630  48.760  44.410  1.00  0.00           H
ATOM   1656  CE2 PHE A 116      50.550  50.690  45.330  1.00  0.00           C
ATOM   1657  HE2 PHE A 116      49.490  50.610  45.520  1.00  0.00           H
ATOM   1658  C   PHE A 116      54.430  47.430  41.870  1.00  0.00           C
ATOM   1659  O   PHE A 116      55.410  46.980  42.500  1.00  0.00           O
ATOM   1660  N   GLY A 117      54.000  46.790  40.810  1.00  0.00           N
ATOM   1661  HN  GLY A 117      53.290  47.170  40.220  1.00  0.00           H
ATOM   1662  CA  GLY A 117      54.620  45.610  40.270  1.00  0.00           C
ATOM   1663  HA1 GLY A 117      55.680  45.790  40.340  1.00  0.00           H
ATOM   1664  HA2 GLY A 117      54.270  45.500  39.260  1.00  0.00           H
ATOM   1665  C   GLY A 117      54.130  44.350  41.080  1.00  0.00           C
ATOM   1666  O   GLY A 117      53.450  44.400  42.110  1.00  0.00           O
ATOM   1667  N   GLU A 118      54.520  43.190  40.570  1.00  0.00           N
ATOM   1668  HN  GLU A 118      55.050  43.130  39.730  1.00  0.00           H
ATOM   1669  CA  GLU A 118      53.850  41.950  40.890  1.00  0.00           C
ATOM   1670  HA  GLU A 118      52.790  42.160  40.830  1.00  0.00           H
ATOM   1671  CB  GLU A 118      54.290  40.920  39.780  1.00  0.00           C
ATOM   1672  HB1 GLU A 118      54.120  41.380  38.780  1.00  0.00           H
ATOM   1673  HB2 GLU A 118      53.590  40.050  39.890  1.00  0.00           H
ATOM   1674  CG  GLU A 118      55.680  40.310  40.000  1.00  0.00           C
ATOM   1675  HG1 GLU A 118      55.900  39.890  41.000  1.00  0.00           H
ATOM   1676  HG2 GLU A 118      56.380  41.170  39.990  1.00  0.00           H
ATOM   1677  CD  GLU A 118      56.060  39.430  38.880  1.00  0.00           C
ATOM   1678  OE1 GLU A 118      56.860  39.880  38.010  1.00  0.00           O
ATOM   1679  OE2 GLU A 118      55.570  38.240  38.810  1.00  0.00           O
ATOM   1680  C   GLU A 118      54.180  41.350  42.240  1.00  0.00           C
ATOM   1681  O   GLU A 118      53.350  40.700  42.820  1.00  0.00           O
ATOM   1682  N   LEU A 119      55.370  41.610  42.760  1.00  0.00           N
ATOM   1683  HN  LEU A 119      55.980  42.250  42.290  1.00  0.00           H
ATOM   1684  CA  LEU A 119      55.850  41.210  44.170  1.00  0.00           C
ATOM   1685  HA  LEU A 119      55.710  40.140  44.200  1.00  0.00           H
ATOM   1686  CB  LEU A 119      57.380  41.400  44.360  1.00  0.00           C
ATOM   1687  HB1 LEU A 119      57.670  40.890  45.300  1.00  0.00           H
ATOM   1688  HB2 LEU A 119      57.730  42.450  44.360  1.00  0.00           H
ATOM   1689  CG  LEU A 119      58.190  40.690  43.260  1.00  0.00           C
ATOM   1690  HG  LEU A 119      57.820  40.920  42.240  1.00  0.00           H
ATOM   1691  CD1 LEU A 119      59.700  40.970  43.290  1.00  0.00           C
ATOM   1692 HD11 LEU A 119      60.010  42.030  43.130  1.00  0.00           H
ATOM   1693 HD12 LEU A 119      60.200  40.260  42.590  1.00  0.00           H
ATOM   1694 HD13 LEU A 119      60.070  40.740  44.310  1.00  0.00           H
ATOM   1695  CD2 LEU A 119      58.060  39.120  43.330  1.00  0.00           C
ATOM   1696 HD21 LEU A 119      56.960  38.940  43.300  1.00  0.00           H
ATOM   1697 HD22 LEU A 119      58.360  38.770  44.350  1.00  0.00           H
ATOM   1698 HD23 LEU A 119      58.660  38.680  42.500  1.00  0.00           H
ATOM   1699  C   LEU A 119      55.000  41.760  45.280  1.00  0.00           C
ATOM   1700  O   LEU A 119      54.650  41.110  46.270  1.00  0.00           O
ATOM   1701  N   LEU A 120      54.550  43.040  45.160  1.00  0.00           N
ATOM   1702  HN  LEU A 120      54.950  43.600  44.430  1.00  0.00           H
ATOM   1703  CA  LEU A 120      53.680  43.640  46.130  1.00  0.00           C
ATOM   1704  HA  LEU A 120      53.910  43.360  47.140  1.00  0.00           H
ATOM   1705  CB  LEU A 120      53.670  45.220  46.090  1.00  0.00           C
ATOM   1706  HB1 LEU A 120      53.160  45.640  45.190  1.00  0.00           H
ATOM   1707  HB2 LEU A 120      54.720  45.580  46.040  1.00  0.00           H
ATOM   1708  CG  LEU A 120      52.970  45.850  47.310  1.00  0.00           C
ATOM   1709  HG  LEU A 120      51.960  45.390  47.420  1.00  0.00           H
ATOM   1710  CD1 LEU A 120      53.780  45.630  48.630  1.00  0.00           C
ATOM   1711 HD11 LEU A 120      54.840  45.820  48.370  1.00  0.00           H
ATOM   1712 HD12 LEU A 120      53.790  44.560  48.930  1.00  0.00           H
ATOM   1713 HD13 LEU A 120      53.450  46.270  49.470  1.00  0.00           H
ATOM   1714  CD2 LEU A 120      52.810  47.310  47.130  1.00  0.00           C
ATOM   1715 HD21 LEU A 120      53.800  47.800  46.980  1.00  0.00           H
ATOM   1716 HD22 LEU A 120      52.370  47.800  48.020  1.00  0.00           H
ATOM   1717 HD23 LEU A 120      52.180  47.440  46.220  1.00  0.00           H
ATOM   1718  C   LEU A 120      52.240  43.080  46.030  1.00  0.00           C
ATOM   1719  O   LEU A 120      51.580  42.900  47.060  1.00  0.00           O
ATOM   1720  N   CYS A 121      51.820  42.750  44.830  1.00  0.00           N
ATOM   1721  HN  CYS A 121      52.420  42.730  44.040  1.00  0.00           H
ATOM   1722  CA  CYS A 121      50.530  42.070  44.640  1.00  0.00           C
ATOM   1723  HA  CYS A 121      49.790  42.630  45.200  1.00  0.00           H
ATOM   1724  CB  CYS A 121      50.170  42.090  43.150  1.00  0.00           C
ATOM   1725  HB1 CYS A 121      50.850  41.380  42.610  1.00  0.00           H
ATOM   1726  HB2 CYS A 121      50.280  43.140  42.830  1.00  0.00           H
ATOM   1727  SG  CYS A 121      48.590  41.350  42.660  1.00  0.00           S
ATOM   1728  C   CYS A 121      50.500  40.650  45.280  1.00  0.00           C
ATOM   1729  O   CYS A 121      49.560  40.250  45.980  1.00  0.00           O
ATOM   1730  N   LYS A 122      51.540  39.800  45.090  1.00  0.00           N
ATOM   1731  HN  LYS A 122      52.230  40.100  44.440  1.00  0.00           H
ATOM   1732  CA  LYS A 122      51.600  38.490  45.740  1.00  0.00           C
ATOM   1733  HA  LYS A 122      50.640  38.040  45.500  1.00  0.00           H
ATOM   1734  CB  LYS A 122      52.790  37.650  45.420  1.00  0.00           C
ATOM   1735  HB1 LYS A 122      52.630  36.610  45.780  1.00  0.00           H
ATOM   1736  HB2 LYS A 122      53.700  38.040  45.930  1.00  0.00           H
ATOM   1737  CG  LYS A 122      53.350  37.630  43.980  1.00  0.00           C
ATOM   1738  HG1 LYS A 122      54.080  36.790  43.930  1.00  0.00           H
ATOM   1739  HG2 LYS A 122      53.880  38.580  43.770  1.00  0.00           H
ATOM   1740  CD  LYS A 122      52.210  37.360  42.920  1.00  0.00           C
ATOM   1741  HD1 LYS A 122      51.520  38.230  43.010  1.00  0.00           H
ATOM   1742  HD2 LYS A 122      51.750  36.360  43.030  1.00  0.00           H
ATOM   1743  CE  LYS A 122      52.620  37.470  41.430  1.00  0.00           C
ATOM   1744  HE1 LYS A 122      53.260  38.380  41.390  1.00  0.00           H
ATOM   1745  HE2 LYS A 122      51.770  37.680  40.740  1.00  0.00           H
ATOM   1746  NZ  LYS A 122      53.400  36.300  40.970  1.00  0.00           N
ATOM   1747  HZ1 LYS A 122      52.960  35.360  41.090  1.00  0.00           H
ATOM   1748  HZ2 LYS A 122      54.350  36.170  41.350  1.00  0.00           H
ATOM   1749  HZ3 LYS A 122      53.460  36.370  39.940  1.00  0.00           H
ATOM   1750  C   LYS A 122      51.520  38.680  47.290  1.00  0.00           C
ATOM   1751  O   LYS A 122      50.690  38.110  47.990  1.00  0.00           O
ATOM   1752  N   ALA A 123      52.310  39.540  47.860  1.00  0.00           N
ATOM   1753  HN  ALA A 123      53.080  39.850  47.300  1.00  0.00           H
ATOM   1754  CA  ALA A 123      52.300  39.970  49.200  1.00  0.00           C
ATOM   1755  HA  ALA A 123      52.430  39.110  49.840  1.00  0.00           H
ATOM   1756  CB  ALA A 123      53.500  40.930  49.390  1.00  0.00           C
ATOM   1757  HB1 ALA A 123      53.640  41.600  48.510  1.00  0.00           H
ATOM   1758  HB2 ALA A 123      54.450  40.350  49.410  1.00  0.00           H
ATOM   1759  HB3 ALA A 123      53.490  41.530  50.320  1.00  0.00           H
ATOM   1760  C   ALA A 123      51.020  40.540  49.790  1.00  0.00           C
ATOM   1761  O   ALA A 123      50.390  39.940  50.690  1.00  0.00           O
ATOM   1762  N   VAL A 124      50.560  41.650  49.190  1.00  0.00           N
ATOM   1763  HN  VAL A 124      50.990  42.050  48.380  1.00  0.00           H
ATOM   1764  CA  VAL A 124      49.350  42.320  49.700  1.00  0.00           C
ATOM   1765  HA  VAL A 124      49.430  42.290  50.780  1.00  0.00           H
ATOM   1766  CB  VAL A 124      49.300  43.790  49.270  1.00  0.00           C
ATOM   1767  HB  VAL A 124      49.530  43.890  48.190  1.00  0.00           H
ATOM   1768  CG1 VAL A 124      47.950  44.450  49.510  1.00  0.00           C
ATOM   1769 HG11 VAL A 124      47.180  43.970  48.880  1.00  0.00           H
ATOM   1770 HG12 VAL A 124      47.750  45.510  49.250  1.00  0.00           H
ATOM   1771 HG13 VAL A 124      47.690  44.320  50.580  1.00  0.00           H
ATOM   1772  CG2 VAL A 124      50.310  44.640  50.110  1.00  0.00           C
ATOM   1773 HG21 VAL A 124      50.180  44.380  51.180  1.00  0.00           H
ATOM   1774 HG22 VAL A 124      50.030  45.690  49.890  1.00  0.00           H
ATOM   1775 HG23 VAL A 124      51.360  44.360  49.900  1.00  0.00           H
ATOM   1776  C   VAL A 124      47.990  41.530  49.490  1.00  0.00           C
ATOM   1777  O   VAL A 124      47.040  41.660  50.310  1.00  0.00           O
ATOM   1778  N   LEU A 125      47.920  40.650  48.450  1.00  0.00           N
ATOM   1779  HN  LEU A 125      48.600  40.620  47.720  1.00  0.00           H
ATOM   1780  CA  LEU A 125      46.750  39.840  48.320  1.00  0.00           C
ATOM   1781  HA  LEU A 125      45.880  40.430  48.580  1.00  0.00           H
ATOM   1782  CB  LEU A 125      46.500  39.220  46.920  1.00  0.00           C
ATOM   1783  HB1 LEU A 125      45.770  38.390  46.980  1.00  0.00           H
ATOM   1784  HB2 LEU A 125      47.470  38.730  46.680  1.00  0.00           H
ATOM   1785  CG  LEU A 125      46.010  40.230  45.830  1.00  0.00           C
ATOM   1786  HG  LEU A 125      46.860  40.840  45.460  1.00  0.00           H
ATOM   1787  CD1 LEU A 125      45.400  39.510  44.630  1.00  0.00           C
ATOM   1788 HD11 LEU A 125      44.560  38.850  44.940  1.00  0.00           H
ATOM   1789 HD12 LEU A 125      46.160  38.810  44.220  1.00  0.00           H
ATOM   1790 HD13 LEU A 125      45.130  40.250  43.850  1.00  0.00           H
ATOM   1791  CD2 LEU A 125      44.900  41.200  46.350  1.00  0.00           C
ATOM   1792 HD21 LEU A 125      44.560  41.970  45.630  1.00  0.00           H
ATOM   1793 HD22 LEU A 125      45.280  41.810  47.200  1.00  0.00           H
ATOM   1794 HD23 LEU A 125      44.030  40.580  46.660  1.00  0.00           H
ATOM   1795  C   LEU A 125      46.740  38.700  49.340  1.00  0.00           C
ATOM   1796  O   LEU A 125      45.800  38.380  50.020  1.00  0.00           O
ATOM   1797  N   SER A 126      47.950  38.060  49.510  1.00  0.00           N
ATOM   1798  HN  SER A 126      48.740  38.240  48.930  1.00  0.00           H
ATOM   1799  CA  SER A 126      48.140  36.970  50.480  1.00  0.00           C
ATOM   1800  HA  SER A 126      47.380  36.220  50.310  1.00  0.00           H
ATOM   1801  CB  SER A 126      49.540  36.380  50.440  1.00  0.00           C
ATOM   1802  HB1 SER A 126      50.320  37.160  50.640  1.00  0.00           H
ATOM   1803  HB2 SER A 126      49.730  36.020  49.410  1.00  0.00           H
ATOM   1804  OG  SER A 126      49.810  35.410  51.380  1.00  0.00           O
ATOM   1805  HG1 SER A 126      49.430  34.620  51.010  1.00  0.00           H
ATOM   1806  C   SER A 126      47.910  37.490  51.910  1.00  0.00           C
ATOM   1807  O   SER A 126      47.200  36.890  52.750  1.00  0.00           O
ATOM   1808  N   ILE A 127      48.460  38.730  52.280  1.00  0.00           N
ATOM   1809  HN  ILE A 127      49.150  39.260  51.800  1.00  0.00           H
ATOM   1810  CA  ILE A 127      48.210  39.400  53.560  1.00  0.00           C
ATOM   1811  HA  ILE A 127      48.560  38.740  54.340  1.00  0.00           H
ATOM   1812  CB  ILE A 127      48.940  40.690  53.800  1.00  0.00           C
ATOM   1813  HB  ILE A 127      48.880  41.240  52.840  1.00  0.00           H
ATOM   1814  CG2 ILE A 127      48.460  41.570  55.040  1.00  0.00           C
ATOM   1815 HG21 ILE A 127      49.250  42.310  55.320  1.00  0.00           H
ATOM   1816 HG22 ILE A 127      48.300  40.920  55.920  1.00  0.00           H
ATOM   1817 HG23 ILE A 127      47.630  42.260  54.810  1.00  0.00           H
ATOM   1818  CG1 ILE A 127      50.350  40.200  53.960  1.00  0.00           C
ATOM   1819 HG11 ILE A 127      50.550  39.260  53.410  1.00  0.00           H
ATOM   1820 HG12 ILE A 127      50.550  40.110  55.050  1.00  0.00           H
ATOM   1821  CD  ILE A 127      51.400  41.210  53.430  1.00  0.00           C
ATOM   1822  HD1 ILE A 127      51.000  41.570  52.460  1.00  0.00           H
ATOM   1823  HD2 ILE A 127      52.370  40.730  53.200  1.00  0.00           H
ATOM   1824  HD3 ILE A 127      51.530  42.020  54.180  1.00  0.00           H
ATOM   1825  C   ILE A 127      46.750  39.650  53.800  1.00  0.00           C
ATOM   1826  O   ILE A 127      46.230  39.360  54.890  1.00  0.00           O
ATOM   1827  N   ASP A 128      45.970  39.970  52.790  1.00  0.00           N
ATOM   1828  HN  ASP A 128      46.410  40.190  51.920  1.00  0.00           H
ATOM   1829  CA  ASP A 128      44.540  40.140  52.810  1.00  0.00           C
ATOM   1830  HA  ASP A 128      44.360  40.810  53.630  1.00  0.00           H
ATOM   1831  CB  ASP A 128      44.250  40.890  51.470  1.00  0.00           C
ATOM   1832  HB1 ASP A 128      44.550  40.290  50.590  1.00  0.00           H
ATOM   1833  HB2 ASP A 128      44.920  41.770  51.440  1.00  0.00           H
ATOM   1834  CG  ASP A 128      42.870  41.430  51.210  1.00  0.00           C
ATOM   1835  OD1 ASP A 128      41.890  41.060  51.890  1.00  0.00           O
ATOM   1836  OD2 ASP A 128      42.730  42.060  50.130  1.00  0.00           O
ATOM   1837  C   ASP A 128      43.680  38.910  53.180  1.00  0.00           C
ATOM   1838  O   ASP A 128      42.780  38.920  54.030  1.00  0.00           O
ATOM   1839  N   TYR A 129      43.990  37.690  52.710  1.00  0.00           N
ATOM   1840  HN  TYR A 129      44.740  37.530  52.080  1.00  0.00           H
ATOM   1841  CA  TYR A 129      43.420  36.410  53.180  1.00  0.00           C
ATOM   1842  HA  TYR A 129      42.370  36.560  53.410  1.00  0.00           H
ATOM   1843  CB  TYR A 129      43.400  35.380  52.030  1.00  0.00           C
ATOM   1844  HB1 TYR A 129      43.160  34.360  52.420  1.00  0.00           H
ATOM   1845  HB2 TYR A 129      44.410  35.370  51.590  1.00  0.00           H
ATOM   1846  CG  TYR A 129      42.360  35.710  50.970  1.00  0.00           C
ATOM   1847  CD1 TYR A 129      42.670  36.770  50.090  1.00  0.00           C
ATOM   1848  HD1 TYR A 129      43.460  37.490  50.260  1.00  0.00           H
ATOM   1849  CE1 TYR A 129      41.960  36.980  48.940  1.00  0.00           C
ATOM   1850  HE1 TYR A 129      42.260  37.840  48.360  1.00  0.00           H
ATOM   1851  CZ  TYR A 129      40.920  36.100  48.530  1.00  0.00           C
ATOM   1852  OH  TYR A 129      40.200  36.310  47.360  1.00  0.00           O
ATOM   1853  HH  TYR A 129      40.680  37.020  46.930  1.00  0.00           H
ATOM   1854  CD2 TYR A 129      41.340  34.830  50.630  1.00  0.00           C
ATOM   1855  HD2 TYR A 129      41.190  33.950  51.240  1.00  0.00           H
ATOM   1856  CE2 TYR A 129      40.590  34.970  49.380  1.00  0.00           C
ATOM   1857  HE2 TYR A 129      39.840  34.270  49.030  1.00  0.00           H
ATOM   1858  C   TYR A 129      44.130  35.750  54.390  1.00  0.00           C
ATOM   1859  O   TYR A 129      43.510  34.910  55.030  1.00  0.00           O
ATOM   1860  N   TYR A 130      45.360  36.120  54.730  1.00  0.00           N
ATOM   1861  HN  TYR A 130      45.930  36.570  54.040  1.00  0.00           H
ATOM   1862  CA  TYR A 130      45.930  35.710  56.020  1.00  0.00           C
ATOM   1863  HA  TYR A 130      45.850  34.640  56.160  1.00  0.00           H
ATOM   1864  CB  TYR A 130      47.420  36.140  56.100  1.00  0.00           C
ATOM   1865  HB1 TYR A 130      47.720  36.510  57.100  1.00  0.00           H
ATOM   1866  HB2 TYR A 130      47.620  36.990  55.420  1.00  0.00           H
ATOM   1867  CG  TYR A 130      48.360  35.140  55.710  1.00  0.00           C
ATOM   1868  CD1 TYR A 130      49.280  35.310  54.600  1.00  0.00           C
ATOM   1869  HD1 TYR A 130      49.160  36.190  53.990  1.00  0.00           H
ATOM   1870  CE1 TYR A 130      50.190  34.300  54.200  1.00  0.00           C
ATOM   1871  HE1 TYR A 130      50.840  34.470  53.350  1.00  0.00           H
ATOM   1872  CZ  TYR A 130      50.290  33.200  55.030  1.00  0.00           C
ATOM   1873  OH  TYR A 130      51.240  32.230  54.800  1.00  0.00           O
ATOM   1874  HH  TYR A 130      51.140  31.570  55.490  1.00  0.00           H
ATOM   1875  CD2 TYR A 130      48.480  33.990  56.480  1.00  0.00           C
ATOM   1876  HD2 TYR A 130      47.950  33.900  57.410  1.00  0.00           H
ATOM   1877  CE2 TYR A 130      49.360  33.020  56.110  1.00  0.00           C
ATOM   1878  HE2 TYR A 130      49.310  32.150  56.750  1.00  0.00           H
ATOM   1879  C   TYR A 130      45.150  36.430  57.110  1.00  0.00           C
ATOM   1880  O   TYR A 130      44.700  35.750  58.030  1.00  0.00           O
ATOM   1881  N   ASN A 131      44.940  37.780  57.030  1.00  0.00           N
ATOM   1882  HN  ASN A 131      45.380  38.150  56.210  1.00  0.00           H
ATOM   1883  CA  ASN A 131      44.230  38.630  58.020  1.00  0.00           C
ATOM   1884  HA  ASN A 131      44.660  38.680  59.010  1.00  0.00           H
ATOM   1885  CB  ASN A 131      44.070  40.130  57.430  1.00  0.00           C
ATOM   1886  HB1 ASN A 131      43.840  40.030  56.350  1.00  0.00           H
ATOM   1887  HB2 ASN A 131      45.030  40.690  57.510  1.00  0.00           H
ATOM   1888  CG  ASN A 131      42.970  41.030  57.910  1.00  0.00           C
ATOM   1889  OD1 ASN A 131      42.260  41.630  57.120  1.00  0.00           O
ATOM   1890  ND2 ASN A 131      43.070  41.260  59.270  1.00  0.00           N
ATOM   1891 HD21 ASN A 131      42.510  41.980  59.680  1.00  0.00           H
ATOM   1892 HD22 ASN A 131      43.680  40.730  59.850  1.00  0.00           H
ATOM   1893  C   ASN A 131      42.890  38.070  58.320  1.00  0.00           C
ATOM   1894  O   ASN A 131      42.470  37.940  59.440  1.00  0.00           O
ATOM   1895  N   MET A 132      42.190  37.660  57.270  1.00  0.00           N
ATOM   1896  HN  MET A 132      42.600  37.630  56.370  1.00  0.00           H
ATOM   1897  CA  MET A 132      40.900  36.960  57.280  1.00  0.00           C
ATOM   1898  HA  MET A 132      40.270  37.560  57.930  1.00  0.00           H
ATOM   1899  CB  MET A 132      40.240  36.950  55.880  1.00  0.00           C
ATOM   1900  HB1 MET A 132      40.990  36.530  55.170  1.00  0.00           H
ATOM   1901  HB2 MET A 132      39.970  37.990  55.610  1.00  0.00           H
ATOM   1902  CG  MET A 132      39.050  36.000  55.810  1.00  0.00           C
ATOM   1903  HG1 MET A 132      38.410  36.230  56.690  1.00  0.00           H
ATOM   1904  HG2 MET A 132      39.300  34.920  55.800  1.00  0.00           H
ATOM   1905  SD  MET A 132      37.940  36.370  54.370  1.00  0.00           S
ATOM   1906  CE  MET A 132      39.020  35.420  53.240  1.00  0.00           C
ATOM   1907  HE1 MET A 132      38.600  35.330  52.220  1.00  0.00           H
ATOM   1908  HE2 MET A 132      39.160  34.380  53.630  1.00  0.00           H
ATOM   1909  HE3 MET A 132      40.040  35.850  53.270  1.00  0.00           H
ATOM   1910  C   MET A 132      40.820  35.620  58.030  1.00  0.00           C
ATOM   1911  O   MET A 132      40.170  35.530  59.060  1.00  0.00           O
ATOM   1912  N   PHE A 133      41.540  34.570  57.590  1.00  0.00           N
ATOM   1913  HN  PHE A 133      42.090  34.660  56.760  1.00  0.00           H
ATOM   1914  CA  PHE A 133      41.560  33.230  58.250  1.00  0.00           C
ATOM   1915  HA  PHE A 133      40.510  32.980  58.340  1.00  0.00           H
ATOM   1916  CB  PHE A 133      42.200  32.160  57.370  1.00  0.00           C
ATOM   1917  HB1 PHE A 133      42.420  31.280  58.010  1.00  0.00           H
ATOM   1918  HB2 PHE A 133      43.040  32.560  56.770  1.00  0.00           H
ATOM   1919  CG  PHE A 133      41.210  31.720  56.330  1.00  0.00           C
ATOM   1920  CD1 PHE A 133      41.300  32.170  54.950  1.00  0.00           C
ATOM   1921  HD1 PHE A 133      42.160  32.760  54.660  1.00  0.00           H
ATOM   1922  CE1 PHE A 133      40.220  31.910  54.080  1.00  0.00           C
ATOM   1923  HE1 PHE A 133      40.310  32.240  53.060  1.00  0.00           H
ATOM   1924  CZ  PHE A 133      39.070  31.160  54.510  1.00  0.00           C
ATOM   1925  HZ  PHE A 133      38.330  30.770  53.820  1.00  0.00           H
ATOM   1926  CD2 PHE A 133      40.080  31.000  56.730  1.00  0.00           C
ATOM   1927  HD2 PHE A 133      40.060  30.740  57.770  1.00  0.00           H
ATOM   1928  CE2 PHE A 133      39.060  30.720  55.860  1.00  0.00           C
ATOM   1929  HE2 PHE A 133      38.220  30.120  56.170  1.00  0.00           H
ATOM   1930  C   PHE A 133      42.120  33.200  59.620  1.00  0.00           C
ATOM   1931  O   PHE A 133      41.600  32.670  60.570  1.00  0.00           O
ATOM   1932  N   THR A 134      43.190  33.940  59.880  1.00  0.00           N
ATOM   1933  HN  THR A 134      43.730  34.350  59.140  1.00  0.00           H
ATOM   1934  CA  THR A 134      43.910  33.990  61.210  1.00  0.00           C
ATOM   1935  HA  THR A 134      44.110  33.020  61.620  1.00  0.00           H
ATOM   1936  CB  THR A 134      45.170  34.730  61.230  1.00  0.00           C
ATOM   1937  HB  THR A 134      45.440  34.820  62.300  1.00  0.00           H
ATOM   1938  OG1 THR A 134      45.160  36.040  60.650  1.00  0.00           O
ATOM   1939  HG1 THR A 134      45.240  36.020  59.690  1.00  0.00           H
ATOM   1940  CG2 THR A 134      46.290  34.080  60.610  1.00  0.00           C
ATOM   1941 HG21 THR A 134      47.190  34.710  60.430  1.00  0.00           H
ATOM   1942 HG22 THR A 134      46.060  33.700  59.590  1.00  0.00           H
ATOM   1943 HG23 THR A 134      46.800  33.310  61.210  1.00  0.00           H
ATOM   1944  C   THR A 134      42.970  34.580  62.270  1.00  0.00           C
ATOM   1945  O   THR A 134      42.910  34.070  63.380  1.00  0.00           O
ATOM   1946  N   SER A 135      42.250  35.710  61.890  1.00  0.00           N
ATOM   1947  HN  SER A 135      42.340  36.080  60.980  1.00  0.00           H
ATOM   1948  CA  SER A 135      41.340  36.360  62.840  1.00  0.00           C
ATOM   1949  HA  SER A 135      42.010  36.570  63.660  1.00  0.00           H
ATOM   1950  CB  SER A 135      40.620  37.600  62.340  1.00  0.00           C
ATOM   1951  HB1 SER A 135      40.030  37.980  63.200  1.00  0.00           H
ATOM   1952  HB2 SER A 135      39.990  37.250  61.500  1.00  0.00           H
ATOM   1953  OG  SER A 135      41.620  38.530  62.030  1.00  0.00           O
ATOM   1954  HG1 SER A 135      41.870  38.430  61.110  1.00  0.00           H
ATOM   1955  C   SER A 135      40.320  35.480  63.350  1.00  0.00           C
ATOM   1956  O   SER A 135      40.300  35.200  64.570  1.00  0.00           O
ATOM   1957  N   ILE A 136      39.360  35.060  62.490  1.00  0.00           N
ATOM   1958  HN  ILE A 136      39.500  35.300  61.530  1.00  0.00           H
ATOM   1959  CA  ILE A 136      38.200  34.260  62.940  1.00  0.00           C
ATOM   1960  HA  ILE A 136      37.730  34.890  63.680  1.00  0.00           H
ATOM   1961  CB  ILE A 136      37.300  34.050  61.760  1.00  0.00           C
ATOM   1962  HB  ILE A 136      36.940  35.060  61.460  1.00  0.00           H
ATOM   1963  CG2 ILE A 136      37.990  33.330  60.590  1.00  0.00           C
ATOM   1964 HG21 ILE A 136      38.410  32.340  60.860  1.00  0.00           H
ATOM   1965 HG22 ILE A 136      38.750  33.980  60.120  1.00  0.00           H
ATOM   1966 HG23 ILE A 136      37.360  33.190  59.680  1.00  0.00           H
ATOM   1967  CG1 ILE A 136      36.010  33.240  62.210  1.00  0.00           C
ATOM   1968 HG11 ILE A 136      36.220  32.190  62.520  1.00  0.00           H
ATOM   1969 HG12 ILE A 136      35.390  33.120  61.300  1.00  0.00           H
ATOM   1970  CD  ILE A 136      35.190  33.970  63.230  1.00  0.00           C
ATOM   1971  HD1 ILE A 136      34.840  34.950  62.840  1.00  0.00           H
ATOM   1972  HD2 ILE A 136      35.760  33.940  64.180  1.00  0.00           H
ATOM   1973  HD3 ILE A 136      34.340  33.350  63.600  1.00  0.00           H
ATOM   1974  C   ILE A 136      38.580  33.000  63.630  1.00  0.00           C
ATOM   1975  O   ILE A 136      38.050  32.610  64.630  1.00  0.00           O
ATOM   1976  N   PHE A 137      39.660  32.290  63.160  1.00  0.00           N
ATOM   1977  HN  PHE A 137      40.100  32.490  62.290  1.00  0.00           H
ATOM   1978  CA  PHE A 137      40.180  31.130  63.900  1.00  0.00           C
ATOM   1979  HA  PHE A 137      39.290  30.550  64.060  1.00  0.00           H
ATOM   1980  CB  PHE A 137      41.160  30.310  62.960  1.00  0.00           C
ATOM   1981  HB1 PHE A 137      41.420  29.440  63.610  1.00  0.00           H
ATOM   1982  HB2 PHE A 137      42.090  30.880  62.750  1.00  0.00           H
ATOM   1983  CG  PHE A 137      40.560  29.840  61.660  1.00  0.00           C
ATOM   1984  CD1 PHE A 137      39.170  29.570  61.510  1.00  0.00           C
ATOM   1985  HD1 PHE A 137      38.490  29.840  62.310  1.00  0.00           H
ATOM   1986  CE1 PHE A 137      38.580  29.010  60.350  1.00  0.00           C
ATOM   1987  HE1 PHE A 137      37.580  28.660  60.540  1.00  0.00           H
ATOM   1988  CZ  PHE A 137      39.470  28.720  59.240  1.00  0.00           C
ATOM   1989  HZ  PHE A 137      39.120  28.250  58.330  1.00  0.00           H
ATOM   1990  CD2 PHE A 137      41.340  29.610  60.570  1.00  0.00           C
ATOM   1991  HD2 PHE A 137      42.370  29.930  60.610  1.00  0.00           H
ATOM   1992  CE2 PHE A 137      40.770  29.070  59.390  1.00  0.00           C
ATOM   1993  HE2 PHE A 137      41.380  28.830  58.530  1.00  0.00           H
ATOM   1994  C   PHE A 137      40.770  31.380  65.260  1.00  0.00           C
ATOM   1995  O   PHE A 137      40.530  30.590  66.190  1.00  0.00           O
ATOM   1996  N   THR A 138      41.510  32.530  65.430  1.00  0.00           N
ATOM   1997  HN  THR A 138      41.680  33.100  64.620  1.00  0.00           H
ATOM   1998  CA  THR A 138      41.990  33.070  66.700  1.00  0.00           C
ATOM   1999  HA  THR A 138      42.540  32.250  67.130  1.00  0.00           H
ATOM   2000  CB  THR A 138      42.970  34.200  66.550  1.00  0.00           C
ATOM   2001  HB  THR A 138      42.520  34.980  65.900  1.00  0.00           H
ATOM   2002  OG1 THR A 138      44.190  33.850  65.880  1.00  0.00           O
ATOM   2003  HG1 THR A 138      44.030  34.000  64.950  1.00  0.00           H
ATOM   2004  CG2 THR A 138      43.460  34.720  67.930  1.00  0.00           C
ATOM   2005 HG21 THR A 138      43.710  33.750  68.410  1.00  0.00           H
ATOM   2006 HG22 THR A 138      42.570  35.150  68.440  1.00  0.00           H
ATOM   2007 HG23 THR A 138      44.200  35.550  67.890  1.00  0.00           H
ATOM   2008  C   THR A 138      40.860  33.460  67.640  1.00  0.00           C
ATOM   2009  O   THR A 138      40.850  33.080  68.800  1.00  0.00           O
ATOM   2010  N   LEU A 139      39.860  34.240  67.210  1.00  0.00           N
ATOM   2011  HN  LEU A 139      39.850  34.630  66.300  1.00  0.00           H
ATOM   2012  CA  LEU A 139      38.720  34.410  68.090  1.00  0.00           C
ATOM   2013  HA  LEU A 139      39.160  34.750  69.010  1.00  0.00           H
ATOM   2014  CB  LEU A 139      37.760  35.450  67.470  1.00  0.00           C
ATOM   2015  HB1 LEU A 139      36.740  35.450  67.900  1.00  0.00           H
ATOM   2016  HB2 LEU A 139      37.540  35.140  66.430  1.00  0.00           H
ATOM   2017  CG  LEU A 139      38.360  36.860  67.350  1.00  0.00           C
ATOM   2018  HG  LEU A 139      39.440  36.820  67.130  1.00  0.00           H
ATOM   2019  CD1 LEU A 139      37.760  37.550  66.180  1.00  0.00           C
ATOM   2020 HD11 LEU A 139      38.170  37.280  65.180  1.00  0.00           H
ATOM   2021 HD12 LEU A 139      37.810  38.650  66.340  1.00  0.00           H
ATOM   2022 HD13 LEU A 139      36.660  37.390  66.230  1.00  0.00           H
ATOM   2023  CD2 LEU A 139      38.100  37.620  68.650  1.00  0.00           C
ATOM   2024 HD21 LEU A 139      38.740  37.350  69.510  1.00  0.00           H
ATOM   2025 HD22 LEU A 139      37.040  37.620  68.990  1.00  0.00           H
ATOM   2026 HD23 LEU A 139      38.350  38.670  68.360  1.00  0.00           H
ATOM   2027  C   LEU A 139      37.950  33.110  68.460  1.00  0.00           C
ATOM   2028  O   LEU A 139      37.570  32.930  69.610  1.00  0.00           O
ATOM   2029  N   THR A 140      37.830  32.190  67.460  1.00  0.00           N
ATOM   2030  HN  THR A 140      38.100  32.380  66.520  1.00  0.00           H
ATOM   2031  CA  THR A 140      37.180  30.910  67.700  1.00  0.00           C
ATOM   2032  HA  THR A 140      36.130  31.070  67.880  1.00  0.00           H
ATOM   2033  CB  THR A 140      37.030  30.040  66.420  1.00  0.00           C
ATOM   2034  HB  THR A 140      37.970  29.980  65.830  1.00  0.00           H
ATOM   2035  OG1 THR A 140      36.100  30.550  65.550  1.00  0.00           O
ATOM   2036  HG1 THR A 140      36.420  31.430  65.360  1.00  0.00           H
ATOM   2037  CG2 THR A 140      36.540  28.630  66.720  1.00  0.00           C
ATOM   2038 HG21 THR A 140      36.320  28.090  65.770  1.00  0.00           H
ATOM   2039 HG22 THR A 140      35.770  28.580  67.510  1.00  0.00           H
ATOM   2040 HG23 THR A 140      37.290  27.950  67.180  1.00  0.00           H
ATOM   2041  C   THR A 140      37.880  30.190  68.760  1.00  0.00           C
ATOM   2042  O   THR A 140      37.220  29.860  69.750  1.00  0.00           O
ATOM   2043  N   MET A 141      39.160  29.980  68.730  1.00  0.00           N
ATOM   2044  HN  MET A 141      39.720  30.350  68.000  1.00  0.00           H
ATOM   2045  CA  MET A 141      40.000  29.400  69.790  1.00  0.00           C
ATOM   2046  HA  MET A 141      39.390  28.540  70.010  1.00  0.00           H
ATOM   2047  CB  MET A 141      41.370  28.760  69.410  1.00  0.00           C
ATOM   2048  HB1 MET A 141      41.960  28.430  70.300  1.00  0.00           H
ATOM   2049  HB2 MET A 141      42.010  29.530  68.920  1.00  0.00           H
ATOM   2050  CG  MET A 141      41.310  27.570  68.440  1.00  0.00           C
ATOM   2051  HG1 MET A 141      42.250  27.220  67.970  1.00  0.00           H
ATOM   2052  HG2 MET A 141      40.790  27.930  67.530  1.00  0.00           H
ATOM   2053  SD  MET A 141      40.440  26.210  69.190  1.00  0.00           S
ATOM   2054  CE  MET A 141      41.460  25.640  70.580  1.00  0.00           C
ATOM   2055  HE1 MET A 141      42.380  25.130  70.210  1.00  0.00           H
ATOM   2056  HE2 MET A 141      41.000  24.830  71.180  1.00  0.00           H
ATOM   2057  HE3 MET A 141      41.860  26.460  71.210  1.00  0.00           H
ATOM   2058  C   MET A 141      39.990  30.130  71.150  1.00  0.00           C
ATOM   2059  O   MET A 141      40.030  29.460  72.170  1.00  0.00           O
ATOM   2060  N   MET A 142      39.960  31.490  71.100  1.00  0.00           N
ATOM   2061  HN  MET A 142      39.980  32.000  70.240  1.00  0.00           H
ATOM   2062  CA  MET A 142      39.790  32.340  72.330  1.00  0.00           C
ATOM   2063  HA  MET A 142      40.560  31.940  72.970  1.00  0.00           H
ATOM   2064  CB  MET A 142      40.090  33.830  72.060  1.00  0.00           C
ATOM   2065  HB1 MET A 142      39.190  34.130  71.490  1.00  0.00           H
ATOM   2066  HB2 MET A 142      41.000  33.910  71.410  1.00  0.00           H
ATOM   2067  CG  MET A 142      40.450  34.730  73.270  1.00  0.00           C
ATOM   2068  HG1 MET A 142      41.420  34.380  73.680  1.00  0.00           H
ATOM   2069  HG2 MET A 142      39.680  34.540  74.050  1.00  0.00           H
ATOM   2070  SD  MET A 142      40.580  36.540  72.850  1.00  0.00           S
ATOM   2071  CE  MET A 142      41.550  36.750  71.260  1.00  0.00           C
ATOM   2072  HE1 MET A 142      41.020  36.210  70.450  1.00  0.00           H
ATOM   2073  HE2 MET A 142      42.560  36.300  71.280  1.00  0.00           H
ATOM   2074  HE3 MET A 142      41.630  37.820  70.970  1.00  0.00           H
ATOM   2075  C   MET A 142      38.430  32.090  72.980  1.00  0.00           C
ATOM   2076  O   MET A 142      38.230  32.060  74.190  1.00  0.00           O
ATOM   2077  N   SER A 143      37.340  31.880  72.120  1.00  0.00           N
ATOM   2078  HN  SER A 143      37.470  32.040  71.140  1.00  0.00           H
ATOM   2079  CA  SER A 143      36.010  31.630  72.620  1.00  0.00           C
ATOM   2080  HA  SER A 143      35.750  32.220  73.490  1.00  0.00           H
ATOM   2081  CB  SER A 143      34.930  31.960  71.580  1.00  0.00           C
ATOM   2082  HB1 SER A 143      33.930  31.630  71.920  1.00  0.00           H
ATOM   2083  HB2 SER A 143      35.290  31.580  70.600  1.00  0.00           H
ATOM   2084  OG  SER A 143      34.800  33.390  71.460  1.00  0.00           O
ATOM   2085  HG1 SER A 143      35.630  33.650  71.050  1.00  0.00           H
ATOM   2086  C   SER A 143      35.830  30.230  73.110  1.00  0.00           C
ATOM   2087  O   SER A 143      35.210  29.980  74.140  1.00  0.00           O
ATOM   2088  N   VAL A 144      36.540  29.230  72.450  1.00  0.00           N
ATOM   2089  HN  VAL A 144      36.980  29.420  71.580  1.00  0.00           H
ATOM   2090  CA  VAL A 144      36.560  27.870  72.930  1.00  0.00           C
ATOM   2091  HA  VAL A 144      35.550  27.550  73.120  1.00  0.00           H
ATOM   2092  CB  VAL A 144      37.270  26.880  71.980  1.00  0.00           C
ATOM   2093  HB  VAL A 144      38.290  27.190  71.680  1.00  0.00           H
ATOM   2094  CG1 VAL A 144      37.410  25.370  72.630  1.00  0.00           C
ATOM   2095 HG11 VAL A 144      36.460  25.100  73.150  1.00  0.00           H
ATOM   2096 HG12 VAL A 144      38.100  25.480  73.490  1.00  0.00           H
ATOM   2097 HG13 VAL A 144      37.870  24.570  72.020  1.00  0.00           H
ATOM   2098  CG2 VAL A 144      36.440  26.740  70.720  1.00  0.00           C
ATOM   2099 HG21 VAL A 144      35.970  27.670  70.340  1.00  0.00           H
ATOM   2100 HG22 VAL A 144      35.800  25.840  70.820  1.00  0.00           H
ATOM   2101 HG23 VAL A 144      37.090  26.400  69.880  1.00  0.00           H
ATOM   2102  C   VAL A 144      37.320  27.710  74.310  1.00  0.00           C
ATOM   2103  O   VAL A 144      36.730  27.110  75.240  1.00  0.00           O
ATOM   2104  N   ASP A 145      38.460  28.310  74.450  1.00  0.00           N
ATOM   2105  HN  ASP A 145      38.830  28.750  73.640  1.00  0.00           H
ATOM   2106  CA  ASP A 145      39.220  28.350  75.760  1.00  0.00           C
ATOM   2107  HA  ASP A 145      39.470  27.350  76.090  1.00  0.00           H
ATOM   2108  CB  ASP A 145      40.580  29.100  75.340  1.00  0.00           C
ATOM   2109  HB1 ASP A 145      40.200  30.110  75.080  1.00  0.00           H
ATOM   2110  HB2 ASP A 145      41.050  28.590  74.470  1.00  0.00           H
ATOM   2111  CG  ASP A 145      41.670  29.270  76.300  1.00  0.00           C
ATOM   2112  OD1 ASP A 145      42.230  28.230  76.760  1.00  0.00           O
ATOM   2113  OD2 ASP A 145      42.050  30.460  76.590  1.00  0.00           O
ATOM   2114  C   ASP A 145      38.530  29.090  76.900  1.00  0.00           C
ATOM   2115  O   ASP A 145      38.470  28.650  78.070  1.00  0.00           O
ATOM   2116  N   ARG A 146      37.820  30.210  76.570  1.00  0.00           N
ATOM   2117  HN  ARG A 146      37.860  30.580  75.650  1.00  0.00           H
ATOM   2118  CA  ARG A 146      36.840  30.740  77.540  1.00  0.00           C
ATOM   2119  HA  ARG A 146      37.280  30.680  78.520  1.00  0.00           H
ATOM   2120  CB  ARG A 146      36.280  32.080  77.180  1.00  0.00           C
ATOM   2121  HB1 ARG A 146      35.420  32.240  77.870  1.00  0.00           H
ATOM   2122  HB2 ARG A 146      36.000  32.030  76.110  1.00  0.00           H
ATOM   2123  CG  ARG A 146      37.270  33.260  77.510  1.00  0.00           C
ATOM   2124  HG1 ARG A 146      36.870  34.260  77.240  1.00  0.00           H
ATOM   2125  HG2 ARG A 146      38.140  33.180  76.820  1.00  0.00           H
ATOM   2126  CD  ARG A 146      37.610  33.390  78.970  1.00  0.00           C
ATOM   2127  HD1 ARG A 146      36.930  32.700  79.520  1.00  0.00           H
ATOM   2128  HD2 ARG A 146      37.430  34.410  79.380  1.00  0.00           H
ATOM   2129  NE  ARG A 146      39.040  33.050  79.280  1.00  0.00           N
ATOM   2130  HE  ARG A 146      39.720  32.710  78.630  1.00  0.00           H
ATOM   2131  CZ  ARG A 146      39.470  32.940  80.530  1.00  0.00           C
ATOM   2132  NH1 ARG A 146      38.670  32.880  81.600  1.00  0.00           N
ATOM   2133 HH11 ARG A 146      37.720  33.140  81.420  1.00  0.00           H
ATOM   2134 HH12 ARG A 146      39.040  32.890  82.530  1.00  0.00           H
ATOM   2135  NH2 ARG A 146      40.730  32.730  80.800  1.00  0.00           N
ATOM   2136 HH21 ARG A 146      41.380  33.200  80.200  1.00  0.00           H
ATOM   2137 HH22 ARG A 146      40.820  32.850  81.790  1.00  0.00           H
ATOM   2138  C   ARG A 146      35.740  29.720  77.890  1.00  0.00           C
ATOM   2139  O   ARG A 146      35.380  29.490  79.050  1.00  0.00           O
ATOM   2140  N   TYR A 147      35.200  28.940  76.920  1.00  0.00           N
ATOM   2141  HN  TYR A 147      35.380  29.130  75.960  1.00  0.00           H
ATOM   2142  CA  TYR A 147      34.230  27.850  77.150  1.00  0.00           C
ATOM   2143  HA  TYR A 147      33.410  28.200  77.770  1.00  0.00           H
ATOM   2144  CB  TYR A 147      33.560  27.420  75.810  1.00  0.00           C
ATOM   2145  HB1 TYR A 147      34.130  27.620  74.880  1.00  0.00           H
ATOM   2146  HB2 TYR A 147      32.740  28.170  75.710  1.00  0.00           H
ATOM   2147  CG  TYR A 147      32.970  26.050  75.880  1.00  0.00           C
ATOM   2148  CD1 TYR A 147      31.740  25.860  76.340  1.00  0.00           C
ATOM   2149  HD1 TYR A 147      31.170  26.680  76.760  1.00  0.00           H
ATOM   2150  CE1 TYR A 147      31.230  24.490  76.330  1.00  0.00           C
ATOM   2151  HE1 TYR A 147      30.180  24.300  76.410  1.00  0.00           H
ATOM   2152  CZ  TYR A 147      32.070  23.420  75.940  1.00  0.00           C
ATOM   2153  OH  TYR A 147      31.710  22.050  75.960  1.00  0.00           O
ATOM   2154  HH  TYR A 147      31.190  21.750  76.710  1.00  0.00           H
ATOM   2155  CD2 TYR A 147      33.800  25.070  75.330  1.00  0.00           C
ATOM   2156  HD2 TYR A 147      34.820  25.210  75.010  1.00  0.00           H
ATOM   2157  CE2 TYR A 147      33.350  23.740  75.490  1.00  0.00           C
ATOM   2158  HE2 TYR A 147      34.020  22.920  75.250  1.00  0.00           H
ATOM   2159  C   TYR A 147      34.740  26.700  78.030  1.00  0.00           C
ATOM   2160  O   TYR A 147      34.100  26.360  79.070  1.00  0.00           O
ATOM   2161  N   ILE A 148      36.040  26.260  77.810  1.00  0.00           N
ATOM   2162  HN  ILE A 148      36.410  26.620  76.950  1.00  0.00           H
ATOM   2163  CA  ILE A 148      36.750  25.310  78.670  1.00  0.00           C
ATOM   2164  HA  ILE A 148      36.130  24.430  78.720  1.00  0.00           H
ATOM   2165  CB  ILE A 148      38.110  24.990  78.040  1.00  0.00           C
ATOM   2166  HB  ILE A 148      38.660  25.950  77.950  1.00  0.00           H
ATOM   2167  CG2 ILE A 148      38.920  23.990  78.930  1.00  0.00           C
ATOM   2168 HG21 ILE A 148      38.300  23.180  79.370  1.00  0.00           H
ATOM   2169 HG22 ILE A 148      39.480  24.370  79.810  1.00  0.00           H
ATOM   2170 HG23 ILE A 148      39.720  23.450  78.380  1.00  0.00           H
ATOM   2171  CG1 ILE A 148      38.050  24.280  76.580  1.00  0.00           C
ATOM   2172 HG11 ILE A 148      39.140  24.180  76.380  1.00  0.00           H
ATOM   2173 HG12 ILE A 148      37.620  24.910  75.770  1.00  0.00           H
ATOM   2174  CD  ILE A 148      37.330  22.850  76.570  1.00  0.00           C
ATOM   2175  HD1 ILE A 148      37.220  22.550  75.500  1.00  0.00           H
ATOM   2176  HD2 ILE A 148      36.260  22.870  76.860  1.00  0.00           H
ATOM   2177  HD3 ILE A 148      37.740  22.010  77.150  1.00  0.00           H
ATOM   2178  C   ILE A 148      37.050  25.940  80.000  1.00  0.00           C
ATOM   2179  O   ILE A 148      36.740  25.250  81.030  1.00  0.00           O
ATOM   2180  N   ALA A 149      37.380  27.240  80.230  1.00  0.00           N
ATOM   2181  HN  ALA A 149      37.410  27.780  79.390  1.00  0.00           H
ATOM   2182  CA  ALA A 149      37.420  27.930  81.490  1.00  0.00           C
ATOM   2183  HA  ALA A 149      38.120  27.400  82.110  1.00  0.00           H
ATOM   2184  CB  ALA A 149      38.020  29.280  81.220  1.00  0.00           C
ATOM   2185  HB1 ALA A 149      38.990  29.210  80.680  1.00  0.00           H
ATOM   2186  HB2 ALA A 149      38.210  29.870  82.150  1.00  0.00           H
ATOM   2187  HB3 ALA A 149      37.410  29.840  80.490  1.00  0.00           H
ATOM   2188  C   ALA A 149      36.190  28.070  82.260  1.00  0.00           C
ATOM   2189  O   ALA A 149      36.180  27.760  83.420  1.00  0.00           O
ATOM   2190  N   VAL A 150      35.080  28.490  81.570  1.00  0.00           N
ATOM   2191  HN  VAL A 150      35.230  28.860  80.650  1.00  0.00           H
ATOM   2192  CA  VAL A 150      33.760  28.730  82.230  1.00  0.00           C
ATOM   2193  HA  VAL A 150      33.960  29.200  83.180  1.00  0.00           H
ATOM   2194  CB  VAL A 150      32.920  29.560  81.300  1.00  0.00           C
ATOM   2195  HB  VAL A 150      32.950  29.210  80.250  1.00  0.00           H
ATOM   2196  CG1 VAL A 150      31.460  29.490  81.710  1.00  0.00           C
ATOM   2197 HG11 VAL A 150      30.860  30.330  81.310  1.00  0.00           H
ATOM   2198 HG12 VAL A 150      31.390  29.610  82.810  1.00  0.00           H
ATOM   2199 HG13 VAL A 150      30.990  28.530  81.430  1.00  0.00           H
ATOM   2200  CG2 VAL A 150      33.270  31.080  81.430  1.00  0.00           C
ATOM   2201 HG21 VAL A 150      32.540  31.710  80.890  1.00  0.00           H
ATOM   2202 HG22 VAL A 150      34.250  31.290  80.960  1.00  0.00           H
ATOM   2203 HG23 VAL A 150      33.270  31.360  82.510  1.00  0.00           H
ATOM   2204  C   VAL A 150      32.990  27.470  82.610  1.00  0.00           C
ATOM   2205  O   VAL A 150      32.520  27.410  83.750  1.00  0.00           O
ATOM   2206  N   CYS A 151      32.820  26.570  81.650  1.00  0.00           N
ATOM   2207  HN  CYS A 151      33.150  26.770  80.730  1.00  0.00           H
ATOM   2208  CA  CYS A 151      31.960  25.450  81.840  1.00  0.00           C
ATOM   2209  HA  CYS A 151      31.210  25.660  82.600  1.00  0.00           H
ATOM   2210  CB  CYS A 151      31.310  25.000  80.470  1.00  0.00           C
ATOM   2211  HB1 CYS A 151      30.720  24.100  80.750  1.00  0.00           H
ATOM   2212  HB2 CYS A 151      32.040  24.570  79.750  1.00  0.00           H
ATOM   2213  SG  CYS A 151      30.380  26.290  79.670  1.00  0.00           S
ATOM   2214  HG1 CYS A 151      31.240  27.260  79.940  1.00  0.00           H
ATOM   2215  C   CYS A 151      32.480  24.280  82.510  1.00  0.00           C
ATOM   2216  O   CYS A 151      31.820  23.390  83.000  1.00  0.00           O
ATOM   2217  N   HSD A 152      33.810  24.340  82.740  1.00  0.00           N
ATOM   2218  HN  HSD A 152      34.390  25.100  82.460  1.00  0.00           H
ATOM   2219  CA  HSD A 152      34.570  23.190  83.310  1.00  0.00           C
ATOM   2220  HA  HSD A 152      33.890  22.690  83.990  1.00  0.00           H
ATOM   2221  CB  HSD A 152      35.190  22.380  82.160  1.00  0.00           C
ATOM   2222  HB1 HSD A 152      35.850  21.570  82.540  1.00  0.00           H
ATOM   2223  HB2 HSD A 152      35.770  23.080  81.540  1.00  0.00           H
ATOM   2224  ND1 HSD A 152      33.350  20.550  81.790  1.00  0.00           N
ATOM   2225  HD1 HSD A 152      33.280  20.270  82.750  1.00  0.00           H
ATOM   2226  CG  HSD A 152      34.170  21.530  81.350  1.00  0.00           C
ATOM   2227  CE1 HSD A 152      32.810  19.980  80.720  1.00  0.00           C
ATOM   2228  HE1 HSD A 152      32.100  19.150  80.730  1.00  0.00           H
ATOM   2229  NE2 HSD A 152      33.310  20.420  79.610  1.00  0.00           N
ATOM   2230  CD2 HSD A 152      34.150  21.400  79.990  1.00  0.00           C
ATOM   2231  HD2 HSD A 152      34.590  22.050  79.240  1.00  0.00           H
ATOM   2232  C   HSD A 152      35.710  23.810  84.160  1.00  0.00           C
ATOM   2233  O   HSD A 152      36.890  23.670  83.770  1.00  0.00           O
ATOM   2234  N   PRO A 153      35.510  24.370  85.330  1.00  0.00           N
ATOM   2235  CD  PRO A 153      34.170  24.510  85.960  1.00  0.00           C
ATOM   2236  HD1 PRO A 153      33.780  23.470  85.940  1.00  0.00           H
ATOM   2237  HD2 PRO A 153      33.570  25.210  85.350  1.00  0.00           H
ATOM   2238  CA  PRO A 153      36.510  25.290  85.970  1.00  0.00           C
ATOM   2239  HA  PRO A 153      36.930  26.040  85.320  1.00  0.00           H
ATOM   2240  CB  PRO A 153      35.740  25.920  87.130  1.00  0.00           C
ATOM   2241  HB1 PRO A 153      35.310  26.850  86.680  1.00  0.00           H
ATOM   2242  HB2 PRO A 153      36.380  26.010  88.030  1.00  0.00           H
ATOM   2243  CG  PRO A 153      34.510  25.010  87.370  1.00  0.00           C
ATOM   2244  HG1 PRO A 153      34.820  24.120  87.960  1.00  0.00           H
ATOM   2245  HG2 PRO A 153      33.650  25.550  87.820  1.00  0.00           H
ATOM   2246  C   PRO A 153      37.710  24.510  86.520  1.00  0.00           C
ATOM   2247  O   PRO A 153      38.800  24.870  86.140  1.00  0.00           O
ATOM   2248  N   VAL A 154      37.580  23.450  87.340  1.00  0.00           N
ATOM   2249  HN  VAL A 154      36.670  23.110  87.540  1.00  0.00           H
ATOM   2250  CA  VAL A 154      38.840  22.880  87.980  1.00  0.00           C
ATOM   2251  HA  VAL A 154      39.510  23.710  88.160  1.00  0.00           H
ATOM   2252  CB  VAL A 154      38.600  22.220  89.230  1.00  0.00           C
ATOM   2253  HB  VAL A 154      37.780  21.480  89.150  1.00  0.00           H
ATOM   2254  CG1 VAL A 154      39.880  21.490  89.800  1.00  0.00           C
ATOM   2255 HG11 VAL A 154      39.660  21.180  90.850  1.00  0.00           H
ATOM   2256 HG12 VAL A 154      40.770  22.140  89.880  1.00  0.00           H
ATOM   2257 HG13 VAL A 154      40.120  20.620  89.150  1.00  0.00           H
ATOM   2258  CG2 VAL A 154      38.370  23.410  90.220  1.00  0.00           C
ATOM   2259 HG21 VAL A 154      37.950  23.170  91.220  1.00  0.00           H
ATOM   2260 HG22 VAL A 154      37.680  24.100  89.690  1.00  0.00           H
ATOM   2261 HG23 VAL A 154      39.380  23.880  90.270  1.00  0.00           H
ATOM   2262  C   VAL A 154      39.520  22.020  87.030  1.00  0.00           C
ATOM   2263  O   VAL A 154      40.800  21.990  86.980  1.00  0.00           O
ATOM   2264  N   LYS A 155      38.750  21.380  86.090  1.00  0.00           N
ATOM   2265  HN  LYS A 155      37.780  21.290  86.290  1.00  0.00           H
ATOM   2266  CA  LYS A 155      39.310  20.680  84.980  1.00  0.00           C
ATOM   2267  HA  LYS A 155      39.920  19.910  85.430  1.00  0.00           H
ATOM   2268  CB  LYS A 155      38.280  20.040  84.080  1.00  0.00           C
ATOM   2269  HB1 LYS A 155      38.800  19.490  83.270  1.00  0.00           H
ATOM   2270  HB2 LYS A 155      37.630  20.810  83.610  1.00  0.00           H
ATOM   2271  CG  LYS A 155      37.360  19.030  84.690  1.00  0.00           C
ATOM   2272  HG1 LYS A 155      36.660  18.610  83.930  1.00  0.00           H
ATOM   2273  HG2 LYS A 155      36.710  19.590  85.390  1.00  0.00           H
ATOM   2274  CD  LYS A 155      38.140  17.910  85.400  1.00  0.00           C
ATOM   2275  HD1 LYS A 155      38.870  18.340  86.120  1.00  0.00           H
ATOM   2276  HD2 LYS A 155      38.790  17.280  84.750  1.00  0.00           H
ATOM   2277  CE  LYS A 155      37.270  17.050  86.300  1.00  0.00           C
ATOM   2278  HE1 LYS A 155      36.730  17.550  87.120  1.00  0.00           H
ATOM   2279  HE2 LYS A 155      37.970  16.350  86.810  1.00  0.00           H
ATOM   2280  NZ  LYS A 155      36.370  16.160  85.580  1.00  0.00           N
ATOM   2281  HZ1 LYS A 155      36.110  15.450  86.300  1.00  0.00           H
ATOM   2282  HZ2 LYS A 155      36.830  15.760  84.740  1.00  0.00           H
ATOM   2283  HZ3 LYS A 155      35.520  16.600  85.180  1.00  0.00           H
ATOM   2284  C   LYS A 155      40.210  21.510  84.120  1.00  0.00           C
ATOM   2285  O   LYS A 155      41.210  21.020  83.610  1.00  0.00           O
ATOM   2286  N   ALA A 156      39.780  22.780  83.890  1.00  0.00           N
ATOM   2287  HN  ALA A 156      38.930  23.130  84.270  1.00  0.00           H
ATOM   2288  CA  ALA A 156      40.490  23.680  83.000  1.00  0.00           C
ATOM   2289  HA  ALA A 156      40.760  23.150  82.100  1.00  0.00           H
ATOM   2290  CB  ALA A 156      39.490  24.830  82.550  1.00  0.00           C
ATOM   2291  HB1 ALA A 156      38.630  24.420  81.970  1.00  0.00           H
ATOM   2292  HB2 ALA A 156      40.090  25.560  81.970  1.00  0.00           H
ATOM   2293  HB3 ALA A 156      38.970  25.240  83.450  1.00  0.00           H
ATOM   2294  C   ALA A 156      41.760  24.220  83.550  1.00  0.00           C
ATOM   2295  O   ALA A 156      42.590  24.590  82.770  1.00  0.00           O
ATOM   2296  N   LEU A 157      42.170  24.080  84.910  1.00  0.00           N
ATOM   2297  HN  LEU A 157      41.540  23.680  85.570  1.00  0.00           H
ATOM   2298  CA  LEU A 157      43.450  24.440  85.360  1.00  0.00           C
ATOM   2299  HA  LEU A 157      43.780  25.400  85.000  1.00  0.00           H
ATOM   2300  CB  LEU A 157      43.460  24.370  86.890  1.00  0.00           C
ATOM   2301  HB1 LEU A 157      44.410  24.900  87.140  1.00  0.00           H
ATOM   2302  HB2 LEU A 157      43.430  23.330  87.280  1.00  0.00           H
ATOM   2303  CG  LEU A 157      42.390  25.230  87.680  1.00  0.00           C
ATOM   2304  HG  LEU A 157      41.410  24.850  87.340  1.00  0.00           H
ATOM   2305  CD1 LEU A 157      42.430  25.000  89.170  1.00  0.00           C
ATOM   2306 HD11 LEU A 157      42.330  23.980  89.590  1.00  0.00           H
ATOM   2307 HD12 LEU A 157      41.630  25.630  89.620  1.00  0.00           H
ATOM   2308 HD13 LEU A 157      43.290  25.540  89.620  1.00  0.00           H
ATOM   2309  CD2 LEU A 157      42.610  26.660  87.250  1.00  0.00           C
ATOM   2310 HD21 LEU A 157      43.570  26.990  87.710  1.00  0.00           H
ATOM   2311 HD22 LEU A 157      41.800  27.210  87.790  1.00  0.00           H
ATOM   2312 HD23 LEU A 157      42.460  26.680  86.150  1.00  0.00           H
ATOM   2313  C   LEU A 157      44.520  23.490  84.860  1.00  0.00           C
ATOM   2314  O   LEU A 157      45.690  23.830  84.760  1.00  0.00           O
ATOM   2315  N   ASP A 158      44.110  22.260  84.510  1.00  0.00           N
ATOM   2316  HN  ASP A 158      43.190  21.980  84.770  1.00  0.00           H
ATOM   2317  CA  ASP A 158      45.000  21.220  84.060  1.00  0.00           C
ATOM   2318  HA  ASP A 158      46.000  21.410  84.440  1.00  0.00           H
ATOM   2319  CB  ASP A 158      44.390  19.900  84.610  1.00  0.00           C
ATOM   2320  HB1 ASP A 158      44.820  18.980  84.150  1.00  0.00           H
ATOM   2321  HB2 ASP A 158      43.290  19.980  84.520  1.00  0.00           H
ATOM   2322  CG  ASP A 158      44.610  19.740  86.110  1.00  0.00           C
ATOM   2323  OD1 ASP A 158      45.720  20.040  86.650  1.00  0.00           O
ATOM   2324  OD2 ASP A 158      43.690  19.050  86.730  1.00  0.00           O
ATOM   2325  C   ASP A 158      45.000  21.130  82.530  1.00  0.00           C
ATOM   2326  O   ASP A 158      45.970  20.540  82.010  1.00  0.00           O
ATOM   2327  N   PHE A 159      43.970  21.630  81.800  1.00  0.00           N
ATOM   2328  HN  PHE A 159      43.210  22.060  82.290  1.00  0.00           H
ATOM   2329  CA  PHE A 159      44.060  21.720  80.360  1.00  0.00           C
ATOM   2330  HA  PHE A 159      44.600  20.820  80.080  1.00  0.00           H
ATOM   2331  CB  PHE A 159      42.620  21.770  79.810  1.00  0.00           C
ATOM   2332  HB1 PHE A 159      42.470  22.000  78.730  1.00  0.00           H
ATOM   2333  HB2 PHE A 159      42.050  22.460  80.470  1.00  0.00           H
ATOM   2334  CG  PHE A 159      42.010  20.480  80.050  1.00  0.00           C
ATOM   2335  CD1 PHE A 159      40.740  20.410  80.590  1.00  0.00           C
ATOM   2336  HD1 PHE A 159      40.240  21.320  80.870  1.00  0.00           H
ATOM   2337  CE1 PHE A 159      40.080  19.170  80.820  1.00  0.00           C
ATOM   2338  HE1 PHE A 159      39.110  19.140  81.290  1.00  0.00           H
ATOM   2339  CZ  PHE A 159      40.640  18.010  80.280  1.00  0.00           C
ATOM   2340  HZ  PHE A 159      40.220  17.040  80.480  1.00  0.00           H
ATOM   2341  CD2 PHE A 159      42.480  19.310  79.460  1.00  0.00           C
ATOM   2342  HD2 PHE A 159      43.440  19.330  78.970  1.00  0.00           H
ATOM   2343  CE2 PHE A 159      41.870  18.070  79.650  1.00  0.00           C
ATOM   2344  HE2 PHE A 159      42.320  17.190  79.210  1.00  0.00           H
ATOM   2345  C   PHE A 159      44.680  23.020  79.890  1.00  0.00           C
ATOM   2346  O   PHE A 159      45.160  22.980  78.760  1.00  0.00           O
ATOM   2347  N   ARG A 160      44.670  24.160  80.640  1.00  0.00           N
ATOM   2348  HN  ARG A 160      44.510  24.180  81.620  1.00  0.00           H
ATOM   2349  CA  ARG A 160      45.120  25.470  80.090  1.00  0.00           C
ATOM   2350  HA  ARG A 160      45.340  25.390  79.030  1.00  0.00           H
ATOM   2351  CB  ARG A 160      44.120  26.580  80.390  1.00  0.00           C
ATOM   2352  HB1 ARG A 160      44.340  27.630  80.090  1.00  0.00           H
ATOM   2353  HB2 ARG A 160      43.960  26.580  81.490  1.00  0.00           H
ATOM   2354  CG  ARG A 160      42.690  26.160  79.700  1.00  0.00           C
ATOM   2355  HG1 ARG A 160      42.440  25.180  80.150  1.00  0.00           H
ATOM   2356  HG2 ARG A 160      42.910  26.190  78.610  1.00  0.00           H
ATOM   2357  CD  ARG A 160      41.580  27.120  80.040  1.00  0.00           C
ATOM   2358  HD1 ARG A 160      41.470  27.240  81.140  1.00  0.00           H
ATOM   2359  HD2 ARG A 160      40.700  26.660  79.550  1.00  0.00           H
ATOM   2360  NE  ARG A 160      41.720  28.490  79.450  1.00  0.00           N
ATOM   2361  HE  ARG A 160      41.690  28.450  78.450  1.00  0.00           H
ATOM   2362  CZ  ARG A 160      42.150  29.560  80.010  1.00  0.00           C
ATOM   2363  NH1 ARG A 160      42.160  29.700  81.250  1.00  0.00           N
ATOM   2364 HH11 ARG A 160      41.900  28.870  81.760  1.00  0.00           H
ATOM   2365 HH12 ARG A 160      42.440  30.540  81.720  1.00  0.00           H
ATOM   2366  NH2 ARG A 160      42.530  30.640  79.310  1.00  0.00           N
ATOM   2367 HH21 ARG A 160      42.400  30.670  78.320  1.00  0.00           H
ATOM   2368 HH22 ARG A 160      43.060  31.330  79.820  1.00  0.00           H
ATOM   2369  C   ARG A 160      46.360  25.880  80.680  1.00  0.00           C
ATOM   2370  O   ARG A 160      46.550  25.920  81.860  1.00  0.00           O
ATOM   2371  N   THR A 161      47.330  26.230  79.760  1.00  0.00           N
ATOM   2372  HN  THR A 161      47.130  26.330  78.790  1.00  0.00           H
ATOM   2373  CA  THR A 161      48.640  26.780  80.070  1.00  0.00           C
ATOM   2374  HA  THR A 161      48.660  27.190  81.070  1.00  0.00           H
ATOM   2375  CB  THR A 161      49.870  25.810  80.010  1.00  0.00           C
ATOM   2376  HB  THR A 161      50.780  26.430  80.170  1.00  0.00           H
ATOM   2377  OG1 THR A 161      49.890  25.150  78.790  1.00  0.00           O
ATOM   2378  HG1 THR A 161      50.350  24.320  78.960  1.00  0.00           H
ATOM   2379  CG2 THR A 161      49.700  24.840  81.280  1.00  0.00           C
ATOM   2380 HG21 THR A 161      50.680  24.330  81.400  1.00  0.00           H
ATOM   2381 HG22 THR A 161      48.900  24.080  81.150  1.00  0.00           H
ATOM   2382 HG23 THR A 161      49.460  25.490  82.150  1.00  0.00           H
ATOM   2383  C   THR A 161      48.800  27.850  79.050  1.00  0.00           C
ATOM   2384  O   THR A 161      48.130  27.840  78.020  1.00  0.00           O
ATOM   2385  N   PRO A 162      49.680  28.830  79.170  1.00  0.00           N
ATOM   2386  CD  PRO A 162      50.170  29.250  80.460  1.00  0.00           C
ATOM   2387  HD1 PRO A 162      50.610  28.370  80.980  1.00  0.00           H
ATOM   2388  HD2 PRO A 162      49.350  29.650  81.080  1.00  0.00           H
ATOM   2389  CA  PRO A 162      50.070  29.690  78.100  1.00  0.00           C
ATOM   2390  HA  PRO A 162      49.190  30.090  77.620  1.00  0.00           H
ATOM   2391  CB  PRO A 162      50.730  30.840  78.850  1.00  0.00           C
ATOM   2392  HB1 PRO A 162      49.880  31.520  79.020  1.00  0.00           H
ATOM   2393  HB2 PRO A 162      51.530  31.340  78.260  1.00  0.00           H
ATOM   2394  CG  PRO A 162      51.250  30.240  80.090  1.00  0.00           C
ATOM   2395  HG1 PRO A 162      52.170  29.670  79.830  1.00  0.00           H
ATOM   2396  HG2 PRO A 162      51.390  30.910  80.970  1.00  0.00           H
ATOM   2397  C   PRO A 162      50.800  28.960  77.050  1.00  0.00           C
ATOM   2398  O   PRO A 162      50.700  29.240  75.840  1.00  0.00           O
ATOM   2399  N   ALA A 163      51.510  27.860  77.450  1.00  0.00           N
ATOM   2400  HN  ALA A 163      51.590  27.750  78.430  1.00  0.00           H
ATOM   2401  CA  ALA A 163      52.150  26.910  76.520  1.00  0.00           C
ATOM   2402  HA  ALA A 163      52.830  27.480  75.910  1.00  0.00           H
ATOM   2403  CB  ALA A 163      52.990  25.840  77.240  1.00  0.00           C
ATOM   2404  HB1 ALA A 163      53.560  25.130  76.620  1.00  0.00           H
ATOM   2405  HB2 ALA A 163      52.310  25.320  77.950  1.00  0.00           H
ATOM   2406  HB3 ALA A 163      53.780  26.370  77.820  1.00  0.00           H
ATOM   2407  C   ALA A 163      51.170  26.210  75.600  1.00  0.00           C
ATOM   2408  O   ALA A 163      51.430  26.130  74.380  1.00  0.00           O
ATOM   2409  N   LYS A 164      50.010  25.700  76.080  1.00  0.00           N
ATOM   2410  HN  LYS A 164      49.770  25.760  77.040  1.00  0.00           H
ATOM   2411  CA  LYS A 164      49.020  25.140  75.210  1.00  0.00           C
ATOM   2412  HA  LYS A 164      49.410  24.270  74.710  1.00  0.00           H
ATOM   2413  CB  LYS A 164      47.880  24.700  76.120  1.00  0.00           C
ATOM   2414  HB1 LYS A 164      47.480  25.600  76.620  1.00  0.00           H
ATOM   2415  HB2 LYS A 164      48.170  23.940  76.870  1.00  0.00           H
ATOM   2416  CG  LYS A 164      46.700  24.080  75.370  1.00  0.00           C
ATOM   2417  HG1 LYS A 164      46.220  23.360  76.070  1.00  0.00           H
ATOM   2418  HG2 LYS A 164      47.080  23.480  74.510  1.00  0.00           H
ATOM   2419  CD  LYS A 164      45.470  24.870  74.740  1.00  0.00           C
ATOM   2420  HD1 LYS A 164      44.750  24.130  74.330  1.00  0.00           H
ATOM   2421  HD2 LYS A 164      45.870  25.470  73.900  1.00  0.00           H
ATOM   2422  CE  LYS A 164      44.750  25.890  75.670  1.00  0.00           C
ATOM   2423  HE1 LYS A 164      45.390  26.760  75.900  1.00  0.00           H
ATOM   2424  HE2 LYS A 164      44.330  25.460  76.600  1.00  0.00           H
ATOM   2425  NZ  LYS A 164      43.510  26.550  75.060  1.00  0.00           N
ATOM   2426  HZ1 LYS A 164      42.920  25.850  74.570  1.00  0.00           H
ATOM   2427  HZ2 LYS A 164      43.850  27.200  74.310  1.00  0.00           H
ATOM   2428  HZ3 LYS A 164      42.980  27.180  75.690  1.00  0.00           H
ATOM   2429  C   LYS A 164      48.410  26.110  74.110  1.00  0.00           C
ATOM   2430  O   LYS A 164      48.220  25.830  72.920  1.00  0.00           O
ATOM   2431  N   ALA A 165      48.030  27.300  74.660  1.00  0.00           N
ATOM   2432  HN  ALA A 165      48.390  27.480  75.570  1.00  0.00           H
ATOM   2433  CA  ALA A 165      47.530  28.330  73.760  1.00  0.00           C
ATOM   2434  HA  ALA A 165      46.700  27.910  73.210  1.00  0.00           H
ATOM   2435  CB  ALA A 165      47.120  29.550  74.560  1.00  0.00           C
ATOM   2436  HB1 ALA A 165      46.180  29.310  75.110  1.00  0.00           H
ATOM   2437  HB2 ALA A 165      46.950  30.430  73.900  1.00  0.00           H
ATOM   2438  HB3 ALA A 165      47.940  29.880  75.230  1.00  0.00           H
ATOM   2439  C   ALA A 165      48.620  28.720  72.740  1.00  0.00           C
ATOM   2440  O   ALA A 165      48.290  28.880  71.570  1.00  0.00           O
ATOM   2441  N   LYS A 166      49.950  28.880  73.140  1.00  0.00           N
ATOM   2442  HN  LYS A 166      50.220  28.810  74.090  1.00  0.00           H
ATOM   2443  CA  LYS A 166      51.080  29.090  72.230  1.00  0.00           C
ATOM   2444  HA  LYS A 166      50.810  29.970  71.660  1.00  0.00           H
ATOM   2445  CB  LYS A 166      52.490  29.160  72.950  1.00  0.00           C
ATOM   2446  HB1 LYS A 166      52.840  28.190  73.380  1.00  0.00           H
ATOM   2447  HB2 LYS A 166      52.290  29.790  73.840  1.00  0.00           H
ATOM   2448  CG  LYS A 166      53.610  29.760  72.130  1.00  0.00           C
ATOM   2449  HG1 LYS A 166      53.210  30.660  71.610  1.00  0.00           H
ATOM   2450  HG2 LYS A 166      53.770  29.020  71.310  1.00  0.00           H
ATOM   2451  CD  LYS A 166      54.880  30.090  72.930  1.00  0.00           C
ATOM   2452  HD1 LYS A 166      54.470  30.360  73.920  1.00  0.00           H
ATOM   2453  HD2 LYS A 166      55.240  31.040  72.480  1.00  0.00           H
ATOM   2454  CE  LYS A 166      55.850  28.940  72.990  1.00  0.00           C
ATOM   2455  HE1 LYS A 166      56.190  28.680  71.960  1.00  0.00           H
ATOM   2456  HE2 LYS A 166      55.420  28.060  73.500  1.00  0.00           H
ATOM   2457  NZ  LYS A 166      57.010  29.470  73.740  1.00  0.00           N
ATOM   2458  HZ1 LYS A 166      56.700  30.320  74.270  1.00  0.00           H
ATOM   2459  HZ2 LYS A 166      57.690  29.780  73.020  1.00  0.00           H
ATOM   2460  HZ3 LYS A 166      57.430  28.770  74.380  1.00  0.00           H
ATOM   2461  C   LYS A 166      51.240  28.090  71.100  1.00  0.00           C
ATOM   2462  O   LYS A 166      51.310  28.510  69.950  1.00  0.00           O
ATOM   2463  N   LEU A 167      51.160  26.820  71.420  1.00  0.00           N
ATOM   2464  HN  LEU A 167      50.950  26.620  72.370  1.00  0.00           H
ATOM   2465  CA  LEU A 167      51.180  25.790  70.420  1.00  0.00           C
ATOM   2466  HA  LEU A 167      52.040  25.860  69.760  1.00  0.00           H
ATOM   2467  CB  LEU A 167      51.260  24.450  71.220  1.00  0.00           C
ATOM   2468  HB1 LEU A 167      50.440  24.530  71.970  1.00  0.00           H
ATOM   2469  HB2 LEU A 167      52.240  24.390  71.760  1.00  0.00           H
ATOM   2470  CG  LEU A 167      51.160  23.200  70.290  1.00  0.00           C
ATOM   2471  HG  LEU A 167      50.220  23.180  69.700  1.00  0.00           H
ATOM   2472  CD1 LEU A 167      52.330  23.150  69.280  1.00  0.00           C
ATOM   2473 HD11 LEU A 167      51.970  22.380  68.560  1.00  0.00           H
ATOM   2474 HD12 LEU A 167      53.280  22.820  69.760  1.00  0.00           H
ATOM   2475 HD13 LEU A 167      52.460  24.060  68.670  1.00  0.00           H
ATOM   2476  CD2 LEU A 167      51.050  21.940  71.120  1.00  0.00           C
ATOM   2477 HD21 LEU A 167      50.170  21.980  71.790  1.00  0.00           H
ATOM   2478 HD22 LEU A 167      51.970  21.970  71.750  1.00  0.00           H
ATOM   2479 HD23 LEU A 167      51.090  21.000  70.540  1.00  0.00           H
ATOM   2480  C   LEU A 167      50.030  25.820  69.370  1.00  0.00           C
ATOM   2481  O   LEU A 167      50.310  25.570  68.180  1.00  0.00           O
ATOM   2482  N   ILE A 168      48.800  26.210  69.790  1.00  0.00           N
ATOM   2483  HN  ILE A 168      48.680  26.270  70.780  1.00  0.00           H
ATOM   2484  CA  ILE A 168      47.610  26.440  69.030  1.00  0.00           C
ATOM   2485  HA  ILE A 168      47.420  25.590  68.390  1.00  0.00           H
ATOM   2486  CB  ILE A 168      46.260  26.640  69.810  1.00  0.00           C
ATOM   2487  HB  ILE A 168      46.390  27.490  70.510  1.00  0.00           H
ATOM   2488  CG2 ILE A 168      45.130  27.050  68.860  1.00  0.00           C
ATOM   2489 HG21 ILE A 168      44.170  27.220  69.380  1.00  0.00           H
ATOM   2490 HG22 ILE A 168      44.930  26.340  68.030  1.00  0.00           H
ATOM   2491 HG23 ILE A 168      45.270  28.050  68.380  1.00  0.00           H
ATOM   2492  CG1 ILE A 168      45.850  25.410  70.680  1.00  0.00           C
ATOM   2493 HG11 ILE A 168      44.940  25.660  71.260  1.00  0.00           H
ATOM   2494 HG12 ILE A 168      46.680  25.090  71.340  1.00  0.00           H
ATOM   2495  CD  ILE A 168      45.560  24.240  69.860  1.00  0.00           C
ATOM   2496  HD1 ILE A 168      45.090  23.420  70.450  1.00  0.00           H
ATOM   2497  HD2 ILE A 168      46.440  23.760  69.390  1.00  0.00           H
ATOM   2498  HD3 ILE A 168      44.750  24.360  69.110  1.00  0.00           H
ATOM   2499  C   ILE A 168      47.850  27.620  67.980  1.00  0.00           C
ATOM   2500  O   ILE A 168      47.370  27.660  66.890  1.00  0.00           O
ATOM   2501  N   ASN A 169      48.640  28.650  68.400  1.00  0.00           N
ATOM   2502  HN  ASN A 169      48.990  28.550  69.320  1.00  0.00           H
ATOM   2503  CA  ASN A 169      48.910  29.880  67.550  1.00  0.00           C
ATOM   2504  HA  ASN A 169      47.910  30.170  67.250  1.00  0.00           H
ATOM   2505  CB  ASN A 169      49.440  31.050  68.340  1.00  0.00           C
ATOM   2506  HB1 ASN A 169      49.670  31.840  67.590  1.00  0.00           H
ATOM   2507  HB2 ASN A 169      50.380  30.710  68.830  1.00  0.00           H
ATOM   2508  CG  ASN A 169      48.440  31.620  69.400  1.00  0.00           C
ATOM   2509  OD1 ASN A 169      47.240  31.410  69.430  1.00  0.00           O
ATOM   2510  ND2 ASN A 169      49.080  32.450  70.290  1.00  0.00           N
ATOM   2511 HD21 ASN A 169      49.990  32.800  70.070  1.00  0.00           H
ATOM   2512 HD22 ASN A 169      48.470  32.950  70.900  1.00  0.00           H
ATOM   2513  C   ASN A 169      49.620  29.540  66.300  1.00  0.00           C
ATOM   2514  O   ASN A 169      49.280  30.040  65.260  1.00  0.00           O
ATOM   2515  N   ILE A 170      50.620  28.720  66.450  1.00  0.00           N
ATOM   2516  HN  ILE A 170      50.840  28.390  67.360  1.00  0.00           H
ATOM   2517  CA  ILE A 170      51.460  28.160  65.370  1.00  0.00           C
ATOM   2518  HA  ILE A 170      51.970  28.970  64.870  1.00  0.00           H
ATOM   2519  CB  ILE A 170      52.390  27.150  66.070  1.00  0.00           C
ATOM   2520  HB  ILE A 170      51.860  26.280  66.520  1.00  0.00           H
ATOM   2521  CG2 ILE A 170      53.310  26.640  65.000  1.00  0.00           C
ATOM   2522 HG21 ILE A 170      52.890  25.940  64.240  1.00  0.00           H
ATOM   2523 HG22 ILE A 170      54.120  26.100  65.550  1.00  0.00           H
ATOM   2524 HG23 ILE A 170      53.820  27.490  64.490  1.00  0.00           H
ATOM   2525  CG1 ILE A 170      53.270  27.770  67.170  1.00  0.00           C
ATOM   2526 HG11 ILE A 170      54.190  27.160  67.300  1.00  0.00           H
ATOM   2527 HG12 ILE A 170      52.700  27.700  68.120  1.00  0.00           H
ATOM   2528  CD  ILE A 170      53.730  29.190  66.840  1.00  0.00           C
ATOM   2529  HD1 ILE A 170      52.920  29.940  66.750  1.00  0.00           H
ATOM   2530  HD2 ILE A 170      54.260  29.290  65.860  1.00  0.00           H
ATOM   2531  HD3 ILE A 170      54.430  29.520  67.630  1.00  0.00           H
ATOM   2532  C   ILE A 170      50.600  27.330  64.410  1.00  0.00           C
ATOM   2533  O   ILE A 170      50.750  27.350  63.200  1.00  0.00           O
ATOM   2534  N   CYS A 171      49.670  26.520  64.920  1.00  0.00           N
ATOM   2535  HN  CYS A 171      49.490  26.530  65.900  1.00  0.00           H
ATOM   2536  CA  CYS A 171      48.920  25.650  64.050  1.00  0.00           C
ATOM   2537  HA  CYS A 171      49.570  25.180  63.330  1.00  0.00           H
ATOM   2538  CB  CYS A 171      48.270  24.540  64.920  1.00  0.00           C
ATOM   2539  HB1 CYS A 171      47.660  23.900  64.240  1.00  0.00           H
ATOM   2540  HB2 CYS A 171      47.600  25.040  65.660  1.00  0.00           H
ATOM   2541  SG  CYS A 171      49.620  23.630  65.750  1.00  0.00           S
ATOM   2542  HG1 CYS A 171      49.860  24.470  66.750  1.00  0.00           H
ATOM   2543  C   CYS A 171      47.900  26.410  63.260  1.00  0.00           C
ATOM   2544  O   CYS A 171      47.600  26.020  62.160  1.00  0.00           O
ATOM   2545  N   ILE A 172      47.420  27.560  63.780  1.00  0.00           N
ATOM   2546  HN  ILE A 172      47.720  27.820  64.690  1.00  0.00           H
ATOM   2547  CA  ILE A 172      46.600  28.440  63.050  1.00  0.00           C
ATOM   2548  HA  ILE A 172      45.790  27.930  62.560  1.00  0.00           H
ATOM   2549  CB  ILE A 172      45.900  29.470  63.900  1.00  0.00           C
ATOM   2550  HB  ILE A 172      46.680  29.770  64.630  1.00  0.00           H
ATOM   2551  CG2 ILE A 172      45.330  30.690  63.110  1.00  0.00           C
ATOM   2552 HG21 ILE A 172      44.780  30.460  62.180  1.00  0.00           H
ATOM   2553 HG22 ILE A 172      46.220  31.340  62.950  1.00  0.00           H
ATOM   2554 HG23 ILE A 172      44.660  31.220  63.810  1.00  0.00           H
ATOM   2555  CG1 ILE A 172      44.750  28.840  64.680  1.00  0.00           C
ATOM   2556 HG11 ILE A 172      45.130  27.860  65.050  1.00  0.00           H
ATOM   2557 HG12 ILE A 172      43.900  28.580  64.010  1.00  0.00           H
ATOM   2558  CD  ILE A 172      44.250  29.570  65.910  1.00  0.00           C
ATOM   2559  HD1 ILE A 172      43.780  30.530  65.600  1.00  0.00           H
ATOM   2560  HD2 ILE A 172      45.000  29.790  66.700  1.00  0.00           H
ATOM   2561  HD3 ILE A 172      43.500  28.900  66.390  1.00  0.00           H
ATOM   2562  C   ILE A 172      47.460  29.130  61.980  1.00  0.00           C
ATOM   2563  O   ILE A 172      46.870  29.400  60.890  1.00  0.00           O
ATOM   2564  N   TRP A 173      48.770  29.540  62.150  1.00  0.00           N
ATOM   2565  HN  TRP A 173      49.280  29.480  63.010  1.00  0.00           H
ATOM   2566  CA  TRP A 173      49.580  30.090  61.060  1.00  0.00           C
ATOM   2567  HA  TRP A 173      48.980  30.770  60.480  1.00  0.00           H
ATOM   2568  CB  TRP A 173      50.860  30.840  61.510  1.00  0.00           C
ATOM   2569  HB1 TRP A 173      51.410  31.040  60.580  1.00  0.00           H
ATOM   2570  HB2 TRP A 173      51.390  30.100  62.150  1.00  0.00           H
ATOM   2571  CG  TRP A 173      50.500  32.180  62.120  1.00  0.00           C
ATOM   2572  CD1 TRP A 173      50.340  32.330  63.490  1.00  0.00           C
ATOM   2573  HD1 TRP A 173      50.610  31.620  64.250  1.00  0.00           H
ATOM   2574  NE1 TRP A 173      49.880  33.590  63.750  1.00  0.00           N
ATOM   2575  HE1 TRP A 173      49.920  33.900  64.670  1.00  0.00           H
ATOM   2576  CE2 TRP A 173      49.770  34.270  62.630  1.00  0.00           C
ATOM   2577  CD2 TRP A 173      50.180  33.440  61.540  1.00  0.00           C
ATOM   2578  CE3 TRP A 173      50.360  33.980  60.260  1.00  0.00           C
ATOM   2579  HE3 TRP A 173      50.930  33.390  59.560  1.00  0.00           H
ATOM   2580  CZ3 TRP A 173      49.920  35.360  60.060  1.00  0.00           C
ATOM   2581  HZ3 TRP A 173      49.960  35.750  59.050  1.00  0.00           H
ATOM   2582  CZ2 TRP A 173      49.350  35.570  62.450  1.00  0.00           C
ATOM   2583  HZ2 TRP A 173      49.050  36.260  63.230  1.00  0.00           H
ATOM   2584  CH2 TRP A 173      49.360  36.090  61.160  1.00  0.00           C
ATOM   2585  HH2 TRP A 173      48.940  37.080  61.100  1.00  0.00           H
ATOM   2586  C   TRP A 173      49.760  29.040  59.980  1.00  0.00           C
ATOM   2587  O   TRP A 173      49.640  29.330  58.780  1.00  0.00           O
ATOM   2588  N   VAL A 174      50.010  27.730  60.410  1.00  0.00           N
ATOM   2589  HN  VAL A 174      50.000  27.350  61.330  1.00  0.00           H
ATOM   2590  CA  VAL A 174      50.060  26.650  59.400  1.00  0.00           C
ATOM   2591  HA  VAL A 174      50.770  26.920  58.640  1.00  0.00           H
ATOM   2592  CB  VAL A 174      50.540  25.300  59.980  1.00  0.00           C
ATOM   2593  HB  VAL A 174      49.860  25.020  60.820  1.00  0.00           H
ATOM   2594  CG1 VAL A 174      50.530  24.230  58.850  1.00  0.00           C
ATOM   2595 HG11 VAL A 174      49.550  24.060  58.360  1.00  0.00           H
ATOM   2596 HG12 VAL A 174      50.850  23.310  59.370  1.00  0.00           H
ATOM   2597 HG13 VAL A 174      51.370  24.450  58.150  1.00  0.00           H
ATOM   2598  CG2 VAL A 174      51.980  25.360  60.630  1.00  0.00           C
ATOM   2599 HG21 VAL A 174      52.690  25.430  59.780  1.00  0.00           H
ATOM   2600 HG22 VAL A 174      52.260  24.420  61.140  1.00  0.00           H
ATOM   2601 HG23 VAL A 174      52.140  26.250  61.270  1.00  0.00           H
ATOM   2602  C   VAL A 174      48.750  26.450  58.610  1.00  0.00           C
ATOM   2603  O   VAL A 174      48.830  26.270  57.420  1.00  0.00           O
ATOM   2604  N   LEU A 175      47.530  26.390  59.260  1.00  0.00           N
ATOM   2605  HN  LEU A 175      47.530  26.480  60.250  1.00  0.00           H
ATOM   2606  CA  LEU A 175      46.230  26.360  58.600  1.00  0.00           C
ATOM   2607  HA  LEU A 175      46.170  25.510  57.940  1.00  0.00           H
ATOM   2608  CB  LEU A 175      45.120  26.170  59.630  1.00  0.00           C
ATOM   2609  HB1 LEU A 175      45.340  26.760  60.540  1.00  0.00           H
ATOM   2610  HB2 LEU A 175      45.230  25.100  59.900  1.00  0.00           H
ATOM   2611  CG  LEU A 175      43.620  26.360  59.150  1.00  0.00           C
ATOM   2612  HG  LEU A 175      43.420  27.430  58.920  1.00  0.00           H
ATOM   2613  CD1 LEU A 175      43.160  25.430  58.000  1.00  0.00           C
ATOM   2614 HD11 LEU A 175      43.830  25.650  57.140  1.00  0.00           H
ATOM   2615 HD12 LEU A 175      42.120  25.690  57.700  1.00  0.00           H
ATOM   2616 HD13 LEU A 175      43.150  24.370  58.340  1.00  0.00           H
ATOM   2617  CD2 LEU A 175      42.740  26.030  60.370  1.00  0.00           C
ATOM   2618 HD21 LEU A 175      42.970  26.740  61.190  1.00  0.00           H
ATOM   2619 HD22 LEU A 175      42.880  24.960  60.650  1.00  0.00           H
ATOM   2620 HD23 LEU A 175      41.680  26.180  60.070  1.00  0.00           H
ATOM   2621  C   LEU A 175      45.990  27.560  57.700  1.00  0.00           C
ATOM   2622  O   LEU A 175      45.600  27.360  56.550  1.00  0.00           O
ATOM   2623  N   ALA A 176      46.220  28.830  58.160  1.00  0.00           N
ATOM   2624  HN  ALA A 176      46.550  28.960  59.090  1.00  0.00           H
ATOM   2625  CA  ALA A 176      46.000  30.050  57.410  1.00  0.00           C
ATOM   2626  HA  ALA A 176      44.940  30.070  57.210  1.00  0.00           H
ATOM   2627  CB  ALA A 176      46.290  31.330  58.310  1.00  0.00           C
ATOM   2628  HB1 ALA A 176      46.120  32.240  57.700  1.00  0.00           H
ATOM   2629  HB2 ALA A 176      47.280  31.280  58.800  1.00  0.00           H
ATOM   2630  HB3 ALA A 176      45.480  31.380  59.070  1.00  0.00           H
ATOM   2631  C   ALA A 176      46.870  30.070  56.170  1.00  0.00           C
ATOM   2632  O   ALA A 176      46.510  30.640  55.160  1.00  0.00           O
ATOM   2633  N   SER A 177      48.090  29.460  56.290  1.00  0.00           N
ATOM   2634  HN  SER A 177      48.360  29.050  57.160  1.00  0.00           H
ATOM   2635  CA  SER A 177      49.110  29.390  55.210  1.00  0.00           C
ATOM   2636  HA  SER A 177      49.090  30.360  54.750  1.00  0.00           H
ATOM   2637  CB  SER A 177      50.490  29.070  55.700  1.00  0.00           C
ATOM   2638  HB1 SER A 177      51.150  28.880  54.820  1.00  0.00           H
ATOM   2639  HB2 SER A 177      50.470  28.170  56.340  1.00  0.00           H
ATOM   2640  OG  SER A 177      51.110  30.030  56.580  1.00  0.00           O
ATOM   2641  HG1 SER A 177      50.690  29.790  57.410  1.00  0.00           H
ATOM   2642  C   SER A 177      48.630  28.410  54.120  1.00  0.00           C
ATOM   2643  O   SER A 177      49.010  28.620  52.970  1.00  0.00           O
ATOM   2644  N   GLY A 178      47.800  27.450  54.470  1.00  0.00           N
ATOM   2645  HN  GLY A 178      47.570  27.430  55.440  1.00  0.00           H
ATOM   2646  CA  GLY A 178      47.090  26.540  53.610  1.00  0.00           C
ATOM   2647  HA1 GLY A 178      46.430  25.900  54.170  1.00  0.00           H
ATOM   2648  HA2 GLY A 178      47.870  26.000  53.100  1.00  0.00           H
ATOM   2649  C   GLY A 178      46.260  27.320  52.550  1.00  0.00           C
ATOM   2650  O   GLY A 178      46.060  26.920  51.420  1.00  0.00           O
ATOM   2651  N   VAL A 179      45.710  28.490  52.890  1.00  0.00           N
ATOM   2652  HN  VAL A 179      45.760  28.800  53.840  1.00  0.00           H
ATOM   2653  CA  VAL A 179      44.950  29.350  51.980  1.00  0.00           C
ATOM   2654  HA  VAL A 179      44.700  28.810  51.090  1.00  0.00           H
ATOM   2655  CB  VAL A 179      43.780  29.880  52.640  1.00  0.00           C
ATOM   2656  HB  VAL A 179      44.040  30.460  53.550  1.00  0.00           H
ATOM   2657  CG1 VAL A 179      42.980  30.910  51.810  1.00  0.00           C
ATOM   2658 HG11 VAL A 179      42.050  31.150  52.370  1.00  0.00           H
ATOM   2659 HG12 VAL A 179      42.690  30.480  50.830  1.00  0.00           H
ATOM   2660 HG13 VAL A 179      43.470  31.890  51.610  1.00  0.00           H
ATOM   2661  CG2 VAL A 179      42.810  28.700  53.050  1.00  0.00           C
ATOM   2662 HG21 VAL A 179      42.880  28.060  52.140  1.00  0.00           H
ATOM   2663 HG22 VAL A 179      41.770  29.070  53.160  1.00  0.00           H
ATOM   2664 HG23 VAL A 179      43.120  28.260  54.020  1.00  0.00           H
ATOM   2665  C   VAL A 179      45.860  30.480  51.490  1.00  0.00           C
ATOM   2666  O   VAL A 179      46.020  30.670  50.310  1.00  0.00           O
ATOM   2667  N   GLY A 180      46.590  31.200  52.330  1.00  0.00           N
ATOM   2668  HN  GLY A 180      46.440  31.100  53.310  1.00  0.00           H
ATOM   2669  CA  GLY A 180      47.540  32.340  52.070  1.00  0.00           C
ATOM   2670  HA1 GLY A 180      47.940  32.700  53.000  1.00  0.00           H
ATOM   2671  HA2 GLY A 180      46.900  33.120  51.670  1.00  0.00           H
ATOM   2672  C   GLY A 180      48.590  32.120  51.060  1.00  0.00           C
ATOM   2673  O   GLY A 180      48.690  32.930  50.180  1.00  0.00           O
ATOM   2674  N   VAL A 181      49.360  31.030  51.230  1.00  0.00           N
ATOM   2675  HN  VAL A 181      49.210  30.410  52.000  1.00  0.00           H
ATOM   2676  CA  VAL A 181      50.460  30.620  50.250  1.00  0.00           C
ATOM   2677  HA  VAL A 181      51.000  31.520  49.980  1.00  0.00           H
ATOM   2678  CB  VAL A 181      51.450  29.610  50.840  1.00  0.00           C
ATOM   2679  HB  VAL A 181      50.940  28.670  51.140  1.00  0.00           H
ATOM   2680  CG1 VAL A 181      52.590  29.420  49.870  1.00  0.00           C
ATOM   2681 HG11 VAL A 181      52.330  29.230  48.810  1.00  0.00           H
ATOM   2682 HG12 VAL A 181      53.290  28.610  50.160  1.00  0.00           H
ATOM   2683 HG13 VAL A 181      53.110  30.400  49.830  1.00  0.00           H
ATOM   2684  CG2 VAL A 181      51.990  30.120  52.180  1.00  0.00           C
ATOM   2685 HG21 VAL A 181      51.190  30.080  52.950  1.00  0.00           H
ATOM   2686 HG22 VAL A 181      52.310  31.150  51.950  1.00  0.00           H
ATOM   2687 HG23 VAL A 181      52.800  29.530  52.650  1.00  0.00           H
ATOM   2688  C   VAL A 181      49.940  30.190  48.910  1.00  0.00           C
ATOM   2689  O   VAL A 181      50.470  30.710  47.920  1.00  0.00           O
ATOM   2690  N   PRO A 182      48.900  29.400  48.720  1.00  0.00           N
ATOM   2691  CD  PRO A 182      48.330  28.270  49.540  1.00  0.00           C
ATOM   2692  HD1 PRO A 182      48.020  28.750  50.500  1.00  0.00           H
ATOM   2693  HD2 PRO A 182      49.200  27.600  49.670  1.00  0.00           H
ATOM   2694  CA  PRO A 182      48.350  29.230  47.340  1.00  0.00           C
ATOM   2695  HA  PRO A 182      49.240  29.060  46.750  1.00  0.00           H
ATOM   2696  CB  PRO A 182      47.420  28.010  47.240  1.00  0.00           C
ATOM   2697  HB1 PRO A 182      48.050  27.180  46.860  1.00  0.00           H
ATOM   2698  HB2 PRO A 182      46.490  28.220  46.660  1.00  0.00           H
ATOM   2699  CG  PRO A 182      47.130  27.680  48.740  1.00  0.00           C
ATOM   2700  HG1 PRO A 182      46.190  28.220  49.000  1.00  0.00           H
ATOM   2701  HG2 PRO A 182      46.870  26.630  48.970  1.00  0.00           H
ATOM   2702  C   PRO A 182      47.720  30.560  46.760  1.00  0.00           C
ATOM   2703  O   PRO A 182      47.740  30.740  45.580  1.00  0.00           O
ATOM   2704  N   ILE A 183      47.100  31.430  47.650  1.00  0.00           N
ATOM   2705  HN  ILE A 183      46.900  31.140  48.590  1.00  0.00           H
ATOM   2706  CA  ILE A 183      46.570  32.760  47.230  1.00  0.00           C
ATOM   2707  HA  ILE A 183      45.940  32.660  46.360  1.00  0.00           H
ATOM   2708  CB  ILE A 183      45.690  33.440  48.260  1.00  0.00           C
ATOM   2709  HB  ILE A 183      46.330  33.380  49.160  1.00  0.00           H
ATOM   2710  CG2 ILE A 183      45.470  34.950  47.880  1.00  0.00           C
ATOM   2711 HG21 ILE A 183      45.500  35.000  46.770  1.00  0.00           H
ATOM   2712 HG22 ILE A 183      46.300  35.560  48.300  1.00  0.00           H
ATOM   2713 HG23 ILE A 183      44.470  35.360  48.130  1.00  0.00           H
ATOM   2714  CG1 ILE A 183      44.370  32.840  48.670  1.00  0.00           C
ATOM   2715 HG11 ILE A 183      43.950  33.390  49.540  1.00  0.00           H
ATOM   2716 HG12 ILE A 183      44.570  31.790  48.970  1.00  0.00           H
ATOM   2717  CD  ILE A 183      43.310  32.750  47.560  1.00  0.00           C
ATOM   2718  HD1 ILE A 183      42.420  32.150  47.820  1.00  0.00           H
ATOM   2719  HD2 ILE A 183      43.790  32.240  46.690  1.00  0.00           H
ATOM   2720  HD3 ILE A 183      42.870  33.720  47.280  1.00  0.00           H
ATOM   2721  C   ILE A 183      47.750  33.580  46.740  1.00  0.00           C
ATOM   2722  O   ILE A 183      47.770  34.100  45.620  1.00  0.00           O
ATOM   2723  N   MET A 184      48.950  33.590  47.400  1.00  0.00           N
ATOM   2724  HN  MET A 184      48.940  33.110  48.270  1.00  0.00           H
ATOM   2725  CA  MET A 184      50.140  34.220  46.950  1.00  0.00           C
ATOM   2726  HA  MET A 184      49.870  35.260  46.860  1.00  0.00           H
ATOM   2727  CB  MET A 184      51.260  34.020  48.020  1.00  0.00           C
ATOM   2728  HB1 MET A 184      51.380  32.930  48.140  1.00  0.00           H
ATOM   2729  HB2 MET A 184      50.930  34.440  48.990  1.00  0.00           H
ATOM   2730  CG  MET A 184      52.620  34.570  47.730  1.00  0.00           C
ATOM   2731  HG1 MET A 184      52.410  35.660  47.590  1.00  0.00           H
ATOM   2732  HG2 MET A 184      53.090  34.220  46.790  1.00  0.00           H
ATOM   2733  SD  MET A 184      53.690  34.350  49.170  1.00  0.00           S
ATOM   2734  CE  MET A 184      53.180  35.850  50.060  1.00  0.00           C
ATOM   2735  HE1 MET A 184      52.150  36.010  49.680  1.00  0.00           H
ATOM   2736  HE2 MET A 184      53.730  36.790  49.820  1.00  0.00           H
ATOM   2737  HE3 MET A 184      53.010  35.630  51.130  1.00  0.00           H
ATOM   2738  C   MET A 184      50.710  33.720  45.670  1.00  0.00           C
ATOM   2739  O   MET A 184      51.340  34.450  44.900  1.00  0.00           O
ATOM   2740  N   VAL A 185      50.570  32.430  45.380  1.00  0.00           N
ATOM   2741  HN  VAL A 185      50.270  31.740  46.040  1.00  0.00           H
ATOM   2742  CA  VAL A 185      50.780  31.830  44.060  1.00  0.00           C
ATOM   2743  HA  VAL A 185      51.730  32.200  43.690  1.00  0.00           H
ATOM   2744  CB  VAL A 185      50.950  30.280  44.010  1.00  0.00           C
ATOM   2745  HB  VAL A 185      50.110  29.750  44.520  1.00  0.00           H
ATOM   2746  CG1 VAL A 185      51.270  29.730  42.590  1.00  0.00           C
ATOM   2747 HG11 VAL A 185      51.240  28.620  42.590  1.00  0.00           H
ATOM   2748 HG12 VAL A 185      52.210  30.140  42.160  1.00  0.00           H
ATOM   2749 HG13 VAL A 185      50.530  30.090  41.850  1.00  0.00           H
ATOM   2750  CG2 VAL A 185      52.190  29.900  44.850  1.00  0.00           C
ATOM   2751 HG21 VAL A 185      52.110  30.130  45.940  1.00  0.00           H
ATOM   2752 HG22 VAL A 185      53.130  30.270  44.400  1.00  0.00           H
ATOM   2753 HG23 VAL A 185      52.290  28.790  44.790  1.00  0.00           H
ATOM   2754  C   VAL A 185      49.840  32.320  43.000  1.00  0.00           C
ATOM   2755  O   VAL A 185      50.260  32.680  41.870  1.00  0.00           O
ATOM   2756  N   MET A 186      48.490  32.260  43.190  1.00  0.00           N
ATOM   2757  HN  MET A 186      48.150  31.790  43.990  1.00  0.00           H
ATOM   2758  CA  MET A 186      47.400  32.650  42.280  1.00  0.00           C
ATOM   2759  HA  MET A 186      47.650  32.110  41.380  1.00  0.00           H
ATOM   2760  CB  MET A 186      46.070  32.100  42.870  1.00  0.00           C
ATOM   2761  HB1 MET A 186      45.230  32.510  42.280  1.00  0.00           H
ATOM   2762  HB2 MET A 186      45.960  32.370  43.940  1.00  0.00           H
ATOM   2763  CG  MET A 186      45.860  30.610  42.790  1.00  0.00           C
ATOM   2764  HG1 MET A 186      46.670  30.160  43.410  1.00  0.00           H
ATOM   2765  HG2 MET A 186      46.020  30.310  41.730  1.00  0.00           H
ATOM   2766  SD  MET A 186      44.260  29.980  43.300  1.00  0.00           S
ATOM   2767  CE  MET A 186      43.460  29.650  41.730  1.00  0.00           C
ATOM   2768  HE1 MET A 186      42.450  29.200  41.840  1.00  0.00           H
ATOM   2769  HE2 MET A 186      44.040  28.910  41.130  1.00  0.00           H
ATOM   2770  HE3 MET A 186      43.390  30.610  41.170  1.00  0.00           H
ATOM   2771  C   MET A 186      47.320  34.160  42.070  1.00  0.00           C
ATOM   2772  O   MET A 186      46.760  34.520  41.090  1.00  0.00           O
ATOM   2773  N   ALA A 187      47.850  35.040  42.940  1.00  0.00           N
ATOM   2774  HN  ALA A 187      48.260  34.760  43.810  1.00  0.00           H
ATOM   2775  CA  ALA A 187      47.900  36.460  42.740  1.00  0.00           C
ATOM   2776  HA  ALA A 187      46.910  36.800  42.490  1.00  0.00           H
ATOM   2777  CB  ALA A 187      48.400  37.340  43.920  1.00  0.00           C
ATOM   2778  HB1 ALA A 187      49.420  36.970  44.170  1.00  0.00           H
ATOM   2779  HB2 ALA A 187      47.790  37.170  44.840  1.00  0.00           H
ATOM   2780  HB3 ALA A 187      48.480  38.430  43.760  1.00  0.00           H
ATOM   2781  C   ALA A 187      48.730  36.820  41.550  1.00  0.00           C
ATOM   2782  O   ALA A 187      49.800  36.320  41.280  1.00  0.00           O
ATOM   2783  N   VAL A 188      48.210  37.730  40.730  1.00  0.00           N
ATOM   2784  HN  VAL A 188      47.290  38.110  40.800  1.00  0.00           H
ATOM   2785  CA  VAL A 188      48.860  38.080  39.480  1.00  0.00           C
ATOM   2786  HA  VAL A 188      49.920  38.220  39.650  1.00  0.00           H
ATOM   2787  CB  VAL A 188      48.500  37.150  38.320  1.00  0.00           C
ATOM   2788  HB  VAL A 188      48.730  36.110  38.610  1.00  0.00           H
ATOM   2789  CG1 VAL A 188      47.040  37.170  37.830  1.00  0.00           C
ATOM   2790 HG11 VAL A 188      46.330  36.730  38.560  1.00  0.00           H
ATOM   2791 HG12 VAL A 188      46.920  36.570  36.890  1.00  0.00           H
ATOM   2792 HG13 VAL A 188      46.710  38.190  37.550  1.00  0.00           H
ATOM   2793  CG2 VAL A 188      49.490  37.370  37.170  1.00  0.00           C
ATOM   2794 HG21 VAL A 188      50.550  37.310  37.470  1.00  0.00           H
ATOM   2795 HG22 VAL A 188      49.350  38.270  36.540  1.00  0.00           H
ATOM   2796 HG23 VAL A 188      49.300  36.460  36.550  1.00  0.00           H
ATOM   2797  C   VAL A 188      48.410  39.540  39.170  1.00  0.00           C
ATOM   2798  O   VAL A 188      47.280  39.900  39.520  1.00  0.00           O
ATOM   2799  N   THR A 189      49.240  40.400  38.620  1.00  0.00           N
ATOM   2800  HN  THR A 189      50.200  40.200  38.450  1.00  0.00           H
ATOM   2801  CA  THR A 189      48.870  41.630  37.930  1.00  0.00           C
ATOM   2802  HA  THR A 189      47.930  41.960  38.360  1.00  0.00           H
ATOM   2803  CB  THR A 189      49.810  42.820  38.180  1.00  0.00           C
ATOM   2804  HB  THR A 189      49.640  43.690  37.500  1.00  0.00           H
ATOM   2805  OG1 THR A 189      51.200  42.470  37.950  1.00  0.00           O
ATOM   2806  HG1 THR A 189      51.530  43.270  37.540  1.00  0.00           H
ATOM   2807  CG2 THR A 189      49.790  43.390  39.660  1.00  0.00           C
ATOM   2808 HG21 THR A 189      48.770  43.670  40.020  1.00  0.00           H
ATOM   2809 HG22 THR A 189      50.340  44.350  39.510  1.00  0.00           H
ATOM   2810 HG23 THR A 189      50.260  42.840  40.490  1.00  0.00           H
ATOM   2811  C   THR A 189      48.510  41.560  36.440  1.00  0.00           C
ATOM   2812  O   THR A 189      49.290  41.090  35.650  1.00  0.00           O
ATOM   2813  N   ARG A 190      47.350  42.170  35.990  1.00  0.00           N
ATOM   2814  HN  ARG A 190      46.570  42.500  36.520  1.00  0.00           H
ATOM   2815  CA  ARG A 190      47.220  42.290  34.490  1.00  0.00           C
ATOM   2816  HA  ARG A 190      48.220  42.230  34.110  1.00  0.00           H
ATOM   2817  CB  ARG A 190      46.190  41.230  33.950  1.00  0.00           C
ATOM   2818  HB1 ARG A 190      46.090  41.410  32.850  1.00  0.00           H
ATOM   2819  HB2 ARG A 190      45.140  41.470  34.230  1.00  0.00           H
ATOM   2820  CG  ARG A 190      46.330  39.780  34.260  1.00  0.00           C
ATOM   2821  HG1 ARG A 190      45.390  39.410  33.800  1.00  0.00           H
ATOM   2822  HG2 ARG A 190      46.200  39.720  35.360  1.00  0.00           H
ATOM   2823  CD  ARG A 190      47.590  39.170  33.620  1.00  0.00           C
ATOM   2824  HD1 ARG A 190      48.500  39.680  34.010  1.00  0.00           H
ATOM   2825  HD2 ARG A 190      47.480  39.190  32.510  1.00  0.00           H
ATOM   2826  NE  ARG A 190      47.780  37.780  34.070  1.00  0.00           N
ATOM   2827  HE  ARG A 190      47.090  37.300  34.630  1.00  0.00           H
ATOM   2828  CZ  ARG A 190      48.630  36.960  33.480  1.00  0.00           C
ATOM   2829  NH1 ARG A 190      48.820  35.770  33.900  1.00  0.00           N
ATOM   2830 HH11 ARG A 190      47.970  35.450  34.310  1.00  0.00           H
ATOM   2831 HH12 ARG A 190      49.350  35.290  33.200  1.00  0.00           H
ATOM   2832  NH2 ARG A 190      49.480  37.390  32.480  1.00  0.00           N
ATOM   2833 HH21 ARG A 190      49.500  38.380  32.320  1.00  0.00           H
ATOM   2834 HH22 ARG A 190      50.160  36.840  31.990  1.00  0.00           H
ATOM   2835  C   ARG A 190      46.570  43.710  34.290  1.00  0.00           C
ATOM   2836  O   ARG A 190      46.010  44.210  35.250  1.00  0.00           O
ATOM   2837  N   PRO A 191      46.590  44.220  33.110  1.00  0.00           N
ATOM   2838  CD  PRO A 191      47.470  43.740  31.930  1.00  0.00           C
ATOM   2839  HD1 PRO A 191      47.050  42.830  31.460  1.00  0.00           H
ATOM   2840  HD2 PRO A 191      48.540  43.630  32.200  1.00  0.00           H
ATOM   2841  CA  PRO A 191      45.600  45.260  32.670  1.00  0.00           C
ATOM   2842  HA  PRO A 191      45.620  46.090  33.360  1.00  0.00           H
ATOM   2843  CB  PRO A 191      46.020  45.630  31.270  1.00  0.00           C
ATOM   2844  HB1 PRO A 191      46.370  46.690  31.250  1.00  0.00           H
ATOM   2845  HB2 PRO A 191      45.230  45.540  30.500  1.00  0.00           H
ATOM   2846  CG  PRO A 191      47.350  44.840  30.950  1.00  0.00           C
ATOM   2847  HG1 PRO A 191      47.370  44.570  29.870  1.00  0.00           H
ATOM   2848  HG2 PRO A 191      48.220  45.540  30.970  1.00  0.00           H
ATOM   2849  C   PRO A 191      44.210  44.730  32.700  1.00  0.00           C
ATOM   2850  O   PRO A 191      43.910  43.700  32.120  1.00  0.00           O
ATOM   2851  N   ARG A 192      43.270  45.460  33.270  1.00  0.00           N
ATOM   2852  HN  ARG A 192      43.570  46.200  33.870  1.00  0.00           H
ATOM   2853  CA  ARG A 192      41.880  45.530  32.980  1.00  0.00           C
ATOM   2854  HA  ARG A 192      41.630  44.800  32.220  1.00  0.00           H
ATOM   2855  CB  ARG A 192      41.120  45.140  34.200  1.00  0.00           C
ATOM   2856  HB1 ARG A 192      41.050  45.940  34.970  1.00  0.00           H
ATOM   2857  HB2 ARG A 192      41.650  44.320  34.730  1.00  0.00           H
ATOM   2858  CG  ARG A 192      39.650  44.620  33.830  1.00  0.00           C
ATOM   2859  HG1 ARG A 192      39.720  43.850  33.030  1.00  0.00           H
ATOM   2860  HG2 ARG A 192      39.150  45.490  33.360  1.00  0.00           H
ATOM   2861  CD  ARG A 192      38.850  43.990  34.940  1.00  0.00           C
ATOM   2862  HD1 ARG A 192      39.500  43.140  35.260  1.00  0.00           H
ATOM   2863  HD2 ARG A 192      37.870  43.660  34.540  1.00  0.00           H
ATOM   2864  NE  ARG A 192      38.620  45.000  36.030  1.00  0.00           N
ATOM   2865  HE  ARG A 192      38.490  45.980  35.860  1.00  0.00           H
ATOM   2866  CZ  ARG A 192      38.960  44.780  37.260  1.00  0.00           C
ATOM   2867  NH1 ARG A 192      38.970  45.820  38.150  1.00  0.00           N
ATOM   2868 HH11 ARG A 192      38.690  46.760  37.950  1.00  0.00           H
ATOM   2869 HH12 ARG A 192      39.240  45.710  39.110  1.00  0.00           H
ATOM   2870  NH2 ARG A 192      39.110  43.560  37.690  1.00  0.00           N
ATOM   2871 HH21 ARG A 192      38.840  42.850  37.040  1.00  0.00           H
ATOM   2872 HH22 ARG A 192      39.300  43.280  38.630  1.00  0.00           H
ATOM   2873  C   ARG A 192      41.420  46.920  32.520  1.00  0.00           C
ATOM   2874  O   ARG A 192      41.680  47.890  33.220  1.00  0.00           O
ATOM   2875  N   ASP A 193      40.660  47.010  31.460  1.00  0.00           N
ATOM   2876  HN  ASP A 193      40.430  46.240  30.870  1.00  0.00           H
ATOM   2877  CA  ASP A 193      40.170  48.250  30.920  1.00  0.00           C
ATOM   2878  HA  ASP A 193      39.890  48.050  29.900  1.00  0.00           H
ATOM   2879  CB  ASP A 193      38.880  48.730  31.650  1.00  0.00           C
ATOM   2880  HB1 ASP A 193      38.370  49.520  31.070  1.00  0.00           H
ATOM   2881  HB2 ASP A 193      39.080  49.140  32.670  1.00  0.00           H
ATOM   2882  CG  ASP A 193      37.790  47.710  31.560  1.00  0.00           C
ATOM   2883  OD1 ASP A 193      37.600  47.010  30.520  1.00  0.00           O
ATOM   2884  OD2 ASP A 193      37.170  47.520  32.620  1.00  0.00           O
ATOM   2885  C   ASP A 193      41.170  49.320  30.650  1.00  0.00           C
ATOM   2886  O   ASP A 193      40.940  50.470  31.010  1.00  0.00           O
ATOM   2887  N   GLY A 194      42.400  48.960  30.260  1.00  0.00           N
ATOM   2888  HN  GLY A 194      42.520  48.060  29.860  1.00  0.00           H
ATOM   2889  CA  GLY A 194      43.530  49.900  30.110  1.00  0.00           C
ATOM   2890  HA1 GLY A 194      43.090  50.790  29.690  1.00  0.00           H
ATOM   2891  HA2 GLY A 194      44.250  49.390  29.480  1.00  0.00           H
ATOM   2892  C   GLY A 194      44.270  50.350  31.380  1.00  0.00           C
ATOM   2893  O   GLY A 194      45.190  51.190  31.400  1.00  0.00           O
ATOM   2894  N   ALA A 195      43.970  49.780  32.570  1.00  0.00           N
ATOM   2895  HN  ALA A 195      43.270  49.080  32.710  1.00  0.00           H
ATOM   2896  CA  ALA A 195      44.600  50.190  33.800  1.00  0.00           C
ATOM   2897  HA  ALA A 195      45.550  50.680  33.690  1.00  0.00           H
ATOM   2898  CB  ALA A 195      43.610  50.990  34.650  1.00  0.00           C
ATOM   2899  HB1 ALA A 195      42.680  50.400  34.790  1.00  0.00           H
ATOM   2900  HB2 ALA A 195      43.280  51.910  34.110  1.00  0.00           H
ATOM   2901  HB3 ALA A 195      43.930  51.280  35.670  1.00  0.00           H
ATOM   2902  C   ALA A 195      45.040  48.900  34.570  1.00  0.00           C
ATOM   2903  O   ALA A 195      44.380  47.820  34.570  1.00  0.00           O
ATOM   2904  N   VAL A 196      46.250  48.860  35.280  1.00  0.00           N
ATOM   2905  HN  VAL A 196      46.820  49.680  35.230  1.00  0.00           H
ATOM   2906  CA  VAL A 196      46.740  47.710  35.960  1.00  0.00           C
ATOM   2907  HA  VAL A 196      46.400  46.970  35.250  1.00  0.00           H
ATOM   2908  CB  VAL A 196      48.240  47.640  36.040  1.00  0.00           C
ATOM   2909  HB  VAL A 196      48.540  48.260  36.910  1.00  0.00           H
ATOM   2910  CG1 VAL A 196      48.740  46.210  36.420  1.00  0.00           C
ATOM   2911 HG11 VAL A 196      49.810  46.200  36.730  1.00  0.00           H
ATOM   2912 HG12 VAL A 196      48.650  45.620  35.480  1.00  0.00           H
ATOM   2913 HG13 VAL A 196      48.120  45.700  37.190  1.00  0.00           H
ATOM   2914  CG2 VAL A 196      48.830  48.010  34.660  1.00  0.00           C
ATOM   2915 HG21 VAL A 196      48.820  49.120  34.640  1.00  0.00           H
ATOM   2916 HG22 VAL A 196      48.210  47.650  33.810  1.00  0.00           H
ATOM   2917 HG23 VAL A 196      49.880  47.690  34.500  1.00  0.00           H
ATOM   2918  C   VAL A 196      45.920  47.370  37.200  1.00  0.00           C
ATOM   2919  O   VAL A 196      45.890  48.170  38.120  1.00  0.00           O
ATOM   2920  N   VAL A 197      45.410  46.130  37.220  1.00  0.00           N
ATOM   2921  HN  VAL A 197      45.540  45.550  36.420  1.00  0.00           H
ATOM   2922  CA  VAL A 197      44.650  45.560  38.370  1.00  0.00           C
ATOM   2923  HA  VAL A 197      44.540  46.320  39.130  1.00  0.00           H
ATOM   2924  CB  VAL A 197      43.190  45.320  38.010  1.00  0.00           C
ATOM   2925  HB  VAL A 197      43.100  44.650  37.120  1.00  0.00           H
ATOM   2926  CG1 VAL A 197      42.440  44.650  39.130  1.00  0.00           C
ATOM   2927 HG11 VAL A 197      42.760  45.120  40.090  1.00  0.00           H
ATOM   2928 HG12 VAL A 197      42.560  43.550  39.180  1.00  0.00           H
ATOM   2929 HG13 VAL A 197      41.370  44.900  38.930  1.00  0.00           H
ATOM   2930  CG2 VAL A 197      42.610  46.690  37.610  1.00  0.00           C
ATOM   2931 HG21 VAL A 197      42.530  47.240  38.570  1.00  0.00           H
ATOM   2932 HG22 VAL A 197      41.560  46.620  37.270  1.00  0.00           H
ATOM   2933 HG23 VAL A 197      43.220  47.200  36.820  1.00  0.00           H
ATOM   2934  C   VAL A 197      45.410  44.410  38.930  1.00  0.00           C
ATOM   2935  O   VAL A 197      45.990  43.580  38.240  1.00  0.00           O
ATOM   2936  N   CYS A 198      45.320  44.280  40.260  1.00  0.00           N
ATOM   2937  HN  CYS A 198      44.760  44.860  40.840  1.00  0.00           H
ATOM   2938  CA  CYS A 198      45.990  43.190  40.990  1.00  0.00           C
ATOM   2939  HA  CYS A 198      46.720  42.720  40.350  1.00  0.00           H
ATOM   2940  CB  CYS A 198      46.740  43.750  42.190  1.00  0.00           C
ATOM   2941  HB1 CYS A 198      46.050  44.470  42.680  1.00  0.00           H
ATOM   2942  HB2 CYS A 198      47.550  44.400  41.800  1.00  0.00           H
ATOM   2943  SG  CYS A 198      47.210  42.640  43.460  1.00  0.00           S
ATOM   2944  C   CYS A 198      44.880  42.180  41.370  1.00  0.00           C
ATOM   2945  O   CYS A 198      43.900  42.530  42.060  1.00  0.00           O
ATOM   2946  N   MET A 199      44.910  40.940  40.790  1.00  0.00           N
ATOM   2947  HN  MET A 199      45.720  40.550  40.360  1.00  0.00           H
ATOM   2948  CA  MET A 199      43.820  40.030  40.680  1.00  0.00           C
ATOM   2949  HA  MET A 199      43.110  40.300  41.450  1.00  0.00           H
ATOM   2950  CB  MET A 199      43.230  40.200  39.290  1.00  0.00           C
ATOM   2951  HB1 MET A 199      42.780  41.210  39.300  1.00  0.00           H
ATOM   2952  HB2 MET A 199      42.420  39.440  39.170  1.00  0.00           H
ATOM   2953  CG  MET A 199      44.230  40.040  38.060  1.00  0.00           C
ATOM   2954  HG1 MET A 199      44.790  39.080  38.130  1.00  0.00           H
ATOM   2955  HG2 MET A 199      44.920  40.910  38.100  1.00  0.00           H
ATOM   2956  SD  MET A 199      43.280  40.120  36.470  1.00  0.00           S
ATOM   2957  CE  MET A 199      42.800  41.880  36.170  1.00  0.00           C
ATOM   2958  HE1 MET A 199      43.750  42.390  35.890  1.00  0.00           H
ATOM   2959  HE2 MET A 199      42.390  42.380  37.070  1.00  0.00           H
ATOM   2960  HE3 MET A 199      42.000  42.010  35.410  1.00  0.00           H
ATOM   2961  C   MET A 199      44.150  38.590  40.920  1.00  0.00           C
ATOM   2962  O   MET A 199      45.300  38.230  41.020  1.00  0.00           O
ATOM   2963  N   LEU A 200      43.260  37.650  41.330  1.00  0.00           N
ATOM   2964  HN  LEU A 200      42.300  37.790  41.560  1.00  0.00           H
ATOM   2965  CA  LEU A 200      43.700  36.210  41.220  1.00  0.00           C
ATOM   2966  HA  LEU A 200      44.720  36.140  41.560  1.00  0.00           H
ATOM   2967  CB  LEU A 200      42.720  35.360  42.090  1.00  0.00           C
ATOM   2968  HB1 LEU A 200      42.970  34.280  42.060  1.00  0.00           H
ATOM   2969  HB2 LEU A 200      41.730  35.570  41.630  1.00  0.00           H
ATOM   2970  CG  LEU A 200      42.800  35.680  43.590  1.00  0.00           C
ATOM   2971  HG  LEU A 200      42.620  36.770  43.680  1.00  0.00           H
ATOM   2972  CD1 LEU A 200      41.600  35.010  44.250  1.00  0.00           C
ATOM   2973 HD11 LEU A 200      41.570  33.910  44.070  1.00  0.00           H
ATOM   2974 HD12 LEU A 200      40.630  35.500  44.010  1.00  0.00           H
ATOM   2975 HD13 LEU A 200      41.570  35.180  45.350  1.00  0.00           H
ATOM   2976  CD2 LEU A 200      44.090  35.170  44.280  1.00  0.00           C
ATOM   2977 HD21 LEU A 200      43.930  35.150  45.380  1.00  0.00           H
ATOM   2978 HD22 LEU A 200      44.980  35.780  44.030  1.00  0.00           H
ATOM   2979 HD23 LEU A 200      44.260  34.100  44.040  1.00  0.00           H
ATOM   2980  C   LEU A 200      43.600  35.740  39.810  1.00  0.00           C
ATOM   2981  O   LEU A 200      42.920  36.340  39.040  1.00  0.00           O
ATOM   2982  N   GLN A 201      44.300  34.610  39.420  1.00  0.00           N
ATOM   2983  HN  GLN A 201      44.890  34.040  39.980  1.00  0.00           H
ATOM   2984  CA  GLN A 201      43.960  34.030  38.170  1.00  0.00           C
ATOM   2985  HA  GLN A 201      43.110  34.510  37.700  1.00  0.00           H
ATOM   2986  CB  GLN A 201      45.020  34.060  37.000  1.00  0.00           C
ATOM   2987  HB1 GLN A 201      45.190  35.130  36.740  1.00  0.00           H
ATOM   2988  HB2 GLN A 201      44.530  33.500  36.170  1.00  0.00           H
ATOM   2989  CG  GLN A 201      46.410  33.450  37.440  1.00  0.00           C
ATOM   2990  HG1 GLN A 201      46.230  32.430  37.830  1.00  0.00           H
ATOM   2991  HG2 GLN A 201      47.030  34.030  38.150  1.00  0.00           H
ATOM   2992  CD  GLN A 201      47.130  33.150  36.190  1.00  0.00           C
ATOM   2993  OE1 GLN A 201      46.710  32.870  35.040  1.00  0.00           O
ATOM   2994  NE2 GLN A 201      48.460  32.970  36.410  1.00  0.00           N
ATOM   2995 HE21 GLN A 201      49.100  32.590  35.740  1.00  0.00           H
ATOM   2996 HE22 GLN A 201      48.880  33.090  37.300  1.00  0.00           H
ATOM   2997  C   GLN A 201      43.450  32.630  38.410  1.00  0.00           C
ATOM   2998  O   GLN A 201      44.030  31.820  39.160  1.00  0.00           O
ATOM   2999  N   PHE A 202      42.360  32.230  37.770  1.00  0.00           N
ATOM   3000  HN  PHE A 202      41.850  32.940  37.300  1.00  0.00           H
ATOM   3001  CA  PHE A 202      41.770  30.920  37.880  1.00  0.00           C
ATOM   3002  HA  PHE A 202      42.360  30.330  38.550  1.00  0.00           H
ATOM   3003  CB  PHE A 202      40.330  30.890  38.440  1.00  0.00           C
ATOM   3004  HB1 PHE A 202      39.760  29.960  38.240  1.00  0.00           H
ATOM   3005  HB2 PHE A 202      39.720  31.500  37.740  1.00  0.00           H
ATOM   3006  CG  PHE A 202      40.190  31.270  39.940  1.00  0.00           C
ATOM   3007  CD1 PHE A 202      40.080  30.290  40.940  1.00  0.00           C
ATOM   3008  HD1 PHE A 202      40.040  29.250  40.640  1.00  0.00           H
ATOM   3009  CE1 PHE A 202      40.000  30.640  42.260  1.00  0.00           C
ATOM   3010  HE1 PHE A 202      39.870  29.940  43.070  1.00  0.00           H
ATOM   3011  CZ  PHE A 202      40.000  31.960  42.620  1.00  0.00           C
ATOM   3012  HZ  PHE A 202      39.830  32.270  43.640  1.00  0.00           H
ATOM   3013  CD2 PHE A 202      40.110  32.630  40.330  1.00  0.00           C
ATOM   3014  HD2 PHE A 202      40.030  33.360  39.530  1.00  0.00           H
ATOM   3015  CE2 PHE A 202      40.070  32.980  41.710  1.00  0.00           C
ATOM   3016  HE2 PHE A 202      39.930  34.000  42.040  1.00  0.00           H
ATOM   3017  C   PHE A 202      41.760  30.180  36.530  1.00  0.00           C
ATOM   3018  O   PHE A 202      41.460  30.790  35.530  1.00  0.00           O
ATOM   3019  N   PRO A 203      42.060  28.850  36.570  1.00  0.00           N
ATOM   3020  CD  PRO A 203      42.020  28.040  37.770  1.00  0.00           C
ATOM   3021  HD1 PRO A 203      41.390  28.280  38.650  1.00  0.00           H
ATOM   3022  HD2 PRO A 203      43.030  27.970  38.240  1.00  0.00           H
ATOM   3023  CA  PRO A 203      41.810  28.030  35.360  1.00  0.00           C
ATOM   3024  HA  PRO A 203      42.460  28.380  34.570  1.00  0.00           H
ATOM   3025  CB  PRO A 203      42.280  26.630  35.880  1.00  0.00           C
ATOM   3026  HB1 PRO A 203      43.390  26.550  35.790  1.00  0.00           H
ATOM   3027  HB2 PRO A 203      41.910  25.840  35.180  1.00  0.00           H
ATOM   3028  CG  PRO A 203      41.710  26.640  37.250  1.00  0.00           C
ATOM   3029  HG1 PRO A 203      40.630  26.380  37.210  1.00  0.00           H
ATOM   3030  HG2 PRO A 203      42.030  25.870  37.990  1.00  0.00           H
ATOM   3031  C   PRO A 203      40.400  28.000  34.820  1.00  0.00           C
ATOM   3032  O   PRO A 203      39.370  28.190  35.510  1.00  0.00           O
ATOM   3033  N   SER A 204      40.320  27.820  33.500  1.00  0.00           N
ATOM   3034  HN  SER A 204      41.120  27.710  32.910  1.00  0.00           H
ATOM   3035  CA  SER A 204      39.070  27.710  32.770  1.00  0.00           C
ATOM   3036  HA  SER A 204      38.710  28.680  33.070  1.00  0.00           H
ATOM   3037  CB  SER A 204      39.270  27.780  31.240  1.00  0.00           C
ATOM   3038  HB1 SER A 204      38.340  27.920  30.650  1.00  0.00           H
ATOM   3039  HB2 SER A 204      39.550  26.830  30.720  1.00  0.00           H
ATOM   3040  OG  SER A 204      40.230  28.820  30.800  1.00  0.00           O
ATOM   3041  HG1 SER A 204      39.870  29.640  31.140  1.00  0.00           H
ATOM   3042  C   SER A 204      38.130  26.480  33.140  1.00  0.00           C
ATOM   3043  O   SER A 204      38.480  25.330  32.880  1.00  0.00           O
ATOM   3044  N   PRO A 205      36.920  26.650  33.700  1.00  0.00           N
ATOM   3045  CD  PRO A 205      36.100  25.470  33.860  1.00  0.00           C
ATOM   3046  HD1 PRO A 205      36.470  24.730  34.590  1.00  0.00           H
ATOM   3047  HD2 PRO A 205      36.150  24.910  32.900  1.00  0.00           H
ATOM   3048  CA  PRO A 205      36.120  27.840  33.670  1.00  0.00           C
ATOM   3049  HA  PRO A 205      36.370  28.470  32.830  1.00  0.00           H
ATOM   3050  CB  PRO A 205      34.600  27.390  33.550  1.00  0.00           C
ATOM   3051  HB1 PRO A 205      34.460  27.310  32.450  1.00  0.00           H
ATOM   3052  HB2 PRO A 205      33.930  28.130  34.030  1.00  0.00           H
ATOM   3053  CG  PRO A 205      34.630  25.940  34.110  1.00  0.00           C
ATOM   3054  HG1 PRO A 205      34.370  25.930  35.190  1.00  0.00           H
ATOM   3055  HG2 PRO A 205      33.840  25.260  33.710  1.00  0.00           H
ATOM   3056  C   PRO A 205      36.370  28.650  34.920  1.00  0.00           C
ATOM   3057  O   PRO A 205      35.980  28.260  36.010  1.00  0.00           O
ATOM   3058  N   SER A 206      36.940  29.800  34.780  1.00  0.00           N
ATOM   3059  HN  SER A 206      37.230  30.120  33.890  1.00  0.00           H
ATOM   3060  CA  SER A 206      37.670  30.640  35.750  1.00  0.00           C
ATOM   3061  HA  SER A 206      38.320  30.050  36.370  1.00  0.00           H
ATOM   3062  CB  SER A 206      38.530  31.760  35.010  1.00  0.00           C
ATOM   3063  HB1 SER A 206      39.290  31.230  34.390  1.00  0.00           H
ATOM   3064  HB2 SER A 206      39.140  32.300  35.760  1.00  0.00           H
ATOM   3065  OG  SER A 206      37.790  32.600  34.140  1.00  0.00           O
ATOM   3066  HG1 SER A 206      37.780  33.400  34.670  1.00  0.00           H
ATOM   3067  C   SER A 206      36.770  31.330  36.710  1.00  0.00           C
ATOM   3068  O   SER A 206      36.940  31.320  37.910  1.00  0.00           O
ATOM   3069  N   TRP A 207      35.570  31.640  36.120  1.00  0.00           N
ATOM   3070  HN  TRP A 207      35.450  31.310  35.190  1.00  0.00           H
ATOM   3071  CA  TRP A 207      34.340  32.130  36.730  1.00  0.00           C
ATOM   3072  HA  TRP A 207      34.590  32.980  37.350  1.00  0.00           H
ATOM   3073  CB  TRP A 207      33.250  32.490  35.700  1.00  0.00           C
ATOM   3074  HB1 TRP A 207      33.650  33.430  35.250  1.00  0.00           H
ATOM   3075  HB2 TRP A 207      32.340  32.820  36.250  1.00  0.00           H
ATOM   3076  CG  TRP A 207      33.000  31.460  34.530  1.00  0.00           C
ATOM   3077  CD1 TRP A 207      33.560  31.320  33.300  1.00  0.00           C
ATOM   3078  HD1 TRP A 207      34.340  31.970  32.920  1.00  0.00           H
ATOM   3079  NE1 TRP A 207      32.980  30.320  32.650  1.00  0.00           N
ATOM   3080  HE1 TRP A 207      33.110  30.240  31.680  1.00  0.00           H
ATOM   3081  CE2 TRP A 207      31.970  29.820  33.370  1.00  0.00           C
ATOM   3082  CD2 TRP A 207      31.900  30.500  34.570  1.00  0.00           C
ATOM   3083  CE3 TRP A 207      30.850  30.260  35.420  1.00  0.00           C
ATOM   3084  HE3 TRP A 207      30.520  30.800  36.300  1.00  0.00           H
ATOM   3085  CZ3 TRP A 207      29.980  29.250  35.100  1.00  0.00           C
ATOM   3086  HZ3 TRP A 207      29.090  29.130  35.700  1.00  0.00           H
ATOM   3087  CZ2 TRP A 207      31.080  28.850  32.990  1.00  0.00           C
ATOM   3088  HZ2 TRP A 207      31.220  28.290  32.080  1.00  0.00           H
ATOM   3089  CH2 TRP A 207      30.030  28.540  33.900  1.00  0.00           C
ATOM   3090  HH2 TRP A 207      29.210  27.890  33.650  1.00  0.00           H
ATOM   3091  C   TRP A 207      33.730  31.180  37.730  1.00  0.00           C
ATOM   3092  O   TRP A 207      33.310  31.460  38.870  1.00  0.00           O
ATOM   3093  N   TYR A 208      33.670  29.880  37.300  1.00  0.00           N
ATOM   3094  HN  TYR A 208      33.970  29.530  36.410  1.00  0.00           H
ATOM   3095  CA  TYR A 208      33.110  28.840  38.160  1.00  0.00           C
ATOM   3096  HA  TYR A 208      32.150  29.190  38.520  1.00  0.00           H
ATOM   3097  CB  TYR A 208      32.810  27.590  37.390  1.00  0.00           C
ATOM   3098  HB1 TYR A 208      33.780  27.210  36.990  1.00  0.00           H
ATOM   3099  HB2 TYR A 208      32.130  27.730  36.530  1.00  0.00           H
ATOM   3100  CG  TYR A 208      32.370  26.400  38.240  1.00  0.00           C
ATOM   3101  CD1 TYR A 208      30.970  26.100  38.320  1.00  0.00           C
ATOM   3102  HD1 TYR A 208      30.320  26.690  37.700  1.00  0.00           H
ATOM   3103  CE1 TYR A 208      30.460  25.120  39.130  1.00  0.00           C
ATOM   3104  HE1 TYR A 208      29.390  25.080  39.180  1.00  0.00           H
ATOM   3105  CZ  TYR A 208      31.300  24.270  39.780  1.00  0.00           C
ATOM   3106  OH  TYR A 208      30.830  23.140  40.470  1.00  0.00           O
ATOM   3107  HH  TYR A 208      29.880  23.120  40.350  1.00  0.00           H
ATOM   3108  CD2 TYR A 208      33.300  25.490  38.880  1.00  0.00           C
ATOM   3109  HD2 TYR A 208      34.320  25.780  38.740  1.00  0.00           H
ATOM   3110  CE2 TYR A 208      32.680  24.430  39.660  1.00  0.00           C
ATOM   3111  HE2 TYR A 208      33.350  23.870  40.300  1.00  0.00           H
ATOM   3112  C   TYR A 208      33.980  28.600  39.360  1.00  0.00           C
ATOM   3113  O   TYR A 208      33.440  28.580  40.490  1.00  0.00           O
ATOM   3114  N   TRP A 209      35.230  28.430  39.210  1.00  0.00           N
ATOM   3115  HN  TRP A 209      35.520  28.340  38.260  1.00  0.00           H
ATOM   3116  CA  TRP A 209      36.240  28.280  40.250  1.00  0.00           C
ATOM   3117  HA  TRP A 209      35.840  27.530  40.920  1.00  0.00           H
ATOM   3118  CB  TRP A 209      37.630  27.800  39.650  1.00  0.00           C
ATOM   3119  HB1 TRP A 209      38.500  27.790  40.340  1.00  0.00           H
ATOM   3120  HB2 TRP A 209      37.870  28.580  38.910  1.00  0.00           H
ATOM   3121  CG  TRP A 209      37.550  26.510  38.910  1.00  0.00           C
ATOM   3122  CD1 TRP A 209      37.900  26.240  37.600  1.00  0.00           C
ATOM   3123  HD1 TRP A 209      38.210  27.010  36.910  1.00  0.00           H
ATOM   3124  NE1 TRP A 209      37.780  24.860  37.400  1.00  0.00           N
ATOM   3125  HE1 TRP A 209      37.620  24.360  36.580  1.00  0.00           H
ATOM   3126  CE2 TRP A 209      37.210  24.280  38.450  1.00  0.00           C
ATOM   3127  CD2 TRP A 209      37.120  25.240  39.460  1.00  0.00           C
ATOM   3128  CE3 TRP A 209      36.610  24.950  40.700  1.00  0.00           C
ATOM   3129  HE3 TRP A 209      36.500  25.690  41.480  1.00  0.00           H
ATOM   3130  CZ3 TRP A 209      36.250  23.640  40.930  1.00  0.00           C
ATOM   3131  HZ3 TRP A 209      35.880  23.280  41.880  1.00  0.00           H
ATOM   3132  CZ2 TRP A 209      36.840  22.950  38.710  1.00  0.00           C
ATOM   3133  HZ2 TRP A 209      36.740  22.180  37.960  1.00  0.00           H
ATOM   3134  CH2 TRP A 209      36.220  22.650  39.930  1.00  0.00           C
ATOM   3135  HH2 TRP A 209      35.800  21.660  39.990  1.00  0.00           H
ATOM   3136  C   TRP A 209      36.370  29.470  41.240  1.00  0.00           C
ATOM   3137  O   TRP A 209      36.580  29.340  42.450  1.00  0.00           O
ATOM   3138  N   ASP A 210      36.190  30.720  40.700  1.00  0.00           N
ATOM   3139  HN  ASP A 210      35.990  30.990  39.760  1.00  0.00           H
ATOM   3140  CA  ASP A 210      36.150  31.860  41.560  1.00  0.00           C
ATOM   3141  HA  ASP A 210      37.010  31.770  42.200  1.00  0.00           H
ATOM   3142  CB  ASP A 210      36.320  33.060  40.670  1.00  0.00           C
ATOM   3143  HB1 ASP A 210      35.460  33.250  39.990  1.00  0.00           H
ATOM   3144  HB2 ASP A 210      37.140  32.780  39.970  1.00  0.00           H
ATOM   3145  CG  ASP A 210      36.600  34.420  41.340  1.00  0.00           C
ATOM   3146  OD1 ASP A 210      36.470  35.410  40.530  1.00  0.00           O
ATOM   3147  OD2 ASP A 210      36.960  34.530  42.540  1.00  0.00           O
ATOM   3148  C   ASP A 210      34.830  31.970  42.430  1.00  0.00           C
ATOM   3149  O   ASP A 210      34.800  32.290  43.620  1.00  0.00           O
ATOM   3150  N   THR A 211      33.720  31.470  41.810  1.00  0.00           N
ATOM   3151  HN  THR A 211      33.800  31.110  40.880  1.00  0.00           H
ATOM   3152  CA  THR A 211      32.470  31.330  42.510  1.00  0.00           C
ATOM   3153  HA  THR A 211      32.290  32.310  42.910  1.00  0.00           H
ATOM   3154  CB  THR A 211      31.380  30.890  41.540  1.00  0.00           C
ATOM   3155  HB  THR A 211      31.670  29.920  41.090  1.00  0.00           H
ATOM   3156  OG1 THR A 211      31.070  31.890  40.540  1.00  0.00           O
ATOM   3157  HG1 THR A 211      31.800  32.010  39.930  1.00  0.00           H
ATOM   3158  CG2 THR A 211      30.060  30.720  42.240  1.00  0.00           C
ATOM   3159 HG21 THR A 211      30.080  29.970  43.050  1.00  0.00           H
ATOM   3160 HG22 THR A 211      29.280  30.290  41.570  1.00  0.00           H
ATOM   3161 HG23 THR A 211      29.720  31.590  42.840  1.00  0.00           H
ATOM   3162  C   THR A 211      32.530  30.480  43.730  1.00  0.00           C
ATOM   3163  O   THR A 211      32.060  30.840  44.810  1.00  0.00           O
ATOM   3164  N   VAL A 212      33.200  29.280  43.600  1.00  0.00           N
ATOM   3165  HN  VAL A 212      33.460  29.230  42.630  1.00  0.00           H
ATOM   3166  CA  VAL A 212      33.560  28.160  44.490  1.00  0.00           C
ATOM   3167  HA  VAL A 212      32.620  27.910  44.960  1.00  0.00           H
ATOM   3168  CB  VAL A 212      34.130  26.980  43.840  1.00  0.00           C
ATOM   3169  HB  VAL A 212      35.070  27.050  43.260  1.00  0.00           H
ATOM   3170  CG1 VAL A 212      34.540  25.920  44.890  1.00  0.00           C
ATOM   3171 HG11 VAL A 212      33.920  25.570  45.740  1.00  0.00           H
ATOM   3172 HG12 VAL A 212      35.510  26.120  45.400  1.00  0.00           H
ATOM   3173 HG13 VAL A 212      34.800  24.940  44.420  1.00  0.00           H
ATOM   3174  CG2 VAL A 212      33.060  26.320  42.850  1.00  0.00           C
ATOM   3175 HG21 VAL A 212      32.820  26.930  41.950  1.00  0.00           H
ATOM   3176 HG22 VAL A 212      32.120  26.060  43.380  1.00  0.00           H
ATOM   3177 HG23 VAL A 212      33.400  25.300  42.570  1.00  0.00           H
ATOM   3178  C   VAL A 212      34.470  28.610  45.640  1.00  0.00           C
ATOM   3179  O   VAL A 212      34.290  28.230  46.780  1.00  0.00           O
ATOM   3180  N   THR A 213      35.450  29.440  45.300  1.00  0.00           N
ATOM   3181  HN  THR A 213      35.610  29.610  44.330  1.00  0.00           H
ATOM   3182  CA  THR A 213      36.340  30.070  46.240  1.00  0.00           C
ATOM   3183  HA  THR A 213      36.690  29.280  46.880  1.00  0.00           H
ATOM   3184  CB  THR A 213      37.470  30.870  45.570  1.00  0.00           C
ATOM   3185  HB  THR A 213      37.000  31.530  44.810  1.00  0.00           H
ATOM   3186  OG1 THR A 213      38.280  29.950  44.770  1.00  0.00           O
ATOM   3187  HG1 THR A 213      37.920  29.930  43.880  1.00  0.00           H
ATOM   3188  CG2 THR A 213      38.370  31.570  46.540  1.00  0.00           C
ATOM   3189 HG21 THR A 213      38.800  30.810  47.220  1.00  0.00           H
ATOM   3190 HG22 THR A 213      37.910  32.440  47.060  1.00  0.00           H
ATOM   3191 HG23 THR A 213      39.190  31.920  45.880  1.00  0.00           H
ATOM   3192  C   THR A 213      35.570  31.000  47.220  1.00  0.00           C
ATOM   3193  O   THR A 213      35.660  30.930  48.440  1.00  0.00           O
ATOM   3194  N   LYS A 214      34.700  31.930  46.720  1.00  0.00           N
ATOM   3195  HN  LYS A 214      34.870  32.330  45.820  1.00  0.00           H
ATOM   3196  CA  LYS A 214      33.820  32.720  47.510  1.00  0.00           C
ATOM   3197  HA  LYS A 214      34.390  33.350  48.180  1.00  0.00           H
ATOM   3198  CB  LYS A 214      32.950  33.600  46.570  1.00  0.00           C
ATOM   3199  HB1 LYS A 214      31.990  33.840  47.090  1.00  0.00           H
ATOM   3200  HB2 LYS A 214      32.680  33.030  45.660  1.00  0.00           H
ATOM   3201  CG  LYS A 214      33.500  34.940  46.240  1.00  0.00           C
ATOM   3202  HG1 LYS A 214      34.200  35.310  47.020  1.00  0.00           H
ATOM   3203  HG2 LYS A 214      32.640  35.660  46.280  1.00  0.00           H
ATOM   3204  CD  LYS A 214      34.170  35.080  44.830  1.00  0.00           C
ATOM   3205  HD1 LYS A 214      33.450  34.720  44.060  1.00  0.00           H
ATOM   3206  HD2 LYS A 214      35.000  34.340  44.920  1.00  0.00           H
ATOM   3207  CE  LYS A 214      34.840  36.470  44.590  1.00  0.00           C
ATOM   3208  HE1 LYS A 214      35.530  36.690  45.440  1.00  0.00           H
ATOM   3209  HE2 LYS A 214      34.060  37.260  44.640  1.00  0.00           H
ATOM   3210  NZ  LYS A 214      35.590  36.510  43.330  1.00  0.00           N
ATOM   3211  HZ1 LYS A 214      36.250  37.310  43.280  1.00  0.00           H
ATOM   3212  HZ2 LYS A 214      34.970  36.570  42.500  1.00  0.00           H
ATOM   3213  HZ3 LYS A 214      36.130  35.620  43.250  1.00  0.00           H
ATOM   3214  C   LYS A 214      32.890  31.920  48.350  1.00  0.00           C
ATOM   3215  O   LYS A 214      32.620  32.280  49.490  1.00  0.00           O
ATOM   3216  N   ILE A 215      32.340  30.810  47.810  1.00  0.00           N
ATOM   3217  HN  ILE A 215      32.300  30.530  46.850  1.00  0.00           H
ATOM   3218  CA  ILE A 215      31.490  29.960  48.680  1.00  0.00           C
ATOM   3219  HA  ILE A 215      30.860  30.680  49.170  1.00  0.00           H
ATOM   3220  CB  ILE A 215      30.470  29.090  47.870  1.00  0.00           C
ATOM   3221  HB  ILE A 215      31.030  28.750  46.980  1.00  0.00           H
ATOM   3222  CG2 ILE A 215      29.830  27.880  48.550  1.00  0.00           C
ATOM   3223 HG21 ILE A 215      29.310  28.160  49.490  1.00  0.00           H
ATOM   3224 HG22 ILE A 215      30.650  27.160  48.760  1.00  0.00           H
ATOM   3225 HG23 ILE A 215      29.090  27.320  47.940  1.00  0.00           H
ATOM   3226  CG1 ILE A 215      29.410  30.090  47.240  1.00  0.00           C
ATOM   3227 HG11 ILE A 215      29.770  31.140  47.250  1.00  0.00           H
ATOM   3228 HG12 ILE A 215      28.600  30.210  48.000  1.00  0.00           H
ATOM   3229  CD  ILE A 215      28.830  29.500  45.930  1.00  0.00           C
ATOM   3230  HD1 ILE A 215      29.540  29.680  45.100  1.00  0.00           H
ATOM   3231  HD2 ILE A 215      27.840  29.960  45.720  1.00  0.00           H
ATOM   3232  HD3 ILE A 215      28.880  28.410  46.090  1.00  0.00           H
ATOM   3233  C   ILE A 215      32.220  29.260  49.780  1.00  0.00           C
ATOM   3234  O   ILE A 215      31.780  29.150  50.950  1.00  0.00           O
ATOM   3235  N   CYS A 216      33.450  28.690  49.460  1.00  0.00           N
ATOM   3236  HN  CYS A 216      33.830  28.820  48.550  1.00  0.00           H
ATOM   3237  CA  CYS A 216      34.350  28.230  50.540  1.00  0.00           C
ATOM   3238  HA  CYS A 216      33.770  27.590  51.190  1.00  0.00           H
ATOM   3239  CB  CYS A 216      35.510  27.500  49.860  1.00  0.00           C
ATOM   3240  HB1 CYS A 216      36.320  27.170  50.550  1.00  0.00           H
ATOM   3241  HB2 CYS A 216      35.950  28.220  49.140  1.00  0.00           H
ATOM   3242  SG  CYS A 216      34.810  26.070  48.970  1.00  0.00           S
ATOM   3243  HG1 CYS A 216      34.340  26.670  47.890  1.00  0.00           H
ATOM   3244  C   CYS A 216      34.840  29.320  51.540  1.00  0.00           C
ATOM   3245  O   CYS A 216      34.820  29.040  52.730  1.00  0.00           O
ATOM   3246  N   VAL A 217      35.320  30.500  51.090  1.00  0.00           N
ATOM   3247  HN  VAL A 217      35.370  30.810  50.150  1.00  0.00           H
ATOM   3248  CA  VAL A 217      35.610  31.500  52.100  1.00  0.00           C
ATOM   3249  HA  VAL A 217      36.400  31.210  52.780  1.00  0.00           H
ATOM   3250  CB  VAL A 217      36.130  32.710  51.390  1.00  0.00           C
ATOM   3251  HB  VAL A 217      35.440  32.930  50.550  1.00  0.00           H
ATOM   3252  CG1 VAL A 217      36.390  33.870  52.360  1.00  0.00           C
ATOM   3253 HG11 VAL A 217      37.100  33.490  53.120  1.00  0.00           H
ATOM   3254 HG12 VAL A 217      35.550  34.220  52.990  1.00  0.00           H
ATOM   3255 HG13 VAL A 217      36.700  34.790  51.830  1.00  0.00           H
ATOM   3256  CG2 VAL A 217      37.530  32.360  50.730  1.00  0.00           C
ATOM   3257 HG21 VAL A 217      38.240  32.090  51.540  1.00  0.00           H
ATOM   3258 HG22 VAL A 217      37.940  33.230  50.170  1.00  0.00           H
ATOM   3259 HG23 VAL A 217      37.550  31.460  50.070  1.00  0.00           H
ATOM   3260  C   VAL A 217      34.490  31.920  53.000  1.00  0.00           C
ATOM   3261  O   VAL A 217      34.750  31.920  54.170  1.00  0.00           O
ATOM   3262  N   PHE A 218      33.270  32.160  52.500  1.00  0.00           N
ATOM   3263  HN  PHE A 218      33.030  32.010  51.540  1.00  0.00           H
ATOM   3264  CA  PHE A 218      32.120  32.440  53.310  1.00  0.00           C
ATOM   3265  HA  PHE A 218      32.240  33.370  53.850  1.00  0.00           H
ATOM   3266  CB  PHE A 218      30.930  32.610  52.350  1.00  0.00           C
ATOM   3267  HB1 PHE A 218      30.940  31.630  51.830  1.00  0.00           H
ATOM   3268  HB2 PHE A 218      31.120  33.440  51.650  1.00  0.00           H
ATOM   3269  CG  PHE A 218      29.680  32.910  53.080  1.00  0.00           C
ATOM   3270  CD1 PHE A 218      29.610  34.000  53.880  1.00  0.00           C
ATOM   3271  HD1 PHE A 218      30.500  34.580  54.090  1.00  0.00           H
ATOM   3272  CE1 PHE A 218      28.400  34.360  54.510  1.00  0.00           C
ATOM   3273  HE1 PHE A 218      28.400  35.220  55.160  1.00  0.00           H
ATOM   3274  CZ  PHE A 218      27.300  33.520  54.230  1.00  0.00           C
ATOM   3275  HZ  PHE A 218      26.320  33.710  54.650  1.00  0.00           H
ATOM   3276  CD2 PHE A 218      28.640  32.080  52.860  1.00  0.00           C
ATOM   3277  HD2 PHE A 218      28.810  31.160  52.320  1.00  0.00           H
ATOM   3278  CE2 PHE A 218      27.410  32.390  53.440  1.00  0.00           C
ATOM   3279  HE2 PHE A 218      26.560  31.750  53.240  1.00  0.00           H
ATOM   3280  C   PHE A 218      31.870  31.320  54.370  1.00  0.00           C
ATOM   3281  O   PHE A 218      31.880  31.540  55.560  1.00  0.00           O
ATOM   3282  N   LEU A 219      31.690  30.020  53.970  1.00  0.00           N
ATOM   3283  HN  LEU A 219      31.780  29.700  53.030  1.00  0.00           H
ATOM   3284  CA  LEU A 219      31.280  29.000  54.910  1.00  0.00           C
ATOM   3285  HA  LEU A 219      30.370  29.350  55.380  1.00  0.00           H
ATOM   3286  CB  LEU A 219      30.950  27.600  54.320  1.00  0.00           C
ATOM   3287  HB1 LEU A 219      30.660  26.900  55.140  1.00  0.00           H
ATOM   3288  HB2 LEU A 219      31.740  27.330  53.590  1.00  0.00           H
ATOM   3289  CG  LEU A 219      29.640  27.560  53.540  1.00  0.00           C
ATOM   3290  HG  LEU A 219      29.690  28.390  52.800  1.00  0.00           H
ATOM   3291  CD1 LEU A 219      29.550  26.290  52.630  1.00  0.00           C
ATOM   3292 HD11 LEU A 219      30.370  26.300  51.880  1.00  0.00           H
ATOM   3293 HD12 LEU A 219      28.550  26.190  52.150  1.00  0.00           H
ATOM   3294 HD13 LEU A 219      29.800  25.380  53.210  1.00  0.00           H
ATOM   3295  CD2 LEU A 219      28.520  27.860  54.540  1.00  0.00           C
ATOM   3296 HD21 LEU A 219      28.470  28.940  54.810  1.00  0.00           H
ATOM   3297 HD22 LEU A 219      28.670  27.200  55.420  1.00  0.00           H
ATOM   3298 HD23 LEU A 219      27.510  27.520  54.220  1.00  0.00           H
ATOM   3299  C   LEU A 219      32.260  28.780  56.060  1.00  0.00           C
ATOM   3300  O   LEU A 219      31.840  28.560  57.180  1.00  0.00           O
ATOM   3301  N   PHE A 220      33.540  28.960  55.760  1.00  0.00           N
ATOM   3302  HN  PHE A 220      33.740  29.130  54.800  1.00  0.00           H
ATOM   3303  CA  PHE A 220      34.590  28.670  56.670  1.00  0.00           C
ATOM   3304  HA  PHE A 220      34.230  27.990  57.440  1.00  0.00           H
ATOM   3305  CB  PHE A 220      35.690  27.850  55.950  1.00  0.00           C
ATOM   3306  HB1 PHE A 220      36.620  27.780  56.560  1.00  0.00           H
ATOM   3307  HB2 PHE A 220      35.940  28.270  54.950  1.00  0.00           H
ATOM   3308  CG  PHE A 220      35.180  26.400  55.810  1.00  0.00           C
ATOM   3309  CD1 PHE A 220      35.460  25.560  56.880  1.00  0.00           C
ATOM   3310  HD1 PHE A 220      35.950  25.970  57.750  1.00  0.00           H
ATOM   3311  CE1 PHE A 220      35.140  24.230  56.810  1.00  0.00           C
ATOM   3312  HE1 PHE A 220      35.250  23.500  57.600  1.00  0.00           H
ATOM   3313  CZ  PHE A 220      34.480  23.830  55.690  1.00  0.00           C
ATOM   3314  HZ  PHE A 220      34.140  22.820  55.530  1.00  0.00           H
ATOM   3315  CD2 PHE A 220      34.490  25.990  54.670  1.00  0.00           C
ATOM   3316  HD2 PHE A 220      34.280  26.770  53.950  1.00  0.00           H
ATOM   3317  CE2 PHE A 220      34.120  24.670  54.640  1.00  0.00           C
ATOM   3318  HE2 PHE A 220      33.490  24.370  53.810  1.00  0.00           H
ATOM   3319  C   PHE A 220      35.330  29.790  57.360  1.00  0.00           C
ATOM   3320  O   PHE A 220      35.940  29.610  58.430  1.00  0.00           O
ATOM   3321  N   ALA A 221      35.240  31.070  56.910  1.00  0.00           N
ATOM   3322  HN  ALA A 221      34.630  31.250  56.140  1.00  0.00           H
ATOM   3323  CA  ALA A 221      35.720  32.250  57.600  1.00  0.00           C
ATOM   3324  HA  ALA A 221      36.350  32.070  58.450  1.00  0.00           H
ATOM   3325  CB  ALA A 221      36.580  33.170  56.700  1.00  0.00           C
ATOM   3326  HB1 ALA A 221      37.480  32.720  56.220  1.00  0.00           H
ATOM   3327  HB2 ALA A 221      36.920  34.070  57.250  1.00  0.00           H
ATOM   3328  HB3 ALA A 221      36.050  33.710  55.880  1.00  0.00           H
ATOM   3329  C   ALA A 221      34.560  33.040  58.160  1.00  0.00           C
ATOM   3330  O   ALA A 221      34.690  34.100  58.780  1.00  0.00           O
ATOM   3331  N   PHE A 222      33.340  32.500  57.970  1.00  0.00           N
ATOM   3332  HN  PHE A 222      33.240  31.640  57.480  1.00  0.00           H
ATOM   3333  CA  PHE A 222      32.140  33.050  58.500  1.00  0.00           C
ATOM   3334  HA  PHE A 222      32.480  33.710  59.290  1.00  0.00           H
ATOM   3335  CB  PHE A 222      31.510  34.040  57.550  1.00  0.00           C
ATOM   3336  HB1 PHE A 222      31.130  33.540  56.630  1.00  0.00           H
ATOM   3337  HB2 PHE A 222      32.280  34.800  57.330  1.00  0.00           H
ATOM   3338  CG  PHE A 222      30.340  34.770  58.260  1.00  0.00           C
ATOM   3339  CD1 PHE A 222      30.590  35.810  59.140  1.00  0.00           C
ATOM   3340  HD1 PHE A 222      31.650  35.980  59.300  1.00  0.00           H
ATOM   3341  CE1 PHE A 222      29.510  36.510  59.750  1.00  0.00           C
ATOM   3342  HE1 PHE A 222      29.660  37.360  60.400  1.00  0.00           H
ATOM   3343  CZ  PHE A 222      28.160  36.170  59.380  1.00  0.00           C
ATOM   3344  HZ  PHE A 222      27.310  36.720  59.740  1.00  0.00           H
ATOM   3345  CD2 PHE A 222      28.990  34.380  57.990  1.00  0.00           C
ATOM   3346  HD2 PHE A 222      28.890  33.610  57.240  1.00  0.00           H
ATOM   3347  CE2 PHE A 222      27.950  35.150  58.510  1.00  0.00           C
ATOM   3348  HE2 PHE A 222      27.000  34.870  58.080  1.00  0.00           H
ATOM   3349  C   PHE A 222      31.280  32.030  59.210  1.00  0.00           C
ATOM   3350  O   PHE A 222      31.440  31.790  60.370  1.00  0.00           O
ATOM   3351  N   VAL A 223      30.370  31.320  58.440  1.00  0.00           N
ATOM   3352  HN  VAL A 223      30.420  31.550  57.470  1.00  0.00           H
ATOM   3353  CA  VAL A 223      29.210  30.460  58.930  1.00  0.00           C
ATOM   3354  HA  VAL A 223      28.550  31.180  59.400  1.00  0.00           H
ATOM   3355  CB  VAL A 223      28.430  29.790  57.760  1.00  0.00           C
ATOM   3356  HB  VAL A 223      28.990  28.990  57.230  1.00  0.00           H
ATOM   3357  CG1 VAL A 223      27.100  29.140  58.270  1.00  0.00           C
ATOM   3358 HG11 VAL A 223      26.410  28.730  57.510  1.00  0.00           H
ATOM   3359 HG12 VAL A 223      26.550  30.010  58.700  1.00  0.00           H
ATOM   3360 HG13 VAL A 223      27.370  28.500  59.130  1.00  0.00           H
ATOM   3361  CG2 VAL A 223      28.140  30.920  56.680  1.00  0.00           C
ATOM   3362 HG21 VAL A 223      27.390  30.580  55.930  1.00  0.00           H
ATOM   3363 HG22 VAL A 223      29.040  31.210  56.100  1.00  0.00           H
ATOM   3364 HG23 VAL A 223      27.740  31.780  57.250  1.00  0.00           H
ATOM   3365  C   VAL A 223      29.610  29.380  59.930  1.00  0.00           C
ATOM   3366  O   VAL A 223      29.200  29.400  61.060  1.00  0.00           O
ATOM   3367  N   VAL A 224      30.560  28.510  59.630  1.00  0.00           N
ATOM   3368  HN  VAL A 224      30.960  28.510  58.710  1.00  0.00           H
ATOM   3369  CA  VAL A 224      31.010  27.420  60.450  1.00  0.00           C
ATOM   3370  HA  VAL A 224      30.160  26.870  60.840  1.00  0.00           H
ATOM   3371  CB  VAL A 224      31.970  26.520  59.710  1.00  0.00           C
ATOM   3372  HB  VAL A 224      32.720  27.120  59.150  1.00  0.00           H
ATOM   3373  CG1 VAL A 224      32.720  25.570  60.630  1.00  0.00           C
ATOM   3374 HG11 VAL A 224      33.450  26.200  61.190  1.00  0.00           H
ATOM   3375 HG12 VAL A 224      33.340  24.830  60.070  1.00  0.00           H
ATOM   3376 HG13 VAL A 224      31.950  25.080  61.260  1.00  0.00           H
ATOM   3377  CG2 VAL A 224      31.330  25.630  58.680  1.00  0.00           C
ATOM   3378 HG21 VAL A 224      30.330  25.180  58.900  1.00  0.00           H
ATOM   3379 HG22 VAL A 224      32.020  24.820  58.380  1.00  0.00           H
ATOM   3380 HG23 VAL A 224      31.220  26.180  57.720  1.00  0.00           H
ATOM   3381  C   VAL A 224      31.700  27.950  61.680  1.00  0.00           C
ATOM   3382  O   VAL A 224      31.260  27.500  62.750  1.00  0.00           O
ATOM   3383  N   PRO A 225      32.650  28.900  61.690  1.00  0.00           N
ATOM   3384  CD  PRO A 225      33.480  29.240  60.580  1.00  0.00           C
ATOM   3385  HD1 PRO A 225      32.930  29.610  59.690  1.00  0.00           H
ATOM   3386  HD2 PRO A 225      34.080  28.350  60.320  1.00  0.00           H
ATOM   3387  CA  PRO A 225      33.230  29.310  62.970  1.00  0.00           C
ATOM   3388  HA  PRO A 225      33.530  28.500  63.610  1.00  0.00           H
ATOM   3389  CB  PRO A 225      34.540  30.040  62.580  1.00  0.00           C
ATOM   3390  HB1 PRO A 225      35.430  29.390  62.740  1.00  0.00           H
ATOM   3391  HB2 PRO A 225      34.750  31.000  63.090  1.00  0.00           H
ATOM   3392  CG  PRO A 225      34.410  30.320  61.100  1.00  0.00           C
ATOM   3393  HG1 PRO A 225      33.830  31.270  61.140  1.00  0.00           H
ATOM   3394  HG2 PRO A 225      35.390  30.280  60.570  1.00  0.00           H
ATOM   3395  C   PRO A 225      32.260  30.130  63.810  1.00  0.00           C
ATOM   3396  O   PRO A 225      32.280  30.110  65.030  1.00  0.00           O
ATOM   3397  N   ILE A 226      31.450  31.010  63.220  1.00  0.00           N
ATOM   3398  HN  ILE A 226      31.450  31.050  62.230  1.00  0.00           H
ATOM   3399  CA  ILE A 226      30.460  31.840  63.870  1.00  0.00           C
ATOM   3400  HA  ILE A 226      30.890  32.410  64.680  1.00  0.00           H
ATOM   3401  CB  ILE A 226      29.850  32.990  62.990  1.00  0.00           C
ATOM   3402  HB  ILE A 226      29.520  32.630  61.990  1.00  0.00           H
ATOM   3403  CG2 ILE A 226      28.620  33.700  63.680  1.00  0.00           C
ATOM   3404 HG21 ILE A 226      27.810  32.950  63.790  1.00  0.00           H
ATOM   3405 HG22 ILE A 226      28.190  34.620  63.230  1.00  0.00           H
ATOM   3406 HG23 ILE A 226      28.990  33.950  64.690  1.00  0.00           H
ATOM   3407  CG1 ILE A 226      30.920  34.070  62.610  1.00  0.00           C
ATOM   3408 HG11 ILE A 226      30.520  34.600  61.720  1.00  0.00           H
ATOM   3409 HG12 ILE A 226      31.840  33.620  62.170  1.00  0.00           H
ATOM   3410  CD  ILE A 226      31.250  35.030  63.720  1.00  0.00           C
ATOM   3411  HD1 ILE A 226      31.930  35.820  63.330  1.00  0.00           H
ATOM   3412  HD2 ILE A 226      31.900  34.420  64.390  1.00  0.00           H
ATOM   3413  HD3 ILE A 226      30.430  35.460  64.340  1.00  0.00           H
ATOM   3414  C   ILE A 226      29.400  31.010  64.530  1.00  0.00           C
ATOM   3415  O   ILE A 226      29.010  31.220  65.670  1.00  0.00           O
ATOM   3416  N   LEU A 227      29.040  29.880  63.930  1.00  0.00           N
ATOM   3417  HN  LEU A 227      29.280  29.730  62.980  1.00  0.00           H
ATOM   3418  CA  LEU A 227      28.330  28.780  64.560  1.00  0.00           C
ATOM   3419  HA  LEU A 227      27.470  29.260  65.010  1.00  0.00           H
ATOM   3420  CB  LEU A 227      27.960  27.590  63.640  1.00  0.00           C
ATOM   3421  HB1 LEU A 227      28.860  27.010  63.340  1.00  0.00           H
ATOM   3422  HB2 LEU A 227      27.440  27.990  62.750  1.00  0.00           H
ATOM   3423  CG  LEU A 227      27.030  26.460  64.200  1.00  0.00           C
ATOM   3424  HG  LEU A 227      27.460  25.950  65.090  1.00  0.00           H
ATOM   3425  CD1 LEU A 227      25.660  27.120  64.550  1.00  0.00           C
ATOM   3426 HD11 LEU A 227      25.710  27.550  65.580  1.00  0.00           H
ATOM   3427 HD12 LEU A 227      24.800  26.420  64.510  1.00  0.00           H
ATOM   3428 HD13 LEU A 227      25.450  27.980  63.880  1.00  0.00           H
ATOM   3429  CD2 LEU A 227      26.820  25.410  63.110  1.00  0.00           C
ATOM   3430 HD21 LEU A 227      27.790  25.110  62.660  1.00  0.00           H
ATOM   3431 HD22 LEU A 227      26.160  25.740  62.270  1.00  0.00           H
ATOM   3432 HD23 LEU A 227      26.320  24.490  63.480  1.00  0.00           H
ATOM   3433  C   LEU A 227      29.120  28.110  65.760  1.00  0.00           C
ATOM   3434  O   LEU A 227      28.500  27.830  66.800  1.00  0.00           O
ATOM   3435  N   ILE A 228      30.420  27.880  65.670  1.00  0.00           N
ATOM   3436  HN  ILE A 228      30.920  28.150  64.850  1.00  0.00           H
ATOM   3437  CA  ILE A 228      31.190  27.580  66.870  1.00  0.00           C
ATOM   3438  HA  ILE A 228      30.810  26.660  67.300  1.00  0.00           H
ATOM   3439  CB  ILE A 228      32.590  27.160  66.590  1.00  0.00           C
ATOM   3440  HB  ILE A 228      33.130  27.970  66.060  1.00  0.00           H
ATOM   3441  CG2 ILE A 228      33.350  26.890  67.860  1.00  0.00           C
ATOM   3442 HG21 ILE A 228      32.740  26.200  68.490  1.00  0.00           H
ATOM   3443 HG22 ILE A 228      33.560  27.850  68.380  1.00  0.00           H
ATOM   3444 HG23 ILE A 228      34.320  26.380  67.680  1.00  0.00           H
ATOM   3445  CG1 ILE A 228      32.660  25.920  65.780  1.00  0.00           C
ATOM   3446 HG11 ILE A 228      31.880  25.830  65.000  1.00  0.00           H
ATOM   3447 HG12 ILE A 228      32.590  25.120  66.550  1.00  0.00           H
ATOM   3448  CD  ILE A 228      34.020  25.820  65.060  1.00  0.00           C
ATOM   3449  HD1 ILE A 228      34.890  25.590  65.710  1.00  0.00           H
ATOM   3450  HD2 ILE A 228      34.180  26.710  64.420  1.00  0.00           H
ATOM   3451  HD3 ILE A 228      33.960  25.010  64.310  1.00  0.00           H
ATOM   3452  C   ILE A 228      31.130  28.610  67.980  1.00  0.00           C
ATOM   3453  O   ILE A 228      30.810  28.260  69.170  1.00  0.00           O
ATOM   3454  N   ILE A 229      31.310  29.920  67.650  1.00  0.00           N
ATOM   3455  HN  ILE A 229      31.440  30.190  66.700  1.00  0.00           H
ATOM   3456  CA  ILE A 229      31.330  31.050  68.540  1.00  0.00           C
ATOM   3457  HA  ILE A 229      32.070  30.960  69.330  1.00  0.00           H
ATOM   3458  CB  ILE A 229      31.810  32.340  67.950  1.00  0.00           C
ATOM   3459  HB  ILE A 229      31.200  32.440  67.030  1.00  0.00           H
ATOM   3460  CG2 ILE A 229      31.570  33.610  68.850  1.00  0.00           C
ATOM   3461 HG21 ILE A 229      31.970  34.480  68.290  1.00  0.00           H
ATOM   3462 HG22 ILE A 229      32.300  33.580  69.680  1.00  0.00           H
ATOM   3463 HG23 ILE A 229      30.500  33.810  69.070  1.00  0.00           H
ATOM   3464  CG1 ILE A 229      33.230  32.150  67.540  1.00  0.00           C
ATOM   3465 HG11 ILE A 229      33.390  31.210  66.970  1.00  0.00           H
ATOM   3466 HG12 ILE A 229      33.920  32.130  68.420  1.00  0.00           H
ATOM   3467  CD  ILE A 229      33.650  33.330  66.640  1.00  0.00           C
ATOM   3468  HD1 ILE A 229      33.630  34.340  67.110  1.00  0.00           H
ATOM   3469  HD2 ILE A 229      33.020  33.310  65.730  1.00  0.00           H
ATOM   3470  HD3 ILE A 229      34.670  33.050  66.310  1.00  0.00           H
ATOM   3471  C   ILE A 229      29.980  31.210  69.270  1.00  0.00           C
ATOM   3472  O   ILE A 229      29.910  31.400  70.500  1.00  0.00           O
ATOM   3473  N   THR A 230      28.880  31.000  68.510  1.00  0.00           N
ATOM   3474  HN  THR A 230      29.130  31.060  67.540  1.00  0.00           H
ATOM   3475  CA  THR A 230      27.530  31.000  68.920  1.00  0.00           C
ATOM   3476  HA  THR A 230      27.420  31.900  69.500  1.00  0.00           H
ATOM   3477  CB  THR A 230      26.510  30.820  67.730  1.00  0.00           C
ATOM   3478  HB  THR A 230      26.680  29.820  67.270  1.00  0.00           H
ATOM   3479  OG1 THR A 230      26.680  31.850  66.810  1.00  0.00           O
ATOM   3480  HG1 THR A 230      27.560  31.820  66.430  1.00  0.00           H
ATOM   3481  CG2 THR A 230      25.060  30.950  68.200  1.00  0.00           C
ATOM   3482 HG21 THR A 230      24.430  31.050  67.290  1.00  0.00           H
ATOM   3483 HG22 THR A 230      24.980  31.940  68.700  1.00  0.00           H
ATOM   3484 HG23 THR A 230      24.620  30.110  68.760  1.00  0.00           H
ATOM   3485  C   THR A 230      27.230  29.860  69.890  1.00  0.00           C
ATOM   3486  O   THR A 230      26.510  30.070  70.860  1.00  0.00           O
ATOM   3487  N   VAL A 231      27.770  28.640  69.590  1.00  0.00           N
ATOM   3488  HN  VAL A 231      28.300  28.480  68.760  1.00  0.00           H
ATOM   3489  CA  VAL A 231      27.680  27.460  70.380  1.00  0.00           C
ATOM   3490  HA  VAL A 231      26.620  27.370  70.580  1.00  0.00           H
ATOM   3491  CB  VAL A 231      27.990  26.130  69.660  1.00  0.00           C
ATOM   3492  HB  VAL A 231      28.990  26.010  69.180  1.00  0.00           H
ATOM   3493  CG1 VAL A 231      27.900  24.890  70.600  1.00  0.00           C
ATOM   3494 HG11 VAL A 231      28.880  24.680  71.070  1.00  0.00           H
ATOM   3495 HG12 VAL A 231      27.670  24.010  69.970  1.00  0.00           H
ATOM   3496 HG13 VAL A 231      27.120  25.080  71.370  1.00  0.00           H
ATOM   3497  CG2 VAL A 231      26.920  25.980  68.540  1.00  0.00           C
ATOM   3498 HG21 VAL A 231      25.960  25.520  68.870  1.00  0.00           H
ATOM   3499 HG22 VAL A 231      27.380  25.330  67.760  1.00  0.00           H
ATOM   3500 HG23 VAL A 231      26.710  26.940  68.020  1.00  0.00           H
ATOM   3501  C   VAL A 231      28.240  27.570  71.720  1.00  0.00           C
ATOM   3502  O   VAL A 231      27.660  27.230  72.780  1.00  0.00           O
ATOM   3503  N   CYS A 232      29.510  28.100  71.770  1.00  0.00           N
ATOM   3504  HN  CYS A 232      29.910  28.310  70.890  1.00  0.00           H
ATOM   3505  CA  CYS A 232      30.240  28.340  72.960  1.00  0.00           C
ATOM   3506  HA  CYS A 232      30.480  27.400  73.440  1.00  0.00           H
ATOM   3507  CB  CYS A 232      31.660  28.820  72.660  1.00  0.00           C
ATOM   3508  HB1 CYS A 232      32.080  29.090  73.650  1.00  0.00           H
ATOM   3509  HB2 CYS A 232      31.550  29.680  71.970  1.00  0.00           H
ATOM   3510  SG  CYS A 232      32.700  27.480  71.850  1.00  0.00           S
ATOM   3511  HG1 CYS A 232      31.980  27.570  70.740  1.00  0.00           H
ATOM   3512  C   CYS A 232      29.650  29.350  73.990  1.00  0.00           C
ATOM   3513  O   CYS A 232      29.510  29.030  75.230  1.00  0.00           O
ATOM   3514  N   TYR A 233      29.140  30.490  73.500  1.00  0.00           N
ATOM   3515  HN  TYR A 233      29.160  30.630  72.510  1.00  0.00           H
ATOM   3516  CA  TYR A 233      28.470  31.500  74.350  1.00  0.00           C
ATOM   3517  HA  TYR A 233      29.020  31.520  75.280  1.00  0.00           H
ATOM   3518  CB  TYR A 233      28.380  32.830  73.550  1.00  0.00           C
ATOM   3519  HB1 TYR A 233      27.510  33.470  73.830  1.00  0.00           H
ATOM   3520  HB2 TYR A 233      28.240  32.540  72.490  1.00  0.00           H
ATOM   3521  CG  TYR A 233      29.670  33.520  73.680  1.00  0.00           C
ATOM   3522  CD1 TYR A 233      30.170  33.920  74.870  1.00  0.00           C
ATOM   3523  HD1 TYR A 233      29.650  33.760  75.800  1.00  0.00           H
ATOM   3524  CE1 TYR A 233      31.510  34.340  75.060  1.00  0.00           C
ATOM   3525  HE1 TYR A 233      31.880  34.450  76.070  1.00  0.00           H
ATOM   3526  CZ  TYR A 233      32.410  34.290  73.940  1.00  0.00           C
ATOM   3527  OH  TYR A 233      33.800  34.450  73.920  1.00  0.00           O
ATOM   3528  HH  TYR A 233      34.060  34.440  73.000  1.00  0.00           H
ATOM   3529  CD2 TYR A 233      30.440  33.850  72.560  1.00  0.00           C
ATOM   3530  HD2 TYR A 233      30.000  33.630  71.600  1.00  0.00           H
ATOM   3531  CE2 TYR A 233      31.820  34.190  72.660  1.00  0.00           C
ATOM   3532  HE2 TYR A 233      32.350  34.210  71.730  1.00  0.00           H
ATOM   3533  C   TYR A 233      27.030  31.020  74.600  1.00  0.00           C
ATOM   3534  O   TYR A 233      26.530  31.310  75.620  1.00  0.00           O
ATOM   3535  N   GLY A 234      26.470  30.200  73.740  1.00  0.00           N
ATOM   3536  HN  GLY A 234      26.760  29.970  72.810  1.00  0.00           H
ATOM   3537  CA  GLY A 234      25.240  29.570  74.080  1.00  0.00           C
ATOM   3538  HA1 GLY A 234      25.010  28.900  73.260  1.00  0.00           H
ATOM   3539  HA2 GLY A 234      24.500  30.350  74.210  1.00  0.00           H
ATOM   3540  C   GLY A 234      25.290  28.740  75.340  1.00  0.00           C
ATOM   3541  O   GLY A 234      24.460  28.890  76.230  1.00  0.00           O
ATOM   3542  N   LEU A 235      26.300  27.850  75.380  1.00  0.00           N
ATOM   3543  HN  LEU A 235      26.810  27.800  74.530  1.00  0.00           H
ATOM   3544  CA  LEU A 235      26.400  26.760  76.480  1.00  0.00           C
ATOM   3545  HA  LEU A 235      25.420  26.380  76.710  1.00  0.00           H
ATOM   3546  CB  LEU A 235      27.450  25.620  76.170  1.00  0.00           C
ATOM   3547  HB1 LEU A 235      27.630  25.040  77.100  1.00  0.00           H
ATOM   3548  HB2 LEU A 235      28.430  26.090  75.950  1.00  0.00           H
ATOM   3549  CG  LEU A 235      27.050  24.570  75.050  1.00  0.00           C
ATOM   3550  HG  LEU A 235      26.970  25.130  74.100  1.00  0.00           H
ATOM   3551  CD1 LEU A 235      28.150  23.490  74.980  1.00  0.00           C
ATOM   3552 HD11 LEU A 235      27.780  22.670  74.340  1.00  0.00           H
ATOM   3553 HD12 LEU A 235      28.550  23.280  76.000  1.00  0.00           H
ATOM   3554 HD13 LEU A 235      29.030  23.960  74.480  1.00  0.00           H
ATOM   3555  CD2 LEU A 235      25.680  23.970  75.300  1.00  0.00           C
ATOM   3556 HD21 LEU A 235      24.920  24.760  75.110  1.00  0.00           H
ATOM   3557 HD22 LEU A 235      25.580  23.530  76.310  1.00  0.00           H
ATOM   3558 HD23 LEU A 235      25.510  23.150  74.560  1.00  0.00           H
ATOM   3559  C   LEU A 235      26.900  27.380  77.830  1.00  0.00           C
ATOM   3560  O   LEU A 235      26.590  26.920  78.920  1.00  0.00           O
ATOM   3561  N   MET A 236      27.710  28.460  77.710  1.00  0.00           N
ATOM   3562  HN  MET A 236      28.100  28.680  76.810  1.00  0.00           H
ATOM   3563  CA  MET A 236      28.040  29.470  78.820  1.00  0.00           C
ATOM   3564  HA  MET A 236      28.360  28.810  79.620  1.00  0.00           H
ATOM   3565  CB  MET A 236      29.140  30.460  78.430  1.00  0.00           C
ATOM   3566  HB1 MET A 236      29.150  31.360  79.080  1.00  0.00           H
ATOM   3567  HB2 MET A 236      28.960  30.820  77.400  1.00  0.00           H
ATOM   3568  CG  MET A 236      30.570  29.840  78.270  1.00  0.00           C
ATOM   3569  HG1 MET A 236      30.580  29.130  77.420  1.00  0.00           H
ATOM   3570  HG2 MET A 236      30.750  29.230  79.170  1.00  0.00           H
ATOM   3571  SD  MET A 236      31.850  31.100  78.300  1.00  0.00           S
ATOM   3572  CE  MET A 236      32.450  31.350  76.570  1.00  0.00           C
ATOM   3573  HE1 MET A 236      31.590  31.720  75.980  1.00  0.00           H
ATOM   3574  HE2 MET A 236      32.810  30.450  76.040  1.00  0.00           H
ATOM   3575  HE3 MET A 236      33.210  32.160  76.520  1.00  0.00           H
ATOM   3576  C   MET A 236      26.780  30.270  79.290  1.00  0.00           C
ATOM   3577  O   MET A 236      26.460  30.260  80.450  1.00  0.00           O
ATOM   3578  N   LEU A 237      26.040  30.870  78.360  1.00  0.00           N
ATOM   3579  HN  LEU A 237      26.340  30.960  77.420  1.00  0.00           H
ATOM   3580  CA  LEU A 237      24.810  31.620  78.630  1.00  0.00           C
ATOM   3581  HA  LEU A 237      24.990  32.550  79.160  1.00  0.00           H
ATOM   3582  CB  LEU A 237      24.030  32.050  77.280  1.00  0.00           C
ATOM   3583  HB1 LEU A 237      24.040  31.210  76.560  1.00  0.00           H
ATOM   3584  HB2 LEU A 237      24.790  32.720  76.820  1.00  0.00           H
ATOM   3585  CG  LEU A 237      22.650  32.840  77.240  1.00  0.00           C
ATOM   3586  HG  LEU A 237      22.490  33.300  76.240  1.00  0.00           H
ATOM   3587  CD1 LEU A 237      21.440  31.890  77.420  1.00  0.00           C
ATOM   3588 HD11 LEU A 237      21.320  31.550  78.470  1.00  0.00           H
ATOM   3589 HD12 LEU A 237      21.490  31.040  76.700  1.00  0.00           H
ATOM   3590 HD13 LEU A 237      20.510  32.490  77.320  1.00  0.00           H
ATOM   3591  CD2 LEU A 237      22.520  34.020  78.240  1.00  0.00           C
ATOM   3592 HD21 LEU A 237      21.460  34.310  78.070  1.00  0.00           H
ATOM   3593 HD22 LEU A 237      23.350  34.750  78.140  1.00  0.00           H
ATOM   3594 HD23 LEU A 237      22.650  33.560  79.240  1.00  0.00           H
ATOM   3595  C   LEU A 237      23.810  30.870  79.440  1.00  0.00           C
ATOM   3596  O   LEU A 237      23.280  31.280  80.470  1.00  0.00           O
ATOM   3597  N   LEU A 238      23.520  29.610  79.140  1.00  0.00           N
ATOM   3598  HN  LEU A 238      23.730  29.200  78.250  1.00  0.00           H
ATOM   3599  CA  LEU A 238      22.510  28.740  79.850  1.00  0.00           C
ATOM   3600  HA  LEU A 238      21.690  29.370  80.200  1.00  0.00           H
ATOM   3601  CB  LEU A 238      21.830  27.590  79.140  1.00  0.00           C
ATOM   3602  HB1 LEU A 238      21.210  27.950  78.290  1.00  0.00           H
ATOM   3603  HB2 LEU A 238      21.130  26.980  79.750  1.00  0.00           H
ATOM   3604  CG  LEU A 238      22.840  26.590  78.500  1.00  0.00           C
ATOM   3605  HG  LEU A 238      23.490  27.290  77.930  1.00  0.00           H
ATOM   3606  CD1 LEU A 238      23.580  25.720  79.490  1.00  0.00           C
ATOM   3607 HD11 LEU A 238      23.990  24.880  78.890  1.00  0.00           H
ATOM   3608 HD12 LEU A 238      22.800  25.370  80.200  1.00  0.00           H
ATOM   3609 HD13 LEU A 238      24.360  26.330  79.980  1.00  0.00           H
ATOM   3610  CD2 LEU A 238      22.170  25.650  77.450  1.00  0.00           C
ATOM   3611 HD21 LEU A 238      21.980  24.680  77.960  1.00  0.00           H
ATOM   3612 HD22 LEU A 238      22.940  25.420  76.680  1.00  0.00           H
ATOM   3613 HD23 LEU A 238      21.320  26.070  76.880  1.00  0.00           H
ATOM   3614  C   LEU A 238      22.930  28.300  81.240  1.00  0.00           C
ATOM   3615  O   LEU A 238      22.090  27.920  82.110  1.00  0.00           O
ATOM   3616  N   ARG A 239      24.230  28.340  81.440  1.00  0.00           N
ATOM   3617  HN  ARG A 239      24.790  28.590  80.660  1.00  0.00           H
ATOM   3618  CA  ARG A 239      24.870  27.940  82.730  1.00  0.00           C
ATOM   3619  HA  ARG A 239      24.400  27.080  83.180  1.00  0.00           H
ATOM   3620  CB  ARG A 239      26.330  27.510  82.400  1.00  0.00           C
ATOM   3621  HB1 ARG A 239      26.900  28.440  82.220  1.00  0.00           H
ATOM   3622  HB2 ARG A 239      26.310  26.980  81.420  1.00  0.00           H
ATOM   3623  CG  ARG A 239      26.990  26.660  83.490  1.00  0.00           C
ATOM   3624  HG1 ARG A 239      26.440  25.700  83.600  1.00  0.00           H
ATOM   3625  HG2 ARG A 239      26.830  27.190  84.450  1.00  0.00           H
ATOM   3626  CD  ARG A 239      28.500  26.480  83.300  1.00  0.00           C
ATOM   3627  HD1 ARG A 239      28.700  26.160  82.260  1.00  0.00           H
ATOM   3628  HD2 ARG A 239      28.880  25.770  84.060  1.00  0.00           H
ATOM   3629  NE  ARG A 239      29.120  27.810  83.560  1.00  0.00           N
ATOM   3630  HE  ARG A 239      28.900  28.570  82.940  1.00  0.00           H
ATOM   3631  CZ  ARG A 239      29.250  28.250  84.800  1.00  0.00           C
ATOM   3632  NH1 ARG A 239      29.500  27.460  85.840  1.00  0.00           N
ATOM   3633 HH11 ARG A 239      29.310  26.480  85.750  1.00  0.00           H
ATOM   3634 HH12 ARG A 239      29.190  27.780  86.730  1.00  0.00           H
ATOM   3635  NH2 ARG A 239      29.180  29.550  85.120  1.00  0.00           N
ATOM   3636 HH21 ARG A 239      28.900  30.270  84.480  1.00  0.00           H
ATOM   3637 HH22 ARG A 239      29.380  29.810  86.070  1.00  0.00           H
ATOM   3638  C   ARG A 239      24.760  29.170  83.660  1.00  0.00           C
ATOM   3639  O   ARG A 239      24.920  29.050  84.860  1.00  0.00           O
ATOM   3640  N   LEU A 240      24.660  30.330  83.050  1.00  0.00           N
ATOM   3641  HN  LEU A 240      24.660  30.410  82.050  1.00  0.00           H
ATOM   3642  CA  LEU A 240      24.530  31.590  83.740  1.00  0.00           C
ATOM   3643  HA  LEU A 240      25.050  31.550  84.680  1.00  0.00           H
ATOM   3644  CB  LEU A 240      25.270  32.650  82.890  1.00  0.00           C
ATOM   3645  HB1 LEU A 240      24.730  32.680  81.920  1.00  0.00           H
ATOM   3646  HB2 LEU A 240      26.310  32.330  82.680  1.00  0.00           H
ATOM   3647  CG  LEU A 240      25.340  34.090  83.320  1.00  0.00           C
ATOM   3648  HG  LEU A 240      24.310  34.460  83.130  1.00  0.00           H
ATOM   3649  CD1 LEU A 240      25.750  34.160  84.770  1.00  0.00           C
ATOM   3650 HD11 LEU A 240      26.790  33.800  84.910  1.00  0.00           H
ATOM   3651 HD12 LEU A 240      25.080  33.780  85.580  1.00  0.00           H
ATOM   3652 HD13 LEU A 240      25.740  35.240  85.040  1.00  0.00           H
ATOM   3653  CD2 LEU A 240      26.350  34.880  82.530  1.00  0.00           C
ATOM   3654 HD21 LEU A 240      26.300  35.880  83.020  1.00  0.00           H
ATOM   3655 HD22 LEU A 240      26.140  35.110  81.460  1.00  0.00           H
ATOM   3656 HD23 LEU A 240      27.370  34.450  82.480  1.00  0.00           H
ATOM   3657  C   LEU A 240      23.070  31.950  83.920  1.00  0.00           C
ATOM   3658  O   LEU A 240      22.710  32.150  85.070  1.00  0.00           O
ATOM   3659  N   ARG A 241      22.210  32.080  82.930  1.00  0.00           N
ATOM   3660  HN  ARG A 241      22.510  31.820  82.020  1.00  0.00           H
ATOM   3661  CA  ARG A 241      20.860  32.600  83.280  1.00  0.00           C
ATOM   3662  HA  ARG A 241      21.040  33.520  83.810  1.00  0.00           H
ATOM   3663  CB  ARG A 241      20.170  33.000  82.010  1.00  0.00           C
ATOM   3664  HB1 ARG A 241      20.870  33.540  81.340  1.00  0.00           H
ATOM   3665  HB2 ARG A 241      19.270  33.610  82.270  1.00  0.00           H
ATOM   3666  CG  ARG A 241      19.540  31.820  81.250  1.00  0.00           C
ATOM   3667  HG1 ARG A 241      18.890  31.190  81.890  1.00  0.00           H
ATOM   3668  HG2 ARG A 241      20.310  31.090  80.900  1.00  0.00           H
ATOM   3669  CD  ARG A 241      18.660  32.250  80.050  1.00  0.00           C
ATOM   3670  HD1 ARG A 241      18.270  31.370  79.500  1.00  0.00           H
ATOM   3671  HD2 ARG A 241      19.330  32.810  79.360  1.00  0.00           H
ATOM   3672  NE  ARG A 241      17.510  33.200  80.380  1.00  0.00           N
ATOM   3673  HE  ARG A 241      17.450  33.690  81.250  1.00  0.00           H
ATOM   3674  CZ  ARG A 241      16.510  33.430  79.560  1.00  0.00           C
ATOM   3675  NH1 ARG A 241      15.450  34.060  79.910  1.00  0.00           N
ATOM   3676 HH11 ARG A 241      15.380  34.350  80.870  1.00  0.00           H
ATOM   3677 HH12 ARG A 241      14.640  34.180  79.340  1.00  0.00           H
ATOM   3678  NH2 ARG A 241      16.380  32.790  78.470  1.00  0.00           N
ATOM   3679 HH21 ARG A 241      17.100  32.320  77.960  1.00  0.00           H
ATOM   3680 HH22 ARG A 241      15.490  32.800  78.020  1.00  0.00           H
ATOM   3681  C   ARG A 241      19.960  31.750  84.120  1.00  0.00           C
ATOM   3682  O   ARG A 241      19.940  30.560  83.930  1.00  0.00           O
ATOM   3683  N   SER A 242      19.220  32.430  85.080  1.00  0.00           N
ATOM   3684  HN  SER A 242      19.240  33.430  85.050  1.00  0.00           H
ATOM   3685  CA  SER A 242      18.250  31.840  86.040  1.00  0.00           C
ATOM   3686  HA  SER A 242      18.400  32.450  86.920  1.00  0.00           H
ATOM   3687  CB  SER A 242      16.740  31.970  85.550  1.00  0.00           C
ATOM   3688  HB1 SER A 242      16.440  33.040  85.520  1.00  0.00           H
ATOM   3689  HB2 SER A 242      16.030  31.550  86.290  1.00  0.00           H
ATOM   3690  OG  SER A 242      16.590  31.500  84.200  1.00  0.00           O
ATOM   3691  HG1 SER A 242      15.730  31.800  83.920  1.00  0.00           H
ATOM   3692  C   SER A 242      18.580  30.430  86.560  1.00  0.00           C
ATOM   3693  O   SER A 242      19.620  30.230  87.210  1.00  0.00           O
ATOM   3694  N   VAL A 243      17.680  29.390  86.330  1.00  0.00           N
ATOM   3695  HN  VAL A 243      16.950  29.630  85.690  1.00  0.00           H
ATOM   3696  CA  VAL A 243      17.820  28.000  86.650  1.00  0.00           C
ATOM   3697  HA  VAL A 243      18.830  27.720  86.900  1.00  0.00           H
ATOM   3698  CB  VAL A 243      17.000  27.700  87.920  1.00  0.00           C
ATOM   3699  HB  VAL A 243      15.960  28.050  87.800  1.00  0.00           H
ATOM   3700  CG1 VAL A 243      16.890  26.160  88.040  1.00  0.00           C
ATOM   3701 HG11 VAL A 243      16.230  25.790  87.230  1.00  0.00           H
ATOM   3702 HG12 VAL A 243      16.410  25.900  89.020  1.00  0.00           H
ATOM   3703 HG13 VAL A 243      17.870  25.640  88.080  1.00  0.00           H
ATOM   3704  CG2 VAL A 243      17.770  28.230  89.150  1.00  0.00           C
ATOM   3705 HG21 VAL A 243      18.750  27.700  89.180  1.00  0.00           H
ATOM   3706 HG22 VAL A 243      17.250  27.860  90.060  1.00  0.00           H
ATOM   3707 HG23 VAL A 243      17.960  29.320  89.160  1.00  0.00           H
ATOM   3708  C   VAL A 243      17.210  27.290  85.440  1.00  0.00           C
ATOM   3709  O   VAL A 243      16.140  27.660  84.980  1.00  0.00           O
ATOM   3710  N   ARG A 244      17.870  26.260  84.830  1.00  0.00           N
ATOM   3711  HN  ARG A 244      18.820  26.060  85.050  1.00  0.00           H
ATOM   3712  CA  ARG A 244      17.330  25.580  83.650  1.00  0.00           C
ATOM   3713  HA  ARG A 244      16.620  26.160  83.080  1.00  0.00           H
ATOM   3714  CB  ARG A 244      18.370  25.260  82.550  1.00  0.00           C
ATOM   3715  HB1 ARG A 244      17.910  24.600  81.780  1.00  0.00           H
ATOM   3716  HB2 ARG A 244      19.170  24.650  83.010  1.00  0.00           H
ATOM   3717  CG  ARG A 244      18.890  26.470  81.770  1.00  0.00           C
ATOM   3718  HG1 ARG A 244      19.980  26.360  81.580  1.00  0.00           H
ATOM   3719  HG2 ARG A 244      18.860  27.410  82.360  1.00  0.00           H
ATOM   3720  CD  ARG A 244      18.180  26.660  80.430  1.00  0.00           C
ATOM   3721  HD1 ARG A 244      18.460  27.560  79.830  1.00  0.00           H
ATOM   3722  HD2 ARG A 244      17.080  26.690  80.620  1.00  0.00           H
ATOM   3723  NE  ARG A 244      18.660  25.490  79.620  1.00  0.00           N
ATOM   3724  HE  ARG A 244      19.210  24.790  80.080  1.00  0.00           H
ATOM   3725  CZ  ARG A 244      18.310  25.250  78.340  1.00  0.00           C
ATOM   3726  NH1 ARG A 244      18.460  24.060  77.830  1.00  0.00           N
ATOM   3727 HH11 ARG A 244      19.230  23.520  78.170  1.00  0.00           H
ATOM   3728 HH12 ARG A 244      17.890  23.740  77.080  1.00  0.00           H
ATOM   3729  NH2 ARG A 244      17.790  26.110  77.530  1.00  0.00           N
ATOM   3730 HH21 ARG A 244      17.890  27.070  77.790  1.00  0.00           H
ATOM   3731 HH22 ARG A 244      17.990  25.930  76.570  1.00  0.00           H
ATOM   3732  C   ARG A 244      16.290  24.500  84.000  1.00  0.00           C
ATOM   3733  O   ARG A 244      16.030  24.170  85.170  1.00  0.00           O
ATOM   3734  N   LEU A 245      15.570  24.040  82.950  1.00  0.00           N
ATOM   3735  HN  LEU A 245      15.940  24.110  82.020  1.00  0.00           H
ATOM   3736  CA  LEU A 245      14.280  23.350  83.190  1.00  0.00           C
ATOM   3737  HA  LEU A 245      14.100  23.120  84.230  1.00  0.00           H
ATOM   3738  CB  LEU A 245      14.290  21.910  82.490  1.00  0.00           C
ATOM   3739  HB1 LEU A 245      15.200  21.460  82.950  1.00  0.00           H
ATOM   3740  HB2 LEU A 245      14.380  21.980  81.390  1.00  0.00           H
ATOM   3741  CG  LEU A 245      13.250  20.830  82.670  1.00  0.00           C
ATOM   3742  HG  LEU A 245      12.780  20.940  83.670  1.00  0.00           H
ATOM   3743  CD1 LEU A 245      12.100  20.900  81.610  1.00  0.00           C
ATOM   3744 HD11 LEU A 245      11.540  19.970  81.810  1.00  0.00           H
ATOM   3745 HD12 LEU A 245      12.560  20.950  80.600  1.00  0.00           H
ATOM   3746 HD13 LEU A 245      11.460  21.790  81.760  1.00  0.00           H
ATOM   3747  CD2 LEU A 245      13.990  19.520  82.690  1.00  0.00           C
ATOM   3748 HD21 LEU A 245      14.750  19.450  81.880  1.00  0.00           H
ATOM   3749 HD22 LEU A 245      13.260  18.690  82.620  1.00  0.00           H
ATOM   3750 HD23 LEU A 245      14.620  19.520  83.610  1.00  0.00           H
ATOM   3751  C   LEU A 245      13.080  24.160  82.660  1.00  0.00           C
ATOM   3752  O   LEU A 245      11.900  24.000  83.090  1.00  0.00           O
ATOM   3753  N   LEU A 246      13.310  25.030  81.640  1.00  0.00           N
ATOM   3754  HN  LEU A 246      14.250  25.090  81.300  1.00  0.00           H
ATOM   3755  CA  LEU A 246      12.330  25.840  80.980  1.00  0.00           C
ATOM   3756  HA  LEU A 246      11.610  25.130  80.610  1.00  0.00           H
ATOM   3757  CB  LEU A 246      12.970  26.500  79.700  1.00  0.00           C
ATOM   3758  HB1 LEU A 246      12.160  26.980  79.110  1.00  0.00           H
ATOM   3759  HB2 LEU A 246      13.340  25.750  78.970  1.00  0.00           H
ATOM   3760  CG  LEU A 246      14.190  27.440  79.850  1.00  0.00           C
ATOM   3761  HG  LEU A 246      14.850  27.020  80.650  1.00  0.00           H
ATOM   3762  CD1 LEU A 246      14.830  27.470  78.490  1.00  0.00           C
ATOM   3763 HD11 LEU A 246      15.880  27.830  78.530  1.00  0.00           H
ATOM   3764 HD12 LEU A 246      14.240  28.140  77.830  1.00  0.00           H
ATOM   3765 HD13 LEU A 246      14.730  26.520  77.920  1.00  0.00           H
ATOM   3766  CD2 LEU A 246      13.710  28.880  80.160  1.00  0.00           C
ATOM   3767 HD21 LEU A 246      14.540  29.600  79.960  1.00  0.00           H
ATOM   3768 HD22 LEU A 246      13.420  29.030  81.220  1.00  0.00           H
ATOM   3769 HD23 LEU A 246      12.780  29.160  79.630  1.00  0.00           H
ATOM   3770  C   LEU A 246      11.630  26.930  81.900  1.00  0.00           C
ATOM   3771  O   LEU A 246      12.030  27.190  83.030  1.00  0.00           O
ATOM   3772  N   SER A 247      10.550  27.550  81.290  1.00  0.00           N
ATOM   3773  HN  SER A 247      10.300  27.320  80.350  1.00  0.00           H
ATOM   3774  CA  SER A 247       9.600  28.380  82.040  1.00  0.00           C
ATOM   3775  HA  SER A 247      10.170  29.070  82.640  1.00  0.00           H
ATOM   3776  CB  SER A 247       8.560  29.190  81.220  1.00  0.00           C
ATOM   3777  HB1 SER A 247       7.940  28.540  80.570  1.00  0.00           H
ATOM   3778  HB2 SER A 247       9.080  29.840  80.480  1.00  0.00           H
ATOM   3779  OG  SER A 247       7.750  30.010  82.030  1.00  0.00           O
ATOM   3780  HG1 SER A 247       8.280  30.430  82.710  1.00  0.00           H
ATOM   3781  C   SER A 247       8.830  27.540  83.050  1.00  0.00           C
ATOM   3782  O   SER A 247       8.440  26.410  82.760  1.00  0.00           O
ATOM   3783  N   GLY A 248       8.690  28.060  84.300  1.00  0.00           N
ATOM   3784  HN  GLY A 248       8.800  29.050  84.400  1.00  0.00           H
ATOM   3785  CA  GLY A 248       8.300  27.360  85.450  1.00  0.00           C
ATOM   3786  HA1 GLY A 248       8.160  26.340  85.140  1.00  0.00           H
ATOM   3787  HA2 GLY A 248       7.480  27.870  85.950  1.00  0.00           H
ATOM   3788  C   GLY A 248       9.400  27.240  86.490  1.00  0.00           C
ATOM   3789  O   GLY A 248       9.290  26.460  87.430  1.00  0.00           O
ATOM   3790  N   SER A 249      10.570  27.930  86.300  1.00  0.00           N
ATOM   3791  HN  SER A 249      10.770  28.540  85.550  1.00  0.00           H
ATOM   3792  CA  SER A 249      11.710  27.710  87.180  1.00  0.00           C
ATOM   3793  HA  SER A 249      11.470  26.920  87.870  1.00  0.00           H
ATOM   3794  CB  SER A 249      12.940  27.080  86.400  1.00  0.00           C
ATOM   3795  HB1 SER A 249      13.490  26.640  87.260  1.00  0.00           H
ATOM   3796  HB2 SER A 249      13.570  27.840  85.890  1.00  0.00           H
ATOM   3797  OG  SER A 249      12.620  26.100  85.510  1.00  0.00           O
ATOM   3798  HG1 SER A 249      12.450  26.580  84.700  1.00  0.00           H
ATOM   3799  C   SER A 249      12.060  29.000  87.890  1.00  0.00           C
ATOM   3800  O   SER A 249      11.780  30.080  87.350  1.00  0.00           O
ATOM   3801  N   LYS A 250      12.710  28.880  89.060  1.00  0.00           N
ATOM   3802  HN  LYS A 250      12.630  28.030  89.570  1.00  0.00           H
ATOM   3803  CA  LYS A 250      12.980  30.020  89.920  1.00  0.00           C
ATOM   3804  HA  LYS A 250      11.990  30.440  90.020  1.00  0.00           H
ATOM   3805  CB  LYS A 250      13.550  29.540  91.270  1.00  0.00           C
ATOM   3806  HB1 LYS A 250      12.680  29.210  91.880  1.00  0.00           H
ATOM   3807  HB2 LYS A 250      13.890  30.430  91.830  1.00  0.00           H
ATOM   3808  CG  LYS A 250      14.630  28.470  91.090  1.00  0.00           C
ATOM   3809  HG1 LYS A 250      15.340  28.730  90.260  1.00  0.00           H
ATOM   3810  HG2 LYS A 250      14.130  27.540  90.740  1.00  0.00           H
ATOM   3811  CD  LYS A 250      15.490  28.150  92.330  1.00  0.00           C
ATOM   3812  HD1 LYS A 250      16.080  29.070  92.520  1.00  0.00           H
ATOM   3813  HD2 LYS A 250      16.230  27.400  92.000  1.00  0.00           H
ATOM   3814  CE  LYS A 250      14.580  27.730  93.520  1.00  0.00           C
ATOM   3815  HE1 LYS A 250      13.830  27.050  93.060  1.00  0.00           H
ATOM   3816  HE2 LYS A 250      14.110  28.610  93.990  1.00  0.00           H
ATOM   3817  NZ  LYS A 250      15.360  27.010  94.580  1.00  0.00           N
ATOM   3818  HZ1 LYS A 250      16.290  27.440  94.730  1.00  0.00           H
ATOM   3819  HZ2 LYS A 250      15.570  26.050  94.250  1.00  0.00           H
ATOM   3820  HZ3 LYS A 250      14.790  27.010  95.450  1.00  0.00           H
ATOM   3821  C   LYS A 250      13.870  31.190  89.350  1.00  0.00           C
ATOM   3822  O   LYS A 250      14.580  30.990  88.350  1.00  0.00           O
ATOM   3823  N   GLU A 251      13.890  32.340  89.930  1.00  0.00           N
ATOM   3824  HN  GLU A 251      13.230  32.590  90.630  1.00  0.00           H
ATOM   3825  CA  GLU A 251      14.860  33.410  89.550  1.00  0.00           C
ATOM   3826  HA  GLU A 251      15.070  33.360  88.490  1.00  0.00           H
ATOM   3827  CB  GLU A 251      14.290  34.770  89.880  1.00  0.00           C
ATOM   3828  HB1 GLU A 251      15.040  35.530  89.610  1.00  0.00           H
ATOM   3829  HB2 GLU A 251      14.120  34.820  90.980  1.00  0.00           H
ATOM   3830  CG  GLU A 251      12.990  35.170  89.140  1.00  0.00           C
ATOM   3831  HG1 GLU A 251      12.920  36.280  89.150  1.00  0.00           H
ATOM   3832  HG2 GLU A 251      12.120  34.800  89.730  1.00  0.00           H
ATOM   3833  CD  GLU A 251      12.850  34.790  87.680  1.00  0.00           C
ATOM   3834  OE1 GLU A 251      13.920  34.950  86.950  1.00  0.00           O
ATOM   3835  OE2 GLU A 251      11.760  34.420  87.160  1.00  0.00           O
ATOM   3836  C   GLU A 251      16.200  33.200  90.300  1.00  0.00           C
ATOM   3837  O   GLU A 251      16.310  32.730  91.430  1.00  0.00           O
ATOM   3838  N   LYS A 252      17.280  33.500  89.580  1.00  0.00           N
ATOM   3839  HN  LYS A 252      17.140  33.830  88.650  1.00  0.00           H
ATOM   3840  CA  LYS A 252      18.620  33.640  90.110  1.00  0.00           C
ATOM   3841  HA  LYS A 252      18.630  34.280  90.980  1.00  0.00           H
ATOM   3842  CB  LYS A 252      19.200  32.250  90.480  1.00  0.00           C
ATOM   3843  HB1 LYS A 252      19.130  31.550  89.620  1.00  0.00           H
ATOM   3844  HB2 LYS A 252      18.580  31.820  91.300  1.00  0.00           H
ATOM   3845  CG  LYS A 252      20.700  32.190  90.910  1.00  0.00           C
ATOM   3846  HG1 LYS A 252      21.400  32.430  90.080  1.00  0.00           H
ATOM   3847  HG2 LYS A 252      20.970  31.150  91.170  1.00  0.00           H
ATOM   3848  CD  LYS A 252      20.900  33.200  91.990  1.00  0.00           C
ATOM   3849  HD1 LYS A 252      20.100  33.210  92.750  1.00  0.00           H
ATOM   3850  HD2 LYS A 252      21.100  34.240  91.650  1.00  0.00           H
ATOM   3851  CE  LYS A 252      22.210  33.030  92.830  1.00  0.00           C
ATOM   3852  HE1 LYS A 252      23.060  33.280  92.170  1.00  0.00           H
ATOM   3853  HE2 LYS A 252      22.390  31.970  93.110  1.00  0.00           H
ATOM   3854  NZ  LYS A 252      22.140  33.750  94.110  1.00  0.00           N
ATOM   3855  HZ1 LYS A 252      21.270  33.450  94.600  1.00  0.00           H
ATOM   3856  HZ2 LYS A 252      22.170  34.750  93.830  1.00  0.00           H
ATOM   3857  HZ3 LYS A 252      23.030  33.510  94.580  1.00  0.00           H
ATOM   3858  C   LYS A 252      19.610  34.220  89.130  1.00  0.00           C
ATOM   3859  O   LYS A 252      20.240  33.590  88.250  1.00  0.00           O
ATOM   3860  N   ASP A 253      19.640  35.560  89.180  1.00  0.00           N
ATOM   3861  HN  ASP A 253      19.040  36.030  89.820  1.00  0.00           H
ATOM   3862  CA  ASP A 253      20.340  36.440  88.350  1.00  0.00           C
ATOM   3863  HA  ASP A 253      20.490  35.970  87.390  1.00  0.00           H
ATOM   3864  CB  ASP A 253      19.540  37.710  88.040  1.00  0.00           C
ATOM   3865  HB1 ASP A 253      20.140  38.290  87.310  1.00  0.00           H
ATOM   3866  HB2 ASP A 253      19.400  38.400  88.910  1.00  0.00           H
ATOM   3867  CG  ASP A 253      18.150  37.420  87.490  1.00  0.00           C
ATOM   3868  OD1 ASP A 253      17.150  38.060  87.920  1.00  0.00           O
ATOM   3869  OD2 ASP A 253      18.110  36.720  86.480  1.00  0.00           O
ATOM   3870  C   ASP A 253      21.680  36.840  88.830  1.00  0.00           C
ATOM   3871  O   ASP A 253      21.780  37.360  89.960  1.00  0.00           O
ATOM   3872  N   ARG A 254      22.740  36.750  88.080  1.00  0.00           N
ATOM   3873  HN  ARG A 254      22.690  36.270  87.210  1.00  0.00           H
ATOM   3874  CA  ARG A 254      24.060  37.140  88.510  1.00  0.00           C
ATOM   3875  HA  ARG A 254      23.960  37.900  89.260  1.00  0.00           H
ATOM   3876  CB  ARG A 254      24.680  35.950  89.220  1.00  0.00           C
ATOM   3877  HB1 ARG A 254      24.220  35.960  90.230  1.00  0.00           H
ATOM   3878  HB2 ARG A 254      25.770  36.050  89.360  1.00  0.00           H
ATOM   3879  CG  ARG A 254      24.310  34.540  88.690  1.00  0.00           C
ATOM   3880  HG1 ARG A 254      24.720  34.430  87.660  1.00  0.00           H
ATOM   3881  HG2 ARG A 254      23.230  34.320  88.750  1.00  0.00           H
ATOM   3882  CD  ARG A 254      25.020  33.440  89.530  1.00  0.00           C
ATOM   3883  HD1 ARG A 254      24.640  33.450  90.570  1.00  0.00           H
ATOM   3884  HD2 ARG A 254      26.130  33.470  89.560  1.00  0.00           H
ATOM   3885  NE  ARG A 254      24.500  32.110  88.950  1.00  0.00           N
ATOM   3886  HE  ARG A 254      23.580  32.130  88.550  1.00  0.00           H
ATOM   3887  CZ  ARG A 254      25.250  31.000  88.780  1.00  0.00           C
ATOM   3888  NH1 ARG A 254      26.440  30.830  89.160  1.00  0.00           N
ATOM   3889 HH11 ARG A 254      26.960  31.620  89.490  1.00  0.00           H
ATOM   3890 HH12 ARG A 254      26.980  30.020  88.950  1.00  0.00           H
ATOM   3891  NH2 ARG A 254      24.680  30.100  88.040  1.00  0.00           N
ATOM   3892 HH21 ARG A 254      23.850  30.270  87.500  1.00  0.00           H
ATOM   3893 HH22 ARG A 254      25.330  29.420  87.700  1.00  0.00           H
ATOM   3894  C   ARG A 254      24.820  37.770  87.390  1.00  0.00           C
ATOM   3895  O   ARG A 254      24.890  37.280  86.260  1.00  0.00           O
ATOM   3896  N   SER A 255      25.510  38.910  87.740  1.00  0.00           N
ATOM   3897  HN  SER A 255      25.530  39.250  88.670  1.00  0.00           H
ATOM   3898  CA  SER A 255      26.190  39.780  86.760  1.00  0.00           C
ATOM   3899  HA  SER A 255      25.470  40.230  86.100  1.00  0.00           H
ATOM   3900  CB  SER A 255      26.880  41.020  87.500  1.00  0.00           C
ATOM   3901  HB1 SER A 255      27.610  40.650  88.250  1.00  0.00           H
ATOM   3902  HB2 SER A 255      26.070  41.520  88.070  1.00  0.00           H
ATOM   3903  OG  SER A 255      27.440  41.980  86.530  1.00  0.00           O
ATOM   3904  HG1 SER A 255      26.750  42.350  85.990  1.00  0.00           H
ATOM   3905  C   SER A 255      27.330  39.110  85.960  1.00  0.00           C
ATOM   3906  O   SER A 255      28.030  38.300  86.510  1.00  0.00           O
ATOM   3907  N   LEU A 256      27.530  39.450  84.670  1.00  0.00           N
ATOM   3908  HN  LEU A 256      27.020  40.180  84.220  1.00  0.00           H
ATOM   3909  CA  LEU A 256      28.520  38.730  83.810  1.00  0.00           C
ATOM   3910  HA  LEU A 256      28.390  37.650  83.830  1.00  0.00           H
ATOM   3911  CB  LEU A 256      28.280  39.120  82.320  1.00  0.00           C
ATOM   3912  HB1 LEU A 256      28.410  40.220  82.200  1.00  0.00           H
ATOM   3913  HB2 LEU A 256      27.240  38.840  82.060  1.00  0.00           H
ATOM   3914  CG  LEU A 256      29.150  38.490  81.270  1.00  0.00           C
ATOM   3915  HG  LEU A 256      30.210  38.720  81.480  1.00  0.00           H
ATOM   3916  CD1 LEU A 256      28.950  36.960  81.260  1.00  0.00           C
ATOM   3917 HD11 LEU A 256      29.600  36.470  80.500  1.00  0.00           H
ATOM   3918 HD12 LEU A 256      27.890  36.750  80.980  1.00  0.00           H
ATOM   3919 HD13 LEU A 256      29.200  36.490  82.230  1.00  0.00           H
ATOM   3920  CD2 LEU A 256      28.870  39.040  79.840  1.00  0.00           C
ATOM   3921 HD21 LEU A 256      29.350  38.320  79.140  1.00  0.00           H
ATOM   3922 HD22 LEU A 256      28.970  40.130  79.650  1.00  0.00           H
ATOM   3923 HD23 LEU A 256      27.800  38.910  79.610  1.00  0.00           H
ATOM   3924  C   LEU A 256      29.950  39.030  84.160  1.00  0.00           C
ATOM   3925  O   LEU A 256      30.370  40.160  84.120  1.00  0.00           O
ATOM   3926  N   ARG A 257      30.710  37.960  84.520  1.00  0.00           N
ATOM   3927  HN  ARG A 257      30.370  37.030  84.350  1.00  0.00           H
ATOM   3928  CA  ARG A 257      32.120  38.030  84.800  1.00  0.00           C
ATOM   3929  HA  ARG A 257      32.190  38.740  85.610  1.00  0.00           H
ATOM   3930  CB  ARG A 257      32.630  36.680  85.470  1.00  0.00           C
ATOM   3931  HB1 ARG A 257      33.660  36.970  85.760  1.00  0.00           H
ATOM   3932  HB2 ARG A 257      32.580  35.760  84.860  1.00  0.00           H
ATOM   3933  CG  ARG A 257      31.760  36.290  86.720  1.00  0.00           C
ATOM   3934  HG1 ARG A 257      30.740  36.170  86.300  1.00  0.00           H
ATOM   3935  HG2 ARG A 257      31.770  36.990  87.580  1.00  0.00           H
ATOM   3936  CD  ARG A 257      32.130  34.930  87.400  1.00  0.00           C
ATOM   3937  HD1 ARG A 257      32.060  34.120  86.650  1.00  0.00           H
ATOM   3938  HD2 ARG A 257      31.440  34.760  88.250  1.00  0.00           H
ATOM   3939  NE  ARG A 257      33.520  35.060  87.890  1.00  0.00           N
ATOM   3940  HE  ARG A 257      34.350  34.910  87.350  1.00  0.00           H
ATOM   3941  CZ  ARG A 257      33.920  34.960  89.130  1.00  0.00           C
ATOM   3942  NH1 ARG A 257      33.110  35.150  90.180  1.00  0.00           N
ATOM   3943 HH11 ARG A 257      32.170  35.390  89.940  1.00  0.00           H
ATOM   3944 HH12 ARG A 257      33.470  35.150  91.120  1.00  0.00           H
ATOM   3945  NH2 ARG A 257      35.140  34.580  89.380  1.00  0.00           N
ATOM   3946 HH21 ARG A 257      35.760  34.500  88.600  1.00  0.00           H
ATOM   3947 HH22 ARG A 257      35.440  34.410  90.320  1.00  0.00           H
ATOM   3948  C   ARG A 257      32.960  38.650  83.580  1.00  0.00           C
ATOM   3949  O   ARG A 257      32.700  38.320  82.410  1.00  0.00           O
ATOM   3950  N   ARG A 258      33.900  39.510  83.930  1.00  0.00           N
ATOM   3951  HN  ARG A 258      34.110  39.600  84.900  1.00  0.00           H
ATOM   3952  CA  ARG A 258      34.510  40.530  83.080  1.00  0.00           C
ATOM   3953  HA  ARG A 258      33.770  41.190  82.660  1.00  0.00           H
ATOM   3954  CB  ARG A 258      35.340  41.460  83.910  1.00  0.00           C
ATOM   3955  HB1 ARG A 258      34.610  41.910  84.600  1.00  0.00           H
ATOM   3956  HB2 ARG A 258      35.610  42.300  83.240  1.00  0.00           H
ATOM   3957  CG  ARG A 258      36.610  40.960  84.640  1.00  0.00           C
ATOM   3958  HG1 ARG A 258      37.420  40.570  83.980  1.00  0.00           H
ATOM   3959  HG2 ARG A 258      36.200  40.200  85.340  1.00  0.00           H
ATOM   3960  CD  ARG A 258      37.220  42.120  85.400  1.00  0.00           C
ATOM   3961  HD1 ARG A 258      36.540  42.520  86.180  1.00  0.00           H
ATOM   3962  HD2 ARG A 258      37.310  42.890  84.610  1.00  0.00           H
ATOM   3963  NE  ARG A 258      38.500  41.750  85.950  1.00  0.00           N
ATOM   3964  HE  ARG A 258      38.460  41.510  86.920  1.00  0.00           H
ATOM   3965  CZ  ARG A 258      39.680  41.780  85.360  1.00  0.00           C
ATOM   3966  NH1 ARG A 258      39.820  42.060  84.140  1.00  0.00           N
ATOM   3967 HH11 ARG A 258      38.970  42.100  83.620  1.00  0.00           H
ATOM   3968 HH12 ARG A 258      40.750  42.300  83.850  1.00  0.00           H
ATOM   3969  NH2 ARG A 258      40.820  41.660  86.060  1.00  0.00           N
ATOM   3970 HH21 ARG A 258      40.690  41.510  87.040  1.00  0.00           H
ATOM   3971 HH22 ARG A 258      41.660  41.350  85.620  1.00  0.00           H
ATOM   3972  C   ARG A 258      35.280  40.080  81.920  1.00  0.00           C
ATOM   3973  O   ARG A 258      35.380  40.650  80.860  1.00  0.00           O
ATOM   3974  N   ILE A 259      36.010  39.030  82.180  1.00  0.00           N
ATOM   3975  HN  ILE A 259      36.080  38.470  83.000  1.00  0.00           H
ATOM   3976  CA  ILE A 259      36.800  38.460  81.030  1.00  0.00           C
ATOM   3977  HA  ILE A 259      37.260  39.320  80.580  1.00  0.00           H
ATOM   3978  CB  ILE A 259      37.920  37.520  81.470  1.00  0.00           C
ATOM   3979  HB  ILE A 259      37.450  36.640  81.960  1.00  0.00           H
ATOM   3980  CG2 ILE A 259      38.660  37.180  80.190  1.00  0.00           C
ATOM   3981 HG21 ILE A 259      38.850  38.060  79.530  1.00  0.00           H
ATOM   3982 HG22 ILE A 259      38.210  36.390  79.560  1.00  0.00           H
ATOM   3983 HG23 ILE A 259      39.660  36.720  80.360  1.00  0.00           H
ATOM   3984  CG1 ILE A 259      38.750  38.260  82.540  1.00  0.00           C
ATOM   3985 HG11 ILE A 259      38.200  38.560  83.460  1.00  0.00           H
ATOM   3986 HG12 ILE A 259      39.040  39.210  82.040  1.00  0.00           H
ATOM   3987  CD  ILE A 259      40.060  37.520  83.000  1.00  0.00           C
ATOM   3988  HD1 ILE A 259      39.750  36.510  83.360  1.00  0.00           H
ATOM   3989  HD2 ILE A 259      40.570  37.990  83.870  1.00  0.00           H
ATOM   3990  HD3 ILE A 259      40.810  37.470  82.180  1.00  0.00           H
ATOM   3991  C   ILE A 259      35.930  37.800  79.930  1.00  0.00           C
ATOM   3992  O   ILE A 259      36.130  37.990  78.700  1.00  0.00           O
ATOM   3993  N   THR A 260      34.880  37.090  80.310  1.00  0.00           N
ATOM   3994  HN  THR A 260      34.670  36.930  81.270  1.00  0.00           H
ATOM   3995  CA  THR A 260      33.890  36.470  79.410  1.00  0.00           C
ATOM   3996  HA  THR A 260      34.450  36.060  78.580  1.00  0.00           H
ATOM   3997  CB  THR A 260      32.870  35.570  79.990  1.00  0.00           C
ATOM   3998  HB  THR A 260      32.090  36.040  80.620  1.00  0.00           H
ATOM   3999  OG1 THR A 260      33.500  34.440  80.590  1.00  0.00           O
ATOM   4000  HG1 THR A 260      32.820  34.080  81.160  1.00  0.00           H
ATOM   4001  CG2 THR A 260      32.050  34.970  78.830  1.00  0.00           C
ATOM   4002 HG21 THR A 260      31.410  34.150  79.240  1.00  0.00           H
ATOM   4003 HG22 THR A 260      32.810  34.600  78.110  1.00  0.00           H
ATOM   4004 HG23 THR A 260      31.440  35.680  78.240  1.00  0.00           H
ATOM   4005  C   THR A 260      33.190  37.620  78.670  1.00  0.00           C
ATOM   4006  O   THR A 260      32.960  37.520  77.430  1.00  0.00           O
ATOM   4007  N   ARG A 261      32.880  38.670  79.420  1.00  0.00           N
ATOM   4008  HN  ARG A 261      33.110  38.650  80.390  1.00  0.00           H
ATOM   4009  CA  ARG A 261      32.310  39.850  78.840  1.00  0.00           C
ATOM   4010  HA  ARG A 261      31.390  39.650  78.300  1.00  0.00           H
ATOM   4011  CB  ARG A 261      31.950  40.900  79.910  1.00  0.00           C
ATOM   4012  HB1 ARG A 261      32.940  41.090  80.380  1.00  0.00           H
ATOM   4013  HB2 ARG A 261      31.170  40.440  80.560  1.00  0.00           H
ATOM   4014  CG  ARG A 261      31.340  42.270  79.440  1.00  0.00           C
ATOM   4015  HG1 ARG A 261      30.240  42.140  79.360  1.00  0.00           H
ATOM   4016  HG2 ARG A 261      31.710  42.460  78.420  1.00  0.00           H
ATOM   4017  CD  ARG A 261      31.690  43.410  80.380  1.00  0.00           C
ATOM   4018  HD1 ARG A 261      32.790  43.500  80.420  1.00  0.00           H
ATOM   4019  HD2 ARG A 261      31.210  43.260  81.370  1.00  0.00           H
ATOM   4020  NE  ARG A 261      31.110  44.620  79.780  1.00  0.00           N
ATOM   4021  HE  ARG A 261      30.290  44.570  79.210  1.00  0.00           H
ATOM   4022  CZ  ARG A 261      31.580  45.880  79.800  1.00  0.00           C
ATOM   4023  NH1 ARG A 261      32.650  46.200  80.400  1.00  0.00           N
ATOM   4024 HH11 ARG A 261      33.170  45.410  80.720  1.00  0.00           H
ATOM   4025 HH12 ARG A 261      32.980  47.110  80.130  1.00  0.00           H
ATOM   4026  NH2 ARG A 261      30.830  46.880  79.250  1.00  0.00           N
ATOM   4027 HH21 ARG A 261      30.140  46.730  78.540  1.00  0.00           H
ATOM   4028 HH22 ARG A 261      31.160  47.790  79.490  1.00  0.00           H
ATOM   4029  C   ARG A 261      33.220  40.550  77.840  1.00  0.00           C
ATOM   4030  O   ARG A 261      32.850  40.950  76.740  1.00  0.00           O
ATOM   4031  N   MET A 262      34.570  40.700  78.130  1.00  0.00           N
ATOM   4032  HN  MET A 262      34.920  40.530  79.050  1.00  0.00           H
ATOM   4033  CA  MET A 262      35.560  41.230  77.300  1.00  0.00           C
ATOM   4034  HA  MET A 262      35.310  42.230  76.990  1.00  0.00           H
ATOM   4035  CB  MET A 262      36.960  41.190  78.030  1.00  0.00           C
ATOM   4036  HB1 MET A 262      37.170  40.120  78.280  1.00  0.00           H
ATOM   4037  HB2 MET A 262      36.800  41.740  78.980  1.00  0.00           H
ATOM   4038  CG  MET A 262      38.160  41.760  77.160  1.00  0.00           C
ATOM   4039  HG1 MET A 262      37.960  42.840  77.030  1.00  0.00           H
ATOM   4040  HG2 MET A 262      37.980  41.450  76.110  1.00  0.00           H
ATOM   4041  SD  MET A 262      39.890  41.300  77.680  1.00  0.00           S
ATOM   4042  CE  MET A 262      39.640  39.580  76.980  1.00  0.00           C
ATOM   4043  HE1 MET A 262      39.270  39.710  75.930  1.00  0.00           H
ATOM   4044  HE2 MET A 262      38.870  39.010  77.540  1.00  0.00           H
ATOM   4045  HE3 MET A 262      40.560  38.960  77.020  1.00  0.00           H
ATOM   4046  C   MET A 262      35.650  40.340  76.000  1.00  0.00           C
ATOM   4047  O   MET A 262      35.730  40.820  74.860  1.00  0.00           O
ATOM   4048  N   VAL A 263      35.630  39.010  76.190  1.00  0.00           N
ATOM   4049  HN  VAL A 263      35.630  38.680  77.130  1.00  0.00           H
ATOM   4050  CA  VAL A 263      35.780  38.080  75.090  1.00  0.00           C
ATOM   4051  HA  VAL A 263      36.510  38.520  74.430  1.00  0.00           H
ATOM   4052  CB  VAL A 263      36.300  36.640  75.450  1.00  0.00           C
ATOM   4053  HB  VAL A 263      35.630  36.030  76.100  1.00  0.00           H
ATOM   4054  CG1 VAL A 263      36.510  35.810  74.130  1.00  0.00           C
ATOM   4055 HG11 VAL A 263      37.360  36.330  73.640  1.00  0.00           H
ATOM   4056 HG12 VAL A 263      35.610  35.880  73.490  1.00  0.00           H
ATOM   4057 HG13 VAL A 263      36.740  34.750  74.390  1.00  0.00           H
ATOM   4058  CG2 VAL A 263      37.660  36.730  76.130  1.00  0.00           C
ATOM   4059 HG21 VAL A 263      38.170  35.760  76.250  1.00  0.00           H
ATOM   4060 HG22 VAL A 263      37.640  37.180  77.150  1.00  0.00           H
ATOM   4061 HG23 VAL A 263      38.320  37.400  75.540  1.00  0.00           H
ATOM   4062  C   VAL A 263      34.500  38.040  74.200  1.00  0.00           C
ATOM   4063  O   VAL A 263      34.540  38.020  72.960  1.00  0.00           O
ATOM   4064  N   LEU A 264      33.340  38.300  74.750  1.00  0.00           N
ATOM   4065  HN  LEU A 264      33.180  38.340  75.730  1.00  0.00           H
ATOM   4066  CA  LEU A 264      32.130  38.540  74.100  1.00  0.00           C
ATOM   4067  HA  LEU A 264      32.110  37.780  73.330  1.00  0.00           H
ATOM   4068  CB  LEU A 264      30.970  38.410  75.120  1.00  0.00           C
ATOM   4069  HB1 LEU A 264      31.060  39.100  75.980  1.00  0.00           H
ATOM   4070  HB2 LEU A 264      30.830  37.420  75.610  1.00  0.00           H
ATOM   4071  CG  LEU A 264      29.500  38.510  74.520  1.00  0.00           C
ATOM   4072  HG  LEU A 264      29.280  39.510  74.100  1.00  0.00           H
ATOM   4073  CD1 LEU A 264      29.130  37.600  73.290  1.00  0.00           C
ATOM   4074 HD11 LEU A 264      29.900  37.560  72.490  1.00  0.00           H
ATOM   4075 HD12 LEU A 264      28.170  38.010  72.900  1.00  0.00           H
ATOM   4076 HD13 LEU A 264      29.080  36.550  73.640  1.00  0.00           H
ATOM   4077  CD2 LEU A 264      28.440  38.270  75.600  1.00  0.00           C
ATOM   4078 HD21 LEU A 264      28.400  37.260  76.040  1.00  0.00           H
ATOM   4079 HD22 LEU A 264      27.440  38.480  75.150  1.00  0.00           H
ATOM   4080 HD23 LEU A 264      28.600  39.080  76.350  1.00  0.00           H
ATOM   4081  C   LEU A 264      32.000  39.940  73.460  1.00  0.00           C
ATOM   4082  O   LEU A 264      31.670  40.070  72.300  1.00  0.00           O
ATOM   4083  N   VAL A 265      32.350  41.020  74.180  1.00  0.00           N
ATOM   4084  HN  VAL A 265      32.370  40.900  75.170  1.00  0.00           H
ATOM   4085  CA  VAL A 265      32.430  42.310  73.580  1.00  0.00           C
ATOM   4086  HA  VAL A 265      31.460  42.650  73.240  1.00  0.00           H
ATOM   4087  CB  VAL A 265      32.760  43.360  74.640  1.00  0.00           C
ATOM   4088  HB  VAL A 265      33.640  43.050  75.240  1.00  0.00           H
ATOM   4089  CG1 VAL A 265      33.120  44.670  73.960  1.00  0.00           C
ATOM   4090 HG11 VAL A 265      32.440  45.020  73.150  1.00  0.00           H
ATOM   4091 HG12 VAL A 265      34.110  44.580  73.470  1.00  0.00           H
ATOM   4092 HG13 VAL A 265      33.170  45.440  74.760  1.00  0.00           H
ATOM   4093  CG2 VAL A 265      31.600  43.530  75.720  1.00  0.00           C
ATOM   4094 HG21 VAL A 265      30.820  44.050  75.120  1.00  0.00           H
ATOM   4095 HG22 VAL A 265      31.990  44.140  76.560  1.00  0.00           H
ATOM   4096 HG23 VAL A 265      31.200  42.540  76.050  1.00  0.00           H
ATOM   4097  C   VAL A 265      33.370  42.390  72.380  1.00  0.00           C
ATOM   4098  O   VAL A 265      32.990  42.880  71.320  1.00  0.00           O
ATOM   4099  N   VAL A 266      34.580  41.790  72.480  1.00  0.00           N
ATOM   4100  HN  VAL A 266      34.760  41.200  73.260  1.00  0.00           H
ATOM   4101  CA  VAL A 266      35.650  41.680  71.480  1.00  0.00           C
ATOM   4102  HA  VAL A 266      35.950  42.610  71.030  1.00  0.00           H
ATOM   4103  CB  VAL A 266      36.940  41.110  72.000  1.00  0.00           C
ATOM   4104  HB  VAL A 266      36.730  40.250  72.670  1.00  0.00           H
ATOM   4105  CG1 VAL A 266      37.920  40.660  70.890  1.00  0.00           C
ATOM   4106 HG11 VAL A 266      38.830  40.270  71.400  1.00  0.00           H
ATOM   4107 HG12 VAL A 266      38.180  41.460  70.160  1.00  0.00           H
ATOM   4108 HG13 VAL A 266      37.510  39.800  70.320  1.00  0.00           H
ATOM   4109  CG2 VAL A 266      37.580  42.320  72.770  1.00  0.00           C
ATOM   4110 HG21 VAL A 266      36.800  42.720  73.450  1.00  0.00           H
ATOM   4111 HG22 VAL A 266      37.920  43.100  72.060  1.00  0.00           H
ATOM   4112 HG23 VAL A 266      38.510  41.990  73.290  1.00  0.00           H
ATOM   4113  C   VAL A 266      35.160  40.960  70.230  1.00  0.00           C
ATOM   4114  O   VAL A 266      35.290  41.430  69.070  1.00  0.00           O
ATOM   4115  N   VAL A 267      34.430  39.830  70.410  1.00  0.00           N
ATOM   4116  HN  VAL A 267      34.240  39.450  71.310  1.00  0.00           H
ATOM   4117  CA  VAL A 267      33.690  39.070  69.430  1.00  0.00           C
ATOM   4118  HA  VAL A 267      34.420  38.800  68.670  1.00  0.00           H
ATOM   4119  CB  VAL A 267      33.150  37.790  70.100  1.00  0.00           C
ATOM   4120  HB  VAL A 267      32.950  38.030  71.160  1.00  0.00           H
ATOM   4121  CG1 VAL A 267      31.810  37.350  69.480  1.00  0.00           C
ATOM   4122 HG11 VAL A 267      31.000  38.090  69.590  1.00  0.00           H
ATOM   4123 HG12 VAL A 267      31.500  36.500  70.120  1.00  0.00           H
ATOM   4124 HG13 VAL A 267      31.810  37.060  68.400  1.00  0.00           H
ATOM   4125  CG2 VAL A 267      34.130  36.570  70.060  1.00  0.00           C
ATOM   4126 HG21 VAL A 267      33.720  35.750  70.680  1.00  0.00           H
ATOM   4127 HG22 VAL A 267      35.070  36.910  70.540  1.00  0.00           H
ATOM   4128 HG23 VAL A 267      34.320  36.220  69.020  1.00  0.00           H
ATOM   4129  C   VAL A 267      32.650  39.890  68.760  1.00  0.00           C
ATOM   4130  O   VAL A 267      32.580  39.770  67.540  1.00  0.00           O
ATOM   4131  N   GLY A 268      31.840  40.670  69.530  1.00  0.00           N
ATOM   4132  HN  GLY A 268      32.060  40.630  70.500  1.00  0.00           H
ATOM   4133  CA  GLY A 268      30.750  41.490  68.990  1.00  0.00           C
ATOM   4134  HA1 GLY A 268      30.280  42.020  69.810  1.00  0.00           H
ATOM   4135  HA2 GLY A 268      30.010  40.810  68.600  1.00  0.00           H
ATOM   4136  C   GLY A 268      31.280  42.510  67.940  1.00  0.00           C
ATOM   4137  O   GLY A 268      30.640  42.670  66.850  1.00  0.00           O
ATOM   4138  N   ALA A 269      32.400  43.080  68.250  1.00  0.00           N
ATOM   4139  HN  ALA A 269      32.910  42.700  69.010  1.00  0.00           H
ATOM   4140  CA  ALA A 269      33.070  44.020  67.420  1.00  0.00           C
ATOM   4141  HA  ALA A 269      32.320  44.780  67.290  1.00  0.00           H
ATOM   4142  CB  ALA A 269      34.350  44.660  68.050  1.00  0.00           C
ATOM   4143  HB1 ALA A 269      34.000  44.920  69.070  1.00  0.00           H
ATOM   4144  HB2 ALA A 269      34.640  45.560  67.470  1.00  0.00           H
ATOM   4145  HB3 ALA A 269      35.080  43.830  68.150  1.00  0.00           H
ATOM   4146  C   ALA A 269      33.480  43.390  66.080  1.00  0.00           C
ATOM   4147  O   ALA A 269      33.290  44.090  65.050  1.00  0.00           O
ATOM   4148  N   PHE A 270      34.060  42.150  66.130  1.00  0.00           N
ATOM   4149  HN  PHE A 270      34.190  41.710  67.010  1.00  0.00           H
ATOM   4150  CA  PHE A 270      34.360  41.430  64.990  1.00  0.00           C
ATOM   4151  HA  PHE A 270      35.010  42.020  64.370  1.00  0.00           H
ATOM   4152  CB  PHE A 270      35.160  40.150  65.310  1.00  0.00           C
ATOM   4153  HB1 PHE A 270      34.470  39.370  65.670  1.00  0.00           H
ATOM   4154  HB2 PHE A 270      35.940  40.350  66.080  1.00  0.00           H
ATOM   4155  CG  PHE A 270      35.830  39.470  64.140  1.00  0.00           C
ATOM   4156  CD1 PHE A 270      37.090  39.950  63.650  1.00  0.00           C
ATOM   4157  HD1 PHE A 270      37.610  40.760  64.140  1.00  0.00           H
ATOM   4158  CE1 PHE A 270      37.730  39.380  62.520  1.00  0.00           C
ATOM   4159  HE1 PHE A 270      38.670  39.800  62.200  1.00  0.00           H
ATOM   4160  CZ  PHE A 270      37.100  38.340  61.890  1.00  0.00           C
ATOM   4161  HZ  PHE A 270      37.660  37.930  61.070  1.00  0.00           H
ATOM   4162  CD2 PHE A 270      35.120  38.530  63.350  1.00  0.00           C
ATOM   4163  HD2 PHE A 270      34.140  38.250  63.710  1.00  0.00           H
ATOM   4164  CE2 PHE A 270      35.700  37.940  62.230  1.00  0.00           C
ATOM   4165  HE2 PHE A 270      35.270  37.090  61.730  1.00  0.00           H
ATOM   4166  C   PHE A 270      33.120  41.080  64.110  1.00  0.00           C
ATOM   4167  O   PHE A 270      32.990  41.450  63.000  1.00  0.00           O
ATOM   4168  N   VAL A 271      32.050  40.470  64.700  1.00  0.00           N
ATOM   4169  HN  VAL A 271      32.070  40.280  65.680  1.00  0.00           H
ATOM   4170  CA  VAL A 271      30.780  40.140  64.060  1.00  0.00           C
ATOM   4171  HA  VAL A 271      31.070  39.490  63.250  1.00  0.00           H
ATOM   4172  CB  VAL A 271      29.760  39.440  64.940  1.00  0.00           C
ATOM   4173  HB  VAL A 271      29.480  40.110  65.780  1.00  0.00           H
ATOM   4174  CG1 VAL A 271      28.490  39.060  64.190  1.00  0.00           C
ATOM   4175 HG11 VAL A 271      28.730  38.320  63.400  1.00  0.00           H
ATOM   4176 HG12 VAL A 271      27.950  39.970  63.870  1.00  0.00           H
ATOM   4177 HG13 VAL A 271      27.850  38.510  64.920  1.00  0.00           H
ATOM   4178  CG2 VAL A 271      30.360  38.080  65.370  1.00  0.00           C
ATOM   4179 HG21 VAL A 271      29.600  37.320  65.650  1.00  0.00           H
ATOM   4180 HG22 VAL A 271      31.010  38.290  66.250  1.00  0.00           H
ATOM   4181 HG23 VAL A 271      31.030  37.640  64.600  1.00  0.00           H
ATOM   4182  C   VAL A 271      30.110  41.320  63.370  1.00  0.00           C
ATOM   4183  O   VAL A 271      29.720  41.230  62.180  1.00  0.00           O
ATOM   4184  N   VAL A 272      29.920  42.460  64.070  1.00  0.00           N
ATOM   4185  HN  VAL A 272      30.180  42.470  65.040  1.00  0.00           H
ATOM   4186  CA  VAL A 272      29.460  43.650  63.360  1.00  0.00           C
ATOM   4187  HA  VAL A 272      28.580  43.280  62.870  1.00  0.00           H
ATOM   4188  CB  VAL A 272      29.170  44.720  64.420  1.00  0.00           C
ATOM   4189  HB  VAL A 272      30.050  45.000  65.040  1.00  0.00           H
ATOM   4190  CG1 VAL A 272      28.720  46.090  63.810  1.00  0.00           C
ATOM   4191 HG11 VAL A 272      29.490  46.520  63.130  1.00  0.00           H
ATOM   4192 HG12 VAL A 272      28.560  46.850  64.610  1.00  0.00           H
ATOM   4193 HG13 VAL A 272      27.780  46.040  63.230  1.00  0.00           H
ATOM   4194  CG2 VAL A 272      28.030  44.290  65.360  1.00  0.00           C
ATOM   4195 HG21 VAL A 272      28.270  43.490  66.100  1.00  0.00           H
ATOM   4196 HG22 VAL A 272      27.220  43.900  64.710  1.00  0.00           H
ATOM   4197 HG23 VAL A 272      27.560  45.150  65.860  1.00  0.00           H
ATOM   4198  C   VAL A 272      30.330  44.200  62.200  1.00  0.00           C
ATOM   4199  O   VAL A 272      29.800  44.640  61.170  1.00  0.00           O
ATOM   4200  N   CYS A 273      31.660  44.210  62.340  1.00  0.00           N
ATOM   4201  HN  CYS A 273      32.050  43.920  63.210  1.00  0.00           H
ATOM   4202  CA  CYS A 273      32.550  44.650  61.240  1.00  0.00           C
ATOM   4203  HA  CYS A 273      32.220  45.620  60.920  1.00  0.00           H
ATOM   4204  CB  CYS A 273      33.960  45.050  61.860  1.00  0.00           C
ATOM   4205  HB1 CYS A 273      34.700  45.190  61.040  1.00  0.00           H
ATOM   4206  HB2 CYS A 273      34.410  44.210  62.420  1.00  0.00           H
ATOM   4207  SG  CYS A 273      33.900  46.530  62.960  1.00  0.00           S
ATOM   4208  HG1 CYS A 273      33.420  46.030  64.090  1.00  0.00           H
ATOM   4209  C   CYS A 273      32.680  43.680  60.060  1.00  0.00           C
ATOM   4210  O   CYS A 273      32.910  44.060  58.920  1.00  0.00           O
ATOM   4211  N   TRP A 274      32.510  42.370  60.350  1.00  0.00           N
ATOM   4212  HN  TRP A 274      32.260  42.090  61.270  1.00  0.00           H
ATOM   4213  CA  TRP A 274      32.710  41.350  59.380  1.00  0.00           C
ATOM   4214  HA  TRP A 274      33.080  41.810  58.470  1.00  0.00           H
ATOM   4215  CB  TRP A 274      33.880  40.360  59.900  1.00  0.00           C
ATOM   4216  HB1 TRP A 274      34.070  39.470  59.270  1.00  0.00           H
ATOM   4217  HB2 TRP A 274      33.610  39.870  60.860  1.00  0.00           H
ATOM   4218  CG  TRP A 274      35.230  40.990  59.890  1.00  0.00           C
ATOM   4219  CD1 TRP A 274      35.680  41.860  60.840  1.00  0.00           C
ATOM   4220  HD1 TRP A 274      35.100  42.180  61.700  1.00  0.00           H
ATOM   4221  NE1 TRP A 274      37.000  42.200  60.620  1.00  0.00           N
ATOM   4222  HE1 TRP A 274      37.620  42.860  60.970  1.00  0.00           H
ATOM   4223  CE2 TRP A 274      37.470  41.480  59.580  1.00  0.00           C
ATOM   4224  CD2 TRP A 274      36.390  40.650  59.090  1.00  0.00           C
ATOM   4225  CE3 TRP A 274      36.600  39.850  57.940  1.00  0.00           C
ATOM   4226  HE3 TRP A 274      35.810  39.240  57.510  1.00  0.00           H
ATOM   4227  CZ3 TRP A 274      37.850  39.700  57.430  1.00  0.00           C
ATOM   4228  HZ3 TRP A 274      38.010  38.930  56.690  1.00  0.00           H
ATOM   4229  CZ2 TRP A 274      38.750  41.420  59.010  1.00  0.00           C
ATOM   4230  HZ2 TRP A 274      39.560  42.010  59.430  1.00  0.00           H
ATOM   4231  CH2 TRP A 274      38.950  40.460  57.910  1.00  0.00           C
ATOM   4232  HH2 TRP A 274      39.900  40.530  57.400  1.00  0.00           H
ATOM   4233  C   TRP A 274      31.590  40.540  58.830  1.00  0.00           C
ATOM   4234  O   TRP A 274      31.760  39.850  57.840  1.00  0.00           O
ATOM   4235  N   ALA A 275      30.420  40.550  59.460  1.00  0.00           N
ATOM   4236  HN  ALA A 275      30.290  41.010  60.330  1.00  0.00           H
ATOM   4237  CA  ALA A 275      29.140  40.050  58.930  1.00  0.00           C
ATOM   4238  HA  ALA A 275      29.290  39.040  58.570  1.00  0.00           H
ATOM   4239  CB  ALA A 275      28.020  40.110  59.910  1.00  0.00           C
ATOM   4240  HB1 ALA A 275      27.150  39.780  59.310  1.00  0.00           H
ATOM   4241  HB2 ALA A 275      27.940  41.140  60.300  1.00  0.00           H
ATOM   4242  HB3 ALA A 275      28.320  39.350  60.660  1.00  0.00           H
ATOM   4243  C   ALA A 275      28.690  40.810  57.700  1.00  0.00           C
ATOM   4244  O   ALA A 275      28.290  40.090  56.770  1.00  0.00           O
ATOM   4245  N   PRO A 276      28.600  42.150  57.470  1.00  0.00           N
ATOM   4246  CD  PRO A 276      29.110  43.140  58.440  1.00  0.00           C
ATOM   4247  HD1 PRO A 276      30.110  42.810  58.790  1.00  0.00           H
ATOM   4248  HD2 PRO A 276      28.410  43.230  59.290  1.00  0.00           H
ATOM   4249  CA  PRO A 276      28.090  42.800  56.290  1.00  0.00           C
ATOM   4250  HA  PRO A 276      27.180  42.290  56.000  1.00  0.00           H
ATOM   4251  CB  PRO A 276      28.070  44.300  56.670  1.00  0.00           C
ATOM   4252  HB1 PRO A 276      27.080  44.570  57.090  1.00  0.00           H
ATOM   4253  HB2 PRO A 276      28.290  45.010  55.850  1.00  0.00           H
ATOM   4254  CG  PRO A 276      29.090  44.490  57.720  1.00  0.00           C
ATOM   4255  HG1 PRO A 276      30.080  44.740  57.280  1.00  0.00           H
ATOM   4256  HG2 PRO A 276      28.820  45.300  58.420  1.00  0.00           H
ATOM   4257  C   PRO A 276      28.980  42.640  55.130  1.00  0.00           C
ATOM   4258  O   PRO A 276      28.590  42.330  54.030  1.00  0.00           O
ATOM   4259  N   ILE A 277      30.300  42.820  55.330  1.00  0.00           N
ATOM   4260  HN  ILE A 277      30.640  42.930  56.260  1.00  0.00           H
ATOM   4261  CA  ILE A 277      31.220  42.610  54.240  1.00  0.00           C
ATOM   4262  HA  ILE A 277      30.940  43.330  53.480  1.00  0.00           H
ATOM   4263  CB  ILE A 277      32.690  43.010  54.630  1.00  0.00           C
ATOM   4264  HB  ILE A 277      32.630  44.040  55.040  1.00  0.00           H
ATOM   4265  CG2 ILE A 277      33.370  42.190  55.730  1.00  0.00           C
ATOM   4266 HG21 ILE A 277      34.330  42.640  56.060  1.00  0.00           H
ATOM   4267 HG22 ILE A 277      33.650  41.200  55.320  1.00  0.00           H
ATOM   4268 HG23 ILE A 277      32.560  42.040  56.480  1.00  0.00           H
ATOM   4269  CG1 ILE A 277      33.610  43.150  53.340  1.00  0.00           C
ATOM   4270 HG11 ILE A 277      33.710  42.150  52.860  1.00  0.00           H
ATOM   4271 HG12 ILE A 277      34.630  43.500  53.600  1.00  0.00           H
ATOM   4272  CD  ILE A 277      33.110  44.180  52.210  1.00  0.00           C
ATOM   4273  HD1 ILE A 277      33.000  45.200  52.630  1.00  0.00           H
ATOM   4274  HD2 ILE A 277      32.180  43.830  51.710  1.00  0.00           H
ATOM   4275  HD3 ILE A 277      33.930  44.140  51.470  1.00  0.00           H
ATOM   4276  C   ILE A 277      31.240  41.180  53.660  1.00  0.00           C
ATOM   4277  O   ILE A 277      31.290  41.050  52.460  1.00  0.00           O
ATOM   4278  N   HSD A 278      31.180  40.070  54.460  1.00  0.00           N
ATOM   4279  HN  HSD A 278      31.160  40.020  55.450  1.00  0.00           H
ATOM   4280  CA  HSD A 278      30.900  38.790  53.880  1.00  0.00           C
ATOM   4281  HA  HSD A 278      31.740  38.660  53.210  1.00  0.00           H
ATOM   4282  CB  HSD A 278      31.020  37.630  54.860  1.00  0.00           C
ATOM   4283  HB1 HSD A 278      30.630  36.640  54.550  1.00  0.00           H
ATOM   4284  HB2 HSD A 278      30.480  37.830  55.810  1.00  0.00           H
ATOM   4285  ND1 HSD A 278      33.050  37.770  56.370  1.00  0.00           N
ATOM   4286  HD1 HSD A 278      32.750  38.540  56.930  1.00  0.00           H
ATOM   4287  CG  HSD A 278      32.500  37.410  55.150  1.00  0.00           C
ATOM   4288  CE1 HSD A 278      34.120  36.970  56.570  1.00  0.00           C
ATOM   4289  HE1 HSD A 278      34.720  36.960  57.480  1.00  0.00           H
ATOM   4290  NE2 HSD A 278      34.250  36.090  55.570  1.00  0.00           N
ATOM   4291  CD2 HSD A 278      33.220  36.360  54.710  1.00  0.00           C
ATOM   4292  HD2 HSD A 278      32.800  35.540  54.150  1.00  0.00           H
ATOM   4293  C   HSD A 278      29.570  38.680  53.050  1.00  0.00           C
ATOM   4294  O   HSD A 278      29.550  38.160  51.970  1.00  0.00           O
ATOM   4295  N   ILE A 279      28.470  39.190  53.630  1.00  0.00           N
ATOM   4296  HN  ILE A 279      28.570  39.490  54.570  1.00  0.00           H
ATOM   4297  CA  ILE A 279      27.250  39.070  52.830  1.00  0.00           C
ATOM   4298  HA  ILE A 279      27.200  38.050  52.490  1.00  0.00           H
ATOM   4299  CB  ILE A 279      26.090  39.360  53.700  1.00  0.00           C
ATOM   4300  HB  ILE A 279      26.440  40.170  54.370  1.00  0.00           H
ATOM   4301  CG2 ILE A 279      24.790  39.780  52.980  1.00  0.00           C
ATOM   4302 HG21 ILE A 279      23.910  39.610  53.640  1.00  0.00           H
ATOM   4303 HG22 ILE A 279      24.670  39.030  52.170  1.00  0.00           H
ATOM   4304 HG23 ILE A 279      24.890  40.810  52.590  1.00  0.00           H
ATOM   4305  CG1 ILE A 279      25.900  38.170  54.650  1.00  0.00           C
ATOM   4306 HG11 ILE A 279      26.880  37.670  54.850  1.00  0.00           H
ATOM   4307 HG12 ILE A 279      25.320  37.350  54.180  1.00  0.00           H
ATOM   4308  CD  ILE A 279      25.150  38.600  55.980  1.00  0.00           C
ATOM   4309  HD1 ILE A 279      24.210  39.090  55.650  1.00  0.00           H
ATOM   4310  HD2 ILE A 279      25.650  39.320  56.660  1.00  0.00           H
ATOM   4311  HD3 ILE A 279      24.940  37.680  56.560  1.00  0.00           H
ATOM   4312  C   ILE A 279      27.250  40.000  51.620  1.00  0.00           C
ATOM   4313  O   ILE A 279      26.780  39.510  50.560  1.00  0.00           O
ATOM   4314  N   PHE A 280      27.780  41.230  51.730  1.00  0.00           N
ATOM   4315  HN  PHE A 280      27.990  41.660  52.600  1.00  0.00           H
ATOM   4316  CA  PHE A 280      27.980  42.070  50.610  1.00  0.00           C
ATOM   4317  HA  PHE A 280      27.030  42.100  50.100  1.00  0.00           H
ATOM   4318  CB  PHE A 280      28.460  43.500  51.130  1.00  0.00           C
ATOM   4319  HB1 PHE A 280      28.810  44.160  50.310  1.00  0.00           H
ATOM   4320  HB2 PHE A 280      29.240  43.330  51.900  1.00  0.00           H
ATOM   4321  CG  PHE A 280      27.300  44.170  51.850  1.00  0.00           C
ATOM   4322  CD1 PHE A 280      25.960  43.960  51.440  1.00  0.00           C
ATOM   4323  HD1 PHE A 280      25.740  43.380  50.550  1.00  0.00           H
ATOM   4324  CE1 PHE A 280      24.890  44.590  52.130  1.00  0.00           C
ATOM   4325  HE1 PHE A 280      23.900  44.480  51.700  1.00  0.00           H
ATOM   4326  CZ  PHE A 280      25.190  45.430  53.210  1.00  0.00           C
ATOM   4327  HZ  PHE A 280      24.280  45.890  53.570  1.00  0.00           H
ATOM   4328  CD2 PHE A 280      27.520  44.960  53.000  1.00  0.00           C
ATOM   4329  HD2 PHE A 280      28.520  45.140  53.360  1.00  0.00           H
ATOM   4330  CE2 PHE A 280      26.470  45.610  53.670  1.00  0.00           C
ATOM   4331  HE2 PHE A 280      26.640  46.230  54.540  1.00  0.00           H
ATOM   4332  C   PHE A 280      28.850  41.520  49.510  1.00  0.00           C
ATOM   4333  O   PHE A 280      28.470  41.590  48.330  1.00  0.00           O
ATOM   4334  N   VAL A 281      30.020  40.820  49.810  1.00  0.00           N
ATOM   4335  HN  VAL A 281      30.530  40.910  50.670  1.00  0.00           H
ATOM   4336  CA  VAL A 281      30.740  40.100  48.840  1.00  0.00           C
ATOM   4337  HA  VAL A 281      30.970  40.790  48.040  1.00  0.00           H
ATOM   4338  CB  VAL A 281      32.040  39.580  49.420  1.00  0.00           C
ATOM   4339  HB  VAL A 281      31.680  39.100  50.360  1.00  0.00           H
ATOM   4340  CG1 VAL A 281      32.830  38.560  48.580  1.00  0.00           C
ATOM   4341 HG11 VAL A 281      33.000  38.800  47.510  1.00  0.00           H
ATOM   4342 HG12 VAL A 281      32.390  37.540  48.640  1.00  0.00           H
ATOM   4343 HG13 VAL A 281      33.820  38.420  49.060  1.00  0.00           H
ATOM   4344  CG2 VAL A 281      32.900  40.860  49.720  1.00  0.00           C
ATOM   4345 HG21 VAL A 281      32.230  41.600  50.210  1.00  0.00           H
ATOM   4346 HG22 VAL A 281      33.250  41.360  48.790  1.00  0.00           H
ATOM   4347 HG23 VAL A 281      33.830  40.570  50.250  1.00  0.00           H
ATOM   4348  C   VAL A 281      30.030  38.880  48.140  1.00  0.00           C
ATOM   4349  O   VAL A 281      30.150  38.670  46.890  1.00  0.00           O
ATOM   4350  N   ILE A 282      29.310  37.990  48.910  1.00  0.00           N
ATOM   4351  HN  ILE A 282      29.240  38.100  49.900  1.00  0.00           H
ATOM   4352  CA  ILE A 282      28.530  36.870  48.360  1.00  0.00           C
ATOM   4353  HA  ILE A 282      29.200  36.230  47.800  1.00  0.00           H
ATOM   4354  CB  ILE A 282      27.830  36.070  49.420  1.00  0.00           C
ATOM   4355  HB  ILE A 282      27.370  36.750  50.160  1.00  0.00           H
ATOM   4356  CG2 ILE A 282      26.510  35.340  48.940  1.00  0.00           C
ATOM   4357 HG21 ILE A 282      26.320  34.520  49.660  1.00  0.00           H
ATOM   4358 HG22 ILE A 282      26.580  34.830  47.950  1.00  0.00           H
ATOM   4359 HG23 ILE A 282      25.600  35.980  48.970  1.00  0.00           H
ATOM   4360  CG1 ILE A 282      28.770  35.210  50.240  1.00  0.00           C
ATOM   4361 HG11 ILE A 282      28.360  34.970  51.250  1.00  0.00           H
ATOM   4362 HG12 ILE A 282      29.650  35.880  50.380  1.00  0.00           H
ATOM   4363  CD  ILE A 282      29.200  33.870  49.630  1.00  0.00           C
ATOM   4364  HD1 ILE A 282      29.690  34.120  48.660  1.00  0.00           H
ATOM   4365  HD2 ILE A 282      28.320  33.210  49.530  1.00  0.00           H
ATOM   4366  HD3 ILE A 282      30.020  33.240  50.050  1.00  0.00           H
ATOM   4367  C   ILE A 282      27.450  37.350  47.340  1.00  0.00           C
ATOM   4368  O   ILE A 282      27.290  36.770  46.240  1.00  0.00           O
ATOM   4369  N   VAL A 283      26.700  38.390  47.590  1.00  0.00           N
ATOM   4370  HN  VAL A 283      26.870  38.910  48.430  1.00  0.00           H
ATOM   4371  CA  VAL A 283      25.580  38.800  46.770  1.00  0.00           C
ATOM   4372  HA  VAL A 283      25.150  37.920  46.330  1.00  0.00           H
ATOM   4373  CB  VAL A 283      24.510  39.490  47.600  1.00  0.00           C
ATOM   4374  HB  VAL A 283      25.050  40.120  48.340  1.00  0.00           H
ATOM   4375  CG1 VAL A 283      23.490  40.260  46.840  1.00  0.00           C
ATOM   4376 HG11 VAL A 283      22.990  39.550  46.140  1.00  0.00           H
ATOM   4377 HG12 VAL A 283      23.940  41.070  46.230  1.00  0.00           H
ATOM   4378 HG13 VAL A 283      22.800  40.820  47.510  1.00  0.00           H
ATOM   4379  CG2 VAL A 283      23.920  38.430  48.620  1.00  0.00           C
ATOM   4380 HG21 VAL A 283      23.220  37.680  48.200  1.00  0.00           H
ATOM   4381 HG22 VAL A 283      23.300  39.090  49.250  1.00  0.00           H
ATOM   4382 HG23 VAL A 283      24.610  37.830  49.250  1.00  0.00           H
ATOM   4383  C   VAL A 283      26.140  39.650  45.690  1.00  0.00           C
ATOM   4384  O   VAL A 283      25.720  39.550  44.520  1.00  0.00           O
ATOM   4385  N   TRP A 284      27.220  40.390  45.890  1.00  0.00           N
ATOM   4386  HN  TRP A 284      27.620  40.520  46.800  1.00  0.00           H
ATOM   4387  CA  TRP A 284      27.960  40.980  44.770  1.00  0.00           C
ATOM   4388  HA  TRP A 284      27.330  41.640  44.200  1.00  0.00           H
ATOM   4389  CB  TRP A 284      29.140  41.910  45.330  1.00  0.00           C
ATOM   4390  HB1 TRP A 284      29.760  41.300  46.030  1.00  0.00           H
ATOM   4391  HB2 TRP A 284      28.650  42.750  45.860  1.00  0.00           H
ATOM   4392  CG  TRP A 284      29.920  42.470  44.220  1.00  0.00           C
ATOM   4393  CD1 TRP A 284      31.160  42.080  43.810  1.00  0.00           C
ATOM   4394  HD1 TRP A 284      31.710  41.210  44.140  1.00  0.00           H
ATOM   4395  NE1 TRP A 284      31.600  43.130  42.980  1.00  0.00           N
ATOM   4396  HE1 TRP A 284      32.500  43.110  42.600  1.00  0.00           H
ATOM   4397  CE2 TRP A 284      30.770  44.160  42.960  1.00  0.00           C
ATOM   4398  CD2 TRP A 284      29.630  43.760  43.730  1.00  0.00           C
ATOM   4399  CE3 TRP A 284      28.640  44.710  43.890  1.00  0.00           C
ATOM   4400  HE3 TRP A 284      27.780  44.580  44.540  1.00  0.00           H
ATOM   4401  CZ3 TRP A 284      28.680  45.980  43.160  1.00  0.00           C
ATOM   4402  HZ3 TRP A 284      27.900  46.720  43.310  1.00  0.00           H
ATOM   4403  CZ2 TRP A 284      30.860  45.390  42.310  1.00  0.00           C
ATOM   4404  HZ2 TRP A 284      31.740  45.710  41.780  1.00  0.00           H
ATOM   4405  CH2 TRP A 284      29.800  46.280  42.390  1.00  0.00           C
ATOM   4406  HH2 TRP A 284      29.780  47.120  41.710  1.00  0.00           H
ATOM   4407  C   TRP A 284      28.610  39.950  43.790  1.00  0.00           C
ATOM   4408  O   TRP A 284      28.700  40.170  42.600  1.00  0.00           O
ATOM   4409  N   THR A 285      29.020  38.840  44.320  1.00  0.00           N
ATOM   4410  HN  THR A 285      29.070  38.690  45.300  1.00  0.00           H
ATOM   4411  CA  THR A 285      29.460  37.710  43.380  1.00  0.00           C
ATOM   4412  HA  THR A 285      30.070  38.030  42.540  1.00  0.00           H
ATOM   4413  CB  THR A 285      30.280  36.620  44.160  1.00  0.00           C
ATOM   4414  HB  THR A 285      29.570  36.210  44.900  1.00  0.00           H
ATOM   4415  OG1 THR A 285      31.370  37.260  44.830  1.00  0.00           O
ATOM   4416  HG1 THR A 285      30.950  37.860  45.450  1.00  0.00           H
ATOM   4417  CG2 THR A 285      30.850  35.430  43.310  1.00  0.00           C
ATOM   4418 HG21 THR A 285      31.770  35.750  42.770  1.00  0.00           H
ATOM   4419 HG22 THR A 285      30.070  35.010  42.640  1.00  0.00           H
ATOM   4420 HG23 THR A 285      31.140  34.580  43.970  1.00  0.00           H
ATOM   4421  C   THR A 285      28.350  36.970  42.740  1.00  0.00           C
ATOM   4422  O   THR A 285      28.350  36.800  41.520  1.00  0.00           O
ATOM   4423  N   LEU A 286      27.500  36.260  43.520  1.00  0.00           N
ATOM   4424  HN  LEU A 286      27.390  36.390  44.500  1.00  0.00           H
ATOM   4425  CA  LEU A 286      26.520  35.320  43.020  1.00  0.00           C
ATOM   4426  HA  LEU A 286      27.080  34.670  42.360  1.00  0.00           H
ATOM   4427  CB  LEU A 286      26.000  34.460  44.220  1.00  0.00           C
ATOM   4428  HB1 LEU A 286      25.280  33.750  43.770  1.00  0.00           H
ATOM   4429  HB2 LEU A 286      25.470  35.160  44.890  1.00  0.00           H
ATOM   4430  CG  LEU A 286      27.050  33.660  44.970  1.00  0.00           C
ATOM   4431  HG  LEU A 286      27.730  34.430  45.400  1.00  0.00           H
ATOM   4432  CD1 LEU A 286      26.380  32.770  46.100  1.00  0.00           C
ATOM   4433 HD11 LEU A 286      27.170  32.420  46.800  1.00  0.00           H
ATOM   4434 HD12 LEU A 286      25.840  31.870  45.730  1.00  0.00           H
ATOM   4435 HD13 LEU A 286      25.590  33.430  46.520  1.00  0.00           H
ATOM   4436  CD2 LEU A 286      27.960  32.860  44.080  1.00  0.00           C
ATOM   4437 HD21 LEU A 286      28.250  33.380  43.150  1.00  0.00           H
ATOM   4438 HD22 LEU A 286      27.380  31.950  43.820  1.00  0.00           H
ATOM   4439 HD23 LEU A 286      28.910  32.630  44.610  1.00  0.00           H
ATOM   4440  C   LEU A 286      25.280  35.990  42.410  1.00  0.00           C
ATOM   4441  O   LEU A 286      24.670  35.370  41.530  1.00  0.00           O
ATOM   4442  N   VAL A 287      24.910  37.270  42.720  1.00  0.00           N
ATOM   4443  HN  VAL A 287      25.240  37.820  43.490  1.00  0.00           H
ATOM   4444  CA  VAL A 287      23.680  37.750  42.220  1.00  0.00           C
ATOM   4445  HA  VAL A 287      23.010  37.010  41.800  1.00  0.00           H
ATOM   4446  CB  VAL A 287      22.810  38.320  43.410  1.00  0.00           C
ATOM   4447  HB  VAL A 287      23.450  39.090  43.900  1.00  0.00           H
ATOM   4448  CG1 VAL A 287      21.580  39.120  42.850  1.00  0.00           C
ATOM   4449 HG11 VAL A 287      21.020  39.470  43.740  1.00  0.00           H
ATOM   4450 HG12 VAL A 287      20.990  38.490  42.150  1.00  0.00           H
ATOM   4451 HG13 VAL A 287      21.960  40.000  42.300  1.00  0.00           H
ATOM   4452  CG2 VAL A 287      22.370  37.270  44.400  1.00  0.00           C
ATOM   4453 HG21 VAL A 287      21.870  36.350  44.020  1.00  0.00           H
ATOM   4454 HG22 VAL A 287      21.760  37.700  45.230  1.00  0.00           H
ATOM   4455 HG23 VAL A 287      23.250  36.950  44.990  1.00  0.00           H
ATOM   4456  C   VAL A 287      24.000  38.730  41.110  1.00  0.00           C
ATOM   4457  O   VAL A 287      25.040  39.390  41.020  1.00  0.00           O
ATOM   4458  N   ASP A 288      23.160  38.690  40.060  1.00  0.00           N
ATOM   4459  HN  ASP A 288      22.320  38.160  40.070  1.00  0.00           H
ATOM   4460  CA  ASP A 288      23.290  39.520  38.850  1.00  0.00           C
ATOM   4461  HA  ASP A 288      24.120  39.180  38.250  1.00  0.00           H
ATOM   4462  CB  ASP A 288      22.020  39.240  38.060  1.00  0.00           C
ATOM   4463  HB1 ASP A 288      21.980  39.920  37.180  1.00  0.00           H
ATOM   4464  HB2 ASP A 288      21.070  39.270  38.650  1.00  0.00           H
ATOM   4465  CG  ASP A 288      22.040  37.870  37.400  1.00  0.00           C
ATOM   4466  OD1 ASP A 288      22.000  37.880  36.150  1.00  0.00           O
ATOM   4467  OD2 ASP A 288      22.360  36.840  38.050  1.00  0.00           O
ATOM   4468  C   ASP A 288      23.460  41.060  38.990  1.00  0.00           C
ATOM   4469  O   ASP A 288      23.090  41.710  40.010  1.00  0.00           O
ATOM   4470  N   ILE A 289      24.060  41.630  37.910  1.00  0.00           N
ATOM   4471  HN  ILE A 289      24.370  41.080  37.140  1.00  0.00           H
ATOM   4472  CA  ILE A 289      24.350  43.050  37.730  1.00  0.00           C
ATOM   4473  HA  ILE A 289      24.720  43.150  36.720  1.00  0.00           H
ATOM   4474  CB  ILE A 289      23.050  43.910  37.770  1.00  0.00           C
ATOM   4475  HB  ILE A 289      22.550  43.850  38.760  1.00  0.00           H
ATOM   4476  CG2 ILE A 289      23.330  45.380  37.540  1.00  0.00           C
ATOM   4477 HG21 ILE A 289      23.570  45.580  36.470  1.00  0.00           H
ATOM   4478 HG22 ILE A 289      24.170  45.810  38.130  1.00  0.00           H
ATOM   4479 HG23 ILE A 289      22.370  45.920  37.680  1.00  0.00           H
ATOM   4480  CG1 ILE A 289      22.100  43.540  36.590  1.00  0.00           C
ATOM   4481 HG11 ILE A 289      21.950  42.440  36.630  1.00  0.00           H
ATOM   4482 HG12 ILE A 289      22.500  43.780  35.580  1.00  0.00           H
ATOM   4483  CD  ILE A 289      20.640  44.070  36.620  1.00  0.00           C
ATOM   4484  HD1 ILE A 289      20.670  45.170  36.740  1.00  0.00           H
ATOM   4485  HD2 ILE A 289      19.970  43.550  37.340  1.00  0.00           H
ATOM   4486  HD3 ILE A 289      20.290  43.960  35.570  1.00  0.00           H
ATOM   4487  C   ILE A 289      25.330  43.630  38.710  1.00  0.00           C
ATOM   4488  O   ILE A 289      25.040  44.050  39.810  1.00  0.00           O
ATOM   4489  N   ASP A 290      26.680  43.640  38.370  1.00  0.00           N
ATOM   4490  HN  ASP A 290      27.050  43.150  37.580  1.00  0.00           H
ATOM   4491  CA  ASP A 290      27.720  44.410  38.960  1.00  0.00           C
ATOM   4492  HA  ASP A 290      27.470  44.340  40.010  1.00  0.00           H
ATOM   4493  CB  ASP A 290      29.160  43.840  38.740  1.00  0.00           C
ATOM   4494  HB1 ASP A 290      29.170  43.000  39.470  1.00  0.00           H
ATOM   4495  HB2 ASP A 290      29.860  44.540  39.260  1.00  0.00           H
ATOM   4496  CG  ASP A 290      29.630  43.420  37.420  1.00  0.00           C
ATOM   4497  OD1 ASP A 290      30.830  43.170  37.250  1.00  0.00           O
ATOM   4498  OD2 ASP A 290      28.780  43.400  36.550  1.00  0.00           O
ATOM   4499  C   ASP A 290      27.640  45.850  38.450  1.00  0.00           C
ATOM   4500  O   ASP A 290      27.030  46.100  37.430  1.00  0.00           O
ATOM   4501  N   ARG A 291      28.180  46.820  39.220  1.00  0.00           N
ATOM   4502  HN  ARG A 291      28.180  46.660  40.210  1.00  0.00           H
ATOM   4503  CA  ARG A 291      28.530  48.070  38.730  1.00  0.00           C
ATOM   4504  HA  ARG A 291      29.030  48.550  39.550  1.00  0.00           H
ATOM   4505  CB  ARG A 291      29.620  48.060  37.670  1.00  0.00           C
ATOM   4506  HB1 ARG A 291      29.760  49.110  37.340  1.00  0.00           H
ATOM   4507  HB2 ARG A 291      29.570  47.530  36.690  1.00  0.00           H
ATOM   4508  CG  ARG A 291      30.950  47.500  38.170  1.00  0.00           C
ATOM   4509  HG1 ARG A 291      30.790  46.650  38.870  1.00  0.00           H
ATOM   4510  HG2 ARG A 291      31.450  48.280  38.770  1.00  0.00           H
ATOM   4511  CD  ARG A 291      31.830  46.830  37.090  1.00  0.00           C
ATOM   4512  HD1 ARG A 291      31.230  46.070  36.540  1.00  0.00           H
ATOM   4513  HD2 ARG A 291      32.750  46.430  37.580  1.00  0.00           H
ATOM   4514  NE  ARG A 291      32.120  47.940  36.130  1.00  0.00           N
ATOM   4515  HE  ARG A 291      31.570  48.770  36.130  1.00  0.00           H
ATOM   4516  CZ  ARG A 291      33.010  47.950  35.210  1.00  0.00           C
ATOM   4517  NH1 ARG A 291      33.160  49.000  34.400  1.00  0.00           N
ATOM   4518 HH11 ARG A 291      32.500  49.750  34.390  1.00  0.00           H
ATOM   4519 HH12 ARG A 291      33.740  48.860  33.590  1.00  0.00           H
ATOM   4520  NH2 ARG A 291      33.650  46.890  34.840  1.00  0.00           N
ATOM   4521 HH21 ARG A 291      33.440  45.980  35.180  1.00  0.00           H
ATOM   4522 HH22 ARG A 291      34.280  46.930  34.070  1.00  0.00           H
ATOM   4523  C   ARG A 291      27.380  49.000  38.520  1.00  0.00           C
ATOM   4524  O   ARG A 291      27.490  49.930  37.700  1.00  0.00           O
ATOM   4525  N   ARG A 292      26.270  48.880  39.290  1.00  0.00           N
ATOM   4526  HN  ARG A 292      26.140  48.150  39.960  1.00  0.00           H
ATOM   4527  CA  ARG A 292      25.100  49.610  38.960  1.00  0.00           C
ATOM   4528  HA  ARG A 292      24.820  49.260  37.970  1.00  0.00           H
ATOM   4529  CB  ARG A 292      23.930  49.320  39.860  1.00  0.00           C
ATOM   4530  HB1 ARG A 292      23.830  48.210  39.860  1.00  0.00           H
ATOM   4531  HB2 ARG A 292      23.040  49.800  39.410  1.00  0.00           H
ATOM   4532  CG  ARG A 292      24.120  49.550  41.350  1.00  0.00           C
ATOM   4533  HG1 ARG A 292      24.690  50.490  41.520  1.00  0.00           H
ATOM   4534  HG2 ARG A 292      24.650  48.680  41.770  1.00  0.00           H
ATOM   4535  CD  ARG A 292      22.780  49.580  42.050  1.00  0.00           C
ATOM   4536  HD1 ARG A 292      22.730  49.230  43.110  1.00  0.00           H
ATOM   4537  HD2 ARG A 292      22.050  49.030  41.420  1.00  0.00           H
ATOM   4538  NE  ARG A 292      22.470  51.020  42.210  1.00  0.00           N
ATOM   4539  HE  ARG A 292      23.210  51.670  42.080  1.00  0.00           H
ATOM   4540  CZ  ARG A 292      21.250  51.610  42.370  1.00  0.00           C
ATOM   4541  NH1 ARG A 292      21.230  52.860  42.490  1.00  0.00           N
ATOM   4542 HH11 ARG A 292      22.080  53.340  42.270  1.00  0.00           H
ATOM   4543 HH12 ARG A 292      20.310  53.230  42.590  1.00  0.00           H
ATOM   4544  NH2 ARG A 292      20.110  50.950  42.450  1.00  0.00           N
ATOM   4545 HH21 ARG A 292      20.110  49.990  42.170  1.00  0.00           H
ATOM   4546 HH22 ARG A 292      19.290  51.510  42.540  1.00  0.00           H
ATOM   4547  C   ARG A 292      25.200  51.110  38.810  1.00  0.00           C
ATOM   4548  O   ARG A 292      24.750  51.620  37.760  1.00  0.00           O
ATOM   4549  N   ASP A 293      25.810  51.830  39.760  1.00  0.00           N
ATOM   4550  HN  ASP A 293      25.950  51.320  40.610  1.00  0.00           H
ATOM   4551  CA  ASP A 293      25.900  53.260  39.810  1.00  0.00           C
ATOM   4552  HA  ASP A 293      26.210  53.580  38.830  1.00  0.00           H
ATOM   4553  CB  ASP A 293      24.580  54.040  40.090  1.00  0.00           C
ATOM   4554  HB1 ASP A 293      23.750  53.600  39.490  1.00  0.00           H
ATOM   4555  HB2 ASP A 293      24.660  55.070  39.700  1.00  0.00           H
ATOM   4556  CG  ASP A 293      24.020  54.010  41.510  1.00  0.00           C
ATOM   4557  OD1 ASP A 293      24.180  53.050  42.210  1.00  0.00           O
ATOM   4558  OD2 ASP A 293      23.210  54.940  41.790  1.00  0.00           O
ATOM   4559  C   ASP A 293      26.990  53.630  40.730  1.00  0.00           C
ATOM   4560  O   ASP A 293      27.390  52.760  41.460  1.00  0.00           O
ATOM   4561  N   PRO A 294      27.460  54.850  40.900  1.00  0.00           N
ATOM   4562  CD  PRO A 294      27.500  55.900  39.840  1.00  0.00           C
ATOM   4563  HD1 PRO A 294      26.650  56.600  39.990  1.00  0.00           H
ATOM   4564  HD2 PRO A 294      27.470  55.500  38.800  1.00  0.00           H
ATOM   4565  CA  PRO A 294      28.500  55.130  41.870  1.00  0.00           C
ATOM   4566  HA  PRO A 294      29.310  54.410  41.840  1.00  0.00           H
ATOM   4567  CB  PRO A 294      29.020  56.500  41.560  1.00  0.00           C
ATOM   4568  HB1 PRO A 294      30.060  56.630  41.920  1.00  0.00           H
ATOM   4569  HB2 PRO A 294      28.440  57.330  42.010  1.00  0.00           H
ATOM   4570  CG  PRO A 294      28.840  56.590  40.090  1.00  0.00           C
ATOM   4571  HG1 PRO A 294      28.960  57.610  39.660  1.00  0.00           H
ATOM   4572  HG2 PRO A 294      29.540  55.910  39.570  1.00  0.00           H
ATOM   4573  C   PRO A 294      28.010  55.030  43.340  1.00  0.00           C
ATOM   4574  O   PRO A 294      28.800  54.550  44.120  1.00  0.00           O
ATOM   4575  N   LEU A 295      26.770  55.520  43.730  1.00  0.00           N
ATOM   4576  HN  LEU A 295      26.140  55.890  43.060  1.00  0.00           H
ATOM   4577  CA  LEU A 295      26.290  55.450  45.110  1.00  0.00           C
ATOM   4578  HA  LEU A 295      26.890  56.180  45.620  1.00  0.00           H
ATOM   4579  CB  LEU A 295      24.790  55.830  45.090  1.00  0.00           C
ATOM   4580  HB1 LEU A 295      24.290  55.220  44.310  1.00  0.00           H
ATOM   4581  HB2 LEU A 295      24.680  56.930  44.960  1.00  0.00           H
ATOM   4582  CG  LEU A 295      24.000  55.540  46.400  1.00  0.00           C
ATOM   4583  HG  LEU A 295      23.980  54.470  46.680  1.00  0.00           H
ATOM   4584  CD1 LEU A 295      24.690  56.090  47.660  1.00  0.00           C
ATOM   4585 HD11 LEU A 295      25.770  55.890  47.530  1.00  0.00           H
ATOM   4586 HD12 LEU A 295      24.330  55.540  48.560  1.00  0.00           H
ATOM   4587 HD13 LEU A 295      24.610  57.190  47.770  1.00  0.00           H
ATOM   4588  CD2 LEU A 295      22.580  56.060  46.360  1.00  0.00           C
ATOM   4589 HD21 LEU A 295      21.970  55.720  45.490  1.00  0.00           H
ATOM   4590 HD22 LEU A 295      22.480  57.160  46.420  1.00  0.00           H
ATOM   4591 HD23 LEU A 295      22.050  55.760  47.290  1.00  0.00           H
ATOM   4592  C   LEU A 295      26.530  54.100  45.850  1.00  0.00           C
ATOM   4593  O   LEU A 295      27.130  54.010  46.960  1.00  0.00           O
ATOM   4594  N   VAL A 296      26.170  53.010  45.150  1.00  0.00           N
ATOM   4595  HN  VAL A 296      25.760  53.130  44.250  1.00  0.00           H
ATOM   4596  CA  VAL A 296      26.350  51.650  45.680  1.00  0.00           C
ATOM   4597  HA  VAL A 296      26.140  51.740  46.740  1.00  0.00           H
ATOM   4598  CB  VAL A 296      25.320  50.690  45.030  1.00  0.00           C
ATOM   4599  HB  VAL A 296      25.270  51.000  43.960  1.00  0.00           H
ATOM   4600  CG1 VAL A 296      25.740  49.280  45.020  1.00  0.00           C
ATOM   4601 HG11 VAL A 296      24.900  48.760  44.510  1.00  0.00           H
ATOM   4602 HG12 VAL A 296      25.670  48.910  46.070  1.00  0.00           H
ATOM   4603 HG13 VAL A 296      26.760  49.130  44.620  1.00  0.00           H
ATOM   4604  CG2 VAL A 296      23.940  50.970  45.690  1.00  0.00           C
ATOM   4605 HG21 VAL A 296      23.620  51.990  45.370  1.00  0.00           H
ATOM   4606 HG22 VAL A 296      24.130  50.850  46.780  1.00  0.00           H
ATOM   4607 HG23 VAL A 296      23.100  50.370  45.290  1.00  0.00           H
ATOM   4608  C   VAL A 296      27.790  51.100  45.700  1.00  0.00           C
ATOM   4609  O   VAL A 296      28.260  50.570  46.690  1.00  0.00           O
ATOM   4610  N   VAL A 297      28.560  51.360  44.590  1.00  0.00           N
ATOM   4611  HN  VAL A 297      28.190  51.900  43.840  1.00  0.00           H
ATOM   4612  CA  VAL A 297      30.000  51.050  44.450  1.00  0.00           C
ATOM   4613  HA  VAL A 297      30.180  49.980  44.470  1.00  0.00           H
ATOM   4614  CB  VAL A 297      30.540  51.440  43.070  1.00  0.00           C
ATOM   4615  HB  VAL A 297      30.360  52.510  42.830  1.00  0.00           H
ATOM   4616  CG1 VAL A 297      32.060  51.170  42.930  1.00  0.00           C
ATOM   4617 HG11 VAL A 297      32.220  51.250  41.830  1.00  0.00           H
ATOM   4618 HG12 VAL A 297      32.280  50.190  43.400  1.00  0.00           H
ATOM   4619 HG13 VAL A 297      32.690  51.890  43.490  1.00  0.00           H
ATOM   4620  CG2 VAL A 297      29.800  50.570  42.020  1.00  0.00           C
ATOM   4621 HG21 VAL A 297      28.710  50.750  42.090  1.00  0.00           H
ATOM   4622 HG22 VAL A 297      30.050  49.490  42.030  1.00  0.00           H
ATOM   4623 HG23 VAL A 297      30.070  50.960  41.020  1.00  0.00           H
ATOM   4624  C   VAL A 297      30.780  51.770  45.580  1.00  0.00           C
ATOM   4625  O   VAL A 297      31.670  51.230  46.220  1.00  0.00           O
ATOM   4626  N   ALA A 298      30.390  53.060  45.970  1.00  0.00           N
ATOM   4627  HN  ALA A 298      29.700  53.560  45.460  1.00  0.00           H
ATOM   4628  CA  ALA A 298      30.920  53.800  47.080  1.00  0.00           C
ATOM   4629  HA  ALA A 298      31.980  53.840  46.900  1.00  0.00           H
ATOM   4630  CB  ALA A 298      30.310  55.200  47.040  1.00  0.00           C
ATOM   4631  HB1 ALA A 298      30.890  55.850  47.730  1.00  0.00           H
ATOM   4632  HB2 ALA A 298      29.240  55.270  47.350  1.00  0.00           H
ATOM   4633  HB3 ALA A 298      30.440  55.670  46.050  1.00  0.00           H
ATOM   4634  C   ALA A 298      30.670  53.150  48.400  1.00  0.00           C
ATOM   4635  O   ALA A 298      31.530  53.010  49.290  1.00  0.00           O
ATOM   4636  N   ALA A 299      29.400  52.750  48.690  1.00  0.00           N
ATOM   4637  HN  ALA A 299      28.700  53.010  48.030  1.00  0.00           H
ATOM   4638  CA  ALA A 299      29.090  51.930  49.860  1.00  0.00           C
ATOM   4639  HA  ALA A 299      29.420  52.430  50.760  1.00  0.00           H
ATOM   4640  CB  ALA A 299      27.560  51.740  50.130  1.00  0.00           C
ATOM   4641  HB1 ALA A 299      26.930  52.450  49.550  1.00  0.00           H
ATOM   4642  HB2 ALA A 299      27.390  52.060  51.180  1.00  0.00           H
ATOM   4643  HB3 ALA A 299      27.160  50.700  50.120  1.00  0.00           H
ATOM   4644  C   ALA A 299      29.790  50.670  50.110  1.00  0.00           C
ATOM   4645  O   ALA A 299      30.310  50.430  51.180  1.00  0.00           O
ATOM   4646  N   LEU A 300      29.910  49.820  49.080  1.00  0.00           N
ATOM   4647  HN  LEU A 300      29.510  49.870  48.170  1.00  0.00           H
ATOM   4648  CA  LEU A 300      30.830  48.570  49.180  1.00  0.00           C
ATOM   4649  HA  LEU A 300      30.320  47.980  49.930  1.00  0.00           H
ATOM   4650  CB  LEU A 300      30.850  47.880  47.810  1.00  0.00           C
ATOM   4651  HB1 LEU A 300      31.360  48.570  47.110  1.00  0.00           H
ATOM   4652  HB2 LEU A 300      29.790  47.880  47.480  1.00  0.00           H
ATOM   4653  CG  LEU A 300      31.500  46.470  47.650  1.00  0.00           C
ATOM   4654  HG  LEU A 300      32.570  46.580  47.930  1.00  0.00           H
ATOM   4655  CD1 LEU A 300      30.910  45.460  48.670  1.00  0.00           C
ATOM   4656 HD11 LEU A 300      31.110  44.470  48.200  1.00  0.00           H
ATOM   4657 HD12 LEU A 300      29.860  45.710  48.940  1.00  0.00           H
ATOM   4658 HD13 LEU A 300      31.440  45.500  49.650  1.00  0.00           H
ATOM   4659  CD2 LEU A 300      31.240  45.900  46.220  1.00  0.00           C
ATOM   4660 HD21 LEU A 300      31.540  46.720  45.530  1.00  0.00           H
ATOM   4661 HD22 LEU A 300      30.160  45.690  46.080  1.00  0.00           H
ATOM   4662 HD23 LEU A 300      31.840  44.990  46.010  1.00  0.00           H
ATOM   4663  C   LEU A 300      32.250  48.910  49.550  1.00  0.00           C
ATOM   4664  O   LEU A 300      32.820  48.390  50.500  1.00  0.00           O
ATOM   4665  N   HSD A 301      32.790  50.020  48.980  1.00  0.00           N
ATOM   4666  HN  HSD A 301      32.300  50.540  48.290  1.00  0.00           H
ATOM   4667  CA  HSD A 301      34.070  50.570  49.420  1.00  0.00           C
ATOM   4668  HA  HSD A 301      34.830  49.800  49.380  1.00  0.00           H
ATOM   4669  CB  HSD A 301      34.620  51.780  48.570  1.00  0.00           C
ATOM   4670  HB1 HSD A 301      35.660  52.060  48.860  1.00  0.00           H
ATOM   4671  HB2 HSD A 301      33.940  52.660  48.630  1.00  0.00           H
ATOM   4672  ND1 HSD A 301      35.960  51.880  46.380  1.00  0.00           N
ATOM   4673  HD1 HSD A 301      36.600  52.640  46.530  1.00  0.00           H
ATOM   4674  CG  HSD A 301      34.840  51.350  47.080  1.00  0.00           C
ATOM   4675  CE1 HSD A 301      36.160  51.090  45.260  1.00  0.00           C
ATOM   4676  HE1 HSD A 301      36.990  51.330  44.600  1.00  0.00           H
ATOM   4677  NE2 HSD A 301      35.280  50.040  45.200  1.00  0.00           N
ATOM   4678  CD2 HSD A 301      34.390  50.310  46.310  1.00  0.00           C
ATOM   4679  HD2 HSD A 301      33.550  49.660  46.500  1.00  0.00           H
ATOM   4680  C   HSD A 301      34.010  51.000  50.920  1.00  0.00           C
ATOM   4681  O   HSD A 301      34.880  50.590  51.630  1.00  0.00           O
ATOM   4682  N   LEU A 302      33.010  51.730  51.430  1.00  0.00           N
ATOM   4683  HN  LEU A 302      32.370  52.120  50.780  1.00  0.00           H
ATOM   4684  CA  LEU A 302      32.820  51.930  52.870  1.00  0.00           C
ATOM   4685  HA  LEU A 302      33.790  52.270  53.210  1.00  0.00           H
ATOM   4686  CB  LEU A 302      31.680  52.860  53.150  1.00  0.00           C
ATOM   4687  HB1 LEU A 302      31.630  53.010  54.250  1.00  0.00           H
ATOM   4688  HB2 LEU A 302      30.690  52.420  52.930  1.00  0.00           H
ATOM   4689  CG  LEU A 302      31.690  54.250  52.450  1.00  0.00           C
ATOM   4690  HG  LEU A 302      31.470  54.200  51.370  1.00  0.00           H
ATOM   4691  CD1 LEU A 302      30.580  55.220  53.050  1.00  0.00           C
ATOM   4692 HD11 LEU A 302      30.730  55.320  54.150  1.00  0.00           H
ATOM   4693 HD12 LEU A 302      29.590  54.790  52.770  1.00  0.00           H
ATOM   4694 HD13 LEU A 302      30.680  56.180  52.510  1.00  0.00           H
ATOM   4695  CD2 LEU A 302      32.960  55.070  52.530  1.00  0.00           C
ATOM   4696 HD21 LEU A 302      32.900  56.100  52.120  1.00  0.00           H
ATOM   4697 HD22 LEU A 302      33.830  54.570  52.050  1.00  0.00           H
ATOM   4698 HD23 LEU A 302      33.270  55.250  53.580  1.00  0.00           H
ATOM   4699  C   LEU A 302      32.660  50.670  53.690  1.00  0.00           C
ATOM   4700  O   LEU A 302      33.050  50.620  54.860  1.00  0.00           O
ATOM   4701  N   CYS A 303      32.040  49.600  53.140  1.00  0.00           N
ATOM   4702  HN  CYS A 303      31.640  49.580  52.230  1.00  0.00           H
ATOM   4703  CA  CYS A 303      31.940  48.310  53.870  1.00  0.00           C
ATOM   4704  HA  CYS A 303      31.660  48.590  54.870  1.00  0.00           H
ATOM   4705  CB  CYS A 303      30.970  47.340  53.040  1.00  0.00           C
ATOM   4706  HB1 CYS A 303      30.890  46.380  53.580  1.00  0.00           H
ATOM   4707  HB2 CYS A 303      31.380  47.150  52.030  1.00  0.00           H
ATOM   4708  SG  CYS A 303      29.320  48.060  52.740  1.00  0.00           S
ATOM   4709  HG1 CYS A 303      29.630  49.350  52.680  1.00  0.00           H
ATOM   4710  C   CYS A 303      33.220  47.520  53.920  1.00  0.00           C
ATOM   4711  O   CYS A 303      33.450  46.850  54.970  1.00  0.00           O
ATOM   4712  N   ILE A 304      34.090  47.710  52.960  1.00  0.00           N
ATOM   4713  HN  ILE A 304      33.900  48.350  52.220  1.00  0.00           H
ATOM   4714  CA  ILE A 304      35.430  47.250  53.180  1.00  0.00           C
ATOM   4715  HA  ILE A 304      35.390  46.230  53.520  1.00  0.00           H
ATOM   4716  CB  ILE A 304      36.310  47.250  51.860  1.00  0.00           C
ATOM   4717  HB  ILE A 304      35.910  48.130  51.310  1.00  0.00           H
ATOM   4718  CG2 ILE A 304      37.850  47.530  52.050  1.00  0.00           C
ATOM   4719 HG21 ILE A 304      38.380  46.680  52.530  1.00  0.00           H
ATOM   4720 HG22 ILE A 304      38.080  48.510  52.520  1.00  0.00           H
ATOM   4721 HG23 ILE A 304      38.210  47.560  51.000  1.00  0.00           H
ATOM   4722  CG1 ILE A 304      36.080  45.960  51.040  1.00  0.00           C
ATOM   4723 HG11 ILE A 304      36.440  46.120  50.000  1.00  0.00           H
ATOM   4724 HG12 ILE A 304      34.970  45.860  51.000  1.00  0.00           H
ATOM   4725  CD  ILE A 304      36.770  44.810  51.670  1.00  0.00           C
ATOM   4726  HD1 ILE A 304      37.860  44.770  51.430  1.00  0.00           H
ATOM   4727  HD2 ILE A 304      36.200  43.890  51.430  1.00  0.00           H
ATOM   4728  HD3 ILE A 304      36.800  44.840  52.780  1.00  0.00           H
ATOM   4729  C   ILE A 304      36.120  48.020  54.370  1.00  0.00           C
ATOM   4730  O   ILE A 304      36.780  47.460  55.220  1.00  0.00           O
ATOM   4731  N   ALA A 305      35.960  49.370  54.420  1.00  0.00           N
ATOM   4732  HN  ALA A 305      35.300  49.710  53.750  1.00  0.00           H
ATOM   4733  CA  ALA A 305      36.570  50.190  55.440  1.00  0.00           C
ATOM   4734  HA  ALA A 305      37.590  49.850  55.410  1.00  0.00           H
ATOM   4735  CB  ALA A 305      36.260  51.660  55.030  1.00  0.00           C
ATOM   4736  HB1 ALA A 305      36.680  52.380  55.750  1.00  0.00           H
ATOM   4737  HB2 ALA A 305      35.190  51.940  54.920  1.00  0.00           H
ATOM   4738  HB3 ALA A 305      36.730  51.850  54.040  1.00  0.00           H
ATOM   4739  C   ALA A 305      36.050  49.880  56.910  1.00  0.00           C
ATOM   4740  O   ALA A 305      36.850  49.840  57.870  1.00  0.00           O
ATOM   4741  N   LEU A 306      34.740  49.590  57.070  1.00  0.00           N
ATOM   4742  HN  LEU A 306      34.120  49.690  56.300  1.00  0.00           H
ATOM   4743  CA  LEU A 306      34.140  49.060  58.300  1.00  0.00           C
ATOM   4744  HA  LEU A 306      34.380  49.770  59.080  1.00  0.00           H
ATOM   4745  CB  LEU A 306      32.620  48.880  57.950  1.00  0.00           C
ATOM   4746  HB1 LEU A 306      32.500  48.220  57.060  1.00  0.00           H
ATOM   4747  HB2 LEU A 306      32.160  49.820  57.570  1.00  0.00           H
ATOM   4748  CG  LEU A 306      31.820  48.380  59.170  1.00  0.00           C
ATOM   4749  HG  LEU A 306      32.220  47.420  59.560  1.00  0.00           H
ATOM   4750  CD1 LEU A 306      31.750  49.430  60.290  1.00  0.00           C
ATOM   4751 HD11 LEU A 306      32.820  49.600  60.560  1.00  0.00           H
ATOM   4752 HD12 LEU A 306      31.250  48.980  61.170  1.00  0.00           H
ATOM   4753 HD13 LEU A 306      31.200  50.370  60.080  1.00  0.00           H
ATOM   4754  CD2 LEU A 306      30.380  48.040  58.610  1.00  0.00           C
ATOM   4755 HD21 LEU A 306      30.490  47.150  57.940  1.00  0.00           H
ATOM   4756 HD22 LEU A 306      29.980  48.890  58.010  1.00  0.00           H
ATOM   4757 HD23 LEU A 306      29.670  47.740  59.410  1.00  0.00           H
ATOM   4758  C   LEU A 306      34.870  47.820  58.820  1.00  0.00           C
ATOM   4759  O   LEU A 306      35.240  47.840  59.950  1.00  0.00           O
ATOM   4760  N   GLY A 307      35.170  46.850  57.920  1.00  0.00           N
ATOM   4761  HN  GLY A 307      34.890  46.780  56.960  1.00  0.00           H
ATOM   4762  CA  GLY A 307      36.110  45.780  58.340  1.00  0.00           C
ATOM   4763  HA1 GLY A 307      36.200  45.040  57.550  1.00  0.00           H
ATOM   4764  HA2 GLY A 307      35.600  45.250  59.140  1.00  0.00           H
ATOM   4765  C   GLY A 307      37.490  46.110  58.760  1.00  0.00           C
ATOM   4766  O   GLY A 307      38.110  45.450  59.560  1.00  0.00           O
ATOM   4767  N   TYR A 308      37.970  47.210  58.180  1.00  0.00           N
ATOM   4768  HN  TYR A 308      37.460  47.710  57.490  1.00  0.00           H
ATOM   4769  CA  TYR A 308      39.260  47.690  58.590  1.00  0.00           C
ATOM   4770  HA  TYR A 308      39.850  46.810  58.770  1.00  0.00           H
ATOM   4771  CB  TYR A 308      39.850  48.640  57.420  1.00  0.00           C
ATOM   4772  HB1 TYR A 308      40.150  49.640  57.810  1.00  0.00           H
ATOM   4773  HB2 TYR A 308      39.050  48.770  56.660  1.00  0.00           H
ATOM   4774  CG  TYR A 308      40.960  47.850  56.730  1.00  0.00           C
ATOM   4775  CD1 TYR A 308      42.040  47.190  57.460  1.00  0.00           C
ATOM   4776  HD1 TYR A 308      41.930  47.100  58.530  1.00  0.00           H
ATOM   4777  CE1 TYR A 308      43.060  46.460  56.770  1.00  0.00           C
ATOM   4778  HE1 TYR A 308      43.790  45.940  57.370  1.00  0.00           H
ATOM   4779  CZ  TYR A 308      43.140  46.540  55.400  1.00  0.00           C
ATOM   4780  OH  TYR A 308      44.290  45.940  54.770  1.00  0.00           O
ATOM   4781  HH  TYR A 308      44.970  45.930  55.450  1.00  0.00           H
ATOM   4782  CD2 TYR A 308      41.110  47.890  55.340  1.00  0.00           C
ATOM   4783  HD2 TYR A 308      40.380  48.300  54.670  1.00  0.00           H
ATOM   4784  CE2 TYR A 308      42.250  47.280  54.700  1.00  0.00           C
ATOM   4785  HE2 TYR A 308      42.410  47.420  53.650  1.00  0.00           H
ATOM   4786  C   TYR A 308      39.240  48.490  59.900  1.00  0.00           C
ATOM   4787  O   TYR A 308      40.270  48.530  60.580  1.00  0.00           O
ATOM   4788  N   ALA A 309      38.060  49.040  60.370  1.00  0.00           N
ATOM   4789  HN  ALA A 309      37.220  48.920  59.850  1.00  0.00           H
ATOM   4790  CA  ALA A 309      38.040  49.750  61.650  1.00  0.00           C
ATOM   4791  HA  ALA A 309      38.660  50.630  61.730  1.00  0.00           H
ATOM   4792  CB  ALA A 309      36.570  50.370  61.710  1.00  0.00           C
ATOM   4793  HB1 ALA A 309      35.880  49.550  61.980  1.00  0.00           H
ATOM   4794  HB2 ALA A 309      36.310  50.770  60.710  1.00  0.00           H
ATOM   4795  HB3 ALA A 309      36.490  51.130  62.520  1.00  0.00           H
ATOM   4796  C   ALA A 309      38.170  48.840  62.830  1.00  0.00           C
ATOM   4797  O   ALA A 309      38.480  49.260  63.970  1.00  0.00           O
ATOM   4798  N   ASN A 310      38.100  47.520  62.630  1.00  0.00           N
ATOM   4799  HN  ASN A 310      38.080  47.180  61.700  1.00  0.00           H
ATOM   4800  CA  ASN A 310      38.300  46.440  63.550  1.00  0.00           C
ATOM   4801  HA  ASN A 310      37.690  46.770  64.380  1.00  0.00           H
ATOM   4802  CB  ASN A 310      37.900  45.070  62.940  1.00  0.00           C
ATOM   4803  HB1 ASN A 310      38.570  45.000  62.060  1.00  0.00           H
ATOM   4804  HB2 ASN A 310      36.830  44.990  62.640  1.00  0.00           H
ATOM   4805  CG  ASN A 310      38.280  43.820  63.770  1.00  0.00           C
ATOM   4806  OD1 ASN A 310      37.370  43.130  64.310  1.00  0.00           O
ATOM   4807  ND2 ASN A 310      39.570  43.450  63.800  1.00  0.00           N
ATOM   4808 HD21 ASN A 310      39.790  42.710  64.430  1.00  0.00           H
ATOM   4809 HD22 ASN A 310      40.370  43.910  63.420  1.00  0.00           H
ATOM   4810  C   ASN A 310      39.740  46.370  63.990  1.00  0.00           C
ATOM   4811  O   ASN A 310      40.070  46.290  65.150  1.00  0.00           O
ATOM   4812  N   SER A 311      40.710  46.620  63.030  1.00  0.00           N
ATOM   4813  HN  SER A 311      40.440  46.680  62.070  1.00  0.00           H
ATOM   4814  CA  SER A 311      42.160  46.530  63.330  1.00  0.00           C
ATOM   4815  HA  SER A 311      42.330  45.690  63.980  1.00  0.00           H
ATOM   4816  CB  SER A 311      43.000  46.620  62.050  1.00  0.00           C
ATOM   4817  HB1 SER A 311      44.100  46.540  62.170  1.00  0.00           H
ATOM   4818  HB2 SER A 311      42.880  47.590  61.520  1.00  0.00           H
ATOM   4819  OG  SER A 311      42.510  45.600  61.140  1.00  0.00           O
ATOM   4820  HG1 SER A 311      42.710  44.730  61.470  1.00  0.00           H
ATOM   4821  C   SER A 311      42.580  47.700  64.230  1.00  0.00           C
ATOM   4822  O   SER A 311      43.320  47.570  65.170  1.00  0.00           O
ATOM   4823  N   SER A 312      42.050  48.930  64.040  1.00  0.00           N
ATOM   4824  HN  SER A 312      41.480  49.090  63.240  1.00  0.00           H
ATOM   4825  CA  SER A 312      42.180  50.050  64.970  1.00  0.00           C
ATOM   4826  HA  SER A 312      43.190  50.160  65.340  1.00  0.00           H
ATOM   4827  CB  SER A 312      41.800  51.430  64.370  1.00  0.00           C
ATOM   4828  HB1 SER A 312      42.640  51.640  63.660  1.00  0.00           H
ATOM   4829  HB2 SER A 312      41.770  52.260  65.110  1.00  0.00           H
ATOM   4830  OG  SER A 312      40.520  51.260  63.740  1.00  0.00           O
ATOM   4831  HG1 SER A 312      39.820  51.060  64.370  1.00  0.00           H
ATOM   4832  C   SER A 312      41.430  49.880  66.310  1.00  0.00           C
ATOM   4833  O   SER A 312      41.920  50.210  67.390  1.00  0.00           O
ATOM   4834  N   LEU A 313      40.190  49.370  66.250  1.00  0.00           N
ATOM   4835  HN  LEU A 313      39.900  49.200  65.320  1.00  0.00           H
ATOM   4836  CA  LEU A 313      39.430  49.070  67.400  1.00  0.00           C
ATOM   4837  HA  LEU A 313      39.410  49.960  68.010  1.00  0.00           H
ATOM   4838  CB  LEU A 313      38.000  48.830  66.950  1.00  0.00           C
ATOM   4839  HB1 LEU A 313      38.010  47.940  66.280  1.00  0.00           H
ATOM   4840  HB2 LEU A 313      37.550  49.650  66.330  1.00  0.00           H
ATOM   4841  CG  LEU A 313      37.000  48.490  68.090  1.00  0.00           C
ATOM   4842  HG  LEU A 313      37.170  47.490  68.530  1.00  0.00           H
ATOM   4843  CD1 LEU A 313      36.840  49.640  69.170  1.00  0.00           C
ATOM   4844 HD11 LEU A 313      35.920  49.460  69.760  1.00  0.00           H
ATOM   4845 HD12 LEU A 313      36.950  50.620  68.670  1.00  0.00           H
ATOM   4846 HD13 LEU A 313      37.730  49.700  69.840  1.00  0.00           H
ATOM   4847  CD2 LEU A 313      35.580  48.500  67.430  1.00  0.00           C
ATOM   4848 HD21 LEU A 313      35.690  47.730  66.630  1.00  0.00           H
ATOM   4849 HD22 LEU A 313      35.250  49.490  67.070  1.00  0.00           H
ATOM   4850 HD23 LEU A 313      34.850  48.080  68.160  1.00  0.00           H
ATOM   4851  C   LEU A 313      39.980  47.980  68.330  1.00  0.00           C
ATOM   4852  O   LEU A 313      39.960  48.080  69.530  1.00  0.00           O
ATOM   4853  N   ASN A 314      40.560  46.910  67.730  1.00  0.00           N
ATOM   4854  HN  ASN A 314      40.540  46.820  66.740  1.00  0.00           H
ATOM   4855  CA  ASN A 314      41.480  45.910  68.340  1.00  0.00           C
ATOM   4856  HA  ASN A 314      40.790  45.180  68.740  1.00  0.00           H
ATOM   4857  CB  ASN A 314      42.250  45.160  67.180  1.00  0.00           C
ATOM   4858  HB1 ASN A 314      42.930  45.890  66.680  1.00  0.00           H
ATOM   4859  HB2 ASN A 314      41.510  44.870  66.410  1.00  0.00           H
ATOM   4860  CG  ASN A 314      43.080  44.030  67.590  1.00  0.00           C
ATOM   4861  OD1 ASN A 314      43.350  43.800  68.790  1.00  0.00           O
ATOM   4862  ND2 ASN A 314      43.520  43.200  66.690  1.00  0.00           N
ATOM   4863 HD21 ASN A 314      43.980  42.370  67.000  1.00  0.00           H
ATOM   4864 HD22 ASN A 314      43.220  43.290  65.740  1.00  0.00           H
ATOM   4865  C   ASN A 314      42.190  46.410  69.660  1.00  0.00           C
ATOM   4866  O   ASN A 314      41.680  45.910  70.700  1.00  0.00           O
ATOM   4867  N   PRO A 315      43.180  47.290  69.780  1.00  0.00           N
ATOM   4868  CD  PRO A 315      43.920  47.780  68.680  1.00  0.00           C
ATOM   4869  HD1 PRO A 315      43.300  48.450  68.040  1.00  0.00           H
ATOM   4870  HD2 PRO A 315      44.310  46.900  68.130  1.00  0.00           H
ATOM   4871  CA  PRO A 315      43.820  47.470  71.070  1.00  0.00           C
ATOM   4872  HA  PRO A 315      43.960  46.510  71.550  1.00  0.00           H
ATOM   4873  CB  PRO A 315      45.170  48.040  70.600  1.00  0.00           C
ATOM   4874  HB1 PRO A 315      45.830  47.200  70.330  1.00  0.00           H
ATOM   4875  HB2 PRO A 315      45.780  48.600  71.350  1.00  0.00           H
ATOM   4876  CG  PRO A 315      44.960  48.670  69.220  1.00  0.00           C
ATOM   4877  HG1 PRO A 315      44.530  49.690  69.280  1.00  0.00           H
ATOM   4878  HG2 PRO A 315      45.860  48.660  68.570  1.00  0.00           H
ATOM   4879  C   PRO A 315      43.050  48.320  71.950  1.00  0.00           C
ATOM   4880  O   PRO A 315      43.080  48.060  73.130  1.00  0.00           O
ATOM   4881  N   VAL A 316      42.280  49.280  71.420  1.00  0.00           N
ATOM   4882  HN  VAL A 316      42.110  49.370  70.440  1.00  0.00           H
ATOM   4883  CA  VAL A 316      41.480  50.170  72.150  1.00  0.00           C
ATOM   4884  HA  VAL A 316      42.070  50.740  72.840  1.00  0.00           H
ATOM   4885  CB  VAL A 316      40.660  51.170  71.260  1.00  0.00           C
ATOM   4886  HB  VAL A 316      40.110  50.620  70.480  1.00  0.00           H
ATOM   4887  CG1 VAL A 316      39.730  52.100  72.070  1.00  0.00           C
ATOM   4888 HG11 VAL A 316      39.290  52.810  71.350  1.00  0.00           H
ATOM   4889 HG12 VAL A 316      40.350  52.710  72.760  1.00  0.00           H
ATOM   4890 HG13 VAL A 316      38.930  51.570  72.640  1.00  0.00           H
ATOM   4891  CG2 VAL A 316      41.670  51.980  70.410  1.00  0.00           C
ATOM   4892 HG21 VAL A 316      42.000  52.800  71.080  1.00  0.00           H
ATOM   4893 HG22 VAL A 316      41.180  52.410  69.520  1.00  0.00           H
ATOM   4894 HG23 VAL A 316      42.590  51.470  70.060  1.00  0.00           H
ATOM   4895  C   VAL A 316      40.430  49.470  73.060  1.00  0.00           C
ATOM   4896  O   VAL A 316      40.170  49.740  74.270  1.00  0.00           O
ATOM   4897  N   LEU A 317      39.900  48.310  72.590  1.00  0.00           N
ATOM   4898  HN  LEU A 317      40.160  47.890  71.730  1.00  0.00           H
ATOM   4899  CA  LEU A 317      38.940  47.490  73.340  1.00  0.00           C
ATOM   4900  HA  LEU A 317      38.230  48.250  73.620  1.00  0.00           H
ATOM   4901  CB  LEU A 317      38.100  46.430  72.580  1.00  0.00           C
ATOM   4902  HB1 LEU A 317      37.710  45.680  73.300  1.00  0.00           H
ATOM   4903  HB2 LEU A 317      38.900  45.810  72.120  1.00  0.00           H
ATOM   4904  CG  LEU A 317      37.030  46.920  71.570  1.00  0.00           C
ATOM   4905  HG  LEU A 317      37.530  47.640  70.890  1.00  0.00           H
ATOM   4906  CD1 LEU A 317      36.520  45.700  70.720  1.00  0.00           C
ATOM   4907 HD11 LEU A 317      37.350  45.190  70.180  1.00  0.00           H
ATOM   4908 HD12 LEU A 317      35.850  46.100  69.930  1.00  0.00           H
ATOM   4909 HD13 LEU A 317      36.000  44.940  71.350  1.00  0.00           H
ATOM   4910  CD2 LEU A 317      35.900  47.520  72.330  1.00  0.00           C
ATOM   4911 HD21 LEU A 317      35.180  48.080  71.680  1.00  0.00           H
ATOM   4912 HD22 LEU A 317      36.310  48.250  73.060  1.00  0.00           H
ATOM   4913 HD23 LEU A 317      35.380  46.670  72.830  1.00  0.00           H
ATOM   4914  C   LEU A 317      39.410  46.840  74.660  1.00  0.00           C
ATOM   4915  O   LEU A 317      38.680  46.670  75.660  1.00  0.00           O
ATOM   4916  N   TYR A 318      40.700  46.460  74.640  1.00  0.00           N
ATOM   4917  HN  TYR A 318      41.240  46.630  73.810  1.00  0.00           H
ATOM   4918  CA  TYR A 318      41.450  45.860  75.740  1.00  0.00           C
ATOM   4919  HA  TYR A 318      40.760  45.150  76.180  1.00  0.00           H
ATOM   4920  CB  TYR A 318      42.780  45.120  75.380  1.00  0.00           C
ATOM   4921  HB1 TYR A 318      42.850  44.300  76.130  1.00  0.00           H
ATOM   4922  HB2 TYR A 318      43.680  45.770  75.440  1.00  0.00           H
ATOM   4923  CG  TYR A 318      42.680  44.290  74.090  1.00  0.00           C
ATOM   4924  CD1 TYR A 318      43.710  44.360  73.110  1.00  0.00           C
ATOM   4925  HD1 TYR A 318      44.610  44.900  73.350  1.00  0.00           H
ATOM   4926  CE1 TYR A 318      43.570  43.620  71.930  1.00  0.00           C
ATOM   4927  HE1 TYR A 318      44.220  43.910  71.120  1.00  0.00           H
ATOM   4928  CZ  TYR A 318      42.520  42.680  71.840  1.00  0.00           C
ATOM   4929  OH  TYR A 318      42.450  41.880  70.640  1.00  0.00           O
ATOM   4930  HH  TYR A 318      42.990  42.460  70.080  1.00  0.00           H
ATOM   4931  CD2 TYR A 318      41.610  43.370  73.920  1.00  0.00           C
ATOM   4932  HD2 TYR A 318      40.730  43.290  74.540  1.00  0.00           H
ATOM   4933  CE2 TYR A 318      41.590  42.560  72.810  1.00  0.00           C
ATOM   4934  HE2 TYR A 318      40.820  41.840  72.590  1.00  0.00           H
ATOM   4935  C   TYR A 318      41.830  46.850  76.740  1.00  0.00           C
ATOM   4936  O   TYR A 318      41.790  46.590  77.920  1.00  0.00           O
ATOM   4937  N   ALA A 319      42.130  48.080  76.280  1.00  0.00           N
ATOM   4938  HN  ALA A 319      42.160  48.150  75.280  1.00  0.00           H
ATOM   4939  CA  ALA A 319      42.470  49.140  77.220  1.00  0.00           C
ATOM   4940  HA  ALA A 319      43.240  48.820  77.910  1.00  0.00           H
ATOM   4941  CB  ALA A 319      43.080  50.300  76.430  1.00  0.00           C
ATOM   4942  HB1 ALA A 319      43.490  51.080  77.090  1.00  0.00           H
ATOM   4943  HB2 ALA A 319      42.340  50.710  75.700  1.00  0.00           H
ATOM   4944  HB3 ALA A 319      43.920  49.890  75.820  1.00  0.00           H
ATOM   4945  C   ALA A 319      41.240  49.630  77.970  1.00  0.00           C
ATOM   4946  O   ALA A 319      41.290  49.800  79.170  1.00  0.00           O
ATOM   4947  N   PHE A 320      40.090  49.790  77.300  1.00  0.00           N
ATOM   4948  HN  PHE A 320      40.130  49.940  76.320  1.00  0.00           H
ATOM   4949  CA  PHE A 320      38.820  49.940  78.020  1.00  0.00           C
ATOM   4950  HA  PHE A 320      38.880  50.720  78.770  1.00  0.00           H
ATOM   4951  CB  PHE A 320      37.660  50.140  76.960  1.00  0.00           C
ATOM   4952  HB1 PHE A 320      36.690  49.900  77.450  1.00  0.00           H
ATOM   4953  HB2 PHE A 320      37.710  49.520  76.030  1.00  0.00           H
ATOM   4954  CG  PHE A 320      37.570  51.550  76.580  1.00  0.00           C
ATOM   4955  CD1 PHE A 320      37.860  52.030  75.300  1.00  0.00           C
ATOM   4956  HD1 PHE A 320      38.220  51.350  74.550  1.00  0.00           H
ATOM   4957  CE1 PHE A 320      37.850  53.400  75.000  1.00  0.00           C
ATOM   4958  HE1 PHE A 320      38.220  53.630  74.000  1.00  0.00           H
ATOM   4959  CZ  PHE A 320      37.440  54.340  75.920  1.00  0.00           C
ATOM   4960  HZ  PHE A 320      37.530  55.400  75.740  1.00  0.00           H
ATOM   4961  CD2 PHE A 320      36.990  52.480  77.450  1.00  0.00           C
ATOM   4962  HD2 PHE A 320      36.740  52.170  78.450  1.00  0.00           H
ATOM   4963  CE2 PHE A 320      36.910  53.880  77.140  1.00  0.00           C
ATOM   4964  HE2 PHE A 320      36.630  54.610  77.890  1.00  0.00           H
ATOM   4965  C   PHE A 320      38.400  48.740  78.980  1.00  0.00           C
ATOM   4966  O   PHE A 320      38.050  48.880  80.150  1.00  0.00           O
ATOM   4967  N   LEU A 321      38.430  47.480  78.470  1.00  0.00           N
ATOM   4968  HN  LEU A 321      38.680  47.360  77.510  1.00  0.00           H
ATOM   4969  CA  LEU A 321      37.780  46.330  79.100  1.00  0.00           C
ATOM   4970  HA  LEU A 321      36.920  46.670  79.650  1.00  0.00           H
ATOM   4971  CB  LEU A 321      37.320  45.360  78.000  1.00  0.00           C
ATOM   4972  HB1 LEU A 321      36.970  44.400  78.440  1.00  0.00           H
ATOM   4973  HB2 LEU A 321      38.140  45.050  77.330  1.00  0.00           H
ATOM   4974  CG  LEU A 321      36.250  45.890  77.150  1.00  0.00           C
ATOM   4975  HG  LEU A 321      36.380  46.950  76.850  1.00  0.00           H
ATOM   4976  CD1 LEU A 321      36.050  45.090  75.900  1.00  0.00           C
ATOM   4977 HD11 LEU A 321      35.760  44.030  76.100  1.00  0.00           H
ATOM   4978 HD12 LEU A 321      36.950  45.020  75.260  1.00  0.00           H
ATOM   4979 HD13 LEU A 321      35.280  45.610  75.290  1.00  0.00           H
ATOM   4980  CD2 LEU A 321      34.970  45.880  77.950  1.00  0.00           C
ATOM   4981 HD21 LEU A 321      34.150  46.450  77.480  1.00  0.00           H
ATOM   4982 HD22 LEU A 321      35.010  46.110  79.030  1.00  0.00           H
ATOM   4983 HD23 LEU A 321      34.520  44.870  78.080  1.00  0.00           H
ATOM   4984  C   LEU A 321      38.600  45.460  80.140  1.00  0.00           C
ATOM   4985  O   LEU A 321      38.030  44.560  80.690  1.00  0.00           O
ATOM   4986  N   ASP A 322      39.890  45.760  80.410  1.00  0.00           N
ATOM   4987  HN  ASP A 322      40.320  46.560  80.000  1.00  0.00           H
ATOM   4988  CA  ASP A 322      40.580  44.970  81.430  1.00  0.00           C
ATOM   4989  HA  ASP A 322      39.800  44.580  82.060  1.00  0.00           H
ATOM   4990  CB  ASP A 322      41.240  43.690  80.770  1.00  0.00           C
ATOM   4991  HB1 ASP A 322      41.810  44.000  79.860  1.00  0.00           H
ATOM   4992  HB2 ASP A 322      40.490  42.980  80.360  1.00  0.00           H
ATOM   4993  CG  ASP A 322      42.210  42.870  81.660  1.00  0.00           C
ATOM   4994  OD1 ASP A 322      42.190  42.920  82.920  1.00  0.00           O
ATOM   4995  OD2 ASP A 322      42.920  42.090  81.060  1.00  0.00           O
ATOM   4996  C   ASP A 322      41.530  45.720  82.370  1.00  0.00           C
ATOM   4997  O   ASP A 322      42.340  46.590  82.050  1.00  0.00           O
ATOM   4998  N   GLU A 323      41.380  45.440  83.680  1.00  0.00           N
ATOM   4999  HN  GLU A 323      40.940  44.580  83.900  1.00  0.00           H
ATOM   5000  CA  GLU A 323      42.170  46.000  84.740  1.00  0.00           C
ATOM   5001  HA  GLU A 323      42.100  47.060  84.580  1.00  0.00           H
ATOM   5002  CB  GLU A 323      41.700  45.670  86.200  1.00  0.00           C
ATOM   5003  HB1 GLU A 323      41.920  44.590  86.370  1.00  0.00           H
ATOM   5004  HB2 GLU A 323      40.590  45.780  86.190  1.00  0.00           H
ATOM   5005  CG  GLU A 323      42.210  46.550  87.300  1.00  0.00           C
ATOM   5006  HG1 GLU A 323      41.840  47.590  87.220  1.00  0.00           H
ATOM   5007  HG2 GLU A 323      43.310  46.470  87.160  1.00  0.00           H
ATOM   5008  CD  GLU A 323      41.910  46.020  88.680  1.00  0.00           C
ATOM   5009  OE1 GLU A 323      41.230  46.760  89.490  1.00  0.00           O
ATOM   5010  OE2 GLU A 323      42.380  44.930  89.110  1.00  0.00           O
ATOM   5011  C   GLU A 323      43.620  45.660  84.540  1.00  0.00           C
ATOM   5012  O   GLU A 323      44.440  46.520  84.600  1.00  0.00           O
ATOM   5013  N   ASN A 324      44.040  44.400  84.090  1.00  0.00           N
ATOM   5014  HN  ASN A 324      43.390  43.670  83.890  1.00  0.00           H
ATOM   5015  CA  ASN A 324      45.410  43.960  83.810  1.00  0.00           C
ATOM   5016  HA  ASN A 324      46.030  44.180  84.660  1.00  0.00           H
ATOM   5017  CB  ASN A 324      45.490  42.410  83.590  1.00  0.00           C
ATOM   5018  HB1 ASN A 324      44.880  42.140  82.710  1.00  0.00           H
ATOM   5019  HB2 ASN A 324      45.000  41.880  84.440  1.00  0.00           H
ATOM   5020  CG  ASN A 324      46.910  41.810  83.560  1.00  0.00           C
ATOM   5021  OD1 ASN A 324      47.900  42.510  83.800  1.00  0.00           O
ATOM   5022  ND2 ASN A 324      46.960  40.450  83.420  1.00  0.00           N
ATOM   5023 HD21 ASN A 324      47.830  40.000  83.580  1.00  0.00           H
ATOM   5024 HD22 ASN A 324      46.110  39.910  83.440  1.00  0.00           H
ATOM   5025  C   ASN A 324      46.080  44.780  82.700  1.00  0.00           C
ATOM   5026  O   ASN A 324      47.250  45.190  82.810  1.00  0.00           O
ATOM   5027  N   PHE A 325      45.340  45.090  81.680  1.00  0.00           N
ATOM   5028  HN  PHE A 325      44.550  44.510  81.470  1.00  0.00           H
ATOM   5029  CA  PHE A 325      45.680  46.030  80.640  1.00  0.00           C
ATOM   5030  HA  PHE A 325      46.720  46.010  80.330  1.00  0.00           H
ATOM   5031  CB  PHE A 325      44.800  45.880  79.380  1.00  0.00           C
ATOM   5032  HB1 PHE A 325      44.780  46.890  78.900  1.00  0.00           H
ATOM   5033  HB2 PHE A 325      43.800  45.700  79.810  1.00  0.00           H
ATOM   5034  CG  PHE A 325      45.150  44.700  78.490  1.00  0.00           C
ATOM   5035  CD1 PHE A 325      45.680  45.060  77.220  1.00  0.00           C
ATOM   5036  HD1 PHE A 325      45.910  46.090  77.010  1.00  0.00           H
ATOM   5037  CE1 PHE A 325      45.990  44.130  76.310  1.00  0.00           C
ATOM   5038  HE1 PHE A 325      46.500  44.470  75.420  1.00  0.00           H
ATOM   5039  CZ  PHE A 325      45.690  42.780  76.490  1.00  0.00           C
ATOM   5040  HZ  PHE A 325      45.830  42.000  75.750  1.00  0.00           H
ATOM   5041  CD2 PHE A 325      44.900  43.360  78.690  1.00  0.00           C
ATOM   5042  HD2 PHE A 325      44.280  43.090  79.540  1.00  0.00           H
ATOM   5043  CE2 PHE A 325      45.150  42.420  77.700  1.00  0.00           C
ATOM   5044  HE2 PHE A 325      45.010  41.360  77.870  1.00  0.00           H
ATOM   5045  C   PHE A 325      45.730  47.410  81.100  1.00  0.00           C
ATOM   5046  O   PHE A 325      46.690  48.100  80.800  1.00  0.00           O
ATOM   5047  N   LYS A 326      44.760  47.950  81.860  1.00  0.00           N
ATOM   5048  HN  LYS A 326      44.000  47.430  82.260  1.00  0.00           H
ATOM   5049  CA  LYS A 326      44.870  49.280  82.460  1.00  0.00           C
ATOM   5050  HA  LYS A 326      44.920  49.890  81.570  1.00  0.00           H
ATOM   5051  CB  LYS A 326      43.550  49.540  83.220  1.00  0.00           C
ATOM   5052  HB1 LYS A 326      43.750  50.320  83.990  1.00  0.00           H
ATOM   5053  HB2 LYS A 326      43.270  48.600  83.730  1.00  0.00           H
ATOM   5054  CG  LYS A 326      42.340  49.890  82.320  1.00  0.00           C
ATOM   5055  HG1 LYS A 326      42.440  49.170  81.470  1.00  0.00           H
ATOM   5056  HG2 LYS A 326      42.560  50.880  81.850  1.00  0.00           H
ATOM   5057  CD  LYS A 326      41.010  49.900  83.090  1.00  0.00           C
ATOM   5058  HD1 LYS A 326      41.100  50.360  84.100  1.00  0.00           H
ATOM   5059  HD2 LYS A 326      40.690  48.840  83.170  1.00  0.00           H
ATOM   5060  CE  LYS A 326      39.950  50.800  82.350  1.00  0.00           C
ATOM   5061  HE1 LYS A 326      39.790  50.340  81.360  1.00  0.00           H
[truncated: 5,870,897 more chars]
