# Supplementary material for: Descriptive molecular pharmacology of the δ opioid receptor (DOR): A computational study with structural approach
Source: PLoS One. 2024 Jul 11;19(7):e0304068. doi: 10.1371/journal.pone.0304068 (PMC11239112; doi:10.1371/journal.pone.0304068)
Supplement: S1 File — (ZIP) [file pone.0304068.s025.zip › DORNLT_cMD_0.pdb]

TITLE     Title
REMARK    THIS IS A SIMULATION BOX
CRYST1   80.399   80.399  118.607  90.00  90.00  90.00 P 1           1
MODEL        1
ATOM      1  N   GLU A   2      68.500  50.300  30.470  1.00  0.00           N
ATOM      2  HT1 GLU A   2      68.200  51.250  30.170  1.00  0.00           H
ATOM      3  HT2 GLU A   2      69.290  50.150  29.810  1.00  0.00           H
ATOM      4  HT3 GLU A   2      68.920  50.380  31.420  1.00  0.00           H
ATOM      5  CA  GLU A   2      67.350  49.300  30.400  1.00  0.00           C
ATOM      6  HA  GLU A   2      66.490  49.880  30.700  1.00  0.00           H
ATOM      7  CB  GLU A   2      66.960  48.890  28.910  1.00  0.00           C
ATOM      8  HB1 GLU A   2      66.610  47.840  28.880  1.00  0.00           H
ATOM      9  HB2 GLU A   2      67.810  49.060  28.220  1.00  0.00           H
ATOM     10  CG  GLU A   2      65.950  49.840  28.330  1.00  0.00           C
ATOM     11  HG1 GLU A   2      65.030  49.780  28.950  1.00  0.00           H
ATOM     12  HG2 GLU A   2      65.680  49.410  27.350  1.00  0.00           H
ATOM     13  CD  GLU A   2      66.370  51.280  28.140  1.00  0.00           C
ATOM     14  OE1 GLU A   2      66.970  51.890  29.070  1.00  0.00           O
ATOM     15  OE2 GLU A   2      66.130  51.780  27.010  1.00  0.00           O
ATOM     16  C   GLU A   2      67.550  48.100  31.280  1.00  0.00           C
ATOM     17  O   GLU A   2      66.910  48.180  32.340  1.00  0.00           O
ATOM     18  N   PRO A   3      68.220  46.920  31.090  1.00  0.00           N
ATOM     19  CD  PRO A   3      69.010  46.570  29.880  1.00  0.00           C
ATOM     20  HD1 PRO A   3      70.080  46.780  30.100  1.00  0.00           H
ATOM     21  HD2 PRO A   3      68.680  47.170  29.000  1.00  0.00           H
ATOM     22  CA  PRO A   3      68.060  45.790  32.050  1.00  0.00           C
ATOM     23  HA  PRO A   3      67.020  45.490  32.000  1.00  0.00           H
ATOM     24  CB  PRO A   3      68.730  44.610  31.240  1.00  0.00           C
ATOM     25  HB1 PRO A   3      68.020  43.770  31.330  1.00  0.00           H
ATOM     26  HB2 PRO A   3      69.720  44.300  31.630  1.00  0.00           H
ATOM     27  CG  PRO A   3      68.800  45.020  29.740  1.00  0.00           C
ATOM     28  HG1 PRO A   3      69.540  44.410  29.190  1.00  0.00           H
ATOM     29  HG2 PRO A   3      67.780  44.930  29.310  1.00  0.00           H
ATOM     30  C   PRO A   3      68.480  45.840  33.480  1.00  0.00           C
ATOM     31  O   PRO A   3      67.970  45.140  34.360  1.00  0.00           O
ATOM     32  N   ALA A   4      69.480  46.600  33.920  1.00  0.00           N
ATOM     33  HN  ALA A   4      69.980  47.140  33.250  1.00  0.00           H
ATOM     34  CA  ALA A   4      70.000  46.670  35.290  1.00  0.00           C
ATOM     35  HA  ALA A   4      70.390  45.660  35.310  1.00  0.00           H
ATOM     36  CB  ALA A   4      71.170  47.580  35.350  1.00  0.00           C
ATOM     37  HB1 ALA A   4      71.820  47.310  34.480  1.00  0.00           H
ATOM     38  HB2 ALA A   4      71.750  47.540  36.290  1.00  0.00           H
ATOM     39  HB3 ALA A   4      70.900  48.650  35.310  1.00  0.00           H
ATOM     40  C   ALA A   4      68.920  46.760  36.440  1.00  0.00           C
ATOM     41  O   ALA A   4      69.110  46.020  37.400  1.00  0.00           O
ATOM     42  N   PRO A   5      67.910  47.600  36.500  1.00  0.00           N
ATOM     43  CD  PRO A   5      67.860  48.870  35.770  1.00  0.00           C
ATOM     44  HD1 PRO A   5      67.920  48.720  34.670  1.00  0.00           H
ATOM     45  HD2 PRO A   5      68.670  49.560  36.070  1.00  0.00           H
ATOM     46  CA  PRO A   5      67.090  47.580  37.720  1.00  0.00           C
ATOM     47  HA  PRO A   5      67.650  47.350  38.610  1.00  0.00           H
ATOM     48  CB  PRO A   5      66.420  48.970  37.780  1.00  0.00           C
ATOM     49  HB1 PRO A   5      66.920  49.650  38.500  1.00  0.00           H
ATOM     50  HB2 PRO A   5      65.330  48.860  37.950  1.00  0.00           H
ATOM     51  CG  PRO A   5      66.570  49.470  36.330  1.00  0.00           C
ATOM     52  HG1 PRO A   5      65.660  49.150  35.780  1.00  0.00           H
ATOM     53  HG2 PRO A   5      66.600  50.560  36.520  1.00  0.00           H
ATOM     54  C   PRO A   5      66.140  46.440  37.700  1.00  0.00           C
ATOM     55  O   PRO A   5      65.730  46.010  38.760  1.00  0.00           O
ATOM     56  N   SER A   6      65.690  45.970  36.510  1.00  0.00           N
ATOM     57  HN  SER A   6      66.020  46.500  35.740  1.00  0.00           H
ATOM     58  CA  SER A   6      64.850  44.680  36.530  1.00  0.00           C
ATOM     59  HA  SER A   6      63.990  44.830  37.170  1.00  0.00           H
ATOM     60  CB  SER A   6      64.180  44.300  35.230  1.00  0.00           C
ATOM     61  HB1 SER A   6      63.700  43.310  35.360  1.00  0.00           H
ATOM     62  HB2 SER A   6      64.940  44.290  34.420  1.00  0.00           H
ATOM     63  OG  SER A   6      63.280  45.320  34.760  1.00  0.00           O
ATOM     64  HG1 SER A   6      63.840  46.090  34.640  1.00  0.00           H
ATOM     65  C   SER A   6      65.640  43.520  37.000  1.00  0.00           C
ATOM     66  O   SER A   6      65.110  42.780  37.800  1.00  0.00           O
ATOM     67  N   ALA A   7      66.860  43.360  36.580  1.00  0.00           N
ATOM     68  HN  ALA A   7      67.220  44.080  36.000  1.00  0.00           H
ATOM     69  CA  ALA A   7      67.600  42.170  36.900  1.00  0.00           C
ATOM     70  HA  ALA A   7      66.930  41.350  36.740  1.00  0.00           H
ATOM     71  CB  ALA A   7      68.840  42.030  35.890  1.00  0.00           C
ATOM     72  HB1 ALA A   7      69.330  41.050  36.090  1.00  0.00           H
ATOM     73  HB2 ALA A   7      69.610  42.800  36.110  1.00  0.00           H
ATOM     74  HB3 ALA A   7      68.350  42.140  34.900  1.00  0.00           H
ATOM     75  C   ALA A   7      68.120  42.010  38.260  1.00  0.00           C
ATOM     76  O   ALA A   7      68.410  40.890  38.780  1.00  0.00           O
ATOM     77  N   GLY A   8      68.210  43.120  39.080  1.00  0.00           N
ATOM     78  HN  GLY A   8      68.120  43.970  38.570  1.00  0.00           H
ATOM     79  CA  GLY A   8      68.620  43.130  40.510  1.00  0.00           C
ATOM     80  HA1 GLY A   8      68.740  44.190  40.700  1.00  0.00           H
ATOM     81  HA2 GLY A   8      69.510  42.590  40.810  1.00  0.00           H
ATOM     82  C   GLY A   8      67.500  42.580  41.290  1.00  0.00           C
ATOM     83  O   GLY A   8      67.740  41.820  42.180  1.00  0.00           O
ATOM     84  N   ALA A   9      66.220  42.800  40.880  1.00  0.00           N
ATOM     85  HN  ALA A   9      66.070  43.320  40.040  1.00  0.00           H
ATOM     86  CA  ALA A   9      65.040  42.480  41.660  1.00  0.00           C
ATOM     87  HA  ALA A   9      65.280  42.500  42.710  1.00  0.00           H
ATOM     88  CB  ALA A   9      63.970  43.400  41.190  1.00  0.00           C
ATOM     89  HB1 ALA A   9      62.970  43.110  41.590  1.00  0.00           H
ATOM     90  HB2 ALA A   9      63.870  43.220  40.100  1.00  0.00           H
ATOM     91  HB3 ALA A   9      64.160  44.480  41.360  1.00  0.00           H
ATOM     92  C   ALA A   9      64.630  41.030  41.350  1.00  0.00           C
ATOM     93  O   ALA A   9      63.830  40.370  42.100  1.00  0.00           O
ATOM     94  N   GLU A  10      65.160  40.450  40.190  1.00  0.00           N
ATOM     95  HN  GLU A  10      65.840  40.920  39.640  1.00  0.00           H
ATOM     96  CA  GLU A  10      64.910  39.070  39.800  1.00  0.00           C
ATOM     97  HA  GLU A  10      64.050  38.670  40.320  1.00  0.00           H
ATOM     98  CB  GLU A  10      64.840  38.800  38.220  1.00  0.00           C
ATOM     99  HB1 GLU A  10      64.900  37.720  37.960  1.00  0.00           H
ATOM    100  HB2 GLU A  10      65.700  39.360  37.810  1.00  0.00           H
ATOM    101  CG  GLU A  10      63.530  39.280  37.530  1.00  0.00           C
ATOM    102  HG1 GLU A  10      63.210  40.240  37.990  1.00  0.00           H
ATOM    103  HG2 GLU A  10      62.650  38.630  37.760  1.00  0.00           H
ATOM    104  CD  GLU A  10      63.710  39.510  36.050  1.00  0.00           C
ATOM    105  OE1 GLU A  10      64.190  38.580  35.320  1.00  0.00           O
ATOM    106  OE2 GLU A  10      63.220  40.610  35.540  1.00  0.00           O
ATOM    107  C   GLU A  10      66.110  38.290  40.330  1.00  0.00           C
ATOM    108  O   GLU A  10      66.280  37.090  39.960  1.00  0.00           O
ATOM    109  N   LEU A  11      66.940  38.890  41.180  1.00  0.00           N
ATOM    110  HN  LEU A  11      66.720  39.770  41.610  1.00  0.00           H
ATOM    111  CA  LEU A  11      68.080  38.280  41.810  1.00  0.00           C
ATOM    112  HA  LEU A  11      68.670  39.090  42.200  1.00  0.00           H
ATOM    113  CB  LEU A  11      67.670  37.260  42.900  1.00  0.00           C
ATOM    114  HB1 LEU A  11      68.510  36.910  43.530  1.00  0.00           H
ATOM    115  HB2 LEU A  11      67.290  36.310  42.450  1.00  0.00           H
ATOM    116  CG  LEU A  11      66.700  37.850  43.910  1.00  0.00           C
ATOM    117  HG  LEU A  11      65.710  37.890  43.410  1.00  0.00           H
ATOM    118  CD1 LEU A  11      66.440  36.700  44.980  1.00  0.00           C
ATOM    119 HD11 LEU A  11      67.310  36.580  45.660  1.00  0.00           H
ATOM    120 HD12 LEU A  11      66.370  35.660  44.600  1.00  0.00           H
ATOM    121 HD13 LEU A  11      65.500  36.790  45.580  1.00  0.00           H
ATOM    122  CD2 LEU A  11      67.180  39.190  44.460  1.00  0.00           C
ATOM    123 HD21 LEU A  11      66.390  39.500  45.180  1.00  0.00           H
ATOM    124 HD22 LEU A  11      67.450  40.000  43.750  1.00  0.00           H
ATOM    125 HD23 LEU A  11      68.140  38.960  44.980  1.00  0.00           H
ATOM    126  C   LEU A  11      69.040  37.590  40.860  1.00  0.00           C
ATOM    127  O   LEU A  11      69.650  36.560  41.180  1.00  0.00           O
ATOM    128  N   GLN A  12      69.320  38.160  39.650  1.00  0.00           N
ATOM    129  HN  GLN A  12      68.930  39.040  39.420  1.00  0.00           H
ATOM    130  CA  GLN A  12      70.140  37.520  38.600  1.00  0.00           C
ATOM    131  HA  GLN A  12      69.680  36.580  38.370  1.00  0.00           H
ATOM    132  CB  GLN A  12      70.010  38.410  37.330  1.00  0.00           C
ATOM    133  HB1 GLN A  12      70.190  39.410  37.770  1.00  0.00           H
ATOM    134  HB2 GLN A  12      68.910  38.430  37.160  1.00  0.00           H
ATOM    135  CG  GLN A  12      70.820  38.080  36.010  1.00  0.00           C
ATOM    136  HG1 GLN A  12      71.850  38.490  35.860  1.00  0.00           H
ATOM    137  HG2 GLN A  12      70.350  38.520  35.100  1.00  0.00           H
ATOM    138  CD  GLN A  12      70.940  36.540  35.740  1.00  0.00           C
ATOM    139  OE1 GLN A  12      70.160  35.750  36.290  1.00  0.00           O
ATOM    140  NE2 GLN A  12      71.970  36.260  34.890  1.00  0.00           N
ATOM    141 HE21 GLN A  12      72.420  37.040  34.440  1.00  0.00           H
ATOM    142 HE22 GLN A  12      72.250  35.330  34.660  1.00  0.00           H
ATOM    143  C   GLN A  12      71.580  37.340  39.050  1.00  0.00           C
ATOM    144  O   GLN A  12      72.210  38.310  39.490  1.00  0.00           O
ATOM    145  N   PRO A  13      72.250  36.130  38.880  1.00  0.00           N
ATOM    146  CD  PRO A  13      71.530  34.820  39.230  1.00  0.00           C
ATOM    147  HD1 PRO A  13      71.570  34.310  38.250  1.00  0.00           H
ATOM    148  HD2 PRO A  13      70.470  34.960  39.530  1.00  0.00           H
ATOM    149  CA  PRO A  13      73.680  36.000  39.300  1.00  0.00           C
ATOM    150  HA  PRO A  13      74.110  36.940  39.610  1.00  0.00           H
ATOM    151  CB  PRO A  13      73.600  35.080  40.560  1.00  0.00           C
ATOM    152  HB1 PRO A  13      73.420  35.750  41.430  1.00  0.00           H
ATOM    153  HB2 PRO A  13      74.580  34.650  40.830  1.00  0.00           H
ATOM    154  CG  PRO A  13      72.360  34.190  40.380  1.00  0.00           C
ATOM    155  HG1 PRO A  13      72.670  33.180  40.040  1.00  0.00           H
ATOM    156  HG2 PRO A  13      71.840  34.140  41.370  1.00  0.00           H
ATOM    157  C   PRO A  13      74.530  35.320  38.250  1.00  0.00           C
ATOM    158  O   PRO A  13      74.650  34.060  38.320  1.00  0.00           O
ATOM    159  N   PRO A  14      75.100  35.990  37.230  1.00  0.00           N
ATOM    160  CD  PRO A  14      74.800  37.360  36.910  1.00  0.00           C
ATOM    161  HD1 PRO A  14      75.100  38.020  37.760  1.00  0.00           H
ATOM    162  HD2 PRO A  14      73.710  37.410  36.720  1.00  0.00           H
ATOM    163  CA  PRO A  14      75.640  35.200  36.090  1.00  0.00           C
ATOM    164  HA  PRO A  14      74.900  34.480  35.780  1.00  0.00           H
ATOM    165  CB  PRO A  14      75.560  36.310  34.940  1.00  0.00           C
ATOM    166  HB1 PRO A  14      74.580  36.230  34.410  1.00  0.00           H
ATOM    167  HB2 PRO A  14      76.290  36.090  34.140  1.00  0.00           H
ATOM    168  CG  PRO A  14      75.690  37.620  35.730  1.00  0.00           C
ATOM    169  HG1 PRO A  14      76.690  37.950  36.080  1.00  0.00           H
ATOM    170  HG2 PRO A  14      75.380  38.410  35.010  1.00  0.00           H
ATOM    171  C   PRO A  14      76.890  34.400  36.310  1.00  0.00           C
ATOM    172  O   PRO A  14      77.030  33.290  35.850  1.00  0.00           O
ATOM    173  N   LEU A  15      77.880  34.860  37.000  1.00  0.00           N
ATOM    174  HN  LEU A  15      77.830  35.840  37.170  1.00  0.00           H
ATOM    175  CA  LEU A  15      79.020  34.000  37.460  1.00  0.00           C
ATOM    176  HA  LEU A  15      79.500  33.440  36.680  1.00  0.00           H
ATOM    177  CB  LEU A  15      80.160  34.800  38.080  1.00  0.00           C
ATOM    178  HB1 LEU A  15      79.890  35.350  39.010  1.00  0.00           H
ATOM    179  HB2 LEU A  15      80.240  35.540  37.250  1.00  0.00           H
ATOM    180  CG  LEU A  15       1.200  34.120  38.260  1.00  0.00           C
ATOM    181  HG  LEU A  15       1.230  33.280  37.530  1.00  0.00           H
ATOM    182  CD1 LEU A  15       2.390  35.080  38.000  1.00  0.00           C
ATOM    183 HD11 LEU A  15       3.230  34.350  37.970  1.00  0.00           H
ATOM    184 HD12 LEU A  15       2.510  35.820  38.820  1.00  0.00           H
ATOM    185 HD13 LEU A  15       2.250  35.570  37.020  1.00  0.00           H
ATOM    186  CD2 LEU A  15       1.510  33.450  39.660  1.00  0.00           C
ATOM    187 HD21 LEU A  15       2.470  32.890  39.680  1.00  0.00           H
ATOM    188 HD22 LEU A  15       0.750  32.680  39.920  1.00  0.00           H
ATOM    189 HD23 LEU A  15       1.660  34.250  40.410  1.00  0.00           H
ATOM    190  C   LEU A  15      78.530  32.900  38.410  1.00  0.00           C
ATOM    191  O   LEU A  15      78.890  31.740  38.200  1.00  0.00           O
ATOM    192  N   PHE A  16      77.720  33.170  39.390  1.00  0.00           N
ATOM    193  HN  PHE A  16      77.380  34.100  39.530  1.00  0.00           H
ATOM    194  CA  PHE A  16      77.400  32.230  40.490  1.00  0.00           C
ATOM    195  HA  PHE A  16      78.320  31.700  40.670  1.00  0.00           H
ATOM    196  CB  PHE A  16      77.030  32.960  41.800  1.00  0.00           C
ATOM    197  HB1 PHE A  16      76.280  32.290  42.270  1.00  0.00           H
ATOM    198  HB2 PHE A  16      76.540  33.940  41.660  1.00  0.00           H
ATOM    199  CG  PHE A  16      78.290  33.280  42.670  1.00  0.00           C
ATOM    200  CD1 PHE A  16      79.400  34.000  42.170  1.00  0.00           C
ATOM    201  HD1 PHE A  16      79.620  34.200  41.130  1.00  0.00           H
ATOM    202  CE1 PHE A  16       0.070  34.310  43.070  1.00  0.00           C
ATOM    203  HE1 PHE A  16       0.970  34.860  42.830  1.00  0.00           H
ATOM    204  CZ  PHE A  16      80.320  33.880  44.410  1.00  0.00           C
ATOM    205  HZ  PHE A  16       0.760  34.040  45.070  1.00  0.00           H
ATOM    206  CD2 PHE A  16      78.220  32.810  43.980  1.00  0.00           C
ATOM    207  HD2 PHE A  16      77.410  32.180  44.320  1.00  0.00           H
ATOM    208  CE2 PHE A  16      79.280  33.060  44.810  1.00  0.00           C
ATOM    209  HE2 PHE A  16      79.230  32.680  45.820  1.00  0.00           H
ATOM    210  C   PHE A  16      76.320  31.190  40.010  1.00  0.00           C
ATOM    211  O   PHE A  16      76.470  30.010  40.310  1.00  0.00           O
ATOM    212  N   ALA A  17      75.390  31.570  39.140  1.00  0.00           N
ATOM    213  HN  ALA A  17      75.190  32.520  38.910  1.00  0.00           H
ATOM    214  CA  ALA A  17      74.520  30.590  38.490  1.00  0.00           C
ATOM    215  HA  ALA A  17      73.890  30.020  39.170  1.00  0.00           H
ATOM    216  CB  ALA A  17      73.500  31.350  37.560  1.00  0.00           C
ATOM    217  HB1 ALA A  17      72.990  32.190  38.090  1.00  0.00           H
ATOM    218  HB2 ALA A  17      72.740  30.610  37.220  1.00  0.00           H
ATOM    219  HB3 ALA A  17      73.970  31.700  36.620  1.00  0.00           H
ATOM    220  C   ALA A  17      75.340  29.630  37.640  1.00  0.00           C
ATOM    221  O   ALA A  17      75.110  28.390  37.600  1.00  0.00           O
ATOM    222  N   ASN A  18      76.390  30.150  36.920  1.00  0.00           N
ATOM    223  HN  ASN A  18      76.650  31.100  37.060  1.00  0.00           H
ATOM    224  CA  ASN A  18      77.290  29.260  36.240  1.00  0.00           C
ATOM    225  HA  ASN A  18      76.650  28.510  35.800  1.00  0.00           H
ATOM    226  CB  ASN A  18      78.150  29.990  35.130  1.00  0.00           C
ATOM    227  HB1 ASN A  18      78.770  29.240  34.590  1.00  0.00           H
ATOM    228  HB2 ASN A  18      78.800  30.860  35.380  1.00  0.00           H
ATOM    229  CG  ASN A  18      77.100  30.570  34.150  1.00  0.00           C
ATOM    230  OD1 ASN A  18      75.940  30.200  34.130  1.00  0.00           O
ATOM    231  ND2 ASN A  18      77.550  31.500  33.270  1.00  0.00           N
ATOM    232 HD22 ASN A  18      78.510  31.760  33.190  1.00  0.00           H
ATOM    233  C   ASN A  18      78.240  28.450  37.080  1.00  0.00           C
ATOM    234  O   ASN A  18      78.400  27.270  36.770  1.00  0.00           O
ATOM    235  N   ALA A  19      78.780  28.990  38.200  1.00  0.00           N
ATOM    236  HN  ALA A  19      78.580  29.950  38.390  1.00  0.00           H
ATOM    237  CA  ALA A  19      79.490  28.230  39.240  1.00  0.00           C
ATOM    238  HA  ALA A  19       0.000  27.750  38.900  1.00  0.00           H
ATOM    239  CB  ALA A  19      79.800  29.290  40.320  1.00  0.00           C
ATOM    240  HB1 ALA A  19      80.220  30.110  39.710  1.00  0.00           H
ATOM    241  HB2 ALA A  19       0.030  28.960  41.180  1.00  0.00           H
ATOM    242  HB3 ALA A  19      78.850  29.560  40.850  1.00  0.00           H
ATOM    243  C   ALA A  19      78.590  27.040  39.750  1.00  0.00           C
ATOM    244  O   ALA A  19      79.000  25.880  39.830  1.00  0.00           O
ATOM    245  N   SER A  20      77.270  27.400  40.020  1.00  0.00           N
ATOM    246  HN  SER A  20      76.950  28.340  39.930  1.00  0.00           H
ATOM    247  CA  SER A  20      76.160  26.500  40.410  1.00  0.00           C
ATOM    248  HA  SER A  20      76.700  26.010  41.210  1.00  0.00           H
ATOM    249  CB  SER A  20      74.930  27.230  41.000  1.00  0.00           C
ATOM    250  HB1 SER A  20      74.180  26.460  41.300  1.00  0.00           H
ATOM    251  HB2 SER A  20      74.400  27.900  40.300  1.00  0.00           H
ATOM    252  OG  SER A  20      75.170  28.000  42.100  1.00  0.00           O
ATOM    253  HG1 SER A  20      75.680  28.780  41.860  1.00  0.00           H
ATOM    254  C   SER A  20      75.730  25.410  39.490  1.00  0.00           C
ATOM    255  O   SER A  20      75.070  24.430  39.870  1.00  0.00           O
ATOM    256  N   ASP A  21      76.030  25.530  38.200  1.00  0.00           N
ATOM    257  HN  ASP A  21      76.590  26.300  37.900  1.00  0.00           H
ATOM    258  CA  ASP A  21      75.760  24.500  37.220  1.00  0.00           C
ATOM    259  HA  ASP A  21      74.720  24.240  37.310  1.00  0.00           H
ATOM    260  CB  ASP A  21      76.010  25.250  35.870  1.00  0.00           C
ATOM    261  HB1 ASP A  21      77.100  25.460  35.780  1.00  0.00           H
ATOM    262  HB2 ASP A  21      75.340  26.110  35.690  1.00  0.00           H
ATOM    263  CG  ASP A  21      75.660  24.340  34.690  1.00  0.00           C
ATOM    264  OD1 ASP A  21      76.380  24.370  33.690  1.00  0.00           O
ATOM    265  OD2 ASP A  21      74.590  23.710  34.710  1.00  0.00           O
ATOM    266  C   ASP A  21      76.620  23.210  37.440  1.00  0.00           C
ATOM    267  O   ASP A  21      77.830  23.230  37.370  1.00  0.00           O
ATOM    268  N   ALA A  22      75.990  22.110  37.930  1.00  0.00           N
ATOM    269  HN  ALA A  22      75.000  21.980  37.870  1.00  0.00           H
ATOM    270  CA  ALA A  22      76.770  21.250  38.740  1.00  0.00           C
ATOM    271  HA  ALA A  22      77.740  21.110  38.280  1.00  0.00           H
ATOM    272  CB  ALA A  22      77.060  21.830  40.180  1.00  0.00           C
ATOM    273  HB1 ALA A  22      77.760  22.690  40.190  1.00  0.00           H
ATOM    274  HB2 ALA A  22      77.470  21.000  40.800  1.00  0.00           H
ATOM    275  HB3 ALA A  22      76.100  22.120  40.660  1.00  0.00           H
ATOM    276  C   ALA A  22      76.030  20.000  38.770  1.00  0.00           C
ATOM    277  O   ALA A  22      74.970  19.980  38.120  1.00  0.00           O
ATOM    278  N   TYR A  23      76.510  19.030  39.620  1.00  0.00           N
ATOM    279  HN  TYR A  23      77.370  19.200  40.100  1.00  0.00           H
ATOM    280  CA  TYR A  23      75.920  17.750  39.940  1.00  0.00           C
ATOM    281  HA  TYR A  23      76.010  17.270  38.980  1.00  0.00           H
ATOM    282  CB  TYR A  23      76.790  17.060  41.050  1.00  0.00           C
ATOM    283  HB1 TYR A  23      77.080  17.770  41.860  1.00  0.00           H
ATOM    284  HB2 TYR A  23      77.790  16.840  40.610  1.00  0.00           H
ATOM    285  CG  TYR A  23      76.220  15.820  41.770  1.00  0.00           C
ATOM    286  CD1 TYR A  23      76.050  15.750  43.190  1.00  0.00           C
ATOM    287  HD1 TYR A  23      76.510  16.540  43.760  1.00  0.00           H
ATOM    288  CE1 TYR A  23      75.480  14.720  43.890  1.00  0.00           C
ATOM    289  HE1 TYR A  23      75.460  14.780  44.970  1.00  0.00           H
ATOM    290  CZ  TYR A  23      75.080  13.560  43.200  1.00  0.00           C
ATOM    291  OH  TYR A  23      74.600  12.340  43.890  1.00  0.00           O
ATOM    292  HH  TYR A  23      74.610  11.660  43.210  1.00  0.00           H
ATOM    293  CD2 TYR A  23      75.680  14.710  41.060  1.00  0.00           C
ATOM    294  HD2 TYR A  23      75.690  14.730  39.980  1.00  0.00           H
ATOM    295  CE2 TYR A  23      75.100  13.580  41.800  1.00  0.00           C
ATOM    296  HE2 TYR A  23      74.780  12.670  41.310  1.00  0.00           H
ATOM    297  C   TYR A  23      74.350  17.820  40.140  1.00  0.00           C
ATOM    298  O   TYR A  23      73.760  17.150  39.320  1.00  0.00           O
ATOM    299  N   PRO A  24      73.670  18.540  41.090  1.00  0.00           N
ATOM    300  CD  PRO A  24      74.260  19.410  41.950  1.00  0.00           C
ATOM    301  HD1 PRO A  24      74.180  20.430  41.510  1.00  0.00           H
ATOM    302  HD2 PRO A  24      75.290  19.100  42.230  1.00  0.00           H
ATOM    303  CA  PRO A  24      72.190  18.480  41.300  1.00  0.00           C
ATOM    304  HA  PRO A  24      71.940  17.440  41.480  1.00  0.00           H
ATOM    305  CB  PRO A  24      71.900  19.410  42.540  1.00  0.00           C
ATOM    306  HB1 PRO A  24      71.020  19.050  43.130  1.00  0.00           H
ATOM    307  HB2 PRO A  24      71.800  20.470  42.210  1.00  0.00           H
ATOM    308  CG  PRO A  24      73.320  19.470  43.180  1.00  0.00           C
ATOM    309  HG1 PRO A  24      73.420  20.460  43.670  1.00  0.00           H
ATOM    310  HG2 PRO A  24      73.490  18.700  43.970  1.00  0.00           H
ATOM    311  C   PRO A  24      71.390  19.000  40.030  1.00  0.00           C
ATOM    312  O   PRO A  24      70.170  18.900  40.070  1.00  0.00           O
ATOM    313  N   SER A  25      71.990  19.520  38.960  1.00  0.00           N
ATOM    314  HN  SER A  25      72.970  19.520  38.830  1.00  0.00           H
ATOM    315  CA  SER A  25      71.230  19.880  37.780  1.00  0.00           C
ATOM    316  HA  SER A  25      70.190  19.570  37.780  1.00  0.00           H
ATOM    317  CB  SER A  25      71.210  21.350  37.310  1.00  0.00           C
ATOM    318  HB1 SER A  25      70.600  21.860  38.080  1.00  0.00           H
ATOM    319  HB2 SER A  25      70.690  21.490  36.350  1.00  0.00           H
ATOM    320  OG  SER A  25      72.510  21.990  37.430  1.00  0.00           O
ATOM    321  HG1 SER A  25      72.790  21.940  38.350  1.00  0.00           H
ATOM    322  C   SER A  25      71.810  19.080  36.540  1.00  0.00           C
ATOM    323  O   SER A  25      71.010  18.990  35.660  1.00  0.00           O
ATOM    324  N   ALA A  26      73.080  18.530  36.580  1.00  0.00           N
ATOM    325  HN  ALA A  26      73.700  18.770  37.320  1.00  0.00           H
ATOM    326  CA  ALA A  26      73.590  17.690  35.530  1.00  0.00           C
ATOM    327  HA  ALA A  26      73.280  18.070  34.570  1.00  0.00           H
ATOM    328  CB  ALA A  26      75.100  17.590  35.740  1.00  0.00           C
ATOM    329  HB1 ALA A  26      75.420  17.100  36.680  1.00  0.00           H
ATOM    330  HB2 ALA A  26      75.530  18.610  35.660  1.00  0.00           H
ATOM    331  HB3 ALA A  26      75.520  16.920  34.960  1.00  0.00           H
ATOM    332  C   ALA A  26      72.940  16.240  35.610  1.00  0.00           C
ATOM    333  O   ALA A  26      72.540  15.680  34.650  1.00  0.00           O
ATOM    334  N   CYS A  27      72.800  15.680  36.880  1.00  0.00           N
ATOM    335  HN  CYS A  27      73.030  16.250  37.660  1.00  0.00           H
ATOM    336  CA  CYS A  27      72.380  14.320  37.140  1.00  0.00           C
ATOM    337  HA  CYS A  27      73.020  13.770  36.470  1.00  0.00           H
ATOM    338  CB  CYS A  27      72.840  13.970  38.620  1.00  0.00           C
ATOM    339  HB1 CYS A  27      72.640  14.820  39.300  1.00  0.00           H
ATOM    340  HB2 CYS A  27      73.940  13.820  38.530  1.00  0.00           H
ATOM    341  SG  CYS A  27      72.040  12.560  39.460  1.00  0.00           S
ATOM    342  HG1 CYS A  27      73.160  11.860  39.390  1.00  0.00           H
ATOM    343  C   CYS A  27      70.970  14.040  36.840  1.00  0.00           C
ATOM    344  O   CYS A  27      70.820  12.960  36.360  1.00  0.00           O
ATOM    345  N   PRO A  28      69.970  14.880  37.070  1.00  0.00           N
ATOM    346  CD  PRO A  28      69.850  15.710  38.250  1.00  0.00           C
ATOM    347  HD1 PRO A  28      70.400  16.670  38.160  1.00  0.00           H
ATOM    348  HD2 PRO A  28      70.370  15.220  39.100  1.00  0.00           H
ATOM    349  CA  PRO A  28      68.590  14.580  36.520  1.00  0.00           C
ATOM    350  HA  PRO A  28      68.310  13.580  36.810  1.00  0.00           H
ATOM    351  CB  PRO A  28      67.630  15.580  37.230  1.00  0.00           C
ATOM    352  HB1 PRO A  28      66.670  15.020  37.310  1.00  0.00           H
ATOM    353  HB2 PRO A  28      67.550  16.500  36.610  1.00  0.00           H
ATOM    354  CG  PRO A  28      68.280  15.830  38.570  1.00  0.00           C
ATOM    355  HG1 PRO A  28      68.060  16.800  39.060  1.00  0.00           H
ATOM    356  HG2 PRO A  28      68.050  15.030  39.310  1.00  0.00           H
ATOM    357  C   PRO A  28      68.430  14.640  35.020  1.00  0.00           C
ATOM    358  O   PRO A  28      67.340  14.850  34.500  1.00  0.00           O
ATOM    359  N   SER A  29      69.490  14.460  34.260  1.00  0.00           N
ATOM    360  HN  SER A  29      70.340  14.300  34.760  1.00  0.00           H
ATOM    361  CA  SER A  29      69.440  14.490  32.750  1.00  0.00           C
ATOM    362  HA  SER A  29      69.080  15.480  32.480  1.00  0.00           H
ATOM    363  CB  SER A  29      70.810  14.500  32.040  1.00  0.00           C
ATOM    364  HB1 SER A  29      70.620  14.190  30.990  1.00  0.00           H
ATOM    365  HB2 SER A  29      71.430  13.720  32.530  1.00  0.00           H
ATOM    366  OG  SER A  29      71.430  15.790  32.100  1.00  0.00           O
ATOM    367  HG1 SER A  29      71.900  15.780  32.940  1.00  0.00           H
ATOM    368  C   SER A  29      68.450  13.400  32.150  1.00  0.00           C
ATOM    369  O   SER A  29      68.810  12.230  32.070  1.00  0.00           O
ATOM    370  N   ALA A  30      67.160  13.780  32.010  1.00  0.00           N
ATOM    371  HN  ALA A  30      66.950  14.730  32.240  1.00  0.00           H
ATOM    372  CA  ALA A  30      66.090  12.930  31.530  1.00  0.00           C
ATOM    373  HA  ALA A  30      65.260  13.610  31.450  1.00  0.00           H
ATOM    374  CB  ALA A  30      66.310  12.260  30.100  1.00  0.00           C
ATOM    375  HB1 ALA A  30      65.390  11.690  29.850  1.00  0.00           H
ATOM    376  HB2 ALA A  30      67.190  11.580  30.180  1.00  0.00           H
ATOM    377  HB3 ALA A  30      66.480  13.030  29.320  1.00  0.00           H
ATOM    378  C   ALA A  30      65.650  11.990  32.630  1.00  0.00           C
ATOM    379  O   ALA A  30      65.350  10.810  32.500  1.00  0.00           O
ATOM    380  N   GLY A  31      65.620  12.590  33.930  1.00  0.00           N
ATOM    381  HN  GLY A  31      66.080  13.460  34.070  1.00  0.00           H
ATOM    382  CA  GLY A  31      65.200  11.920  35.180  1.00  0.00           C
ATOM    383  HA1 GLY A  31      65.210  12.640  35.980  1.00  0.00           H
ATOM    384  HA2 GLY A  31      65.860  11.090  35.400  1.00  0.00           H
ATOM    385  C   GLY A  31      63.880  11.380  35.190  1.00  0.00           C
ATOM    386  O   GLY A  31      62.930  12.060  34.690  1.00  0.00           O
ATOM    387  N   ALA A  32      63.730  10.160  35.770  1.00  0.00           N
ATOM    388  HN  ALA A  32      64.490   9.600  36.070  1.00  0.00           H
ATOM    389  CA  ALA A  32      62.570   9.350  35.860  1.00  0.00           C
ATOM    390  HA  ALA A  32      62.930   8.370  36.150  1.00  0.00           H
ATOM    391  CB  ALA A  32      61.640   9.960  36.950  1.00  0.00           C
ATOM    392  HB1 ALA A  32      61.420  11.040  36.880  1.00  0.00           H
ATOM    393  HB2 ALA A  32      62.230   9.970  37.890  1.00  0.00           H
ATOM    394  HB3 ALA A  32      60.680   9.400  37.060  1.00  0.00           H
ATOM    395  C   ALA A  32      61.910   9.140  34.490  1.00  0.00           C
ATOM    396  O   ALA A  32      62.560   8.520  33.640  1.00  0.00           O
ATOM    397  N   ASN A  33      60.690   9.640  34.330  1.00  0.00           N
ATOM    398  HN  ASN A  33      60.310  10.270  35.010  1.00  0.00           H
ATOM    399  CA  ASN A  33      59.970   9.540  33.070  1.00  0.00           C
ATOM    400  HA  ASN A  33      60.340   8.690  32.510  1.00  0.00           H
ATOM    401  CB  ASN A  33      58.400   9.380  33.290  1.00  0.00           C
ATOM    402  HB1 ASN A  33      57.900   9.210  32.310  1.00  0.00           H
ATOM    403  HB2 ASN A  33      57.970  10.240  33.850  1.00  0.00           H
ATOM    404  CG  ASN A  33      58.230   8.210  34.200  1.00  0.00           C
ATOM    405  OD1 ASN A  33      57.870   8.250  35.360  1.00  0.00           O
ATOM    406  ND2 ASN A  33      58.550   7.040  33.650  1.00  0.00           N
ATOM    407 HD22 ASN A  33      58.850   6.890  32.710  1.00  0.00           H
ATOM    408  C   ASN A  33      60.210  10.800  32.200  1.00  0.00           C
ATOM    409  O   ASN A  33      59.700  10.860  31.070  1.00  0.00           O
ATOM    410  N   ALA A  34      60.940  11.850  32.710  1.00  0.00           N
ATOM    411  HN  ALA A  34      61.420  11.760  33.580  1.00  0.00           H
ATOM    412  CA  ALA A  34      61.370  13.040  31.950  1.00  0.00           C
ATOM    413  HA  ALA A  34      61.910  13.620  32.680  1.00  0.00           H
ATOM    414  CB  ALA A  34      62.370  12.710  30.860  1.00  0.00           C
ATOM    415  HB1 ALA A  34      63.210  12.130  31.300  1.00  0.00           H
ATOM    416  HB2 ALA A  34      62.730  13.570  30.260  1.00  0.00           H
ATOM    417  HB3 ALA A  34      61.900  11.990  30.160  1.00  0.00           H
ATOM    418  C   ALA A  34      60.110  13.860  31.650  1.00  0.00           C
ATOM    419  O   ALA A  34      59.900  14.400  30.560  1.00  0.00           O
ATOM    420  N   SER A  35      59.140  13.970  32.600  1.00  0.00           N
ATOM    421  HN  SER A  35      59.250  13.470  33.460  1.00  0.00           H
ATOM    422  CA  SER A  35      57.840  14.490  32.370  1.00  0.00           C
ATOM    423  HA  SER A  35      57.890  15.560  32.360  1.00  0.00           H
ATOM    424  CB  SER A  35      57.110  13.820  31.180  1.00  0.00           C
ATOM    425  HB1 SER A  35      57.620  14.170  30.260  1.00  0.00           H
ATOM    426  HB2 SER A  35      56.080  14.210  31.040  1.00  0.00           H
ATOM    427  OG  SER A  35      57.140  12.370  31.180  1.00  0.00           O
ATOM    428  HG1 SER A  35      58.010  12.060  30.900  1.00  0.00           H
ATOM    429  C   SER A  35      57.020  14.020  33.600  1.00  0.00           C
ATOM    430  O   SER A  35      57.240  12.960  34.080  1.00  0.00           O
ATOM    431  N   GLY A  36      55.970  14.800  34.060  1.00  0.00           N
ATOM    432  HN  GLY A  36      55.450  15.460  33.530  1.00  0.00           H
ATOM    433  CA  GLY A  36      55.160  14.540  35.260  1.00  0.00           C
ATOM    434  HA1 GLY A  36      54.450  15.360  35.300  1.00  0.00           H
ATOM    435  HA2 GLY A  36      55.850  14.390  36.070  1.00  0.00           H
ATOM    436  C   GLY A  36      54.250  13.290  35.170  1.00  0.00           C
ATOM    437  O   GLY A  36      53.860  12.930  34.070  1.00  0.00           O
ATOM    438  N   PRO A  37      53.890  12.560  36.290  1.00  0.00           N
ATOM    439  CD  PRO A  37      54.440  12.770  37.640  1.00  0.00           C
ATOM    440  HD1 PRO A  37      54.020  13.670  38.140  1.00  0.00           H
ATOM    441  HD2 PRO A  37      55.540  12.830  37.590  1.00  0.00           H
ATOM    442  CA  PRO A  37      52.920  11.470  36.350  1.00  0.00           C
ATOM    443  HA  PRO A  37      53.370  10.650  35.800  1.00  0.00           H
ATOM    444  CB  PRO A  37      52.780  11.000  37.850  1.00  0.00           C
ATOM    445  HB1 PRO A  37      52.670   9.900  37.880  1.00  0.00           H
ATOM    446  HB2 PRO A  37      51.840  11.430  38.270  1.00  0.00           H
ATOM    447  CG  PRO A  37      54.140  11.480  38.360  1.00  0.00           C
ATOM    448  HG1 PRO A  37      54.170  11.620  39.470  1.00  0.00           H
ATOM    449  HG2 PRO A  37      54.810  10.650  38.040  1.00  0.00           H
ATOM    450  C   PRO A  37      51.550  11.890  35.890  1.00  0.00           C
ATOM    451  O   PRO A  37      51.150  13.020  36.240  1.00  0.00           O
ATOM    452  N   PRO A  38      50.800  11.140  35.070  1.00  0.00           N
ATOM    453  CD  PRO A  38      51.270  10.030  34.220  1.00  0.00           C
ATOM    454  HD1 PRO A  38      51.380   9.180  34.930  1.00  0.00           H
ATOM    455  HD2 PRO A  38      52.180  10.390  33.700  1.00  0.00           H
ATOM    456  CA  PRO A  38      49.520  11.680  34.460  1.00  0.00           C
ATOM    457  HA  PRO A  38      49.720  12.490  33.770  1.00  0.00           H
ATOM    458  CB  PRO A  38      48.900  10.380  33.840  1.00  0.00           C
ATOM    459  HB1 PRO A  38      48.160  10.670  33.070  1.00  0.00           H
ATOM    460  HB2 PRO A  38      48.490   9.620  34.530  1.00  0.00           H
ATOM    461  CG  PRO A  38      50.160   9.740  33.210  1.00  0.00           C
ATOM    462  HG1 PRO A  38      50.170   8.670  32.890  1.00  0.00           H
ATOM    463  HG2 PRO A  38      50.320  10.300  32.260  1.00  0.00           H
ATOM    464  C   PRO A  38      48.540  12.300  35.450  1.00  0.00           C
ATOM    465  O   PRO A  38      47.970  11.490  36.220  1.00  0.00           O
ATOM    466  N   GLY A  39      48.290  13.620  35.450  1.00  0.00           N
ATOM    467  HN  GLY A  39      48.690  14.110  34.680  1.00  0.00           H
ATOM    468  CA  GLY A  39      47.290  14.280  36.320  1.00  0.00           C
ATOM    469  HA1 GLY A  39      46.550  13.560  36.630  1.00  0.00           H
ATOM    470  HA2 GLY A  39      46.820  15.070  35.750  1.00  0.00           H
ATOM    471  C   GLY A  39      47.940  14.920  37.580  1.00  0.00           C
ATOM    472  O   GLY A  39      47.250  15.470  38.470  1.00  0.00           O
ATOM    473  N   ALA A  40      49.330  14.980  37.700  1.00  0.00           N
ATOM    474  HN  ALA A  40      49.800  14.390  37.050  1.00  0.00           H
ATOM    475  CA  ALA A  40      50.020  15.280  38.940  1.00  0.00           C
ATOM    476  HA  ALA A  40      49.700  14.510  39.640  1.00  0.00           H
ATOM    477  CB  ALA A  40      51.540  15.220  38.650  1.00  0.00           C
ATOM    478  HB1 ALA A  40      51.820  15.920  37.830  1.00  0.00           H
ATOM    479  HB2 ALA A  40      51.810  14.160  38.470  1.00  0.00           H
ATOM    480  HB3 ALA A  40      52.040  15.560  39.580  1.00  0.00           H
ATOM    481  C   ALA A  40      49.620  16.610  39.550  1.00  0.00           C
ATOM    482  O   ALA A  40      49.550  16.770  40.800  1.00  0.00           O
ATOM    483  N   ARG A  41      49.480  17.680  38.670  1.00  0.00           N
ATOM    484  HN  ARG A  41      49.550  17.490  37.700  1.00  0.00           H
ATOM    485  CA  ARG A  41      48.910  18.930  39.090  1.00  0.00           C
ATOM    486  HA  ARG A  41      49.570  19.250  39.880  1.00  0.00           H
ATOM    487  CB  ARG A  41      49.100  20.120  38.170  1.00  0.00           C
ATOM    488  HB1 ARG A  41      48.580  20.030  37.190  1.00  0.00           H
ATOM    489  HB2 ARG A  41      50.190  20.140  37.980  1.00  0.00           H
ATOM    490  CG  ARG A  41      48.730  21.480  38.750  1.00  0.00           C
ATOM    491  HG1 ARG A  41      49.380  21.700  39.630  1.00  0.00           H
ATOM    492  HG2 ARG A  41      47.680  21.450  39.100  1.00  0.00           H
ATOM    493  CD  ARG A  41      48.970  22.640  37.760  1.00  0.00           C
ATOM    494  HD1 ARG A  41      48.590  22.510  36.720  1.00  0.00           H
ATOM    495  HD2 ARG A  41      50.040  22.830  37.550  1.00  0.00           H
ATOM    496  NE  ARG A  41      48.320  23.910  38.270  1.00  0.00           N
ATOM    497  HE  ARG A  41      47.610  24.380  37.750  1.00  0.00           H
ATOM    498  CZ  ARG A  41      48.780  24.610  39.310  1.00  0.00           C
ATOM    499  NH1 ARG A  41      49.890  24.370  39.960  1.00  0.00           N
ATOM    500 HH11 ARG A  41      50.480  23.590  39.770  1.00  0.00           H
ATOM    501 HH12 ARG A  41      49.950  24.740  40.880  1.00  0.00           H
ATOM    502  NH2 ARG A  41      48.150  25.720  39.600  1.00  0.00           N
ATOM    503 HH21 ARG A  41      47.270  25.840  39.140  1.00  0.00           H
ATOM    504 HH22 ARG A  41      48.580  26.500  40.060  1.00  0.00           H
ATOM    505  C   ARG A  41      47.420  18.950  39.630  1.00  0.00           C
ATOM    506  O   ARG A  41      47.090  19.510  40.630  1.00  0.00           O
ATOM    507  N   SER A  42      46.500  18.250  39.010  1.00  0.00           N
ATOM    508  HN  SER A  42      46.650  17.690  38.200  1.00  0.00           H
ATOM    509  CA  SER A  42      45.080  18.190  39.360  1.00  0.00           C
ATOM    510  HA  SER A  42      44.660  19.170  39.560  1.00  0.00           H
ATOM    511  CB  SER A  42      44.270  17.260  38.370  1.00  0.00           C
ATOM    512  HB1 SER A  42      43.190  17.450  38.550  1.00  0.00           H
ATOM    513  HB2 SER A  42      44.480  16.200  38.630  1.00  0.00           H
ATOM    514  OG  SER A  42      44.670  17.520  36.970  1.00  0.00           O
ATOM    515  HG1 SER A  42      44.370  18.410  36.810  1.00  0.00           H
ATOM    516  C   SER A  42      45.030  17.550  40.690  1.00  0.00           C
ATOM    517  O   SER A  42      44.490  18.120  41.590  1.00  0.00           O
ATOM    518  N   ALA A  43      45.700  16.380  40.810  1.00  0.00           N
ATOM    519  HN  ALA A  43      46.170  15.800  40.140  1.00  0.00           H
ATOM    520  CA  ALA A  43      45.670  15.660  41.940  1.00  0.00           C
ATOM    521  HA  ALA A  43      44.690  15.440  42.330  1.00  0.00           H
ATOM    522  CB  ALA A  43      46.380  14.380  41.510  1.00  0.00           C
ATOM    523  HB1 ALA A  43      45.870  13.900  40.660  1.00  0.00           H
ATOM    524  HB2 ALA A  43      46.320  13.650  42.360  1.00  0.00           H
ATOM    525  HB3 ALA A  43      47.440  14.650  41.320  1.00  0.00           H
ATOM    526  C   ALA A  43      46.330  16.350  43.090  1.00  0.00           C
ATOM    527  O   ALA A  43      45.810  16.160  44.190  1.00  0.00           O
ATOM    528  N   SER A  44      47.410  17.190  42.880  1.00  0.00           N
ATOM    529  HN  SER A  44      47.600  17.330  41.910  1.00  0.00           H
ATOM    530  CA  SER A  44      47.890  18.110  43.910  1.00  0.00           C
ATOM    531  HA  SER A  44      47.930  17.480  44.780  1.00  0.00           H
ATOM    532  CB  SER A  44      49.350  18.530  43.700  1.00  0.00           C
ATOM    533  HB1 SER A  44      49.960  17.600  43.770  1.00  0.00           H
ATOM    534  HB2 SER A  44      49.780  19.390  44.260  1.00  0.00           H
ATOM    535  OG  SER A  44      49.590  19.000  42.360  1.00  0.00           O
ATOM    536  HG1 SER A  44      49.690  18.200  41.840  1.00  0.00           H
ATOM    537  C   SER A  44      46.970  19.270  44.370  1.00  0.00           C
ATOM    538  O   SER A  44      46.650  19.440  45.510  1.00  0.00           O
ATOM    539  N   SER A  45      46.470  20.000  43.380  1.00  0.00           N
ATOM    540  HN  SER A  45      46.870  19.960  42.470  1.00  0.00           H
ATOM    541  CA  SER A  45      45.360  20.960  43.420  1.00  0.00           C
ATOM    542  HA  SER A  45      45.860  21.740  43.970  1.00  0.00           H
ATOM    543  CB  SER A  45      44.920  21.440  41.990  1.00  0.00           C
ATOM    544  HB1 SER A  45      43.970  22.010  41.980  1.00  0.00           H
ATOM    545  HB2 SER A  45      44.800  20.650  41.210  1.00  0.00           H
ATOM    546  OG  SER A  45      45.930  22.350  41.560  1.00  0.00           O
ATOM    547  HG1 SER A  45      45.690  22.680  40.690  1.00  0.00           H
ATOM    548  C   SER A  45      44.200  20.580  44.280  1.00  0.00           C
ATOM    549  O   SER A  45      43.930  21.250  45.280  1.00  0.00           O
ATOM    550  N   LEU A  46      43.500  19.490  43.950  1.00  0.00           N
ATOM    551  HN  LEU A  46      43.860  18.920  43.210  1.00  0.00           H
ATOM    552  CA  LEU A  46      42.450  19.000  44.850  1.00  0.00           C
ATOM    553  HA  LEU A  46      41.730  19.760  45.110  1.00  0.00           H
ATOM    554  CB  LEU A  46      41.660  17.940  44.030  1.00  0.00           C
ATOM    555  HB1 LEU A  46      40.940  17.410  44.690  1.00  0.00           H
ATOM    556  HB2 LEU A  46      42.350  17.110  43.790  1.00  0.00           H
ATOM    557  CG  LEU A  46      41.040  18.380  42.740  1.00  0.00           C
ATOM    558  HG  LEU A  46      41.610  19.180  42.230  1.00  0.00           H
ATOM    559  CD1 LEU A  46      40.740  17.210  41.800  1.00  0.00           C
ATOM    560 HD11 LEU A  46      41.600  16.510  41.790  1.00  0.00           H
ATOM    561 HD12 LEU A  46      40.600  17.550  40.750  1.00  0.00           H
ATOM    562 HD13 LEU A  46      39.840  16.660  42.170  1.00  0.00           H
ATOM    563  CD2 LEU A  46      39.700  19.010  43.100  1.00  0.00           C
ATOM    564 HD21 LEU A  46      39.110  18.220  43.620  1.00  0.00           H
ATOM    565 HD22 LEU A  46      39.240  19.130  42.090  1.00  0.00           H
ATOM    566 HD23 LEU A  46      39.710  19.910  43.750  1.00  0.00           H
ATOM    567  C   LEU A  46      42.890  18.370  46.190  1.00  0.00           C
ATOM    568  O   LEU A  46      42.140  18.530  47.150  1.00  0.00           O
ATOM    569  N   ALA A  47      44.050  17.660  46.360  1.00  0.00           N
ATOM    570  HN  ALA A  47      44.620  17.310  45.620  1.00  0.00           H
ATOM    571  CA  ALA A  47      44.600  17.410  47.660  1.00  0.00           C
ATOM    572  HA  ALA A  47      43.870  16.890  48.260  1.00  0.00           H
ATOM    573  CB  ALA A  47      45.810  16.490  47.500  1.00  0.00           C
ATOM    574  HB1 ALA A  47      45.400  15.550  47.070  1.00  0.00           H
ATOM    575  HB2 ALA A  47      46.410  16.280  48.410  1.00  0.00           H
ATOM    576  HB3 ALA A  47      46.530  16.910  46.770  1.00  0.00           H
ATOM    577  C   ALA A  47      44.870  18.670  48.560  1.00  0.00           C
ATOM    578  O   ALA A  47      44.330  18.750  49.670  1.00  0.00           O
ATOM    579  N   LEU A  48      45.530  19.720  47.970  1.00  0.00           N
ATOM    580  HN  LEU A  48      45.980  19.550  47.110  1.00  0.00           H
ATOM    581  CA  LEU A  48      45.570  21.070  48.490  1.00  0.00           C
ATOM    582  HA  LEU A  48      46.090  21.000  49.440  1.00  0.00           H
ATOM    583  CB  LEU A  48      46.280  22.040  47.600  1.00  0.00           C
ATOM    584  HB1 LEU A  48      46.070  23.090  47.900  1.00  0.00           H
ATOM    585  HB2 LEU A  48      45.880  22.060  46.570  1.00  0.00           H
ATOM    586  CG  LEU A  48      47.810  21.760  47.400  1.00  0.00           C
ATOM    587  HG  LEU A  48      47.960  21.350  46.380  1.00  0.00           H
ATOM    588  CD1 LEU A  48      48.530  23.110  47.450  1.00  0.00           C
ATOM    589 HD11 LEU A  48      49.600  22.870  47.620  1.00  0.00           H
ATOM    590 HD12 LEU A  48      48.150  23.600  48.370  1.00  0.00           H
ATOM    591 HD13 LEU A  48      48.490  23.640  46.470  1.00  0.00           H
ATOM    592  CD2 LEU A  48      48.470  20.830  48.410  1.00  0.00           C
ATOM    593 HD21 LEU A  48      48.120  19.780  48.310  1.00  0.00           H
ATOM    594 HD22 LEU A  48      48.240  21.260  49.400  1.00  0.00           H
ATOM    595 HD23 LEU A  48      49.570  20.690  48.280  1.00  0.00           H
ATOM    596  C   LEU A  48      44.170  21.520  48.890  1.00  0.00           C
ATOM    597  O   LEU A  48      43.910  21.700  50.100  1.00  0.00           O
ATOM    598  N   ALA A  49      43.250  21.650  47.910  1.00  0.00           N
ATOM    599  HN  ALA A  49      43.570  21.500  46.980  1.00  0.00           H
ATOM    600  CA  ALA A  49      41.870  22.160  48.130  1.00  0.00           C
ATOM    601  HA  ALA A  49      42.170  23.160  48.380  1.00  0.00           H
ATOM    602  CB  ALA A  49      41.220  22.100  46.730  1.00  0.00           C
ATOM    603  HB1 ALA A  49      41.790  22.790  46.080  1.00  0.00           H
ATOM    604  HB2 ALA A  49      40.210  22.560  46.750  1.00  0.00           H
ATOM    605  HB3 ALA A  49      41.080  21.050  46.370  1.00  0.00           H
ATOM    606  C   ALA A  49      40.960  21.470  49.180  1.00  0.00           C
ATOM    607  O   ALA A  49      40.390  22.050  50.060  1.00  0.00           O
ATOM    608  N   ILE A  50      41.080  20.070  49.190  1.00  0.00           N
ATOM    609  HN  ILE A  50      41.710  19.690  48.510  1.00  0.00           H
ATOM    610  CA  ILE A  50      40.440  19.230  50.210  1.00  0.00           C
ATOM    611  HA  ILE A  50      39.430  19.590  50.350  1.00  0.00           H
ATOM    612  CB  ILE A  50      40.500  17.750  49.850  1.00  0.00           C
ATOM    613  HB  ILE A  50      41.520  17.550  49.470  1.00  0.00           H
ATOM    614  CG2 ILE A  50      40.220  16.760  50.970  1.00  0.00           C
ATOM    615 HG21 ILE A  50      39.150  16.790  51.280  1.00  0.00           H
ATOM    616 HG22 ILE A  50      40.830  16.880  51.880  1.00  0.00           H
ATOM    617 HG23 ILE A  50      40.410  15.750  50.550  1.00  0.00           H
ATOM    618  CG1 ILE A  50      39.650  17.490  48.600  1.00  0.00           C
ATOM    619 HG11 ILE A  50      39.810  18.290  47.850  1.00  0.00           H
ATOM    620 HG12 ILE A  50      38.580  17.570  48.880  1.00  0.00           H
ATOM    621  CD  ILE A  50      39.860  16.160  47.840  1.00  0.00           C
ATOM    622  HD1 ILE A  50      39.450  16.280  46.810  1.00  0.00           H
ATOM    623  HD2 ILE A  50      39.340  15.330  48.360  1.00  0.00           H
ATOM    624  HD3 ILE A  50      40.920  15.810  47.760  1.00  0.00           H
ATOM    625  C   ILE A  50      40.980  19.380  51.550  1.00  0.00           C
ATOM    626  O   ILE A  50      40.200  19.400  52.510  1.00  0.00           O
ATOM    627  N   ALA A  51      42.320  19.570  51.690  1.00  0.00           N
ATOM    628  HN  ALA A  51      42.900  19.480  50.880  1.00  0.00           H
ATOM    629  CA  ALA A  51      42.970  19.870  52.980  1.00  0.00           C
ATOM    630  HA  ALA A  51      42.660  19.140  53.710  1.00  0.00           H
ATOM    631  CB  ALA A  51      44.490  19.750  52.980  1.00  0.00           C
ATOM    632  HB1 ALA A  51      44.880  18.750  52.730  1.00  0.00           H
ATOM    633  HB2 ALA A  51      44.780  19.840  54.050  1.00  0.00           H
ATOM    634  HB3 ALA A  51      44.940  20.610  52.430  1.00  0.00           H
ATOM    635  C   ALA A  51      42.570  21.250  53.560  1.00  0.00           C
ATOM    636  O   ALA A  51      42.360  21.390  54.750  1.00  0.00           O
ATOM    637  N   ILE A  52      42.650  22.350  52.710  1.00  0.00           N
ATOM    638  HN  ILE A  52      42.810  22.240  51.730  1.00  0.00           H
ATOM    639  CA  ILE A  52      42.360  23.730  53.040  1.00  0.00           C
ATOM    640  HA  ILE A  52      42.940  23.840  53.940  1.00  0.00           H
ATOM    641  CB  ILE A  52      42.790  24.770  51.940  1.00  0.00           C
ATOM    642  HB  ILE A  52      42.160  24.660  51.030  1.00  0.00           H
ATOM    643  CG2 ILE A  52      42.470  26.100  52.510  1.00  0.00           C
ATOM    644 HG21 ILE A  52      42.830  26.900  51.840  1.00  0.00           H
ATOM    645 HG22 ILE A  52      42.940  26.240  53.510  1.00  0.00           H
ATOM    646 HG23 ILE A  52      41.370  26.250  52.540  1.00  0.00           H
ATOM    647  CG1 ILE A  52      44.270  24.870  51.650  1.00  0.00           C
ATOM    648 HG11 ILE A  52      44.730  23.870  51.800  1.00  0.00           H
ATOM    649 HG12 ILE A  52      44.780  25.600  52.300  1.00  0.00           H
ATOM    650  CD  ILE A  52      44.470  25.250  50.140  1.00  0.00           C
ATOM    651  HD1 ILE A  52      44.140  24.380  49.540  1.00  0.00           H
ATOM    652  HD2 ILE A  52      45.550  25.370  49.910  1.00  0.00           H
ATOM    653  HD3 ILE A  52      43.950  26.170  49.800  1.00  0.00           H
ATOM    654  C   ILE A  52      40.880  23.860  53.370  1.00  0.00           C
ATOM    655  O   ILE A  52      40.530  24.540  54.320  1.00  0.00           O
ATOM    656  N   THR A  53      40.040  23.080  52.670  1.00  0.00           N
ATOM    657  HN  THR A  53      40.380  22.440  51.990  1.00  0.00           H
ATOM    658  CA  THR A  53      38.590  22.990  53.040  1.00  0.00           C
ATOM    659  HA  THR A  53      38.200  23.990  53.080  1.00  0.00           H
ATOM    660  CB  THR A  53      37.730  22.300  52.010  1.00  0.00           C
ATOM    661  HB  THR A  53      38.160  21.300  51.780  1.00  0.00           H
ATOM    662  OG1 THR A  53      37.770  23.050  50.850  1.00  0.00           O
ATOM    663  HG1 THR A  53      38.490  22.660  50.340  1.00  0.00           H
ATOM    664  CG2 THR A  53      36.240  22.210  52.390  1.00  0.00           C
ATOM    665 HG21 THR A  53      36.010  21.550  53.250  1.00  0.00           H
ATOM    666 HG22 THR A  53      35.600  21.780  51.580  1.00  0.00           H
ATOM    667 HG23 THR A  53      35.840  23.230  52.610  1.00  0.00           H
ATOM    668  C   THR A  53      38.280  22.370  54.390  1.00  0.00           C
ATOM    669  O   THR A  53      37.500  22.790  55.140  1.00  0.00           O
ATOM    670  N   ALA A  54      39.030  21.260  54.740  1.00  0.00           N
ATOM    671  HN  ALA A  54      39.640  20.920  54.030  1.00  0.00           H
ATOM    672  CA  ALA A  54      38.910  20.650  56.060  1.00  0.00           C
ATOM    673  HA  ALA A  54      37.880  20.690  56.370  1.00  0.00           H
ATOM    674  CB  ALA A  54      39.570  19.260  56.240  1.00  0.00           C
ATOM    675  HB1 ALA A  54      40.650  19.310  56.020  1.00  0.00           H
ATOM    676  HB2 ALA A  54      39.070  18.540  55.560  1.00  0.00           H
ATOM    677  HB3 ALA A  54      39.630  18.940  57.310  1.00  0.00           H
ATOM    678  C   ALA A  54      39.420  21.550  57.180  1.00  0.00           C
ATOM    679  O   ALA A  54      38.640  21.680  58.110  1.00  0.00           O
ATOM    680  N   LEU A  55      40.510  22.350  56.910  1.00  0.00           N
ATOM    681  HN  LEU A  55      41.230  22.100  56.250  1.00  0.00           H
ATOM    682  CA  LEU A  55      40.920  23.430  57.830  1.00  0.00           C
ATOM    683  HA  LEU A  55      41.050  23.010  58.820  1.00  0.00           H
ATOM    684  CB  LEU A  55      42.320  23.890  57.300  1.00  0.00           C
ATOM    685  HB1 LEU A  55      42.120  24.450  56.360  1.00  0.00           H
ATOM    686  HB2 LEU A  55      42.850  22.950  57.040  1.00  0.00           H
ATOM    687  CG  LEU A  55      43.070  24.860  58.250  1.00  0.00           C
ATOM    688  HG  LEU A  55      42.360  25.690  58.470  1.00  0.00           H
ATOM    689  CD1 LEU A  55      43.590  24.180  59.480  1.00  0.00           C
ATOM    690 HD11 LEU A  55      43.990  25.030  60.060  1.00  0.00           H
ATOM    691 HD12 LEU A  55      44.400  23.460  59.240  1.00  0.00           H
ATOM    692 HD13 LEU A  55      42.790  23.820  60.170  1.00  0.00           H
ATOM    693  CD2 LEU A  55      44.160  25.450  57.470  1.00  0.00           C
ATOM    694 HD21 LEU A  55      44.760  26.150  58.100  1.00  0.00           H
ATOM    695 HD22 LEU A  55      43.890  25.960  56.520  1.00  0.00           H
ATOM    696 HD23 LEU A  55      44.880  24.670  57.150  1.00  0.00           H
ATOM    697  C   LEU A  55      39.930  24.530  58.010  1.00  0.00           C
ATOM    698  O   LEU A  55      39.660  25.030  59.100  1.00  0.00           O
ATOM    699  N   TYR A  56      39.280  25.020  56.940  1.00  0.00           N
ATOM    700  HN  TYR A  56      39.360  24.610  56.040  1.00  0.00           H
ATOM    701  CA  TYR A  56      38.290  26.130  56.900  1.00  0.00           C
ATOM    702  HA  TYR A  56      38.710  27.010  57.360  1.00  0.00           H
ATOM    703  CB  TYR A  56      37.970  26.550  55.420  1.00  0.00           C
ATOM    704  HB1 TYR A  56      36.940  26.940  55.320  1.00  0.00           H
ATOM    705  HB2 TYR A  56      38.050  25.680  54.740  1.00  0.00           H
ATOM    706  CG  TYR A  56      38.780  27.680  54.840  1.00  0.00           C
ATOM    707  CD1 TYR A  56      40.150  27.710  55.080  1.00  0.00           C
ATOM    708  HD1 TYR A  56      40.580  26.900  55.640  1.00  0.00           H
ATOM    709  CE1 TYR A  56      40.970  28.700  54.490  1.00  0.00           C
ATOM    710  HE1 TYR A  56      42.040  28.680  54.610  1.00  0.00           H
ATOM    711  CZ  TYR A  56      40.310  29.630  53.680  1.00  0.00           C
ATOM    712  OH  TYR A  56      41.100  30.570  52.990  1.00  0.00           O
ATOM    713  HH  TYR A  56      42.030  30.370  53.130  1.00  0.00           H
ATOM    714  CD2 TYR A  56      38.170  28.740  54.270  1.00  0.00           C
ATOM    715  HD2 TYR A  56      37.090  28.780  54.300  1.00  0.00           H
ATOM    716  CE2 TYR A  56      38.920  29.710  53.660  1.00  0.00           C
ATOM    717  HE2 TYR A  56      38.420  30.510  53.120  1.00  0.00           H
ATOM    718  C   TYR A  56      36.970  25.630  57.520  1.00  0.00           C
ATOM    719  O   TYR A  56      36.260  26.300  58.270  1.00  0.00           O
ATOM    720  N   SER A  57      36.670  24.350  57.290  1.00  0.00           N
ATOM    721  HN  SER A  57      37.310  23.860  56.710  1.00  0.00           H
ATOM    722  CA  SER A  57      35.500  23.760  57.870  1.00  0.00           C
ATOM    723  HA  SER A  57      34.670  24.370  57.520  1.00  0.00           H
ATOM    724  CB  SER A  57      35.090  22.370  57.310  1.00  0.00           C
ATOM    725  HB1 SER A  57      34.150  22.070  57.830  1.00  0.00           H
ATOM    726  HB2 SER A  57      35.830  21.570  57.530  1.00  0.00           H
ATOM    727  OG  SER A  57      34.860  22.540  55.920  1.00  0.00           O
ATOM    728  HG1 SER A  57      35.720  22.730  55.520  1.00  0.00           H
ATOM    729  C   SER A  57      35.430  23.730  59.440  1.00  0.00           C
ATOM    730  O   SER A  57      34.330  23.850  60.030  1.00  0.00           O
ATOM    731  N   ALA A  58      36.650  23.410  60.010  1.00  0.00           N
ATOM    732  HN  ALA A  58      37.480  23.260  59.480  1.00  0.00           H
ATOM    733  CA  ALA A  58      36.920  23.390  61.430  1.00  0.00           C
ATOM    734  HA  ALA A  58      36.020  22.990  61.880  1.00  0.00           H
ATOM    735  CB  ALA A  58      38.180  22.490  61.710  1.00  0.00           C
ATOM    736  HB1 ALA A  58      39.020  22.860  61.090  1.00  0.00           H
ATOM    737  HB2 ALA A  58      37.980  21.480  61.300  1.00  0.00           H
ATOM    738  HB3 ALA A  58      38.320  22.320  62.800  1.00  0.00           H
ATOM    739  C   ALA A  58      37.130  24.800  62.030  1.00  0.00           C
ATOM    740  O   ALA A  58      36.700  25.090  63.130  1.00  0.00           O
ATOM    741  N   VAL A  59      37.560  25.740  61.180  1.00  0.00           N
ATOM    742  HN  VAL A  59      37.850  25.430  60.280  1.00  0.00           H
ATOM    743  CA  VAL A  59      37.630  27.240  61.500  1.00  0.00           C
ATOM    744  HA  VAL A  59      37.970  27.220  62.530  1.00  0.00           H
ATOM    745  CB  VAL A  59      38.610  27.990  60.480  1.00  0.00           C
ATOM    746  HB  VAL A  59      38.450  27.610  59.450  1.00  0.00           H
ATOM    747  CG1 VAL A  59      38.560  29.580  60.520  1.00  0.00           C
ATOM    748 HG11 VAL A  59      37.490  29.880  60.480  1.00  0.00           H
ATOM    749 HG12 VAL A  59      39.060  29.940  59.590  1.00  0.00           H
ATOM    750 HG13 VAL A  59      39.060  29.890  61.470  1.00  0.00           H
ATOM    751  CG2 VAL A  59      40.030  27.630  60.930  1.00  0.00           C
ATOM    752 HG21 VAL A  59      40.290  26.580  60.700  1.00  0.00           H
ATOM    753 HG22 VAL A  59      40.120  27.830  62.020  1.00  0.00           H
ATOM    754 HG23 VAL A  59      40.830  28.220  60.430  1.00  0.00           H
ATOM    755  C   VAL A  59      36.370  27.920  61.540  1.00  0.00           C
ATOM    756  O   VAL A  59      36.170  28.770  62.460  1.00  0.00           O
ATOM    757  N   CYS A  60      35.360  27.510  60.650  1.00  0.00           N
ATOM    758  HN  CYS A  60      35.610  27.100  59.780  1.00  0.00           H
ATOM    759  CA  CYS A  60      33.940  27.950  60.710  1.00  0.00           C
ATOM    760  HA  CYS A  60      33.960  29.030  60.720  1.00  0.00           H
ATOM    761  CB  CYS A  60      33.070  27.380  59.510  1.00  0.00           C
ATOM    762  HB1 CYS A  60      32.960  26.300  59.730  1.00  0.00           H
ATOM    763  HB2 CYS A  60      33.670  27.450  58.580  1.00  0.00           H
ATOM    764  SG  CYS A  60      31.400  28.140  59.330  1.00  0.00           S
ATOM    765  HG1 CYS A  60      31.790  29.360  58.980  1.00  0.00           H
ATOM    766  C   CYS A  60      33.240  27.570  62.030  1.00  0.00           C
ATOM    767  O   CYS A  60      32.730  28.480  62.750  1.00  0.00           O
ATOM    768  N   ALA A  61      33.230  26.240  62.350  1.00  0.00           N
ATOM    769  HN  ALA A  61      33.420  25.550  61.650  1.00  0.00           H
ATOM    770  CA  ALA A  61      32.730  25.640  63.540  1.00  0.00           C
ATOM    771  HA  ALA A  61      31.660  25.760  63.630  1.00  0.00           H
ATOM    772  CB  ALA A  61      33.080  24.150  63.510  1.00  0.00           C
ATOM    773  HB1 ALA A  61      32.870  23.690  62.520  1.00  0.00           H
ATOM    774  HB2 ALA A  61      32.550  23.510  64.240  1.00  0.00           H
ATOM    775  HB3 ALA A  61      34.170  24.010  63.670  1.00  0.00           H
ATOM    776  C   ALA A  61      33.250  26.200  64.860  1.00  0.00           C
ATOM    777  O   ALA A  61      32.470  26.610  65.710  1.00  0.00           O
ATOM    778  N   VAL A  62      34.580  26.300  65.090  1.00  0.00           N
ATOM    779  HN  VAL A  62      35.220  26.000  64.380  1.00  0.00           H
ATOM    780  CA  VAL A  62      35.080  26.790  66.250  1.00  0.00           C
ATOM    781  HA  VAL A  62      34.420  26.410  67.020  1.00  0.00           H
ATOM    782  CB  VAL A  62      36.540  26.360  66.410  1.00  0.00           C
ATOM    783  HB  VAL A  62      37.240  26.730  65.630  1.00  0.00           H
ATOM    784  CG1 VAL A  62      37.080  26.860  67.750  1.00  0.00           C
ATOM    785 HG11 VAL A  62      38.060  26.450  68.080  1.00  0.00           H
ATOM    786 HG12 VAL A  62      36.370  26.490  68.530  1.00  0.00           H
ATOM    787 HG13 VAL A  62      37.180  27.960  67.830  1.00  0.00           H
ATOM    788  CG2 VAL A  62      36.490  24.790  66.270  1.00  0.00           C
ATOM    789 HG21 VAL A  62      36.290  24.430  65.240  1.00  0.00           H
ATOM    790 HG22 VAL A  62      35.870  24.300  67.060  1.00  0.00           H
ATOM    791 HG23 VAL A  62      37.420  24.350  66.690  1.00  0.00           H
ATOM    792  C   VAL A  62      34.950  28.270  66.400  1.00  0.00           C
ATOM    793  O   VAL A  62      34.640  28.640  67.500  1.00  0.00           O
ATOM    794  N   GLY A  63      34.980  29.060  65.300  1.00  0.00           N
ATOM    795  HN  GLY A  63      34.990  28.620  64.410  1.00  0.00           H
ATOM    796  CA  GLY A  63      34.820  30.520  65.330  1.00  0.00           C
ATOM    797  HA1 GLY A  63      34.990  30.880  64.330  1.00  0.00           H
ATOM    798  HA2 GLY A  63      35.410  31.010  66.090  1.00  0.00           H
ATOM    799  C   GLY A  63      33.400  30.910  65.580  1.00  0.00           C
ATOM    800  O   GLY A  63      33.040  31.640  66.550  1.00  0.00           O
ATOM    801  N   LEU A  64      32.520  30.470  64.690  1.00  0.00           N
ATOM    802  HN  LEU A  64      32.740  29.790  64.000  1.00  0.00           H
ATOM    803  CA  LEU A  64      31.150  30.950  64.610  1.00  0.00           C
ATOM    804  HA  LEU A  64      31.080  32.030  64.580  1.00  0.00           H
ATOM    805  CB  LEU A  64      30.500  30.460  63.300  1.00  0.00           C
ATOM    806  HB1 LEU A  64      30.460  29.370  63.510  1.00  0.00           H
ATOM    807  HB2 LEU A  64      31.210  30.570  62.460  1.00  0.00           H
ATOM    808  CG  LEU A  64      29.170  31.010  63.060  1.00  0.00           C
ATOM    809  HG  LEU A  64      28.510  31.050  63.950  1.00  0.00           H
ATOM    810  CD1 LEU A  64      29.140  32.400  62.350  1.00  0.00           C
ATOM    811 HD11 LEU A  64      29.930  32.470  61.560  1.00  0.00           H
ATOM    812 HD12 LEU A  64      29.290  33.230  63.080  1.00  0.00           H
ATOM    813 HD13 LEU A  64      28.120  32.540  61.930  1.00  0.00           H
ATOM    814  CD2 LEU A  64      28.320  30.070  62.160  1.00  0.00           C
ATOM    815 HD21 LEU A  64      28.820  30.140  61.170  1.00  0.00           H
ATOM    816 HD22 LEU A  64      27.270  30.380  62.010  1.00  0.00           H
ATOM    817 HD23 LEU A  64      28.320  29.040  62.570  1.00  0.00           H
ATOM    818  C   LEU A  64      30.370  30.600  65.900  1.00  0.00           C
ATOM    819  O   LEU A  64      29.900  31.490  66.610  1.00  0.00           O
ATOM    820  N   LEU A  65      30.460  29.320  66.350  1.00  0.00           N
ATOM    821  HN  LEU A  65      31.030  28.630  65.900  1.00  0.00           H
ATOM    822  CA  LEU A  65      29.770  28.950  67.590  1.00  0.00           C
ATOM    823  HA  LEU A  65      28.770  29.330  67.440  1.00  0.00           H
ATOM    824  CB  LEU A  65      29.720  27.400  67.790  1.00  0.00           C
ATOM    825  HB1 LEU A  65      28.980  27.240  68.600  1.00  0.00           H
ATOM    826  HB2 LEU A  65      30.740  27.120  68.150  1.00  0.00           H
ATOM    827  CG  LEU A  65      29.350  26.600  66.520  1.00  0.00           C
ATOM    828  HG  LEU A  65      30.040  26.850  65.690  1.00  0.00           H
ATOM    829  CD1 LEU A  65      29.260  25.140  66.810  1.00  0.00           C
ATOM    830 HD11 LEU A  65      28.710  24.990  67.760  1.00  0.00           H
ATOM    831 HD12 LEU A  65      30.260  24.660  66.940  1.00  0.00           H
ATOM    832 HD13 LEU A  65      28.640  24.800  65.950  1.00  0.00           H
ATOM    833  CD2 LEU A  65      27.910  27.110  66.170  1.00  0.00           C
ATOM    834 HD21 LEU A  65      27.980  28.150  65.790  1.00  0.00           H
ATOM    835 HD22 LEU A  65      27.270  27.000  67.080  1.00  0.00           H
ATOM    836 HD23 LEU A  65      27.360  26.450  65.460  1.00  0.00           H
ATOM    837  C   LEU A  65      30.320  29.570  68.790  1.00  0.00           C
ATOM    838  O   LEU A  65      29.550  29.830  69.680  1.00  0.00           O
ATOM    839  N   GLY A  66      31.650  29.870  68.910  1.00  0.00           N
ATOM    840  HN  GLY A  66      32.280  29.690  68.150  1.00  0.00           H
ATOM    841  CA  GLY A  66      32.260  30.500  70.080  1.00  0.00           C
ATOM    842  HA1 GLY A  66      33.300  30.290  69.850  1.00  0.00           H
ATOM    843  HA2 GLY A  66      31.750  30.050  70.910  1.00  0.00           H
ATOM    844  C   GLY A  66      32.000  32.000  70.120  1.00  0.00           C
ATOM    845  O   GLY A  66      31.430  32.560  71.070  1.00  0.00           O
ATOM    846  N   ASN A  67      32.220  32.790  69.030  1.00  0.00           N
ATOM    847  HN  ASN A  67      32.740  32.510  68.220  1.00  0.00           H
ATOM    848  CA  ASN A  67      31.880  34.220  68.990  1.00  0.00           C
ATOM    849  HA  ASN A  67      32.440  34.590  69.840  1.00  0.00           H
ATOM    850  CB  ASN A  67      32.460  34.940  67.740  1.00  0.00           C
ATOM    851  HB1 ASN A  67      32.060  35.980  67.700  1.00  0.00           H
ATOM    852  HB2 ASN A  67      32.320  34.450  66.750  1.00  0.00           H
ATOM    853  CG  ASN A  67      34.040  34.960  67.900  1.00  0.00           C
ATOM    854  OD1 ASN A  67      34.520  35.530  68.840  1.00  0.00           O
ATOM    855  ND2 ASN A  67      34.770  34.270  66.990  1.00  0.00           N
ATOM    856 HD21 ASN A  67      35.760  34.180  67.040  1.00  0.00           H
ATOM    857 HD22 ASN A  67      34.340  33.730  66.270  1.00  0.00           H
ATOM    858  C   ASN A  67      30.450  34.570  69.200  1.00  0.00           C
ATOM    859  O   ASN A  67      30.110  35.440  70.030  1.00  0.00           O
ATOM    860  N   VAL A  68      29.490  33.920  68.550  1.00  0.00           N
ATOM    861  HN  VAL A  68      29.760  33.190  67.930  1.00  0.00           H
ATOM    862  CA  VAL A  68      28.120  34.280  68.730  1.00  0.00           C
ATOM    863  HA  VAL A  68      28.020  35.350  68.730  1.00  0.00           H
ATOM    864  CB  VAL A  68      27.200  33.690  67.620  1.00  0.00           C
ATOM    865  HB  VAL A  68      27.000  32.600  67.740  1.00  0.00           H
ATOM    866  CG1 VAL A  68      25.810  34.380  67.800  1.00  0.00           C
ATOM    867 HG11 VAL A  68      25.930  35.480  67.690  1.00  0.00           H
ATOM    868 HG12 VAL A  68      25.310  34.260  68.780  1.00  0.00           H
ATOM    869 HG13 VAL A  68      25.160  34.010  66.980  1.00  0.00           H
ATOM    870  CG2 VAL A  68      27.810  34.110  66.280  1.00  0.00           C
ATOM    871 HG21 VAL A  68      28.020  35.190  66.390  1.00  0.00           H
ATOM    872 HG22 VAL A  68      27.080  33.880  65.470  1.00  0.00           H
ATOM    873 HG23 VAL A  68      28.810  33.680  66.060  1.00  0.00           H
ATOM    874  C   VAL A  68      27.590  33.900  70.130  1.00  0.00           C
ATOM    875  O   VAL A  68      26.630  34.520  70.630  1.00  0.00           O
ATOM    876  N   LEU A  69      28.230  32.900  70.820  1.00  0.00           N
ATOM    877  HN  LEU A  69      29.000  32.380  70.450  1.00  0.00           H
ATOM    878  CA  LEU A  69      28.070  32.740  72.230  1.00  0.00           C
ATOM    879  HA  LEU A  69      27.030  32.690  72.510  1.00  0.00           H
ATOM    880  CB  LEU A  69      28.560  31.320  72.600  1.00  0.00           C
ATOM    881  HB1 LEU A  69      29.630  31.220  72.340  1.00  0.00           H
ATOM    882  HB2 LEU A  69      28.110  30.690  71.800  1.00  0.00           H
ATOM    883  CG  LEU A  69      28.230  30.810  73.970  1.00  0.00           C
ATOM    884  HG  LEU A  69      28.960  31.320  74.640  1.00  0.00           H
ATOM    885  CD1 LEU A  69      26.750  30.970  74.380  1.00  0.00           C
ATOM    886 HD11 LEU A  69      26.650  30.460  75.360  1.00  0.00           H
ATOM    887 HD12 LEU A  69      26.010  30.530  73.680  1.00  0.00           H
ATOM    888 HD13 LEU A  69      26.470  32.040  74.490  1.00  0.00           H
ATOM    889  CD2 LEU A  69      28.530  29.240  74.220  1.00  0.00           C
ATOM    890 HD21 LEU A  69      28.260  28.840  75.220  1.00  0.00           H
ATOM    891 HD22 LEU A  69      29.580  28.960  73.980  1.00  0.00           H
ATOM    892 HD23 LEU A  69      27.910  28.660  73.510  1.00  0.00           H
ATOM    893  C   LEU A  69      28.650  33.820  73.120  1.00  0.00           C
ATOM    894  O   LEU A  69      28.040  34.300  74.120  1.00  0.00           O
ATOM    895  N   VAL A  70      29.890  34.320  72.840  1.00  0.00           N
ATOM    896  HN  VAL A  70      30.530  33.930  72.180  1.00  0.00           H
ATOM    897  CA  VAL A  70      30.480  35.430  73.540  1.00  0.00           C
ATOM    898  HA  VAL A  70      30.500  35.140  74.580  1.00  0.00           H
ATOM    899  CB  VAL A  70      31.880  35.740  72.990  1.00  0.00           C
ATOM    900  HB  VAL A  70      31.850  36.010  71.910  1.00  0.00           H
ATOM    901  CG1 VAL A  70      32.500  36.960  73.740  1.00  0.00           C
ATOM    902 HG11 VAL A  70      32.480  36.750  74.830  1.00  0.00           H
ATOM    903 HG12 VAL A  70      31.800  37.800  73.520  1.00  0.00           H
ATOM    904 HG13 VAL A  70      33.490  37.270  73.360  1.00  0.00           H
ATOM    905  CG2 VAL A  70      32.810  34.510  73.170  1.00  0.00           C
ATOM    906 HG21 VAL A  70      33.720  34.590  72.540  1.00  0.00           H
ATOM    907 HG22 VAL A  70      32.370  33.500  73.060  1.00  0.00           H
ATOM    908 HG23 VAL A  70      33.100  34.430  74.240  1.00  0.00           H
ATOM    909  C   VAL A  70      29.510  36.700  73.470  1.00  0.00           C
ATOM    910  O   VAL A  70      29.100  37.310  74.480  1.00  0.00           O
ATOM    911  N   MET A  71      28.940  37.020  72.240  1.00  0.00           N
ATOM    912  HN  MET A  71      29.210  36.590  71.390  1.00  0.00           H
ATOM    913  CA  MET A  71      27.930  38.030  71.870  1.00  0.00           C
ATOM    914  HA  MET A  71      28.380  38.980  72.140  1.00  0.00           H
ATOM    915  CB  MET A  71      27.680  38.070  70.330  1.00  0.00           C
ATOM    916  HB1 MET A  71      26.800  38.740  70.190  1.00  0.00           H
ATOM    917  HB2 MET A  71      27.410  37.070  69.930  1.00  0.00           H
ATOM    918  CG  MET A  71      28.950  38.620  69.610  1.00  0.00           C
ATOM    919  HG1 MET A  71      29.840  37.950  69.630  1.00  0.00           H
ATOM    920  HG2 MET A  71      29.190  39.510  70.230  1.00  0.00           H
ATOM    921  SD  MET A  71      28.500  39.160  67.900  1.00  0.00           S
ATOM    922  CE  MET A  71      29.060  37.690  66.990  1.00  0.00           C
ATOM    923  HE1 MET A  71      28.300  36.900  67.190  1.00  0.00           H
ATOM    924  HE2 MET A  71      30.070  37.370  67.320  1.00  0.00           H
ATOM    925  HE3 MET A  71      29.020  37.870  65.890  1.00  0.00           H
ATOM    926  C   MET A  71      26.670  38.060  72.690  1.00  0.00           C
ATOM    927  O   MET A  71      26.120  39.050  73.180  1.00  0.00           O
ATOM    928  N   PHE A  72      26.140  36.870  72.860  1.00  0.00           N
ATOM    929  HN  PHE A  72      26.490  36.120  72.300  1.00  0.00           H
ATOM    930  CA  PHE A  72      25.010  36.600  73.690  1.00  0.00           C
ATOM    931  HA  PHE A  72      24.140  37.220  73.520  1.00  0.00           H
ATOM    932  CB  PHE A  72      24.460  35.130  73.350  1.00  0.00           C
ATOM    933  HB1 PHE A  72      25.240  34.350  73.340  1.00  0.00           H
ATOM    934  HB2 PHE A  72      24.110  35.080  72.290  1.00  0.00           H
ATOM    935  CG  PHE A  72      23.290  34.830  74.110  1.00  0.00           C
ATOM    936  CD1 PHE A  72      21.970  35.450  74.050  1.00  0.00           C
ATOM    937  HD1 PHE A  72      21.670  36.100  73.240  1.00  0.00           H
ATOM    938  CE1 PHE A  72      20.990  35.080  74.930  1.00  0.00           C
ATOM    939  HE1 PHE A  72      20.050  35.620  74.950  1.00  0.00           H
ATOM    940  CZ  PHE A  72      21.240  34.140  75.920  1.00  0.00           C
ATOM    941  HZ  PHE A  72      20.500  33.850  76.650  1.00  0.00           H
ATOM    942  CD2 PHE A  72      23.490  33.810  75.100  1.00  0.00           C
ATOM    943  HD2 PHE A  72      24.440  33.290  75.170  1.00  0.00           H
ATOM    944  CE2 PHE A  72      22.480  33.430  75.960  1.00  0.00           C
ATOM    945  HE2 PHE A  72      22.700  32.610  76.630  1.00  0.00           H
ATOM    946  C   PHE A  72      25.320  36.770  75.170  1.00  0.00           C
ATOM    947  O   PHE A  72      24.400  37.230  75.890  1.00  0.00           O
ATOM    948  N   GLY A  73      26.540  36.450  75.650  1.00  0.00           N
ATOM    949  HN  GLY A  73      27.210  36.050  75.030  1.00  0.00           H
ATOM    950  CA  GLY A  73      26.870  36.450  77.040  1.00  0.00           C
ATOM    951  HA1 GLY A  73      27.800  35.930  77.170  1.00  0.00           H
ATOM    952  HA2 GLY A  73      26.020  36.090  77.600  1.00  0.00           H
ATOM    953  C   GLY A  73      26.990  37.870  77.560  1.00  0.00           C
ATOM    954  O   GLY A  73      26.590  38.190  78.720  1.00  0.00           O
ATOM    955  N   ILE A  74      27.550  38.730  76.770  1.00  0.00           N
ATOM    956  HN  ILE A  74      27.930  38.370  75.930  1.00  0.00           H
ATOM    957  CA  ILE A  74      27.610  40.160  77.030  1.00  0.00           C
ATOM    958  HA  ILE A  74      28.140  40.290  77.960  1.00  0.00           H
ATOM    959  CB  ILE A  74      28.460  40.920  75.970  1.00  0.00           C
ATOM    960  HB  ILE A  74      27.970  40.730  74.990  1.00  0.00           H
ATOM    961  CG2 ILE A  74      28.560  42.410  76.280  1.00  0.00           C
ATOM    962 HG21 ILE A  74      27.580  42.850  75.980  1.00  0.00           H
ATOM    963 HG22 ILE A  74      29.230  42.960  75.580  1.00  0.00           H
ATOM    964 HG23 ILE A  74      28.890  42.630  77.320  1.00  0.00           H
ATOM    965  CG1 ILE A  74      29.860  40.290  75.830  1.00  0.00           C
ATOM    966 HG11 ILE A  74      29.810  39.190  75.720  1.00  0.00           H
ATOM    967 HG12 ILE A  74      30.540  40.470  76.690  1.00  0.00           H
ATOM    968  CD  ILE A  74      30.490  40.690  74.500  1.00  0.00           C
ATOM    969  HD1 ILE A  74      31.510  40.270  74.330  1.00  0.00           H
ATOM    970  HD2 ILE A  74      30.650  41.790  74.500  1.00  0.00           H
ATOM    971  HD3 ILE A  74      29.860  40.370  73.650  1.00  0.00           H
ATOM    972  C   ILE A  74      26.270  40.830  77.160  1.00  0.00           C
ATOM    973  O   ILE A  74      26.090  41.740  77.990  1.00  0.00           O
ATOM    974  N   VAL A  75      25.290  40.380  76.370  1.00  0.00           N
ATOM    975  HN  VAL A  75      25.350  39.610  75.740  1.00  0.00           H
ATOM    976  CA  VAL A  75      24.010  40.990  76.400  1.00  0.00           C
ATOM    977  HA  VAL A  75      24.100  42.040  76.660  1.00  0.00           H
ATOM    978  CB  VAL A  75      23.420  40.790  75.060  1.00  0.00           C
ATOM    979  HB  VAL A  75      23.400  39.730  74.730  1.00  0.00           H
ATOM    980  CG1 VAL A  75      22.000  41.460  75.050  1.00  0.00           C
ATOM    981 HG11 VAL A  75      21.230  40.960  75.680  1.00  0.00           H
ATOM    982 HG12 VAL A  75      21.560  41.480  74.030  1.00  0.00           H
ATOM    983 HG13 VAL A  75      22.070  42.540  75.320  1.00  0.00           H
ATOM    984  CG2 VAL A  75      24.330  41.510  74.060  1.00  0.00           C
ATOM    985 HG21 VAL A  75      25.290  40.950  74.020  1.00  0.00           H
ATOM    986 HG22 VAL A  75      24.410  42.590  74.310  1.00  0.00           H
ATOM    987 HG23 VAL A  75      23.820  41.500  73.070  1.00  0.00           H
ATOM    988  C   VAL A  75      23.170  40.280  77.470  1.00  0.00           C
ATOM    989  O   VAL A  75      22.260  40.890  78.090  1.00  0.00           O
ATOM    990  N   ARG A  76      23.350  38.960  77.760  1.00  0.00           N
ATOM    991  HN  ARG A  76      24.020  38.410  77.260  1.00  0.00           H
ATOM    992  CA  ARG A  76      22.510  38.180  78.640  1.00  0.00           C
ATOM    993  HA  ARG A  76      21.490  38.530  78.560  1.00  0.00           H
ATOM    994  CB  ARG A  76      22.480  36.710  78.320  1.00  0.00           C
ATOM    995  HB1 ARG A  76      23.500  36.270  78.380  1.00  0.00           H
ATOM    996  HB2 ARG A  76      22.170  36.550  77.260  1.00  0.00           H
ATOM    997  CG  ARG A  76      21.510  35.860  79.160  1.00  0.00           C
ATOM    998  HG1 ARG A  76      21.710  35.870  80.260  1.00  0.00           H
ATOM    999  HG2 ARG A  76      21.600  34.830  78.770  1.00  0.00           H
ATOM   1000  CD  ARG A  76      20.020  36.180  79.050  1.00  0.00           C
ATOM   1001  HD1 ARG A  76      19.580  35.890  78.070  1.00  0.00           H
ATOM   1002  HD2 ARG A  76      19.660  37.210  79.280  1.00  0.00           H
ATOM   1003  NE  ARG A  76      19.390  35.260  80.070  1.00  0.00           N
ATOM   1004  HE  ARG A  76      19.990  34.730  80.670  1.00  0.00           H
ATOM   1005  CZ  ARG A  76      18.120  35.150  80.330  1.00  0.00           C
ATOM   1006  NH1 ARG A  76      17.240  35.970  79.870  1.00  0.00           N
ATOM   1007 HH11 ARG A  76      16.270  35.870  80.100  1.00  0.00           H
ATOM   1008 HH12 ARG A  76      17.610  36.780  79.410  1.00  0.00           H
ATOM   1009  NH2 ARG A  76      17.700  34.090  81.010  1.00  0.00           N
ATOM   1010 HH21 ARG A  76      18.330  33.350  81.270  1.00  0.00           H
ATOM   1011 HH22 ARG A  76      16.720  33.860  81.050  1.00  0.00           H
ATOM   1012  C   ARG A  76      22.820  38.450  80.130  1.00  0.00           C
ATOM   1013  O   ARG A  76      21.860  38.420  80.930  1.00  0.00           O
ATOM   1014  N   TYR A  77      24.070  38.670  80.630  1.00  0.00           N
ATOM   1015  HN  TYR A  77      24.840  38.850  80.020  1.00  0.00           H
ATOM   1016  CA  TYR A  77      24.360  38.660  82.050  1.00  0.00           C
ATOM   1017  HA  TYR A  77      23.450  38.540  82.620  1.00  0.00           H
ATOM   1018  CB  TYR A  77      25.460  37.620  82.240  1.00  0.00           C
ATOM   1019  HB1 TYR A  77      25.620  37.640  83.330  1.00  0.00           H
ATOM   1020  HB2 TYR A  77      26.430  37.890  81.770  1.00  0.00           H
ATOM   1021  CG  TYR A  77      25.130  36.180  81.830  1.00  0.00           C
ATOM   1022  CD1 TYR A  77      24.200  35.450  82.470  1.00  0.00           C
ATOM   1023  HD1 TYR A  77      23.680  35.920  83.290  1.00  0.00           H
ATOM   1024  CE1 TYR A  77      23.850  34.140  82.050  1.00  0.00           C
ATOM   1025  HE1 TYR A  77      23.010  33.700  82.560  1.00  0.00           H
ATOM   1026  CZ  TYR A  77      24.600  33.510  81.020  1.00  0.00           C
ATOM   1027  OH  TYR A  77      24.350  32.170  80.640  1.00  0.00           O
ATOM   1028  HH  TYR A  77      23.630  31.860  81.200  1.00  0.00           H
ATOM   1029  CD2 TYR A  77      25.860  35.570  80.770  1.00  0.00           C
ATOM   1030  HD2 TYR A  77      26.650  36.060  80.220  1.00  0.00           H
ATOM   1031  CE2 TYR A  77      25.570  34.240  80.370  1.00  0.00           C
ATOM   1032  HE2 TYR A  77      26.150  33.660  79.670  1.00  0.00           H
ATOM   1033  C   TYR A  77      24.850  40.060  82.360  1.00  0.00           C
ATOM   1034  O   TYR A  77      25.610  40.690  81.690  1.00  0.00           O
ATOM   1035  N   THR A  78      24.440  40.620  83.500  1.00  0.00           N
ATOM   1036  HN  THR A  78      23.810  40.210  84.140  1.00  0.00           H
ATOM   1037  CA  THR A  78      24.790  41.960  83.900  1.00  0.00           C
ATOM   1038  HA  THR A  78      24.490  42.760  83.240  1.00  0.00           H
ATOM   1039  CB  THR A  78      24.130  42.250  85.220  1.00  0.00           C
ATOM   1040  HB  THR A  78      24.520  43.160  85.720  1.00  0.00           H
ATOM   1041  OG1 THR A  78      24.280  41.140  86.120  1.00  0.00           O
ATOM   1042  HG1 THR A  78      24.210  41.500  87.010  1.00  0.00           H
ATOM   1043  CG2 THR A  78      22.630  42.450  85.120  1.00  0.00           C
ATOM   1044 HG21 THR A  78      22.150  41.530  84.700  1.00  0.00           H
ATOM   1045 HG22 THR A  78      22.460  43.220  84.340  1.00  0.00           H
ATOM   1046 HG23 THR A  78      22.090  42.720  86.050  1.00  0.00           H
ATOM   1047  C   THR A  78      26.290  42.200  84.030  1.00  0.00           C
ATOM   1048  O   THR A  78      26.850  43.110  83.410  1.00  0.00           O
ATOM   1049  N   LYS A  79      27.000  41.280  84.690  1.00  0.00           N
ATOM   1050  HN  LYS A  79      26.530  40.590  85.230  1.00  0.00           H
ATOM   1051  CA  LYS A  79      28.410  41.280  84.960  1.00  0.00           C
ATOM   1052  HA  LYS A  79      28.640  42.150  85.560  1.00  0.00           H
ATOM   1053  CB  LYS A  79      28.710  39.980  85.830  1.00  0.00           C
ATOM   1054  HB1 LYS A  79      29.800  39.800  85.950  1.00  0.00           H
ATOM   1055  HB2 LYS A  79      28.360  39.120  85.230  1.00  0.00           H
ATOM   1056  CG  LYS A  79      28.020  40.090  87.210  1.00  0.00           C
ATOM   1057  HG1 LYS A  79      26.920  40.110  87.040  1.00  0.00           H
ATOM   1058  HG2 LYS A  79      28.310  41.070  87.650  1.00  0.00           H
ATOM   1059  CD  LYS A  79      28.390  39.020  88.220  1.00  0.00           C
ATOM   1060  HD1 LYS A  79      29.480  39.040  88.450  1.00  0.00           H
ATOM   1061  HD2 LYS A  79      28.090  37.990  87.900  1.00  0.00           H
ATOM   1062  CE  LYS A  79      27.550  39.120  89.570  1.00  0.00           C
ATOM   1063  HE1 LYS A  79      27.750  38.300  90.290  1.00  0.00           H
ATOM   1064  HE2 LYS A  79      26.460  39.220  89.340  1.00  0.00           H
ATOM   1065  NZ  LYS A  79      28.020  40.380  90.340  1.00  0.00           N
ATOM   1066  HZ1 LYS A  79      27.510  40.420  91.240  1.00  0.00           H
ATOM   1067  HZ2 LYS A  79      27.730  41.150  89.710  1.00  0.00           H
ATOM   1068  HZ3 LYS A  79      29.050  40.380  90.480  1.00  0.00           H
ATOM   1069  C   LYS A  79      29.330  41.200  83.780  1.00  0.00           C
ATOM   1070  O   LYS A  79      30.550  41.370  83.900  1.00  0.00           O
ATOM   1071  N   MET A  80      28.780  40.980  82.540  1.00  0.00           N
ATOM   1072  HN  MET A  80      27.790  40.870  82.410  1.00  0.00           H
ATOM   1073  CA  MET A  80      29.570  40.790  81.370  1.00  0.00           C
ATOM   1074  HA  MET A  80      30.620  40.680  81.580  1.00  0.00           H
ATOM   1075  CB  MET A  80      29.090  39.610  80.440  1.00  0.00           C
ATOM   1076  HB1 MET A  80      29.640  39.530  79.480  1.00  0.00           H
ATOM   1077  HB2 MET A  80      28.000  39.790  80.280  1.00  0.00           H
ATOM   1078  CG  MET A  80      29.190  38.310  81.220  1.00  0.00           C
ATOM   1079  HG1 MET A  80      28.800  37.500  80.570  1.00  0.00           H
ATOM   1080  HG2 MET A  80      28.450  38.410  82.050  1.00  0.00           H
ATOM   1081  SD  MET A  80      30.860  37.740  81.790  1.00  0.00           S
ATOM   1082  CE  MET A  80      30.210  36.300  82.690  1.00  0.00           C
ATOM   1083  HE1 MET A  80      29.700  35.560  82.020  1.00  0.00           H
ATOM   1084  HE2 MET A  80      29.560  36.660  83.510  1.00  0.00           H
ATOM   1085  HE3 MET A  80      30.970  35.610  83.120  1.00  0.00           H
ATOM   1086  C   MET A  80      29.440  42.150  80.540  1.00  0.00           C
ATOM   1087  O   MET A  80      29.960  42.280  79.430  1.00  0.00           O
ATOM   1088  N   LYS A  81      28.750  43.200  80.990  1.00  0.00           N
ATOM   1089  HN  LYS A  81      28.300  43.080  81.880  1.00  0.00           H
ATOM   1090  CA  LYS A  81      28.450  44.390  80.260  1.00  0.00           C
ATOM   1091  HA  LYS A  81      28.430  44.050  79.230  1.00  0.00           H
ATOM   1092  CB  LYS A  81      27.000  45.000  80.690  1.00  0.00           C
ATOM   1093  HB1 LYS A  81      26.840  45.740  79.870  1.00  0.00           H
ATOM   1094  HB2 LYS A  81      27.110  45.380  81.730  1.00  0.00           H
ATOM   1095  CG  LYS A  81      25.940  43.970  80.360  1.00  0.00           C
ATOM   1096  HG1 LYS A  81      26.170  42.970  80.780  1.00  0.00           H
ATOM   1097  HG2 LYS A  81      25.880  43.900  79.250  1.00  0.00           H
ATOM   1098  CD  LYS A  81      24.440  44.340  80.770  1.00  0.00           C
ATOM   1099  HD1 LYS A  81      24.230  45.370  80.430  1.00  0.00           H
ATOM   1100  HD2 LYS A  81      24.300  44.370  81.880  1.00  0.00           H
ATOM   1101  CE  LYS A  81      23.450  43.360  80.230  1.00  0.00           C
ATOM   1102  HE1 LYS A  81      23.540  42.420  80.810  1.00  0.00           H
ATOM   1103  HE2 LYS A  81      23.560  43.190  79.130  1.00  0.00           H
ATOM   1104  NZ  LYS A  81      22.140  43.790  80.590  1.00  0.00           N
ATOM   1105  HZ1 LYS A  81      21.730  44.130  79.700  1.00  0.00           H
ATOM   1106  HZ2 LYS A  81      21.990  44.390  81.420  1.00  0.00           H
ATOM   1107  HZ3 LYS A  81      21.750  42.860  80.840  1.00  0.00           H
ATOM   1108  C   LYS A  81      29.420  45.510  80.570  1.00  0.00           C
ATOM   1109  O   LYS A  81      29.220  46.670  80.260  1.00  0.00           O
ATOM   1110  N   THR A  82      30.590  45.200  81.160  1.00  0.00           N
ATOM   1111  HN  THR A  82      30.760  44.230  81.270  1.00  0.00           H
ATOM   1112  CA  THR A  82      31.700  46.140  81.470  1.00  0.00           C
ATOM   1113  HA  THR A  82      31.330  46.960  82.070  1.00  0.00           H
ATOM   1114  CB  THR A  82      32.750  45.320  82.310  1.00  0.00           C
ATOM   1115  HB  THR A  82      33.780  45.740  82.200  1.00  0.00           H
ATOM   1116  OG1 THR A  82      32.850  43.960  81.870  1.00  0.00           O
ATOM   1117  HG1 THR A  82      33.640  43.660  82.310  1.00  0.00           H
ATOM   1118  CG2 THR A  82      32.240  45.250  83.740  1.00  0.00           C
ATOM   1119 HG21 THR A  82      31.430  44.520  83.950  1.00  0.00           H
ATOM   1120 HG22 THR A  82      31.830  46.230  84.040  1.00  0.00           H
ATOM   1121 HG23 THR A  82      33.120  45.000  84.370  1.00  0.00           H
ATOM   1122  C   THR A  82      32.290  46.710  80.220  1.00  0.00           C
ATOM   1123  O   THR A  82      32.360  46.090  79.200  1.00  0.00           O
ATOM   1124  N   ALA A  83      32.790  47.900  80.260  1.00  0.00           N
ATOM   1125  HN  ALA A  83      33.080  48.280  81.140  1.00  0.00           H
ATOM   1126  CA  ALA A  83      33.160  48.760  79.160  1.00  0.00           C
ATOM   1127  HA  ALA A  83      32.330  48.860  78.480  1.00  0.00           H
ATOM   1128  CB  ALA A  83      33.500  50.070  79.800  1.00  0.00           C
ATOM   1129  HB1 ALA A  83      32.710  50.120  80.580  1.00  0.00           H
ATOM   1130  HB2 ALA A  83      33.490  50.940  79.110  1.00  0.00           H
ATOM   1131  HB3 ALA A  83      34.570  50.090  80.110  1.00  0.00           H
ATOM   1132  C   ALA A  83      34.240  48.180  78.260  1.00  0.00           C
ATOM   1133  O   ALA A  83      34.250  48.480  77.050  1.00  0.00           O
ATOM   1134  N   THR A  84      35.100  47.300  78.750  1.00  0.00           N
ATOM   1135  HN  THR A  84      35.050  47.190  79.740  1.00  0.00           H
ATOM   1136  CA  THR A  84      36.040  46.560  77.970  1.00  0.00           C
ATOM   1137  HA  THR A  84      36.540  47.220  77.280  1.00  0.00           H
ATOM   1138  CB  THR A  84      37.120  45.800  78.880  1.00  0.00           C
ATOM   1139  HB  THR A  84      36.530  45.180  79.590  1.00  0.00           H
ATOM   1140  OG1 THR A  84      37.940  46.760  79.550  1.00  0.00           O
ATOM   1141  HG1 THR A  84      37.510  47.100  80.340  1.00  0.00           H
ATOM   1142  CG2 THR A  84      38.110  45.060  77.950  1.00  0.00           C
ATOM   1143 HG21 THR A  84      37.550  44.290  77.370  1.00  0.00           H
ATOM   1144 HG22 THR A  84      38.920  44.620  78.560  1.00  0.00           H
ATOM   1145 HG23 THR A  84      38.670  45.740  77.270  1.00  0.00           H
ATOM   1146  C   THR A  84      35.340  45.490  77.140  1.00  0.00           C
ATOM   1147  O   THR A  84      35.570  45.320  75.950  1.00  0.00           O
ATOM   1148  N   ASN A  85      34.270  44.870  77.710  1.00  0.00           N
ATOM   1149  HN  ASN A  85      33.960  45.100  78.630  1.00  0.00           H
ATOM   1150  CA  ASN A  85      33.610  43.790  77.050  1.00  0.00           C
ATOM   1151  HA  ASN A  85      34.430  43.160  76.730  1.00  0.00           H
ATOM   1152  CB  ASN A  85      32.690  42.930  77.970  1.00  0.00           C
ATOM   1153  HB1 ASN A  85      32.130  42.210  77.330  1.00  0.00           H
ATOM   1154  HB2 ASN A  85      31.990  43.590  78.530  1.00  0.00           H
ATOM   1155  CG  ASN A  85      33.540  42.220  79.020  1.00  0.00           C
ATOM   1156  OD1 ASN A  85      34.790  42.030  78.980  1.00  0.00           O
ATOM   1157  ND2 ASN A  85      32.840  41.640  79.990  1.00  0.00           N
ATOM   1158 HD21 ASN A  85      31.860  41.850  79.930  1.00  0.00           H
ATOM   1159 HD22 ASN A  85      33.280  41.230  80.790  1.00  0.00           H
ATOM   1160  C   ASN A  85      32.760  44.240  75.900  1.00  0.00           C
ATOM   1161  O   ASN A  85      32.570  43.510  74.920  1.00  0.00           O
ATOM   1162  N   ILE A  86      32.340  45.550  75.920  1.00  0.00           N
ATOM   1163  HN  ILE A  86      32.380  46.030  76.800  1.00  0.00           H
ATOM   1164  CA  ILE A  86      31.730  46.190  74.740  1.00  0.00           C
ATOM   1165  HA  ILE A  86      30.900  45.590  74.400  1.00  0.00           H
ATOM   1166  CB  ILE A  86      31.380  47.620  75.130  1.00  0.00           C
ATOM   1167  HB  ILE A  86      32.270  48.200  75.450  1.00  0.00           H
ATOM   1168  CG2 ILE A  86      30.750  48.350  73.880  1.00  0.00           C
ATOM   1169 HG21 ILE A  86      30.440  49.370  74.170  1.00  0.00           H
ATOM   1170 HG22 ILE A  86      29.860  47.790  73.530  1.00  0.00           H
ATOM   1171 HG23 ILE A  86      31.510  48.390  73.070  1.00  0.00           H
ATOM   1172  CG1 ILE A  86      30.390  47.570  76.340  1.00  0.00           C
ATOM   1173 HG11 ILE A  86      29.870  48.550  76.390  1.00  0.00           H
ATOM   1174 HG12 ILE A  86      31.040  47.490  77.240  1.00  0.00           H
ATOM   1175  CD  ILE A  86      29.270  46.520  76.490  1.00  0.00           C
ATOM   1176  HD1 ILE A  86      28.570  46.630  77.340  1.00  0.00           H
ATOM   1177  HD2 ILE A  86      29.650  45.480  76.520  1.00  0.00           H
ATOM   1178  HD3 ILE A  86      28.560  46.590  75.630  1.00  0.00           H
ATOM   1179  C   ILE A  86      32.710  46.140  73.490  1.00  0.00           C
ATOM   1180  O   ILE A  86      32.280  45.840  72.390  1.00  0.00           O
ATOM   1181  N   TYR A  87      34.010  46.300  73.670  1.00  0.00           N
ATOM   1182  HN  TYR A  87      34.280  46.410  74.620  1.00  0.00           H
ATOM   1183  CA  TYR A  87      34.990  46.020  72.590  1.00  0.00           C
ATOM   1184  HA  TYR A  87      34.610  46.630  71.780  1.00  0.00           H
ATOM   1185  CB  TYR A  87      36.420  46.590  73.000  1.00  0.00           C
ATOM   1186  HB1 TYR A  87      37.160  46.390  72.200  1.00  0.00           H
ATOM   1187  HB2 TYR A  87      36.770  46.060  73.910  1.00  0.00           H
ATOM   1188  CG  TYR A  87      36.350  48.090  73.230  1.00  0.00           C
ATOM   1189  CD1 TYR A  87      36.300  49.010  72.170  1.00  0.00           C
ATOM   1190  HD1 TYR A  87      36.210  48.590  71.180  1.00  0.00           H
ATOM   1191  CE1 TYR A  87      36.390  50.390  72.420  1.00  0.00           C
ATOM   1192  HE1 TYR A  87      36.400  51.010  71.540  1.00  0.00           H
ATOM   1193  CZ  TYR A  87      36.190  50.840  73.720  1.00  0.00           C
ATOM   1194  OH  TYR A  87      36.030  52.190  73.930  1.00  0.00           O
ATOM   1195  HH  TYR A  87      36.430  52.650  73.190  1.00  0.00           H
ATOM   1196  CD2 TYR A  87      36.340  48.510  74.560  1.00  0.00           C
ATOM   1197  HD2 TYR A  87      36.390  47.860  75.410  1.00  0.00           H
ATOM   1198  CE2 TYR A  87      36.220  49.910  74.740  1.00  0.00           C
ATOM   1199  HE2 TYR A  87      36.030  50.160  75.770  1.00  0.00           H
ATOM   1200  C   TYR A  87      35.030  44.580  72.190  1.00  0.00           C
ATOM   1201  O   TYR A  87      35.060  44.310  71.020  1.00  0.00           O
ATOM   1202  N   ILE A  88      34.870  43.620  73.150  1.00  0.00           N
ATOM   1203  HN  ILE A  88      34.800  43.940  74.100  1.00  0.00           H
ATOM   1204  CA  ILE A  88      34.890  42.240  72.800  1.00  0.00           C
ATOM   1205  HA  ILE A  88      35.730  42.080  72.150  1.00  0.00           H
ATOM   1206  CB  ILE A  88      35.080  41.400  74.120  1.00  0.00           C
ATOM   1207  HB  ILE A  88      34.320  41.860  74.780  1.00  0.00           H
ATOM   1208  CG2 ILE A  88      34.760  39.890  74.050  1.00  0.00           C
ATOM   1209 HG21 ILE A  88      34.760  39.520  75.100  1.00  0.00           H
ATOM   1210 HG22 ILE A  88      35.490  39.230  73.530  1.00  0.00           H
ATOM   1211 HG23 ILE A  88      33.770  39.700  73.570  1.00  0.00           H
ATOM   1212  CG1 ILE A  88      36.400  41.600  74.850  1.00  0.00           C
ATOM   1213 HG11 ILE A  88      36.380  41.130  75.860  1.00  0.00           H
ATOM   1214 HG12 ILE A  88      36.510  42.680  75.120  1.00  0.00           H
ATOM   1215  CD  ILE A  88      37.680  41.100  74.070  1.00  0.00           C
ATOM   1216  HD1 ILE A  88      37.680  41.540  73.050  1.00  0.00           H
ATOM   1217  HD2 ILE A  88      37.530  40.020  73.840  1.00  0.00           H
ATOM   1218  HD3 ILE A  88      38.550  41.420  74.680  1.00  0.00           H
ATOM   1219  C   ILE A  88      33.640  41.870  71.970  1.00  0.00           C
ATOM   1220  O   ILE A  88      33.690  41.020  71.090  1.00  0.00           O
ATOM   1221  N   PHE A  89      32.500  42.600  72.270  1.00  0.00           N
ATOM   1222  HN  PHE A  89      32.530  43.170  73.080  1.00  0.00           H
ATOM   1223  CA  PHE A  89      31.350  42.400  71.430  1.00  0.00           C
ATOM   1224  HA  PHE A  89      31.010  41.380  71.390  1.00  0.00           H
ATOM   1225  CB  PHE A  89      30.120  43.230  71.990  1.00  0.00           C
ATOM   1226  HB1 PHE A  89      30.430  44.290  72.080  1.00  0.00           H
ATOM   1227  HB2 PHE A  89      29.970  42.860  73.030  1.00  0.00           H
ATOM   1228  CG  PHE A  89      28.830  43.210  71.270  1.00  0.00           C
ATOM   1229  CD1 PHE A  89      27.950  42.150  71.520  1.00  0.00           C
ATOM   1230  HD1 PHE A  89      28.200  41.490  72.340  1.00  0.00           H
ATOM   1231  CE1 PHE A  89      26.800  41.930  70.780  1.00  0.00           C
ATOM   1232  HE1 PHE A  89      26.160  41.100  71.020  1.00  0.00           H
ATOM   1233  CZ  PHE A  89      26.430  42.840  69.780  1.00  0.00           C
ATOM   1234  HZ  PHE A  89      25.550  42.710  69.160  1.00  0.00           H
ATOM   1235  CD2 PHE A  89      28.470  44.100  70.170  1.00  0.00           C
ATOM   1236  HD2 PHE A  89      29.130  44.870  69.800  1.00  0.00           H
ATOM   1237  CE2 PHE A  89      27.340  43.880  69.450  1.00  0.00           C
ATOM   1238  HE2 PHE A  89      27.030  44.570  68.690  1.00  0.00           H
ATOM   1239  C   PHE A  89      31.600  42.760  69.910  1.00  0.00           C
ATOM   1240  O   PHE A  89      31.220  42.040  69.000  1.00  0.00           O
ATOM   1241  N   ASN A  90      32.300  43.890  69.640  1.00  0.00           N
ATOM   1242  HN  ASN A  90      32.700  44.340  70.430  1.00  0.00           H
ATOM   1243  CA  ASN A  90      32.540  44.400  68.220  1.00  0.00           C
ATOM   1244  HA  ASN A  90      31.580  44.270  67.740  1.00  0.00           H
ATOM   1245  CB  ASN A  90      33.070  45.820  68.320  1.00  0.00           C
ATOM   1246  HB1 ASN A  90      34.150  45.960  68.560  1.00  0.00           H
ATOM   1247  HB2 ASN A  90      32.500  46.230  69.180  1.00  0.00           H
ATOM   1248  CG  ASN A  90      32.660  46.610  67.170  1.00  0.00           C
ATOM   1249  OD1 ASN A  90      31.480  46.780  66.870  1.00  0.00           O
ATOM   1250  ND2 ASN A  90      33.610  47.170  66.380  1.00  0.00           N
ATOM   1251 HD21 ASN A  90      33.360  47.780  65.620  1.00  0.00           H
ATOM   1252 HD22 ASN A  90      34.560  47.170  66.660  1.00  0.00           H
ATOM   1253  C   ASN A  90      33.470  43.510  67.440  1.00  0.00           C
ATOM   1254  O   ASN A  90      33.400  43.220  66.250  1.00  0.00           O
ATOM   1255  N   LEU A  91      34.480  43.040  68.190  1.00  0.00           N
ATOM   1256  HN  LEU A  91      34.650  43.390  69.100  1.00  0.00           H
ATOM   1257  CA  LEU A  91      35.460  42.080  67.690  1.00  0.00           C
ATOM   1258  HA  LEU A  91      35.740  42.400  66.700  1.00  0.00           H
ATOM   1259  CB  LEU A  91      36.550  42.040  68.680  1.00  0.00           C
ATOM   1260  HB1 LEU A  91      36.260  41.810  69.720  1.00  0.00           H
ATOM   1261  HB2 LEU A  91      36.990  43.060  68.700  1.00  0.00           H
ATOM   1262  CG  LEU A  91      37.830  41.170  68.350  1.00  0.00           C
ATOM   1263  HG  LEU A  91      37.520  40.110  68.410  1.00  0.00           H
ATOM   1264  CD1 LEU A  91      38.490  41.460  66.920  1.00  0.00           C
ATOM   1265 HD11 LEU A  91      38.800  42.520  66.860  1.00  0.00           H
ATOM   1266 HD12 LEU A  91      37.900  41.240  66.010  1.00  0.00           H
ATOM   1267 HD13 LEU A  91      39.380  40.790  66.890  1.00  0.00           H
ATOM   1268  CD2 LEU A  91      38.910  41.410  69.400  1.00  0.00           C
ATOM   1269 HD21 LEU A  91      39.070  42.490  69.560  1.00  0.00           H
ATOM   1270 HD22 LEU A  91      39.900  41.000  69.080  1.00  0.00           H
ATOM   1271 HD23 LEU A  91      38.650  40.980  70.390  1.00  0.00           H
ATOM   1272  C   LEU A  91      34.900  40.730  67.340  1.00  0.00           C
ATOM   1273  O   LEU A  91      35.180  40.190  66.240  1.00  0.00           O
ATOM   1274  N   ALA A  92      34.040  40.200  68.270  1.00  0.00           N
ATOM   1275  HN  ALA A  92      33.960  40.650  69.150  1.00  0.00           H
ATOM   1276  CA  ALA A  92      33.370  38.910  68.090  1.00  0.00           C
ATOM   1277  HA  ALA A  92      34.130  38.240  67.720  1.00  0.00           H
ATOM   1278  CB  ALA A  92      32.580  38.580  69.360  1.00  0.00           C
ATOM   1279  HB1 ALA A  92      32.040  39.520  69.570  1.00  0.00           H
ATOM   1280  HB2 ALA A  92      33.300  38.240  70.130  1.00  0.00           H
ATOM   1281  HB3 ALA A  92      31.830  37.780  69.220  1.00  0.00           H
ATOM   1282  C   ALA A  92      32.510  39.000  66.890  1.00  0.00           C
ATOM   1283  O   ALA A  92      32.460  38.040  66.100  1.00  0.00           O
ATOM   1284  N   LEU A  93      31.740  40.200  66.770  1.00  0.00           N
ATOM   1285  HN  LEU A  93      31.740  40.930  67.440  1.00  0.00           H
ATOM   1286  CA  LEU A  93      30.880  40.350  65.570  1.00  0.00           C
ATOM   1287  HA  LEU A  93      30.140  39.570  65.560  1.00  0.00           H
ATOM   1288  CB  LEU A  93      30.080  41.670  65.740  1.00  0.00           C
ATOM   1289  HB1 LEU A  93      30.920  42.390  65.820  1.00  0.00           H
ATOM   1290  HB2 LEU A  93      29.530  41.530  66.700  1.00  0.00           H
ATOM   1291  CG  LEU A  93      29.080  41.950  64.550  1.00  0.00           C
ATOM   1292  HG  LEU A  93      29.720  42.210  63.680  1.00  0.00           H
ATOM   1293  CD1 LEU A  93      28.230  40.680  64.250  1.00  0.00           C
ATOM   1294 HD11 LEU A  93      27.210  40.900  63.850  1.00  0.00           H
ATOM   1295 HD12 LEU A  93      28.020  40.120  65.190  1.00  0.00           H
ATOM   1296 HD13 LEU A  93      28.770  40.080  63.480  1.00  0.00           H
ATOM   1297  CD2 LEU A  93      28.270  43.130  65.020  1.00  0.00           C
ATOM   1298 HD21 LEU A  93      27.600  42.840  65.850  1.00  0.00           H
ATOM   1299 HD22 LEU A  93      27.630  43.620  64.250  1.00  0.00           H
ATOM   1300 HD23 LEU A  93      28.990  43.910  65.340  1.00  0.00           H
ATOM   1301  C   LEU A  93      31.600  40.260  64.280  1.00  0.00           C
ATOM   1302  O   LEU A  93      31.280  39.510  63.390  1.00  0.00           O
ATOM   1303  N   ALA A  94      32.720  40.950  64.160  1.00  0.00           N
ATOM   1304  HN  ALA A  94      33.090  41.430  64.950  1.00  0.00           H
ATOM   1305  CA  ALA A  94      33.650  40.840  63.080  1.00  0.00           C
ATOM   1306  HA  ALA A  94      33.120  41.150  62.200  1.00  0.00           H
ATOM   1307  CB  ALA A  94      34.950  41.730  63.420  1.00  0.00           C
ATOM   1308  HB1 ALA A  94      35.560  41.290  64.240  1.00  0.00           H
ATOM   1309  HB2 ALA A  94      34.520  42.730  63.660  1.00  0.00           H
ATOM   1310  HB3 ALA A  94      35.590  41.830  62.520  1.00  0.00           H
ATOM   1311  C   ALA A  94      34.190  39.460  62.740  1.00  0.00           C
ATOM   1312  O   ALA A  94      34.180  39.070  61.590  1.00  0.00           O
ATOM   1313  N   ASP A  95      34.720  38.680  63.650  1.00  0.00           N
ATOM   1314  HN  ASP A  95      34.850  39.090  64.550  1.00  0.00           H
ATOM   1315  CA  ASP A  95      35.290  37.360  63.300  1.00  0.00           C
ATOM   1316  HA  ASP A  95      35.880  37.420  62.400  1.00  0.00           H
ATOM   1317  CB  ASP A  95      36.060  36.990  64.650  1.00  0.00           C
ATOM   1318  HB1 ASP A  95      36.140  35.890  64.750  1.00  0.00           H
ATOM   1319  HB2 ASP A  95      35.550  37.440  65.530  1.00  0.00           H
ATOM   1320  CG  ASP A  95      37.530  37.490  64.660  1.00  0.00           C
ATOM   1321  OD1 ASP A  95      38.130  37.370  65.770  1.00  0.00           O
ATOM   1322  OD2 ASP A  95      37.990  37.990  63.610  1.00  0.00           O
ATOM   1323  C   ASP A  95      34.140  36.350  63.080  1.00  0.00           C
ATOM   1324  O   ASP A  95      34.280  35.280  62.450  1.00  0.00           O
ATOM   1325  N   ALA A  96      32.900  36.550  63.570  1.00  0.00           N
ATOM   1326  HN  ALA A  96      32.800  37.330  64.190  1.00  0.00           H
ATOM   1327  CA  ALA A  96      31.740  35.770  63.200  1.00  0.00           C
ATOM   1328  HA  ALA A  96      31.940  34.710  63.320  1.00  0.00           H
ATOM   1329  CB  ALA A  96      30.620  36.130  64.150  1.00  0.00           C
ATOM   1330  HB1 ALA A  96      30.460  37.230  64.130  1.00  0.00           H
ATOM   1331  HB2 ALA A  96      30.960  36.000  65.200  1.00  0.00           H
ATOM   1332  HB3 ALA A  96      29.710  35.540  63.910  1.00  0.00           H
ATOM   1333  C   ALA A  96      31.290  36.060  61.720  1.00  0.00           C
ATOM   1334  O   ALA A  96      30.880  35.210  60.900  1.00  0.00           O
ATOM   1335  N   LEU A  97      31.350  37.310  61.250  1.00  0.00           N
ATOM   1336  HN  LEU A  97      31.650  37.990  61.920  1.00  0.00           H
ATOM   1337  CA  LEU A  97      31.110  37.660  59.930  1.00  0.00           C
ATOM   1338  HA  LEU A  97      30.210  37.210  59.540  1.00  0.00           H
ATOM   1339  CB  LEU A  97      30.970  39.220  59.750  1.00  0.00           C
ATOM   1340  HB1 LEU A  97      31.250  39.550  58.730  1.00  0.00           H
ATOM   1341  HB2 LEU A  97      31.760  39.680  60.390  1.00  0.00           H
ATOM   1342  CG  LEU A  97      29.640  39.820  60.170  1.00  0.00           C
ATOM   1343  HG  LEU A  97      29.420  39.380  61.170  1.00  0.00           H
ATOM   1344  CD1 LEU A  97      29.670  41.350  60.520  1.00  0.00           C
ATOM   1345 HD11 LEU A  97      30.280  41.510  61.440  1.00  0.00           H
ATOM   1346 HD12 LEU A  97      28.630  41.650  60.760  1.00  0.00           H
ATOM   1347 HD13 LEU A  97      30.040  41.940  59.660  1.00  0.00           H
ATOM   1348  CD2 LEU A  97      28.580  39.460  59.170  1.00  0.00           C
ATOM   1349 HD21 LEU A  97      28.230  38.420  59.300  1.00  0.00           H
ATOM   1350 HD22 LEU A  97      28.820  39.620  58.100  1.00  0.00           H
ATOM   1351 HD23 LEU A  97      27.760  40.170  59.420  1.00  0.00           H
ATOM   1352  C   LEU A  97      32.220  37.030  59.070  1.00  0.00           C
ATOM   1353  O   LEU A  97      31.910  36.620  57.940  1.00  0.00           O
ATOM   1354  N   ALA A  98      33.520  36.970  59.530  1.00  0.00           N
ATOM   1355  HN  ALA A  98      33.780  37.460  60.350  1.00  0.00           H
ATOM   1356  CA  ALA A  98      34.600  36.320  58.770  1.00  0.00           C
ATOM   1357  HA  ALA A  98      34.650  36.820  57.820  1.00  0.00           H
ATOM   1358  CB  ALA A  98      35.820  36.680  59.560  1.00  0.00           C
ATOM   1359  HB1 ALA A  98      35.710  37.770  59.750  1.00  0.00           H
ATOM   1360  HB2 ALA A  98      36.810  36.520  59.080  1.00  0.00           H
ATOM   1361  HB3 ALA A  98      35.880  36.160  60.550  1.00  0.00           H
ATOM   1362  C   ALA A  98      34.390  34.800  58.550  1.00  0.00           C
ATOM   1363  O   ALA A  98      34.510  34.300  57.440  1.00  0.00           O
ATOM   1364  N   THR A  99      34.100  34.120  59.650  1.00  0.00           N
ATOM   1365  HN  THR A  99      33.970  34.680  60.470  1.00  0.00           H
ATOM   1366  CA  THR A  99      34.020  32.690  59.840  1.00  0.00           C
ATOM   1367  HA  THR A  99      34.820  32.200  59.290  1.00  0.00           H
ATOM   1368  CB  THR A  99      34.100  32.260  61.290  1.00  0.00           C
ATOM   1369  HB  THR A  99      33.910  31.170  61.340  1.00  0.00           H
ATOM   1370  OG1 THR A  99      33.160  32.930  62.040  1.00  0.00           O
ATOM   1371  HG1 THR A  99      33.670  33.650  62.410  1.00  0.00           H
ATOM   1372  CG2 THR A  99      35.580  32.540  61.710  1.00  0.00           C
ATOM   1373 HG21 THR A  99      35.860  33.570  61.400  1.00  0.00           H
ATOM   1374 HG22 THR A  99      36.330  31.820  61.330  1.00  0.00           H
ATOM   1375 HG23 THR A  99      35.740  32.520  62.810  1.00  0.00           H
ATOM   1376  C   THR A  99      32.770  32.140  59.220  1.00  0.00           C
ATOM   1377  O   THR A  99      32.810  30.940  59.010  1.00  0.00           O
ATOM   1378  N   SER A 100      31.670  32.890  58.830  1.00  0.00           N
ATOM   1379  HN  SER A 100      31.570  33.810  59.200  1.00  0.00           H
ATOM   1380  CA  SER A 100      30.460  32.440  58.080  1.00  0.00           C
ATOM   1381  HA  SER A 100      30.260  31.410  58.330  1.00  0.00           H
ATOM   1382  CB  SER A 100      29.200  33.160  58.540  1.00  0.00           C
ATOM   1383  HB1 SER A 100      29.030  32.810  59.580  1.00  0.00           H
ATOM   1384  HB2 SER A 100      28.260  32.930  57.990  1.00  0.00           H
ATOM   1385  OG  SER A 100      29.310  34.540  58.620  1.00  0.00           O
ATOM   1386  HG1 SER A 100      29.410  34.700  59.560  1.00  0.00           H
ATOM   1387  C   SER A 100      30.620  32.460  56.500  1.00  0.00           C
ATOM   1388  O   SER A 100      30.030  31.720  55.760  1.00  0.00           O
ATOM   1389  N   THR A 101      31.630  33.160  55.980  1.00  0.00           N
ATOM   1390  HN  THR A 101      32.240  33.560  56.660  1.00  0.00           H
ATOM   1391  CA  THR A 101      31.900  33.190  54.560  1.00  0.00           C
ATOM   1392  HA  THR A 101      30.930  33.180  54.100  1.00  0.00           H
ATOM   1393  CB  THR A 101      32.800  34.380  54.120  1.00  0.00           C
ATOM   1394  HB  THR A 101      32.910  34.380  53.010  1.00  0.00           H
ATOM   1395  OG1 THR A 101      34.120  34.310  54.690  1.00  0.00           O
ATOM   1396  HG1 THR A 101      34.120  34.280  55.650  1.00  0.00           H
ATOM   1397  CG2 THR A 101      32.070  35.730  54.460  1.00  0.00           C
ATOM   1398 HG21 THR A 101      30.960  35.680  54.330  1.00  0.00           H
ATOM   1399 HG22 THR A 101      32.540  36.520  53.840  1.00  0.00           H
ATOM   1400 HG23 THR A 101      32.190  35.900  55.560  1.00  0.00           H
ATOM   1401  C   THR A 101      32.700  31.880  54.150  1.00  0.00           C
ATOM   1402  O   THR A 101      32.910  31.690  52.990  1.00  0.00           O
ATOM   1403  N   LEU A 102      33.190  31.020  55.080  1.00  0.00           N
ATOM   1404  HN  LEU A 102      32.820  31.140  56.000  1.00  0.00           H
ATOM   1405  CA  LEU A 102      34.210  29.970  54.870  1.00  0.00           C
ATOM   1406  HA  LEU A 102      35.070  30.440  54.420  1.00  0.00           H
ATOM   1407  CB  LEU A 102      34.730  29.530  56.170  1.00  0.00           C
ATOM   1408  HB1 LEU A 102      35.570  28.810  56.050  1.00  0.00           H
ATOM   1409  HB2 LEU A 102      34.030  29.040  56.880  1.00  0.00           H
ATOM   1410  CG  LEU A 102      35.450  30.690  56.900  1.00  0.00           C
ATOM   1411  HG  LEU A 102      34.720  31.430  57.300  1.00  0.00           H
ATOM   1412  CD1 LEU A 102      36.110  30.150  58.200  1.00  0.00           C
ATOM   1413 HD11 LEU A 102      36.720  29.250  57.970  1.00  0.00           H
ATOM   1414 HD12 LEU A 102      35.220  30.010  58.860  1.00  0.00           H
ATOM   1415 HD13 LEU A 102      36.810  30.820  58.740  1.00  0.00           H
ATOM   1416  CD2 LEU A 102      36.570  31.460  56.080  1.00  0.00           C
ATOM   1417 HD21 LEU A 102      37.370  30.720  55.870  1.00  0.00           H
ATOM   1418 HD22 LEU A 102      36.980  32.300  56.680  1.00  0.00           H
ATOM   1419 HD23 LEU A 102      36.250  31.890  55.110  1.00  0.00           H
ATOM   1420  C   LEU A 102      33.770  28.910  53.900  1.00  0.00           C
ATOM   1421  O   LEU A 102      34.640  28.510  53.120  1.00  0.00           O
ATOM   1422  N   PRO A 103      32.520  28.440  53.750  1.00  0.00           N
ATOM   1423  CD  PRO A 103      31.530  28.510  54.880  1.00  0.00           C
ATOM   1424  HD1 PRO A 103      31.090  29.530  54.810  1.00  0.00           H
ATOM   1425  HD2 PRO A 103      32.040  28.420  55.860  1.00  0.00           H
ATOM   1426  CA  PRO A 103      32.140  27.460  52.750  1.00  0.00           C
ATOM   1427  HA  PRO A 103      32.880  26.680  52.840  1.00  0.00           H
ATOM   1428  CB  PRO A 103      30.650  27.150  53.080  1.00  0.00           C
ATOM   1429  HB1 PRO A 103      30.530  26.100  52.730  1.00  0.00           H
ATOM   1430  HB2 PRO A 103      29.910  27.840  52.610  1.00  0.00           H
ATOM   1431  CG  PRO A 103      30.720  27.290  54.570  1.00  0.00           C
ATOM   1432  HG1 PRO A 103      29.740  27.220  55.070  1.00  0.00           H
ATOM   1433  HG2 PRO A 103      31.240  26.380  54.950  1.00  0.00           H
ATOM   1434  C   PRO A 103      32.260  28.020  51.420  1.00  0.00           C
ATOM   1435  O   PRO A 103      32.430  27.210  50.500  1.00  0.00           O
ATOM   1436  N   PHE A 104      31.930  29.290  51.190  1.00  0.00           N
ATOM   1437  HN  PHE A 104      31.580  29.920  51.870  1.00  0.00           H
ATOM   1438  CA  PHE A 104      31.880  29.820  49.870  1.00  0.00           C
ATOM   1439  HA  PHE A 104      31.200  29.180  49.330  1.00  0.00           H
ATOM   1440  CB  PHE A 104      31.360  31.310  49.930  1.00  0.00           C
ATOM   1441  HB1 PHE A 104      31.300  31.650  48.870  1.00  0.00           H
ATOM   1442  HB2 PHE A 104      31.880  32.020  50.610  1.00  0.00           H
ATOM   1443  CG  PHE A 104      29.920  31.190  50.370  1.00  0.00           C
ATOM   1444  CD1 PHE A 104      29.070  30.500  49.480  1.00  0.00           C
ATOM   1445  HD1 PHE A 104      29.330  30.260  48.460  1.00  0.00           H
ATOM   1446  CE1 PHE A 104      27.700  30.380  49.690  1.00  0.00           C
ATOM   1447  HE1 PHE A 104      27.080  29.780  49.040  1.00  0.00           H
ATOM   1448  CZ  PHE A 104      27.150  30.860  50.900  1.00  0.00           C
ATOM   1449  HZ  PHE A 104      26.090  30.900  51.110  1.00  0.00           H
ATOM   1450  CD2 PHE A 104      29.420  31.450  51.670  1.00  0.00           C
ATOM   1451  HD2 PHE A 104      30.120  31.880  52.370  1.00  0.00           H
ATOM   1452  CE2 PHE A 104      28.020  31.340  51.910  1.00  0.00           C
ATOM   1453  HE2 PHE A 104      27.610  31.730  52.820  1.00  0.00           H
ATOM   1454  C   PHE A 104      33.320  29.920  49.270  1.00  0.00           C
ATOM   1455  O   PHE A 104      33.680  29.470  48.160  1.00  0.00           O
ATOM   1456  N   GLN A 105      34.230  30.520  50.110  1.00  0.00           N
ATOM   1457  HN  GLN A 105      33.940  30.760  51.040  1.00  0.00           H
ATOM   1458  CA  GLN A 105      35.670  30.530  49.870  1.00  0.00           C
ATOM   1459  HA  GLN A 105      35.860  30.770  48.830  1.00  0.00           H
ATOM   1460  CB  GLN A 105      36.490  31.420  50.790  1.00  0.00           C
ATOM   1461  HB1 GLN A 105      37.540  31.400  50.430  1.00  0.00           H
ATOM   1462  HB2 GLN A 105      36.480  31.040  51.830  1.00  0.00           H
ATOM   1463  CG  GLN A 105      35.890  32.850  50.960  1.00  0.00           C
ATOM   1464  HG1 GLN A 105      35.050  32.730  51.680  1.00  0.00           H
ATOM   1465  HG2 GLN A 105      35.550  33.230  49.970  1.00  0.00           H
ATOM   1466  CD  GLN A 105      36.870  33.790  51.600  1.00  0.00           C
ATOM   1467  OE1 GLN A 105      37.960  34.050  51.020  1.00  0.00           O
ATOM   1468  NE2 GLN A 105      36.650  34.250  52.820  1.00  0.00           N
ATOM   1469 HE21 GLN A 105      37.390  34.810  53.180  1.00  0.00           H
ATOM   1470 HE22 GLN A 105      35.740  34.260  53.250  1.00  0.00           H
ATOM   1471  C   GLN A 105      36.210  29.130  49.670  1.00  0.00           C
ATOM   1472  O   GLN A 105      37.060  28.950  48.800  1.00  0.00           O
ATOM   1473  N   SER A 106      35.760  28.150  50.450  1.00  0.00           N
ATOM   1474  HN  SER A 106      35.360  28.360  51.340  1.00  0.00           H
ATOM   1475  CA  SER A 106      36.190  26.750  50.300  1.00  0.00           C
ATOM   1476  HA  SER A 106      37.270  26.810  50.390  1.00  0.00           H
ATOM   1477  CB  SER A 106      35.700  25.800  51.390  1.00  0.00           C
ATOM   1478  HB1 SER A 106      36.220  24.840  51.180  1.00  0.00           H
ATOM   1479  HB2 SER A 106      34.590  25.700  51.370  1.00  0.00           H
ATOM   1480  OG  SER A 106      35.990  26.270  52.700  1.00  0.00           O
ATOM   1481  HG1 SER A 106      35.520  27.110  52.740  1.00  0.00           H
ATOM   1482  C   SER A 106      35.730  26.160  48.990  1.00  0.00           C
ATOM   1483  O   SER A 106      36.500  25.420  48.380  1.00  0.00           O
ATOM   1484  N   ALA A 107      34.500  26.580  48.490  1.00  0.00           N
ATOM   1485  HN  ALA A 107      34.020  27.370  48.870  1.00  0.00           H
ATOM   1486  CA  ALA A 107      33.900  25.910  47.310  1.00  0.00           C
ATOM   1487  HA  ALA A 107      33.900  24.830  47.350  1.00  0.00           H
ATOM   1488  CB  ALA A 107      32.420  26.090  47.270  1.00  0.00           C
ATOM   1489  HB1 ALA A 107      32.150  25.700  48.280  1.00  0.00           H
ATOM   1490  HB2 ALA A 107      31.960  25.370  46.560  1.00  0.00           H
ATOM   1491  HB3 ALA A 107      32.100  27.150  47.180  1.00  0.00           H
ATOM   1492  C   ALA A 107      34.630  26.350  46.030  1.00  0.00           C
ATOM   1493  O   ALA A 107      34.850  25.590  45.110  1.00  0.00           O
ATOM   1494  N   LYS A 108      35.190  27.620  46.080  1.00  0.00           N
ATOM   1495  HN  LYS A 108      35.050  28.110  46.940  1.00  0.00           H
ATOM   1496  CA  LYS A 108      36.090  28.220  45.210  1.00  0.00           C
ATOM   1497  HA  LYS A 108      35.630  28.120  44.230  1.00  0.00           H
ATOM   1498  CB  LYS A 108      36.270  29.690  45.640  1.00  0.00           C
ATOM   1499  HB1 LYS A 108      36.270  29.810  46.750  1.00  0.00           H
ATOM   1500  HB2 LYS A 108      35.460  30.350  45.270  1.00  0.00           H
ATOM   1501  CG  LYS A 108      37.490  30.450  45.150  1.00  0.00           C
ATOM   1502  HG1 LYS A 108      37.610  30.290  44.050  1.00  0.00           H
ATOM   1503  HG2 LYS A 108      38.370  29.920  45.560  1.00  0.00           H
ATOM   1504  CD  LYS A 108      37.680  31.920  45.660  1.00  0.00           C
ATOM   1505  HD1 LYS A 108      37.590  31.840  46.770  1.00  0.00           H
ATOM   1506  HD2 LYS A 108      36.860  32.590  45.320  1.00  0.00           H
ATOM   1507  CE  LYS A 108      39.100  32.410  45.420  1.00  0.00           C
ATOM   1508  HE1 LYS A 108      39.370  32.210  44.370  1.00  0.00           H
ATOM   1509  HE2 LYS A 108      39.770  31.770  46.030  1.00  0.00           H
ATOM   1510  NZ  LYS A 108      39.360  33.830  45.820  1.00  0.00           N
ATOM   1511  HZ1 LYS A 108      39.010  33.930  46.790  1.00  0.00           H
ATOM   1512  HZ2 LYS A 108      38.770  34.470  45.250  1.00  0.00           H
ATOM   1513  HZ3 LYS A 108      40.380  34.020  45.720  1.00  0.00           H
ATOM   1514  C   LYS A 108      37.380  27.530  45.000  1.00  0.00           C
ATOM   1515  O   LYS A 108      37.850  27.330  43.900  1.00  0.00           O
ATOM   1516  N   TYR A 109      37.990  27.080  46.040  1.00  0.00           N
ATOM   1517  HN  TYR A 109      37.540  27.210  46.930  1.00  0.00           H
ATOM   1518  CA  TYR A 109      39.240  26.290  46.050  1.00  0.00           C
ATOM   1519  HA  TYR A 109      39.950  26.740  45.370  1.00  0.00           H
ATOM   1520  CB  TYR A 109      39.950  26.150  47.420  1.00  0.00           C
ATOM   1521  HB1 TYR A 109      40.940  25.720  47.160  1.00  0.00           H
ATOM   1522  HB2 TYR A 109      39.470  25.360  48.030  1.00  0.00           H
ATOM   1523  CG  TYR A 109      40.210  27.420  48.220  1.00  0.00           C
ATOM   1524  CD1 TYR A 109      39.970  27.440  49.650  1.00  0.00           C
ATOM   1525  HD1 TYR A 109      39.620  26.540  50.130  1.00  0.00           H
ATOM   1526  CE1 TYR A 109      40.280  28.580  50.350  1.00  0.00           C
ATOM   1527  HE1 TYR A 109      40.120  28.670  51.410  1.00  0.00           H
ATOM   1528  CZ  TYR A 109      40.760  29.670  49.680  1.00  0.00           C
ATOM   1529  OH  TYR A 109      40.960  30.860  50.310  1.00  0.00           O
ATOM   1530  HH  TYR A 109      40.890  30.680  51.250  1.00  0.00           H
ATOM   1531  CD2 TYR A 109      40.730  28.580  47.530  1.00  0.00           C
ATOM   1532  HD2 TYR A 109      40.850  28.670  46.460  1.00  0.00           H
ATOM   1533  CE2 TYR A 109      41.010  29.720  48.280  1.00  0.00           C
ATOM   1534  HE2 TYR A 109      41.300  30.610  47.740  1.00  0.00           H
ATOM   1535  C   TYR A 109      38.980  24.820  45.400  1.00  0.00           C
ATOM   1536  O   TYR A 109      39.790  24.320  44.600  1.00  0.00           O
ATOM   1537  N   LEU A 110      37.900  24.170  45.790  1.00  0.00           N
ATOM   1538  HN  LEU A 110      37.390  24.670  46.480  1.00  0.00           H
ATOM   1539  CA  LEU A 110      37.500  22.880  45.310  1.00  0.00           C
ATOM   1540  HA  LEU A 110      38.290  22.160  45.470  1.00  0.00           H
ATOM   1541  CB  LEU A 110      36.280  22.460  46.090  1.00  0.00           C
ATOM   1542  HB1 LEU A 110      35.850  21.550  45.620  1.00  0.00           H
ATOM   1543  HB2 LEU A 110      35.500  23.250  46.170  1.00  0.00           H
ATOM   1544  CG  LEU A 110      36.450  22.060  47.580  1.00  0.00           C
ATOM   1545  HG  LEU A 110      36.830  22.970  48.080  1.00  0.00           H
ATOM   1546  CD1 LEU A 110      35.040  21.980  48.150  1.00  0.00           C
ATOM   1547 HD11 LEU A 110      35.100  21.600  49.190  1.00  0.00           H
ATOM   1548 HD12 LEU A 110      34.310  21.370  47.580  1.00  0.00           H
ATOM   1549 HD13 LEU A 110      34.620  23.000  48.300  1.00  0.00           H
ATOM   1550  CD2 LEU A 110      37.220  20.690  47.740  1.00  0.00           C
ATOM   1551 HD21 LEU A 110      37.210  20.260  48.760  1.00  0.00           H
ATOM   1552 HD22 LEU A 110      38.290  20.670  47.440  1.00  0.00           H
ATOM   1553 HD23 LEU A 110      36.760  19.930  47.070  1.00  0.00           H
ATOM   1554  C   LEU A 110      37.160  22.920  43.870  1.00  0.00           C
ATOM   1555  O   LEU A 110      37.590  22.040  43.190  1.00  0.00           O
ATOM   1556  N   MET A 111      36.450  23.980  43.310  1.00  0.00           N
ATOM   1557  HN  MET A 111      36.110  24.760  43.840  1.00  0.00           H
ATOM   1558  CA  MET A 111      36.060  23.980  41.890  1.00  0.00           C
ATOM   1559  HA  MET A 111      36.130  22.960  41.540  1.00  0.00           H
ATOM   1560  CB  MET A 111      34.600  24.530  41.710  1.00  0.00           C
ATOM   1561  HB1 MET A 111      34.250  24.660  40.660  1.00  0.00           H
ATOM   1562  HB2 MET A 111      34.630  25.550  42.160  1.00  0.00           H
ATOM   1563  CG  MET A 111      33.580  23.720  42.530  1.00  0.00           C
ATOM   1564  HG1 MET A 111      33.970  23.420  43.520  1.00  0.00           H
ATOM   1565  HG2 MET A 111      33.330  22.750  42.040  1.00  0.00           H
ATOM   1566  SD  MET A 111      32.000  24.420  42.820  1.00  0.00           S
ATOM   1567  CE  MET A 111      31.430  24.510  41.060  1.00  0.00           C
ATOM   1568  HE1 MET A 111      32.110  23.910  40.420  1.00  0.00           H
ATOM   1569  HE2 MET A 111      31.420  25.550  40.670  1.00  0.00           H
ATOM   1570  HE3 MET A 111      30.360  24.220  41.030  1.00  0.00           H
ATOM   1571  C   MET A 111      36.890  24.950  41.010  1.00  0.00           C
ATOM   1572  O   MET A 111      36.710  24.940  39.810  1.00  0.00           O
ATOM   1573  N   GLU A 112      37.790  25.660  41.590  1.00  0.00           N
ATOM   1574  HN  GLU A 112      37.900  25.630  42.580  1.00  0.00           H
ATOM   1575  CA  GLU A 112      38.590  26.780  40.930  1.00  0.00           C
ATOM   1576  HA  GLU A 112      38.750  27.480  41.740  1.00  0.00           H
ATOM   1577  CB  GLU A 112      39.980  26.260  40.420  1.00  0.00           C
ATOM   1578  HB1 GLU A 112      40.650  27.010  39.940  1.00  0.00           H
ATOM   1579  HB2 GLU A 112      39.770  25.430  39.710  1.00  0.00           H
ATOM   1580  CG  GLU A 112      40.920  25.780  41.580  1.00  0.00           C
ATOM   1581  HG1 GLU A 112      40.390  24.940  42.080  1.00  0.00           H
ATOM   1582  HG2 GLU A 112      41.140  26.540  42.360  1.00  0.00           H
ATOM   1583  CD  GLU A 112      42.230  25.270  41.180  1.00  0.00           C
ATOM   1584  OE1 GLU A 112      42.540  24.100  41.340  1.00  0.00           O
ATOM   1585  OE2 GLU A 112      43.050  26.210  40.710  1.00  0.00           O
ATOM   1586  C   GLU A 112      37.870  27.680  39.980  1.00  0.00           C
ATOM   1587  O   GLU A 112      38.310  28.050  38.900  1.00  0.00           O
ATOM   1588  N   THR A 113      36.680  28.090  40.430  1.00  0.00           N
ATOM   1589  HN  THR A 113      36.470  28.040  41.400  1.00  0.00           H
ATOM   1590  CA  THR A 113      35.780  28.900  39.600  1.00  0.00           C
ATOM   1591  HA  THR A 113      36.330  29.750  39.240  1.00  0.00           H
ATOM   1592  CB  THR A 113      35.150  28.080  38.480  1.00  0.00           C
ATOM   1593  HB  THR A 113      35.900  27.320  38.160  1.00  0.00           H
ATOM   1594  OG1 THR A 113      34.660  28.770  37.360  1.00  0.00           O
ATOM   1595  HG1 THR A 113      34.490  28.040  36.770  1.00  0.00           H
ATOM   1596  CG2 THR A 113      33.890  27.350  38.940  1.00  0.00           C
ATOM   1597 HG21 THR A 113      34.110  26.770  39.860  1.00  0.00           H
ATOM   1598 HG22 THR A 113      33.480  26.560  38.280  1.00  0.00           H
ATOM   1599 HG23 THR A 113      33.040  28.050  39.090  1.00  0.00           H
ATOM   1600  C   THR A 113      34.790  29.400  40.610  1.00  0.00           C
ATOM   1601  O   THR A 113      34.690  28.940  41.750  1.00  0.00           O
ATOM   1602  N   TRP A 114      33.980  30.430  40.320  1.00  0.00           N
ATOM   1603  HN  TRP A 114      34.100  30.890  39.450  1.00  0.00           H
ATOM   1604  CA  TRP A 114      32.900  30.900  41.270  1.00  0.00           C
ATOM   1605  HA  TRP A 114      33.190  30.620  42.280  1.00  0.00           H
ATOM   1606  CB  TRP A 114      32.780  32.550  41.240  1.00  0.00           C
ATOM   1607  HB1 TRP A 114      32.270  32.810  40.290  1.00  0.00           H
ATOM   1608  HB2 TRP A 114      33.830  32.900  41.270  1.00  0.00           H
ATOM   1609  CG  TRP A 114      32.030  33.120  42.380  1.00  0.00           C
ATOM   1610  CD1 TRP A 114      30.760  33.620  42.420  1.00  0.00           C
ATOM   1611  HD1 TRP A 114      30.070  33.500  41.590  1.00  0.00           H
ATOM   1612  NE1 TRP A 114      30.460  34.100  43.660  1.00  0.00           N
ATOM   1613  HE1 TRP A 114      29.610  34.580  43.780  1.00  0.00           H
ATOM   1614  CE2 TRP A 114      31.550  33.900  44.410  1.00  0.00           C
ATOM   1615  CD2 TRP A 114      32.550  33.280  43.700  1.00  0.00           C
ATOM   1616  CE3 TRP A 114      33.790  32.950  44.210  1.00  0.00           C
ATOM   1617  HE3 TRP A 114      34.520  32.490  43.550  1.00  0.00           H
ATOM   1618  CZ3 TRP A 114      33.960  33.330  45.580  1.00  0.00           C
ATOM   1619  HZ3 TRP A 114      34.900  33.030  46.010  1.00  0.00           H
ATOM   1620  CZ2 TRP A 114      31.690  34.180  45.720  1.00  0.00           C
ATOM   1621  HZ2 TRP A 114      30.830  34.510  46.280  1.00  0.00           H
ATOM   1622  CH2 TRP A 114      32.940  33.920  46.320  1.00  0.00           C
ATOM   1623  HH2 TRP A 114      32.980  34.140  47.380  1.00  0.00           H
ATOM   1624  C   TRP A 114      31.580  30.290  40.740  1.00  0.00           C
ATOM   1625  O   TRP A 114      31.330  30.350  39.510  1.00  0.00           O
ATOM   1626  N   PRO A 115      30.750  29.690  41.560  1.00  0.00           N
ATOM   1627  CD  PRO A 115      31.140  28.890  42.710  1.00  0.00           C
ATOM   1628  HD1 PRO A 115      31.180  29.540  43.610  1.00  0.00           H
ATOM   1629  HD2 PRO A 115      32.150  28.430  42.620  1.00  0.00           H
ATOM   1630  CA  PRO A 115      29.350  29.410  41.120  1.00  0.00           C
ATOM   1631  HA  PRO A 115      29.180  29.600  40.070  1.00  0.00           H
ATOM   1632  CB  PRO A 115      29.420  27.880  41.330  1.00  0.00           C
ATOM   1633  HB1 PRO A 115      30.190  27.380  40.700  1.00  0.00           H
ATOM   1634  HB2 PRO A 115      28.440  27.380  41.510  1.00  0.00           H
ATOM   1635  CG  PRO A 115      30.110  27.870  42.720  1.00  0.00           C
ATOM   1636  HG1 PRO A 115      29.500  28.220  43.570  1.00  0.00           H
ATOM   1637  HG2 PRO A 115      30.520  26.890  43.030  1.00  0.00           H
ATOM   1638  C   PRO A 115      28.220  30.060  41.820  1.00  0.00           C
ATOM   1639  O   PRO A 115      27.080  29.640  41.660  1.00  0.00           O
ATOM   1640  N   PHE A 116      28.510  31.010  42.680  1.00  0.00           N
ATOM   1641  HN  PHE A 116      29.430  31.370  42.660  1.00  0.00           H
ATOM   1642  CA  PHE A 116      27.460  31.490  43.560  1.00  0.00           C
ATOM   1643  HA  PHE A 116      26.720  30.730  43.750  1.00  0.00           H
ATOM   1644  CB  PHE A 116      28.130  31.770  44.930  1.00  0.00           C
ATOM   1645  HB1 PHE A 116      27.500  32.300  45.670  1.00  0.00           H
ATOM   1646  HB2 PHE A 116      29.010  32.450  44.810  1.00  0.00           H
ATOM   1647  CG  PHE A 116      28.570  30.520  45.560  1.00  0.00           C
ATOM   1648  CD1 PHE A 116      27.590  29.480  45.810  1.00  0.00           C
ATOM   1649  HD1 PHE A 116      26.550  29.580  45.550  1.00  0.00           H
ATOM   1650  CE1 PHE A 116      28.120  28.260  46.410  1.00  0.00           C
ATOM   1651  HE1 PHE A 116      27.400  27.510  46.690  1.00  0.00           H
ATOM   1652  CZ  PHE A 116      29.480  28.080  46.450  1.00  0.00           C
ATOM   1653  HZ  PHE A 116      29.790  27.140  46.870  1.00  0.00           H
ATOM   1654  CD2 PHE A 116      29.940  30.340  45.770  1.00  0.00           C
ATOM   1655  HD2 PHE A 116      30.580  31.180  45.560  1.00  0.00           H
ATOM   1656  CE2 PHE A 116      30.380  29.060  46.070  1.00  0.00           C
ATOM   1657  HE2 PHE A 116      31.450  28.970  46.230  1.00  0.00           H
ATOM   1658  C   PHE A 116      26.780  32.760  43.170  1.00  0.00           C
ATOM   1659  O   PHE A 116      25.930  33.340  43.830  1.00  0.00           O
ATOM   1660  N   GLY A 117      27.150  33.160  41.910  1.00  0.00           N
ATOM   1661  HN  GLY A 117      27.640  32.580  41.260  1.00  0.00           H
ATOM   1662  CA  GLY A 117      26.710  34.390  41.260  1.00  0.00           C
ATOM   1663  HA1 GLY A 117      25.630  34.410  41.370  1.00  0.00           H
ATOM   1664  HA2 GLY A 117      27.030  34.420  40.230  1.00  0.00           H
ATOM   1665  C   GLY A 117      27.220  35.740  41.850  1.00  0.00           C
ATOM   1666  O   GLY A 117      28.000  35.900  42.790  1.00  0.00           O
ATOM   1667  N   GLU A 118      26.810  36.800  41.190  1.00  0.00           N
ATOM   1668  HN  GLU A 118      25.980  36.790  40.630  1.00  0.00           H
ATOM   1669  CA  GLU A 118      27.280  38.180  41.310  1.00  0.00           C
ATOM   1670  HA  GLU A 118      28.340  38.060  41.160  1.00  0.00           H
ATOM   1671  CB  GLU A 118      26.850  39.100  40.050  1.00  0.00           C
ATOM   1672  HB1 GLU A 118      25.740  39.150  40.040  1.00  0.00           H
ATOM   1673  HB2 GLU A 118      27.190  38.550  39.150  1.00  0.00           H
ATOM   1674  CG  GLU A 118      27.430  40.560  40.110  1.00  0.00           C
ATOM   1675  HG1 GLU A 118      28.530  40.440  40.030  1.00  0.00           H
ATOM   1676  HG2 GLU A 118      27.130  40.940  41.110  1.00  0.00           H
ATOM   1677  CD  GLU A 118      26.970  41.470  38.940  1.00  0.00           C
ATOM   1678  OE1 GLU A 118      26.490  40.940  37.860  1.00  0.00           O
ATOM   1679  OE2 GLU A 118      27.200  42.690  39.060  1.00  0.00           O
ATOM   1680  C   GLU A 118      27.120  38.870  42.680  1.00  0.00           C
ATOM   1681  O   GLU A 118      28.010  39.540  43.260  1.00  0.00           O
ATOM   1682  N   LEU A 119      25.960  38.790  43.290  1.00  0.00           N
ATOM   1683  HN  LEU A 119      25.230  38.350  42.770  1.00  0.00           H
ATOM   1684  CA  LEU A 119      25.570  39.480  44.520  1.00  0.00           C
ATOM   1685  HA  LEU A 119      25.950  40.490  44.580  1.00  0.00           H
ATOM   1686  CB  LEU A 119      24.070  39.370  44.830  1.00  0.00           C
ATOM   1687  HB1 LEU A 119      23.930  38.270  44.880  1.00  0.00           H
ATOM   1688  HB2 LEU A 119      23.530  39.760  43.940  1.00  0.00           H
ATOM   1689  CG  LEU A 119      23.640  40.160  46.040  1.00  0.00           C
ATOM   1690  HG  LEU A 119      24.200  39.770  46.910  1.00  0.00           H
ATOM   1691  CD1 LEU A 119      23.930  41.640  45.830  1.00  0.00           C
ATOM   1692 HD11 LEU A 119      25.010  41.870  45.890  1.00  0.00           H
ATOM   1693 HD12 LEU A 119      23.510  42.250  46.660  1.00  0.00           H
ATOM   1694 HD13 LEU A 119      23.490  41.930  44.860  1.00  0.00           H
ATOM   1695  CD2 LEU A 119      22.140  39.890  46.190  1.00  0.00           C
ATOM   1696 HD21 LEU A 119      21.590  40.430  45.390  1.00  0.00           H
ATOM   1697 HD22 LEU A 119      21.680  40.310  47.110  1.00  0.00           H
ATOM   1698 HD23 LEU A 119      22.020  38.790  46.150  1.00  0.00           H
ATOM   1699  C   LEU A 119      26.290  38.750  45.640  1.00  0.00           C
ATOM   1700  O   LEU A 119      26.590  39.330  46.680  1.00  0.00           O
ATOM   1701  N   LEU A 120      26.600  37.450  45.440  1.00  0.00           N
ATOM   1702  HN  LEU A 120      26.230  36.940  44.670  1.00  0.00           H
ATOM   1703  CA  LEU A 120      27.410  36.670  46.380  1.00  0.00           C
ATOM   1704  HA  LEU A 120      27.180  37.010  47.380  1.00  0.00           H
ATOM   1705  CB  LEU A 120      27.090  35.140  46.280  1.00  0.00           C
ATOM   1706  HB1 LEU A 120      27.980  34.590  45.900  1.00  0.00           H
ATOM   1707  HB2 LEU A 120      26.360  35.020  45.460  1.00  0.00           H
ATOM   1708  CG  LEU A 120      26.600  34.420  47.560  1.00  0.00           C
ATOM   1709  HG  LEU A 120      26.380  33.400  47.190  1.00  0.00           H
ATOM   1710  CD1 LEU A 120      27.690  34.410  48.650  1.00  0.00           C
ATOM   1711 HD11 LEU A 120      27.870  35.400  49.120  1.00  0.00           H
ATOM   1712 HD12 LEU A 120      28.640  34.140  48.130  1.00  0.00           H
ATOM   1713 HD13 LEU A 120      27.420  33.620  49.400  1.00  0.00           H
ATOM   1714  CD2 LEU A 120      25.340  35.150  48.150  1.00  0.00           C
ATOM   1715 HD21 LEU A 120      25.680  36.190  48.360  1.00  0.00           H
ATOM   1716 HD22 LEU A 120      24.990  34.750  49.120  1.00  0.00           H
ATOM   1717 HD23 LEU A 120      24.620  35.180  47.310  1.00  0.00           H
ATOM   1718  C   LEU A 120      28.900  36.880  46.140  1.00  0.00           C
ATOM   1719  O   LEU A 120      29.750  36.830  47.050  1.00  0.00           O
ATOM   1720  N   CYS A 121      29.300  37.250  44.910  1.00  0.00           N
ATOM   1721  HN  CYS A 121      28.670  37.170  44.140  1.00  0.00           H
ATOM   1722  CA  CYS A 121      30.690  37.730  44.740  1.00  0.00           C
ATOM   1723  HA  CYS A 121      31.350  36.960  45.080  1.00  0.00           H
ATOM   1724  CB  CYS A 121      30.960  37.970  43.240  1.00  0.00           C
ATOM   1725  HB1 CYS A 121      30.110  38.590  42.860  1.00  0.00           H
ATOM   1726  HB2 CYS A 121      30.830  37.010  42.690  1.00  0.00           H
ATOM   1727  SG  CYS A 121      32.570  38.550  42.630  1.00  0.00           S
ATOM   1728  C   CYS A 121      30.930  39.010  45.500  1.00  0.00           C
ATOM   1729  O   CYS A 121      31.930  39.250  46.180  1.00  0.00           O
ATOM   1730  N   LYS A 122      30.000  39.870  45.320  1.00  0.00           N
ATOM   1731  HN  LYS A 122      29.280  39.590  44.690  1.00  0.00           H
ATOM   1732  CA  LYS A 122      29.920  41.150  46.100  1.00  0.00           C
ATOM   1733  HA  LYS A 122      30.860  41.660  45.960  1.00  0.00           H
ATOM   1734  CB  LYS A 122      28.690  41.990  45.500  1.00  0.00           C
ATOM   1735  HB1 LYS A 122      28.660  42.960  46.050  1.00  0.00           H
ATOM   1736  HB2 LYS A 122      27.790  41.380  45.720  1.00  0.00           H
ATOM   1737  CG  LYS A 122      28.920  42.350  44.010  1.00  0.00           C
ATOM   1738  HG1 LYS A 122      29.340  41.450  43.500  1.00  0.00           H
ATOM   1739  HG2 LYS A 122      29.690  43.150  44.070  1.00  0.00           H
ATOM   1740  CD  LYS A 122      27.660  42.900  43.330  1.00  0.00           C
ATOM   1741  HD1 LYS A 122      26.980  43.320  44.100  1.00  0.00           H
ATOM   1742  HD2 LYS A 122      27.020  42.230  42.730  1.00  0.00           H
ATOM   1743  CE  LYS A 122      27.810  44.210  42.470  1.00  0.00           C
ATOM   1744  HE1 LYS A 122      28.430  45.000  42.940  1.00  0.00           H
ATOM   1745  HE2 LYS A 122      26.800  44.620  42.290  1.00  0.00           H
ATOM   1746  NZ  LYS A 122      28.460  43.930  41.160  1.00  0.00           N
ATOM   1747  HZ1 LYS A 122      29.380  43.490  41.390  1.00  0.00           H
ATOM   1748  HZ2 LYS A 122      28.570  44.880  40.760  1.00  0.00           H
ATOM   1749  HZ3 LYS A 122      27.800  43.350  40.600  1.00  0.00           H
ATOM   1750  C   LYS A 122      29.830  40.990  47.580  1.00  0.00           C
ATOM   1751  O   LYS A 122      30.510  41.730  48.290  1.00  0.00           O
ATOM   1752  N   ALA A 123      29.000  40.050  48.070  1.00  0.00           N
ATOM   1753  HN  ALA A 123      28.380  39.620  47.420  1.00  0.00           H
ATOM   1754  CA  ALA A 123      28.910  39.750  49.480  1.00  0.00           C
ATOM   1755  HA  ALA A 123      28.770  40.690  49.990  1.00  0.00           H
ATOM   1756  CB  ALA A 123      27.820  38.710  49.710  1.00  0.00           C
ATOM   1757  HB1 ALA A 123      27.740  38.580  50.810  1.00  0.00           H
ATOM   1758  HB2 ALA A 123      28.030  37.710  49.270  1.00  0.00           H
ATOM   1759  HB3 ALA A 123      26.870  39.110  49.310  1.00  0.00           H
ATOM   1760  C   ALA A 123      30.240  39.310  50.110  1.00  0.00           C
ATOM   1761  O   ALA A 123      30.730  40.000  51.080  1.00  0.00           O
ATOM   1762  N   VAL A 124      30.740  38.150  49.630  1.00  0.00           N
ATOM   1763  HN  VAL A 124      30.280  37.710  48.870  1.00  0.00           H
ATOM   1764  CA  VAL A 124      31.920  37.420  50.130  1.00  0.00           C
ATOM   1765  HA  VAL A 124      31.700  37.220  51.170  1.00  0.00           H
ATOM   1766  CB  VAL A 124      32.160  35.970  49.610  1.00  0.00           C
ATOM   1767  HB  VAL A 124      32.340  36.090  48.520  1.00  0.00           H
ATOM   1768  CG1 VAL A 124      33.410  35.260  50.140  1.00  0.00           C
ATOM   1769 HG11 VAL A 124      33.500  34.240  49.710  1.00  0.00           H
ATOM   1770 HG12 VAL A 124      33.290  35.130  51.230  1.00  0.00           H
ATOM   1771 HG13 VAL A 124      34.400  35.750  50.090  1.00  0.00           H
ATOM   1772  CG2 VAL A 124      30.960  35.070  49.760  1.00  0.00           C
ATOM   1773 HG21 VAL A 124      31.160  34.020  49.460  1.00  0.00           H
ATOM   1774 HG22 VAL A 124      30.230  35.480  49.030  1.00  0.00           H
ATOM   1775 HG23 VAL A 124      30.630  35.170  50.820  1.00  0.00           H
ATOM   1776  C   VAL A 124      33.170  38.290  50.090  1.00  0.00           C
ATOM   1777  O   VAL A 124      33.800  38.520  51.080  1.00  0.00           O
ATOM   1778  N   LEU A 125      33.540  38.890  48.960  1.00  0.00           N
ATOM   1779  HN  LEU A 125      33.010  38.860  48.120  1.00  0.00           H
ATOM   1780  CA  LEU A 125      34.640  39.860  48.970  1.00  0.00           C
ATOM   1781  HA  LEU A 125      35.510  39.310  49.280  1.00  0.00           H
ATOM   1782  CB  LEU A 125      35.040  40.290  47.530  1.00  0.00           C
ATOM   1783  HB1 LEU A 125      34.510  41.240  47.310  1.00  0.00           H
ATOM   1784  HB2 LEU A 125      34.730  39.560  46.760  1.00  0.00           H
ATOM   1785  CG  LEU A 125      36.510  40.630  47.250  1.00  0.00           C
ATOM   1786  HG  LEU A 125      36.910  41.440  47.900  1.00  0.00           H
ATOM   1787  CD1 LEU A 125      37.410  39.350  47.240  1.00  0.00           C
ATOM   1788 HD11 LEU A 125      37.390  38.830  48.220  1.00  0.00           H
ATOM   1789 HD12 LEU A 125      38.450  39.660  47.010  1.00  0.00           H
ATOM   1790 HD13 LEU A 125      37.140  38.640  46.420  1.00  0.00           H
ATOM   1791  CD2 LEU A 125      36.640  41.310  45.840  1.00  0.00           C
ATOM   1792 HD21 LEU A 125      36.190  42.330  45.810  1.00  0.00           H
ATOM   1793 HD22 LEU A 125      36.270  40.660  45.030  1.00  0.00           H
ATOM   1794 HD23 LEU A 125      37.690  41.540  45.600  1.00  0.00           H
ATOM   1795  C   LEU A 125      34.540  41.080  49.890  1.00  0.00           C
ATOM   1796  O   LEU A 125      35.480  41.440  50.550  1.00  0.00           O
ATOM   1797  N   SER A 126      33.310  41.680  49.990  1.00  0.00           N
ATOM   1798  HN  SER A 126      32.550  41.380  49.420  1.00  0.00           H
ATOM   1799  CA  SER A 126      33.010  42.640  51.010  1.00  0.00           C
ATOM   1800  HA  SER A 126      33.670  43.480  50.900  1.00  0.00           H
ATOM   1801  CB  SER A 126      31.540  43.240  50.760  1.00  0.00           C
ATOM   1802  HB1 SER A 126      30.640  42.600  50.950  1.00  0.00           H
ATOM   1803  HB2 SER A 126      31.520  43.410  49.670  1.00  0.00           H
ATOM   1804  OG  SER A 126      31.290  44.400  51.490  1.00  0.00           O
ATOM   1805  HG1 SER A 126      31.970  45.050  51.270  1.00  0.00           H
ATOM   1806  C   SER A 126      33.290  42.300  52.440  1.00  0.00           C
ATOM   1807  O   SER A 126      33.930  42.930  53.200  1.00  0.00           O
ATOM   1808  N   ILE A 127      32.830  41.130  52.950  1.00  0.00           N
ATOM   1809  HN  ILE A 127      32.100  40.720  52.400  1.00  0.00           H
ATOM   1810  CA  ILE A 127      33.030  40.670  54.290  1.00  0.00           C
ATOM   1811  HA  ILE A 127      32.770  41.490  54.940  1.00  0.00           H
ATOM   1812  CB  ILE A 127      32.060  39.560  54.710  1.00  0.00           C
ATOM   1813  HB  ILE A 127      32.320  38.790  53.960  1.00  0.00           H
ATOM   1814  CG2 ILE A 127      32.320  39.050  56.120  1.00  0.00           C
ATOM   1815 HG21 ILE A 127      32.920  38.110  56.050  1.00  0.00           H
ATOM   1816 HG22 ILE A 127      31.290  38.870  56.500  1.00  0.00           H
ATOM   1817 HG23 ILE A 127      32.830  39.650  56.910  1.00  0.00           H
ATOM   1818  CG1 ILE A 127      30.560  39.930  54.610  1.00  0.00           C
ATOM   1819 HG11 ILE A 127      30.480  40.710  53.830  1.00  0.00           H
ATOM   1820 HG12 ILE A 127      30.230  40.440  55.540  1.00  0.00           H
ATOM   1821  CD  ILE A 127      29.670  38.680  54.360  1.00  0.00           C
ATOM   1822  HD1 ILE A 127      29.700  38.020  55.250  1.00  0.00           H
ATOM   1823  HD2 ILE A 127      29.770  38.100  53.410  1.00  0.00           H
ATOM   1824  HD3 ILE A 127      28.640  39.090  54.420  1.00  0.00           H
ATOM   1825  C   ILE A 127      34.440  40.350  54.720  1.00  0.00           C
ATOM   1826  O   ILE A 127      34.840  40.690  55.820  1.00  0.00           O
ATOM   1827  N   ASP A 128      35.180  39.860  53.730  1.00  0.00           N
ATOM   1828  HN  ASP A 128      34.700  39.730  52.860  1.00  0.00           H
ATOM   1829  CA  ASP A 128      36.590  39.650  53.750  1.00  0.00           C
ATOM   1830  HA  ASP A 128      36.880  38.900  54.480  1.00  0.00           H
ATOM   1831  CB  ASP A 128      36.870  39.030  52.370  1.00  0.00           C
ATOM   1832  HB1 ASP A 128      36.770  39.840  51.620  1.00  0.00           H
ATOM   1833  HB2 ASP A 128      36.130  38.210  52.210  1.00  0.00           H
ATOM   1834  CG  ASP A 128      38.320  38.530  51.990  1.00  0.00           C
ATOM   1835  OD1 ASP A 128      39.220  38.720  52.900  1.00  0.00           O
ATOM   1836  OD2 ASP A 128      38.510  38.100  50.840  1.00  0.00           O
ATOM   1837  C   ASP A 128      37.380  40.910  53.980  1.00  0.00           C
ATOM   1838  O   ASP A 128      38.330  40.890  54.720  1.00  0.00           O
ATOM   1839  N   TYR A 129      37.030  42.070  53.320  1.00  0.00           N
ATOM   1840  HN  TYR A 129      36.160  42.030  52.850  1.00  0.00           H
ATOM   1841  CA  TYR A 129      37.620  43.370  53.710  1.00  0.00           C
ATOM   1842  HA  TYR A 129      38.690  43.250  53.790  1.00  0.00           H
ATOM   1843  CB  TYR A 129      37.350  44.480  52.620  1.00  0.00           C
ATOM   1844  HB1 TYR A 129      37.440  45.510  53.010  1.00  0.00           H
ATOM   1845  HB2 TYR A 129      36.310  44.320  52.260  1.00  0.00           H
ATOM   1846  CG  TYR A 129      38.320  44.340  51.460  1.00  0.00           C
ATOM   1847  CD1 TYR A 129      38.170  43.350  50.410  1.00  0.00           C
ATOM   1848  HD1 TYR A 129      37.350  42.650  50.470  1.00  0.00           H
ATOM   1849  CE1 TYR A 129      39.110  43.130  49.500  1.00  0.00           C
ATOM   1850  HE1 TYR A 129      38.970  42.260  48.870  1.00  0.00           H
ATOM   1851  CZ  TYR A 129      40.200  44.040  49.400  1.00  0.00           C
ATOM   1852  OH  TYR A 129      41.100  43.940  48.340  1.00  0.00           O
ATOM   1853  HH  TYR A 129      41.070  43.050  47.970  1.00  0.00           H
ATOM   1854  CD2 TYR A 129      39.490  45.130  51.460  1.00  0.00           C
ATOM   1855  HD2 TYR A 129      39.660  45.900  52.200  1.00  0.00           H
ATOM   1856  CE2 TYR A 129      40.390  45.000  50.380  1.00  0.00           C
ATOM   1857  HE2 TYR A 129      41.160  45.760  50.290  1.00  0.00           H
ATOM   1858  C   TYR A 129      37.130  43.910  55.030  1.00  0.00           C
ATOM   1859  O   TYR A 129      37.920  44.350  55.880  1.00  0.00           O
ATOM   1860  N   TYR A 130      35.820  43.770  55.430  1.00  0.00           N
ATOM   1861  HN  TYR A 130      35.170  43.230  54.910  1.00  0.00           H
ATOM   1862  CA  TYR A 130      35.290  44.140  56.700  1.00  0.00           C
ATOM   1863  HA  TYR A 130      35.450  45.200  56.770  1.00  0.00           H
ATOM   1864  CB  TYR A 130      33.720  43.910  56.790  1.00  0.00           C
ATOM   1865  HB1 TYR A 130      33.350  43.660  57.810  1.00  0.00           H
ATOM   1866  HB2 TYR A 130      33.590  43.010  56.160  1.00  0.00           H
ATOM   1867  CG  TYR A 130      32.900  45.050  56.270  1.00  0.00           C
ATOM   1868  CD1 TYR A 130      31.970  44.900  55.190  1.00  0.00           C
ATOM   1869  HD1 TYR A 130      31.920  43.960  54.650  1.00  0.00           H
ATOM   1870  CE1 TYR A 130      31.050  45.900  54.790  1.00  0.00           C
ATOM   1871  HE1 TYR A 130      30.320  45.660  54.030  1.00  0.00           H
ATOM   1872  CZ  TYR A 130      31.070  47.070  55.510  1.00  0.00           C
ATOM   1873  OH  TYR A 130      30.170  48.140  55.230  1.00  0.00           O
ATOM   1874  HH  TYR A 130      29.990  48.580  56.060  1.00  0.00           H
ATOM   1875  CD2 TYR A 130      32.930  46.320  56.880  1.00  0.00           C
ATOM   1876  HD2 TYR A 130      33.630  46.540  57.670  1.00  0.00           H
ATOM   1877  CE2 TYR A 130      32.000  47.350  56.510  1.00  0.00           C
ATOM   1878  HE2 TYR A 130      32.200  48.330  56.910  1.00  0.00           H
ATOM   1879  C   TYR A 130      36.000  43.480  57.920  1.00  0.00           C
ATOM   1880  O   TYR A 130      36.240  44.180  58.870  1.00  0.00           O
ATOM   1881  N   ASN A 131      36.300  42.190  57.810  1.00  0.00           N
ATOM   1882  HN  ASN A 131      35.950  41.570  57.120  1.00  0.00           H
ATOM   1883  CA  ASN A 131      36.990  41.600  58.950  1.00  0.00           C
ATOM   1884  HA  ASN A 131      36.440  41.720  59.880  1.00  0.00           H
ATOM   1885  CB  ASN A 131      37.220  40.100  58.640  1.00  0.00           C
ATOM   1886  HB1 ASN A 131      37.560  39.940  57.600  1.00  0.00           H
ATOM   1887  HB2 ASN A 131      36.200  39.660  58.670  1.00  0.00           H
ATOM   1888  CG  ASN A 131      37.960  39.150  59.640  1.00  0.00           C
ATOM   1889  OD1 ASN A 131      38.580  38.270  59.090  1.00  0.00           O
ATOM   1890  ND2 ASN A 131      37.900  39.370  60.970  1.00  0.00           N
ATOM   1891 HD21 ASN A 131      38.300  38.660  61.550  1.00  0.00           H
ATOM   1892 HD22 ASN A 131      37.640  40.260  61.350  1.00  0.00           H
ATOM   1893  C   ASN A 131      38.370  42.160  59.130  1.00  0.00           C
ATOM   1894  O   ASN A 131      38.720  42.580  60.260  1.00  0.00           O
ATOM   1895  N   MET A 132      39.140  42.260  58.040  1.00  0.00           N
ATOM   1896  HN  MET A 132      38.890  42.050  57.100  1.00  0.00           H
ATOM   1897  CA  MET A 132      40.520  42.720  58.100  1.00  0.00           C
ATOM   1898  HA  MET A 132      41.050  42.080  58.780  1.00  0.00           H
ATOM   1899  CB  MET A 132      40.970  42.670  56.660  1.00  0.00           C
ATOM   1900  HB1 MET A 132      40.260  43.170  55.960  1.00  0.00           H
ATOM   1901  HB2 MET A 132      41.130  41.620  56.340  1.00  0.00           H
ATOM   1902  CG  MET A 132      42.330  43.410  56.280  1.00  0.00           C
ATOM   1903  HG1 MET A 132      43.130  42.830  56.810  1.00  0.00           H
ATOM   1904  HG2 MET A 132      42.330  44.370  56.840  1.00  0.00           H
ATOM   1905  SD  MET A 132      42.940  43.660  54.630  1.00  0.00           S
ATOM   1906  CE  MET A 132      41.790  45.070  54.230  1.00  0.00           C
ATOM   1907  HE1 MET A 132      40.730  44.830  54.010  1.00  0.00           H
ATOM   1908  HE2 MET A 132      42.180  45.660  53.370  1.00  0.00           H
ATOM   1909  HE3 MET A 132      41.780  45.790  55.080  1.00  0.00           H
ATOM   1910  C   MET A 132      40.680  44.170  58.730  1.00  0.00           C
ATOM   1911  O   MET A 132      41.580  44.430  59.480  1.00  0.00           O
ATOM   1912  N   PHE A 133      39.770  45.100  58.370  1.00  0.00           N
ATOM   1913  HN  PHE A 133      39.030  44.910  57.730  1.00  0.00           H
ATOM   1914  CA  PHE A 133      39.630  46.380  59.040  1.00  0.00           C
ATOM   1915  HA  PHE A 133      40.650  46.720  59.060  1.00  0.00           H
ATOM   1916  CB  PHE A 133      38.710  47.300  58.160  1.00  0.00           C
ATOM   1917  HB1 PHE A 133      38.350  48.300  58.490  1.00  0.00           H
ATOM   1918  HB2 PHE A 133      37.800  46.700  57.970  1.00  0.00           H
ATOM   1919  CG  PHE A 133      39.300  47.690  56.820  1.00  0.00           C
ATOM   1920  CD1 PHE A 133      38.640  47.350  55.600  1.00  0.00           C
ATOM   1921  HD1 PHE A 133      37.650  46.940  55.730  1.00  0.00           H
ATOM   1922  CE1 PHE A 133      39.120  47.700  54.390  1.00  0.00           C
ATOM   1923  HE1 PHE A 133      38.640  47.440  53.460  1.00  0.00           H
ATOM   1924  CZ  PHE A 133      40.230  48.520  54.320  1.00  0.00           C
ATOM   1925  HZ  PHE A 133      40.660  48.820  53.370  1.00  0.00           H
ATOM   1926  CD2 PHE A 133      40.590  48.270  56.730  1.00  0.00           C
ATOM   1927  HD2 PHE A 133      41.260  48.360  57.570  1.00  0.00           H
ATOM   1928  CE2 PHE A 133      41.010  48.760  55.460  1.00  0.00           C
ATOM   1929  HE2 PHE A 133      41.980  49.210  55.330  1.00  0.00           H
ATOM   1930  C   PHE A 133      39.130  46.350  60.410  1.00  0.00           C
ATOM   1931  O   PHE A 133      39.830  46.840  61.290  1.00  0.00           O
ATOM   1932  N   THR A 134      37.930  45.800  60.610  1.00  0.00           N
ATOM   1933  HN  THR A 134      37.420  45.300  59.920  1.00  0.00           H
ATOM   1934  CA  THR A 134      37.220  46.110  61.870  1.00  0.00           C
ATOM   1935  HA  THR A 134      37.500  47.100  62.180  1.00  0.00           H
ATOM   1936  CB  THR A 134      35.720  45.690  61.950  1.00  0.00           C
ATOM   1937  HB  THR A 134      35.300  45.790  62.970  1.00  0.00           H
ATOM   1938  OG1 THR A 134      35.430  44.330  61.420  1.00  0.00           O
ATOM   1939  HG1 THR A 134      35.690  44.290  60.500  1.00  0.00           H
ATOM   1940  CG2 THR A 134      34.870  46.620  61.110  1.00  0.00           C
ATOM   1941 HG21 THR A 134      34.960  46.550  60.010  1.00  0.00           H
ATOM   1942 HG22 THR A 134      34.970  47.710  61.350  1.00  0.00           H
ATOM   1943 HG23 THR A 134      33.830  46.300  61.310  1.00  0.00           H
ATOM   1944  C   THR A 134      37.810  45.440  63.060  1.00  0.00           C
ATOM   1945  O   THR A 134      37.760  45.990  64.140  1.00  0.00           O
ATOM   1946  N   SER A 135      38.380  44.250  62.930  1.00  0.00           N
ATOM   1947  HN  SER A 135      38.350  43.740  62.080  1.00  0.00           H
ATOM   1948  CA  SER A 135      39.120  43.620  63.990  1.00  0.00           C
ATOM   1949  HA  SER A 135      38.520  43.410  64.870  1.00  0.00           H
ATOM   1950  CB  SER A 135      39.680  42.240  63.450  1.00  0.00           C
ATOM   1951  HB1 SER A 135      40.200  41.740  64.290  1.00  0.00           H
ATOM   1952  HB2 SER A 135      40.220  42.560  62.530  1.00  0.00           H
ATOM   1953  OG  SER A 135      38.540  41.450  63.120  1.00  0.00           O
ATOM   1954  HG1 SER A 135      38.690  40.580  63.480  1.00  0.00           H
ATOM   1955  C   SER A 135      40.330  44.420  64.380  1.00  0.00           C
ATOM   1956  O   SER A 135      40.430  44.480  65.600  1.00  0.00           O
ATOM   1957  N   ILE A 136      41.120  45.010  63.450  1.00  0.00           N
ATOM   1958  HN  ILE A 136      40.800  45.000  62.510  1.00  0.00           H
ATOM   1959  CA  ILE A 136      42.350  45.790  63.880  1.00  0.00           C
ATOM   1960  HA  ILE A 136      42.740  45.210  64.700  1.00  0.00           H
ATOM   1961  CB  ILE A 136      43.430  45.890  62.840  1.00  0.00           C
ATOM   1962  HB  ILE A 136      43.780  44.840  62.660  1.00  0.00           H
ATOM   1963  CG2 ILE A 136      42.980  46.550  61.500  1.00  0.00           C
ATOM   1964 HG21 ILE A 136      43.760  46.570  60.710  1.00  0.00           H
ATOM   1965 HG22 ILE A 136      42.750  47.610  61.740  1.00  0.00           H
ATOM   1966 HG23 ILE A 136      42.180  45.950  61.030  1.00  0.00           H
ATOM   1967  CG1 ILE A 136      44.770  46.630  63.400  1.00  0.00           C
ATOM   1968 HG11 ILE A 136      44.480  47.550  63.950  1.00  0.00           H
ATOM   1969 HG12 ILE A 136      45.370  47.000  62.550  1.00  0.00           H
ATOM   1970  CD  ILE A 136      45.500  45.790  64.400  1.00  0.00           C
ATOM   1971  HD1 ILE A 136      44.870  45.440  65.250  1.00  0.00           H
ATOM   1972  HD2 ILE A 136      46.400  46.350  64.760  1.00  0.00           H
ATOM   1973  HD3 ILE A 136      45.840  44.870  63.890  1.00  0.00           H
ATOM   1974  C   ILE A 136      41.950  47.180  64.450  1.00  0.00           C
ATOM   1975  O   ILE A 136      42.500  47.600  65.440  1.00  0.00           O
ATOM   1976  N   PHE A 137      40.890  47.780  63.960  1.00  0.00           N
ATOM   1977  HN  PHE A 137      40.430  47.380  63.170  1.00  0.00           H
ATOM   1978  CA  PHE A 137      40.390  49.030  64.510  1.00  0.00           C
ATOM   1979  HA  PHE A 137      41.230  49.700  64.590  1.00  0.00           H
ATOM   1980  CB  PHE A 137      39.240  49.710  63.620  1.00  0.00           C
ATOM   1981  HB1 PHE A 137      38.900  50.680  64.050  1.00  0.00           H
ATOM   1982  HB2 PHE A 137      38.320  49.120  63.440  1.00  0.00           H
ATOM   1983  CG  PHE A 137      39.770  50.160  62.280  1.00  0.00           C
ATOM   1984  CD1 PHE A 137      41.150  50.100  61.910  1.00  0.00           C
ATOM   1985  HD1 PHE A 137      41.910  49.750  62.580  1.00  0.00           H
ATOM   1986  CE1 PHE A 137      41.490  50.380  60.640  1.00  0.00           C
ATOM   1987  HE1 PHE A 137      42.500  50.340  60.280  1.00  0.00           H
ATOM   1988  CZ  PHE A 137      40.590  50.860  59.720  1.00  0.00           C
ATOM   1989  HZ  PHE A 137      41.010  51.130  58.760  1.00  0.00           H
ATOM   1990  CD2 PHE A 137      38.840  50.680  61.360  1.00  0.00           C
ATOM   1991  HD2 PHE A 137      37.800  50.840  61.620  1.00  0.00           H
ATOM   1992  CE2 PHE A 137      39.240  51.040  60.040  1.00  0.00           C
ATOM   1993  HE2 PHE A 137      38.500  51.450  59.360  1.00  0.00           H
ATOM   1994  C   PHE A 137      39.770  48.760  65.850  1.00  0.00           C
ATOM   1995  O   PHE A 137      39.950  49.600  66.720  1.00  0.00           O
ATOM   1996  N   THR A 138      39.030  47.620  66.110  1.00  0.00           N
ATOM   1997  HN  THR A 138      38.900  47.010  65.330  1.00  0.00           H
ATOM   1998  CA  THR A 138      38.560  47.290  67.390  1.00  0.00           C
ATOM   1999  HA  THR A 138      37.880  48.030  67.800  1.00  0.00           H
ATOM   2000  CB  THR A 138      37.660  46.040  67.330  1.00  0.00           C
ATOM   2001  HB  THR A 138      38.110  45.100  66.950  1.00  0.00           H
ATOM   2002  OG1 THR A 138      36.490  46.300  66.560  1.00  0.00           O
ATOM   2003  HG1 THR A 138      36.870  46.180  65.690  1.00  0.00           H
ATOM   2004  CG2 THR A 138      37.190  45.660  68.750  1.00  0.00           C
ATOM   2005 HG21 THR A 138      37.910  45.070  69.360  1.00  0.00           H
ATOM   2006 HG22 THR A 138      36.260  45.080  68.560  1.00  0.00           H
ATOM   2007 HG23 THR A 138      36.930  46.550  69.360  1.00  0.00           H
ATOM   2008  C   THR A 138      39.690  46.930  68.450  1.00  0.00           C
ATOM   2009  O   THR A 138      39.590  47.320  69.590  1.00  0.00           O
ATOM   2010  N   LEU A 139      40.780  46.140  68.060  1.00  0.00           N
ATOM   2011  HN  LEU A 139      40.930  45.680  67.180  1.00  0.00           H
ATOM   2012  CA  LEU A 139      41.950  45.920  68.900  1.00  0.00           C
ATOM   2013  HA  LEU A 139      41.620  45.600  69.880  1.00  0.00           H
ATOM   2014  CB  LEU A 139      42.940  44.970  68.210  1.00  0.00           C
ATOM   2015  HB1 LEU A 139      43.870  44.960  68.830  1.00  0.00           H
ATOM   2016  HB2 LEU A 139      43.120  45.250  67.150  1.00  0.00           H
ATOM   2017  CG  LEU A 139      42.480  43.490  68.190  1.00  0.00           C
ATOM   2018  HG  LEU A 139      41.470  43.310  67.750  1.00  0.00           H
ATOM   2019  CD1 LEU A 139      43.440  42.660  67.360  1.00  0.00           C
ATOM   2020 HD11 LEU A 139      43.620  43.280  66.450  1.00  0.00           H
ATOM   2021 HD12 LEU A 139      42.880  41.750  67.050  1.00  0.00           H
ATOM   2022 HD13 LEU A 139      44.310  42.230  67.890  1.00  0.00           H
ATOM   2023  CD2 LEU A 139      42.270  42.920  69.630  1.00  0.00           C
ATOM   2024 HD21 LEU A 139      42.130  41.820  69.570  1.00  0.00           H
ATOM   2025 HD22 LEU A 139      41.400  43.400  70.120  1.00  0.00           H
ATOM   2026 HD23 LEU A 139      43.140  42.980  70.320  1.00  0.00           H
ATOM   2027  C   LEU A 139      42.620  47.230  69.260  1.00  0.00           C
ATOM   2028  O   LEU A 139      42.900  47.530  70.420  1.00  0.00           O
ATOM   2029  N   THR A 140      42.730  48.160  68.250  1.00  0.00           N
ATOM   2030  HN  THR A 140      42.350  47.820  67.400  1.00  0.00           H
ATOM   2031  CA  THR A 140      43.330  49.520  68.380  1.00  0.00           C
ATOM   2032  HA  THR A 140      44.280  49.420  68.880  1.00  0.00           H
ATOM   2033  CB  THR A 140      43.550  50.200  67.040  1.00  0.00           C
ATOM   2034  HB  THR A 140      42.640  50.440  66.450  1.00  0.00           H
ATOM   2035  OG1 THR A 140      44.240  49.320  66.190  1.00  0.00           O
ATOM   2036  HG1 THR A 140      43.610  48.650  65.900  1.00  0.00           H
ATOM   2037  CG2 THR A 140      44.310  51.500  67.270  1.00  0.00           C
ATOM   2038 HG21 THR A 140      44.420  52.090  66.330  1.00  0.00           H
ATOM   2039 HG22 THR A 140      45.320  51.180  67.610  1.00  0.00           H
ATOM   2040 HG23 THR A 140      43.880  52.160  68.050  1.00  0.00           H
ATOM   2041  C   THR A 140      42.600  50.380  69.390  1.00  0.00           C
ATOM   2042  O   THR A 140      43.190  50.730  70.400  1.00  0.00           O
ATOM   2043  N   MET A 141      41.240  50.510  69.250  1.00  0.00           N
ATOM   2044  HN  MET A 141      40.800  49.920  68.580  1.00  0.00           H
ATOM   2045  CA  MET A 141      40.440  51.200  70.210  1.00  0.00           C
ATOM   2046  HA  MET A 141      40.940  52.160  70.190  1.00  0.00           H
ATOM   2047  CB  MET A 141      38.950  51.380  69.700  1.00  0.00           C
ATOM   2048  HB1 MET A 141      38.300  51.680  70.550  1.00  0.00           H
ATOM   2049  HB2 MET A 141      38.520  50.380  69.470  1.00  0.00           H
ATOM   2050  CG  MET A 141      38.780  52.430  68.560  1.00  0.00           C
ATOM   2051  HG1 MET A 141      37.700  52.450  68.320  1.00  0.00           H
ATOM   2052  HG2 MET A 141      39.410  52.140  67.690  1.00  0.00           H
ATOM   2053  SD  MET A 141      39.030  54.210  69.170  1.00  0.00           S
ATOM   2054  CE  MET A 141      38.380  55.350  67.940  1.00  0.00           C
ATOM   2055  HE1 MET A 141      37.360  55.070  67.590  1.00  0.00           H
ATOM   2056  HE2 MET A 141      39.100  55.390  67.100  1.00  0.00           H
ATOM   2057  HE3 MET A 141      38.210  56.310  68.470  1.00  0.00           H
ATOM   2058  C   MET A 141      40.440  50.640  71.600  1.00  0.00           C
ATOM   2059  O   MET A 141      40.440  51.370  72.530  1.00  0.00           O
ATOM   2060  N   MET A 142      40.450  49.290  71.770  1.00  0.00           N
ATOM   2061  HN  MET A 142      40.370  48.670  71.000  1.00  0.00           H
ATOM   2062  CA  MET A 142      40.660  48.640  73.020  1.00  0.00           C
ATOM   2063  HA  MET A 142      40.020  49.070  73.770  1.00  0.00           H
ATOM   2064  CB  MET A 142      40.380  47.120  72.840  1.00  0.00           C
ATOM   2065  HB1 MET A 142      40.860  46.790  71.890  1.00  0.00           H
ATOM   2066  HB2 MET A 142      39.310  46.990  72.600  1.00  0.00           H
ATOM   2067  CG  MET A 142      40.800  46.140  73.950  1.00  0.00           C
ATOM   2068  HG1 MET A 142      40.860  46.730  74.880  1.00  0.00           H
ATOM   2069  HG2 MET A 142      41.830  45.740  73.870  1.00  0.00           H
ATOM   2070  SD  MET A 142      39.680  44.750  74.340  1.00  0.00           S
ATOM   2071  CE  MET A 142      39.990  44.010  72.830  1.00  0.00           C
ATOM   2072  HE1 MET A 142      39.580  42.980  72.860  1.00  0.00           H
ATOM   2073  HE2 MET A 142      41.090  43.960  72.660  1.00  0.00           H
ATOM   2074  HE3 MET A 142      39.470  44.510  71.990  1.00  0.00           H
ATOM   2075  C   MET A 142      41.980  48.810  73.690  1.00  0.00           C
ATOM   2076  O   MET A 142      42.060  48.980  74.920  1.00  0.00           O
ATOM   2077  N   SER A 143      43.120  48.900  72.920  1.00  0.00           N
ATOM   2078  HN  SER A 143      43.020  48.830  71.930  1.00  0.00           H
ATOM   2079  CA  SER A 143      44.450  49.300  73.440  1.00  0.00           C
ATOM   2080  HA  SER A 143      44.750  48.730  74.300  1.00  0.00           H
ATOM   2081  CB  SER A 143      45.600  49.140  72.500  1.00  0.00           C
ATOM   2082  HB1 SER A 143      46.580  49.410  72.930  1.00  0.00           H
ATOM   2083  HB2 SER A 143      45.400  49.670  71.540  1.00  0.00           H
ATOM   2084  OG  SER A 143      45.570  47.790  72.030  1.00  0.00           O
ATOM   2085  HG1 SER A 143      44.770  47.750  71.510  1.00  0.00           H
ATOM   2086  C   SER A 143      44.410  50.710  73.900  1.00  0.00           C
ATOM   2087  O   SER A 143      44.930  50.990  74.950  1.00  0.00           O
ATOM   2088  N   VAL A 144      43.710  51.650  73.040  1.00  0.00           N
ATOM   2089  HN  VAL A 144      43.250  51.270  72.240  1.00  0.00           H
ATOM   2090  CA  VAL A 144      43.540  53.090  73.280  1.00  0.00           C
ATOM   2091  HA  VAL A 144      44.460  53.560  73.580  1.00  0.00           H
ATOM   2092  CB  VAL A 144      42.780  53.940  72.260  1.00  0.00           C
ATOM   2093  HB  VAL A 144      41.850  53.390  71.980  1.00  0.00           H
ATOM   2094  CG1 VAL A 144      42.480  55.420  72.630  1.00  0.00           C
ATOM   2095 HG11 VAL A 144      41.640  55.420  73.370  1.00  0.00           H
ATOM   2096 HG12 VAL A 144      42.220  55.970  71.700  1.00  0.00           H
ATOM   2097 HG13 VAL A 144      43.350  55.990  73.020  1.00  0.00           H
ATOM   2098  CG2 VAL A 144      43.780  53.970  71.080  1.00  0.00           C
ATOM   2099 HG21 VAL A 144      43.810  52.990  70.560  1.00  0.00           H
ATOM   2100 HG22 VAL A 144      44.830  54.140  71.390  1.00  0.00           H
ATOM   2101 HG23 VAL A 144      43.520  54.710  70.300  1.00  0.00           H
ATOM   2102  C   VAL A 144      42.750  53.290  74.620  1.00  0.00           C
ATOM   2103  O   VAL A 144      43.160  54.120  75.450  1.00  0.00           O
ATOM   2104  N   ASP A 145      41.660  52.550  74.930  1.00  0.00           N
ATOM   2105  HN  ASP A 145      41.300  51.860  74.300  1.00  0.00           H
ATOM   2106  CA  ASP A 145      40.910  52.500  76.140  1.00  0.00           C
ATOM   2107  HA  ASP A 145      40.500  53.490  76.260  1.00  0.00           H
ATOM   2108  CB  ASP A 145      39.650  51.530  76.080  1.00  0.00           C
ATOM   2109  HB1 ASP A 145      39.880  50.450  75.980  1.00  0.00           H
ATOM   2110  HB2 ASP A 145      39.110  51.760  75.140  1.00  0.00           H
ATOM   2111  CG  ASP A 145      38.700  51.580  77.230  1.00  0.00           C
ATOM   2112  OD1 ASP A 145      38.240  52.650  77.610  1.00  0.00           O
ATOM   2113  OD2 ASP A 145      38.550  50.480  77.860  1.00  0.00           O
ATOM   2114  C   ASP A 145      41.790  52.010  77.340  1.00  0.00           C
ATOM   2115  O   ASP A 145      41.710  52.630  78.410  1.00  0.00           O
ATOM   2116  N   ARG A 146      42.590  50.990  77.150  1.00  0.00           N
ATOM   2117  HN  ARG A 146      42.550  50.370  76.370  1.00  0.00           H
ATOM   2118  CA  ARG A 146      43.410  50.480  78.180  1.00  0.00           C
ATOM   2119  HA  ARG A 146      42.770  50.300  79.030  1.00  0.00           H
ATOM   2120  CB  ARG A 146      43.880  49.150  77.660  1.00  0.00           C
ATOM   2121  HB1 ARG A 146      44.490  49.350  76.750  1.00  0.00           H
ATOM   2122  HB2 ARG A 146      42.960  48.590  77.400  1.00  0.00           H
ATOM   2123  CG  ARG A 146      44.620  48.230  78.650  1.00  0.00           C
ATOM   2124  HG1 ARG A 146      45.710  48.400  78.720  1.00  0.00           H
ATOM   2125  HG2 ARG A 146      44.620  47.210  78.210  1.00  0.00           H
ATOM   2126  CD  ARG A 146      44.010  48.100  79.980  1.00  0.00           C
ATOM   2127  HD1 ARG A 146      44.110  49.080  80.500  1.00  0.00           H
ATOM   2128  HD2 ARG A 146      44.570  47.360  80.590  1.00  0.00           H
ATOM   2129  NE  ARG A 146      42.560  47.840  79.880  1.00  0.00           N
ATOM   2130  HE  ARG A 146      42.110  47.630  79.010  1.00  0.00           H
ATOM   2131  CZ  ARG A 146      41.810  47.820  80.910  1.00  0.00           C
ATOM   2132  NH1 ARG A 146      42.200  47.960  82.140  1.00  0.00           N
ATOM   2133 HH11 ARG A 146      43.170  47.730  82.280  1.00  0.00           H
ATOM   2134 HH12 ARG A 146      41.530  48.070  82.880  1.00  0.00           H
ATOM   2135  NH2 ARG A 146      40.510  47.730  80.730  1.00  0.00           N
ATOM   2136 HH21 ARG A 146      40.180  47.640  79.790  1.00  0.00           H
ATOM   2137 HH22 ARG A 146      39.870  47.870  81.500  1.00  0.00           H
ATOM   2138  C   ARG A 146      44.600  51.340  78.530  1.00  0.00           C
ATOM   2139  O   ARG A 146      44.910  51.560  79.720  1.00  0.00           O
ATOM   2140  N   TYR A 147      45.130  52.140  77.620  1.00  0.00           N
ATOM   2141  HN  TYR A 147      44.840  51.980  76.680  1.00  0.00           H
ATOM   2142  CA  TYR A 147      46.130  53.260  77.810  1.00  0.00           C
ATOM   2143  HA  TYR A 147      47.050  52.810  78.140  1.00  0.00           H
ATOM   2144  CB  TYR A 147      46.480  53.830  76.500  1.00  0.00           C
ATOM   2145  HB1 TYR A 147      45.500  53.970  75.980  1.00  0.00           H
ATOM   2146  HB2 TYR A 147      47.050  53.140  75.850  1.00  0.00           H
ATOM   2147  CG  TYR A 147      47.310  55.110  76.600  1.00  0.00           C
ATOM   2148  CD1 TYR A 147      48.510  55.120  77.330  1.00  0.00           C
ATOM   2149  HD1 TYR A 147      48.860  54.230  77.830  1.00  0.00           H
ATOM   2150  CE1 TYR A 147      49.150  56.300  77.650  1.00  0.00           C
ATOM   2151  HE1 TYR A 147      50.070  56.380  78.210  1.00  0.00           H
ATOM   2152  CZ  TYR A 147      48.650  57.460  77.030  1.00  0.00           C
ATOM   2153  OH  TYR A 147      49.370  58.640  77.160  1.00  0.00           O
ATOM   2154  HH  TYR A 147      49.040  59.250  76.500  1.00  0.00           H
ATOM   2155  CD2 TYR A 147      46.880  56.240  75.920  1.00  0.00           C
ATOM   2156  HD2 TYR A 147      45.940  56.330  75.390  1.00  0.00           H
ATOM   2157  CE2 TYR A 147      47.650  57.400  76.110  1.00  0.00           C
ATOM   2158  HE2 TYR A 147      47.350  58.310  75.620  1.00  0.00           H
ATOM   2159  C   TYR A 147      45.750  54.250  78.830  1.00  0.00           C
ATOM   2160  O   TYR A 147      46.480  54.460  79.810  1.00  0.00           O
ATOM   2161  N   ILE A 148      44.560  54.920  78.630  1.00  0.00           N
ATOM   2162  HN  ILE A 148      43.960  54.600  77.890  1.00  0.00           H
ATOM   2163  CA  ILE A 148      44.080  55.890  79.600  1.00  0.00           C
ATOM   2164  HA  ILE A 148      44.930  56.550  79.710  1.00  0.00           H
ATOM   2165  CB  ILE A 148      42.890  56.760  79.070  1.00  0.00           C
ATOM   2166  HB  ILE A 148      43.220  57.150  78.080  1.00  0.00           H
ATOM   2167  CG2 ILE A 148      41.620  55.900  78.960  1.00  0.00           C
ATOM   2168 HG21 ILE A 148      41.340  55.430  79.930  1.00  0.00           H
ATOM   2169 HG22 ILE A 148      41.800  55.070  78.240  1.00  0.00           H
ATOM   2170 HG23 ILE A 148      40.850  56.590  78.570  1.00  0.00           H
ATOM   2171  CG1 ILE A 148      42.650  58.030  79.970  1.00  0.00           C
ATOM   2172 HG11 ILE A 148      43.570  58.530  80.330  1.00  0.00           H
ATOM   2173 HG12 ILE A 148      42.120  57.670  80.880  1.00  0.00           H
ATOM   2174  CD  ILE A 148      41.720  59.090  79.300  1.00  0.00           C
ATOM   2175  HD1 ILE A 148      40.730  58.640  79.530  1.00  0.00           H
ATOM   2176  HD2 ILE A 148      41.790  59.110  78.200  1.00  0.00           H
ATOM   2177  HD3 ILE A 148      41.710  60.120  79.710  1.00  0.00           H
ATOM   2178  C   ILE A 148      43.690  55.370  81.020  1.00  0.00           C
ATOM   2179  O   ILE A 148      44.030  56.020  82.030  1.00  0.00           O
ATOM   2180  N   ALA A 149      43.190  54.120  81.140  1.00  0.00           N
ATOM   2181  HN  ALA A 149      42.860  53.660  80.320  1.00  0.00           H
ATOM   2182  CA  ALA A 149      42.980  53.430  82.410  1.00  0.00           C
ATOM   2183  HA  ALA A 149      42.270  53.970  83.030  1.00  0.00           H
ATOM   2184  CB  ALA A 149      42.270  52.030  82.080  1.00  0.00           C
ATOM   2185  HB1 ALA A 149      41.240  52.060  81.680  1.00  0.00           H
ATOM   2186  HB2 ALA A 149      42.130  51.360  82.960  1.00  0.00           H
ATOM   2187  HB3 ALA A 149      42.880  51.420  81.380  1.00  0.00           H
ATOM   2188  C   ALA A 149      44.220  53.220  83.240  1.00  0.00           C
ATOM   2189  O   ALA A 149      44.280  53.380  84.460  1.00  0.00           O
ATOM   2190  N   VAL A 150      45.260  52.670  82.610  1.00  0.00           N
ATOM   2191  HN  VAL A 150      45.290  52.300  81.690  1.00  0.00           H
ATOM   2192  CA  VAL A 150      46.560  52.460  83.340  1.00  0.00           C
ATOM   2193  HA  VAL A 150      46.330  52.040  84.310  1.00  0.00           H
ATOM   2194  CB  VAL A 150      47.520  51.510  82.530  1.00  0.00           C
ATOM   2195  HB  VAL A 150      47.750  52.040  81.590  1.00  0.00           H
ATOM   2196  CG1 VAL A 150      48.800  51.260  83.340  1.00  0.00           C
ATOM   2197 HG11 VAL A 150      49.320  52.220  83.520  1.00  0.00           H
ATOM   2198 HG12 VAL A 150      49.470  50.620  82.730  1.00  0.00           H
ATOM   2199 HG13 VAL A 150      48.820  50.690  84.290  1.00  0.00           H
ATOM   2200  CG2 VAL A 150      46.960  50.070  82.260  1.00  0.00           C
ATOM   2201 HG21 VAL A 150      46.520  49.690  83.210  1.00  0.00           H
ATOM   2202 HG22 VAL A 150      47.660  49.260  81.970  1.00  0.00           H
ATOM   2203 HG23 VAL A 150      46.060  50.190  81.620  1.00  0.00           H
ATOM   2204  C   VAL A 150      47.230  53.780  83.700  1.00  0.00           C
ATOM   2205  O   VAL A 150      47.540  54.060  84.880  1.00  0.00           O
ATOM   2206  N   CYS A 151      47.350  54.700  82.750  1.00  0.00           N
ATOM   2207  HN  CYS A 151      47.060  54.680  81.800  1.00  0.00           H
ATOM   2208  CA  CYS A 151      48.140  55.900  83.020  1.00  0.00           C
ATOM   2209  HA  CYS A 151      48.980  55.550  83.600  1.00  0.00           H
ATOM   2210  CB  CYS A 151      48.830  56.310  81.670  1.00  0.00           C
ATOM   2211  HB1 CYS A 151      49.200  57.340  81.790  1.00  0.00           H
ATOM   2212  HB2 CYS A 151      48.090  56.330  80.840  1.00  0.00           H
ATOM   2213  SG  CYS A 151      50.210  55.190  81.290  1.00  0.00           S
ATOM   2214  HG1 CYS A 151      49.380  54.430  80.600  1.00  0.00           H
ATOM   2215  C   CYS A 151      47.370  57.100  83.720  1.00  0.00           C
ATOM   2216  O   CYS A 151      48.090  57.930  84.270  1.00  0.00           O
ATOM   2217  N   HSD A 152      46.000  57.100  83.690  1.00  0.00           N
ATOM   2218  HN  HSD A 152      45.400  56.390  83.330  1.00  0.00           H
ATOM   2219  CA  HSD A 152      45.200  58.260  84.120  1.00  0.00           C
ATOM   2220  HA  HSD A 152      45.730  58.830  84.870  1.00  0.00           H
ATOM   2221  CB  HSD A 152      44.930  59.200  82.870  1.00  0.00           C
ATOM   2222  HB1 HSD A 152      44.330  60.050  83.270  1.00  0.00           H
ATOM   2223  HB2 HSD A 152      44.420  58.580  82.100  1.00  0.00           H
ATOM   2224  ND1 HSD A 152      46.970  60.830  82.760  1.00  0.00           N
ATOM   2225  HD1 HSD A 152      46.740  61.360  83.580  1.00  0.00           H
ATOM   2226  CG  HSD A 152      46.200  59.760  82.290  1.00  0.00           C
ATOM   2227  CE1 HSD A 152      48.050  60.930  81.900  1.00  0.00           C
ATOM   2228  HE1 HSD A 152      48.810  61.670  82.160  1.00  0.00           H
ATOM   2229  NE2 HSD A 152      48.010  60.110  80.910  1.00  0.00           N
ATOM   2230  CD2 HSD A 152      46.820  59.360  81.070  1.00  0.00           C
ATOM   2231  HD2 HSD A 152      46.460  58.620  80.370  1.00  0.00           H
ATOM   2232  C   HSD A 152      43.970  57.850  84.850  1.00  0.00           C
ATOM   2233  O   HSD A 152      42.940  58.100  84.280  1.00  0.00           O
ATOM   2234  N   PRO A 153      44.040  57.310  86.070  1.00  0.00           N
ATOM   2235  CD  PRO A 153      45.180  57.020  86.940  1.00  0.00           C
ATOM   2236  HD1 PRO A 153      45.150  57.740  87.780  1.00  0.00           H
ATOM   2237  HD2 PRO A 153      46.170  57.170  86.440  1.00  0.00           H
ATOM   2238  CA  PRO A 153      42.850  56.530  86.500  1.00  0.00           C
ATOM   2239  HA  PRO A 153      42.380  55.960  85.710  1.00  0.00           H
ATOM   2240  CB  PRO A 153      43.360  55.760  87.700  1.00  0.00           C
ATOM   2241  HB1 PRO A 153      42.980  54.720  87.820  1.00  0.00           H
ATOM   2242  HB2 PRO A 153      43.320  56.320  88.660  1.00  0.00           H
ATOM   2243  CG  PRO A 153      44.860  55.650  87.490  1.00  0.00           C
ATOM   2244  HG1 PRO A 153      45.340  55.360  88.450  1.00  0.00           H
ATOM   2245  HG2 PRO A 153      44.960  54.820  86.760  1.00  0.00           H
ATOM   2246  C   PRO A 153      41.650  57.360  86.830  1.00  0.00           C
ATOM   2247  O   PRO A 153      40.540  56.960  86.360  1.00  0.00           O
ATOM   2248  N   VAL A 154      41.780  58.480  87.550  1.00  0.00           N
ATOM   2249  HN  VAL A 154      42.730  58.680  87.770  1.00  0.00           H
ATOM   2250  CA  VAL A 154      40.630  59.270  88.050  1.00  0.00           C
ATOM   2251  HA  VAL A 154      40.050  58.560  88.620  1.00  0.00           H
ATOM   2252  CB  VAL A 154      41.090  60.290  88.980  1.00  0.00           C
ATOM   2253  HB  VAL A 154      41.950  60.820  88.530  1.00  0.00           H
ATOM   2254  CG1 VAL A 154      40.000  61.360  89.250  1.00  0.00           C
ATOM   2255 HG11 VAL A 154      39.130  60.850  89.730  1.00  0.00           H
ATOM   2256 HG12 VAL A 154      39.690  61.960  88.370  1.00  0.00           H
ATOM   2257 HG13 VAL A 154      40.440  62.130  89.910  1.00  0.00           H
ATOM   2258  CG2 VAL A 154      41.380  59.670  90.390  1.00  0.00           C
ATOM   2259 HG21 VAL A 154      41.890  60.370  91.090  1.00  0.00           H
ATOM   2260 HG22 VAL A 154      42.110  58.840  90.250  1.00  0.00           H
ATOM   2261 HG23 VAL A 154      40.480  59.270  90.900  1.00  0.00           H
ATOM   2262  C   VAL A 154      39.880  59.790  86.780  1.00  0.00           C
ATOM   2263  O   VAL A 154      38.660  59.630  86.620  1.00  0.00           O
ATOM   2264  N   LYS A 155      40.630  60.250  85.790  1.00  0.00           N
ATOM   2265  HN  LYS A 155      41.580  60.410  86.040  1.00  0.00           H
ATOM   2266  CA  LYS A 155      40.250  60.750  84.450  1.00  0.00           C
ATOM   2267  HA  LYS A 155      39.390  61.360  84.670  1.00  0.00           H
ATOM   2268  CB  LYS A 155      41.360  61.610  83.750  1.00  0.00           C
ATOM   2269  HB1 LYS A 155      42.220  60.970  84.050  1.00  0.00           H
ATOM   2270  HB2 LYS A 155      41.510  62.560  84.310  1.00  0.00           H
ATOM   2271  CG  LYS A 155      41.280  62.010  82.260  1.00  0.00           C
ATOM   2272  HG1 LYS A 155      40.440  62.730  82.140  1.00  0.00           H
ATOM   2273  HG2 LYS A 155      40.830  61.090  81.810  1.00  0.00           H
ATOM   2274  CD  LYS A 155      42.560  62.570  81.690  1.00  0.00           C
ATOM   2275  HD1 LYS A 155      42.480  62.980  80.660  1.00  0.00           H
ATOM   2276  HD2 LYS A 155      43.330  61.770  81.630  1.00  0.00           H
ATOM   2277  CE  LYS A 155      43.130  63.630  82.630  1.00  0.00           C
ATOM   2278  HE1 LYS A 155      43.460  63.200  83.600  1.00  0.00           H
ATOM   2279  HE2 LYS A 155      42.430  64.470  82.810  1.00  0.00           H
ATOM   2280  NZ  LYS A 155      44.310  64.260  81.950  1.00  0.00           N
ATOM   2281  HZ1 LYS A 155      45.130  63.620  81.840  1.00  0.00           H
ATOM   2282  HZ2 LYS A 155      44.630  65.180  82.320  1.00  0.00           H
ATOM   2283  HZ3 LYS A 155      43.950  64.480  81.010  1.00  0.00           H
ATOM   2284  C   LYS A 155      39.670  59.680  83.540  1.00  0.00           C
ATOM   2285  O   LYS A 155      38.570  59.820  82.920  1.00  0.00           O
ATOM   2286  N   ALA A 156      40.270  58.460  83.610  1.00  0.00           N
ATOM   2287  HN  ALA A 156      41.090  58.170  84.100  1.00  0.00           H
ATOM   2288  CA  ALA A 156      39.690  57.240  82.960  1.00  0.00           C
ATOM   2289  HA  ALA A 156      39.570  57.430  81.910  1.00  0.00           H
ATOM   2290  CB  ALA A 156      40.730  56.170  83.240  1.00  0.00           C
ATOM   2291  HB1 ALA A 156      40.490  55.210  82.720  1.00  0.00           H
ATOM   2292  HB2 ALA A 156      40.910  55.960  84.310  1.00  0.00           H
ATOM   2293  HB3 ALA A 156      41.670  56.410  82.700  1.00  0.00           H
ATOM   2294  C   ALA A 156      38.340  56.800  83.490  1.00  0.00           C
ATOM   2295  O   ALA A 156      37.440  56.450  82.760  1.00  0.00           O
ATOM   2296  N   LEU A 157      38.140  56.800  84.740  1.00  0.00           N
ATOM   2297  HN  LEU A 157      38.970  56.890  85.280  1.00  0.00           H
ATOM   2298  CA  LEU A 157      36.910  56.400  85.360  1.00  0.00           C
ATOM   2299  HA  LEU A 157      36.750  55.390  85.020  1.00  0.00           H
ATOM   2300  CB  LEU A 157      37.040  56.390  86.890  1.00  0.00           C
ATOM   2301  HB1 LEU A 157      37.170  57.420  87.290  1.00  0.00           H
ATOM   2302  HB2 LEU A 157      37.890  55.690  87.010  1.00  0.00           H
ATOM   2303  CG  LEU A 157      35.830  55.720  87.650  1.00  0.00           C
ATOM   2304  HG  LEU A 157      34.870  56.120  87.250  1.00  0.00           H
ATOM   2305  CD1 LEU A 157      35.730  54.230  87.250  1.00  0.00           C
ATOM   2306 HD11 LEU A 157      36.050  54.050  86.200  1.00  0.00           H
ATOM   2307 HD12 LEU A 157      34.690  53.940  87.480  1.00  0.00           H
ATOM   2308 HD13 LEU A 157      36.510  53.680  87.830  1.00  0.00           H
ATOM   2309  CD2 LEU A 157      35.950  55.840  89.190  1.00  0.00           C
ATOM   2310 HD21 LEU A 157      35.120  55.300  89.700  1.00  0.00           H
ATOM   2311 HD22 LEU A 157      35.900  56.920  89.430  1.00  0.00           H
ATOM   2312 HD23 LEU A 157      36.940  55.400  89.420  1.00  0.00           H
ATOM   2313  C   LEU A 157      35.640  57.160  85.020  1.00  0.00           C
ATOM   2314  O   LEU A 157      34.690  56.550  84.630  1.00  0.00           O
ATOM   2315  N   ASP A 158      35.650  58.510  85.020  1.00  0.00           N
ATOM   2316  HN  ASP A 158      36.440  59.040  85.320  1.00  0.00           H
ATOM   2317  CA  ASP A 158      34.470  59.240  84.470  1.00  0.00           C
ATOM   2318  HA  ASP A 158      33.580  58.770  84.840  1.00  0.00           H
ATOM   2319  CB  ASP A 158      34.780  60.660  84.960  1.00  0.00           C
ATOM   2320  HB1 ASP A 158      34.260  61.450  84.380  1.00  0.00           H
ATOM   2321  HB2 ASP A 158      35.820  60.940  84.690  1.00  0.00           H
ATOM   2322  CG  ASP A 158      34.510  60.880  86.460  1.00  0.00           C
ATOM   2323  OD1 ASP A 158      35.090  61.900  86.990  1.00  0.00           O
ATOM   2324  OD2 ASP A 158      33.690  60.180  87.060  1.00  0.00           O
ATOM   2325  C   ASP A 158      34.360  59.120  82.940  1.00  0.00           C
ATOM   2326  O   ASP A 158      33.290  59.100  82.320  1.00  0.00           O
ATOM   2327  N   PHE A 159      35.540  58.930  82.300  1.00  0.00           N
ATOM   2328  HN  PHE A 159      36.380  58.800  82.820  1.00  0.00           H
ATOM   2329  CA  PHE A 159      35.470  58.820  80.810  1.00  0.00           C
ATOM   2330  HA  PHE A 159      34.780  59.520  80.360  1.00  0.00           H
ATOM   2331  CB  PHE A 159      36.940  59.080  80.370  1.00  0.00           C
ATOM   2332  HB1 PHE A 159      37.550  58.400  81.010  1.00  0.00           H
ATOM   2333  HB2 PHE A 159      37.220  60.130  80.640  1.00  0.00           H
ATOM   2334  CG  PHE A 159      37.170  59.010  78.890  1.00  0.00           C
ATOM   2335  CD1 PHE A 159      36.240  59.460  77.960  1.00  0.00           C
ATOM   2336  HD1 PHE A 159      35.360  60.030  78.230  1.00  0.00           H
ATOM   2337  CE1 PHE A 159      36.480  59.280  76.600  1.00  0.00           C
ATOM   2338  HE1 PHE A 159      35.850  59.680  75.810  1.00  0.00           H
ATOM   2339  CZ  PHE A 159      37.630  58.590  76.080  1.00  0.00           C
ATOM   2340  HZ  PHE A 159      37.820  58.380  75.040  1.00  0.00           H
ATOM   2341  CD2 PHE A 159      38.290  58.360  78.400  1.00  0.00           C
ATOM   2342  HD2 PHE A 159      38.960  57.870  79.110  1.00  0.00           H
ATOM   2343  CE2 PHE A 159      38.550  58.150  77.090  1.00  0.00           C
ATOM   2344  HE2 PHE A 159      39.470  57.670  76.780  1.00  0.00           H
ATOM   2345  C   PHE A 159      34.960  57.480  80.300  1.00  0.00           C
ATOM   2346  O   PHE A 159      34.110  57.420  79.390  1.00  0.00           O
ATOM   2347  N   ARG A 160      35.330  56.310  80.840  1.00  0.00           N
ATOM   2348  HN  ARG A 160      35.600  56.340  81.800  1.00  0.00           H
ATOM   2349  CA  ARG A 160      35.210  55.010  80.170  1.00  0.00           C
ATOM   2350  HA  ARG A 160      35.200  55.220  79.110  1.00  0.00           H
ATOM   2351  CB  ARG A 160      36.350  54.010  80.630  1.00  0.00           C
ATOM   2352  HB1 ARG A 160      36.200  52.980  80.240  1.00  0.00           H
ATOM   2353  HB2 ARG A 160      36.330  53.890  81.740  1.00  0.00           H
ATOM   2354  CG  ARG A 160      37.770  54.400  80.240  1.00  0.00           C
ATOM   2355  HG1 ARG A 160      38.030  55.420  80.580  1.00  0.00           H
ATOM   2356  HG2 ARG A 160      37.910  54.270  79.150  1.00  0.00           H
ATOM   2357  CD  ARG A 160      38.840  53.400  80.820  1.00  0.00           C
ATOM   2358  HD1 ARG A 160      38.710  53.490  81.920  1.00  0.00           H
ATOM   2359  HD2 ARG A 160      39.870  53.730  80.550  1.00  0.00           H
ATOM   2360  NE  ARG A 160      38.700  51.990  80.310  1.00  0.00           N
ATOM   2361  HE  ARG A 160      38.580  51.870  79.330  1.00  0.00           H
ATOM   2362  CZ  ARG A 160      38.430  50.940  81.080  1.00  0.00           C
ATOM   2363  NH1 ARG A 160      38.600  50.890  82.370  1.00  0.00           N
ATOM   2364 HH11 ARG A 160      39.020  51.660  82.830  1.00  0.00           H
ATOM   2365 HH12 ARG A 160      38.500  50.000  82.830  1.00  0.00           H
ATOM   2366  NH2 ARG A 160      37.710  50.010  80.460  1.00  0.00           N
ATOM   2367 HH21 ARG A 160      37.750  50.130  79.470  1.00  0.00           H
ATOM   2368 HH22 ARG A 160      37.280  49.180  80.810  1.00  0.00           H
ATOM   2369  C   ARG A 160      33.890  54.280  80.340  1.00  0.00           C
ATOM   2370  O   ARG A 160      33.790  53.110  80.750  1.00  0.00           O
ATOM   2371  N   THR A 161      32.820  54.960  79.980  1.00  0.00           N
ATOM   2372  HN  THR A 161      32.980  55.940  79.850  1.00  0.00           H
ATOM   2373  CA  THR A 161      31.570  54.260  79.820  1.00  0.00           C
ATOM   2374  HA  THR A 161      31.390  54.000  80.850  1.00  0.00           H
ATOM   2375  CB  THR A 161      30.400  55.150  79.570  1.00  0.00           C
ATOM   2376  HB  THR A 161      29.450  54.600  79.410  1.00  0.00           H
ATOM   2377  OG1 THR A 161      30.720  56.110  78.570  1.00  0.00           O
ATOM   2378  HG1 THR A 161      30.070  56.810  78.660  1.00  0.00           H
ATOM   2379  CG2 THR A 161      30.240  56.060  80.860  1.00  0.00           C
ATOM   2380 HG21 THR A 161      31.190  56.640  80.870  1.00  0.00           H
ATOM   2381 HG22 THR A 161      30.120  55.470  81.790  1.00  0.00           H
ATOM   2382 HG23 THR A 161      29.340  56.700  80.710  1.00  0.00           H
ATOM   2383  C   THR A 161      31.410  53.090  78.810  1.00  0.00           C
ATOM   2384  O   THR A 161      31.960  53.140  77.740  1.00  0.00           O
ATOM   2385  N   PRO A 162      30.620  52.040  79.110  1.00  0.00           N
ATOM   2386  CD  PRO A 162      30.190  51.650  80.480  1.00  0.00           C
ATOM   2387  HD1 PRO A 162      29.370  52.330  80.790  1.00  0.00           H
ATOM   2388  HD2 PRO A 162      31.090  51.640  81.130  1.00  0.00           H
ATOM   2389  CA  PRO A 162      30.070  51.140  78.150  1.00  0.00           C
ATOM   2390  HA  PRO A 162      30.960  50.620  77.830  1.00  0.00           H
ATOM   2391  CB  PRO A 162      29.050  50.260  78.900  1.00  0.00           C
ATOM   2392  HB1 PRO A 162      28.810  49.250  78.500  1.00  0.00           H
ATOM   2393  HB2 PRO A 162      28.030  50.690  78.990  1.00  0.00           H
ATOM   2394  CG  PRO A 162      29.550  50.270  80.370  1.00  0.00           C
ATOM   2395  HG1 PRO A 162      28.770  49.980  81.100  1.00  0.00           H
ATOM   2396  HG2 PRO A 162      30.390  49.560  80.510  1.00  0.00           H
ATOM   2397  C   PRO A 162      29.400  51.810  76.990  1.00  0.00           C
ATOM   2398  O   PRO A 162      29.440  51.300  75.880  1.00  0.00           O
ATOM   2399  N   ALA A 163      28.680  52.930  77.190  1.00  0.00           N
ATOM   2400  HN  ALA A 163      28.350  53.180  78.100  1.00  0.00           H
ATOM   2401  CA  ALA A 163      28.110  53.840  76.230  1.00  0.00           C
ATOM   2402  HA  ALA A 163      27.580  53.350  75.430  1.00  0.00           H
ATOM   2403  CB  ALA A 163      27.190  54.780  76.930  1.00  0.00           C
ATOM   2404  HB1 ALA A 163      26.350  54.150  77.300  1.00  0.00           H
ATOM   2405  HB2 ALA A 163      26.750  55.610  76.330  1.00  0.00           H
ATOM   2406  HB3 ALA A 163      27.680  55.210  77.820  1.00  0.00           H
ATOM   2407  C   ALA A 163      29.140  54.610  75.350  1.00  0.00           C
ATOM   2408  O   ALA A 163      28.940  54.660  74.130  1.00  0.00           O
ATOM   2409  N   LYS A 164      30.300  55.060  75.900  1.00  0.00           N
ATOM   2410  HN  LYS A 164      30.500  54.980  76.880  1.00  0.00           H
ATOM   2411  CA  LYS A 164      31.480  55.590  75.160  1.00  0.00           C
ATOM   2412  HA  LYS A 164      31.130  56.340  74.470  1.00  0.00           H
ATOM   2413  CB  LYS A 164      32.570  56.120  76.080  1.00  0.00           C
ATOM   2414  HB1 LYS A 164      32.750  55.400  76.910  1.00  0.00           H
ATOM   2415  HB2 LYS A 164      32.140  56.980  76.640  1.00  0.00           H
ATOM   2416  CG  LYS A 164      33.940  56.560  75.420  1.00  0.00           C
ATOM   2417  HG1 LYS A 164      34.340  57.360  76.070  1.00  0.00           H
ATOM   2418  HG2 LYS A 164      33.600  57.010  74.460  1.00  0.00           H
ATOM   2419  CD  LYS A 164      34.980  55.470  75.030  1.00  0.00           C
ATOM   2420  HD1 LYS A 164      35.760  56.040  74.480  1.00  0.00           H
ATOM   2421  HD2 LYS A 164      34.620  54.710  74.300  1.00  0.00           H
ATOM   2422  CE  LYS A 164      35.670  54.760  76.250  1.00  0.00           C
ATOM   2423  HE1 LYS A 164      35.030  54.080  76.850  1.00  0.00           H
ATOM   2424  HE2 LYS A 164      36.090  55.550  76.910  1.00  0.00           H
ATOM   2425  NZ  LYS A 164      36.840  54.080  75.850  1.00  0.00           N
ATOM   2426  HZ1 LYS A 164      37.600  54.700  75.500  1.00  0.00           H
ATOM   2427  HZ2 LYS A 164      36.600  53.500  75.030  1.00  0.00           H
ATOM   2428  HZ3 LYS A 164      37.260  53.540  76.640  1.00  0.00           H
ATOM   2429  C   LYS A 164      31.990  54.570  74.210  1.00  0.00           C
ATOM   2430  O   LYS A 164      32.070  54.730  73.020  1.00  0.00           O
ATOM   2431  N   ALA A 165      32.090  53.350  74.710  1.00  0.00           N
ATOM   2432  HN  ALA A 165      32.160  53.240  75.690  1.00  0.00           H
ATOM   2433  CA  ALA A 165      32.440  52.150  74.020  1.00  0.00           C
ATOM   2434  HA  ALA A 165      33.390  52.420  73.600  1.00  0.00           H
ATOM   2435  CB  ALA A 165      32.750  50.960  74.950  1.00  0.00           C
ATOM   2436  HB1 ALA A 165      33.100  50.070  74.400  1.00  0.00           H
ATOM   2437  HB2 ALA A 165      31.830  50.540  75.410  1.00  0.00           H
ATOM   2438  HB3 ALA A 165      33.560  51.230  75.660  1.00  0.00           H
ATOM   2439  C   ALA A 165      31.490  51.680  72.860  1.00  0.00           C
ATOM   2440  O   ALA A 165      31.990  51.320  71.790  1.00  0.00           O
ATOM   2441  N   LYS A 166      30.160  51.710  73.090  1.00  0.00           N
ATOM   2442  HN  LYS A 166      29.890  52.060  73.980  1.00  0.00           H
ATOM   2443  CA  LYS A 166      29.120  51.480  72.190  1.00  0.00           C
ATOM   2444  HA  LYS A 166      29.320  50.530  71.700  1.00  0.00           H
ATOM   2445  CB  LYS A 166      27.650  51.420  72.900  1.00  0.00           C
ATOM   2446  HB1 LYS A 166      26.800  51.430  72.180  1.00  0.00           H
ATOM   2447  HB2 LYS A 166      27.410  52.320  73.520  1.00  0.00           H
ATOM   2448  CG  LYS A 166      27.460  50.090  73.730  1.00  0.00           C
ATOM   2449  HG1 LYS A 166      28.440  49.780  74.150  1.00  0.00           H
ATOM   2450  HG2 LYS A 166      27.210  49.300  73.000  1.00  0.00           H
ATOM   2451  CD  LYS A 166      26.410  50.210  74.840  1.00  0.00           C
ATOM   2452  HD1 LYS A 166      26.780  51.060  75.460  1.00  0.00           H
ATOM   2453  HD2 LYS A 166      26.490  49.260  75.400  1.00  0.00           H
ATOM   2454  CE  LYS A 166      24.950  50.390  74.320  1.00  0.00           C
ATOM   2455  HE1 LYS A 166      24.720  49.440  73.800  1.00  0.00           H
ATOM   2456  HE2 LYS A 166      24.960  51.270  73.640  1.00  0.00           H
ATOM   2457  NZ  LYS A 166      23.920  50.430  75.430  1.00  0.00           N
ATOM   2458  HZ1 LYS A 166      23.750  49.470  75.780  1.00  0.00           H
ATOM   2459  HZ2 LYS A 166      23.020  50.750  75.020  1.00  0.00           H
ATOM   2460  HZ3 LYS A 166      24.200  51.030  76.240  1.00  0.00           H
ATOM   2461  C   LYS A 166      29.100  52.530  71.110  1.00  0.00           C
ATOM   2462  O   LYS A 166      28.770  52.300  69.960  1.00  0.00           O
ATOM   2463  N   LEU A 167      29.460  53.800  71.450  1.00  0.00           N
ATOM   2464  HN  LEU A 167      29.740  54.070  72.360  1.00  0.00           H
ATOM   2465  CA  LEU A 167      29.550  54.930  70.530  1.00  0.00           C
ATOM   2466  HA  LEU A 167      28.630  54.910  69.970  1.00  0.00           H
ATOM   2467  CB  LEU A 167      29.700  56.310  71.160  1.00  0.00           C
ATOM   2468  HB1 LEU A 167      30.580  56.270  71.840  1.00  0.00           H
ATOM   2469  HB2 LEU A 167      28.840  56.630  71.780  1.00  0.00           H
ATOM   2470  CG  LEU A 167      30.000  57.510  70.210  1.00  0.00           C
ATOM   2471  HG  LEU A 167      30.910  57.310  69.610  1.00  0.00           H
ATOM   2472  CD1 LEU A 167      28.850  57.800  69.280  1.00  0.00           C
ATOM   2473 HD11 LEU A 167      27.910  57.950  69.850  1.00  0.00           H
ATOM   2474 HD12 LEU A 167      28.660  57.040  68.500  1.00  0.00           H
ATOM   2475 HD13 LEU A 167      28.960  58.810  68.810  1.00  0.00           H
ATOM   2476  CD2 LEU A 167      30.210  58.810  70.910  1.00  0.00           C
ATOM   2477 HD21 LEU A 167      31.130  58.710  71.520  1.00  0.00           H
ATOM   2478 HD22 LEU A 167      29.320  58.970  71.560  1.00  0.00           H
ATOM   2479 HD23 LEU A 167      30.440  59.670  70.240  1.00  0.00           H
ATOM   2480  C   LEU A 167      30.720  54.710  69.580  1.00  0.00           C
ATOM   2481  O   LEU A 167      30.620  54.770  68.340  1.00  0.00           O
ATOM   2482  N   ILE A 168      31.870  54.310  70.140  1.00  0.00           N
ATOM   2483  HN  ILE A 168      31.900  54.340  71.140  1.00  0.00           H
ATOM   2484  CA  ILE A 168      33.040  53.880  69.420  1.00  0.00           C
ATOM   2485  HA  ILE A 168      33.220  54.630  68.660  1.00  0.00           H
ATOM   2486  CB  ILE A 168      34.220  54.010  70.280  1.00  0.00           C
ATOM   2487  HB  ILE A 168      34.100  53.500  71.270  1.00  0.00           H
ATOM   2488  CG2 ILE A 168      35.350  53.330  69.650  1.00  0.00           C
ATOM   2489 HG21 ILE A 168      35.360  53.950  68.730  1.00  0.00           H
ATOM   2490 HG22 ILE A 168      35.220  52.260  69.370  1.00  0.00           H
ATOM   2491 HG23 ILE A 168      36.350  53.460  70.110  1.00  0.00           H
ATOM   2492  CG1 ILE A 168      34.680  55.480  70.680  1.00  0.00           C
ATOM   2493 HG11 ILE A 168      35.600  55.330  71.280  1.00  0.00           H
ATOM   2494 HG12 ILE A 168      33.960  55.980  71.360  1.00  0.00           H
ATOM   2495  CD  ILE A 168      34.920  56.460  69.500  1.00  0.00           C
ATOM   2496  HD1 ILE A 168      35.760  56.060  68.900  1.00  0.00           H
ATOM   2497  HD2 ILE A 168      35.330  57.420  69.870  1.00  0.00           H
ATOM   2498  HD3 ILE A 168      33.950  56.540  68.960  1.00  0.00           H
ATOM   2499  C   ILE A 168      32.960  52.640  68.500  1.00  0.00           C
ATOM   2500  O   ILE A 168      33.520  52.530  67.380  1.00  0.00           O
ATOM   2501  N   ASN A 169      32.170  51.650  68.840  1.00  0.00           N
ATOM   2502  HN  ASN A 169      31.760  51.680  69.750  1.00  0.00           H
ATOM   2503  CA  ASN A 169      31.760  50.460  68.040  1.00  0.00           C
ATOM   2504  HA  ASN A 169      32.650  49.920  67.730  1.00  0.00           H
ATOM   2505  CB  ASN A 169      30.850  49.480  68.960  1.00  0.00           C
ATOM   2506  HB1 ASN A 169      30.430  48.740  68.240  1.00  0.00           H
ATOM   2507  HB2 ASN A 169      30.110  50.080  69.520  1.00  0.00           H
ATOM   2508  CG  ASN A 169      31.620  48.640  69.960  1.00  0.00           C
ATOM   2509  OD1 ASN A 169      32.820  48.740  70.120  1.00  0.00           O
ATOM   2510  ND2 ASN A 169      30.880  47.670  70.550  1.00  0.00           N
ATOM   2511 HD21 ASN A 169      31.390  47.040  71.140  1.00  0.00           H
ATOM   2512 HD22 ASN A 169      29.880  47.690  70.560  1.00  0.00           H
ATOM   2513  C   ASN A 169      31.050  50.870  66.800  1.00  0.00           C
ATOM   2514  O   ASN A 169      31.410  50.380  65.760  1.00  0.00           O
ATOM   2515  N   ILE A 170      29.990  51.720  66.850  1.00  0.00           N
ATOM   2516  HN  ILE A 170      29.660  51.980  67.750  1.00  0.00           H
ATOM   2517  CA  ILE A 170      29.400  52.330  65.630  1.00  0.00           C
ATOM   2518  HA  ILE A 170      29.110  51.510  64.980  1.00  0.00           H
ATOM   2519  CB  ILE A 170      28.280  53.310  65.930  1.00  0.00           C
ATOM   2520  HB  ILE A 170      28.770  54.150  66.470  1.00  0.00           H
ATOM   2521  CG2 ILE A 170      27.630  53.930  64.710  1.00  0.00           C
ATOM   2522 HG21 ILE A 170      27.030  53.160  64.180  1.00  0.00           H
ATOM   2523 HG22 ILE A 170      28.370  54.240  63.940  1.00  0.00           H
ATOM   2524 HG23 ILE A 170      26.980  54.780  65.000  1.00  0.00           H
ATOM   2525  CG1 ILE A 170      27.150  52.630  66.760  1.00  0.00           C
ATOM   2526 HG11 ILE A 170      26.260  53.290  66.830  1.00  0.00           H
ATOM   2527 HG12 ILE A 170      27.430  52.570  67.840  1.00  0.00           H
ATOM   2528  CD  ILE A 170      26.490  51.340  66.220  1.00  0.00           C
ATOM   2529  HD1 ILE A 170      26.190  51.580  65.180  1.00  0.00           H
ATOM   2530  HD2 ILE A 170      25.560  51.050  66.760  1.00  0.00           H
ATOM   2531  HD3 ILE A 170      27.160  50.460  66.140  1.00  0.00           H
ATOM   2532  C   ILE A 170      30.510  53.090  64.770  1.00  0.00           C
ATOM   2533  O   ILE A 170      30.470  52.970  63.570  1.00  0.00           O
ATOM   2534  N   CYS A 171      31.360  53.950  65.380  1.00  0.00           N
ATOM   2535  HN  CYS A 171      31.320  54.060  66.370  1.00  0.00           H
ATOM   2536  CA  CYS A 171      32.350  54.670  64.650  1.00  0.00           C
ATOM   2537  HA  CYS A 171      31.880  55.250  63.860  1.00  0.00           H
ATOM   2538  CB  CYS A 171      33.220  55.530  65.670  1.00  0.00           C
ATOM   2539  HB1 CYS A 171      34.050  55.980  65.090  1.00  0.00           H
ATOM   2540  HB2 CYS A 171      33.850  54.930  66.360  1.00  0.00           H
ATOM   2541  SG  CYS A 171      32.270  56.710  66.570  1.00  0.00           S
ATOM   2542  HG1 CYS A 171      31.860  55.910  67.540  1.00  0.00           H
ATOM   2543  C   CYS A 171      33.390  53.810  63.880  1.00  0.00           C
ATOM   2544  O   CYS A 171      33.790  54.120  62.730  1.00  0.00           O
ATOM   2545  N   ILE A 172      33.830  52.700  64.450  1.00  0.00           N
ATOM   2546  HN  ILE A 172      33.700  52.420  65.390  1.00  0.00           H
ATOM   2547  CA  ILE A 172      34.600  51.670  63.830  1.00  0.00           C
ATOM   2548  HA  ILE A 172      35.530  52.100  63.510  1.00  0.00           H
ATOM   2549  CB  ILE A 172      34.950  50.470  64.830  1.00  0.00           C
ATOM   2550  HB  ILE A 172      33.970  50.150  65.250  1.00  0.00           H
ATOM   2551  CG2 ILE A 172      35.360  49.250  63.940  1.00  0.00           C
ATOM   2552 HG21 ILE A 172      34.560  48.740  63.370  1.00  0.00           H
ATOM   2553 HG22 ILE A 172      35.890  48.470  64.540  1.00  0.00           H
ATOM   2554 HG23 ILE A 172      36.110  49.710  63.260  1.00  0.00           H
ATOM   2555  CG1 ILE A 172      35.830  50.860  65.900  1.00  0.00           C
ATOM   2556 HG11 ILE A 172      35.750  51.960  66.000  1.00  0.00           H
ATOM   2557 HG12 ILE A 172      36.800  50.590  65.450  1.00  0.00           H
ATOM   2558  CD  ILE A 172      35.710  50.060  67.210  1.00  0.00           C
ATOM   2559  HD1 ILE A 172      34.680  50.270  67.560  1.00  0.00           H
ATOM   2560  HD2 ILE A 172      36.300  50.360  68.110  1.00  0.00           H
ATOM   2561  HD3 ILE A 172      36.060  49.030  66.980  1.00  0.00           H
ATOM   2562  C   ILE A 172      33.830  51.140  62.570  1.00  0.00           C
ATOM   2563  O   ILE A 172      34.480  51.060  61.460  1.00  0.00           O
ATOM   2564  N   TRP A 173      32.540  50.830  62.680  1.00  0.00           N
ATOM   2565  HN  TRP A 173      32.140  50.610  63.570  1.00  0.00           H
ATOM   2566  CA  TRP A 173      31.760  50.370  61.590  1.00  0.00           C
ATOM   2567  HA  TRP A 173      32.350  49.620  61.080  1.00  0.00           H
ATOM   2568  CB  TRP A 173      30.480  49.630  62.140  1.00  0.00           C
ATOM   2569  HB1 TRP A 173      29.650  49.810  61.420  1.00  0.00           H
ATOM   2570  HB2 TRP A 173      30.210  50.130  63.090  1.00  0.00           H
ATOM   2571  CG  TRP A 173      30.790  48.230  62.490  1.00  0.00           C
ATOM   2572  CD1 TRP A 173      31.100  47.690  63.740  1.00  0.00           C
ATOM   2573  HD1 TRP A 173      31.040  48.170  64.700  1.00  0.00           H
ATOM   2574  NE1 TRP A 173      31.550  46.430  63.570  1.00  0.00           N
ATOM   2575  HE1 TRP A 173      31.680  45.890  64.370  1.00  0.00           H
ATOM   2576  CE2 TRP A 173      31.340  46.020  62.340  1.00  0.00           C
ATOM   2577  CD2 TRP A 173      30.880  47.130  61.550  1.00  0.00           C
ATOM   2578  CE3 TRP A 173      30.660  47.050  60.240  1.00  0.00           C
ATOM   2579  HE3 TRP A 173      30.370  47.900  59.640  1.00  0.00           H
ATOM   2580  CZ3 TRP A 173      30.840  45.790  59.650  1.00  0.00           C
ATOM   2581  HZ3 TRP A 173      30.760  45.840  58.570  1.00  0.00           H
ATOM   2582  CZ2 TRP A 173      31.500  44.760  61.750  1.00  0.00           C
ATOM   2583  HZ2 TRP A 173      31.850  43.890  62.290  1.00  0.00           H
ATOM   2584  CH2 TRP A 173      31.320  44.680  60.380  1.00  0.00           C
ATOM   2585  HH2 TRP A 173      31.520  43.820  59.760  1.00  0.00           H
ATOM   2586  C   TRP A 173      31.540  51.450  60.530  1.00  0.00           C
ATOM   2587  O   TRP A 173      31.450  51.120  59.320  1.00  0.00           O
ATOM   2588  N   VAL A 174      31.300  52.720  60.880  1.00  0.00           N
ATOM   2589  HN  VAL A 174      31.240  52.920  61.860  1.00  0.00           H
ATOM   2590  CA  VAL A 174      31.170  53.770  59.900  1.00  0.00           C
ATOM   2591  HA  VAL A 174      30.450  53.480  59.140  1.00  0.00           H
ATOM   2592  CB  VAL A 174      30.730  55.090  60.500  1.00  0.00           C
ATOM   2593  HB  VAL A 174      31.200  55.280  61.490  1.00  0.00           H
ATOM   2594  CG1 VAL A 174      31.040  56.300  59.570  1.00  0.00           C
ATOM   2595 HG11 VAL A 174      32.120  56.550  59.450  1.00  0.00           H
ATOM   2596 HG12 VAL A 174      30.680  57.250  60.030  1.00  0.00           H
ATOM   2597 HG13 VAL A 174      30.550  56.250  58.580  1.00  0.00           H
ATOM   2598  CG2 VAL A 174      29.180  54.910  60.550  1.00  0.00           C
ATOM   2599 HG21 VAL A 174      28.810  54.920  59.500  1.00  0.00           H
ATOM   2600 HG22 VAL A 174      28.610  55.790  60.920  1.00  0.00           H
ATOM   2601 HG23 VAL A 174      28.950  53.980  61.110  1.00  0.00           H
ATOM   2602  C   VAL A 174      32.390  53.960  59.060  1.00  0.00           C
ATOM   2603  O   VAL A 174      32.260  54.140  57.850  1.00  0.00           O
ATOM   2604  N   LEU A 175      33.550  54.000  59.720  1.00  0.00           N
ATOM   2605  HN  LEU A 175      33.510  53.980  60.710  1.00  0.00           H
ATOM   2606  CA  LEU A 175      34.800  54.300  59.030  1.00  0.00           C
ATOM   2607  HA  LEU A 175      34.610  55.130  58.370  1.00  0.00           H
ATOM   2608  CB  LEU A 175      35.990  54.750  60.060  1.00  0.00           C
ATOM   2609  HB1 LEU A 175      36.160  54.000  60.860  1.00  0.00           H
ATOM   2610  HB2 LEU A 175      35.500  55.620  60.540  1.00  0.00           H
ATOM   2611  CG  LEU A 175      37.250  55.140  59.370  1.00  0.00           C
ATOM   2612  HG  LEU A 175      37.630  54.310  58.740  1.00  0.00           H
ATOM   2613  CD1 LEU A 175      37.030  56.280  58.360  1.00  0.00           C
ATOM   2614 HD11 LEU A 175      36.540  55.970  57.410  1.00  0.00           H
ATOM   2615 HD12 LEU A 175      38.030  56.720  58.160  1.00  0.00           H
ATOM   2616 HD13 LEU A 175      36.360  57.070  58.760  1.00  0.00           H
ATOM   2617  CD2 LEU A 175      38.390  55.620  60.280  1.00  0.00           C
ATOM   2618 HD21 LEU A 175      39.360  55.750  59.740  1.00  0.00           H
ATOM   2619 HD22 LEU A 175      38.560  54.870  61.090  1.00  0.00           H
ATOM   2620 HD23 LEU A 175      38.290  56.610  60.770  1.00  0.00           H
ATOM   2621  C   LEU A 175      35.300  53.140  58.180  1.00  0.00           C
ATOM   2622  O   LEU A 175      35.810  53.300  57.060  1.00  0.00           O
ATOM   2623  N   ALA A 176      35.140  51.880  58.590  1.00  0.00           N
ATOM   2624  HN  ALA A 176      34.970  51.670  59.550  1.00  0.00           H
ATOM   2625  CA  ALA A 176      35.210  50.740  57.630  1.00  0.00           C
ATOM   2626  HA  ALA A 176      36.140  50.770  57.080  1.00  0.00           H
ATOM   2627  CB  ALA A 176      35.150  49.430  58.490  1.00  0.00           C
ATOM   2628  HB1 ALA A 176      35.320  48.520  57.880  1.00  0.00           H
ATOM   2629  HB2 ALA A 176      34.180  49.240  59.000  1.00  0.00           H
ATOM   2630  HB3 ALA A 176      35.950  49.490  59.260  1.00  0.00           H
ATOM   2631  C   ALA A 176      34.150  50.670  56.580  1.00  0.00           C
ATOM   2632  O   ALA A 176      34.380  50.190  55.470  1.00  0.00           O
ATOM   2633  N   SER A 177      32.920  51.190  56.810  1.00  0.00           N
ATOM   2634  HN  SER A 177      32.730  51.710  57.650  1.00  0.00           H
ATOM   2635  CA  SER A 177      31.860  51.110  55.770  1.00  0.00           C
ATOM   2636  HA  SER A 177      31.880  50.110  55.360  1.00  0.00           H
ATOM   2637  CB  SER A 177      30.380  51.290  56.280  1.00  0.00           C
ATOM   2638  HB1 SER A 177      29.650  51.270  55.450  1.00  0.00           H
ATOM   2639  HB2 SER A 177      30.190  52.270  56.780  1.00  0.00           H
ATOM   2640  OG  SER A 177      30.070  50.220  57.210  1.00  0.00           O
ATOM   2641  HG1 SER A 177      30.650  50.330  57.960  1.00  0.00           H
ATOM   2642  C   SER A 177      32.080  52.080  54.670  1.00  0.00           C
ATOM   2643  O   SER A 177      31.610  51.810  53.560  1.00  0.00           O
ATOM   2644  N   GLY A 178      32.920  53.130  54.990  1.00  0.00           N
ATOM   2645  HN  GLY A 178      33.070  53.330  55.950  1.00  0.00           H
ATOM   2646  CA  GLY A 178      33.340  54.100  54.040  1.00  0.00           C
ATOM   2647  HA1 GLY A 178      33.910  54.810  54.630  1.00  0.00           H
ATOM   2648  HA2 GLY A 178      32.540  54.590  53.510  1.00  0.00           H
ATOM   2649  C   GLY A 178      34.310  53.550  53.050  1.00  0.00           C
ATOM   2650  O   GLY A 178      34.670  54.140  51.990  1.00  0.00           O
ATOM   2651  N   VAL A 179      34.950  52.400  53.370  1.00  0.00           N
ATOM   2652  HN  VAL A 179      34.890  52.030  54.290  1.00  0.00           H
ATOM   2653  CA  VAL A 179      35.670  51.670  52.390  1.00  0.00           C
ATOM   2654  HA  VAL A 179      35.580  52.250  51.490  1.00  0.00           H
ATOM   2655  CB  VAL A 179      37.190  51.450  52.820  1.00  0.00           C
ATOM   2656  HB  VAL A 179      37.670  50.840  52.030  1.00  0.00           H
ATOM   2657  CG1 VAL A 179      37.790  52.810  52.910  1.00  0.00           C
ATOM   2658 HG11 VAL A 179      38.870  52.770  53.150  1.00  0.00           H
ATOM   2659 HG12 VAL A 179      37.230  53.380  53.680  1.00  0.00           H
ATOM   2660 HG13 VAL A 179      37.480  53.430  52.050  1.00  0.00           H
ATOM   2661  CG2 VAL A 179      37.260  50.600  54.100  1.00  0.00           C
ATOM   2662 HG21 VAL A 179      36.610  51.030  54.890  1.00  0.00           H
ATOM   2663 HG22 VAL A 179      38.310  50.650  54.450  1.00  0.00           H
ATOM   2664 HG23 VAL A 179      37.140  49.500  54.000  1.00  0.00           H
ATOM   2665  C   VAL A 179      35.100  50.240  52.030  1.00  0.00           C
ATOM   2666  O   VAL A 179      35.570  49.670  51.040  1.00  0.00           O
ATOM   2667  N   GLY A 180      34.250  49.570  52.880  1.00  0.00           N
ATOM   2668  HN  GLY A 180      34.040  50.030  53.730  1.00  0.00           H
ATOM   2669  CA  GLY A 180      33.570  48.290  52.700  1.00  0.00           C
ATOM   2670  HA1 GLY A 180      33.140  48.050  53.660  1.00  0.00           H
ATOM   2671  HA2 GLY A 180      34.320  47.570  52.430  1.00  0.00           H
ATOM   2672  C   GLY A 180      32.460  48.150  51.710  1.00  0.00           C
ATOM   2673  O   GLY A 180      32.430  47.200  50.960  1.00  0.00           O
ATOM   2674  N   VAL A 181      31.590  49.210  51.550  1.00  0.00           N
ATOM   2675  HN  VAL A 181      31.810  50.040  52.060  1.00  0.00           H
ATOM   2676  CA  VAL A 181      30.570  49.430  50.540  1.00  0.00           C
ATOM   2677  HA  VAL A 181      29.920  48.570  50.640  1.00  0.00           H
ATOM   2678  CB  VAL A 181      29.610  50.580  50.900  1.00  0.00           C
ATOM   2679  HB  VAL A 181      30.210  51.450  51.260  1.00  0.00           H
ATOM   2680  CG1 VAL A 181      28.590  50.990  49.820  1.00  0.00           C
ATOM   2681 HG11 VAL A 181      29.010  51.510  48.930  1.00  0.00           H
ATOM   2682 HG12 VAL A 181      27.770  51.580  50.280  1.00  0.00           H
ATOM   2683 HG13 VAL A 181      28.140  50.050  49.430  1.00  0.00           H
ATOM   2684  CG2 VAL A 181      28.840  50.210  52.180  1.00  0.00           C
ATOM   2685 HG21 VAL A 181      29.540  50.300  53.030  1.00  0.00           H
ATOM   2686 HG22 VAL A 181      28.550  49.140  52.210  1.00  0.00           H
ATOM   2687 HG23 VAL A 181      27.990  50.890  52.410  1.00  0.00           H
ATOM   2688  C   VAL A 181      31.130  49.540  49.110  1.00  0.00           C
ATOM   2689  O   VAL A 181      30.660  48.850  48.190  1.00  0.00           O
ATOM   2690  N   PRO A 182      32.150  50.330  48.850  1.00  0.00           N
ATOM   2691  CD  PRO A 182      32.560  51.520  49.670  1.00  0.00           C
ATOM   2692  HD1 PRO A 182      33.030  51.400  50.670  1.00  0.00           H
ATOM   2693  HD2 PRO A 182      31.670  52.190  49.690  1.00  0.00           H
ATOM   2694  CA  PRO A 182      32.980  50.090  47.670  1.00  0.00           C
ATOM   2695  HA  PRO A 182      32.390  50.540  46.890  1.00  0.00           H
ATOM   2696  CB  PRO A 182      34.220  50.970  47.950  1.00  0.00           C
ATOM   2697  HB1 PRO A 182      34.850  51.160  47.050  1.00  0.00           H
ATOM   2698  HB2 PRO A 182      34.930  50.520  48.670  1.00  0.00           H
ATOM   2699  CG  PRO A 182      33.720  52.110  48.800  1.00  0.00           C
ATOM   2700  HG1 PRO A 182      34.570  52.500  49.410  1.00  0.00           H
ATOM   2701  HG2 PRO A 182      33.320  52.870  48.100  1.00  0.00           H
ATOM   2702  C   PRO A 182      33.340  48.710  47.130  1.00  0.00           C
ATOM   2703  O   PRO A 182      33.420  48.510  45.940  1.00  0.00           O
ATOM   2704  N   ILE A 183      33.710  47.750  48.050  1.00  0.00           N
ATOM   2705  HN  ILE A 183      33.960  47.980  48.990  1.00  0.00           H
ATOM   2706  CA  ILE A 183      33.870  46.390  47.730  1.00  0.00           C
ATOM   2707  HA  ILE A 183      34.530  46.500  46.880  1.00  0.00           H
ATOM   2708  CB  ILE A 183      34.420  45.550  48.860  1.00  0.00           C
ATOM   2709  HB  ILE A 183      33.610  45.240  49.560  1.00  0.00           H
ATOM   2710  CG2 ILE A 183      35.110  44.270  48.330  1.00  0.00           C
ATOM   2711 HG21 ILE A 183      35.920  44.610  47.640  1.00  0.00           H
ATOM   2712 HG22 ILE A 183      34.330  43.790  47.710  1.00  0.00           H
ATOM   2713 HG23 ILE A 183      35.480  43.570  49.110  1.00  0.00           H
ATOM   2714  CG1 ILE A 183      35.430  46.300  49.740  1.00  0.00           C
ATOM   2715 HG11 ILE A 183      35.540  45.690  50.650  1.00  0.00           H
ATOM   2716 HG12 ILE A 183      34.910  47.210  50.130  1.00  0.00           H
ATOM   2717  CD  ILE A 183      36.730  46.700  48.990  1.00  0.00           C
ATOM   2718  HD1 ILE A 183      37.240  47.560  49.470  1.00  0.00           H
ATOM   2719  HD2 ILE A 183      36.480  46.950  47.930  1.00  0.00           H
ATOM   2720  HD3 ILE A 183      37.470  45.880  48.980  1.00  0.00           H
ATOM   2721  C   ILE A 183      32.570  45.770  47.270  1.00  0.00           C
ATOM   2722  O   ILE A 183      32.620  45.010  46.250  1.00  0.00           O
ATOM   2723  N   MET A 184      31.400  46.010  47.910  1.00  0.00           N
ATOM   2724  HN  MET A 184      31.440  46.320  48.850  1.00  0.00           H
ATOM   2725  CA  MET A 184      30.100  45.600  47.310  1.00  0.00           C
ATOM   2726  HA  MET A 184      30.090  44.530  47.190  1.00  0.00           H
ATOM   2727  CB  MET A 184      28.900  46.000  48.240  1.00  0.00           C
ATOM   2728  HB1 MET A 184      28.080  45.340  47.870  1.00  0.00           H
ATOM   2729  HB2 MET A 184      28.630  47.030  47.920  1.00  0.00           H
ATOM   2730  CG  MET A 184      28.950  45.850  49.760  1.00  0.00           C
ATOM   2731  HG1 MET A 184      29.970  46.160  50.080  1.00  0.00           H
ATOM   2732  HG2 MET A 184      28.910  44.740  49.820  1.00  0.00           H
ATOM   2733  SD  MET A 184      27.530  46.650  50.610  1.00  0.00           S
ATOM   2734  CE  MET A 184      28.180  46.220  52.190  1.00  0.00           C
ATOM   2735  HE1 MET A 184      29.230  46.410  52.470  1.00  0.00           H
ATOM   2736  HE2 MET A 184      28.040  45.130  52.320  1.00  0.00           H
ATOM   2737  HE3 MET A 184      27.560  46.700  52.990  1.00  0.00           H
ATOM   2738  C   MET A 184      29.760  46.160  45.880  1.00  0.00           C
ATOM   2739  O   MET A 184      29.320  45.380  45.080  1.00  0.00           O
ATOM   2740  N   VAL A 185      30.050  47.470  45.650  1.00  0.00           N
ATOM   2741  HN  VAL A 185      30.390  48.000  46.430  1.00  0.00           H
ATOM   2742  CA  VAL A 185      29.880  48.180  44.380  1.00  0.00           C
ATOM   2743  HA  VAL A 185      28.930  47.920  43.930  1.00  0.00           H
ATOM   2744  CB  VAL A 185      29.790  49.680  44.650  1.00  0.00           C
ATOM   2745  HB  VAL A 185      30.730  50.080  45.070  1.00  0.00           H
ATOM   2746  CG1 VAL A 185      29.430  50.570  43.380  1.00  0.00           C
ATOM   2747 HG11 VAL A 185      29.350  51.650  43.630  1.00  0.00           H
ATOM   2748 HG12 VAL A 185      28.450  50.230  42.960  1.00  0.00           H
ATOM   2749 HG13 VAL A 185      30.140  50.470  42.530  1.00  0.00           H
ATOM   2750  CG2 VAL A 185      28.720  50.130  45.660  1.00  0.00           C
ATOM   2751 HG21 VAL A 185      28.870  49.660  46.650  1.00  0.00           H
ATOM   2752 HG22 VAL A 185      27.710  49.850  45.300  1.00  0.00           H
ATOM   2753 HG23 VAL A 185      28.740  51.220  45.910  1.00  0.00           H
ATOM   2754  C   VAL A 185      30.880  47.890  43.300  1.00  0.00           C
ATOM   2755  O   VAL A 185      30.580  48.090  42.110  1.00  0.00           O
ATOM   2756  N   MET A 186      32.130  47.450  43.610  1.00  0.00           N
ATOM   2757  HN  MET A 186      32.380  47.590  44.570  1.00  0.00           H
ATOM   2758  CA  MET A 186      33.110  47.240  42.540  1.00  0.00           C
ATOM   2759  HA  MET A 186      32.770  47.710  41.630  1.00  0.00           H
ATOM   2760  CB  MET A 186      34.400  47.970  42.950  1.00  0.00           C
ATOM   2761  HB1 MET A 186      35.170  47.990  42.140  1.00  0.00           H
ATOM   2762  HB2 MET A 186      34.870  47.550  43.870  1.00  0.00           H
ATOM   2763  CG  MET A 186      34.030  49.480  43.060  1.00  0.00           C
ATOM   2764  HG1 MET A 186      33.670  49.650  44.090  1.00  0.00           H
ATOM   2765  HG2 MET A 186      33.220  49.860  42.400  1.00  0.00           H
ATOM   2766  SD  MET A 186      35.460  50.540  42.670  1.00  0.00           S
ATOM   2767  CE  MET A 186      36.630  49.950  43.980  1.00  0.00           C
ATOM   2768  HE1 MET A 186      36.940  48.890  43.900  1.00  0.00           H
ATOM   2769  HE2 MET A 186      36.140  49.970  44.980  1.00  0.00           H
ATOM   2770  HE3 MET A 186      37.530  50.590  44.040  1.00  0.00           H
ATOM   2771  C   MET A 186      33.470  45.770  42.220  1.00  0.00           C
ATOM   2772  O   MET A 186      34.110  45.510  41.240  1.00  0.00           O
ATOM   2773  N   ALA A 187      33.020  44.840  43.050  1.00  0.00           N
ATOM   2774  HN  ALA A 187      32.450  45.140  43.810  1.00  0.00           H
ATOM   2775  CA  ALA A 187      33.200  43.420  42.910  1.00  0.00           C
ATOM   2776  HA  ALA A 187      34.250  43.400  42.690  1.00  0.00           H
ATOM   2777  CB  ALA A 187      32.980  42.750  44.260  1.00  0.00           C
ATOM   2778  HB1 ALA A 187      31.960  42.980  44.650  1.00  0.00           H
ATOM   2779  HB2 ALA A 187      33.660  43.140  45.050  1.00  0.00           H
ATOM   2780  HB3 ALA A 187      33.130  41.650  44.320  1.00  0.00           H
ATOM   2781  C   ALA A 187      32.230  42.810  41.880  1.00  0.00           C
ATOM   2782  O   ALA A 187      30.970  43.050  42.000  1.00  0.00           O
ATOM   2783  N   VAL A 188      32.740  42.230  40.780  1.00  0.00           N
ATOM   2784  HN  VAL A 188      33.700  41.970  40.660  1.00  0.00           H
ATOM   2785  CA  VAL A 188      31.900  41.700  39.760  1.00  0.00           C
ATOM   2786  HA  VAL A 188      30.900  41.550  40.150  1.00  0.00           H
ATOM   2787  CB  VAL A 188      31.660  42.660  38.630  1.00  0.00           C
ATOM   2788  HB  VAL A 188      31.530  43.640  39.130  1.00  0.00           H
ATOM   2789  CG1 VAL A 188      32.820  42.680  37.650  1.00  0.00           C
ATOM   2790 HG11 VAL A 188      32.700  43.550  36.960  1.00  0.00           H
ATOM   2791 HG12 VAL A 188      32.840  41.790  36.980  1.00  0.00           H
ATOM   2792 HG13 VAL A 188      33.790  42.740  38.190  1.00  0.00           H
ATOM   2793  CG2 VAL A 188      30.460  42.190  37.790  1.00  0.00           C
ATOM   2794 HG21 VAL A 188      30.680  41.260  37.220  1.00  0.00           H
ATOM   2795 HG22 VAL A 188      30.330  42.940  36.980  1.00  0.00           H
ATOM   2796 HG23 VAL A 188      29.590  42.120  38.480  1.00  0.00           H
ATOM   2797  C   VAL A 188      32.490  40.370  39.390  1.00  0.00           C
ATOM   2798  O   VAL A 188      33.620  40.070  39.760  1.00  0.00           O
ATOM   2799  N   THR A 189      31.720  39.390  38.840  1.00  0.00           N
ATOM   2800  HN  THR A 189      30.750  39.520  38.670  1.00  0.00           H
ATOM   2801  CA  THR A 189      32.350  38.210  38.370  1.00  0.00           C
ATOM   2802  HA  THR A 189      33.150  37.890  39.020  1.00  0.00           H
ATOM   2803  CB  THR A 189      31.400  36.980  38.150  1.00  0.00           C
ATOM   2804  HB  THR A 189      31.580  36.260  37.320  1.00  0.00           H
ATOM   2805  OG1 THR A 189      29.960  37.360  38.040  1.00  0.00           O
ATOM   2806  HG1 THR A 189      29.770  37.620  37.130  1.00  0.00           H
ATOM   2807  CG2 THR A 189      31.550  36.180  39.480  1.00  0.00           C
ATOM   2808 HG21 THR A 189      30.840  35.320  39.460  1.00  0.00           H
ATOM   2809 HG22 THR A 189      31.310  36.890  40.300  1.00  0.00           H
ATOM   2810 HG23 THR A 189      32.580  35.770  39.610  1.00  0.00           H
ATOM   2811  C   THR A 189      32.870  38.450  36.950  1.00  0.00           C
ATOM   2812  O   THR A 189      32.260  39.020  36.040  1.00  0.00           O
ATOM   2813  N   ARG A 190      34.030  37.970  36.660  1.00  0.00           N
ATOM   2814  HN  ARG A 190      34.580  37.490  37.340  1.00  0.00           H
ATOM   2815  CA  ARG A 190      34.680  38.140  35.380  1.00  0.00           C
ATOM   2816  HA  ARG A 190      33.960  38.600  34.720  1.00  0.00           H
ATOM   2817  CB  ARG A 190      35.850  39.120  35.370  1.00  0.00           C
ATOM   2818  HB1 ARG A 190      36.410  38.910  34.430  1.00  0.00           H
ATOM   2819  HB2 ARG A 190      36.490  38.910  36.250  1.00  0.00           H
ATOM   2820  CG  ARG A 190      35.470  40.650  35.400  1.00  0.00           C
ATOM   2821  HG1 ARG A 190      36.370  41.280  35.570  1.00  0.00           H
ATOM   2822  HG2 ARG A 190      34.690  40.880  36.160  1.00  0.00           H
ATOM   2823  CD  ARG A 190      34.900  41.250  34.060  1.00  0.00           C
ATOM   2824  HD1 ARG A 190      34.080  40.610  33.680  1.00  0.00           H
ATOM   2825  HD2 ARG A 190      35.710  41.310  33.300  1.00  0.00           H
ATOM   2826  NE  ARG A 190      34.400  42.640  34.280  1.00  0.00           N
ATOM   2827  HE  ARG A 190      35.020  43.380  34.540  1.00  0.00           H
ATOM   2828  CZ  ARG A 190      33.100  43.000  34.160  1.00  0.00           C
ATOM   2829  NH1 ARG A 190      32.790  44.260  34.160  1.00  0.00           N
ATOM   2830 HH11 ARG A 190      33.510  44.930  34.330  1.00  0.00           H
ATOM   2831 HH12 ARG A 190      31.910  44.490  33.750  1.00  0.00           H
ATOM   2832  NH2 ARG A 190      32.110  42.140  33.860  1.00  0.00           N
ATOM   2833 HH21 ARG A 190      32.170  41.140  33.880  1.00  0.00           H
ATOM   2834 HH22 ARG A 190      31.250  42.650  33.830  1.00  0.00           H
ATOM   2835  C   ARG A 190      35.210  36.850  34.780  1.00  0.00           C
ATOM   2836  O   ARG A 190      36.000  36.180  35.440  1.00  0.00           O
ATOM   2837  N   PRO A 191      34.770  36.420  33.580  1.00  0.00           N
ATOM   2838  CD  PRO A 191      33.330  36.590  33.110  1.00  0.00           C
ATOM   2839  HD1 PRO A 191      33.240  37.500  32.480  1.00  0.00           H
ATOM   2840  HD2 PRO A 191      32.560  36.560  33.910  1.00  0.00           H
ATOM   2841  CA  PRO A 191      35.400  35.320  32.810  1.00  0.00           C
ATOM   2842  HA  PRO A 191      35.230  34.400  33.350  1.00  0.00           H
ATOM   2843  CB  PRO A 191      34.540  35.170  31.620  1.00  0.00           C
ATOM   2844  HB1 PRO A 191      34.630  34.160  31.170  1.00  0.00           H
ATOM   2845  HB2 PRO A 191      34.700  36.000  30.900  1.00  0.00           H
ATOM   2846  CG  PRO A 191      33.150  35.420  32.160  1.00  0.00           C
ATOM   2847  HG1 PRO A 191      32.440  35.580  31.320  1.00  0.00           H
ATOM   2848  HG2 PRO A 191      32.760  34.560  32.740  1.00  0.00           H
ATOM   2849  C   PRO A 191      36.840  35.490  32.620  1.00  0.00           C
ATOM   2850  O   PRO A 191      37.290  36.550  32.220  1.00  0.00           O
ATOM   2851  N   ARG A 192      37.610  34.480  32.810  1.00  0.00           N
ATOM   2852  HN  ARG A 192      37.270  33.580  33.080  1.00  0.00           H
ATOM   2853  CA  ARG A 192      38.990  34.400  32.540  1.00  0.00           C
ATOM   2854  HA  ARG A 192      39.000  34.500  31.460  1.00  0.00           H
ATOM   2855  CB  ARG A 192      39.820  35.470  33.320  1.00  0.00           C
ATOM   2856  HB1 ARG A 192      39.660  36.390  32.730  1.00  0.00           H
ATOM   2857  HB2 ARG A 192      40.870  35.170  33.090  1.00  0.00           H
ATOM   2858  CG  ARG A 192      39.480  35.690  34.830  1.00  0.00           C
ATOM   2859  HG1 ARG A 192      39.770  34.810  35.450  1.00  0.00           H
ATOM   2860  HG2 ARG A 192      38.380  35.670  34.960  1.00  0.00           H
ATOM   2861  CD  ARG A 192      39.920  37.030  35.510  1.00  0.00           C
ATOM   2862  HD1 ARG A 192      39.410  37.300  36.460  1.00  0.00           H
ATOM   2863  HD2 ARG A 192      39.750  37.790  34.720  1.00  0.00           H
ATOM   2864  NE  ARG A 192      41.390  36.820  35.790  1.00  0.00           N
ATOM   2865  HE  ARG A 192      41.840  35.920  35.710  1.00  0.00           H
ATOM   2866  CZ  ARG A 192      42.120  37.710  36.420  1.00  0.00           C
ATOM   2867  NH1 ARG A 192      43.260  37.340  36.900  1.00  0.00           N
ATOM   2868 HH11 ARG A 192      43.480  36.380  37.090  1.00  0.00           H
ATOM   2869 HH12 ARG A 192      43.820  37.960  37.450  1.00  0.00           H
ATOM   2870  NH2 ARG A 192      41.590  38.960  36.480  1.00  0.00           N
ATOM   2871 HH21 ARG A 192      40.760  39.190  35.980  1.00  0.00           H
ATOM   2872 HH22 ARG A 192      42.150  39.700  36.850  1.00  0.00           H
ATOM   2873  C   ARG A 192      39.410  33.020  32.810  1.00  0.00           C
ATOM   2874  O   ARG A 192      38.850  32.320  33.670  1.00  0.00           O
ATOM   2875  N   ASP A 193      40.380  32.610  32.060  1.00  0.00           N
ATOM   2876  HN  ASP A 193      40.620  33.330  31.410  1.00  0.00           H
ATOM   2877  CA  ASP A 193      41.170  31.410  31.950  1.00  0.00           C
ATOM   2878  HA  ASP A 193      41.510  31.320  30.930  1.00  0.00           H
ATOM   2879  CB  ASP A 193      42.360  31.510  32.940  1.00  0.00           C
ATOM   2880  HB1 ASP A 193      42.970  30.600  32.760  1.00  0.00           H
ATOM   2881  HB2 ASP A 193      42.040  31.480  34.010  1.00  0.00           H
ATOM   2882  CG  ASP A 193      43.240  32.780  32.780  1.00  0.00           C
ATOM   2883  OD1 ASP A 193      43.900  33.220  33.720  1.00  0.00           O
ATOM   2884  OD2 ASP A 193      43.330  33.260  31.610  1.00  0.00           O
ATOM   2885  C   ASP A 193      40.380  30.130  32.200  1.00  0.00           C
ATOM   2886  O   ASP A 193      40.880  29.290  32.930  1.00  0.00           O
ATOM   2887  N   GLY A 194      39.140  30.000  31.590  1.00  0.00           N
ATOM   2888  HN  GLY A 194      38.760  30.800  31.130  1.00  0.00           H
ATOM   2889  CA  GLY A 194      38.390  28.770  31.660  1.00  0.00           C
ATOM   2890  HA1 GLY A 194      38.960  27.850  31.650  1.00  0.00           H
ATOM   2891  HA2 GLY A 194      37.750  28.890  30.800  1.00  0.00           H
ATOM   2892  C   GLY A 194      37.490  28.700  32.900  1.00  0.00           C
ATOM   2893  O   GLY A 194      36.830  27.740  33.100  1.00  0.00           O
ATOM   2894  N   ALA A 195      37.450  29.760  33.650  1.00  0.00           N
ATOM   2895  HN  ALA A 195      37.900  30.610  33.380  1.00  0.00           H
ATOM   2896  CA  ALA A 195      36.770  29.920  34.890  1.00  0.00           C
ATOM   2897  HA  ALA A 195      36.190  29.040  35.110  1.00  0.00           H
ATOM   2898  CB  ALA A 195      37.890  30.020  36.020  1.00  0.00           C
ATOM   2899  HB1 ALA A 195      38.470  29.080  35.940  1.00  0.00           H
ATOM   2900  HB2 ALA A 195      37.570  30.100  37.080  1.00  0.00           H
ATOM   2901  HB3 ALA A 195      38.610  30.840  35.800  1.00  0.00           H
ATOM   2902  C   ALA A 195      36.030  31.250  34.880  1.00  0.00           C
ATOM   2903  O   ALA A 195      36.110  32.040  33.910  1.00  0.00           O
ATOM   2904  N   VAL A 196      35.190  31.370  35.910  1.00  0.00           N
ATOM   2905  HN  VAL A 196      35.130  30.600  36.540  1.00  0.00           H
ATOM   2906  CA  VAL A 196      34.360  32.490  36.260  1.00  0.00           C
ATOM   2907  HA  VAL A 196      34.500  33.210  35.470  1.00  0.00           H
ATOM   2908  CB  VAL A 196      32.830  32.120  36.310  1.00  0.00           C
ATOM   2909  HB  VAL A 196      32.670  31.220  36.950  1.00  0.00           H
ATOM   2910  CG1 VAL A 196      32.010  33.400  36.740  1.00  0.00           C
ATOM   2911 HG11 VAL A 196      30.930  33.250  36.530  1.00  0.00           H
ATOM   2912 HG12 VAL A 196      32.310  34.310  36.170  1.00  0.00           H
ATOM   2913 HG13 VAL A 196      32.180  33.610  37.810  1.00  0.00           H
ATOM   2914  CG2 VAL A 196      32.470  31.810  34.860  1.00  0.00           C
ATOM   2915 HG21 VAL A 196      32.680  32.670  34.190  1.00  0.00           H
ATOM   2916 HG22 VAL A 196      31.410  31.490  34.760  1.00  0.00           H
ATOM   2917 HG23 VAL A 196      32.990  30.900  34.480  1.00  0.00           H
ATOM   2918  C   VAL A 196      34.900  33.100  37.560  1.00  0.00           C
ATOM   2919  O   VAL A 196      34.710  32.600  38.670  1.00  0.00           O
ATOM   2920  N   VAL A 197      35.630  34.290  37.450  1.00  0.00           N
ATOM   2921  HN  VAL A 197      35.820  34.800  36.620  1.00  0.00           H
ATOM   2922  CA  VAL A 197      36.430  34.750  38.540  1.00  0.00           C
ATOM   2923  HA  VAL A 197      36.550  33.960  39.260  1.00  0.00           H
ATOM   2924  CB  VAL A 197      37.900  35.040  38.160  1.00  0.00           C
ATOM   2925  HB  VAL A 197      37.900  35.780  37.340  1.00  0.00           H
ATOM   2926  CG1 VAL A 197      38.640  35.630  39.410  1.00  0.00           C
ATOM   2927 HG11 VAL A 197      39.710  35.500  39.150  1.00  0.00           H
ATOM   2928 HG12 VAL A 197      38.400  35.090  40.350  1.00  0.00           H
ATOM   2929 HG13 VAL A 197      38.370  36.690  39.580  1.00  0.00           H
ATOM   2930  CG2 VAL A 197      38.340  33.660  37.570  1.00  0.00           C
ATOM   2931 HG21 VAL A 197      37.970  32.820  38.200  1.00  0.00           H
ATOM   2932 HG22 VAL A 197      39.450  33.740  37.570  1.00  0.00           H
ATOM   2933 HG23 VAL A 197      37.930  33.600  36.540  1.00  0.00           H
ATOM   2934  C   VAL A 197      35.760  35.930  39.240  1.00  0.00           C
ATOM   2935  O   VAL A 197      35.480  36.950  38.600  1.00  0.00           O
ATOM   2936  N   CYS A 198      35.580  35.850  40.590  1.00  0.00           N
ATOM   2937  HN  CYS A 198      36.090  35.130  41.060  1.00  0.00           H
ATOM   2938  CA  CYS A 198      35.040  36.900  41.430  1.00  0.00           C
ATOM   2939  HA  CYS A 198      34.240  37.400  40.910  1.00  0.00           H
ATOM   2940  CB  CYS A 198      34.390  36.330  42.740  1.00  0.00           C
ATOM   2941  HB1 CYS A 198      35.170  35.880  43.380  1.00  0.00           H
ATOM   2942  HB2 CYS A 198      33.660  35.500  42.660  1.00  0.00           H
ATOM   2943  SG  CYS A 198      33.820  37.630  43.920  1.00  0.00           S
ATOM   2944  C   CYS A 198      36.220  37.820  41.720  1.00  0.00           C
ATOM   2945  O   CYS A 198      37.200  37.430  42.270  1.00  0.00           O
ATOM   2946  N   MET A 199      36.120  39.080  41.320  1.00  0.00           N
ATOM   2947  HN  MET A 199      35.360  39.560  40.890  1.00  0.00           H
ATOM   2948  CA  MET A 199      37.240  39.980  41.280  1.00  0.00           C
ATOM   2949  HA  MET A 199      37.660  39.730  42.240  1.00  0.00           H
ATOM   2950  CB  MET A 199      38.330  39.720  40.130  1.00  0.00           C
ATOM   2951  HB1 MET A 199      38.580  38.630  40.140  1.00  0.00           H
ATOM   2952  HB2 MET A 199      39.170  40.390  40.400  1.00  0.00           H
ATOM   2953  CG  MET A 199      37.730  39.890  38.690  1.00  0.00           C
ATOM   2954  HG1 MET A 199      36.710  39.460  38.730  1.00  0.00           H
ATOM   2955  HG2 MET A 199      38.420  39.300  38.040  1.00  0.00           H
ATOM   2956  SD  MET A 199      37.650  41.530  38.050  1.00  0.00           S
ATOM   2957  CE  MET A 199      39.240  42.220  38.510  1.00  0.00           C
ATOM   2958  HE1 MET A 199      39.240  43.290  38.210  1.00  0.00           H
ATOM   2959  HE2 MET A 199      40.010  41.760  37.850  1.00  0.00           H
ATOM   2960  HE3 MET A 199      39.670  42.110  39.520  1.00  0.00           H
ATOM   2961  C   MET A 199      36.810  41.480  41.530  1.00  0.00           C
ATOM   2962  O   MET A 199      35.680  41.950  41.260  1.00  0.00           O
ATOM   2963  N   LEU A 200      37.730  42.240  42.090  1.00  0.00           N
ATOM   2964  HN  LEU A 200      38.670  41.930  42.240  1.00  0.00           H
ATOM   2965  CA  LEU A 200      37.520  43.660  42.480  1.00  0.00           C
ATOM   2966  HA  LEU A 200      36.460  43.670  42.680  1.00  0.00           H
ATOM   2967  CB  LEU A 200      38.310  43.970  43.770  1.00  0.00           C
ATOM   2968  HB1 LEU A 200      39.400  43.880  43.580  1.00  0.00           H
ATOM   2969  HB2 LEU A 200      38.130  43.220  44.580  1.00  0.00           H
ATOM   2970  CG  LEU A 200      38.010  45.380  44.410  1.00  0.00           C
ATOM   2971  HG  LEU A 200      38.330  46.210  43.750  1.00  0.00           H
ATOM   2972  CD1 LEU A 200      36.460  45.630  44.630  1.00  0.00           C
ATOM   2973 HD11 LEU A 200      36.060  44.790  45.240  1.00  0.00           H
ATOM   2974 HD12 LEU A 200      35.890  45.700  43.680  1.00  0.00           H
ATOM   2975 HD13 LEU A 200      36.300  46.620  45.100  1.00  0.00           H
ATOM   2976  CD2 LEU A 200      38.800  45.500  45.760  1.00  0.00           C
ATOM   2977 HD21 LEU A 200      38.650  46.570  46.030  1.00  0.00           H
ATOM   2978 HD22 LEU A 200      39.840  45.260  45.430  1.00  0.00           H
ATOM   2979 HD23 LEU A 200      38.360  44.740  46.430  1.00  0.00           H
ATOM   2980  C   LEU A 200      37.960  44.570  41.190  1.00  0.00           C
ATOM   2981  O   LEU A 200      39.110  44.400  40.740  1.00  0.00           O
ATOM   2982  N   GLN A 201      37.060  45.400  40.510  1.00  0.00           N
ATOM   2983  HN  GLN A 201      36.130  45.460  40.860  1.00  0.00           H
ATOM   2984  CA  GLN A 201      37.300  46.200  39.320  1.00  0.00           C
ATOM   2985  HA  GLN A 201      38.380  46.200  39.290  1.00  0.00           H
ATOM   2986  CB  GLN A 201      36.870  45.600  37.950  1.00  0.00           C
ATOM   2987  HB1 GLN A 201      37.610  44.830  37.640  1.00  0.00           H
ATOM   2988  HB2 GLN A 201      37.000  46.420  37.210  1.00  0.00           H
ATOM   2989  CG  GLN A 201      35.560  44.930  37.990  1.00  0.00           C
ATOM   2990  HG1 GLN A 201      35.500  44.340  38.930  1.00  0.00           H
ATOM   2991  HG2 GLN A 201      35.570  44.250  37.110  1.00  0.00           H
ATOM   2992  CD  GLN A 201      34.420  45.960  37.740  1.00  0.00           C
ATOM   2993  OE1 GLN A 201      34.460  46.760  36.820  1.00  0.00           O
ATOM   2994  NE2 GLN A 201      33.450  46.160  38.690  1.00  0.00           N
ATOM   2995 HE21 GLN A 201      33.040  47.070  38.640  1.00  0.00           H
ATOM   2996 HE22 GLN A 201      33.450  45.740  39.600  1.00  0.00           H
ATOM   2997  C   GLN A 201      37.020  47.750  39.500  1.00  0.00           C
ATOM   2998  O   GLN A 201      36.010  48.280  39.870  1.00  0.00           O
ATOM   2999  N   PHE A 202      38.110  48.480  39.350  1.00  0.00           N
ATOM   3000  HN  PHE A 202      38.870  48.190  38.780  1.00  0.00           H
ATOM   3001  CA  PHE A 202      38.260  49.920  39.540  1.00  0.00           C
ATOM   3002  HA  PHE A 202      37.490  50.230  40.230  1.00  0.00           H
ATOM   3003  CB  PHE A 202      39.670  50.240  40.020  1.00  0.00           C
ATOM   3004  HB1 PHE A 202      39.780  51.330  40.190  1.00  0.00           H
ATOM   3005  HB2 PHE A 202      40.350  49.830  39.240  1.00  0.00           H
ATOM   3006  CG  PHE A 202      40.050  49.580  41.320  1.00  0.00           C
ATOM   3007  CD1 PHE A 202      40.010  50.410  42.450  1.00  0.00           C
ATOM   3008  HD1 PHE A 202      39.770  51.460  42.370  1.00  0.00           H
ATOM   3009  CE1 PHE A 202      40.270  49.800  43.650  1.00  0.00           C
ATOM   3010  HE1 PHE A 202      40.310  50.400  44.540  1.00  0.00           H
ATOM   3011  CZ  PHE A 202      40.730  48.490  43.770  1.00  0.00           C
ATOM   3012  HZ  PHE A 202      41.030  48.060  44.720  1.00  0.00           H
ATOM   3013  CD2 PHE A 202      40.490  48.230  41.400  1.00  0.00           C
ATOM   3014  HD2 PHE A 202      40.610  47.570  40.550  1.00  0.00           H
ATOM   3015  CE2 PHE A 202      40.840  47.690  42.660  1.00  0.00           C
ATOM   3016  HE2 PHE A 202      41.130  46.660  42.810  1.00  0.00           H
ATOM   3017  C   PHE A 202      38.040  50.630  38.300  1.00  0.00           C
ATOM   3018  O   PHE A 202      38.220  49.990  37.310  1.00  0.00           O
ATOM   3019  N   PRO A 203      37.640  51.860  38.230  1.00  0.00           N
ATOM   3020  CD  PRO A 203      37.100  52.630  39.330  1.00  0.00           C
ATOM   3021  HD1 PRO A 203      37.630  52.400  40.270  1.00  0.00           H
ATOM   3022  HD2 PRO A 203      36.010  52.430  39.470  1.00  0.00           H
ATOM   3023  CA  PRO A 203      37.710  52.680  37.020  1.00  0.00           C
ATOM   3024  HA  PRO A 203      37.220  52.210  36.190  1.00  0.00           H
ATOM   3025  CB  PRO A 203      37.050  54.020  37.360  1.00  0.00           C
ATOM   3026  HB1 PRO A 203      35.980  54.000  37.050  1.00  0.00           H
ATOM   3027  HB2 PRO A 203      37.460  54.880  36.780  1.00  0.00           H
ATOM   3028  CG  PRO A 203      37.180  54.070  38.890  1.00  0.00           C
ATOM   3029  HG1 PRO A 203      38.180  54.490  39.130  1.00  0.00           H
ATOM   3030  HG2 PRO A 203      36.300  54.730  39.060  1.00  0.00           H
ATOM   3031  C   PRO A 203      39.120  52.820  36.480  1.00  0.00           C
ATOM   3032  O   PRO A 203      40.070  52.670  37.280  1.00  0.00           O
ATOM   3033  N   SER A 204      39.340  53.170  35.220  1.00  0.00           N
ATOM   3034  HN  SER A 204      38.570  53.300  34.610  1.00  0.00           H
ATOM   3035  CA  SER A 204      40.650  53.480  34.570  1.00  0.00           C
ATOM   3036  HA  SER A 204      41.310  52.630  34.700  1.00  0.00           H
ATOM   3037  CB  SER A 204      40.400  53.800  33.100  1.00  0.00           C
ATOM   3038  HB1 SER A 204      39.840  54.760  33.030  1.00  0.00           H
ATOM   3039  HB2 SER A 204      39.740  52.990  32.720  1.00  0.00           H
ATOM   3040  OG  SER A 204      41.610  53.880  32.280  1.00  0.00           O
ATOM   3041  HG1 SER A 204      41.870  52.960  32.160  1.00  0.00           H
ATOM   3042  C   SER A 204      41.320  54.660  35.230  1.00  0.00           C
ATOM   3043  O   SER A 204      40.600  55.610  35.520  1.00  0.00           O
ATOM   3044  N   PRO A 205      42.680  54.720  35.600  1.00  0.00           N
ATOM   3045  CD  PRO A 205      43.260  55.950  36.230  1.00  0.00           C
ATOM   3046  HD1 PRO A 205      42.690  56.140  37.160  1.00  0.00           H
ATOM   3047  HD2 PRO A 205      43.140  56.750  35.470  1.00  0.00           H
ATOM   3048  CA  PRO A 205      43.680  53.730  35.250  1.00  0.00           C
ATOM   3049  HA  PRO A 205      43.560  53.280  34.280  1.00  0.00           H
ATOM   3050  CB  PRO A 205      44.930  54.650  35.290  1.00  0.00           C
ATOM   3051  HB1 PRO A 205      44.940  55.120  34.290  1.00  0.00           H
ATOM   3052  HB2 PRO A 205      45.890  54.110  35.420  1.00  0.00           H
ATOM   3053  CG  PRO A 205      44.790  55.750  36.310  1.00  0.00           C
ATOM   3054  HG1 PRO A 205      45.150  55.480  37.330  1.00  0.00           H
ATOM   3055  HG2 PRO A 205      45.370  56.610  35.920  1.00  0.00           H
ATOM   3056  C   PRO A 205      43.710  52.680  36.330  1.00  0.00           C
ATOM   3057  O   PRO A 205      44.400  52.880  37.350  1.00  0.00           O
ATOM   3058  N   SER A 206      43.020  51.560  36.090  1.00  0.00           N
ATOM   3059  HN  SER A 206      42.580  51.420  35.210  1.00  0.00           H
ATOM   3060  CA  SER A 206      42.720  50.430  36.990  1.00  0.00           C
ATOM   3061  HA  SER A 206      42.080  50.700  37.810  1.00  0.00           H
ATOM   3062  CB  SER A 206      42.100  49.350  36.050  1.00  0.00           C
ATOM   3063  HB1 SER A 206      41.110  49.720  35.690  1.00  0.00           H
ATOM   3064  HB2 SER A 206      41.800  48.430  36.590  1.00  0.00           H
ATOM   3065  OG  SER A 206      42.970  49.020  34.930  1.00  0.00           O
ATOM   3066  HG1 SER A 206      42.730  49.660  34.260  1.00  0.00           H
ATOM   3067  C   SER A 206      43.920  49.840  37.640  1.00  0.00           C
ATOM   3068  O   SER A 206      43.960  49.370  38.780  1.00  0.00           O
ATOM   3069  N   TRP A 207      45.040  49.680  36.850  1.00  0.00           N
ATOM   3070  HN  TRP A 207      45.040  49.950  35.890  1.00  0.00           H
ATOM   3071  CA  TRP A 207      46.300  49.060  37.220  1.00  0.00           C
ATOM   3072  HA  TRP A 207      46.020  48.130  37.680  1.00  0.00           H
ATOM   3073  CB  TRP A 207      47.200  48.810  36.000  1.00  0.00           C
ATOM   3074  HB1 TRP A 207      46.780  47.950  35.440  1.00  0.00           H
ATOM   3075  HB2 TRP A 207      48.180  48.410  36.350  1.00  0.00           H
ATOM   3076  CG  TRP A 207      47.320  49.960  35.080  1.00  0.00           C
ATOM   3077  CD1 TRP A 207      46.590  50.060  33.980  1.00  0.00           C
ATOM   3078  HD1 TRP A 207      45.880  49.300  33.680  1.00  0.00           H
ATOM   3079  NE1 TRP A 207      46.810  51.290  33.420  1.00  0.00           N
ATOM   3080  HE1 TRP A 207      46.450  51.650  32.580  1.00  0.00           H
ATOM   3081  CE2 TRP A 207      47.770  51.970  34.120  1.00  0.00           C
ATOM   3082  CD2 TRP A 207      48.160  51.170  35.180  1.00  0.00           C
ATOM   3083  CE3 TRP A 207      49.250  51.610  35.980  1.00  0.00           C
ATOM   3084  HE3 TRP A 207      49.690  51.010  36.760  1.00  0.00           H
ATOM   3085  CZ3 TRP A 207      49.910  52.810  35.670  1.00  0.00           C
ATOM   3086  HZ3 TRP A 207      50.820  53.140  36.160  1.00  0.00           H
ATOM   3087  CZ2 TRP A 207      48.420  53.180  33.800  1.00  0.00           C
ATOM   3088  HZ2 TRP A 207      48.170  53.680  32.870  1.00  0.00           H
ATOM   3089  CH2 TRP A 207      49.440  53.580  34.610  1.00  0.00           C
ATOM   3090  HH2 TRP A 207      49.920  54.490  34.300  1.00  0.00           H
ATOM   3091  C   TRP A 207      47.040  49.840  38.300  1.00  0.00           C
ATOM   3092  O   TRP A 207      47.580  49.330  39.260  1.00  0.00           O
ATOM   3093  N   TYR A 208      46.930  51.180  38.210  1.00  0.00           N
ATOM   3094  HN  TYR A 208      46.460  51.520  37.400  1.00  0.00           H
ATOM   3095  CA  TYR A 208      47.260  52.090  39.270  1.00  0.00           C
ATOM   3096  HA  TYR A 208      48.260  51.840  39.590  1.00  0.00           H
ATOM   3097  CB  TYR A 208      47.400  53.490  38.640  1.00  0.00           C
ATOM   3098  HB1 TYR A 208      46.490  53.770  38.080  1.00  0.00           H
ATOM   3099  HB2 TYR A 208      48.230  53.450  37.890  1.00  0.00           H
ATOM   3100  CG  TYR A 208      47.630  54.590  39.600  1.00  0.00           C
ATOM   3101  CD1 TYR A 208      48.890  54.890  40.070  1.00  0.00           C
ATOM   3102  HD1 TYR A 208      49.760  54.300  39.800  1.00  0.00           H
ATOM   3103  CE1 TYR A 208      49.030  56.040  40.930  1.00  0.00           C
ATOM   3104  HE1 TYR A 208      49.990  56.190  41.390  1.00  0.00           H
ATOM   3105  CZ  TYR A 208      47.990  56.820  41.230  1.00  0.00           C
ATOM   3106  OH  TYR A 208      48.160  57.940  41.990  1.00  0.00           O
ATOM   3107  HH  TYR A 208      48.920  57.810  42.570  1.00  0.00           H
ATOM   3108  CD2 TYR A 208      46.560  55.430  39.870  1.00  0.00           C
ATOM   3109  HD2 TYR A 208      45.590  55.270  39.420  1.00  0.00           H
ATOM   3110  CE2 TYR A 208      46.710  56.540  40.730  1.00  0.00           C
ATOM   3111  HE2 TYR A 208      45.870  57.190  40.940  1.00  0.00           H
ATOM   3112  C   TYR A 208      46.370  52.000  40.510  1.00  0.00           C
ATOM   3113  O   TYR A 208      46.940  51.790  41.550  1.00  0.00           O
ATOM   3114  N   TRP A 209      45.010  52.050  40.370  1.00  0.00           N
ATOM   3115  HN  TRP A 209      44.620  52.210  39.470  1.00  0.00           H
ATOM   3116  CA  TRP A 209      44.180  52.080  41.530  1.00  0.00           C
ATOM   3117  HA  TRP A 209      44.620  52.830  42.160  1.00  0.00           H
ATOM   3118  CB  TRP A 209      42.730  52.490  41.130  1.00  0.00           C
ATOM   3119  HB1 TRP A 209      42.090  52.300  42.020  1.00  0.00           H
ATOM   3120  HB2 TRP A 209      42.360  51.760  40.380  1.00  0.00           H
ATOM   3121  CG  TRP A 209      42.610  53.910  40.720  1.00  0.00           C
ATOM   3122  CD1 TRP A 209      42.020  54.450  39.590  1.00  0.00           C
ATOM   3123  HD1 TRP A 209      41.770  53.770  38.790  1.00  0.00           H
ATOM   3124  NE1 TRP A 209      42.030  55.830  39.610  1.00  0.00           N
ATOM   3125  HE1 TRP A 209      41.350  56.480  39.340  1.00  0.00           H
ATOM   3126  CE2 TRP A 209      42.530  56.230  40.830  1.00  0.00           C
ATOM   3127  CD2 TRP A 209      42.900  55.040  41.580  1.00  0.00           C
ATOM   3128  CE3 TRP A 209      43.240  55.180  42.950  1.00  0.00           C
ATOM   3129  HE3 TRP A 209      43.290  54.350  43.630  1.00  0.00           H
ATOM   3130  CZ3 TRP A 209      43.440  56.470  43.400  1.00  0.00           C
ATOM   3131  HZ3 TRP A 209      43.710  56.610  44.440  1.00  0.00           H
ATOM   3132  CZ2 TRP A 209      42.810  57.490  41.290  1.00  0.00           C
ATOM   3133  HZ2 TRP A 209      42.670  58.390  40.710  1.00  0.00           H
ATOM   3134  CH2 TRP A 209      43.230  57.590  42.580  1.00  0.00           C
ATOM   3135  HH2 TRP A 209      43.300  58.610  42.920  1.00  0.00           H
ATOM   3136  C   TRP A 209      44.140  50.780  42.380  1.00  0.00           C
ATOM   3137  O   TRP A 209      44.010  50.950  43.640  1.00  0.00           O
ATOM   3138  N   ASP A 210      44.290  49.600  41.780  1.00  0.00           N
ATOM   3139  HN  ASP A 210      44.300  49.600  40.780  1.00  0.00           H
ATOM   3140  CA  ASP A 210      44.480  48.340  42.460  1.00  0.00           C
ATOM   3141  HA  ASP A 210      43.660  48.250  43.150  1.00  0.00           H
ATOM   3142  CB  ASP A 210      44.290  47.100  41.500  1.00  0.00           C
ATOM   3143  HB1 ASP A 210      45.100  47.140  40.750  1.00  0.00           H
ATOM   3144  HB2 ASP A 210      43.330  47.240  40.960  1.00  0.00           H
ATOM   3145  CG  ASP A 210      44.220  45.720  41.990  1.00  0.00           C
ATOM   3146  OD1 ASP A 210      44.220  45.500  43.250  1.00  0.00           O
ATOM   3147  OD2 ASP A 210      44.140  44.800  41.130  1.00  0.00           O
ATOM   3148  C   ASP A 210      45.670  48.330  43.370  1.00  0.00           C
ATOM   3149  O   ASP A 210      45.650  47.850  44.530  1.00  0.00           O
ATOM   3150  N   THR A 211      46.820  48.820  42.910  1.00  0.00           N
ATOM   3151  HN  THR A 211      47.000  49.260  42.040  1.00  0.00           H
ATOM   3152  CA  THR A 211      48.060  48.950  43.700  1.00  0.00           C
ATOM   3153  HA  THR A 211      48.200  47.960  44.120  1.00  0.00           H
ATOM   3154  CB  THR A 211      49.310  49.230  42.720  1.00  0.00           C
ATOM   3155  HB  THR A 211      49.130  50.270  42.360  1.00  0.00           H
ATOM   3156  OG1 THR A 211      49.270  48.330  41.680  1.00  0.00           O
ATOM   3157  HG1 THR A 211      49.780  48.780  41.000  1.00  0.00           H
ATOM   3158  CG2 THR A 211      50.620  49.040  43.480  1.00  0.00           C
ATOM   3159 HG21 THR A 211      51.470  49.310  42.810  1.00  0.00           H
ATOM   3160 HG22 THR A 211      50.630  47.990  43.840  1.00  0.00           H
ATOM   3161 HG23 THR A 211      50.630  49.660  44.400  1.00  0.00           H
ATOM   3162  C   THR A 211      47.960  49.990  44.800  1.00  0.00           C
ATOM   3163  O   THR A 211      48.320  49.780  45.940  1.00  0.00           O
ATOM   3164  N   VAL A 212      47.270  51.090  44.520  1.00  0.00           N
ATOM   3165  HN  VAL A 212      47.110  51.420  43.590  1.00  0.00           H
ATOM   3166  CA  VAL A 212      46.950  52.110  45.610  1.00  0.00           C
ATOM   3167  HA  VAL A 212      47.920  52.390  46.000  1.00  0.00           H
ATOM   3168  CB  VAL A 212      46.190  53.370  45.120  1.00  0.00           C
ATOM   3169  HB  VAL A 212      45.320  53.050  44.510  1.00  0.00           H
ATOM   3170  CG1 VAL A 212      45.490  54.240  46.250  1.00  0.00           C
ATOM   3171 HG11 VAL A 212      46.260  54.490  47.020  1.00  0.00           H
ATOM   3172 HG12 VAL A 212      44.670  53.620  46.670  1.00  0.00           H
ATOM   3173 HG13 VAL A 212      45.170  55.230  45.850  1.00  0.00           H
ATOM   3174  CG2 VAL A 212      47.100  54.290  44.260  1.00  0.00           C
ATOM   3175 HG21 VAL A 212      47.750  54.870  44.950  1.00  0.00           H
ATOM   3176 HG22 VAL A 212      46.410  55.010  43.760  1.00  0.00           H
ATOM   3177 HG23 VAL A 212      47.660  53.700  43.510  1.00  0.00           H
ATOM   3178  C   VAL A 212      46.060  51.470  46.740  1.00  0.00           C
ATOM   3179  O   VAL A 212      46.350  51.690  47.920  1.00  0.00           O
ATOM   3180  N   THR A 213      45.160  50.540  46.440  1.00  0.00           N
ATOM   3181  HN  THR A 213      45.090  50.270  45.480  1.00  0.00           H
ATOM   3182  CA  THR A 213      44.490  49.760  47.430  1.00  0.00           C
ATOM   3183  HA  THR A 213      44.090  50.490  48.110  1.00  0.00           H
ATOM   3184  CB  THR A 213      43.420  48.840  46.990  1.00  0.00           C
ATOM   3185  HB  THR A 213      43.790  48.050  46.300  1.00  0.00           H
ATOM   3186  OG1 THR A 213      42.540  49.610  46.170  1.00  0.00           O
ATOM   3187  HG1 THR A 213      43.090  50.180  45.630  1.00  0.00           H
ATOM   3188  CG2 THR A 213      42.680  48.100  48.130  1.00  0.00           C
ATOM   3189 HG21 THR A 213      43.140  47.100  48.250  1.00  0.00           H
ATOM   3190 HG22 THR A 213      41.640  47.880  47.790  1.00  0.00           H
ATOM   3191 HG23 THR A 213      42.680  48.710  49.050  1.00  0.00           H
ATOM   3192  C   THR A 213      45.390  48.940  48.310  1.00  0.00           C
ATOM   3193  O   THR A 213      45.290  49.030  49.510  1.00  0.00           O
ATOM   3194  N   LYS A 214      46.380  48.160  47.770  1.00  0.00           N
ATOM   3195  HN  LYS A 214      46.400  47.890  46.810  1.00  0.00           H
ATOM   3196  CA  LYS A 214      47.360  47.530  48.670  1.00  0.00           C
ATOM   3197  HA  LYS A 214      46.820  46.900  49.360  1.00  0.00           H
ATOM   3198  CB  LYS A 214      48.390  46.780  47.780  1.00  0.00           C
ATOM   3199  HB1 LYS A 214      49.240  46.400  48.380  1.00  0.00           H
ATOM   3200  HB2 LYS A 214      48.740  47.400  46.930  1.00  0.00           H
ATOM   3201  CG  LYS A 214      47.910  45.450  47.160  1.00  0.00           C
ATOM   3202  HG1 LYS A 214      47.650  44.650  47.900  1.00  0.00           H
ATOM   3203  HG2 LYS A 214      48.880  45.040  46.800  1.00  0.00           H
ATOM   3204  CD  LYS A 214      47.080  45.520  45.850  1.00  0.00           C
ATOM   3205  HD1 LYS A 214      47.650  46.070  45.080  1.00  0.00           H
ATOM   3206  HD2 LYS A 214      46.070  45.960  46.020  1.00  0.00           H
ATOM   3207  CE  LYS A 214      46.820  44.100  45.330  1.00  0.00           C
ATOM   3208  HE1 LYS A 214      46.080  43.640  46.020  1.00  0.00           H
ATOM   3209  HE2 LYS A 214      47.760  43.510  45.310  1.00  0.00           H
ATOM   3210  NZ  LYS A 214      46.200  44.020  43.950  1.00  0.00           N
ATOM   3211  HZ1 LYS A 214      45.850  43.080  43.680  1.00  0.00           H
ATOM   3212  HZ2 LYS A 214      46.850  44.410  43.250  1.00  0.00           H
ATOM   3213  HZ3 LYS A 214      45.350  44.610  43.860  1.00  0.00           H
ATOM   3214  C   LYS A 214      48.170  48.490  49.590  1.00  0.00           C
ATOM   3215  O   LYS A 214      48.520  48.120  50.680  1.00  0.00           O
ATOM   3216  N   ILE A 215      48.630  49.640  49.030  1.00  0.00           N
ATOM   3217  HN  ILE A 215      48.250  49.950  48.170  1.00  0.00           H
ATOM   3218  CA  ILE A 215      49.390  50.610  49.780  1.00  0.00           C
ATOM   3219  HA  ILE A 215      50.210  50.030  50.170  1.00  0.00           H
ATOM   3220  CB  ILE A 215      50.030  51.690  48.890  1.00  0.00           C
ATOM   3221  HB  ILE A 215      49.220  52.290  48.430  1.00  0.00           H
ATOM   3222  CG2 ILE A 215      50.830  52.700  49.770  1.00  0.00           C
ATOM   3223 HG21 ILE A 215      51.470  52.160  50.490  1.00  0.00           H
ATOM   3224 HG22 ILE A 215      50.260  53.470  50.330  1.00  0.00           H
ATOM   3225 HG23 ILE A 215      51.500  53.220  49.060  1.00  0.00           H
ATOM   3226  CG1 ILE A 215      50.800  51.130  47.770  1.00  0.00           C
ATOM   3227 HG11 ILE A 215      50.150  50.310  47.390  1.00  0.00           H
ATOM   3228 HG12 ILE A 215      51.650  50.570  48.210  1.00  0.00           H
ATOM   3229  CD  ILE A 215      51.200  52.070  46.680  1.00  0.00           C
ATOM   3230  HD1 ILE A 215      51.990  52.730  47.090  1.00  0.00           H
ATOM   3231  HD2 ILE A 215      50.320  52.610  46.260  1.00  0.00           H
ATOM   3232  HD3 ILE A 215      51.600  51.420  45.870  1.00  0.00           H
ATOM   3233  C   ILE A 215      48.630  51.290  50.830  1.00  0.00           C
ATOM   3234  O   ILE A 215      49.050  51.500  51.980  1.00  0.00           O
ATOM   3235  N   CYS A 216      47.320  51.600  50.560  1.00  0.00           N
ATOM   3236  HN  CYS A 216      46.900  51.410  49.680  1.00  0.00           H
ATOM   3237  CA  CYS A 216      46.360  52.050  51.550  1.00  0.00           C
ATOM   3238  HA  CYS A 216      46.860  52.880  52.030  1.00  0.00           H
ATOM   3239  CB  CYS A 216      44.950  52.430  50.940  1.00  0.00           C
ATOM   3240  HB1 CYS A 216      44.220  52.620  51.750  1.00  0.00           H
ATOM   3241  HB2 CYS A 216      44.520  51.510  50.490  1.00  0.00           H
ATOM   3242  SG  CYS A 216      44.990  53.700  49.760  1.00  0.00           S
ATOM   3243  HG1 CYS A 216      45.760  53.050  48.900  1.00  0.00           H
ATOM   3244  C   CYS A 216      46.180  50.980  52.620  1.00  0.00           C
ATOM   3245  O   CYS A 216      46.000  51.280  53.760  1.00  0.00           O
ATOM   3246  N   VAL A 217      46.050  49.680  52.300  1.00  0.00           N
ATOM   3247  HN  VAL A 217      46.110  49.360  51.360  1.00  0.00           H
ATOM   3248  CA  VAL A 217      45.810  48.600  53.330  1.00  0.00           C
ATOM   3249  HA  VAL A 217      45.050  49.010  53.980  1.00  0.00           H
ATOM   3250  CB  VAL A 217      45.270  47.370  52.640  1.00  0.00           C
ATOM   3251  HB  VAL A 217      46.020  47.180  51.840  1.00  0.00           H
ATOM   3252  CG1 VAL A 217      45.290  46.210  53.690  1.00  0.00           C
ATOM   3253 HG11 VAL A 217      46.250  45.730  53.950  1.00  0.00           H
ATOM   3254 HG12 VAL A 217      44.710  45.390  53.200  1.00  0.00           H
ATOM   3255 HG13 VAL A 217      44.780  46.510  54.630  1.00  0.00           H
ATOM   3256  CG2 VAL A 217      43.910  47.510  52.070  1.00  0.00           C
ATOM   3257 HG21 VAL A 217      43.160  47.470  52.890  1.00  0.00           H
ATOM   3258 HG22 VAL A 217      43.620  46.720  51.350  1.00  0.00           H
ATOM   3259 HG23 VAL A 217      43.900  48.490  51.550  1.00  0.00           H
ATOM   3260  C   VAL A 217      47.040  48.410  54.290  1.00  0.00           C
ATOM   3261  O   VAL A 217      46.950  48.240  55.460  1.00  0.00           O
ATOM   3262  N   PHE A 218      48.210  48.390  53.700  1.00  0.00           N
ATOM   3263  HN  PHE A 218      48.360  48.230  52.730  1.00  0.00           H
ATOM   3264  CA  PHE A 218      49.460  48.150  54.450  1.00  0.00           C
ATOM   3265  HA  PHE A 218      49.370  47.200  54.960  1.00  0.00           H
ATOM   3266  CB  PHE A 218      50.620  48.290  53.460  1.00  0.00           C
ATOM   3267  HB1 PHE A 218      50.720  49.350  53.140  1.00  0.00           H
ATOM   3268  HB2 PHE A 218      50.460  47.680  52.540  1.00  0.00           H
ATOM   3269  CG  PHE A 218      51.910  47.900  54.090  1.00  0.00           C
ATOM   3270  CD1 PHE A 218      52.120  46.550  54.360  1.00  0.00           C
ATOM   3271  HD1 PHE A 218      51.270  45.890  54.320  1.00  0.00           H
ATOM   3272  CE1 PHE A 218      53.390  46.080  54.750  1.00  0.00           C
ATOM   3273  HE1 PHE A 218      53.430  45.030  55.020  1.00  0.00           H
ATOM   3274  CZ  PHE A 218      54.470  46.920  54.590  1.00  0.00           C
ATOM   3275  HZ  PHE A 218      55.500  46.620  54.720  1.00  0.00           H
ATOM   3276  CD2 PHE A 218      52.990  48.780  54.180  1.00  0.00           C
ATOM   3277  HD2 PHE A 218      52.790  49.820  53.970  1.00  0.00           H
ATOM   3278  CE2 PHE A 218      54.260  48.330  54.350  1.00  0.00           C
ATOM   3279  HE2 PHE A 218      55.110  48.990  54.310  1.00  0.00           H
ATOM   3280  C   PHE A 218      49.630  49.240  55.530  1.00  0.00           C
ATOM   3281  O   PHE A 218      49.840  48.980  56.700  1.00  0.00           O
ATOM   3282  N   LEU A 219      49.440  50.500  55.160  1.00  0.00           N
ATOM   3283  HN  LEU A 219      49.240  50.710  54.200  1.00  0.00           H
ATOM   3284  CA  LEU A 219      49.570  51.630  56.060  1.00  0.00           C
ATOM   3285  HA  LEU A 219      50.410  51.450  56.710  1.00  0.00           H
ATOM   3286  CB  LEU A 219      49.900  52.910  55.320  1.00  0.00           C
ATOM   3287  HB1 LEU A 219      49.930  53.800  55.970  1.00  0.00           H
ATOM   3288  HB2 LEU A 219      49.010  53.150  54.690  1.00  0.00           H
ATOM   3289  CG  LEU A 219      51.160  52.980  54.390  1.00  0.00           C
ATOM   3290  HG  LEU A 219      50.950  52.130  53.710  1.00  0.00           H
ATOM   3291  CD1 LEU A 219      51.140  54.180  53.410  1.00  0.00           C
ATOM   3292 HD11 LEU A 219      50.200  54.160  52.810  1.00  0.00           H
ATOM   3293 HD12 LEU A 219      52.010  54.190  52.720  1.00  0.00           H
ATOM   3294 HD13 LEU A 219      51.150  55.140  53.960  1.00  0.00           H
ATOM   3295  CD2 LEU A 219      52.460  52.880  55.080  1.00  0.00           C
ATOM   3296 HD21 LEU A 219      52.440  52.390  56.080  1.00  0.00           H
ATOM   3297 HD22 LEU A 219      52.890  53.890  55.280  1.00  0.00           H
ATOM   3298 HD23 LEU A 219      53.200  52.270  54.530  1.00  0.00           H
ATOM   3299  C   LEU A 219      48.370  51.880  56.970  1.00  0.00           C
ATOM   3300  O   LEU A 219      48.590  52.230  58.120  1.00  0.00           O
ATOM   3301  N   PHE A 220      47.070  51.750  56.540  1.00  0.00           N
ATOM   3302  HN  PHE A 220      46.810  51.550  55.590  1.00  0.00           H
ATOM   3303  CA  PHE A 220      45.980  52.130  57.390  1.00  0.00           C
ATOM   3304  HA  PHE A 220      46.340  52.800  58.160  1.00  0.00           H
ATOM   3305  CB  PHE A 220      45.090  53.070  56.560  1.00  0.00           C
ATOM   3306  HB1 PHE A 220      44.310  53.500  57.220  1.00  0.00           H
ATOM   3307  HB2 PHE A 220      44.490  52.420  55.900  1.00  0.00           H
ATOM   3308  CG  PHE A 220      45.860  54.240  55.980  1.00  0.00           C
ATOM   3309  CD1 PHE A 220      46.640  55.060  56.800  1.00  0.00           C
ATOM   3310  HD1 PHE A 220      46.690  54.880  57.860  1.00  0.00           H
ATOM   3311  CE1 PHE A 220      47.300  56.210  56.350  1.00  0.00           C
ATOM   3312  HE1 PHE A 220      47.870  56.820  57.040  1.00  0.00           H
ATOM   3313  CZ  PHE A 220      47.280  56.480  54.980  1.00  0.00           C
ATOM   3314  HZ  PHE A 220      47.840  57.340  54.630  1.00  0.00           H
ATOM   3315  CD2 PHE A 220      45.780  54.580  54.650  1.00  0.00           C
ATOM   3316  HD2 PHE A 220      45.270  53.940  53.940  1.00  0.00           H
ATOM   3317  CE2 PHE A 220      46.470  55.680  54.120  1.00  0.00           C
ATOM   3318  HE2 PHE A 220      46.490  55.830  53.050  1.00  0.00           H
ATOM   3319  C   PHE A 220      45.240  50.960  57.970  1.00  0.00           C
ATOM   3320  O   PHE A 220      44.410  51.160  58.880  1.00  0.00           O
ATOM   3321  N   ALA A 221      45.550  49.670  57.680  1.00  0.00           N
ATOM   3322  HN  ALA A 221      46.350  49.520  57.100  1.00  0.00           H
ATOM   3323  CA  ALA A 221      45.010  48.480  58.270  1.00  0.00           C
ATOM   3324  HA  ALA A 221      44.310  48.620  59.080  1.00  0.00           H
ATOM   3325  CB  ALA A 221      44.240  47.640  57.280  1.00  0.00           C
ATOM   3326  HB1 ALA A 221      43.700  46.830  57.810  1.00  0.00           H
ATOM   3327  HB2 ALA A 221      44.920  47.180  56.530  1.00  0.00           H
ATOM   3328  HB3 ALA A 221      43.450  48.250  56.810  1.00  0.00           H
ATOM   3329  C   ALA A 221      46.160  47.590  58.870  1.00  0.00           C
ATOM   3330  O   ALA A 221      45.840  46.520  59.340  1.00  0.00           O
ATOM   3331  N   PHE A 222      47.370  48.130  58.970  1.00  0.00           N
ATOM   3332  HN  PHE A 222      47.510  48.910  58.370  1.00  0.00           H
ATOM   3333  CA  PHE A 222      48.490  47.470  59.590  1.00  0.00           C
ATOM   3334  HA  PHE A 222      48.030  47.000  60.450  1.00  0.00           H
ATOM   3335  CB  PHE A 222      49.160  46.330  58.610  1.00  0.00           C
ATOM   3336  HB1 PHE A 222      49.240  46.680  57.560  1.00  0.00           H
ATOM   3337  HB2 PHE A 222      48.480  45.460  58.610  1.00  0.00           H
ATOM   3338  CG  PHE A 222      50.520  45.820  59.030  1.00  0.00           C
ATOM   3339  CD1 PHE A 222      50.600  45.090  60.200  1.00  0.00           C
ATOM   3340  HD1 PHE A 222      49.700  45.090  60.790  1.00  0.00           H
ATOM   3341  CE1 PHE A 222      51.790  44.580  60.670  1.00  0.00           C
ATOM   3342  HE1 PHE A 222      51.750  44.020  61.590  1.00  0.00           H
ATOM   3343  CZ  PHE A 222      52.950  44.670  59.860  1.00  0.00           C
ATOM   3344  HZ  PHE A 222      53.810  44.050  60.080  1.00  0.00           H
ATOM   3345  CD2 PHE A 222      51.680  45.850  58.170  1.00  0.00           C
ATOM   3346  HD2 PHE A 222      51.610  46.280  57.180  1.00  0.00           H
ATOM   3347  CE2 PHE A 222      52.870  45.360  58.620  1.00  0.00           C
ATOM   3348  HE2 PHE A 222      53.800  45.380  58.080  1.00  0.00           H
ATOM   3349  C   PHE A 222      49.520  48.400  60.270  1.00  0.00           C
ATOM   3350  O   PHE A 222      49.690  48.320  61.470  1.00  0.00           O
ATOM   3351  N   VAL A 223      50.280  49.220  59.570  1.00  0.00           N
ATOM   3352  HN  VAL A 223      50.180  49.120  58.580  1.00  0.00           H
ATOM   3353  CA  VAL A 223      51.540  49.900  60.070  1.00  0.00           C
ATOM   3354  HA  VAL A 223      52.120  49.170  60.610  1.00  0.00           H
ATOM   3355  CB  VAL A 223      52.340  50.530  58.910  1.00  0.00           C
ATOM   3356  HB  VAL A 223      51.610  51.120  58.320  1.00  0.00           H
ATOM   3357  CG1 VAL A 223      53.360  51.670  59.290  1.00  0.00           C
ATOM   3358 HG11 VAL A 223      54.160  51.090  59.800  1.00  0.00           H
ATOM   3359 HG12 VAL A 223      52.960  52.450  59.970  1.00  0.00           H
ATOM   3360 HG13 VAL A 223      53.740  52.090  58.340  1.00  0.00           H
ATOM   3361  CG2 VAL A 223      52.930  49.400  58.000  1.00  0.00           C
ATOM   3362 HG21 VAL A 223      52.150  48.640  57.800  1.00  0.00           H
ATOM   3363 HG22 VAL A 223      53.750  48.970  58.610  1.00  0.00           H
ATOM   3364 HG23 VAL A 223      53.260  49.840  57.040  1.00  0.00           H
ATOM   3365  C   VAL A 223      51.150  50.920  61.100  1.00  0.00           C
ATOM   3366  O   VAL A 223      51.770  50.980  62.150  1.00  0.00           O
ATOM   3367  N   VAL A 224      50.170  51.770  60.740  1.00  0.00           N
ATOM   3368  HN  VAL A 224      49.770  51.640  59.840  1.00  0.00           H
ATOM   3369  CA  VAL A 224      49.700  52.860  61.620  1.00  0.00           C
ATOM   3370  HA  VAL A 224      50.540  53.160  62.220  1.00  0.00           H
ATOM   3371  CB  VAL A 224      49.040  54.040  60.940  1.00  0.00           C
ATOM   3372  HB  VAL A 224      48.150  53.850  60.300  1.00  0.00           H
ATOM   3373  CG1 VAL A 224      48.700  55.050  61.950  1.00  0.00           C
ATOM   3374 HG11 VAL A 224      47.690  54.900  62.390  1.00  0.00           H
ATOM   3375 HG12 VAL A 224      48.580  56.040  61.470  1.00  0.00           H
ATOM   3376 HG13 VAL A 224      49.460  55.120  62.760  1.00  0.00           H
ATOM   3377  CG2 VAL A 224      50.080  54.600  59.990  1.00  0.00           C
ATOM   3378 HG21 VAL A 224      50.980  54.880  60.570  1.00  0.00           H
ATOM   3379 HG22 VAL A 224      49.590  55.490  59.530  1.00  0.00           H
ATOM   3380 HG23 VAL A 224      50.360  53.900  59.170  1.00  0.00           H
ATOM   3381  C   VAL A 224      48.800  52.470  62.820  1.00  0.00           C
ATOM   3382  O   VAL A 224      49.070  52.870  63.930  1.00  0.00           O
ATOM   3383  N   PRO A 225      47.630  51.620  62.670  1.00  0.00           N
ATOM   3384  CD  PRO A 225      46.970  51.240  61.410  1.00  0.00           C
ATOM   3385  HD1 PRO A 225      47.650  50.550  60.860  1.00  0.00           H
ATOM   3386  HD2 PRO A 225      46.870  52.110  60.730  1.00  0.00           H
ATOM   3387  CA  PRO A 225      47.190  50.750  63.760  1.00  0.00           C
ATOM   3388  HA  PRO A 225      46.560  51.390  64.360  1.00  0.00           H
ATOM   3389  CB  PRO A 225      46.310  49.720  63.170  1.00  0.00           C
ATOM   3390  HB1 PRO A 225      45.480  49.470  63.880  1.00  0.00           H
ATOM   3391  HB2 PRO A 225      46.930  48.840  62.910  1.00  0.00           H
ATOM   3392  CG  PRO A 225      45.760  50.360  61.820  1.00  0.00           C
ATOM   3393  HG1 PRO A 225      45.420  49.560  61.130  1.00  0.00           H
ATOM   3394  HG2 PRO A 225      44.880  51.000  62.060  1.00  0.00           H
ATOM   3395  C   PRO A 225      48.220  50.210  64.710  1.00  0.00           C
ATOM   3396  O   PRO A 225      48.220  50.470  65.900  1.00  0.00           O
ATOM   3397  N   ILE A 226      49.150  49.350  64.210  1.00  0.00           N
ATOM   3398  HN  ILE A 226      49.240  49.100  63.250  1.00  0.00           H
ATOM   3399  CA  ILE A 226      50.140  48.730  65.110  1.00  0.00           C
ATOM   3400  HA  ILE A 226      49.590  48.310  65.930  1.00  0.00           H
ATOM   3401  CB  ILE A 226      50.970  47.630  64.410  1.00  0.00           C
ATOM   3402  HB  ILE A 226      51.360  48.100  63.480  1.00  0.00           H
ATOM   3403  CG2 ILE A 226      52.170  47.210  65.240  1.00  0.00           C
ATOM   3404 HG21 ILE A 226      52.740  46.480  64.630  1.00  0.00           H
ATOM   3405 HG22 ILE A 226      51.840  46.610  66.120  1.00  0.00           H
ATOM   3406 HG23 ILE A 226      52.810  48.040  65.610  1.00  0.00           H
ATOM   3407  CG1 ILE A 226      50.000  46.430  64.090  1.00  0.00           C
ATOM   3408 HG11 ILE A 226      50.740  45.680  63.740  1.00  0.00           H
ATOM   3409 HG12 ILE A 226      49.360  46.750  63.240  1.00  0.00           H
ATOM   3410  CD  ILE A 226      49.180  45.820  65.290  1.00  0.00           C
ATOM   3411  HD1 ILE A 226      49.850  45.470  66.100  1.00  0.00           H
ATOM   3412  HD2 ILE A 226      48.640  44.980  64.810  1.00  0.00           H
ATOM   3413  HD3 ILE A 226      48.430  46.490  65.780  1.00  0.00           H
ATOM   3414  C   ILE A 226      51.120  49.810  65.770  1.00  0.00           C
ATOM   3415  O   ILE A 226      51.470  49.650  66.970  1.00  0.00           O
ATOM   3416  N   LEU A 227      51.570  50.910  64.980  1.00  0.00           N
ATOM   3417  HN  LEU A 227      51.430  51.060  64.010  1.00  0.00           H
ATOM   3418  CA  LEU A 227      52.230  52.000  65.690  1.00  0.00           C
ATOM   3419  HA  LEU A 227      53.050  51.540  66.220  1.00  0.00           H
ATOM   3420  CB  LEU A 227      52.710  53.090  64.620  1.00  0.00           C
ATOM   3421  HB1 LEU A 227      51.870  53.430  63.980  1.00  0.00           H
ATOM   3422  HB2 LEU A 227      53.390  52.510  63.960  1.00  0.00           H
ATOM   3423  CG  LEU A 227      53.520  54.240  65.010  1.00  0.00           C
ATOM   3424  HG  LEU A 227      52.920  54.990  65.570  1.00  0.00           H
ATOM   3425  CD1 LEU A 227      54.520  53.850  65.970  1.00  0.00           C
ATOM   3426 HD11 LEU A 227      55.150  54.720  66.260  1.00  0.00           H
ATOM   3427 HD12 LEU A 227      55.240  53.140  65.510  1.00  0.00           H
ATOM   3428 HD13 LEU A 227      53.980  53.570  66.900  1.00  0.00           H
ATOM   3429  CD2 LEU A 227      54.120  54.950  63.800  1.00  0.00           C
ATOM   3430 HD21 LEU A 227      54.620  55.900  64.100  1.00  0.00           H
ATOM   3431 HD22 LEU A 227      53.340  55.180  63.040  1.00  0.00           H
ATOM   3432 HD23 LEU A 227      54.780  54.210  63.300  1.00  0.00           H
ATOM   3433  C   LEU A 227      51.490  52.740  66.840  1.00  0.00           C
ATOM   3434  O   LEU A 227      52.040  52.910  67.920  1.00  0.00           O
ATOM   3435  N   ILE A 228      50.220  53.030  66.690  1.00  0.00           N
ATOM   3436  HN  ILE A 228      49.800  52.830  65.810  1.00  0.00           H
ATOM   3437  CA  ILE A 228      49.360  53.520  67.760  1.00  0.00           C
ATOM   3438  HA  ILE A 228      49.790  54.370  68.270  1.00  0.00           H
ATOM   3439  CB  ILE A 228      48.040  53.860  67.170  1.00  0.00           C
ATOM   3440  HB  ILE A 228      47.770  53.130  66.380  1.00  0.00           H
ATOM   3441  CG2 ILE A 228      46.900  53.840  68.230  1.00  0.00           C
ATOM   3442 HG21 ILE A 228      46.030  54.340  67.740  1.00  0.00           H
ATOM   3443 HG22 ILE A 228      47.090  54.410  69.170  1.00  0.00           H
ATOM   3444 HG23 ILE A 228      46.640  52.800  68.530  1.00  0.00           H
ATOM   3445  CG1 ILE A 228      48.130  55.170  66.290  1.00  0.00           C
ATOM   3446 HG11 ILE A 228      49.120  55.330  65.810  1.00  0.00           H
ATOM   3447 HG12 ILE A 228      48.050  56.010  67.010  1.00  0.00           H
ATOM   3448  CD  ILE A 228      46.980  55.260  65.320  1.00  0.00           C
ATOM   3449  HD1 ILE A 228      47.000  54.410  64.610  1.00  0.00           H
ATOM   3450  HD2 ILE A 228      47.060  56.240  64.790  1.00  0.00           H
ATOM   3451  HD3 ILE A 228      45.970  55.350  65.750  1.00  0.00           H
ATOM   3452  C   ILE A 228      49.270  52.510  68.950  1.00  0.00           C
ATOM   3453  O   ILE A 228      49.540  52.930  70.080  1.00  0.00           O
ATOM   3454  N   ILE A 229      49.060  51.180  68.720  1.00  0.00           N
ATOM   3455  HN  ILE A 229      49.000  50.840  67.780  1.00  0.00           H
ATOM   3456  CA  ILE A 229      49.020  50.150  69.740  1.00  0.00           C
ATOM   3457  HA  ILE A 229      48.210  50.350  70.420  1.00  0.00           H
ATOM   3458  CB  ILE A 229      48.730  48.690  69.150  1.00  0.00           C
ATOM   3459  HB  ILE A 229      49.330  48.590  68.220  1.00  0.00           H
ATOM   3460  CG2 ILE A 229      48.870  47.650  70.230  1.00  0.00           C
ATOM   3461 HG21 ILE A 229      48.430  47.960  71.210  1.00  0.00           H
ATOM   3462 HG22 ILE A 229      49.920  47.480  70.540  1.00  0.00           H
ATOM   3463 HG23 ILE A 229      48.550  46.620  69.980  1.00  0.00           H
ATOM   3464  CG1 ILE A 229      47.290  48.610  68.590  1.00  0.00           C
ATOM   3465 HG11 ILE A 229      47.120  49.590  68.100  1.00  0.00           H
ATOM   3466 HG12 ILE A 229      46.610  48.520  69.460  1.00  0.00           H
ATOM   3467  CD  ILE A 229      46.970  47.460  67.650  1.00  0.00           C
ATOM   3468  HD1 ILE A 229      45.890  47.200  67.760  1.00  0.00           H
ATOM   3469  HD2 ILE A 229      47.540  46.530  67.870  1.00  0.00           H
ATOM   3470  HD3 ILE A 229      47.150  47.740  66.600  1.00  0.00           H
ATOM   3471  C   ILE A 229      50.380  50.100  70.450  1.00  0.00           C
ATOM   3472  O   ILE A 229      50.540  50.180  71.660  1.00  0.00           O
ATOM   3473  N   THR A 230      51.480  50.060  69.660  1.00  0.00           N
ATOM   3474  HN  THR A 230      51.260  49.700  68.760  1.00  0.00           H
ATOM   3475  CA  THR A 230      52.820  50.160  70.150  1.00  0.00           C
ATOM   3476  HA  THR A 230      52.910  49.280  70.770  1.00  0.00           H
ATOM   3477  CB  THR A 230      53.870  49.950  69.040  1.00  0.00           C
ATOM   3478  HB  THR A 230      53.810  50.790  68.320  1.00  0.00           H
ATOM   3479  OG1 THR A 230      53.650  48.690  68.390  1.00  0.00           O
ATOM   3480  HG1 THR A 230      52.840  48.780  67.880  1.00  0.00           H
ATOM   3481  CG2 THR A 230      55.260  49.920  69.590  1.00  0.00           C
ATOM   3482 HG21 THR A 230      55.340  49.120  70.360  1.00  0.00           H
ATOM   3483 HG22 THR A 230      55.600  50.860  70.080  1.00  0.00           H
ATOM   3484 HG23 THR A 230      56.050  49.770  68.820  1.00  0.00           H
ATOM   3485  C   THR A 230      53.140  51.340  71.060  1.00  0.00           C
ATOM   3486  O   THR A 230      53.690  51.220  72.150  1.00  0.00           O
ATOM   3487  N   VAL A 231      52.770  52.510  70.590  1.00  0.00           N
ATOM   3488  HN  VAL A 231      52.450  52.610  69.650  1.00  0.00           H
ATOM   3489  CA  VAL A 231      52.670  53.790  71.410  1.00  0.00           C
ATOM   3490  HA  VAL A 231      53.700  53.970  71.690  1.00  0.00           H
ATOM   3491  CB  VAL A 231      52.130  55.030  70.630  1.00  0.00           C
ATOM   3492  HB  VAL A 231      51.160  54.740  70.170  1.00  0.00           H
ATOM   3493  CG1 VAL A 231      51.860  56.190  71.610  1.00  0.00           C
ATOM   3494 HG11 VAL A 231      51.390  56.960  70.950  1.00  0.00           H
ATOM   3495 HG12 VAL A 231      52.850  56.420  72.060  1.00  0.00           H
ATOM   3496 HG13 VAL A 231      51.040  56.030  72.340  1.00  0.00           H
ATOM   3497  CG2 VAL A 231      53.050  55.550  69.550  1.00  0.00           C
ATOM   3498 HG21 VAL A 231      52.460  56.120  68.800  1.00  0.00           H
ATOM   3499 HG22 VAL A 231      53.450  54.660  69.020  1.00  0.00           H
ATOM   3500 HG23 VAL A 231      53.860  56.150  70.020  1.00  0.00           H
ATOM   3501  C   VAL A 231      51.890  53.620  72.670  1.00  0.00           C
ATOM   3502  O   VAL A 231      52.440  53.930  73.750  1.00  0.00           O
ATOM   3503  N   CYS A 232      50.630  53.110  72.600  1.00  0.00           N
ATOM   3504  HN  CYS A 232      50.310  52.790  71.710  1.00  0.00           H
ATOM   3505  CA  CYS A 232      49.820  52.800  73.790  1.00  0.00           C
ATOM   3506  HA  CYS A 232      49.640  53.760  74.260  1.00  0.00           H
ATOM   3507  CB  CYS A 232      48.390  52.200  73.370  1.00  0.00           C
ATOM   3508  HB1 CYS A 232      47.640  51.990  74.170  1.00  0.00           H
ATOM   3509  HB2 CYS A 232      48.530  51.320  72.710  1.00  0.00           H
ATOM   3510  SG  CYS A 232      47.440  53.440  72.480  1.00  0.00           S
ATOM   3511  HG1 CYS A 232      48.000  53.500  71.280  1.00  0.00           H
ATOM   3512  C   CYS A 232      50.370  51.820  74.820  1.00  0.00           C
ATOM   3513  O   CYS A 232      50.550  52.150  75.970  1.00  0.00           O
ATOM   3514  N   TYR A 233      50.830  50.620  74.340  1.00  0.00           N
ATOM   3515  HN  TYR A 233      50.730  50.440  73.370  1.00  0.00           H
ATOM   3516  CA  TYR A 233      51.660  49.680  75.120  1.00  0.00           C
ATOM   3517  HA  TYR A 233      51.170  49.660  76.080  1.00  0.00           H
ATOM   3518  CB  TYR A 233      51.610  48.240  74.460  1.00  0.00           C
ATOM   3519  HB1 TYR A 233      52.480  47.560  74.630  1.00  0.00           H
ATOM   3520  HB2 TYR A 233      51.480  48.340  73.360  1.00  0.00           H
ATOM   3521  CG  TYR A 233      50.520  47.490  75.070  1.00  0.00           C
ATOM   3522  CD1 TYR A 233      50.620  46.840  76.330  1.00  0.00           C
ATOM   3523  HD1 TYR A 233      51.530  46.960  76.910  1.00  0.00           H
ATOM   3524  CE1 TYR A 233      49.580  46.200  76.940  1.00  0.00           C
ATOM   3525  HE1 TYR A 233      49.770  45.780  77.910  1.00  0.00           H
ATOM   3526  CZ  TYR A 233      48.370  46.100  76.260  1.00  0.00           C
ATOM   3527  OH  TYR A 233      47.280  45.570  76.900  1.00  0.00           O
ATOM   3528  HH  TYR A 233      47.510  44.970  77.610  1.00  0.00           H
ATOM   3529  CD2 TYR A 233      49.270  47.400  74.460  1.00  0.00           C
ATOM   3530  HD2 TYR A 233      49.070  47.810  73.490  1.00  0.00           H
ATOM   3531  CE2 TYR A 233      48.240  46.590  75.010  1.00  0.00           C
ATOM   3532  HE2 TYR A 233      47.240  46.660  74.610  1.00  0.00           H
ATOM   3533  C   TYR A 233      53.050  50.170  75.500  1.00  0.00           C
ATOM   3534  O   TYR A 233      53.500  49.880  76.640  1.00  0.00           O
ATOM   3535  N   GLY A 234      53.820  50.900  74.690  1.00  0.00           N
ATOM   3536  HN  GLY A 234      53.530  51.130  73.760  1.00  0.00           H
ATOM   3537  CA  GLY A 234      55.130  51.590  74.990  1.00  0.00           C
ATOM   3538  HA1 GLY A 234      55.570  52.160  74.190  1.00  0.00           H
ATOM   3539  HA2 GLY A 234      55.770  50.820  75.410  1.00  0.00           H
ATOM   3540  C   GLY A 234      55.010  52.520  76.210  1.00  0.00           C
ATOM   3541  O   GLY A 234      55.960  52.520  76.930  1.00  0.00           O
ATOM   3542  N   LEU A 235      53.870  53.300  76.180  1.00  0.00           N
ATOM   3543  HN  LEU A 235      53.190  53.260  75.450  1.00  0.00           H
ATOM   3544  CA  LEU A 235      53.650  54.280  77.310  1.00  0.00           C
ATOM   3545  HA  LEU A 235      54.600  54.730  77.570  1.00  0.00           H
ATOM   3546  CB  LEU A 235      52.650  55.300  76.830  1.00  0.00           C
ATOM   3547  HB1 LEU A 235      52.270  55.740  77.780  1.00  0.00           H
ATOM   3548  HB2 LEU A 235      51.740  54.860  76.380  1.00  0.00           H
ATOM   3549  CG  LEU A 235      53.100  56.450  75.760  1.00  0.00           C
ATOM   3550  HG  LEU A 235      53.660  55.880  74.980  1.00  0.00           H
ATOM   3551  CD1 LEU A 235      51.950  57.230  75.270  1.00  0.00           C
ATOM   3552 HD11 LEU A 235      51.400  57.690  76.120  1.00  0.00           H
ATOM   3553 HD12 LEU A 235      51.190  56.600  74.760  1.00  0.00           H
ATOM   3554 HD13 LEU A 235      52.280  57.990  74.520  1.00  0.00           H
ATOM   3555  CD2 LEU A 235      54.020  57.460  76.450  1.00  0.00           C
ATOM   3556 HD21 LEU A 235      54.840  56.860  76.880  1.00  0.00           H
ATOM   3557 HD22 LEU A 235      53.620  58.080  77.280  1.00  0.00           H
ATOM   3558 HD23 LEU A 235      54.450  58.070  75.620  1.00  0.00           H
ATOM   3559  C   LEU A 235      53.310  53.560  78.670  1.00  0.00           C
ATOM   3560  O   LEU A 235      53.770  53.900  79.770  1.00  0.00           O
ATOM   3561  N   MET A 236      52.580  52.460  78.460  1.00  0.00           N
ATOM   3562  HN  MET A 236      52.410  52.190  77.510  1.00  0.00           H
ATOM   3563  CA  MET A 236      52.300  51.490  79.520  1.00  0.00           C
ATOM   3564  HA  MET A 236      51.960  52.130  80.320  1.00  0.00           H
ATOM   3565  CB  MET A 236      51.200  50.500  79.040  1.00  0.00           C
ATOM   3566  HB1 MET A 236      51.220  49.560  79.640  1.00  0.00           H
ATOM   3567  HB2 MET A 236      51.300  50.240  77.970  1.00  0.00           H
ATOM   3568  CG  MET A 236      49.630  50.890  79.250  1.00  0.00           C
ATOM   3569  HG1 MET A 236      49.500  51.770  78.590  1.00  0.00           H
ATOM   3570  HG2 MET A 236      49.530  51.130  80.330  1.00  0.00           H
ATOM   3571  SD  MET A 236      48.520  49.520  78.900  1.00  0.00           S
ATOM   3572  CE  MET A 236      48.560  49.800  77.100  1.00  0.00           C
ATOM   3573  HE1 MET A 236      49.520  50.230  76.760  1.00  0.00           H
ATOM   3574  HE2 MET A 236      47.750  50.530  76.890  1.00  0.00           H
ATOM   3575  HE3 MET A 236      48.450  48.840  76.550  1.00  0.00           H
ATOM   3576  C   MET A 236      53.420  50.750  80.170  1.00  0.00           C
ATOM   3577  O   MET A 236      53.500  50.740  81.390  1.00  0.00           O
ATOM   3578  N   LEU A 237      54.360  50.170  79.350  1.00  0.00           N
ATOM   3579  HN  LEU A 237      54.100  49.990  78.410  1.00  0.00           H
ATOM   3580  CA  LEU A 237      55.610  49.580  79.700  1.00  0.00           C
ATOM   3581  HA  LEU A 237      55.250  48.710  80.210  1.00  0.00           H
ATOM   3582  CB  LEU A 237      56.380  48.990  78.470  1.00  0.00           C
ATOM   3583  HB1 LEU A 237      56.510  49.770  77.680  1.00  0.00           H
ATOM   3584  HB2 LEU A 237      55.750  48.240  77.940  1.00  0.00           H
ATOM   3585  CG  LEU A 237      57.660  48.160  78.760  1.00  0.00           C
ATOM   3586  HG  LEU A 237      58.320  48.880  79.290  1.00  0.00           H
ATOM   3587  CD1 LEU A 237      57.300  47.040  79.760  1.00  0.00           C
ATOM   3588 HD11 LEU A 237      56.530  46.360  79.340  1.00  0.00           H
ATOM   3589 HD12 LEU A 237      56.910  47.480  80.700  1.00  0.00           H
ATOM   3590 HD13 LEU A 237      58.210  46.410  79.900  1.00  0.00           H
ATOM   3591  CD2 LEU A 237      58.280  47.580  77.450  1.00  0.00           C
ATOM   3592 HD21 LEU A 237      58.680  48.450  76.880  1.00  0.00           H
ATOM   3593 HD22 LEU A 237      57.430  47.140  76.890  1.00  0.00           H
ATOM   3594 HD23 LEU A 237      59.110  46.920  77.790  1.00  0.00           H
ATOM   3595  C   LEU A 237      56.450  50.510  80.490  1.00  0.00           C
ATOM   3596  O   LEU A 237      56.860  50.170  81.600  1.00  0.00           O
ATOM   3597  N   LEU A 238      56.630  51.810  80.090  1.00  0.00           N
ATOM   3598  HN  LEU A 238      56.240  52.320  79.320  1.00  0.00           H
ATOM   3599  CA  LEU A 238      57.460  52.680  80.940  1.00  0.00           C
ATOM   3600  HA  LEU A 238      58.240  52.030  81.290  1.00  0.00           H
ATOM   3601  CB  LEU A 238      58.200  53.920  80.200  1.00  0.00           C
ATOM   3602  HB1 LEU A 238      58.530  53.530  79.220  1.00  0.00           H
ATOM   3603  HB2 LEU A 238      59.090  54.260  80.780  1.00  0.00           H
ATOM   3604  CG  LEU A 238      57.450  55.230  79.940  1.00  0.00           C
ATOM   3605  HG  LEU A 238      56.350  55.050  79.860  1.00  0.00           H
ATOM   3606  CD1 LEU A 238      57.620  56.270  81.100  1.00  0.00           C
ATOM   3607 HD11 LEU A 238      57.480  55.780  82.090  1.00  0.00           H
ATOM   3608 HD12 LEU A 238      56.860  57.070  81.030  1.00  0.00           H
ATOM   3609 HD13 LEU A 238      58.540  56.890  81.090  1.00  0.00           H
ATOM   3610  CD2 LEU A 238      57.680  56.030  78.660  1.00  0.00           C
ATOM   3611 HD21 LEU A 238      57.150  55.460  77.860  1.00  0.00           H
ATOM   3612 HD22 LEU A 238      58.790  56.080  78.600  1.00  0.00           H
ATOM   3613 HD23 LEU A 238      57.180  57.020  78.740  1.00  0.00           H
ATOM   3614  C   LEU A 238      56.760  53.280  82.190  1.00  0.00           C
ATOM   3615  O   LEU A 238      57.410  53.430  83.230  1.00  0.00           O
ATOM   3616  N   ARG A 239      55.410  53.400  82.190  1.00  0.00           N
ATOM   3617  HN  ARG A 239      54.900  53.380  81.330  1.00  0.00           H
ATOM   3618  CA  ARG A 239      54.530  53.520  83.330  1.00  0.00           C
ATOM   3619  HA  ARG A 239      54.670  54.480  83.820  1.00  0.00           H
ATOM   3620  CB  ARG A 239      53.100  53.690  82.970  1.00  0.00           C
ATOM   3621  HB1 ARG A 239      52.800  52.800  82.370  1.00  0.00           H
ATOM   3622  HB2 ARG A 239      52.880  54.510  82.260  1.00  0.00           H
ATOM   3623  CG  ARG A 239      51.990  53.690  84.080  1.00  0.00           C
ATOM   3624  HG1 ARG A 239      52.230  52.800  84.700  1.00  0.00           H
ATOM   3625  HG2 ARG A 239      51.060  53.580  83.480  1.00  0.00           H
ATOM   3626  CD  ARG A 239      51.900  55.040  84.850  1.00  0.00           C
ATOM   3627  HD1 ARG A 239      51.780  55.860  84.110  1.00  0.00           H
ATOM   3628  HD2 ARG A 239      52.890  55.200  85.330  1.00  0.00           H
ATOM   3629  NE  ARG A 239      50.800  54.960  85.910  1.00  0.00           N
ATOM   3630  HE  ARG A 239      50.570  54.050  86.270  1.00  0.00           H
ATOM   3631  CZ  ARG A 239      50.490  55.900  86.770  1.00  0.00           C
ATOM   3632  NH1 ARG A 239      50.990  57.120  86.550  1.00  0.00           N
ATOM   3633 HH11 ARG A 239      51.930  57.260  86.220  1.00  0.00           H
ATOM   3634 HH12 ARG A 239      50.550  57.900  86.990  1.00  0.00           H
ATOM   3635  NH2 ARG A 239      49.610  55.880  87.710  1.00  0.00           N
ATOM   3636 HH21 ARG A 239      48.970  55.110  87.710  1.00  0.00           H
ATOM   3637 HH22 ARG A 239      49.400  56.750  88.170  1.00  0.00           H
ATOM   3638  C   ARG A 239      54.780  52.360  84.340  1.00  0.00           C
ATOM   3639  O   ARG A 239      54.840  52.550  85.610  1.00  0.00           O
ATOM   3640  N   LEU A 240      54.870  51.090  83.870  1.00  0.00           N
ATOM   3641  HN  LEU A 240      54.680  51.080  82.890  1.00  0.00           H
ATOM   3642  CA  LEU A 240      55.120  49.900  84.620  1.00  0.00           C
ATOM   3643  HA  LEU A 240      54.290  49.790  85.310  1.00  0.00           H
ATOM   3644  CB  LEU A 240      54.810  48.580  83.750  1.00  0.00           C
ATOM   3645  HB1 LEU A 240      55.460  48.670  82.860  1.00  0.00           H
ATOM   3646  HB2 LEU A 240      53.750  48.540  83.420  1.00  0.00           H
ATOM   3647  CG  LEU A 240      55.230  47.290  84.390  1.00  0.00           C
ATOM   3648  HG  LEU A 240      56.150  47.460  84.990  1.00  0.00           H
ATOM   3649  CD1 LEU A 240      54.290  46.830  85.500  1.00  0.00           C
ATOM   3650 HD11 LEU A 240      53.380  46.380  85.040  1.00  0.00           H
ATOM   3651 HD12 LEU A 240      53.990  47.660  86.180  1.00  0.00           H
ATOM   3652 HD13 LEU A 240      54.810  46.070  86.110  1.00  0.00           H
ATOM   3653  CD2 LEU A 240      55.480  46.170  83.400  1.00  0.00           C
ATOM   3654 HD21 LEU A 240      54.490  45.980  82.940  1.00  0.00           H
ATOM   3655 HD22 LEU A 240      55.880  45.310  83.980  1.00  0.00           H
ATOM   3656 HD23 LEU A 240      56.110  46.520  82.560  1.00  0.00           H
ATOM   3657  C   LEU A 240      56.440  49.850  85.450  1.00  0.00           C
ATOM   3658  O   LEU A 240      56.380  49.370  86.540  1.00  0.00           O
ATOM   3659  N   ARG A 241      57.590  50.360  84.890  1.00  0.00           N
ATOM   3660  HN  ARG A 241      57.480  50.600  83.930  1.00  0.00           H
ATOM   3661  CA  ARG A 241      58.950  50.220  85.430  1.00  0.00           C
ATOM   3662  HA  ARG A 241      59.150  49.160  85.480  1.00  0.00           H
ATOM   3663  CB  ARG A 241      60.090  50.650  84.440  1.00  0.00           C
ATOM   3664  HB1 ARG A 241      61.090  50.710  84.920  1.00  0.00           H
ATOM   3665  HB2 ARG A 241      59.780  51.710  84.280  1.00  0.00           H
ATOM   3666  CG  ARG A 241      60.240  49.680  83.260  1.00  0.00           C
ATOM   3667  HG1 ARG A 241      59.290  49.680  82.690  1.00  0.00           H
ATOM   3668  HG2 ARG A 241      60.380  48.640  83.610  1.00  0.00           H
ATOM   3669  CD  ARG A 241      61.310  50.070  82.210  1.00  0.00           C
ATOM   3670  HD1 ARG A 241      61.050  51.140  82.060  1.00  0.00           H
ATOM   3671  HD2 ARG A 241      61.240  49.420  81.310  1.00  0.00           H
ATOM   3672  NE  ARG A 241      62.690  49.900  82.820  1.00  0.00           N
ATOM   3673  HE  ARG A 241      62.710  49.450  83.720  1.00  0.00           H
ATOM   3674  CZ  ARG A 241      63.740  49.690  82.060  1.00  0.00           C
ATOM   3675  NH1 ARG A 241      64.720  48.940  82.380  1.00  0.00           N
ATOM   3676 HH11 ARG A 241      64.790  48.720  83.360  1.00  0.00           H
ATOM   3677 HH12 ARG A 241      65.530  48.960  81.800  1.00  0.00           H
ATOM   3678  NH2 ARG A 241      63.830  50.270  80.840  1.00  0.00           N
ATOM   3679 HH21 ARG A 241      63.180  51.020  80.670  1.00  0.00           H
ATOM   3680 HH22 ARG A 241      64.750  50.230  80.450  1.00  0.00           H
ATOM   3681  C   ARG A 241      59.100  50.790  86.910  1.00  0.00           C
ATOM   3682  O   ARG A 241      58.460  51.730  87.390  1.00  0.00           O
ATOM   3683  N   SER A 242      59.870  50.030  87.710  1.00  0.00           N
ATOM   3684  HN  SER A 242      60.540  49.380  87.360  1.00  0.00           H
ATOM   3685  CA  SER A 242      60.300  50.500  89.050  1.00  0.00           C
ATOM   3686  HA  SER A 242      59.380  50.810  89.520  1.00  0.00           H
ATOM   3687  CB  SER A 242      61.010  49.400  89.870  1.00  0.00           C
ATOM   3688  HB1 SER A 242      60.260  48.610  90.090  1.00  0.00           H
ATOM   3689  HB2 SER A 242      61.240  49.940  90.810  1.00  0.00           H
ATOM   3690  OG  SER A 242      62.200  48.810  89.270  1.00  0.00           O
ATOM   3691  HG1 SER A 242      61.860  48.280  88.550  1.00  0.00           H
ATOM   3692  C   SER A 242      61.210  51.740  89.060  1.00  0.00           C
ATOM   3693  O   SER A 242      61.190  52.480  90.030  1.00  0.00           O
ATOM   3694  N   VAL A 243      62.100  51.720  87.980  1.00  0.00           N
ATOM   3695  HN  VAL A 243      62.250  51.020  87.280  1.00  0.00           H
ATOM   3696  CA  VAL A 243      63.050  52.760  87.840  1.00  0.00           C
ATOM   3697  HA  VAL A 243      63.000  53.560  88.560  1.00  0.00           H
ATOM   3698  CB  VAL A 243      64.520  52.180  87.780  1.00  0.00           C
ATOM   3699  HB  VAL A 243      64.560  51.460  86.940  1.00  0.00           H
ATOM   3700  CG1 VAL A 243      65.520  53.400  87.570  1.00  0.00           C
ATOM   3701 HG11 VAL A 243      65.360  54.200  88.320  1.00  0.00           H
ATOM   3702 HG12 VAL A 243      65.360  53.930  86.610  1.00  0.00           H
ATOM   3703 HG13 VAL A 243      66.570  53.050  87.660  1.00  0.00           H
ATOM   3704  CG2 VAL A 243      64.880  51.730  89.180  1.00  0.00           C
ATOM   3705 HG21 VAL A 243      64.940  52.600  89.870  1.00  0.00           H
ATOM   3706 HG22 VAL A 243      65.710  50.990  89.220  1.00  0.00           H
ATOM   3707 HG23 VAL A 243      64.090  51.090  89.630  1.00  0.00           H
ATOM   3708  C   VAL A 243      62.710  53.490  86.560  1.00  0.00           C
ATOM   3709  O   VAL A 243      62.520  52.870  85.520  1.00  0.00           O
ATOM   3710  N   ARG A 244      62.750  54.810  86.610  1.00  0.00           N
ATOM   3711  HN  ARG A 244      62.800  55.290  87.490  1.00  0.00           H
ATOM   3712  CA  ARG A 244      62.920  55.730  85.470  1.00  0.00           C
ATOM   3713  HA  ARG A 244      63.020  55.060  84.630  1.00  0.00           H
ATOM   3714  CB  ARG A 244      61.630  56.550  85.490  1.00  0.00           C
ATOM   3715  HB1 ARG A 244      61.790  57.630  85.320  1.00  0.00           H
ATOM   3716  HB2 ARG A 244      61.250  56.620  86.530  1.00  0.00           H
ATOM   3717  CG  ARG A 244      60.640  55.910  84.500  1.00  0.00           C
ATOM   3718  HG1 ARG A 244      59.700  56.500  84.620  1.00  0.00           H
ATOM   3719  HG2 ARG A 244      60.530  54.830  84.710  1.00  0.00           H
ATOM   3720  CD  ARG A 244      61.050  55.940  82.940  1.00  0.00           C
ATOM   3721  HD1 ARG A 244      60.490  55.170  82.360  1.00  0.00           H
ATOM   3722  HD2 ARG A 244      62.150  55.800  82.890  1.00  0.00           H
ATOM   3723  NE  ARG A 244      60.710  57.240  82.360  1.00  0.00           N
ATOM   3724  HE  ARG A 244      60.280  57.970  82.880  1.00  0.00           H
ATOM   3725  CZ  ARG A 244      61.190  57.710  81.230  1.00  0.00           C
ATOM   3726  NH1 ARG A 244      61.170  58.980  81.050  1.00  0.00           N
ATOM   3727 HH11 ARG A 244      60.560  59.600  81.540  1.00  0.00           H
ATOM   3728 HH12 ARG A 244      61.620  59.370  80.250  1.00  0.00           H
ATOM   3729  NH2 ARG A 244      61.760  56.970  80.340  1.00  0.00           N
ATOM   3730 HH21 ARG A 244      61.840  55.990  80.510  1.00  0.00           H
ATOM   3731 HH22 ARG A 244      62.210  57.490  79.610  1.00  0.00           H
ATOM   3732  C   ARG A 244      64.120  56.600  85.450  1.00  0.00           C
ATOM   3733  O   ARG A 244      64.670  57.020  86.440  1.00  0.00           O
ATOM   3734  N   LEU A 245      64.560  56.980  84.210  1.00  0.00           N
ATOM   3735  HN  LEU A 245      64.170  56.600  83.380  1.00  0.00           H
ATOM   3736  CA  LEU A 245      65.770  57.800  84.100  1.00  0.00           C
ATOM   3737  HA  LEU A 245      65.940  58.450  84.950  1.00  0.00           H
ATOM   3738  CB  LEU A 245      65.630  58.880  82.940  1.00  0.00           C
ATOM   3739  HB1 LEU A 245      65.770  58.340  81.970  1.00  0.00           H
ATOM   3740  HB2 LEU A 245      66.490  59.580  82.970  1.00  0.00           H
ATOM   3741  CG  LEU A 245      64.290  59.710  82.880  1.00  0.00           C
ATOM   3742  HG  LEU A 245      63.470  58.970  82.810  1.00  0.00           H
ATOM   3743  CD1 LEU A 245      64.120  60.480  84.170  1.00  0.00           C
ATOM   3744 HD11 LEU A 245      63.420  61.320  83.990  1.00  0.00           H
ATOM   3745 HD12 LEU A 245      65.070  60.930  84.530  1.00  0.00           H
ATOM   3746 HD13 LEU A 245      63.830  59.850  85.050  1.00  0.00           H
ATOM   3747  CD2 LEU A 245      64.210  60.650  81.720  1.00  0.00           C
ATOM   3748 HD21 LEU A 245      63.210  61.140  81.670  1.00  0.00           H
ATOM   3749 HD22 LEU A 245      64.150  59.970  80.840  1.00  0.00           H
ATOM   3750 HD23 LEU A 245      65.060  61.360  81.570  1.00  0.00           H
ATOM   3751  C   LEU A 245      67.000  56.870  83.930  1.00  0.00           C
ATOM   3752  O   LEU A 245      68.070  57.200  84.340  1.00  0.00           O
ATOM   3753  N   LEU A 246      66.770  55.650  83.360  1.00  0.00           N
ATOM   3754  HN  LEU A 246      65.890  55.570  82.900  1.00  0.00           H
ATOM   3755  CA  LEU A 246      67.790  54.650  83.150  1.00  0.00           C
ATOM   3756  HA  LEU A 246      68.500  55.150  82.510  1.00  0.00           H
ATOM   3757  CB  LEU A 246      67.230  53.390  82.350  1.00  0.00           C
ATOM   3758  HB1 LEU A 246      68.140  52.840  82.020  1.00  0.00           H
ATOM   3759  HB2 LEU A 246      66.740  53.740  81.420  1.00  0.00           H
ATOM   3760  CG  LEU A 246      66.250  52.400  82.970  1.00  0.00           C
ATOM   3761  HG  LEU A 246      65.950  51.700  82.160  1.00  0.00           H
ATOM   3762  CD1 LEU A 246      67.100  51.350  83.850  1.00  0.00           C
ATOM   3763 HD11 LEU A 246      67.960  50.940  83.290  1.00  0.00           H
ATOM   3764 HD12 LEU A 246      66.490  50.460  84.120  1.00  0.00           H
ATOM   3765 HD13 LEU A 246      67.460  51.750  84.830  1.00  0.00           H
ATOM   3766  CD2 LEU A 246      64.990  52.990  83.580  1.00  0.00           C
ATOM   3767 HD21 LEU A 246      64.350  53.470  82.810  1.00  0.00           H
ATOM   3768 HD22 LEU A 246      65.280  53.660  84.410  1.00  0.00           H
ATOM   3769 HD23 LEU A 246      64.350  52.180  83.990  1.00  0.00           H
ATOM   3770  C   LEU A 246      68.560  54.220  84.390  1.00  0.00           C
ATOM   3771  O   LEU A 246      68.200  54.430  85.550  1.00  0.00           O
ATOM   3772  N   SER A 247      69.740  53.600  84.200  1.00  0.00           N
ATOM   3773  HN  SER A 247      70.120  53.450  83.290  1.00  0.00           H
ATOM   3774  CA  SER A 247      70.550  52.990  85.240  1.00  0.00           C
ATOM   3775  HA  SER A 247      69.850  52.410  85.820  1.00  0.00           H
ATOM   3776  CB  SER A 247      71.640  52.050  84.630  1.00  0.00           C
ATOM   3777  HB1 SER A 247      71.020  51.210  84.230  1.00  0.00           H
ATOM   3778  HB2 SER A 247      72.220  51.520  85.420  1.00  0.00           H
ATOM   3779  OG  SER A 247      72.460  52.670  83.650  1.00  0.00           O
ATOM   3780  HG1 SER A 247      71.910  52.850  82.890  1.00  0.00           H
ATOM   3781  C   SER A 247      71.160  54.010  86.240  1.00  0.00           C
ATOM   3782  O   SER A 247      71.330  55.180  85.900  1.00  0.00           O
ATOM   3783  N   GLY A 248      71.330  53.590  87.550  1.00  0.00           N
ATOM   3784  HN  GLY A 248      71.090  52.630  87.640  1.00  0.00           H
ATOM   3785  CA  GLY A 248      71.890  54.420  88.740  1.00  0.00           C
ATOM   3786  HA1 GLY A 248      71.540  55.440  88.640  1.00  0.00           H
ATOM   3787  HA2 GLY A 248      72.970  54.350  88.810  1.00  0.00           H
ATOM   3788  C   GLY A 248      71.240  54.070  90.040  1.00  0.00           C
ATOM   3789  O   GLY A 248      71.690  54.450  91.110  1.00  0.00           O
ATOM   3790  N   SER A 249      70.110  53.360  90.000  1.00  0.00           N
ATOM   3791  HN  SER A 249      69.790  53.130  89.080  1.00  0.00           H
ATOM   3792  CA  SER A 249      69.400  52.970  91.210  1.00  0.00           C
ATOM   3793  HA  SER A 249      70.000  52.730  92.080  1.00  0.00           H
ATOM   3794  CB  SER A 249      68.240  53.870  91.620  1.00  0.00           C
ATOM   3795  HB1 SER A 249      68.510  54.850  92.080  1.00  0.00           H
ATOM   3796  HB2 SER A 249      67.640  53.200  92.270  1.00  0.00           H
ATOM   3797  OG  SER A 249      67.330  54.140  90.580  1.00  0.00           O
ATOM   3798  HG1 SER A 249      67.790  54.520  89.830  1.00  0.00           H
ATOM   3799  C   SER A 249      68.920  51.610  90.750  1.00  0.00           C
ATOM   3800  O   SER A 249      68.810  51.250  89.590  1.00  0.00           O
ATOM   3801  N   LYS A 250      68.680  50.730  91.740  1.00  0.00           N
ATOM   3802  HN  LYS A 250      68.810  51.080  92.670  1.00  0.00           H
ATOM   3803  CA  LYS A 250      68.330  49.340  91.410  1.00  0.00           C
ATOM   3804  HA  LYS A 250      68.820  49.100  90.480  1.00  0.00           H
ATOM   3805  CB  LYS A 250      68.800  48.330  92.530  1.00  0.00           C
ATOM   3806  HB1 LYS A 250      69.910  48.340  92.520  1.00  0.00           H
ATOM   3807  HB2 LYS A 250      68.660  47.260  92.260  1.00  0.00           H
ATOM   3808  CG  LYS A 250      68.320  48.560  94.020  1.00  0.00           C
ATOM   3809  HG1 LYS A 250      68.470  47.640  94.620  1.00  0.00           H
ATOM   3810  HG2 LYS A 250      67.230  48.730  94.050  1.00  0.00           H
ATOM   3811  CD  LYS A 250      69.010  49.730  94.820  1.00  0.00           C
ATOM   3812  HD1 LYS A 250      68.790  50.680  94.280  1.00  0.00           H
ATOM   3813  HD2 LYS A 250      70.100  49.570  94.940  1.00  0.00           H
ATOM   3814  CE  LYS A 250      68.430  50.140  96.170  1.00  0.00           C
ATOM   3815  HE1 LYS A 250      68.620  49.320  96.900  1.00  0.00           H
ATOM   3816  HE2 LYS A 250      67.340  50.360  96.110  1.00  0.00           H
ATOM   3817  NZ  LYS A 250      69.090  51.300  96.780  1.00  0.00           N
ATOM   3818  HZ1 LYS A 250      70.130  51.220  96.760  1.00  0.00           H
ATOM   3819  HZ2 LYS A 250      68.840  51.430  97.780  1.00  0.00           H
ATOM   3820  HZ3 LYS A 250      68.880  52.240  96.390  1.00  0.00           H
ATOM   3821  C   LYS A 250      66.880  49.070  91.050  1.00  0.00           C
ATOM   3822  O   LYS A 250      65.920  49.710  91.500  1.00  0.00           O
ATOM   3823  N   GLU A 251      66.690  48.150  90.100  1.00  0.00           N
ATOM   3824  HN  GLU A 251      67.540  47.760  89.770  1.00  0.00           H
ATOM   3825  CA  GLU A 251      65.390  47.640  89.650  1.00  0.00           C
ATOM   3826  HA  GLU A 251      64.690  48.450  89.620  1.00  0.00           H
ATOM   3827  CB  GLU A 251      65.540  47.110  88.150  1.00  0.00           C
ATOM   3828  HB1 GLU A 251      64.510  46.850  87.830  1.00  0.00           H
ATOM   3829  HB2 GLU A 251      66.140  46.170  88.120  1.00  0.00           H
ATOM   3830  CG  GLU A 251      66.110  48.030  87.060  1.00  0.00           C
ATOM   3831  HG1 GLU A 251      67.210  48.050  87.130  1.00  0.00           H
ATOM   3832  HG2 GLU A 251      65.660  49.040  87.060  1.00  0.00           H
ATOM   3833  CD  GLU A 251      65.770  47.480  85.670  1.00  0.00           C
ATOM   3834  OE1 GLU A 251      66.230  46.360  85.420  1.00  0.00           O
ATOM   3835  OE2 GLU A 251      65.200  48.200  84.830  1.00  0.00           O
ATOM   3836  C   GLU A 251      64.840  46.520  90.530  1.00  0.00           C
ATOM   3837  O   GLU A 251      65.510  45.530  90.790  1.00  0.00           O
ATOM   3838  N   LYS A 252      63.550  46.640  90.890  1.00  0.00           N
ATOM   3839  HN  LYS A 252      63.090  47.480  90.640  1.00  0.00           H
ATOM   3840  CA  LYS A 252      62.820  45.640  91.690  1.00  0.00           C
ATOM   3841  HA  LYS A 252      63.420  44.750  91.740  1.00  0.00           H
ATOM   3842  CB  LYS A 252      62.390  46.100  93.090  1.00  0.00           C
ATOM   3843  HB1 LYS A 252      61.720  45.390  93.630  1.00  0.00           H
ATOM   3844  HB2 LYS A 252      61.790  47.030  93.030  1.00  0.00           H
ATOM   3845  CG  LYS A 252      63.690  46.350  93.990  1.00  0.00           C
ATOM   3846  HG1 LYS A 252      63.570  46.980  94.900  1.00  0.00           H
ATOM   3847  HG2 LYS A 252      64.350  46.930  93.310  1.00  0.00           H
ATOM   3848  CD  LYS A 252      64.380  45.020  94.430  1.00  0.00           C
ATOM   3849  HD1 LYS A 252      64.520  44.450  93.480  1.00  0.00           H
ATOM   3850  HD2 LYS A 252      63.740  44.340  95.040  1.00  0.00           H
ATOM   3851  CE  LYS A 252      65.830  45.230  94.990  1.00  0.00           C
ATOM   3852  HE1 LYS A 252      65.960  45.920  95.840  1.00  0.00           H
ATOM   3853  HE2 LYS A 252      66.420  45.440  94.080  1.00  0.00           H
ATOM   3854  NZ  LYS A 252      66.400  44.010  95.580  1.00  0.00           N
ATOM   3855  HZ1 LYS A 252      66.420  43.330  94.790  1.00  0.00           H
ATOM   3856  HZ2 LYS A 252      65.820  43.600  96.330  1.00  0.00           H
ATOM   3857  HZ3 LYS A 252      67.390  44.120  95.880  1.00  0.00           H
ATOM   3858  C   LYS A 252      61.600  45.240  90.770  1.00  0.00           C
ATOM   3859  O   LYS A 252      60.780  46.050  90.360  1.00  0.00           O
ATOM   3860  N   ASP A 253      61.600  44.020  90.280  1.00  0.00           N
ATOM   3861  HN  ASP A 253      62.250  43.360  90.650  1.00  0.00           H
ATOM   3862  CA  ASP A 253      60.700  43.400  89.280  1.00  0.00           C
ATOM   3863  HA  ASP A 253      60.750  44.000  88.390  1.00  0.00           H
ATOM   3864  CB  ASP A 253      61.080  41.920  89.020  1.00  0.00           C
ATOM   3865  HB1 ASP A 253      60.350  41.490  88.300  1.00  0.00           H
ATOM   3866  HB2 ASP A 253      60.840  41.360  89.950  1.00  0.00           H
ATOM   3867  CG  ASP A 253      62.500  41.670  88.590  1.00  0.00           C
ATOM   3868  OD1 ASP A 253      62.750  40.440  88.390  1.00  0.00           O
ATOM   3869  OD2 ASP A 253      63.300  42.560  88.500  1.00  0.00           O
ATOM   3870  C   ASP A 253      59.100  43.480  89.690  1.00  0.00           C
ATOM   3871  O   ASP A 253      58.730  43.390  90.890  1.00  0.00           O
ATOM   3872  N   ARG A 254      58.290  43.480  88.630  1.00  0.00           N
ATOM   3873  HN  ARG A 254      58.660  43.380  87.710  1.00  0.00           H
ATOM   3874  CA  ARG A 254      56.830  43.770  88.620  1.00  0.00           C
ATOM   3875  HA  ARG A 254      56.330  43.040  89.250  1.00  0.00           H
ATOM   3876  CB  ARG A 254      56.440  45.210  89.140  1.00  0.00           C
ATOM   3877  HB1 ARG A 254      56.760  45.150  90.200  1.00  0.00           H
ATOM   3878  HB2 ARG A 254      55.340  45.390  89.090  1.00  0.00           H
ATOM   3879  CG  ARG A 254      57.190  46.370  88.390  1.00  0.00           C
ATOM   3880  HG1 ARG A 254      56.850  46.540  87.350  1.00  0.00           H
ATOM   3881  HG2 ARG A 254      58.260  46.080  88.370  1.00  0.00           H
ATOM   3882  CD  ARG A 254      57.120  47.600  89.200  1.00  0.00           C
ATOM   3883  HD1 ARG A 254      56.070  47.880  89.440  1.00  0.00           H
ATOM   3884  HD2 ARG A 254      57.590  48.410  88.600  1.00  0.00           H
ATOM   3885  NE  ARG A 254      57.930  47.400  90.460  1.00  0.00           N
ATOM   3886  HE  ARG A 254      58.500  46.580  90.540  1.00  0.00           H
ATOM   3887  CZ  ARG A 254      58.030  48.340  91.370  1.00  0.00           C
ATOM   3888  NH1 ARG A 254      57.350  49.470  91.440  1.00  0.00           N
ATOM   3889 HH11 ARG A 254      56.930  49.790  90.590  1.00  0.00           H
ATOM   3890 HH12 ARG A 254      57.670  50.060  92.170  1.00  0.00           H
ATOM   3891  NH2 ARG A 254      58.950  48.250  92.330  1.00  0.00           N
ATOM   3892 HH21 ARG A 254      59.380  47.370  92.530  1.00  0.00           H
ATOM   3893 HH22 ARG A 254      58.760  48.790  93.150  1.00  0.00           H
ATOM   3894  C   ARG A 254      56.240  43.330  87.220  1.00  0.00           C
ATOM   3895  O   ARG A 254      56.950  43.070  86.270  1.00  0.00           O
ATOM   3896  N   SER A 255      54.880  43.070  87.200  1.00  0.00           N
ATOM   3897  HN  SER A 255      54.370  43.290  88.020  1.00  0.00           H
ATOM   3898  CA  SER A 255      54.180  42.260  86.190  1.00  0.00           C
ATOM   3899  HA  SER A 255      54.800  42.180  85.310  1.00  0.00           H
ATOM   3900  CB  SER A 255      53.770  40.890  86.740  1.00  0.00           C
ATOM   3901  HB1 SER A 255      54.740  40.390  86.930  1.00  0.00           H
ATOM   3902  HB2 SER A 255      53.290  40.200  86.010  1.00  0.00           H
ATOM   3903  OG  SER A 255      53.010  40.940  88.000  1.00  0.00           O
ATOM   3904  HG1 SER A 255      53.710  40.670  88.610  1.00  0.00           H
ATOM   3905  C   SER A 255      52.900  43.000  85.860  1.00  0.00           C
ATOM   3906  O   SER A 255      52.300  43.760  86.630  1.00  0.00           O
ATOM   3907  N   LEU A 256      52.440  42.800  84.630  1.00  0.00           N
ATOM   3908  HN  LEU A 256      52.870  42.120  84.030  1.00  0.00           H
ATOM   3909  CA  LEU A 256      51.160  43.390  84.190  1.00  0.00           C
ATOM   3910  HA  LEU A 256      51.280  44.450  84.370  1.00  0.00           H
ATOM   3911  CB  LEU A 256      50.930  43.110  82.650  1.00  0.00           C
ATOM   3912  HB1 LEU A 256      50.030  43.680  82.350  1.00  0.00           H
ATOM   3913  HB2 LEU A 256      50.910  42.010  82.520  1.00  0.00           H
ATOM   3914  CG  LEU A 256      52.030  43.760  81.790  1.00  0.00           C
ATOM   3915  HG  LEU A 256      53.010  43.320  82.080  1.00  0.00           H
ATOM   3916  CD1 LEU A 256      51.850  43.450  80.270  1.00  0.00           C
ATOM   3917 HD11 LEU A 256      50.830  43.760  79.940  1.00  0.00           H
ATOM   3918 HD12 LEU A 256      51.840  42.350  80.110  1.00  0.00           H
ATOM   3919 HD13 LEU A 256      52.620  43.980  79.670  1.00  0.00           H
ATOM   3920  CD2 LEU A 256      52.120  45.310  81.830  1.00  0.00           C
ATOM   3921 HD21 LEU A 256      53.000  45.630  81.230  1.00  0.00           H
ATOM   3922 HD22 LEU A 256      52.250  45.660  82.880  1.00  0.00           H
ATOM   3923 HD23 LEU A 256      51.130  45.780  81.700  1.00  0.00           H
ATOM   3924  C   LEU A 256      49.890  43.070  85.080  1.00  0.00           C
ATOM   3925  O   LEU A 256      49.760  41.950  85.570  1.00  0.00           O
ATOM   3926  N   ARG A 257      48.830  43.950  85.210  1.00  0.00           N
ATOM   3927  HN  ARG A 257      49.010  44.880  84.910  1.00  0.00           H
ATOM   3928  CA  ARG A 257      47.520  43.530  85.690  1.00  0.00           C
ATOM   3929  HA  ARG A 257      47.680  42.900  86.550  1.00  0.00           H
ATOM   3930  CB  ARG A 257      46.610  44.770  86.020  1.00  0.00           C
ATOM   3931  HB1 ARG A 257      45.730  44.460  86.620  1.00  0.00           H
ATOM   3932  HB2 ARG A 257      46.400  45.240  85.030  1.00  0.00           H
ATOM   3933  CG  ARG A 257      47.320  45.730  86.930  1.00  0.00           C
ATOM   3934  HG1 ARG A 257      46.750  46.690  87.040  1.00  0.00           H
ATOM   3935  HG2 ARG A 257      48.280  46.090  86.500  1.00  0.00           H
ATOM   3936  CD  ARG A 257      47.650  45.220  88.370  1.00  0.00           C
ATOM   3937  HD1 ARG A 257      48.370  44.380  88.280  1.00  0.00           H
ATOM   3938  HD2 ARG A 257      46.770  44.840  88.920  1.00  0.00           H
ATOM   3939  NE  ARG A 257      48.390  46.370  89.100  1.00  0.00           N
ATOM   3940  HE  ARG A 257      49.350  46.520  88.840  1.00  0.00           H
ATOM   3941  CZ  ARG A 257      47.650  47.320  89.650  1.00  0.00           C
ATOM   3942  NH1 ARG A 257      46.350  47.340  89.810  1.00  0.00           N
ATOM   3943 HH11 ARG A 257      45.860  46.520  89.500  1.00  0.00           H
ATOM   3944 HH12 ARG A 257      45.960  48.040  90.410  1.00  0.00           H
ATOM   3945  NH2 ARG A 257      48.320  48.290  90.240  1.00  0.00           N
ATOM   3946 HH21 ARG A 257      49.320  48.260  90.290  1.00  0.00           H
ATOM   3947 HH22 ARG A 257      47.730  48.960  90.680  1.00  0.00           H
ATOM   3948  C   ARG A 257      46.830  42.670  84.670  1.00  0.00           C
ATOM   3949  O   ARG A 257      47.180  42.670  83.540  1.00  0.00           O
ATOM   3950  N   ARG A 258      45.850  41.780  85.100  1.00  0.00           N
ATOM   3951  HN  ARG A 258      45.470  41.860  86.020  1.00  0.00           H
ATOM   3952  CA  ARG A 258      45.330  40.670  84.300  1.00  0.00           C
ATOM   3953  HA  ARG A 258      46.180  40.090  83.990  1.00  0.00           H
ATOM   3954  CB  ARG A 258      44.450  39.740  85.140  1.00  0.00           C
ATOM   3955  HB1 ARG A 258      44.980  39.580  86.110  1.00  0.00           H
ATOM   3956  HB2 ARG A 258      44.450  38.750  84.630  1.00  0.00           H
ATOM   3957  CG  ARG A 258      43.070  40.150  85.560  1.00  0.00           C
ATOM   3958  HG1 ARG A 258      42.580  40.040  84.570  1.00  0.00           H
ATOM   3959  HG2 ARG A 258      43.100  41.230  85.830  1.00  0.00           H
ATOM   3960  CD  ARG A 258      42.310  39.300  86.630  1.00  0.00           C
ATOM   3961  HD1 ARG A 258      42.700  39.520  87.640  1.00  0.00           H
ATOM   3962  HD2 ARG A 258      42.400  38.200  86.510  1.00  0.00           H
ATOM   3963  NE  ARG A 258      40.920  39.840  86.660  1.00  0.00           N
ATOM   3964  HE  ARG A 258      40.540  40.350  87.440  1.00  0.00           H
ATOM   3965  CZ  ARG A 258      40.020  39.460  85.730  1.00  0.00           C
ATOM   3966  NH1 ARG A 258      40.140  38.500  84.850  1.00  0.00           N
ATOM   3967 HH11 ARG A 258      40.980  38.010  84.620  1.00  0.00           H
ATOM   3968 HH12 ARG A 258      39.450  38.450  84.130  1.00  0.00           H
ATOM   3969  NH2 ARG A 258      38.870  40.140  85.720  1.00  0.00           N
ATOM   3970 HH21 ARG A 258      38.730  40.830  86.420  1.00  0.00           H
ATOM   3971 HH22 ARG A 258      38.190  40.010  84.990  1.00  0.00           H
ATOM   3972  C   ARG A 258      44.610  41.190  83.070  1.00  0.00           C
ATOM   3973  O   ARG A 258      44.810  40.580  82.010  1.00  0.00           O
ATOM   3974  N   ILE A 259      43.770  42.250  83.120  1.00  0.00           N
ATOM   3975  HN  ILE A 259      43.700  42.740  83.980  1.00  0.00           H
ATOM   3976  CA  ILE A 259      43.230  42.810  81.910  1.00  0.00           C
ATOM   3977  HA  ILE A 259      42.770  42.020  81.350  1.00  0.00           H
ATOM   3978  CB  ILE A 259      42.090  43.740  82.220  1.00  0.00           C
ATOM   3979  HB  ILE A 259      42.490  44.660  82.690  1.00  0.00           H
ATOM   3980  CG2 ILE A 259      41.330  44.220  80.950  1.00  0.00           C
ATOM   3981 HG21 ILE A 259      40.810  45.150  81.240  1.00  0.00           H
ATOM   3982 HG22 ILE A 259      40.630  43.480  80.510  1.00  0.00           H
ATOM   3983 HG23 ILE A 259      42.060  44.420  80.130  1.00  0.00           H
ATOM   3984  CG1 ILE A 259      41.150  43.080  83.260  1.00  0.00           C
ATOM   3985 HG11 ILE A 259      40.380  43.830  83.540  1.00  0.00           H
ATOM   3986 HG12 ILE A 259      41.660  42.850  84.220  1.00  0.00           H
ATOM   3987  CD  ILE A 259      40.570  41.710  82.800  1.00  0.00           C
ATOM   3988  HD1 ILE A 259      39.720  41.400  83.450  1.00  0.00           H
ATOM   3989  HD2 ILE A 259      41.280  40.860  82.710  1.00  0.00           H
ATOM   3990  HD3 ILE A 259      40.060  41.850  81.820  1.00  0.00           H
ATOM   3991  C   ILE A 259      44.310  43.380  80.920  1.00  0.00           C
ATOM   3992  O   ILE A 259      44.320  43.080  79.720  1.00  0.00           O
ATOM   3993  N   THR A 260      45.330  44.160  81.410  1.00  0.00           N
ATOM   3994  HN  THR A 260      45.340  44.530  82.330  1.00  0.00           H
ATOM   3995  CA  THR A 260      46.520  44.610  80.690  1.00  0.00           C
ATOM   3996  HA  THR A 260      46.140  45.310  79.960  1.00  0.00           H
ATOM   3997  CB  THR A 260      47.620  45.320  81.580  1.00  0.00           C
ATOM   3998  HB  THR A 260      48.080  44.560  82.240  1.00  0.00           H
ATOM   3999  OG1 THR A 260      47.010  46.260  82.450  1.00  0.00           O
ATOM   4000  HG1 THR A 260      47.750  46.610  82.930  1.00  0.00           H
ATOM   4001  CG2 THR A 260      48.470  46.060  80.560  1.00  0.00           C
ATOM   4002 HG21 THR A 260      47.800  46.560  79.820  1.00  0.00           H
ATOM   4003 HG22 THR A 260      48.980  45.220  80.050  1.00  0.00           H
ATOM   4004 HG23 THR A 260      49.210  46.770  80.990  1.00  0.00           H
ATOM   4005  C   THR A 260      47.230  43.480  79.900  1.00  0.00           C
ATOM   4006  O   THR A 260      47.450  43.600  78.710  1.00  0.00           O
ATOM   4007  N   ARG A 261      47.480  42.410  80.670  1.00  0.00           N
ATOM   4008  HN  ARG A 261      47.120  42.390  81.600  1.00  0.00           H
ATOM   4009  CA  ARG A 261      47.890  41.190  80.060  1.00  0.00           C
ATOM   4010  HA  ARG A 261      48.810  41.350  79.530  1.00  0.00           H
ATOM   4011  CB  ARG A 261      48.320  40.170  81.120  1.00  0.00           C
ATOM   4012  HB1 ARG A 261      47.460  39.970  81.780  1.00  0.00           H
ATOM   4013  HB2 ARG A 261      49.020  40.620  81.860  1.00  0.00           H
ATOM   4014  CG  ARG A 261      48.860  38.840  80.530  1.00  0.00           C
ATOM   4015  HG1 ARG A 261      49.700  38.460  81.160  1.00  0.00           H
ATOM   4016  HG2 ARG A 261      49.120  38.930  79.460  1.00  0.00           H
ATOM   4017  CD  ARG A 261      47.810  37.720  80.650  1.00  0.00           C
ATOM   4018  HD1 ARG A 261      46.910  37.990  80.060  1.00  0.00           H
ATOM   4019  HD2 ARG A 261      47.590  37.630  81.740  1.00  0.00           H
ATOM   4020  NE  ARG A 261      48.570  36.470  80.200  1.00  0.00           N
ATOM   4021  HE  ARG A 261      49.340  36.640  79.580  1.00  0.00           H
ATOM   4022  CZ  ARG A 261      48.320  35.220  80.510  1.00  0.00           C
ATOM   4023  NH1 ARG A 261      47.340  34.770  81.310  1.00  0.00           N
ATOM   4024 HH11 ARG A 261      46.630  35.440  81.510  1.00  0.00           H
ATOM   4025 HH12 ARG A 261      46.990  33.860  81.090  1.00  0.00           H
ATOM   4026  NH2 ARG A 261      49.130  34.380  79.900  1.00  0.00           N
ATOM   4027 HH21 ARG A 261      49.950  34.680  79.420  1.00  0.00           H
ATOM   4028 HH22 ARG A 261      48.980  33.450  80.260  1.00  0.00           H
ATOM   4029  C   ARG A 261      46.920  40.540  79.060  1.00  0.00           C
ATOM   4030  O   ARG A 261      47.310  40.170  77.980  1.00  0.00           O
ATOM   4031  N   MET A 262      45.560  40.400  79.310  1.00  0.00           N
ATOM   4032  HN  MET A 262      45.210  40.780  80.170  1.00  0.00           H
ATOM   4033  CA  MET A 262      44.660  39.860  78.390  1.00  0.00           C
ATOM   4034  HA  MET A 262      44.970  38.850  78.180  1.00  0.00           H
ATOM   4035  CB  MET A 262      43.300  39.890  79.070  1.00  0.00           C
ATOM   4036  HB1 MET A 262      42.920  40.840  79.490  1.00  0.00           H
ATOM   4037  HB2 MET A 262      43.530  39.210  79.920  1.00  0.00           H
ATOM   4038  CG  MET A 262      42.120  39.180  78.250  1.00  0.00           C
ATOM   4039  HG1 MET A 262      41.540  38.530  78.940  1.00  0.00           H
ATOM   4040  HG2 MET A 262      42.610  38.430  77.590  1.00  0.00           H
ATOM   4041  SD  MET A 262      41.240  40.360  77.220  1.00  0.00           S
ATOM   4042  CE  MET A 262      39.970  39.220  76.510  1.00  0.00           C
ATOM   4043  HE1 MET A 262      40.460  38.370  75.980  1.00  0.00           H
ATOM   4044  HE2 MET A 262      39.200  39.610  75.820  1.00  0.00           H
ATOM   4045  HE3 MET A 262      39.470  38.700  77.360  1.00  0.00           H
ATOM   4046  C   MET A 262      44.610  40.540  77.060  1.00  0.00           C
ATOM   4047  O   MET A 262      44.750  39.860  76.030  1.00  0.00           O
ATOM   4048  N   VAL A 263      44.480  41.850  76.980  1.00  0.00           N
ATOM   4049  HN  VAL A 263      44.300  42.400  77.790  1.00  0.00           H
ATOM   4050  CA  VAL A 263      44.480  42.600  75.710  1.00  0.00           C
ATOM   4051  HA  VAL A 263      43.630  42.130  75.220  1.00  0.00           H
ATOM   4052  CB  VAL A 263      44.190  44.090  76.020  1.00  0.00           C
ATOM   4053  HB  VAL A 263      44.840  44.460  76.850  1.00  0.00           H
ATOM   4054  CG1 VAL A 263      44.470  45.000  74.820  1.00  0.00           C
ATOM   4055 HG11 VAL A 263      45.540  45.060  74.540  1.00  0.00           H
ATOM   4056 HG12 VAL A 263      44.080  46.030  74.950  1.00  0.00           H
ATOM   4057 HG13 VAL A 263      44.010  44.540  73.920  1.00  0.00           H
ATOM   4058  CG2 VAL A 263      42.760  44.240  76.580  1.00  0.00           C
ATOM   4059 HG21 VAL A 263      42.660  43.590  77.480  1.00  0.00           H
ATOM   4060 HG22 VAL A 263      42.020  43.810  75.860  1.00  0.00           H
ATOM   4061 HG23 VAL A 263      42.540  45.290  76.890  1.00  0.00           H
ATOM   4062  C   VAL A 263      45.690  42.420  74.850  1.00  0.00           C
ATOM   4063  O   VAL A 263      45.590  42.140  73.680  1.00  0.00           O
ATOM   4064  N   LEU A 264      46.870  42.610  75.470  1.00  0.00           N
ATOM   4065  HN  LEU A 264      46.800  43.040  76.360  1.00  0.00           H
ATOM   4066  CA  LEU A 264      48.130  42.350  74.890  1.00  0.00           C
ATOM   4067  HA  LEU A 264      48.160  43.070  74.090  1.00  0.00           H
ATOM   4068  CB  LEU A 264      49.280  42.560  75.960  1.00  0.00           C
ATOM   4069  HB1 LEU A 264      49.180  41.810  76.770  1.00  0.00           H
ATOM   4070  HB2 LEU A 264      48.980  43.490  76.500  1.00  0.00           H
ATOM   4071  CG  LEU A 264      50.710  42.770  75.520  1.00  0.00           C
ATOM   4072  HG  LEU A 264      50.950  41.780  75.090  1.00  0.00           H
ATOM   4073  CD1 LEU A 264      50.830  43.770  74.310  1.00  0.00           C
ATOM   4074 HD11 LEU A 264      50.410  44.790  74.390  1.00  0.00           H
ATOM   4075 HD12 LEU A 264      50.350  43.210  73.480  1.00  0.00           H
ATOM   4076 HD13 LEU A 264      51.880  43.920  73.990  1.00  0.00           H
ATOM   4077  CD2 LEU A 264      51.580  43.200  76.700  1.00  0.00           C
ATOM   4078 HD21 LEU A 264      52.580  43.290  76.220  1.00  0.00           H
ATOM   4079 HD22 LEU A 264      51.570  42.410  77.480  1.00  0.00           H
ATOM   4080 HD23 LEU A 264      51.270  44.150  77.190  1.00  0.00           H
ATOM   4081  C   LEU A 264      48.310  40.890  74.380  1.00  0.00           C
ATOM   4082  O   LEU A 264      48.910  40.680  73.310  1.00  0.00           O
ATOM   4083  N   VAL A 265      47.820  39.840  75.050  1.00  0.00           N
ATOM   4084  HN  VAL A 265      47.470  39.980  75.970  1.00  0.00           H
ATOM   4085  CA  VAL A 265      47.960  38.430  74.520  1.00  0.00           C
ATOM   4086  HA  VAL A 265      48.950  38.440  74.070  1.00  0.00           H
ATOM   4087  CB  VAL A 265      47.880  37.380  75.560  1.00  0.00           C
ATOM   4088  HB  VAL A 265      46.930  37.570  76.130  1.00  0.00           H
ATOM   4089  CG1 VAL A 265      47.900  35.930  74.990  1.00  0.00           C
ATOM   4090 HG11 VAL A 265      46.910  35.820  74.500  1.00  0.00           H
ATOM   4091 HG12 VAL A 265      47.940  35.200  75.830  1.00  0.00           H
ATOM   4092 HG13 VAL A 265      48.740  35.740  74.300  1.00  0.00           H
ATOM   4093  CG2 VAL A 265      49.070  37.670  76.570  1.00  0.00           C
ATOM   4094 HG21 VAL A 265      49.230  38.710  76.920  1.00  0.00           H
ATOM   4095 HG22 VAL A 265      50.020  37.440  76.040  1.00  0.00           H
ATOM   4096 HG23 VAL A 265      48.940  37.050  77.480  1.00  0.00           H
ATOM   4097  C   VAL A 265      47.100  38.160  73.360  1.00  0.00           C
ATOM   4098  O   VAL A 265      47.500  37.560  72.370  1.00  0.00           O
ATOM   4099  N   VAL A 266      45.930  38.800  73.290  1.00  0.00           N
ATOM   4100  HN  VAL A 266      45.620  39.440  73.990  1.00  0.00           H
ATOM   4101  CA  VAL A 266      45.070  38.850  72.040  1.00  0.00           C
ATOM   4102  HA  VAL A 266      45.130  37.850  71.640  1.00  0.00           H
ATOM   4103  CB  VAL A 266      43.550  39.230  72.300  1.00  0.00           C
ATOM   4104  HB  VAL A 266      43.530  40.290  72.620  1.00  0.00           H
ATOM   4105  CG1 VAL A 266      42.650  38.990  71.070  1.00  0.00           C
ATOM   4106 HG11 VAL A 266      43.000  38.130  70.460  1.00  0.00           H
ATOM   4107 HG12 VAL A 266      42.630  39.820  70.340  1.00  0.00           H
ATOM   4108 HG13 VAL A 266      41.590  38.750  71.320  1.00  0.00           H
ATOM   4109  CG2 VAL A 266      43.000  38.360  73.370  1.00  0.00           C
ATOM   4110 HG21 VAL A 266      43.310  38.680  74.390  1.00  0.00           H
ATOM   4111 HG22 VAL A 266      43.430  37.340  73.350  1.00  0.00           H
ATOM   4112 HG23 VAL A 266      41.920  38.180  73.210  1.00  0.00           H
ATOM   4113  C   VAL A 266      45.690  39.580  70.940  1.00  0.00           C
ATOM   4114  O   VAL A 266      45.760  39.040  69.820  1.00  0.00           O
ATOM   4115  N   VAL A 267      46.190  40.770  71.230  1.00  0.00           N
ATOM   4116  HN  VAL A 267      46.240  41.030  72.190  1.00  0.00           H
ATOM   4117  CA  VAL A 267      46.880  41.590  70.270  1.00  0.00           C
ATOM   4118  HA  VAL A 267      46.260  41.670  69.400  1.00  0.00           H
ATOM   4119  CB  VAL A 267      47.360  42.950  70.770  1.00  0.00           C
ATOM   4120  HB  VAL A 267      47.690  42.840  71.820  1.00  0.00           H
ATOM   4121  CG1 VAL A 267      48.400  43.630  69.850  1.00  0.00           C
ATOM   4122 HG11 VAL A 267      49.340  43.050  69.930  1.00  0.00           H
ATOM   4123 HG12 VAL A 267      48.510  44.690  70.170  1.00  0.00           H
ATOM   4124 HG13 VAL A 267      48.110  43.610  68.780  1.00  0.00           H
ATOM   4125  CG2 VAL A 267      46.130  43.820  70.820  1.00  0.00           C
ATOM   4126 HG21 VAL A 267      45.270  43.260  71.250  1.00  0.00           H
ATOM   4127 HG22 VAL A 267      45.770  44.120  69.820  1.00  0.00           H
ATOM   4128 HG23 VAL A 267      46.370  44.800  71.280  1.00  0.00           H
ATOM   4129  C   VAL A 267      48.090  40.780  69.710  1.00  0.00           C
ATOM   4130  O   VAL A 267      48.210  40.660  68.490  1.00  0.00           O
ATOM   4131  N   GLY A 268      48.880  40.140  70.590  1.00  0.00           N
ATOM   4132  HN  GLY A 268      48.790  40.270  71.570  1.00  0.00           H
ATOM   4133  CA  GLY A 268      50.050  39.460  70.090  1.00  0.00           C
ATOM   4134  HA1 GLY A 268      50.550  38.990  70.930  1.00  0.00           H
ATOM   4135  HA2 GLY A 268      50.740  40.140  69.600  1.00  0.00           H
ATOM   4136  C   GLY A 268      49.740  38.310  69.140  1.00  0.00           C
ATOM   4137  O   GLY A 268      50.440  38.110  68.130  1.00  0.00           O
ATOM   4138  N   ALA A 269      48.640  37.590  69.390  1.00  0.00           N
ATOM   4139  HN  ALA A 269      48.120  37.850  70.200  1.00  0.00           H
ATOM   4140  CA  ALA A 269      48.130  36.520  68.530  1.00  0.00           C
ATOM   4141  HA  ALA A 269      48.970  35.880  68.290  1.00  0.00           H
ATOM   4142  CB  ALA A 269      46.940  35.800  69.100  1.00  0.00           C
ATOM   4143  HB1 ALA A 269      46.580  34.990  68.430  1.00  0.00           H
ATOM   4144  HB2 ALA A 269      46.210  36.550  69.490  1.00  0.00           H
ATOM   4145  HB3 ALA A 269      47.390  35.330  70.000  1.00  0.00           H
ATOM   4146  C   ALA A 269      47.700  37.100  67.190  1.00  0.00           C
ATOM   4147  O   ALA A 269      47.940  36.510  66.150  1.00  0.00           O
ATOM   4148  N   PHE A 270      47.000  38.230  67.170  1.00  0.00           N
ATOM   4149  HN  PHE A 270      46.770  38.640  68.050  1.00  0.00           H
ATOM   4150  CA  PHE A 270      46.610  38.900  65.970  1.00  0.00           C
ATOM   4151  HA  PHE A 270      46.090  38.200  65.330  1.00  0.00           H
ATOM   4152  CB  PHE A 270      45.580  40.140  66.210  1.00  0.00           C
ATOM   4153  HB1 PHE A 270      46.070  40.810  66.940  1.00  0.00           H
ATOM   4154  HB2 PHE A 270      44.680  39.710  66.700  1.00  0.00           H
ATOM   4155  CG  PHE A 270      45.300  40.890  64.940  1.00  0.00           C
ATOM   4156  CD1 PHE A 270      44.050  40.660  64.310  1.00  0.00           C
ATOM   4157  HD1 PHE A 270      43.480  39.810  64.660  1.00  0.00           H
ATOM   4158  CE1 PHE A 270      43.630  41.350  63.200  1.00  0.00           C
ATOM   4159  HE1 PHE A 270      42.660  41.170  62.760  1.00  0.00           H
ATOM   4160  CZ  PHE A 270      44.580  42.150  62.520  1.00  0.00           C
ATOM   4161  HZ  PHE A 270      44.170  42.640  61.650  1.00  0.00           H
ATOM   4162  CD2 PHE A 270      46.150  41.820  64.330  1.00  0.00           C
ATOM   4163  HD2 PHE A 270      47.150  42.000  64.700  1.00  0.00           H
ATOM   4164  CE2 PHE A 270      45.880  42.410  63.070  1.00  0.00           C
ATOM   4165  HE2 PHE A 270      46.480  43.090  62.490  1.00  0.00           H
ATOM   4166  C   PHE A 270      47.760  39.230  65.190  1.00  0.00           C
ATOM   4167  O   PHE A 270      47.830  38.930  63.980  1.00  0.00           O
ATOM   4168  N   VAL A 271      48.830  39.840  65.820  1.00  0.00           N
ATOM   4169  HN  VAL A 271      48.710  40.130  66.760  1.00  0.00           H
ATOM   4170  CA  VAL A 271      49.920  40.320  65.110  1.00  0.00           C
ATOM   4171  HA  VAL A 271      49.630  40.960  64.290  1.00  0.00           H
ATOM   4172  CB  VAL A 271      50.770  41.270  65.940  1.00  0.00           C
ATOM   4173  HB  VAL A 271      51.010  40.700  66.870  1.00  0.00           H
ATOM   4174  CG1 VAL A 271      51.980  41.750  65.150  1.00  0.00           C
ATOM   4175 HG11 VAL A 271      52.830  41.030  65.120  1.00  0.00           H
ATOM   4176 HG12 VAL A 271      52.410  42.630  65.680  1.00  0.00           H
ATOM   4177 HG13 VAL A 271      51.790  42.050  64.100  1.00  0.00           H
ATOM   4178  CG2 VAL A 271      49.990  42.570  66.310  1.00  0.00           C
ATOM   4179 HG21 VAL A 271      50.590  43.200  66.990  1.00  0.00           H
ATOM   4180 HG22 VAL A 271      49.130  42.190  66.910  1.00  0.00           H
ATOM   4181 HG23 VAL A 271      49.620  43.020  65.370  1.00  0.00           H
ATOM   4182  C   VAL A 271      50.790  39.150  64.560  1.00  0.00           C
ATOM   4183  O   VAL A 271      51.290  39.210  63.420  1.00  0.00           O
ATOM   4184  N   VAL A 272      51.020  38.060  65.360  1.00  0.00           N
ATOM   4185  HN  VAL A 272      50.810  38.090  66.340  1.00  0.00           H
ATOM   4186  CA  VAL A 272      51.590  36.770  64.840  1.00  0.00           C
ATOM   4187  HA  VAL A 272      52.540  37.010  64.390  1.00  0.00           H
ATOM   4188  CB  VAL A 272      51.910  35.750  65.960  1.00  0.00           C
ATOM   4189  HB  VAL A 272      50.960  35.690  66.530  1.00  0.00           H
ATOM   4190  CG1 VAL A 272      52.420  34.380  65.530  1.00  0.00           C
ATOM   4191 HG11 VAL A 272      51.850  33.920  64.700  1.00  0.00           H
ATOM   4192 HG12 VAL A 272      52.320  33.720  66.420  1.00  0.00           H
ATOM   4193 HG13 VAL A 272      53.430  34.490  65.070  1.00  0.00           H
ATOM   4194  CG2 VAL A 272      53.000  36.420  66.840  1.00  0.00           C
ATOM   4195 HG21 VAL A 272      52.690  37.440  67.170  1.00  0.00           H
ATOM   4196 HG22 VAL A 272      53.810  36.480  66.080  1.00  0.00           H
ATOM   4197 HG23 VAL A 272      53.400  35.900  67.740  1.00  0.00           H
ATOM   4198  C   VAL A 272      50.770  36.110  63.720  1.00  0.00           C
ATOM   4199  O   VAL A 272      51.360  35.640  62.760  1.00  0.00           O
ATOM   4200  N   CYS A 273      49.470  36.020  63.780  1.00  0.00           N
ATOM   4201  HN  CYS A 273      48.990  36.430  64.560  1.00  0.00           H
ATOM   4202  CA  CYS A 273      48.650  35.510  62.660  1.00  0.00           C
ATOM   4203  HA  CYS A 273      48.930  34.490  62.420  1.00  0.00           H
ATOM   4204  CB  CYS A 273      47.240  35.230  63.210  1.00  0.00           C
ATOM   4205  HB1 CYS A 273      46.650  34.920  62.320  1.00  0.00           H
ATOM   4206  HB2 CYS A 273      46.820  36.180  63.610  1.00  0.00           H
ATOM   4207  SG  CYS A 273      47.300  33.880  64.360  1.00  0.00           S
ATOM   4208  HG1 CYS A 273      47.910  34.660  65.240  1.00  0.00           H
ATOM   4209  C   CYS A 273      48.680  36.370  61.360  1.00  0.00           C
ATOM   4210  O   CYS A 273      48.850  35.820  60.230  1.00  0.00           O
ATOM   4211  N   TRP A 274      48.580  37.720  61.450  1.00  0.00           N
ATOM   4212  HN  TRP A 274      48.590  38.200  62.330  1.00  0.00           H
ATOM   4213  CA  TRP A 274      48.140  38.550  60.370  1.00  0.00           C
ATOM   4214  HA  TRP A 274      47.870  37.880  59.570  1.00  0.00           H
ATOM   4215  CB  TRP A 274      46.990  39.470  60.790  1.00  0.00           C
ATOM   4216  HB1 TRP A 274      46.830  40.220  59.990  1.00  0.00           H
ATOM   4217  HB2 TRP A 274      47.290  39.930  61.760  1.00  0.00           H
ATOM   4218  CG  TRP A 274      45.650  38.900  60.960  1.00  0.00           C
ATOM   4219  CD1 TRP A 274      45.310  38.330  62.130  1.00  0.00           C
ATOM   4220  HD1 TRP A 274      46.020  38.260  62.940  1.00  0.00           H
ATOM   4221  NE1 TRP A 274      44.020  37.930  62.100  1.00  0.00           N
ATOM   4222  HE1 TRP A 274      43.450  37.650  62.830  1.00  0.00           H
ATOM   4223  CE2 TRP A 274      43.470  38.260  60.900  1.00  0.00           C
ATOM   4224  CD2 TRP A 274      44.490  38.940  60.100  1.00  0.00           C
ATOM   4225  CE3 TRP A 274      44.110  39.600  58.920  1.00  0.00           C
ATOM   4226  HE3 TRP A 274      44.870  40.140  58.380  1.00  0.00           H
ATOM   4227  CZ3 TRP A 274      42.810  39.640  58.610  1.00  0.00           C
ATOM   4228  HZ3 TRP A 274      42.390  40.320  57.880  1.00  0.00           H
ATOM   4229  CZ2 TRP A 274      42.170  38.180  60.460  1.00  0.00           C
ATOM   4230  HZ2 TRP A 274      41.380  37.700  61.030  1.00  0.00           H
ATOM   4231  CH2 TRP A 274      41.860  38.940  59.330  1.00  0.00           C
ATOM   4232  HH2 TRP A 274      40.820  39.060  59.080  1.00  0.00           H
ATOM   4233  C   TRP A 274      49.240  39.440  59.790  1.00  0.00           C
ATOM   4234  O   TRP A 274      49.170  39.970  58.660  1.00  0.00           O
ATOM   4235  N   ALA A 275      50.350  39.790  60.550  1.00  0.00           N
ATOM   4236  HN  ALA A 275      50.400  39.570  61.530  1.00  0.00           H
ATOM   4237  CA  ALA A 275      51.480  40.360  59.830  1.00  0.00           C
ATOM   4238  HA  ALA A 275      51.100  41.280  59.410  1.00  0.00           H
ATOM   4239  CB  ALA A 275      52.600  40.850  60.870  1.00  0.00           C
ATOM   4240  HB1 ALA A 275      52.200  41.620  61.560  1.00  0.00           H
ATOM   4241  HB2 ALA A 275      53.530  41.240  60.400  1.00  0.00           H
ATOM   4242  HB3 ALA A 275      52.880  40.010  61.560  1.00  0.00           H
ATOM   4243  C   ALA A 275      52.120  39.590  58.660  1.00  0.00           C
ATOM   4244  O   ALA A 275      52.350  40.170  57.600  1.00  0.00           O
ATOM   4245  N   PRO A 276      52.330  38.210  58.780  1.00  0.00           N
ATOM   4246  CD  PRO A 276      52.130  37.410  60.010  1.00  0.00           C
ATOM   4247  HD1 PRO A 276      51.040  37.280  60.210  1.00  0.00           H
ATOM   4248  HD2 PRO A 276      52.610  37.860  60.900  1.00  0.00           H
ATOM   4249  CA  PRO A 276      52.770  37.360  57.690  1.00  0.00           C
ATOM   4250  HA  PRO A 276      53.820  37.570  57.560  1.00  0.00           H
ATOM   4251  CB  PRO A 276      52.390  35.940  58.200  1.00  0.00           C
ATOM   4252  HB1 PRO A 276      53.070  35.240  57.670  1.00  0.00           H
ATOM   4253  HB2 PRO A 276      51.330  35.690  57.990  1.00  0.00           H
ATOM   4254  CG  PRO A 276      52.750  36.020  59.640  1.00  0.00           C
ATOM   4255  HG1 PRO A 276      52.530  35.230  60.390  1.00  0.00           H
ATOM   4256  HG2 PRO A 276      53.850  36.120  59.770  1.00  0.00           H
ATOM   4257  C   PRO A 276      52.080  37.540  56.350  1.00  0.00           C
ATOM   4258  O   PRO A 276      52.720  37.690  55.320  1.00  0.00           O
ATOM   4259  N   ILE A 277      50.740  37.580  56.360  1.00  0.00           N
ATOM   4260  HN  ILE A 277      50.300  37.610  57.250  1.00  0.00           H
ATOM   4261  CA  ILE A 277      50.000  37.880  55.140  1.00  0.00           C
ATOM   4262  HA  ILE A 277      50.490  37.370  54.320  1.00  0.00           H
ATOM   4263  CB  ILE A 277      48.510  37.360  55.240  1.00  0.00           C
ATOM   4264  HB  ILE A 277      48.510  36.280  55.480  1.00  0.00           H
ATOM   4265  CG2 ILE A 277      47.780  37.900  56.470  1.00  0.00           C
ATOM   4266 HG21 ILE A 277      48.110  37.530  57.470  1.00  0.00           H
ATOM   4267 HG22 ILE A 277      46.710  37.620  56.350  1.00  0.00           H
ATOM   4268 HG23 ILE A 277      47.900  38.990  56.370  1.00  0.00           H
ATOM   4269  CG1 ILE A 277      47.750  37.480  53.930  1.00  0.00           C
ATOM   4270 HG11 ILE A 277      47.580  38.560  53.710  1.00  0.00           H
ATOM   4271 HG12 ILE A 277      46.780  36.960  54.030  1.00  0.00           H
ATOM   4272  CD  ILE A 277      48.400  36.870  52.640  1.00  0.00           C
ATOM   4273  HD1 ILE A 277      47.660  36.920  51.810  1.00  0.00           H
ATOM   4274  HD2 ILE A 277      48.790  35.840  52.830  1.00  0.00           H
ATOM   4275  HD3 ILE A 277      49.300  37.460  52.370  1.00  0.00           H
ATOM   4276  C   ILE A 277      50.090  39.340  54.520  1.00  0.00           C
ATOM   4277  O   ILE A 277      50.290  39.500  53.340  1.00  0.00           O
ATOM   4278  N   HSD A 278      50.030  40.390  55.400  1.00  0.00           N
ATOM   4279  HN  HSD A 278      49.910  40.140  56.360  1.00  0.00           H
ATOM   4280  CA  HSD A 278      50.180  41.740  54.970  1.00  0.00           C
ATOM   4281  HA  HSD A 278      49.360  41.950  54.300  1.00  0.00           H
ATOM   4282  CB  HSD A 278      50.030  42.760  56.110  1.00  0.00           C
ATOM   4283  HB1 HSD A 278      50.210  43.770  55.670  1.00  0.00           H
ATOM   4284  HB2 HSD A 278      50.720  42.580  56.960  1.00  0.00           H
ATOM   4285  ND1 HSD A 278      48.040  42.120  57.490  1.00  0.00           N
ATOM   4286  HD1 HSD A 278      48.560  41.460  58.030  1.00  0.00           H
ATOM   4287  CG  HSD A 278      48.600  42.840  56.450  1.00  0.00           C
ATOM   4288  CE1 HSD A 278      46.750  42.560  57.720  1.00  0.00           C
ATOM   4289  HE1 HSD A 278      46.030  41.990  58.300  1.00  0.00           H
ATOM   4290  NE2 HSD A 278      46.390  43.490  56.880  1.00  0.00           N
ATOM   4291  CD2 HSD A 278      47.570  43.740  56.120  1.00  0.00           C
ATOM   4292  HD2 HSD A 278      47.500  44.440  55.300  1.00  0.00           H
ATOM   4293  C   HSD A 278      51.490  42.080  54.260  1.00  0.00           C
ATOM   4294  O   HSD A 278      51.600  42.760  53.290  1.00  0.00           O
ATOM   4295  N   ILE A 279      52.520  41.430  54.820  1.00  0.00           N
ATOM   4296  HN  ILE A 279      52.430  40.960  55.700  1.00  0.00           H
ATOM   4297  CA  ILE A 279      53.870  41.590  54.230  1.00  0.00           C
ATOM   4298  HA  ILE A 279      54.170  42.600  53.970  1.00  0.00           H
ATOM   4299  CB  ILE A 279      54.950  41.200  55.220  1.00  0.00           C
ATOM   4300  HB  ILE A 279      54.780  40.140  55.510  1.00  0.00           H
ATOM   4301  CG2 ILE A 279      56.370  41.200  54.510  1.00  0.00           C
ATOM   4302 HG21 ILE A 279      56.430  42.130  53.890  1.00  0.00           H
ATOM   4303 HG22 ILE A 279      56.460  40.250  53.940  1.00  0.00           H
ATOM   4304 HG23 ILE A 279      57.210  41.210  55.240  1.00  0.00           H
ATOM   4305  CG1 ILE A 279      54.970  42.050  56.480  1.00  0.00           C
ATOM   4306 HG11 ILE A 279      54.010  42.490  56.820  1.00  0.00           H
ATOM   4307 HG12 ILE A 279      55.510  43.000  56.240  1.00  0.00           H
ATOM   4308  CD  ILE A 279      55.650  41.410  57.700  1.00  0.00           C
ATOM   4309  HD1 ILE A 279      55.080  40.480  57.940  1.00  0.00           H
ATOM   4310  HD2 ILE A 279      55.550  42.060  58.590  1.00  0.00           H
ATOM   4311  HD3 ILE A 279      56.670  41.030  57.490  1.00  0.00           H
ATOM   4312  C   ILE A 279      54.040  40.760  52.970  1.00  0.00           C
ATOM   4313  O   ILE A 279      54.620  41.140  51.990  1.00  0.00           O
ATOM   4314  N   PHE A 280      53.420  39.540  52.960  1.00  0.00           N
ATOM   4315  HN  PHE A 280      52.830  39.230  53.700  1.00  0.00           H
ATOM   4316  CA  PHE A 280      53.450  38.690  51.710  1.00  0.00           C
ATOM   4317  HA  PHE A 280      54.480  38.660  51.380  1.00  0.00           H
ATOM   4318  CB  PHE A 280      53.080  37.260  52.100  1.00  0.00           C
ATOM   4319  HB1 PHE A 280      51.980  37.200  52.240  1.00  0.00           H
ATOM   4320  HB2 PHE A 280      53.520  37.120  53.110  1.00  0.00           H
ATOM   4321  CG  PHE A 280      53.550  36.170  51.120  1.00  0.00           C
ATOM   4322  CD1 PHE A 280      54.570  36.190  50.170  1.00  0.00           C
ATOM   4323  HD1 PHE A 280      55.100  37.080  49.870  1.00  0.00           H
ATOM   4324  CE1 PHE A 280      55.010  35.030  49.500  1.00  0.00           C
ATOM   4325  HE1 PHE A 280      55.830  35.160  48.810  1.00  0.00           H
ATOM   4326  CZ  PHE A 280      54.410  33.830  49.700  1.00  0.00           C
ATOM   4327  HZ  PHE A 280      54.690  32.990  49.070  1.00  0.00           H
ATOM   4328  CD2 PHE A 280      53.000  34.900  51.370  1.00  0.00           C
ATOM   4329  HD2 PHE A 280      52.220  34.720  52.100  1.00  0.00           H
ATOM   4330  CE2 PHE A 280      53.400  33.740  50.690  1.00  0.00           C
ATOM   4331  HE2 PHE A 280      52.960  32.770  50.840  1.00  0.00           H
ATOM   4332  C   PHE A 280      52.630  39.180  50.590  1.00  0.00           C
ATOM   4333  O   PHE A 280      53.040  38.970  49.430  1.00  0.00           O
ATOM   4334  N   VAL A 281      51.460  39.840  50.860  1.00  0.00           N
ATOM   4335  HN  VAL A 281      51.140  39.930  51.800  1.00  0.00           H
ATOM   4336  CA  VAL A 281      50.700  40.560  49.840  1.00  0.00           C
ATOM   4337  HA  VAL A 281      50.390  39.830  49.100  1.00  0.00           H
ATOM   4338  CB  VAL A 281      49.540  41.270  50.450  1.00  0.00           C
ATOM   4339  HB  VAL A 281      49.820  41.860  51.350  1.00  0.00           H
ATOM   4340  CG1 VAL A 281      48.830  42.240  49.470  1.00  0.00           C
ATOM   4341 HG11 VAL A 281      49.480  42.970  48.930  1.00  0.00           H
ATOM   4342 HG12 VAL A 281      47.880  42.680  49.820  1.00  0.00           H
ATOM   4343 HG13 VAL A 281      48.570  41.590  48.600  1.00  0.00           H
ATOM   4344  CG2 VAL A 281      48.490  40.230  50.870  1.00  0.00           C
ATOM   4345 HG21 VAL A 281      47.520  40.600  50.480  1.00  0.00           H
ATOM   4346 HG22 VAL A 281      48.530  40.110  51.980  1.00  0.00           H
ATOM   4347 HG23 VAL A 281      48.750  39.250  50.420  1.00  0.00           H
ATOM   4348  C   VAL A 281      51.570  41.570  49.070  1.00  0.00           C
ATOM   4349  O   VAL A 281      51.660  41.570  47.860  1.00  0.00           O
ATOM   4350  N   ILE A 282      52.220  42.470  49.810  1.00  0.00           N
ATOM   4351  HN  ILE A 282      52.160  42.470  50.800  1.00  0.00           H
ATOM   4352  CA  ILE A 282      53.290  43.310  49.260  1.00  0.00           C
ATOM   4353  HA  ILE A 282      52.740  43.960  48.600  1.00  0.00           H
ATOM   4354  CB  ILE A 282      53.960  44.120  50.390  1.00  0.00           C
ATOM   4355  HB  ILE A 282      54.290  43.470  51.230  1.00  0.00           H
ATOM   4356  CG2 ILE A 282      55.220  44.930  49.940  1.00  0.00           C
ATOM   4357 HG21 ILE A 282      56.090  44.230  49.900  1.00  0.00           H
ATOM   4358 HG22 ILE A 282      55.370  45.730  50.690  1.00  0.00           H
ATOM   4359 HG23 ILE A 282      55.150  45.400  48.940  1.00  0.00           H
ATOM   4360  CG1 ILE A 282      53.020  45.080  51.190  1.00  0.00           C
ATOM   4361 HG11 ILE A 282      53.730  45.620  51.850  1.00  0.00           H
ATOM   4362 HG12 ILE A 282      52.260  44.540  51.780  1.00  0.00           H
ATOM   4363  CD  ILE A 282      52.440  46.120  50.200  1.00  0.00           C
ATOM   4364  HD1 ILE A 282      52.000  46.930  50.820  1.00  0.00           H
ATOM   4365  HD2 ILE A 282      51.580  45.710  49.640  1.00  0.00           H
ATOM   4366  HD3 ILE A 282      53.250  46.580  49.590  1.00  0.00           H
ATOM   4367  C   ILE A 282      54.440  42.620  48.430  1.00  0.00           C
ATOM   4368  O   ILE A 282      54.730  43.050  47.320  1.00  0.00           O
ATOM   4369  N   VAL A 283      55.010  41.500  48.870  1.00  0.00           N
ATOM   4370  HN  VAL A 283      54.810  41.270  49.820  1.00  0.00           H
ATOM   4371  CA  VAL A 283      55.990  40.680  48.090  1.00  0.00           C
ATOM   4372  HA  VAL A 283      56.650  41.410  47.640  1.00  0.00           H
ATOM   4373  CB  VAL A 283      56.680  39.630  48.890  1.00  0.00           C
ATOM   4374  HB  VAL A 283      55.960  39.000  49.460  1.00  0.00           H
ATOM   4375  CG1 VAL A 283      57.550  38.700  47.970  1.00  0.00           C
ATOM   4376 HG11 VAL A 283      58.340  39.200  47.370  1.00  0.00           H
ATOM   4377 HG12 VAL A 283      56.850  38.030  47.420  1.00  0.00           H
ATOM   4378 HG13 VAL A 283      58.110  38.150  48.750  1.00  0.00           H
ATOM   4379  CG2 VAL A 283      57.690  40.390  49.880  1.00  0.00           C
ATOM   4380 HG21 VAL A 283      58.420  41.020  49.330  1.00  0.00           H
ATOM   4381 HG22 VAL A 283      58.150  39.590  50.500  1.00  0.00           H
ATOM   4382 HG23 VAL A 283      57.150  41.040  50.600  1.00  0.00           H
ATOM   4383  C   VAL A 283      55.310  40.040  46.860  1.00  0.00           C
ATOM   4384  O   VAL A 283      55.830  40.260  45.750  1.00  0.00           O
ATOM   4385  N   TRP A 284      54.140  39.310  47.020  1.00  0.00           N
ATOM   4386  HN  TRP A 284      53.700  39.310  47.910  1.00  0.00           H
ATOM   4387  CA  TRP A 284      53.520  38.620  45.880  1.00  0.00           C
ATOM   4388  HA  TRP A 284      54.240  37.910  45.510  1.00  0.00           H
ATOM   4389  CB  TRP A 284      52.370  37.700  46.400  1.00  0.00           C
ATOM   4390  HB1 TRP A 284      51.630  38.300  46.970  1.00  0.00           H
ATOM   4391  HB2 TRP A 284      52.820  36.990  47.120  1.00  0.00           H
ATOM   4392  CG  TRP A 284      51.550  36.830  45.460  1.00  0.00           C
ATOM   4393  CD1 TRP A 284      50.480  37.160  44.690  1.00  0.00           C
ATOM   4394  HD1 TRP A 284      50.190  38.190  44.550  1.00  0.00           H
ATOM   4395  NE1 TRP A 284      49.880  36.060  44.240  1.00  0.00           N
ATOM   4396  HE1 TRP A 284      49.320  36.030  43.440  1.00  0.00           H
ATOM   4397  CE2 TRP A 284      50.560  34.950  44.490  1.00  0.00           C
ATOM   4398  CD2 TRP A 284      51.650  35.390  45.330  1.00  0.00           C
ATOM   4399  CE3 TRP A 284      52.490  34.360  45.840  1.00  0.00           C
ATOM   4400  HE3 TRP A 284      53.350  34.520  46.480  1.00  0.00           H
ATOM   4401  CZ3 TRP A 284      52.220  33.010  45.590  1.00  0.00           C
ATOM   4402  HZ3 TRP A 284      52.890  32.240  45.960  1.00  0.00           H
ATOM   4403  CZ2 TRP A 284      50.330  33.600  44.190  1.00  0.00           C
ATOM   4404  HZ2 TRP A 284      49.480  33.310  43.590  1.00  0.00           H
ATOM   4405  CH2 TRP A 284      51.210  32.660  44.760  1.00  0.00           C
ATOM   4406  HH2 TRP A 284      50.980  31.610  44.680  1.00  0.00           H
ATOM   4407  C   TRP A 284      53.180  39.530  44.710  1.00  0.00           C
ATOM   4408  O   TRP A 284      53.290  39.200  43.490  1.00  0.00           O
ATOM   4409  N   THR A 285      52.630  40.740  45.000  1.00  0.00           N
ATOM   4410  HN  THR A 285      52.420  41.000  45.940  1.00  0.00           H
ATOM   4411  CA  THR A 285      52.310  41.870  44.100  1.00  0.00           C
ATOM   4412  HA  THR A 285      51.620  41.440  43.390  1.00  0.00           H
ATOM   4413  CB  THR A 285      51.670  42.950  44.850  1.00  0.00           C
ATOM   4414  HB  THR A 285      52.320  43.400  45.630  1.00  0.00           H
ATOM   4415  OG1 THR A 285      50.580  42.430  45.500  1.00  0.00           O
ATOM   4416  HG1 THR A 285      50.850  42.190  46.390  1.00  0.00           H
ATOM   4417  CG2 THR A 285      51.210  44.060  43.930  1.00  0.00           C
ATOM   4418 HG21 THR A 285      50.940  43.660  42.930  1.00  0.00           H
ATOM   4419 HG22 THR A 285      52.020  44.810  43.840  1.00  0.00           H
ATOM   4420 HG23 THR A 285      50.290  44.560  44.300  1.00  0.00           H
ATOM   4421  C   THR A 285      53.480  42.410  43.370  1.00  0.00           C
ATOM   4422  O   THR A 285      53.490  42.480  42.150  1.00  0.00           O
ATOM   4423  N   LEU A 286      54.560  42.840  44.020  1.00  0.00           N
ATOM   4424  HN  LEU A 286      54.670  42.860  45.010  1.00  0.00           H
ATOM   4425  CA  LEU A 286      55.530  43.750  43.390  1.00  0.00           C
ATOM   4426  HA  LEU A 286      55.130  44.120  42.470  1.00  0.00           H
ATOM   4427  CB  LEU A 286      55.800  45.040  44.200  1.00  0.00           C
ATOM   4428  HB1 LEU A 286      56.670  45.650  43.860  1.00  0.00           H
ATOM   4429  HB2 LEU A 286      56.210  44.670  45.170  1.00  0.00           H
ATOM   4430  CG  LEU A 286      54.620  45.940  44.510  1.00  0.00           C
ATOM   4431  HG  LEU A 286      53.750  45.340  44.830  1.00  0.00           H
ATOM   4432  CD1 LEU A 286      55.020  46.820  45.780  1.00  0.00           C
ATOM   4433 HD11 LEU A 286      54.310  47.620  46.070  1.00  0.00           H
ATOM   4434 HD12 LEU A 286      56.040  47.180  45.530  1.00  0.00           H
ATOM   4435 HD13 LEU A 286      55.130  46.120  46.640  1.00  0.00           H
ATOM   4436  CD2 LEU A 286      54.110  46.960  43.420  1.00  0.00           C
ATOM   4437 HD21 LEU A 286      53.530  47.810  43.850  1.00  0.00           H
ATOM   4438 HD22 LEU A 286      53.490  46.340  42.740  1.00  0.00           H
ATOM   4439 HD23 LEU A 286      55.010  47.320  42.880  1.00  0.00           H
ATOM   4440  C   LEU A 286      56.870  43.040  43.130  1.00  0.00           C
ATOM   4441  O   LEU A 286      57.780  43.640  42.620  1.00  0.00           O
ATOM   4442  N   VAL A 287      56.930  41.670  43.320  1.00  0.00           N
ATOM   4443  HN  VAL A 287      56.200  41.220  43.820  1.00  0.00           H
ATOM   4444  CA  VAL A 287      58.180  40.930  43.190  1.00  0.00           C
ATOM   4445  HA  VAL A 287      58.950  41.450  42.640  1.00  0.00           H
ATOM   4446  CB  VAL A 287      58.750  40.380  44.520  1.00  0.00           C
ATOM   4447  HB  VAL A 287      58.200  39.630  45.130  1.00  0.00           H
ATOM   4448  CG1 VAL A 287      60.160  39.740  44.190  1.00  0.00           C
ATOM   4449 HG11 VAL A 287      60.780  39.530  45.090  1.00  0.00           H
ATOM   4450 HG12 VAL A 287      60.690  40.480  43.560  1.00  0.00           H
ATOM   4451 HG13 VAL A 287      60.080  38.800  43.610  1.00  0.00           H
ATOM   4452  CG2 VAL A 287      59.080  41.600  45.440  1.00  0.00           C
ATOM   4453 HG21 VAL A 287      59.390  41.250  46.450  1.00  0.00           H
ATOM   4454 HG22 VAL A 287      58.230  42.290  45.620  1.00  0.00           H
ATOM   4455 HG23 VAL A 287      59.940  42.100  44.930  1.00  0.00           H
ATOM   4456  C   VAL A 287      57.740  39.760  42.270  1.00  0.00           C
ATOM   4457  O   VAL A 287      56.850  39.050  42.610  1.00  0.00           O
ATOM   4458  N   ASP A 288      58.510  39.430  41.210  1.00  0.00           N
ATOM   4459  HN  ASP A 288      59.310  39.970  40.970  1.00  0.00           H
ATOM   4460  CA  ASP A 288      58.270  38.270  40.300  1.00  0.00           C
ATOM   4461  HA  ASP A 288      57.200  38.210  40.190  1.00  0.00           H
ATOM   4462  CB  ASP A 288      58.870  38.450  38.890  1.00  0.00           C
ATOM   4463  HB1 ASP A 288      58.600  37.580  38.260  1.00  0.00           H
ATOM   4464  HB2 ASP A 288      59.960  38.600  39.080  1.00  0.00           H
ATOM   4465  CG  ASP A 288      58.290  39.720  38.260  1.00  0.00           C
ATOM   4466  OD1 ASP A 288      57.160  40.150  38.530  1.00  0.00           O
ATOM   4467  OD2 ASP A 288      58.980  40.150  37.240  1.00  0.00           O
ATOM   4468  C   ASP A 288      58.590  36.950  40.850  1.00  0.00           C
ATOM   4469  O   ASP A 288      59.420  36.170  40.370  1.00  0.00           O
ATOM   4470  N   ILE A 289      57.880  36.560  41.890  1.00  0.00           N
ATOM   4471  HN  ILE A 289      57.270  37.240  42.280  1.00  0.00           H
ATOM   4472  CA  ILE A 289      58.080  35.280  42.630  1.00  0.00           C
ATOM   4473  HA  ILE A 289      58.750  34.620  42.100  1.00  0.00           H
ATOM   4474  CB  ILE A 289      58.730  35.580  44.020  1.00  0.00           C
ATOM   4475  HB  ILE A 289      59.760  35.930  43.830  1.00  0.00           H
ATOM   4476  CG2 ILE A 289      57.970  36.740  44.700  1.00  0.00           C
ATOM   4477 HG21 ILE A 289      56.880  36.560  44.770  1.00  0.00           H
ATOM   4478 HG22 ILE A 289      58.040  37.660  44.080  1.00  0.00           H
ATOM   4479 HG23 ILE A 289      58.390  36.990  45.700  1.00  0.00           H
ATOM   4480  CG1 ILE A 289      58.800  34.340  44.930  1.00  0.00           C
ATOM   4481 HG11 ILE A 289      59.090  33.450  44.330  1.00  0.00           H
ATOM   4482 HG12 ILE A 289      57.840  34.110  45.450  1.00  0.00           H
ATOM   4483  CD  ILE A 289      59.880  34.330  45.970  1.00  0.00           C
ATOM   4484  HD1 ILE A 289      60.880  34.500  45.520  1.00  0.00           H
ATOM   4485  HD2 ILE A 289      59.870  33.340  46.480  1.00  0.00           H
ATOM   4486  HD3 ILE A 289      59.820  35.160  46.710  1.00  0.00           H
ATOM   4487  C   ILE A 289      56.830  34.450  42.680  1.00  0.00           C
ATOM   4488  O   ILE A 289      56.780  33.320  43.160  1.00  0.00           O
ATOM   4489  N   ASP A 290      55.800  35.100  42.200  1.00  0.00           N
ATOM   4490  HN  ASP A 290      55.880  36.000  41.790  1.00  0.00           H
ATOM   4491  CA  ASP A 290      54.420  34.620  42.260  1.00  0.00           C
ATOM   4492  HA  ASP A 290      54.340  34.390  43.310  1.00  0.00           H
ATOM   4493  CB  ASP A 290      53.380  35.750  41.910  1.00  0.00           C
ATOM   4494  HB1 ASP A 290      53.430  36.430  42.790  1.00  0.00           H
ATOM   4495  HB2 ASP A 290      52.320  35.420  41.860  1.00  0.00           H
ATOM   4496  CG  ASP A 290      53.750  36.550  40.680  1.00  0.00           C
ATOM   4497  OD1 ASP A 290      52.790  36.920  39.990  1.00  0.00           O
ATOM   4498  OD2 ASP A 290      54.940  36.830  40.410  1.00  0.00           O
ATOM   4499  C   ASP A 290      54.160  33.340  41.390  1.00  0.00           C
ATOM   4500  O   ASP A 290      54.550  33.140  40.270  1.00  0.00           O
ATOM   4501  N   ARG A 291      53.410  32.360  41.950  1.00  0.00           N
ATOM   4502  HN  ARG A 291      53.330  32.420  42.950  1.00  0.00           H
ATOM   4503  CA  ARG A 291      53.010  31.220  41.200  1.00  0.00           C
ATOM   4504  HA  ARG A 291      52.550  30.580  41.940  1.00  0.00           H
ATOM   4505  CB  ARG A 291      51.810  31.630  40.300  1.00  0.00           C
ATOM   4506  HB1 ARG A 291      51.610  30.810  39.580  1.00  0.00           H
ATOM   4507  HB2 ARG A 291      51.940  32.500  39.630  1.00  0.00           H
ATOM   4508  CG  ARG A 291      50.480  31.670  41.120  1.00  0.00           C
ATOM   4509  HG1 ARG A 291      50.370  32.490  41.860  1.00  0.00           H
ATOM   4510  HG2 ARG A 291      50.440  30.710  41.680  1.00  0.00           H
ATOM   4511  CD  ARG A 291      49.200  31.870  40.340  1.00  0.00           C
ATOM   4512  HD1 ARG A 291      49.390  32.710  39.640  1.00  0.00           H
ATOM   4513  HD2 ARG A 291      48.340  32.060  41.020  1.00  0.00           H
ATOM   4514  NE  ARG A 291      48.920  30.700  39.430  1.00  0.00           N
ATOM   4515  HE  ARG A 291      49.510  29.920  39.220  1.00  0.00           H
ATOM   4516  CZ  ARG A 291      47.920  30.540  38.600  1.00  0.00           C
ATOM   4517  NH1 ARG A 291      47.760  29.440  37.930  1.00  0.00           N
ATOM   4518 HH11 ARG A 291      48.530  28.820  37.760  1.00  0.00           H
ATOM   4519 HH12 ARG A 291      46.860  29.260  37.530  1.00  0.00           H
ATOM   4520  NH2 ARG A 291      46.950  31.430  38.730  1.00  0.00           N
ATOM   4521 HH21 ARG A 291      46.950  32.050  39.510  1.00  0.00           H
ATOM   4522 HH22 ARG A 291      46.060  31.290  38.290  1.00  0.00           H
ATOM   4523  C   ARG A 291      54.060  30.280  40.580  1.00  0.00           C
ATOM   4524  O   ARG A 291      53.900  29.650  39.520  1.00  0.00           O
ATOM   4525  N   ARG A 292      55.290  30.300  41.220  1.00  0.00           N
ATOM   4526  HN  ARG A 292      55.360  31.020  41.890  1.00  0.00           H
ATOM   4527  CA  ARG A 292      56.430  29.590  40.550  1.00  0.00           C
ATOM   4528  HA  ARG A 292      56.350  29.660  39.480  1.00  0.00           H
ATOM   4529  CB  ARG A 292      57.810  30.300  40.830  1.00  0.00           C
ATOM   4530  HB1 ARG A 292      57.650  31.340  40.460  1.00  0.00           H
ATOM   4531  HB2 ARG A 292      58.650  29.810  40.300  1.00  0.00           H
ATOM   4532  CG  ARG A 292      58.230  30.450  42.320  1.00  0.00           C
ATOM   4533  HG1 ARG A 292      57.350  30.850  42.870  1.00  0.00           H
ATOM   4534  HG2 ARG A 292      58.970  31.270  42.430  1.00  0.00           H
ATOM   4535  CD  ARG A 292      58.830  29.190  43.030  1.00  0.00           C
ATOM   4536  HD1 ARG A 292      58.060  28.400  43.170  1.00  0.00           H
ATOM   4537  HD2 ARG A 292      59.260  29.410  44.030  1.00  0.00           H
ATOM   4538  NE  ARG A 292      59.870  28.680  42.060  1.00  0.00           N
ATOM   4539  HE  ARG A 292      60.330  29.290  41.420  1.00  0.00           H
ATOM   4540  CZ  ARG A 292      60.610  27.600  42.220  1.00  0.00           C
ATOM   4541  NH1 ARG A 292      61.690  27.500  41.440  1.00  0.00           N
ATOM   4542 HH11 ARG A 292      61.750  28.240  40.770  1.00  0.00           H
ATOM   4543 HH12 ARG A 292      62.190  26.650  41.570  1.00  0.00           H
ATOM   4544  NH2 ARG A 292      60.450  26.580  42.990  1.00  0.00           N
ATOM   4545 HH21 ARG A 292      59.650  26.470  43.570  1.00  0.00           H
ATOM   4546 HH22 ARG A 292      60.970  25.750  42.800  1.00  0.00           H
ATOM   4547  C   ARG A 292      56.370  28.050  40.750  1.00  0.00           C
ATOM   4548  O   ARG A 292      56.870  27.270  39.930  1.00  0.00           O
ATOM   4549  N   ASP A 293      55.710  27.540  41.820  1.00  0.00           N
ATOM   4550  HN  ASP A 293      55.300  28.190  42.460  1.00  0.00           H
ATOM   4551  CA  ASP A 293      55.650  26.120  42.220  1.00  0.00           C
ATOM   4552  HA  ASP A 293      55.520  25.570  41.300  1.00  0.00           H
ATOM   4553  CB  ASP A 293      56.980  25.590  42.860  1.00  0.00           C
ATOM   4554  HB1 ASP A 293      57.820  25.870  42.190  1.00  0.00           H
ATOM   4555  HB2 ASP A 293      57.030  24.480  42.980  1.00  0.00           H
ATOM   4556  CG  ASP A 293      57.300  26.140  44.230  1.00  0.00           C
ATOM   4557  OD1 ASP A 293      58.450  25.800  44.710  1.00  0.00           O
ATOM   4558  OD2 ASP A 293      56.540  26.930  44.800  1.00  0.00           O
ATOM   4559  C   ASP A 293      54.450  25.840  43.000  1.00  0.00           C
ATOM   4560  O   ASP A 293      53.740  26.770  43.350  1.00  0.00           O
ATOM   4561  N   PRO A 294      54.040  24.550  43.150  1.00  0.00           N
ATOM   4562  CD  PRO A 294      54.570  23.280  42.560  1.00  0.00           C
ATOM   4563  HD1 PRO A 294      55.330  22.890  43.270  1.00  0.00           H
ATOM   4564  HD2 PRO A 294      54.960  23.350  41.520  1.00  0.00           H
ATOM   4565  CA  PRO A 294      52.870  24.320  44.130  1.00  0.00           C
ATOM   4566  HA  PRO A 294      52.020  24.870  43.750  1.00  0.00           H
ATOM   4567  CB  PRO A 294      52.620  22.770  43.960  1.00  0.00           C
ATOM   4568  HB1 PRO A 294      51.540  22.530  43.940  1.00  0.00           H
ATOM   4569  HB2 PRO A 294      53.020  22.230  44.840  1.00  0.00           H
ATOM   4570  CG  PRO A 294      53.330  22.390  42.650  1.00  0.00           C
ATOM   4571  HG1 PRO A 294      53.630  21.340  42.490  1.00  0.00           H
ATOM   4572  HG2 PRO A 294      52.700  22.760  41.800  1.00  0.00           H
ATOM   4573  C   PRO A 294      53.190  24.720  45.630  1.00  0.00           C
ATOM   4574  O   PRO A 294      52.260  25.100  46.350  1.00  0.00           O
ATOM   4575  N   LEU A 295      54.440  24.660  46.060  1.00  0.00           N
ATOM   4576  HN  LEU A 295      55.170  24.250  45.510  1.00  0.00           H
ATOM   4577  CA  LEU A 295      54.940  25.220  47.350  1.00  0.00           C
ATOM   4578  HA  LEU A 295      54.390  24.670  48.100  1.00  0.00           H
ATOM   4579  CB  LEU A 295      56.490  24.970  47.570  1.00  0.00           C
ATOM   4580  HB1 LEU A 295      57.090  25.450  46.770  1.00  0.00           H
ATOM   4581  HB2 LEU A 295      56.700  23.880  47.610  1.00  0.00           H
ATOM   4582  CG  LEU A 295      57.070  25.520  48.890  1.00  0.00           C
ATOM   4583  HG  LEU A 295      56.990  26.630  48.900  1.00  0.00           H
ATOM   4584  CD1 LEU A 295      56.330  24.920  50.150  1.00  0.00           C
ATOM   4585 HD11 LEU A 295      55.230  25.010  50.050  1.00  0.00           H
ATOM   4586 HD12 LEU A 295      56.680  25.350  51.110  1.00  0.00           H
ATOM   4587 HD13 LEU A 295      56.640  23.850  50.150  1.00  0.00           H
ATOM   4588  CD2 LEU A 295      58.660  25.260  48.890  1.00  0.00           C
ATOM   4589 HD21 LEU A 295      59.160  25.880  48.110  1.00  0.00           H
ATOM   4590 HD22 LEU A 295      58.880  24.200  48.640  1.00  0.00           H
ATOM   4591 HD23 LEU A 295      59.080  25.490  49.890  1.00  0.00           H
ATOM   4592  C   LEU A 295      54.660  26.690  47.680  1.00  0.00           C
ATOM   4593  O   LEU A 295      54.180  26.960  48.770  1.00  0.00           O
ATOM   4594  N   VAL A 296      54.980  27.620  46.770  1.00  0.00           N
ATOM   4595  HN  VAL A 296      55.480  27.360  45.950  1.00  0.00           H
ATOM   4596  CA  VAL A 296      54.650  29.040  46.950  1.00  0.00           C
ATOM   4597  HA  VAL A 296      55.130  29.340  47.870  1.00  0.00           H
ATOM   4598  CB  VAL A 296      55.340  29.920  45.990  1.00  0.00           C
ATOM   4599  HB  VAL A 296      56.350  29.510  45.820  1.00  0.00           H
ATOM   4600  CG1 VAL A 296      54.620  29.890  44.620  1.00  0.00           C
ATOM   4601 HG11 VAL A 296      55.170  30.400  43.800  1.00  0.00           H
ATOM   4602 HG12 VAL A 296      53.590  30.310  44.640  1.00  0.00           H
ATOM   4603 HG13 VAL A 296      54.620  28.890  44.140  1.00  0.00           H
ATOM   4604  CG2 VAL A 296      55.640  31.390  46.490  1.00  0.00           C
ATOM   4605 HG21 VAL A 296      56.250  31.920  45.740  1.00  0.00           H
ATOM   4606 HG22 VAL A 296      56.120  31.450  47.490  1.00  0.00           H
ATOM   4607 HG23 VAL A 296      54.650  31.900  46.550  1.00  0.00           H
ATOM   4608  C   VAL A 296      53.100  29.310  47.110  1.00  0.00           C
ATOM   4609  O   VAL A 296      52.640  30.190  47.830  1.00  0.00           O
ATOM   4610  N   VAL A 297      52.210  28.630  46.380  1.00  0.00           N
ATOM   4611  HN  VAL A 297      52.480  27.880  45.790  1.00  0.00           H
ATOM   4612  CA  VAL A 297      50.750  28.670  46.550  1.00  0.00           C
ATOM   4613  HA  VAL A 297      50.390  29.670  46.720  1.00  0.00           H
ATOM   4614  CB  VAL A 297      50.070  28.040  45.340  1.00  0.00           C
ATOM   4615  HB  VAL A 297      50.590  27.080  45.080  1.00  0.00           H
ATOM   4616  CG1 VAL A 297      48.560  27.570  45.570  1.00  0.00           C
ATOM   4617 HG11 VAL A 297      48.190  27.160  44.610  1.00  0.00           H
ATOM   4618 HG12 VAL A 297      47.930  28.370  46.000  1.00  0.00           H
ATOM   4619 HG13 VAL A 297      48.580  26.790  46.350  1.00  0.00           H
ATOM   4620  CG2 VAL A 297      50.140  28.960  44.100  1.00  0.00           C
ATOM   4621 HG21 VAL A 297      51.180  29.310  43.930  1.00  0.00           H
ATOM   4622 HG22 VAL A 297      49.500  29.830  44.370  1.00  0.00           H
ATOM   4623 HG23 VAL A 297      49.750  28.440  43.200  1.00  0.00           H
ATOM   4624  C   VAL A 297      50.300  28.110  47.890  1.00  0.00           C
ATOM   4625  O   VAL A 297      49.380  28.550  48.550  1.00  0.00           O
ATOM   4626  N   ALA A 298      50.840  26.970  48.310  1.00  0.00           N
ATOM   4627  HN  ALA A 298      51.390  26.440  47.670  1.00  0.00           H
ATOM   4628  CA  ALA A 298      50.510  26.340  49.560  1.00  0.00           C
ATOM   4629  HA  ALA A 298      49.470  26.070  49.580  1.00  0.00           H
ATOM   4630  CB  ALA A 298      51.370  25.000  49.600  1.00  0.00           C
ATOM   4631  HB1 ALA A 298      51.360  24.700  50.670  1.00  0.00           H
ATOM   4632  HB2 ALA A 298      52.430  25.190  49.330  1.00  0.00           H
ATOM   4633  HB3 ALA A 298      50.900  24.300  48.880  1.00  0.00           H
ATOM   4634  C   ALA A 298      50.900  27.200  50.770  1.00  0.00           C
ATOM   4635  O   ALA A 298      50.300  27.200  51.810  1.00  0.00           O
ATOM   4636  N   ALA A 299      51.990  27.920  50.550  1.00  0.00           N
ATOM   4637  HN  ALA A 299      52.480  27.830  49.680  1.00  0.00           H
ATOM   4638  CA  ALA A 299      52.460  28.880  51.450  1.00  0.00           C
ATOM   4639  HA  ALA A 299      52.620  28.420  52.410  1.00  0.00           H
ATOM   4640  CB  ALA A 299      53.830  29.600  50.990  1.00  0.00           C
ATOM   4641  HB1 ALA A 299      53.660  30.190  50.060  1.00  0.00           H
ATOM   4642  HB2 ALA A 299      54.730  28.970  50.800  1.00  0.00           H
ATOM   4643  HB3 ALA A 299      54.120  30.320  51.770  1.00  0.00           H
ATOM   4644  C   ALA A 299      51.550  30.060  51.650  1.00  0.00           C
ATOM   4645  O   ALA A 299      51.070  30.360  52.740  1.00  0.00           O
ATOM   4646  N   LEU A 300      51.220  30.750  50.600  1.00  0.00           N
ATOM   4647  HN  LEU A 300      51.520  30.520  49.680  1.00  0.00           H
ATOM   4648  CA  LEU A 300      50.180  31.750  50.560  1.00  0.00           C
ATOM   4649  HA  LEU A 300      50.510  32.520  51.240  1.00  0.00           H
ATOM   4650  CB  LEU A 300      50.150  32.300  49.050  1.00  0.00           C
ATOM   4651  HB1 LEU A 300      49.800  31.360  48.560  1.00  0.00           H
ATOM   4652  HB2 LEU A 300      51.140  32.690  48.720  1.00  0.00           H
ATOM   4653  CG  LEU A 300      49.140  33.500  48.930  1.00  0.00           C
ATOM   4654  HG  LEU A 300      48.220  33.290  49.510  1.00  0.00           H
ATOM   4655  CD1 LEU A 300      49.850  34.740  49.410  1.00  0.00           C
ATOM   4656 HD11 LEU A 300      50.120  34.670  50.480  1.00  0.00           H
ATOM   4657 HD12 LEU A 300      49.230  35.630  49.170  1.00  0.00           H
ATOM   4658 HD13 LEU A 300      50.790  34.860  48.820  1.00  0.00           H
ATOM   4659  CD2 LEU A 300      48.640  33.650  47.430  1.00  0.00           C
ATOM   4660 HD21 LEU A 300      48.230  32.680  47.070  1.00  0.00           H
ATOM   4661 HD22 LEU A 300      49.560  33.960  46.890  1.00  0.00           H
ATOM   4662 HD23 LEU A 300      47.800  34.350  47.250  1.00  0.00           H
ATOM   4663  C   LEU A 300      48.800  31.380  51.060  1.00  0.00           C
ATOM   4664  O   LEU A 300      48.070  32.020  51.840  1.00  0.00           O
ATOM   4665  N   HSD A 301      48.390  30.200  50.710  1.00  0.00           N
ATOM   4666  HN  HSD A 301      49.070  29.650  50.230  1.00  0.00           H
ATOM   4667  CA  HSD A 301      47.210  29.540  51.150  1.00  0.00           C
ATOM   4668  HA  HSD A 301      46.400  30.230  50.960  1.00  0.00           H
ATOM   4669  CB  HSD A 301      46.810  28.270  50.350  1.00  0.00           C
ATOM   4670  HB1 HSD A 301      46.010  27.790  50.950  1.00  0.00           H
ATOM   4671  HB2 HSD A 301      47.650  27.550  50.220  1.00  0.00           H
ATOM   4672  ND1 HSD A 301      45.670  27.700  48.200  1.00  0.00           N
ATOM   4673  HD1 HSD A 301      45.480  26.730  48.340  1.00  0.00           H
ATOM   4674  CG  HSD A 301      46.200  28.620  49.050  1.00  0.00           C
ATOM   4675  CE1 HSD A 301      45.300  28.340  47.030  1.00  0.00           C
ATOM   4676  HE1 HSD A 301      44.850  27.850  46.160  1.00  0.00           H
ATOM   4677  NE2 HSD A 301      45.710  29.640  47.020  1.00  0.00           N
ATOM   4678  CD2 HSD A 301      46.190  29.800  48.290  1.00  0.00           C
ATOM   4679  HD2 HSD A 301      46.560  30.770  48.590  1.00  0.00           H
ATOM   4680  C   HSD A 301      47.230  29.320  52.680  1.00  0.00           C
ATOM   4681  O   HSD A 301      46.210  29.460  53.370  1.00  0.00           O
ATOM   4682  N   LEU A 302      48.350  29.010  53.280  1.00  0.00           N
ATOM   4683  HN  LEU A 302      49.180  28.630  52.880  1.00  0.00           H
ATOM   4684  CA  LEU A 302      48.590  29.090  54.730  1.00  0.00           C
ATOM   4685  HA  LEU A 302      47.750  28.630  55.220  1.00  0.00           H
ATOM   4686  CB  LEU A 302      49.850  28.280  55.160  1.00  0.00           C
ATOM   4687  HB1 LEU A 302      50.070  28.530  56.220  1.00  0.00           H
ATOM   4688  HB2 LEU A 302      50.740  28.650  54.600  1.00  0.00           H
ATOM   4689  CG  LEU A 302      49.580  26.760  55.040  1.00  0.00           C
ATOM   4690  HG  LEU A 302      49.010  26.590  54.100  1.00  0.00           H
ATOM   4691  CD1 LEU A 302      50.930  26.010  54.960  1.00  0.00           C
ATOM   4692 HD11 LEU A 302      51.440  26.160  55.940  1.00  0.00           H
ATOM   4693 HD12 LEU A 302      51.610  26.530  54.250  1.00  0.00           H
ATOM   4694 HD13 LEU A 302      50.690  24.940  54.830  1.00  0.00           H
ATOM   4695  CD2 LEU A 302      48.690  26.240  56.240  1.00  0.00           C
ATOM   4696 HD21 LEU A 302      49.230  26.260  57.210  1.00  0.00           H
ATOM   4697 HD22 LEU A 302      48.340  25.190  56.100  1.00  0.00           H
ATOM   4698 HD23 LEU A 302      47.790  26.890  56.290  1.00  0.00           H
ATOM   4699  C   LEU A 302      48.600  30.460  55.320  1.00  0.00           C
ATOM   4700  O   LEU A 302      47.990  30.570  56.340  1.00  0.00           O
ATOM   4701  N   CYS A 303      49.200  31.470  54.680  1.00  0.00           N
ATOM   4702  HN  CYS A 303      49.520  31.230  53.770  1.00  0.00           H
ATOM   4703  CA  CYS A 303      49.150  32.870  55.140  1.00  0.00           C
ATOM   4704  HA  CYS A 303      49.420  32.840  56.180  1.00  0.00           H
ATOM   4705  CB  CYS A 303      50.080  33.800  54.320  1.00  0.00           C
ATOM   4706  HB1 CYS A 303      50.060  34.790  54.830  1.00  0.00           H
ATOM   4707  HB2 CYS A 303      49.670  33.990  53.310  1.00  0.00           H
ATOM   4708  SG  CYS A 303      51.870  33.160  54.310  1.00  0.00           S
ATOM   4709  HG1 CYS A 303      51.690  32.020  53.660  1.00  0.00           H
ATOM   4710  C   CYS A 303      47.750  33.470  55.230  1.00  0.00           C
ATOM   4711  O   CYS A 303      47.300  34.110  56.190  1.00  0.00           O
ATOM   4712  N   ILE A 304      46.900  33.180  54.220  1.00  0.00           N
ATOM   4713  HN  ILE A 304      47.140  32.610  53.440  1.00  0.00           H
ATOM   4714  CA  ILE A 304      45.490  33.620  54.140  1.00  0.00           C
ATOM   4715  HA  ILE A 304      45.430  34.690  54.230  1.00  0.00           H
ATOM   4716  CB  ILE A 304      44.870  33.570  52.730  1.00  0.00           C
ATOM   4717  HB  ILE A 304      45.080  32.520  52.430  1.00  0.00           H
ATOM   4718  CG2 ILE A 304      43.360  33.920  52.890  1.00  0.00           C
ATOM   4719 HG21 ILE A 304      43.000  34.200  51.880  1.00  0.00           H
ATOM   4720 HG22 ILE A 304      43.270  34.810  53.550  1.00  0.00           H
ATOM   4721 HG23 ILE A 304      42.810  33.010  53.230  1.00  0.00           H
ATOM   4722  CG1 ILE A 304      45.690  34.440  51.760  1.00  0.00           C
ATOM   4723 HG11 ILE A 304      46.780  34.250  51.860  1.00  0.00           H
ATOM   4724 HG12 ILE A 304      45.520  35.530  51.920  1.00  0.00           H
ATOM   4725  CD  ILE A 304      45.400  34.240  50.260  1.00  0.00           C
ATOM   4726  HD1 ILE A 304      45.770  35.070  49.610  1.00  0.00           H
ATOM   4727  HD2 ILE A 304      44.300  34.240  50.110  1.00  0.00           H
ATOM   4728  HD3 ILE A 304      45.810  33.270  49.920  1.00  0.00           H
ATOM   4729  C   ILE A 304      44.740  32.950  55.270  1.00  0.00           C
ATOM   4730  O   ILE A 304      44.030  33.570  56.060  1.00  0.00           O
ATOM   4731  N   ALA A 305      44.950  31.640  55.470  1.00  0.00           N
ATOM   4732  HN  ALA A 305      45.680  31.260  54.910  1.00  0.00           H
ATOM   4733  CA  ALA A 305      44.240  30.770  56.360  1.00  0.00           C
ATOM   4734  HA  ALA A 305      43.210  30.980  56.120  1.00  0.00           H
ATOM   4735  CB  ALA A 305      44.590  29.200  56.300  1.00  0.00           C
ATOM   4736  HB1 ALA A 305      44.400  28.950  55.230  1.00  0.00           H
ATOM   4737  HB2 ALA A 305      43.910  28.580  56.910  1.00  0.00           H
ATOM   4738  HB3 ALA A 305      45.670  29.010  56.490  1.00  0.00           H
ATOM   4739  C   ALA A 305      44.420  31.090  57.820  1.00  0.00           C
ATOM   4740  O   ALA A 305      43.540  30.950  58.720  1.00  0.00           O
ATOM   4741  N   LEU A 306      45.630  31.500  58.090  1.00  0.00           N
ATOM   4742  HN  LEU A 306      46.320  31.610  57.380  1.00  0.00           H
ATOM   4743  CA  LEU A 306      46.150  31.860  59.430  1.00  0.00           C
ATOM   4744  HA  LEU A 306      45.880  31.010  60.020  1.00  0.00           H
ATOM   4745  CB  LEU A 306      47.760  31.980  59.360  1.00  0.00           C
ATOM   4746  HB1 LEU A 306      47.960  32.870  58.720  1.00  0.00           H
ATOM   4747  HB2 LEU A 306      48.270  31.130  58.870  1.00  0.00           H
ATOM   4748  CG  LEU A 306      48.570  32.250  60.700  1.00  0.00           C
ATOM   4749  HG  LEU A 306      48.110  33.150  61.180  1.00  0.00           H
ATOM   4750  CD1 LEU A 306      48.490  31.040  61.620  1.00  0.00           C
ATOM   4751 HD11 LEU A 306      49.100  31.380  62.490  1.00  0.00           H
ATOM   4752 HD12 LEU A 306      48.840  30.110  61.110  1.00  0.00           H
ATOM   4753 HD13 LEU A 306      47.450  30.800  61.940  1.00  0.00           H
ATOM   4754  CD2 LEU A 306      50.010  32.690  60.430  1.00  0.00           C
ATOM   4755 HD21 LEU A 306      50.580  32.840  61.370  1.00  0.00           H
ATOM   4756 HD22 LEU A 306      50.080  33.580  59.760  1.00  0.00           H
ATOM   4757 HD23 LEU A 306      50.550  31.950  59.800  1.00  0.00           H
ATOM   4758  C   LEU A 306      45.400  33.010  60.080  1.00  0.00           C
ATOM   4759  O   LEU A 306      45.290  32.990  61.310  1.00  0.00           O
ATOM   4760  N   GLY A 307      44.900  34.070  59.380  1.00  0.00           N
ATOM   4761  HN  GLY A 307      44.940  34.090  58.380  1.00  0.00           H
ATOM   4762  CA  GLY A 307      44.060  35.080  59.950  1.00  0.00           C
ATOM   4763  HA1 GLY A 307      44.040  35.900  59.250  1.00  0.00           H
ATOM   4764  HA2 GLY A 307      44.510  35.400  60.880  1.00  0.00           H
ATOM   4765  C   GLY A 307      42.590  34.800  60.240  1.00  0.00           C
ATOM   4766  O   GLY A 307      42.010  35.160  61.230  1.00  0.00           O
ATOM   4767  N   TYR A 308      41.950  33.940  59.440  1.00  0.00           N
ATOM   4768  HN  TYR A 308      42.380  33.620  58.600  1.00  0.00           H
ATOM   4769  CA  TYR A 308      40.680  33.260  59.760  1.00  0.00           C
ATOM   4770  HA  TYR A 308      40.020  34.040  60.090  1.00  0.00           H
ATOM   4771  CB  TYR A 308      40.090  32.600  58.520  1.00  0.00           C
ATOM   4772  HB1 TYR A 308      39.120  32.240  58.930  1.00  0.00           H
ATOM   4773  HB2 TYR A 308      40.640  31.740  58.080  1.00  0.00           H
ATOM   4774  CG  TYR A 308      39.710  33.510  57.370  1.00  0.00           C
ATOM   4775  CD1 TYR A 308      38.960  34.750  57.530  1.00  0.00           C
ATOM   4776  HD1 TYR A 308      38.750  35.080  58.540  1.00  0.00           H
ATOM   4777  CE1 TYR A 308      38.680  35.580  56.450  1.00  0.00           C
ATOM   4778  HE1 TYR A 308      38.290  36.560  56.670  1.00  0.00           H
ATOM   4779  CZ  TYR A 308      39.070  35.220  55.170  1.00  0.00           C
ATOM   4780  OH  TYR A 308      38.760  35.940  53.990  1.00  0.00           O
ATOM   4781  HH  TYR A 308      38.560  36.860  54.200  1.00  0.00           H
ATOM   4782  CD2 TYR A 308      40.070  33.200  56.090  1.00  0.00           C
ATOM   4783  HD2 TYR A 308      40.680  32.320  55.950  1.00  0.00           H
ATOM   4784  CE2 TYR A 308      39.790  34.040  54.980  1.00  0.00           C
ATOM   4785  HE2 TYR A 308      40.130  33.860  53.970  1.00  0.00           H
ATOM   4786  C   TYR A 308      40.910  32.300  60.930  1.00  0.00           C
ATOM   4787  O   TYR A 308      40.130  32.240  61.920  1.00  0.00           O
ATOM   4788  N   ALA A 309      42.130  31.610  60.950  1.00  0.00           N
ATOM   4789  HN  ALA A 309      42.710  31.620  60.140  1.00  0.00           H
ATOM   4790  CA  ALA A 309      42.470  30.740  62.080  1.00  0.00           C
ATOM   4791  HA  ALA A 309      41.660  30.040  62.150  1.00  0.00           H
ATOM   4792  CB  ALA A 309      43.750  29.950  61.790  1.00  0.00           C
ATOM   4793  HB1 ALA A 309      44.600  30.660  61.920  1.00  0.00           H
ATOM   4794  HB2 ALA A 309      43.690  29.600  60.740  1.00  0.00           H
ATOM   4795  HB3 ALA A 309      43.770  29.060  62.470  1.00  0.00           H
ATOM   4796  C   ALA A 309      42.570  31.540  63.340  1.00  0.00           C
ATOM   4797  O   ALA A 309      42.130  31.120  64.420  1.00  0.00           O
ATOM   4798  N   ASN A 310      43.020  32.780  63.230  1.00  0.00           N
ATOM   4799  HN  ASN A 310      43.460  33.120  62.400  1.00  0.00           H
ATOM   4800  CA  ASN A 310      43.020  33.710  64.410  1.00  0.00           C
ATOM   4801  HA  ASN A 310      43.490  33.100  65.170  1.00  0.00           H
ATOM   4802  CB  ASN A 310      43.810  34.990  64.160  1.00  0.00           C
ATOM   4803  HB1 ASN A 310      43.370  35.540  63.300  1.00  0.00           H
ATOM   4804  HB2 ASN A 310      44.890  34.830  63.960  1.00  0.00           H
ATOM   4805  CG  ASN A 310      43.890  35.900  65.380  1.00  0.00           C
ATOM   4806  OD1 ASN A 310      43.780  37.120  65.170  1.00  0.00           O
ATOM   4807  ND2 ASN A 310      43.910  35.370  66.630  1.00  0.00           N
ATOM   4808 HD21 ASN A 310      43.560  35.830  67.450  1.00  0.00           H
ATOM   4809 HD22 ASN A 310      44.370  34.480  66.670  1.00  0.00           H
ATOM   4810  C   ASN A 310      41.550  34.120  64.790  1.00  0.00           C
ATOM   4811  O   ASN A 310      41.210  34.220  65.980  1.00  0.00           O
ATOM   4812  N   SER A 311      40.630  34.300  63.860  1.00  0.00           N
ATOM   4813  HN  SER A 311      40.970  34.310  62.920  1.00  0.00           H
ATOM   4814  CA  SER A 311      39.170  34.460  64.140  1.00  0.00           C
ATOM   4815  HA  SER A 311      39.000  35.320  64.780  1.00  0.00           H
ATOM   4816  CB  SER A 311      38.240  34.590  62.880  1.00  0.00           C
ATOM   4817  HB1 SER A 311      37.190  34.630  63.240  1.00  0.00           H
ATOM   4818  HB2 SER A 311      38.380  33.730  62.190  1.00  0.00           H
ATOM   4819  OG  SER A 311      38.610  35.780  62.150  1.00  0.00           O
ATOM   4820  HG1 SER A 311      38.510  36.460  62.820  1.00  0.00           H
ATOM   4821  C   SER A 311      38.500  33.240  64.870  1.00  0.00           C
ATOM   4822  O   SER A 311      37.530  33.410  65.610  1.00  0.00           O
ATOM   4823  N   SER A 312      38.940  31.970  64.690  1.00  0.00           N
ATOM   4824  HN  SER A 312      39.560  31.690  63.960  1.00  0.00           H
ATOM   4825  CA  SER A 312      38.620  30.920  65.610  1.00  0.00           C
ATOM   4826  HA  SER A 312      37.610  31.020  65.990  1.00  0.00           H
ATOM   4827  CB  SER A 312      38.580  29.550  64.870  1.00  0.00           C
ATOM   4828  HB1 SER A 312      37.720  29.650  64.170  1.00  0.00           H
ATOM   4829  HB2 SER A 312      38.250  28.740  65.560  1.00  0.00           H
ATOM   4830  OG  SER A 312      39.720  29.120  64.160  1.00  0.00           O
ATOM   4831  HG1 SER A 312      40.540  29.330  64.610  1.00  0.00           H
ATOM   4832  C   SER A 312      39.490  30.860  66.800  1.00  0.00           C
ATOM   4833  O   SER A 312      39.150  30.230  67.780  1.00  0.00           O
ATOM   4834  N   LEU A 313      40.680  31.410  66.850  1.00  0.00           N
ATOM   4835  HN  LEU A 313      40.990  31.980  66.090  1.00  0.00           H
ATOM   4836  CA  LEU A 313      41.460  31.400  68.080  1.00  0.00           C
ATOM   4837  HA  LEU A 313      41.350  30.410  68.500  1.00  0.00           H
ATOM   4838  CB  LEU A 313      42.900  31.560  67.660  1.00  0.00           C
ATOM   4839  HB1 LEU A 313      43.020  32.440  66.990  1.00  0.00           H
ATOM   4840  HB2 LEU A 313      43.210  30.710  67.020  1.00  0.00           H
ATOM   4841  CG  LEU A 313      44.000  31.680  68.830  1.00  0.00           C
ATOM   4842  HG  LEU A 313      43.790  32.630  69.370  1.00  0.00           H
ATOM   4843  CD1 LEU A 313      44.010  30.480  69.770  1.00  0.00           C
ATOM   4844 HD11 LEU A 313      44.200  29.620  69.090  1.00  0.00           H
ATOM   4845 HD12 LEU A 313      43.020  30.360  70.270  1.00  0.00           H
ATOM   4846 HD13 LEU A 313      44.860  30.470  70.480  1.00  0.00           H
ATOM   4847  CD2 LEU A 313      45.410  31.820  68.120  1.00  0.00           C
ATOM   4848 HD21 LEU A 313      45.700  30.900  67.560  1.00  0.00           H
ATOM   4849 HD22 LEU A 313      46.210  31.800  68.890  1.00  0.00           H
ATOM   4850 HD23 LEU A 313      45.450  32.700  67.430  1.00  0.00           H
ATOM   4851  C   LEU A 313      41.020  32.400  69.110  1.00  0.00           C
ATOM   4852  O   LEU A 313      40.940  32.080  70.270  1.00  0.00           O
ATOM   4853  N   ASN A 314      40.560  33.600  68.690  1.00  0.00           N
ATOM   4854  HN  ASN A 314      40.560  34.000  67.780  1.00  0.00           H
ATOM   4855  CA  ASN A 314      40.110  34.760  69.520  1.00  0.00           C
ATOM   4856  HA  ASN A 314      40.950  34.970  70.170  1.00  0.00           H
ATOM   4857  CB  ASN A 314      39.780  36.020  68.650  1.00  0.00           C
ATOM   4858  HB1 ASN A 314      39.400  36.780  69.370  1.00  0.00           H
ATOM   4859  HB2 ASN A 314      38.980  35.750  67.920  1.00  0.00           H
ATOM   4860  CG  ASN A 314      41.000  36.670  68.040  1.00  0.00           C
ATOM   4861  OD1 ASN A 314      42.080  36.620  68.560  1.00  0.00           O
ATOM   4862  ND2 ASN A 314      40.860  37.500  67.000  1.00  0.00           N
ATOM   4863 HD21 ASN A 314      41.750  37.780  66.620  1.00  0.00           H
ATOM   4864 HD22 ASN A 314      39.990  37.510  66.510  1.00  0.00           H
ATOM   4865  C   ASN A 314      38.980  34.330  70.480  1.00  0.00           C
ATOM   4866  O   ASN A 314      39.200  34.570  71.670  1.00  0.00           O
ATOM   4867  N   PRO A 315      37.870  33.700  70.160  1.00  0.00           N
ATOM   4868  CD  PRO A 315      37.370  33.460  68.800  1.00  0.00           C
ATOM   4869  HD1 PRO A 315      38.100  33.170  68.010  1.00  0.00           H
ATOM   4870  HD2 PRO A 315      36.790  34.360  68.500  1.00  0.00           H
ATOM   4871  CA  PRO A 315      36.960  33.110  71.130  1.00  0.00           C
ATOM   4872  HA  PRO A 315      36.590  33.950  71.690  1.00  0.00           H
ATOM   4873  CB  PRO A 315      35.870  32.410  70.360  1.00  0.00           C
ATOM   4874  HB1 PRO A 315      35.140  33.210  70.120  1.00  0.00           H
ATOM   4875  HB2 PRO A 315      35.420  31.470  70.730  1.00  0.00           H
ATOM   4876  CG  PRO A 315      36.530  32.150  68.980  1.00  0.00           C
ATOM   4877  HG1 PRO A 315      37.170  31.250  69.100  1.00  0.00           H
ATOM   4878  HG2 PRO A 315      35.810  31.910  68.170  1.00  0.00           H
ATOM   4879  C   PRO A 315      37.640  32.260  72.160  1.00  0.00           C
ATOM   4880  O   PRO A 315      37.320  32.410  73.320  1.00  0.00           O
ATOM   4881  N   VAL A 316      38.550  31.340  71.830  1.00  0.00           N
ATOM   4882  HN  VAL A 316      38.760  31.130  70.870  1.00  0.00           H
ATOM   4883  CA  VAL A 316      39.370  30.440  72.760  1.00  0.00           C
ATOM   4884  HA  VAL A 316      38.780  29.890  73.470  1.00  0.00           H
ATOM   4885  CB  VAL A 316      40.250  29.360  72.170  1.00  0.00           C
ATOM   4886  HB  VAL A 316      41.040  29.820  71.540  1.00  0.00           H
ATOM   4887  CG1 VAL A 316      40.940  28.440  73.240  1.00  0.00           C
ATOM   4888 HG11 VAL A 316      41.810  29.000  73.650  1.00  0.00           H
ATOM   4889 HG12 VAL A 316      41.170  27.560  72.600  1.00  0.00           H
ATOM   4890 HG13 VAL A 316      40.290  28.130  74.090  1.00  0.00           H
ATOM   4891  CG2 VAL A 316      39.440  28.610  71.100  1.00  0.00           C
ATOM   4892 HG21 VAL A 316      39.870  27.630  70.820  1.00  0.00           H
ATOM   4893 HG22 VAL A 316      39.280  29.190  70.170  1.00  0.00           H
ATOM   4894 HG23 VAL A 316      38.460  28.350  71.550  1.00  0.00           H
ATOM   4895  C   VAL A 316      40.200  31.350  73.700  1.00  0.00           C
ATOM   4896  O   VAL A 316      40.230  31.160  74.900  1.00  0.00           O
ATOM   4897  N   LEU A 317      40.710  32.490  73.160  1.00  0.00           N
ATOM   4898  HN  LEU A 317      40.500  32.680  72.210  1.00  0.00           H
ATOM   4899  CA  LEU A 317      41.560  33.370  73.920  1.00  0.00           C
ATOM   4900  HA  LEU A 317      42.270  32.720  74.400  1.00  0.00           H
ATOM   4901  CB  LEU A 317      42.230  34.430  72.990  1.00  0.00           C
ATOM   4902  HB1 LEU A 317      42.580  35.330  73.560  1.00  0.00           H
ATOM   4903  HB2 LEU A 317      41.510  34.770  72.220  1.00  0.00           H
ATOM   4904  CG  LEU A 317      43.530  33.870  72.380  1.00  0.00           C
ATOM   4905  HG  LEU A 317      43.430  32.780  72.200  1.00  0.00           H
ATOM   4906  CD1 LEU A 317      43.940  34.750  71.160  1.00  0.00           C
ATOM   4907 HD11 LEU A 317      44.220  35.820  71.270  1.00  0.00           H
ATOM   4908 HD12 LEU A 317      43.120  34.710  70.410  1.00  0.00           H
ATOM   4909 HD13 LEU A 317      44.790  34.240  70.670  1.00  0.00           H
ATOM   4910  CD2 LEU A 317      44.610  34.070  73.430  1.00  0.00           C
ATOM   4911 HD21 LEU A 317      44.390  33.460  74.330  1.00  0.00           H
ATOM   4912 HD22 LEU A 317      44.540  35.120  73.790  1.00  0.00           H
ATOM   4913 HD23 LEU A 317      45.610  34.030  72.950  1.00  0.00           H
ATOM   4914  C   LEU A 317      40.880  34.110  75.100  1.00  0.00           C
ATOM   4915  O   LEU A 317      41.360  34.210  76.240  1.00  0.00           O
ATOM   4916  N   TYR A 318      39.660  34.680  74.850  1.00  0.00           N
ATOM   4917  HN  TYR A 318      39.200  34.550  73.970  1.00  0.00           H
ATOM   4918  CA  TYR A 318      38.930  35.410  75.850  1.00  0.00           C
ATOM   4919  HA  TYR A 318      39.570  36.240  76.100  1.00  0.00           H
ATOM   4920  CB  TYR A 318      37.540  35.950  75.380  1.00  0.00           C
ATOM   4921  HB1 TYR A 318      37.120  36.660  76.120  1.00  0.00           H
ATOM   4922  HB2 TYR A 318      36.820  35.110  75.270  1.00  0.00           H
ATOM   4923  CG  TYR A 318      37.450  36.570  73.940  1.00  0.00           C
ATOM   4924  CD1 TYR A 318      36.220  36.430  73.310  1.00  0.00           C
ATOM   4925  HD1 TYR A 318      35.340  35.990  73.780  1.00  0.00           H
ATOM   4926  CE1 TYR A 318      36.030  36.920  71.970  1.00  0.00           C
ATOM   4927  HE1 TYR A 318      35.170  36.710  71.350  1.00  0.00           H
ATOM   4928  CZ  TYR A 318      36.970  37.790  71.390  1.00  0.00           C
ATOM   4929  OH  TYR A 318      36.810  38.500  70.130  1.00  0.00           O
ATOM   4930  HH  TYR A 318      35.990  38.070  69.870  1.00  0.00           H
ATOM   4931  CD2 TYR A 318      38.470  37.310  73.310  1.00  0.00           C
ATOM   4932  HD2 TYR A 318      39.500  37.370  73.630  1.00  0.00           H
ATOM   4933  CE2 TYR A 318      38.210  37.930  72.060  1.00  0.00           C
ATOM   4934  HE2 TYR A 318      38.930  38.600  71.600  1.00  0.00           H
ATOM   4935  C   TYR A 318      38.550  34.630  77.070  1.00  0.00           C
ATOM   4936  O   TYR A 318      38.510  35.200  78.140  1.00  0.00           O
ATOM   4937  N   ALA A 319      38.320  33.320  76.930  1.00  0.00           N
ATOM   4938  HN  ALA A 319      38.210  32.920  76.020  1.00  0.00           H
ATOM   4939  CA  ALA A 319      38.010  32.420  78.020  1.00  0.00           C
ATOM   4940  HA  ALA A 319      37.510  32.990  78.790  1.00  0.00           H
ATOM   4941  CB  ALA A 319      36.960  31.420  77.630  1.00  0.00           C
ATOM   4942  HB1 ALA A 319      35.980  31.920  77.460  1.00  0.00           H
ATOM   4943  HB2 ALA A 319      36.920  30.670  78.450  1.00  0.00           H
ATOM   4944  HB3 ALA A 319      37.170  30.980  76.630  1.00  0.00           H
ATOM   4945  C   ALA A 319      39.300  31.830  78.670  1.00  0.00           C
ATOM   4946  O   ALA A 319      39.280  31.310  79.780  1.00  0.00           O
ATOM   4947  N   PHE A 320      40.440  31.800  77.860  1.00  0.00           N
ATOM   4948  HN  PHE A 320      40.500  32.100  76.910  1.00  0.00           H
ATOM   4949  CA  PHE A 320      41.720  31.360  78.420  1.00  0.00           C
ATOM   4950  HA  PHE A 320      41.480  30.510  79.040  1.00  0.00           H
ATOM   4951  CB  PHE A 320      42.650  30.870  77.300  1.00  0.00           C
ATOM   4952  HB1 PHE A 320      42.570  31.610  76.470  1.00  0.00           H
ATOM   4953  HB2 PHE A 320      42.110  29.970  76.930  1.00  0.00           H
ATOM   4954  CG  PHE A 320      44.070  30.500  77.630  1.00  0.00           C
ATOM   4955  CD1 PHE A 320      45.130  31.380  77.180  1.00  0.00           C
ATOM   4956  HD1 PHE A 320      44.840  32.280  76.650  1.00  0.00           H
ATOM   4957  CE1 PHE A 320      46.470  31.120  77.490  1.00  0.00           C
ATOM   4958  HE1 PHE A 320      47.330  31.690  77.160  1.00  0.00           H
ATOM   4959  CZ  PHE A 320      46.790  29.930  78.220  1.00  0.00           C
ATOM   4960  HZ  PHE A 320      47.850  29.710  78.300  1.00  0.00           H
ATOM   4961  CD2 PHE A 320      44.420  29.300  78.360  1.00  0.00           C
ATOM   4962  HD2 PHE A 320      43.580  28.670  78.590  1.00  0.00           H
ATOM   4963  CE2 PHE A 320      45.780  29.050  78.690  1.00  0.00           C
ATOM   4964  HE2 PHE A 320      46.060  28.140  79.200  1.00  0.00           H
ATOM   4965  C   PHE A 320      42.320  32.340  79.380  1.00  0.00           C
ATOM   4966  O   PHE A 320      42.950  32.020  80.360  1.00  0.00           O
ATOM   4967  N   LEU A 321      42.110  33.680  79.070  1.00  0.00           N
ATOM   4968  HN  LEU A 321      41.700  33.950  78.200  1.00  0.00           H
ATOM   4969  CA  LEU A 321      42.920  34.710  79.720  1.00  0.00           C
ATOM   4970  HA  LEU A 321      43.730  34.250  80.270  1.00  0.00           H
ATOM   4971  CB  LEU A 321      43.500  35.750  78.700  1.00  0.00           C
ATOM   4972  HB1 LEU A 321      44.040  36.590  79.180  1.00  0.00           H
ATOM   4973  HB2 LEU A 321      42.700  36.220  78.090  1.00  0.00           H
ATOM   4974  CG  LEU A 321      44.480  35.180  77.620  1.00  0.00           C
ATOM   4975  HG  LEU A 321      44.210  34.220  77.130  1.00  0.00           H
ATOM   4976  CD1 LEU A 321      44.650  36.190  76.470  1.00  0.00           C
ATOM   4977 HD11 LEU A 321      44.940  37.130  76.990  1.00  0.00           H
ATOM   4978 HD12 LEU A 321      43.650  36.360  76.020  1.00  0.00           H
ATOM   4979 HD13 LEU A 321      45.420  35.850  75.740  1.00  0.00           H
ATOM   4980  CD2 LEU A 321      45.840  34.880  78.160  1.00  0.00           C
ATOM   4981 HD21 LEU A 321      46.410  35.820  78.340  1.00  0.00           H
ATOM   4982 HD22 LEU A 321      46.490  34.260  77.520  1.00  0.00           H
ATOM   4983 HD23 LEU A 321      45.680  34.350  79.130  1.00  0.00           H
ATOM   4984  C   LEU A 321      42.100  35.400  80.760  1.00  0.00           C
ATOM   4985  O   LEU A 321      42.430  35.350  81.930  1.00  0.00           O
ATOM   4986  N   ASP A 322      40.910  35.920  80.430  1.00  0.00           N
ATOM   4987  HN  ASP A 322      40.540  35.910  79.510  1.00  0.00           H
ATOM   4988  CA  ASP A 322      40.010  36.550  81.370  1.00  0.00           C
ATOM   4989  HA  ASP A 322      40.620  37.150  82.030  1.00  0.00           H
ATOM   4990  CB  ASP A 322      39.040  37.500  80.620  1.00  0.00           C
ATOM   4991  HB1 ASP A 322      38.330  36.880  80.030  1.00  0.00           H
ATOM   4992  HB2 ASP A 322      39.580  38.250  80.000  1.00  0.00           H
ATOM   4993  CG  ASP A 322      38.240  38.290  81.560  1.00  0.00           C
ATOM   4994  OD1 ASP A 322      37.360  39.100  81.110  1.00  0.00           O
ATOM   4995  OD2 ASP A 322      38.330  38.200  82.810  1.00  0.00           O
ATOM   4996  C   ASP A 322      39.250  35.450  82.260  1.00  0.00           C
ATOM   4997  O   ASP A 322      38.490  34.610  81.850  1.00  0.00           O
ATOM   4998  N   GLU A 323      39.510  35.500  83.610  1.00  0.00           N
ATOM   4999  HN  GLU A 323      40.150  36.220  83.890  1.00  0.00           H
ATOM   5000  CA  GLU A 323      38.930  34.720  84.660  1.00  0.00           C
ATOM   5001  HA  GLU A 323      39.160  33.720  84.340  1.00  0.00           H
ATOM   5002  CB  GLU A 323      39.610  35.030  85.990  1.00  0.00           C
ATOM   5003  HB1 GLU A 323      39.090  35.930  86.390  1.00  0.00           H
ATOM   5004  HB2 GLU A 323      40.700  35.220  85.880  1.00  0.00           H
ATOM   5005  CG  GLU A 323      39.440  33.880  87.020  1.00  0.00           C
ATOM   5006  HG1 GLU A 323      39.860  32.970  86.540  1.00  0.00           H
ATOM   5007  HG2 GLU A 323      38.380  33.620  87.190  1.00  0.00           H
ATOM   5008  CD  GLU A 323      40.010  34.190  88.370  1.00  0.00           C
ATOM   5009  OE1 GLU A 323      40.590  33.290  88.980  1.00  0.00           O
ATOM   5010  OE2 GLU A 323      40.020  35.350  88.820  1.00  0.00           O
ATOM   5011  C   GLU A 323      37.450  34.850  84.710  1.00  0.00           C
ATOM   5012  O   GLU A 323      36.750  33.890  85.020  1.00  0.00           O
ATOM   5013  N   ASN A 324      36.890  36.030  84.410  1.00  0.00           N
ATOM   5014  HN  ASN A 324      37.570  36.660  84.040  1.00  0.00           H
ATOM   5015  CA  ASN A 324      35.500  36.300  84.310  1.00  0.00           C
ATOM   5016  HA  ASN A 324      35.140  35.970  85.280  1.00  0.00           H
ATOM   5017  CB  ASN A 324      35.280  37.840  84.280  1.00  0.00           C
ATOM   5018  HB1 ASN A 324      35.630  38.130  83.260  1.00  0.00           H
ATOM   5019  HB2 ASN A 324      36.020  38.300  84.960  1.00  0.00           H
ATOM   5020  CG  ASN A 324      33.900  38.320  84.590  1.00  0.00           C
ATOM   5021  OD1 ASN A 324      33.360  37.960  85.660  1.00  0.00           O
ATOM   5022  ND2 ASN A 324      33.310  39.260  83.820  1.00  0.00           N
ATOM   5023 HD21 ASN A 324      33.580  39.420  82.880  1.00  0.00           H
ATOM   5024 HD22 ASN A 324      32.440  39.570  84.200  1.00  0.00           H
ATOM   5025  C   ASN A 324      34.810  35.470  83.240  1.00  0.00           C
ATOM   5026  O   ASN A 324      33.880  34.620  83.440  1.00  0.00           O
ATOM   5027  N   PHE A 325      35.430  35.540  82.050  1.00  0.00           N
ATOM   5028  HN  PHE A 325      36.220  36.130  81.880  1.00  0.00           H
ATOM   5029  CA  PHE A 325      34.850  34.780  80.940  1.00  0.00           C
ATOM   5030  HA  PHE A 325      33.770  34.900  80.920  1.00  0.00           H
ATOM   5031  CB  PHE A 325      35.360  35.410  79.530  1.00  0.00           C
ATOM   5032  HB1 PHE A 325      35.330  34.650  78.720  1.00  0.00           H
ATOM   5033  HB2 PHE A 325      36.430  35.610  79.740  1.00  0.00           H
ATOM   5034  CG  PHE A 325      34.610  36.660  79.110  1.00  0.00           C
ATOM   5035  CD1 PHE A 325      33.230  36.670  79.060  1.00  0.00           C
ATOM   5036  HD1 PHE A 325      32.590  35.880  79.420  1.00  0.00           H
ATOM   5037  CE1 PHE A 325      32.530  37.740  78.420  1.00  0.00           C
ATOM   5038  HE1 PHE A 325      31.490  37.530  78.240  1.00  0.00           H
ATOM   5039  CZ  PHE A 325      33.220  38.840  78.010  1.00  0.00           C
ATOM   5040  HZ  PHE A 325      32.600  39.660  77.670  1.00  0.00           H
ATOM   5041  CD2 PHE A 325      35.260  37.830  78.590  1.00  0.00           C
ATOM   5042  HD2 PHE A 325      36.330  37.710  78.590  1.00  0.00           H
ATOM   5043  CE2 PHE A 325      34.560  38.930  78.200  1.00  0.00           C
ATOM   5044  HE2 PHE A 325      35.060  39.800  77.790  1.00  0.00           H
ATOM   5045  C   PHE A 325      35.180  33.240  81.020  1.00  0.00           C
ATOM   5046  O   PHE A 325      34.470  32.410  80.390  1.00  0.00           O
ATOM   5047  N   LYS A 326      36.220  32.860  81.830  1.00  0.00           N
ATOM   5048  HN  LYS A 326      36.810  33.600  82.130  1.00  0.00           H
ATOM   5049  CA  LYS A 326      36.530  31.500  82.130  1.00  0.00           C
ATOM   5050  HA  LYS A 326      36.690  31.040  81.160  1.00  0.00           H
ATOM   5051  CB  LYS A 326      37.920  31.630  82.780  1.00  0.00           C
ATOM   5052  HB1 LYS A 326      37.740  32.240  83.690  1.00  0.00           H
ATOM   5053  HB2 LYS A 326      38.600  32.290  82.190  1.00  0.00           H
ATOM   5054  CG  LYS A 326      38.590  30.270  83.180  1.00  0.00           C
ATOM   5055  HG1 LYS A 326      38.510  29.540  82.340  1.00  0.00           H
ATOM   5056  HG2 LYS A 326      38.060  29.790  84.040  1.00  0.00           H
ATOM   5057  CD  LYS A 326      40.050  30.350  83.660  1.00  0.00           C
ATOM   5058  HD1 LYS A 326      40.430  29.440  84.170  1.00  0.00           H
ATOM   5059  HD2 LYS A 326      40.010  31.080  84.490  1.00  0.00           H
ATOM   5060  CE  LYS A 326      41.050  30.930  82.590  1.00  0.00           C
ATOM   5061  HE1 LYS A 326      40.610  31.860  82.170  1.00  0.00           H
[truncated: 5,830,370 more chars]
